# Supplementary material for: A cyclin-dependent kinase-mediated phosphorylation switch of disordered protein condensation
Source: Nat Commun. 2023 Oct 9;14:6316. doi: 10.1038/s41467-023-42049-0 (PMC10562473; doi:10.1038/s41467-023-42049-0)
Supplement: Supplementary file 4 — Supplementary Data 1 [file 41467_2023_42049_MOESM4_ESM.xlsx]

## Sheet: Table_Description
	Table	Description
	Embryo_All_Class_I_Psites	Contains the intensities of all class I phosphosites quantified during early embryonic cell divisions
	Embryo_Dynamic_Psites_(p<0.05)	Contains all ANOVA significant (<0.05) phosphosites from the embryo experiment and their corresponding cluster
	GO_Cluster_A	Contains all enriched GO terms (BP, CC, MF) for each cluster
	GO_Cluster_B
	GO_Cluster_C
	GO_Cluster_D
	Extract_All_Class_I_Psites	Contains the intensities of all class I phosphosites quantified in the egg extract experiment
	Extract_Dynamic_Psites_(<0.05)	Contains all ANOVA significant (<0.05) phosphosites from the extract experiment and their corresponding cluster
	Embryo_Proteins	Contains all proteins quantified during early embryonic cell divisions
	Dynamic_Proteins_(<0.05)	Contains all ANOVA significant (<0.05) proteins from the embryo experiment
	Phosphopeptides_Measured_PRM	List of all phosphopeptides measured by parallel reaction monitoring (PRM)
	PRM_Phosphoproteomics	Contains all light to heavy ratios of transitions measured at high time resolution by PRM
	*All MaxQuant reported phosphosite intensities were log2 transformed and normalized by subtracting the median intensity from each sample

## Sheet: Embryo_All_Class_I_Psites
Protein	Amino acid	Position	Multiplicity	Sequence window	Localization prob	0h00'_A	0h00'_B	0h00'_C	0h15'_A	0h15'_B	0h30'_A	0h30'_B	0h30'_C	0h45'_A	0h45'_B	1h00'_A	1h00'_B	1h00'_C	1h15'_A	1h15'_B	1h15'_C	1h25'_A	1h25'_B	1h25'_C	1h45'_A	1h45'_B	1h45'_C	1h50'_A	1h50'_B	1h50'_C	1h55'_A	1h55'_B	1h55'_C	2h05'_A	2h05'_B	2h05'_C	2h20'_A	2h20'_B	2h20'_C	2h30'_A	2h30'_B	2h30'_C	2h50'_A	2h50'_B	2h50'_C	3h00'_A	3h00'_B	3h00'_C	3h10'_A
1433e	S	210	___1	AKAAFDDAIAELDTLSEESYKDSTLIMQLLR	0.847288	NaN	NaN	NaN	NaN	NaN	NaN	NaN	NaN	NaN	NaN	NaN	NaN	NaN	NaN	NaN	NaN	NaN	NaN	NaN	NaN	NaN	NaN	NaN	NaN	NaN	NaN	NaN	NaN	NaN	NaN	NaN	NaN	NaN	NaN	NaN	NaN	NaN	NaN	NaN	NaN	NaN	NaN	NaN	NaN
1433z	S	232	___1	TLIMQLLRDNLTLWTSDTQGDEAEQGEGGEN	0.79035	-3.1128	1.8534	NaN	0.253374	NaN	1.91247	-1.36773	-1.70853	2.41671	NaN	NaN	2.08997	NaN	2.14492	NaN	NaN	1.97969	NaN	NaN	NaN	NaN	2.36302	NaN	2.01937	NaN	NaN	NaN	2.29193	-2.78771	NaN	NaN	NaN	NaN	NaN	NaN	NaN	1.25444	NaN	NaN	NaN	NaN	NaN	NaN	NaN
2a5g	S	550	___1	AHKDLKKERPLVRRKSELPQDIYTMKALESH	1	NaN	NaN	NaN	NaN	NaN	NaN	NaN	NaN	NaN	NaN	NaN	NaN	NaN	NaN	NaN	NaN	NaN	NaN	NaN	NaN	NaN	NaN	NaN	NaN	NaN	NaN	NaN	NaN	NaN	NaN	NaN	NaN	NaN	NaN	NaN	NaN	NaN	NaN	NaN	NaN	NaN	NaN	NaN	-3.12943
41	S	583	___1	IVKAQEKAIQESAEVSPAKSAQLFLPKDAKS	1	5.09143	4.43246	4.81305	4.84582	4.8019	5.16491	4.98994	5.52406	4.73312	4.82749	4.52793	5.26978	5.11955	5.36585	4.67514	5.10906	5.0442	4.82402	5.22487	5.29683	5.2927	5.45749	5.26888	4.75576	4.38562	5.03187	4.94768	5.14389	5.28924	5.21018	5.31955	5.005	5.16493	5.39194	4.89031	5.34391	5.2654	NaN	5.11305	5.22924	4.9368	4.65157	4.54342	5.17913
41	S	66	___1	QVKDPPSPSTSSGQQSPEKQQKEISESKGIS	1	-2.11873	NaN	NaN	NaN	-1.90881	NaN	-4.00791	-0.796707	NaN	-1.20732	NaN	-0.637705	-0.833252	-1.18172	NaN	NaN	-1.08172	NaN	NaN	NaN	-0.991453	-0.839828	-0.690842	-0.991529	-0.712622	NaN	-0.726372	NaN	-2.39335	-0.94622	-0.718012	-0.522118	-3.92971	-0.255056	-0.80352	NaN	-0.411793	NaN	NaN	-0.663651	NaN	NaN	-0.461567	NaN
41	S	706	___1	VAEDGKVGINREAECSSDAVEQSTEVKEVEK	0.981261	2.7591	2.46343	2.97598	2.85826	2.7348	2.83655	2.86665	3.65102	3.07259	2.73144	1.93558	3.08098	3.1246	3.2996	2.21123	2.93785	2.46674	2.50725	3.07162	2.92935	2.93252	3.01453	2.92725	2.39226	2.66519	2.52705	2.48994	2.77097	2.86122	2.68362	2.92213	2.88655	2.53681	2.8986	2.6428	2.9221	2.92077	2.1115	2.34101	2.46389	2.55796	2.51164	1.96067	2.58817
41	S	761	___1	ESQLSEDVLKEELEESPEEEVQEEKTKTEEV	1	-0.576162	-1.05002	-0.476368	0.351265	-0.24033	0.542975	0.0206165	0.346386	0.145027	-0.548782	-0.44911	-0.227024	-0.349358	0.388641	-0.909758	-0.0630531	0.143278	-1.04295	0.260019	0.0985908	-0.644726	0.426237	0.566618	0.437477	-0.512478	0.0451679	-0.0956383	0.157909	0.946581	0.562353	0.101564	0.247786	-0.37199	-0.171757	-0.719343	-0.502603	-0.248077	-0.163572	-0.0591774	0.227699	-0.617594	-1.14851	-0.135218	0.843834
41	S	633	___1	EDLDKTQDEILKHQASISELKRTFMESTPEP	0.99532	NaN	-1.93973	-2.44976	NaN	-2.69445	-2.70206	NaN	NaN	-2.85256	-2.08678	NaN	-3.02238	NaN	-2.45432	NaN	-2.73653	-2.44139	-3.19485	-2.44746	-2.28096	NaN	-2.11942	NaN	-3.12516	-2.45396	-2.10026	-3.08959	NaN	NaN	-2.13843	NaN	NaN	-2.20726	NaN	-2.0215	-2.07674	NaN	-2.98716	NaN	-2.08824	NaN	NaN	-2.03997	-1.56297
41	S	942	___1	KGGIAETRIEKRIVISGDSDIDHDEALAQAI	0.958631	NaN	NaN	NaN	NaN	NaN	NaN	NaN	-0.569374	NaN	NaN	NaN	0.507282	-0.0809231	NaN	0.543562	NaN	NaN	NaN	NaN	NaN	NaN	-2.84681	-1.31833	-1.04137	NaN	-1.19812	NaN	-4.12652	0.314806	NaN	NaN	-1.89462	-2.18428	-0.632443	-1.97703	-0.201206	NaN	NaN	-0.340439	1.08687	NaN	0.442036	0.286219	-2.0902
41	S	945	___1	IAETRIEKRIVISGDSDIDHDEALAQAIKEA	0.999721	NaN	0.312571	0.515614	0.708895	0.995939	0.755823	0.268171	-0.434973	0.730045	-0.710497	-0.0977516	0.211651	-1.30459	0.58964	-0.10397	0.12546	0.429544	0.0338669	0.0974178	0.222996	0.0360622	0.653652	NaN	0.233919	0.385565	0.447872	0.498407	0.306021	NaN	0.261967	-0.696209	0.345722	0.366749	-0.165741	-0.0761795	0.179903	0.0168648	0.0621967	-0.729738	0.427858	0.116695	-0.504498	-0.0775738	0.916586
41	S	682	___1	GNSDEIQNIVEETKLSDSDTSEPSVAEDGKV	0.894224	-0.953548	NaN	-0.9708	NaN	NaN	NaN	-1.07143	NaN	NaN	NaN	NaN	-0.662929	NaN	NaN	-1.16855	NaN	NaN	-1.34893	-0.475822	NaN	NaN	NaN	NaN	NaN	NaN	NaN	NaN	-0.679005	NaN	-0.96929	NaN	-0.864603	NaN	NaN	-0.754805	NaN	NaN	NaN	NaN	NaN	-0.751597	NaN	-1.12708	NaN
41	S	684	___1	SDEIQNIVEETKLSDSDTSEPSVAEDGKVGI	0.997349	NaN	NaN	NaN	-1.02191	NaN	-0.56085	NaN	-0.236904	-0.7047	-0.738699	NaN	NaN	-0.48447	-0.25379	NaN	-0.469437	NaN	NaN	NaN	-0.618246	-0.675188	-0.548742	-0.513067	-1.04368	-1.63434	-0.914326	-1.00925	-2.25196	NaN	-2.76473	-0.421305	-2.40553	-0.597176	NaN	NaN	-0.631954	-0.622036	NaN	-0.664169	-0.739632	-2.14169	-0.774057	NaN	-3.48712
41	S	538	___1	PAPFFERTSSKRVSRSLDGAPIGGTTDQSLL	1	3.18772	2.78684	2.91178	3.00764	3.19451	2.92228	3.44441	3.1415	3.16745	3.0233	1.76414	2.77976	2.9109	2.92856	2.38708	3.01807	2.60346	2.53105	3.05864	2.71724	2.30063	3.02692	2.06732	2.29191	2.46107	2.54596	2.12219	2.34966	2.4773	2.0885	1.65773	2.36562	1.92069	2.00275	2.47277	2.27802	1.78508	1.37531	1.78321	1.13179	1.85976	1.77697	1.37544	1.24865
4ebp2	S	79	___1	AQTPPRRLPDIPGVTSPNTVVEEPKVETNNL	0.99997	5.9793	5.96143	6.0017	5.98487	5.84602	6.1182	5.56076	5.77838	6.13666	6.02443	5.24902	6.33896	5.20688	5.9108	5.55415	5.93743	5.79994	5.33025	6.43657	6.25645	5.33526	6.06269	6.23084	6.68289	NaN	6.31957	5.40939	5.91906	NaN	5.82941	4.82793	6.02463	5.47459	5.56218	5.50366	5.51721	5.44227	5.42103	4.61623	5.50853	6.10766	5.25828	5.71825	5.96834
4ebp2	S	61	___1	TRIIYDRKFLLDRRTSPLAQTPPRRLPDIPG	0.999993	1.82906	-1.16891	1.14452	-0.0197067	-0.137188	2.01786	2.26998	3.75699	1.72082	2.26084	1.63502	2.5263	2.33794	2.66692	2.53554	2.19279	1.52453	2.04434	2.96881	3.37757	2.08598	3.05743	2.31985	2.5098	2.07596	2.91667	1.9142	2.3894	1.83227	2.24089	2.66996	2.56148	2.58863	3.68277	2.51717	2.61184	2.61	1.90552	1.78531	2.63353	2.9271	1.90145	2.70257	2.63691
4ebp2	S	107	___1	NNLNNHETKTATGDDSQFEMDI_________	0.998749	-0.21632	0.700621	0.325407	0.476225	0.165247	-1.35844	-1.41625	0.100464	-0.88813	-0.930544	-0.943802	-0.988054	NaN	0.138321	-0.805342	-0.752787	0.198692	-0.85792	0.3626	1.20433	-0.990118	1.69623	-0.853998	0.292036	-0.231115	-0.300205	-0.784046	0.683708	0.0116844	0.21545	0.511352	0.0480175	-0.487675	0.386539	-0.523933	-0.390886	-1.17451	-0.889465	0.373484	0.517267	0.282782	-0.387865	-0.010582	-0.270084
4et	S	113	___1	DPRERVKEDDLDVVLSPQRRSFGGGCHVTAA	1	1.40291	3.55133	0.394503	3.0716	2.05912	0.186077	-2.34457	NaN	-0.0853844	NaN	-0.235712	-1.45919	NaN	0.142508	-0.000974655	0.755531	3.10973	2.80403	2.53464	1.81467	0.270054	2.26327	0.675789	0.247116	0.00624085	2.61648	1.03235	0.748194	1.50341	1.44405	1.76376	1.15305	NaN	1.28639	0.505518	0.181507	NaN	0.877329	2.39503	0.210173	1.98792	-0.272917	1.03408	0.627109
4et	S	212	___1	HGDSKRIFGDRRRNDSCTEEEPEWYSGGPTS	0.948335	0.898144	2.60862	0.995844	2.46727	NaN	2.06887	NaN	NaN	3.23568	NaN	NaN	NaN	NaN	2.60012	2.79153	NaN	NaN	NaN	NaN	NaN	NaN	NaN	NaN	NaN	2.64575	2.50961	2.63773	3.71948	NaN	2.90028	NaN	NaN	NaN	NaN	2.846	1.37608	NaN	NaN	3.18706	NaN	NaN	2.90511	2.17499	1.60961
4et	S	757	___1	DTSPVMGSKASISQRSCTPPLPHQNRYTKDQ	0.826711	NaN	NaN	NaN	NaN	NaN	NaN	NaN	NaN	NaN	NaN	NaN	NaN	NaN	NaN	NaN	NaN	NaN	NaN	NaN	NaN	NaN	NaN	NaN	NaN	NaN	NaN	NaN	NaN	NaN	NaN	NaN	0.247715	NaN	0.307642	NaN	NaN	NaN	NaN	NaN	NaN	NaN	NaN	NaN	NaN
4et	S	554	___1	NLMGTLDSASLLQQRSPSPQITQVFPTRASS	0.988957	NaN	NaN	NaN	NaN	NaN	NaN	NaN	NaN	NaN	NaN	NaN	NaN	NaN	NaN	NaN	NaN	NaN	-1.54022	-1.10771	-1.2016	-1.84563	-1.59838	NaN	NaN	NaN	-1.07282	NaN	NaN	NaN	NaN	NaN	-1.59344	NaN	-3.28393	NaN	-2.45034	NaN	NaN	-0.711313	NaN	-0.583172	NaN	NaN	NaN
4et	S	663	___1	SRENFRSRPQPRLNKSPVANMRGASLSPGPG	1	0.021801	1.74538	-0.689943	-0.388334	-0.94783	0.35599	0.298647	-2.17152	-0.355427	-1.59218	-0.840473	-1.40366	-1.53933	0.387461	1.20811	0.409616	1.80846	1.76301	1.33005	NaN	1.2771	NaN	1.49103	2.06317	1.58831	2.00076	1.86285	1.30426	1.67769	1.8858	1.32314	2.5221	2.00894	2.41339	2.40027	2.71988	NaN	1.14956	2.40357	NaN	2.9798	2.23641	1.35389	2.10535
4et	S	76	___1	PEKWHSSLYPNSGRSSPIEALKKDSDTERIS	0.822076	2.47243	1.55291	NaN	2.24429	1.90308	0.390818	0.5751	1.08703	0.260191	0.595295	NaN	0.280228	NaN	0.58049	NaN	0.425714	NaN	NaN	0.608151	NaN	-0.2936	0.588901	0.166908	-0.257902	NaN	0.375318	-0.0292549	-0.2813	0.319403	0.0412579	0.580967	0.20096	-0.0275097	0.356613	-0.326704	-0.131615	-0.0318203	NaN	0.0662994	0.301434	0.0906048	-0.244244	-0.0485649	-0.258768
4et	S	348	___1	SRWFSNHSRSGSRSSSLRSTPHEELERLAGL	0.839655	-0.403633	NaN	-0.941694	-2.02592	-2.32828	NaN	-1.40157	-0.451994	-1.78191	-1.62467	NaN	NaN	NaN	NaN	-4.3491	NaN	-2.59006	NaN	NaN	-1.86793	-1.57281	-2.07324	-1.52694	-1.92842	-1.36337	-2.65927	-1.81427	-2.21948	-2.12455	-1.90163	-1.52644	-1.77601	-1.83358	-1.4485	-1.72912	-1.11221	NaN	NaN	NaN	NaN	-3.04637	-2.77746	-2.44366	-2.54603
4et	S	922	___1	RPNMHMDQRPSQRSTSPVGLAKWFGSDVLQQ	0.999997	2.23417	2.15503	1.46454	2.59143	1.9756	2.54908	2.30349	2.51303	3.07412	1.67107	0.761873	2.27074	2.209	3.16054	1.91719	2.4149	2.47346	2.20095	-2.79032	3.02041	2.5939	NaN	2.55618	2.69529	2.40982	2.68851	2.25277	2.49048	2.49393	2.657	2.60233	2.95177	2.59817	3.00032	2.3468	2.86651	2.40226	1.32814	2.36291	2.4125	2.75367	2.63351	2.09763	2.59778
4et	S	739	___1	LEVTDGPLPNSITQDSPQDTSPVMGSKASIS	0.999489	0.612469	NaN	0.333345	0.756899	0.867703	0.209633	0.144899	-0.00424576	0.0873947	0.638857	-0.00988388	0.475014	0.524078	-0.519171	-0.0388947	0.120089	0.591332	-0.0846443	-0.162893	0.070467	NaN	-0.26584	0.393944	0.247324	0.0757523	0.186323	0.460718	-0.212444	NaN	0.0200825	NaN	-0.0359249	0.127024	-0.183472	0.395351	0.0409985	NaN	-0.50112	-0.421144	NaN	0.442595	-0.38722	NaN	NaN
4et	S	744	___1	GPLPNSITQDSPQDTSPVMGSKASISQRSCT	0.967269	1.56591	0.834198	1.00282	1.75592	1.29518	2.20948	1.88532	0.978617	1.58473	0.984999	1.3393	1.71499	1.1387	1.07472	1.47357	1.33413	NaN	1.43563	1.41337	1.59674	1.70741	1.4175	1.64977	1.5328	1.61591	1.91732	2.04745	1.39105	2.31255	2.0615	1.1271	1.95662	1.75644	1.55488	2.15911	1.84151	1.80685	1.40284	1.27323	1.23069	2.56723	1.76299	1.1394	2.29546
4et	S	948	___1	DVLQQPLPSMPAKVISVDELEYRQ_______	1	NaN	NaN	-1.08875	0.430458	-0.429043	-0.156315	-0.814245	-0.101868	NaN	-0.782024	-0.635298	-0.229334	-0.663214	-0.00509071	-0.550564	-0.465506	-0.558628	NaN	-0.37814	-0.536692	-0.210665	-1.66143	0.467688	0.00481605	-0.14362	-0.332287	0.146805	0.0866814	0.215837	0.0951004	-0.798056	-0.146551	-0.217409	0.151712	0.409344	0.165375	NaN	-0.789465	NaN	-0.397846	-0.361311	0.181271	NaN	0.418219
a16a1	S	378	___1	EFVEEARAEGADVFQSPGPIPKKGLFYPPTL	1	-0.626263	-0.974049	NaN	-1.02786	-1.23028	-1.62586	NaN	-0.172409	-0.43894	-1.64056	NaN	NaN	-1.02273	-0.687754	-2.26241	NaN	NaN	NaN	-1.501	-0.56024	NaN	NaN	NaN	-1.41857	NaN	NaN	NaN	NaN	NaN	NaN	NaN	NaN	NaN	NaN	NaN	NaN	NaN	NaN	NaN	NaN	NaN	NaN	NaN	NaN
aaas	S	499	___1	NHFPFYFVNAQCPRFSPESIAVVPGNTISTA	0.999908	-0.203663	0.250897	0.451351	0.281557	0.546644	0.566347	1.06578	0.74559	0.757851	0.513529	0.437572	0.72757	0.849075	0.690031	0.73447	0.694502	0.748312	1.09161	0.523167	1.09362	0.615162	0.14476	NaN	1.35696	NaN	0.774565	0.832438	0.860504	0.646273	0.929638	0.515871	1.05331	0.857128	0.09519	1.32464	0.878078	0.810522	1.28458	0.93004	0.215675	1.0203	1.29169	0.275703	0.947782
aak1	S	950	___1	SDDEECSKKAKDLELSSSHIEEKSNQNSQLP	0.812463	NaN	NaN	NaN	NaN	NaN	NaN	NaN	NaN	NaN	NaN	NaN	NaN	NaN	NaN	NaN	NaN	-2.06773	NaN	-1.88754	-1.69133	-2.12414	-1.90911	-2.14266	-2.00225	NaN	-1.54321	-2.03504	-1.78516	-1.42513	NaN	-1.86003	-1.57555	NaN	-1.44715	-1.79099	-1.6757	-2.24816	-2.24181	-1.82749	NaN	-1.65799	-1.33704	-1.98428	-2.14418
aak1	S	612	___1	PSSPKTQKGGHRRILSDVTHSAVFGVPASKS	0.999836	NaN	0.525435	-0.558859	-0.434359	-0.528982	-2.72422	-1.18253	NaN	NaN	NaN	NaN	-2.13105	-2.57542	-2.17987	NaN	-2.14379	-2.02218	-2.2818	-2.01891	-1.96287	-1.33268	-2.49328	-1.97762	-1.20306	NaN	-2.50431	-1.87715	-2.02845	-2.75277	-2.30191	-0.578724	-2.46585	NaN	-1.75862	-2.52887	-2.48872	NaN	NaN	-2.89419	NaN	-2.76188	NaN	NaN	NaN
aak1	S	598	___1	PPTAAGQKLGSLTPPSSPKTQKGGHRRILSD	0.785387	NaN	NaN	NaN	NaN	NaN	NaN	NaN	NaN	-1.89252	NaN	NaN	-1.88401	NaN	NaN	-1.95551	-0.799143	-2.78341	NaN	NaN	NaN	NaN	NaN	NaN	NaN	NaN	NaN	NaN	NaN	NaN	NaN	NaN	NaN	NaN	NaN	NaN	NaN	NaN	NaN	NaN	NaN	NaN	NaN	NaN	NaN
aak1	S	599	___1	PTAAGQKLGSLTPPSSPKTQKGGHRRILSDV	0.831393	NaN	NaN	NaN	NaN	NaN	NaN	NaN	NaN	-1.89252	NaN	NaN	NaN	NaN	-1.42428	NaN	-1.43567	NaN	NaN	NaN	NaN	NaN	NaN	NaN	NaN	NaN	NaN	NaN	NaN	NaN	NaN	NaN	NaN	NaN	NaN	NaN	NaN	NaN	NaN	NaN	NaN	NaN	NaN	NaN	NaN
aak1	S	1071	___1	VAGNSTFRNSEVPVGSPSMKTSYTTGNLYSH	0.880053	NaN	NaN	NaN	-0.986294	NaN	NaN	NaN	NaN	NaN	NaN	NaN	NaN	NaN	NaN	NaN	NaN	-0.958746	-0.879852	-0.527838	NaN	NaN	NaN	NaN	NaN	NaN	NaN	NaN	NaN	NaN	NaN	NaN	NaN	NaN	NaN	NaN	NaN	NaN	NaN	0.235962	NaN	-1.92402	NaN	NaN	NaN
aatf	S	57	___1	GNEDDVPMVSQLRRTSASFVDTDRRYLGKAT	0.871062	1.34085	0.400215	0.199133	1.38392	0.88135	1.14478	0.920166	1.25161	1.05389	1.45446	0.812698	1.1369	NaN	NaN	1.34928	1.52554	NaN	NaN	1.0936	1.20299	0.79492	NaN	0.958424	NaN	1.48306	NaN	NaN	0.723989	1.29674	0.769272	1.20022	NaN	NaN	1.49756	NaN	1.24287	0.939549	NaN	0.617502	NaN	NaN	1.18531	NaN	1.00166
abcf1	S	204	___1	KSKGKKPVPKAAPVDSDAEDEKKPEKNSKKS	1	3.02238	2.74992	2.64263	3.19617	3.09158	3.34607	3.4108	3.76053	3.33479	NaN	3.00305	3.76709	3.52508	3.79208	2.80385	3.31018	3.34203	3.1477	3.64013	3.75457	3.34352	3.80556	3.51529	3.53074	3.23373	3.1467	3.29332	3.51619	3.69313	3.52445	3.72616	3.71853	3.77389	4.05779	3.44534	3.60856	3.73374	2.93609	3.81139	3.80238	3.53872	3.30927	2.94885	3.94028
abcf1	S	181	___1	KGKQKVINVPEEKAQSEEDIPKEKSKGKKPV	1	5.94736	5.12925	5.73406	5.67365	5.59523	5.92034	NaN	6.0086	5.4862	NaN	NaN	6.11924	NaN	6.20473	5.40913	NaN	6.06452	NaN	NaN	6.14892	5.99316	NaN	NaN	5.63003	5.38858	5.81816	5.75534	NaN	NaN	5.91043	6.10444	5.86091	6.05305	6.14298	NaN	6.17164	5.90139	NaN	NaN	5.79961	5.77148	5.25168	5.1971	6.18589
abcf1	S	234	___1	SKPSQKPVPKATSVDSDAEEEKKPEKGSKKS	0.999962	-0.597456	0.0996628	-0.390861	-1.11109	-0.924223	-0.29598	-0.616388	-1.17758	-0.613926	-1.54231	-0.483328	-0.475597	-1.07437	-0.609768	-0.830509	-1.28398	-0.353109	-1.17194	-1.00267	-0.555088	-0.593376	-0.954937	-0.910089	-0.398634	-0.199923	-1.14887	-0.945763	-0.248875	0.16523	-0.470964	-0.371077	-0.0197563	-0.0436668	-0.0511379	-0.18783	-0.319656	-0.443335	-1.04735	0.0562763	-0.221619	-0.00939178	-0.608507	-1.27081	0.525597
abcf1	S	270	___1	RFGALDIEEDRVSGESNEGSGDEEGETEEKT	0.995933	NaN	0.32057	0.976944	NaN	NaN	0.444296	NaN	-0.155895	NaN	NaN	NaN	NaN	NaN	0.0246849	NaN	NaN	NaN	NaN	NaN	NaN	NaN	NaN	NaN	-0.434441	NaN	NaN	NaN	-0.0975227	NaN	NaN	NaN	0.448349	0.775183	NaN	NaN	0.531918	0.539528	0.86924	NaN	-0.0900516	NaN	NaN	NaN	0.810125
abcf1	S	274	___1	LDIEEDRVSGESNEGSGDEEGETEEKTAAED	0.995539	0.514219	NaN	NaN	-1.08207	-0.754118	NaN	-0.546081	NaN	NaN	-0.176603	0.246706	NaN	0.57379	NaN	0.293714	0	NaN	NaN	-0.37369	-0.285357	NaN	NaN	NaN	NaN	1.44607	NaN	0.502583	NaN	NaN	NaN	0.222872	NaN	NaN	0.734528	0.90177	NaN	NaN	NaN	-1.15037	NaN	NaN	0.823721	NaN	NaN
abcf1	S	101	___1	DDEEEKEIAERLKKLSVQASDEEPDEAPAPK	1	2.89529	2.87364	3.50574	1.3624	2.64436	1.98496	2.5499	2.54165	1.69633	2.02877	1.79927	2.33546	1.81175	1.76432	0.776566	1.24955	0.921478	0.0943584	0.987234	0.282936	0.938757	NaN	1.18797	0.146826	0.808395	-0.375425	NaN	0.470938	0.871229	0.341036	0.635021	-0.0692349	0.64493	NaN	-0.501423	0.112616	0.465475	4.03295	-1.67447	-0.488851	NaN	-1.11187	NaN	NaN
abcf1	S	105	___1	EKEIAERLKKLSVQASDEEPDEAPAPKGGKK	1	0.0954208	1.35281	0.3309	0.344589	0.124273	1.40134	0.518387	0.408119	0.809448	1.32562	1.48049	1.16063	1.11108	1.70017	1.40164	1.08115	1.59661	1.50362	1.70096	1.31438	2.3078	1.56539	2.16915	1.71979	1.92454	1.41326	1.67939	2.46836	1.80662	2.3008	2.0001	2.43339	2.01152	1.11179	1.91989	2.45838	1.8548	2.76947	2.34748	1.9742	1.76507	2.34983	1.72425	2.23078
abcf1	S	134	___1	KKQGSNVFAALGEDQSDEEEEEQISNKESSK	1	-0.735062	-0.180716	0.345879	0.627394	0.504965	0.694819	0.764526	0.190483	0.602919	0.314638	0.67832	0.328783	0.0605164	0.273804	0.233927	-0.0176048	0.757948	0.52611	0.867453	0.227978	0.863291	0.410616	0.914442	0.930788	0.855146	0.431297	0.713385	1.47848	0.738493	1.02047	0.49799	1.24574	1.02035	0.179821	0.932894	0.729546	0.207788	1.78327	0.337473	0.533728	1.15648	0.621185	0.022213	1.41797
abcf1	S	37	___1	EKVVKKGKKDKKGKKSFFEELSADNKQAQEE	1	0.71702	-0.44486	1.46835	1.17769	1.46236	1.85416	0.579058	0.643309	-0.172346	0.69689	1.14518	0.706886	0.230972	1.13696	1.12279	0.617794	1.41179	0.0878296	0.595953	1.10603	1.48232	0.85537	0.778595	0.758551	1.67485	0.24906	1.70597	1.50178	1.63414	1.43852	1.05744	0.74786	1.40418	0.567576	1.51066	1.68537	1.33968	2.12442	0.809139	1.26177	0.713017	0.926369	0.207075	1.8358
abcf1	S	43	___1	GKKDKKGKKSFFEELSADNKQAQEEEAAKEL	1	-0.475555	-1.66248	-0.896311	0.121363	0.0951843	-0.556866	-0.254536	-0.0102634	-0.441303	-0.479475	-0.624449	-0.440052	-0.691507	-0.813011	-0.961548	-0.699148	-0.300407	-0.898895	-0.900206	-0.932095	-0.781138	-0.978746	-0.842955	-0.674032	-0.817566	-1.05024	-1.10471	-0.333536	-0.983891	-1.07542	-1.13085	-1.00859	-1.0534	-1.04967	-0.815817	-0.724464	-1.28275	-1.15508	-1.1201	-1.42782	-0.992451	-1.35322	-1.76872	-0.648228
abi1	S	183	___1	TGTLTRTNPPTQKPPSPPMPSRGTLGRNTPY	0.987172	-0.56041	NaN	NaN	-0.823557	-0.250181	-0.324572	NaN	NaN	NaN	NaN	NaN	NaN	NaN	NaN	NaN	NaN	NaN	NaN	NaN	NaN	NaN	NaN	-0.372946	NaN	NaN	-0.128229	NaN	NaN	NaN	NaN	NaN	NaN	NaN	NaN	NaN	NaN	NaN	NaN	NaN	NaN	NaN	NaN	NaN	NaN
abi2	S	190	___1	PPSPPMTGKGTLGRHSPYRTLEPVRPPVVPN	0.999971	-0.577414	0.253286	-1.0929	-0.114746	-0.557323	-0.339409	NaN	-2.3208	-1.32837	-2.47284	-0.862593	-1.82072	-1.79603	-1.07351	-0.884457	-0.098484	0.0011673	-0.480001	0.100325	0.089962	-0.497103	-0.832327	-0.439426	0.232637	-0.384479	0.222267	NaN	NaN	-2.45149	NaN	0.00671768	0.84749	0.361052	-0.29957	0.837795	-0.524397	-0.328438	-0.455154	0.619665	0.680773	0.575136	0.164099	NaN	NaN
abi2	S	222	___1	YVPSPTRNMAPPQQQSPVRTASVNQRNRTYS	1	2.71811	1.57129	2.04913	2.43256	2.05335	2.40797	1.90268	2.16286	2.43294	1.98337	1.85837	2.33643	2.46003	2.16392	2.31368	2.38091	2.42007	2.52868	2.41286	2.4196	2.72098	2.08104	2.57323	2.13268	1.85246	2.59801	2.44402	1.89864	2.8452	2.52958	2.34903	2.38073	2.25883	2.59712	2.43954	2.8331	2.31122	2.20502	2.48354	1.90339	2.4924	2.34608	1.75049	2.0972
abi2	S	210	___1	LEPVRPPVVPNDYVPSPTRNMAPPQQQSPVR	0.984086	0.295978	2.40325	-0.978611	0.707245	0.333965	-0.962898	NaN	NaN	-1.18836	NaN	NaN	NaN	NaN	0.252865	-0.973452	0.458366	2.34687	1.38098	1.94409	1.74478	0.930826	1.46462	0.210298	0.356403	-0.447676	1.40329	0.904125	0.407661	1.18202	1.40114	0.0471783	0.881174	-0.411245	0.354015	0.510271	0.535141	-0.365969	0.290165	1.5239	0.368984	1.50206	-0.198792	0.769066	0.22279
abi2	S	177	___1	MGGLPRTTPPTQKPPSPPMTGKGTLGRHSPY	0.999067	-0.421387	NaN	-1.90036	-0.884384	NaN	-0.532856	-1.08511	-0.859121	-0.552929	-0.48197	-1.25502	-0.647976	-0.8267	-1.5104	NaN	-0.633846	-0.793623	-1.20546	-0.947302	-1.81584	-0.208477	-1.09149	-0.23089	-1.08686	-2.04944	-0.892033	-1.03316	-1.00897	0.00392532	-0.845617	-1.20347	-1.03813	-0.996668	-0.896248	-0.99226	-0.396393	-0.518248	-1.36173	-0.568108	-1.55703	-1.20546	-0.151444	-2.31058	-1.29472
acbd5	S	197	___1	EEEEKEVEQQPGHETSAESIVLNGLTKNSRV	0.806043	NaN	NaN	-0.404516	NaN	-0.285603	-1.86486	NaN	NaN	NaN	-0.748438	-0.600159	NaN	NaN	-0.235832	NaN	NaN	NaN	NaN	-0.284498	-0.612413	NaN	NaN	NaN	NaN	NaN	NaN	NaN	NaN	NaN	-0.76511	NaN	NaN	0.0240269	NaN	-0.139519	NaN	NaN	NaN	NaN	NaN	NaN	NaN	NaN	0.150755
acly	S	455	___1	NASGSSSTPAPSRTASFSESRTEDITPAKKS	0.999994	3.74013	3.7026	4.02319	4.82455	4.97189	5.14821	5.61888	5.58955	5.34888	5.28673	5.0272	5.30767	5.4913	5.18162	4.77295	4.98609	5.59107	4.85516	5.23121	4.80586	5.4867	5.17929	5.55781	5.49503	5.04405	5.25601	4.81328	5.69832	5.12172	5.17834	5.10292	5.37721	4.68094	4.8994	5.18234	5.11747	4.90549	4.70952	5.34855	5.06812	4.75404	5.27792	NaN	4.77196
acon	S	562	___1	YQHPPKDGNSLQVEVSPTSQRLQLLEPFDKW	0.979929	NaN	-0.915369	-0.0757561	-1.2385	-0.0302753	0.0428658	0.0244427	-0.0741081	0.111137	-0.219202	0.129211	0.008852	0.15909	0.558474	-0.548223	-0.0656109	-0.0137997	-0.315506	0.388483	0.226925	0.379139	-0.623644	-0.178951	NaN	0.210194	0.0216732	-0.475889	0.296652	0.183903	0.142906	-0.469461	0.220577	0.0712433	0.0774784	0.0403652	0.515022	-0.0866928	0.364866	NaN	-0.29265	0.393705	0.370655	-3.41475	-0.224415
acon	S	319	___1	RMKKYLDKTGRSEIASLTDEFKSNLVPDEGL	0.973997	NaN	NaN	NaN	NaN	NaN	NaN	NaN	NaN	NaN	NaN	NaN	NaN	NaN	NaN	NaN	NaN	NaN	NaN	NaN	NaN	NaN	NaN	NaN	NaN	-0.456966	NaN	NaN	-1.05491	-1.43262	NaN	NaN	NaN	NaN	-1.94744	NaN	NaN	NaN	NaN	NaN	NaN	-1.08808	NaN	NaN	NaN
acrc	S	548	___1	CKGKLVLLSSTRKDGSPAGGQLTPFAKYVKE	1	1.72332	1.28134	NaN	1.59064	1.61468	NaN	NaN	-1.7545	NaN	NaN	-0.406458	NaN	NaN	NaN	NaN	NaN	0.276705	-1.51053	-0.991379	-0.420754	-0.935011	-0.647196	NaN	NaN	-1.20765	NaN	-1.32051	-2.39719	0.411682	-0.298405	-0.252811	NaN	NaN	-2.29171	NaN	-1.80945	NaN	0.106239	0.299978	-0.387594	NaN	NaN	NaN	NaN
acrc	S	42	___1	QAKKLLCNSNLRDVMSPDLDGAYSPLLQPCT	0.999999	-3.31878	-0.957304	NaN	0.0783367	-0.16638	NaN	NaN	NaN	NaN	NaN	NaN	NaN	NaN	NaN	NaN	NaN	NaN	NaN	NaN	NaN	NaN	NaN	NaN	NaN	NaN	NaN	NaN	NaN	NaN	NaN	NaN	NaN	NaN	NaN	NaN	NaN	NaN	NaN	NaN	NaN	NaN	NaN	NaN	NaN
acrc	S	65	___1	SPLLQPCTEKLDLSTSDSENDDKPKQASKFG	0.972457	NaN	-2.07546	NaN	-1.51744	NaN	NaN	NaN	-1.0902	-0.658363	NaN	NaN	-1.42585	-1.92921	NaN	-1.61383	-1.41477	-1.50668	-1.47403	-1.08268	NaN	-0.943846	-0.683769	-0.843739	-1.22588	-1.52727	-1.26811	NaN	NaN	NaN	-0.942251	NaN	-0.790995	-0.895042	-0.917026	-1.04306	-0.737724	-1.367	-1.53093	-1.28213	-0.854286	NaN	-1.23089	-2.113	-0.965692
acrc	S	295	___1	QTPSSTASKSIRPQASLTEPTKVPCLDLTNR	0.986695	NaN	-0.13747	NaN	NaN	0.143484	-1.12447	NaN	NaN	NaN	0.261738	-0.930174	-0.407484	-0.0283508	-1.7336	-0.723589	NaN	-1.99587	NaN	NaN	NaN	NaN	-2.43291	-2.05869	NaN	-1.18255	NaN	-1.239	-2.12158	-1.22984	-1.89976	-1.24156	NaN	-0.962973	-1.20173	-1.56095	-1.11975	-1.05658	NaN	NaN	-1.56546	NaN	-1.68257	NaN	-2.11352
actg	S	222	___1	ENEMATAASSSSLEKSYELPDGQVITIGNER;EQEMATAASSSSLEKSYELPDGQVITIGNER	0.999954	-0.931063	-0.830446	0.150358	0.143219	0.411556	0.291799	0.205494	NaN	0.25812	-1.12505	0.202494	0.911474	-0.84017	-0.770517	-0.0743656	-1.15449	0.268562	-0.722918	-0.462599	-0.450865	0.455298	NaN	0.511246	0.233803	-0.674049	-0.0504532	0.00768661	0.500811	-2.9682	0.290409	-0.43681	0.331301	0.264187	-1.1927	0.0294132	-3.45993	NaN	0.379931	0.227055	NaN	-0.38368	-0.244463	-0.706415	-3.22371
ada17	S	843	___1	QFEEAPFPNSGSPAKSFEDLTDRPVVRSEKA	1	-1.04973	-2.04427	-1.02766	-0.390995	-0.374596	-0.529646	-0.845625	-1.81242	-0.778686	-0.971464	-0.841698	-1.49485	-0.980446	-0.964876	-1.07688	-0.944513	-0.78068	-1.1134	-0.981625	-1.55229	-1.88903	-1.66843	-0.927605	-0.984356	-1.87608	-1.01763	-1.62256	-1.41886	-0.430292	-1.05859	-1.58143	-0.921408	-1.6477	NaN	-1.17285	-1.76374	-1.41876	-0.537027	-1.78437	-1.6024	-1.15248	NaN	NaN	-1.14911
adad1	S	359	___1	QLPKGAAQTNPQLCLSPHSLSAHEANDKLSL	0.999983	3.66221	2.65593	2.48717	1.94626	1.48488	2.24674	2.31847	2.59226	2.37448	3.17123	1.72824	1.92295	3.0075	2.67751	2.35867	2.86272	2.46844	2.83751	2.61167	2.81487	1.57421	2.13823	2.12723	2.11071	3.31134	3.07009	2.26077	2.07633	2.30811	1.5926	2.01718	2.49833	2.17052	3.12774	2.64765	2.39	1.85816	1.79835	2.13579	1.46772	3.19273	2.81979	2.5234	1.67058
adat1	S	184	___1	NSVLESCATHKRRARSEDDIGFISKKMKHSE	1	-0.191435	-1.08456	-1.17815	-0.435619	-0.61298	-0.827633	-0.286808	-0.819761	NaN	-0.575388	-0.0976353	-0.496868	NaN	NaN	-1.21689	-0.780253	-0.221201	-1.26474	-1.08245	NaN	-0.562817	-0.866009	0.0809135	-0.745375	-0.840319	-0.693933	-0.515295	-0.679005	-0.535793	-0.605314	-0.729647	-0.42111	-1.02047	-1.0169	-0.595068	-0.825695	NaN	-0.648245	-0.842037	NaN	-0.81711	-1.35251	NaN	-0.976181
adda	S	352	___1	GPDNLVLLDPGKYKKSRSPEAPSGEGSGLHP	0.766611	-2.33654	-2.90905	NaN	-2.58118	-3.03733	-2.51319	-2.86343	-1.7065	-2.04645	-2.13099	-3.66295	-2.22458	NaN	NaN	-1.89032	-1.95382	-1.9801	-2.6511	NaN	NaN	-2.79737	NaN	-2.3903	-2.87053	-2.41642	-2.45035	-2.3447	NaN	-2.87488	NaN	NaN	-2.36308	-2.52096	NaN	-1.96398	NaN	NaN	-3.12169	-2.11041	NaN	-2.59422	-2.78274	NaN	-2.34013
adda	S	354	___1	DNLVLLDPGKYKKSRSPEAPSGEGSGLHPKW	0.961974	1.64159	1.29422	1.03322	1.66277	1.13898	1.22933	1.48826	2.12038	1.47155	1.82728	1.18807	1.86557	NaN	NaN	1.46382	1.98596	1.45229	1.72225	NaN	NaN	1.23611	NaN	1.72894	1.58471	1.44507	1.70822	1.35872	NaN	1.24734	1.67224	1.89918	1.86661	1.68337	NaN	NaN	2.01407	NaN	1.5083	1.50003	NaN	1.75742	1.46898	NaN	1.51195
addg	S	681	___1	RPSDKIIEGDLTPEGSPSKSPSKKKKKFRTP	0.941397	-1.12918	NaN	-1.49355	-1.25388	-0.956394	0.099062	NaN	-1.2023	-0.411369	NaN	NaN	-0.16226	0.0187855	0.322903	0.332058	-0.032444	0.461351	-0.186064	-0.0187416	-0.303419	-0.409729	0.0348186	-0.220957	-0.236984	-0.308845	-0.261782	0.0209446	-0.221334	0.287901	0.122006	-0.148146	-0.0713119	-0.252888	-0.260634	-0.166771	0.0313168	-0.329689	-0.194033	0.0655136	-0.0397282	0.350737	-0.402269	NaN	-0.0832501
addg	S	483	___1	YMRVRVPEESYSGEMSPRTKIMWMKAEQQNK	0.999947	-0.430185	-0.0439625	NaN	0.0194225	0.00128555	-1.28252	-0.816374	NaN	-0.895407	NaN	NaN	NaN	NaN	-1.29062	-2.39126	-0.515419	0.466106	-0.0415134	-0.462339	-0.720058	-0.791607	-0.918987	-0.480299	-0.393585	NaN	0.044445	-0.404129	-0.759966	-1.1075	-0.452112	-1.95512	-0.884664	-1.04916	-1.2901	-0.699308	-0.278252	-1.72754	-0.479597	-0.180836	-0.830961	0.39802	-1.34303	-1.13987	-1.00732
adm1a	S	428	___1	KERESSEKKEEEEDMSLD_____________	1	3.22651	2.46529	3.26664	3.32893	3.31305	3.63556	3.2609	3.18334	3.54965	3.27095	2.93436	3.76105	3.3136	2.94902	3.04999	3.00431	3.51533	3.16905	2.9981	2.89377	3.50004	3.25025	3.61597	3.24427	3.44628	3.38923	3.24377	3.27462	3.69522	3.23957	2.72834	3.63753	3.33708	3.1991	3.3712	3.69365	2.89277	3.24321	3.27748	2.64738	3.915	3.42838	2.72022	3.32581
adnp	S	590	___1	APAESVAYHAQNPNASPVPQKTTPKTVEKQP	1	NaN	0.6259	NaN	-2.02972	NaN	NaN	NaN	NaN	NaN	NaN	NaN	NaN	NaN	NaN	NaN	NaN	NaN	-0.92835	-0.364233	NaN	-1.03436	NaN	-1.81023	NaN	NaN	-1.04017	NaN	-2.00461	-0.319681	-0.701817	-0.956222	-1.73797	NaN	NaN	NaN	-2.28684	NaN	NaN	0.314648	-0.672701	-1.36856	-1.17064	NaN	NaN
adnp	S	949	___1	DNDVSEAPKEIILDNSDSEGDREQPSTWKDE	0.987203	0.156963	-0.21335	0.346706	0.0718441	0.225702	0.580393	0.32445	0.293501	0.242506	0.593731	0.0656738	0.269663	0.20553	-0.109346	0.0364952	0.270809	0.538139	-0.217787	0.268951	0.539707	0.103178	0.256609	0.558311	0.361212	0.492052	0.304653	0.551329	0.635765	0.255854	0.450123	0.137968	0.456759	0.0796337	0.403515	0.347998	0.391933	0.591438	0.751873	0.355347	0.308105	0.684023	0.412519	0.618811	0.455563
adnp	S	614	___1	KTVEKQPEQPAPIKNSPQAAVPYKKDVGKTL	1	0.316263	0.113314	-0.802055	0.326178	-0.245941	NaN	NaN	NaN	NaN	NaN	NaN	NaN	NaN	NaN	NaN	NaN	-1.3826	NaN	-1.60405	NaN	-1.72929	-1.24637	NaN	NaN	NaN	NaN	NaN	NaN	NaN	NaN	NaN	NaN	NaN	NaN	NaN	NaN	NaN	-2.75218	-0.697647	-1.12911	NaN	NaN	NaN	NaN
aedo	S	208	___1	DGRDCHYYQLIHPAASPAPASAAAPGETEGP	0.998195	1.60792	2.03666	2.06626	1.40003	1.92603	1.86225	1.90714	2.12374	2.02408	1.80842	2.11351	1.82005	1.95034	1.69786	1.79881	1.666	1.85877	1.6925	2.25415	1.78913	1.93276	2.2198	1.93419	1.97391	1.53426	2.08115	1.8423	2.03966	NaN	1.93175	1.29621	2.21306	1.8541	1.57131	2.00685	1.88734	1.36773	2.29896	1.90939	1.49795	2.01146	1.80436	0.977016	2.19472
afad	S	1490	___1	QPRTIERRDLQYITVSKEELSSSDSLSPDPW	0.99703	NaN	NaN	NaN	-0.270111	-0.232691	NaN	-1.42906	NaN	NaN	NaN	NaN	NaN	NaN	NaN	NaN	NaN	NaN	NaN	NaN	NaN	NaN	NaN	NaN	NaN	NaN	NaN	NaN	NaN	NaN	NaN	NaN	NaN	NaN	NaN	NaN	NaN	NaN	NaN	NaN	NaN	NaN	NaN	NaN	NaN
afad	S	1501	___1	YITVSKEELSSSDSLSPDPWKRDAKEKLEKQ	0.961817	NaN	NaN	NaN	NaN	NaN	NaN	-1.53315	NaN	NaN	NaN	NaN	NaN	NaN	-1.30872	NaN	-1.86221	NaN	NaN	NaN	NaN	NaN	NaN	NaN	NaN	NaN	NaN	NaN	NaN	NaN	NaN	NaN	NaN	NaN	NaN	-1.57716	-1.44769	NaN	-2.22269	NaN	-2.80762	NaN	-1.80259	NaN	-2.6288
afad	S	1861	___1	GAPESLTFKERQRLFSQGQDVSNKVKASRKL	1	-2.1996	0.167669	-2.08916	0.337227	-0.828451	NaN	-0.368584	NaN	-0.923384	NaN	NaN	NaN	NaN	NaN	NaN	NaN	NaN	NaN	NaN	NaN	NaN	NaN	NaN	NaN	NaN	NaN	NaN	NaN	NaN	NaN	NaN	NaN	NaN	NaN	NaN	NaN	NaN	NaN	NaN	NaN	NaN	NaN	NaN	NaN
afad	S	1082	___1	QGAIYHGLATLLNQPSPLMQRDRRGSGKPRP	1	NaN	-1.04032	-2.51065	-1.8824	-1.37056	-1.61112	-1.64975	NaN	0.421619	NaN	NaN	NaN	NaN	-1.81598	-1.21398	-0.611355	-1.49459	-0.0922146	-0.145685	-2.09338	-0.151932	-0.913767	-0.37258	0.510721	-0.378769	0.251348	0.464979	0.185383	NaN	0.302424	-0.512486	-1.21454	-0.0699825	-1.54648	-0.290029	-3.00199	-0.24929	-0.167601	NaN	0.0965271	NaN	-0.338438	-0.0587177	-0.762354
afad	S	1836	___1	PSNEVYKGPRDMRLKSQDGEAYGPGGAPESL	1	-1.74621	-0.72398	NaN	-0.618973	NaN	NaN	-0.454882	NaN	NaN	NaN	NaN	NaN	NaN	NaN	NaN	NaN	NaN	NaN	NaN	NaN	NaN	NaN	NaN	NaN	NaN	NaN	NaN	NaN	NaN	NaN	NaN	NaN	NaN	NaN	NaN	NaN	NaN	NaN	NaN	NaN	NaN	NaN	NaN	NaN
afad	S	1155	___1	RADHRSSPNVANQPQSPGGKTTYSSSSTVKI	1	-2.16425	NaN	-2.32269	-1.46044	-1.51027	-0.349878	-0.554853	NaN	-0.531553	-0.351971	-1.48735	-0.36591	-1.07641	0.187052	-0.984024	-0.253717	-0.400974	-0.726986	0.227322	-0.948376	-0.60062	0.341787	-0.0661106	-0.365141	-0.364698	-0.340363	-0.493833	-0.103174	-0.0450859	0.0699787	0.0098114	-0.126783	-0.146873	0.0682468	-0.196474	-0.124872	0.0990124	-2.5909	0.150576	-0.0365791	-0.217802	-0.508038	-0.44454	0.0225563
afad	S	1711	___1	PPPQRNTSYLKTQALSPDTVYTAKFVTYTDD	0.999921	0.748907	0.89146	0.522953	1.17347	1.05789	0.876192	0.853054	0.582102	0.907316	0.219122	-0.132561	0.0599766	-0.0154972	0.847179	0.572504	0.629799	1.13704	0.0454216	0.402113	0.88736	0.587919	1.0843	0.982651	0.833956	0.525225	0.507692	0.674496	0.806318	0.95368	0.793007	0.869509	1.04676	0.580656	0.998833	0.746275	0.900944	0.426947	0.713423	1.02441	0.94314	1.10921	0.887829	0.24859	0.779173
agap1	S	422	___1	GKRPPRATSSCAPVASPKTNGLTKEVSGLQI	0.999999	-3.75114	-1.27699	-1.84054	-1.85808	-2.20569	NaN	-0.864954	-0.71648	-1.88335	NaN	NaN	-2.19443	NaN	-1.65567	-2.35688	NaN	-1.96659	-2.20175	-1.35495	NaN	NaN	NaN	NaN	NaN	NaN	NaN	NaN	NaN	NaN	NaN	NaN	NaN	NaN	NaN	NaN	NaN	NaN	NaN	NaN	NaN	NaN	NaN	NaN	NaN
agap1	S	524	___1	PSISSTTSPKLDPPPSPHANRKKHRRKKSTS	1	NaN	-2.46952	NaN	NaN	-1.00721	-1.11189	-1.37727	-0.555811	-1.19839	-0.805872	-1.05444	-0.158171	-0.369724	-0.457054	NaN	-0.565639	-2.18985	-0.732836	-0.299776	-0.452358	-0.985037	-0.229744	-2.9507	-2.27279	-0.835325	-3.12208	-0.569288	-1.16049	-2.12523	-0.544601	-0.487953	-0.558296	-0.991529	-0.367523	-2.4054	-1.41452	-0.623457	-2.84443	-2.86543	-0.411995	-0.714928	NaN	-1.03626	-0.987625
agap3	S	33	___1	SLQGCESTKNKARLGSQSDAVAIQSIRSIRG	0.999999	1.70666	1.30082	1.49969	1.54889	1.53689	1.17929	1.59278	1.457	1.82764	0.89813	0.210346	1.048	0.510231	0.835283	-0.0729446	0.356941	0.709257	0.101011	0.5112	0.0197449	0.458763	0.319197	0.0412102	0.086628	0.0295887	-0.0716801	0.229729	0.305603	-0.177923	-0.158041	0.00798416	-0.660543	-0.358011	-0.565016	-0.804085	-0.228748	-0.941114	-1.09367	-1.25731	-1.54949	-1.06123	-1.18212	NaN	-1.06824
agfg1	S	181	___1	DGAPALQLNKGTPSQSPVVTRNQVAQAHQEK	0.999565	0.0314064	1.05538	-1.22138	-0.0253487	-0.841186	NaN	NaN	NaN	NaN	NaN	-4.27058	NaN	NaN	NaN	NaN	NaN	-0.235575	-0.722862	0.0764179	0.798948	-0.93507	-0.522678	-1.08322	-1.24142	-1.62172	-1.25083	-1.02375	-1.5617	-1.12922	-0.111507	-0.757072	-1.13887	-1.41922	-0.661287	-1.49548	-1.10071	NaN	-1.46368	0.6654	0.0392075	-0.533173	-1.95853	-1.17336	-1.44749
agm1	S	64	___1	RSKKTKSVIGVMVTASHNPEEDNGVKLVDPM	1	2.70641	2.0152	3.17047	2.74362	2.74791	3.04258	2.83971	3.7791	3.1289	2.54914	2.51026	3.28346	2.72155	3.84208	3.04437	3.15554	3.0877	2.41924	3.68887	3.67573	3.28832	4.06919	3.30193	3.60512	3.64609	2.91851	3.29875	4.37167	3.44728	3.59374	4.06718	3.35621	3.54802	3.66968	2.98693	3.13484	3.60888	2.41368	3.28566	4.44984	3.33101	2.9831	3.69536	4.05438
ahnk	S	42	___1	DKTDDGVFVKQLVQDSPAAKTGVVKEGDQIV	1	-1.24557	-0.185978	-1.72204	-0.570158	-1.32449	-2.42131	-2.49632	NaN	NaN	NaN	NaN	NaN	NaN	NaN	NaN	NaN	NaN	NaN	NaN	NaN	NaN	NaN	NaN	NaN	NaN	NaN	NaN	NaN	NaN	NaN	NaN	NaN	NaN	NaN	NaN	NaN	NaN	NaN	-1.77219	-1.34535	-2.3186	NaN	NaN	-1.60299
ahnk	S	136	___1	EYRRIYTKKIKPRLKSEEFLEPETQTRTITV	1	-0.219805	-0.0691624	-0.426029	0.565025	0.0943546	-0.0516701	0.504833	-0.481041	0.200893	NaN	NaN	NaN	NaN	-0.657476	NaN	-1.07415	-0.975643	-1.5276	-0.558001	-1.01619	-1.54388	-1.33559	-0.858692	-1.06749	-2.19949	NaN	NaN	-1.28747	-1.02978	-2.0584	-1.50926	NaN	NaN	NaN	NaN	-1.51651	NaN	NaN	NaN	NaN	NaN	NaN	NaN	NaN
aim1	S	573	___1	PTSSPISKKKEKENQSGSIPASPTARKAQGS	0.985362	0.103546	NaN	NaN	NaN	NaN	NaN	NaN	NaN	NaN	NaN	-0.672975	0.102655	NaN	0.564266	NaN	-0.197119	NaN	NaN	NaN	NaN	NaN	NaN	NaN	NaN	NaN	NaN	NaN	NaN	NaN	NaN	NaN	NaN	NaN	NaN	NaN	-0.326038	NaN	NaN	-0.35206	NaN	NaN	NaN	NaN	NaN
aim1	S	579	___1	SKKKEKENQSGSIPASPTARKAQGSPFKNQP	0.883098	NaN	-0.69486	-0.510155	-0.204643	-0.557365	0.0853443	-0.53198	-0.00642014	-0.0641041	-0.258213	NaN	NaN	-0.19846	NaN	-0.491894	NaN	-0.172634	-0.517466	-0.0848618	NaN	0.120371	NaN	-0.260773	-0.615383	-0.854937	NaN	-0.226646	-0.219168	0.305519	0.0251904	0.03759	-0.215948	-0.163269	-0.225843	-0.4995	NaN	0.21151	-0.45866	NaN	0.228567	-0.239212	-0.116634	-0.237566	-0.152992
aim1	S	1565	___1	SSDMEQFAEAIRKLESPITIPQKIKKARTPK	0.999969	-1.40691	0.326601	-1.29338	-0.446791	-0.732365	NaN	NaN	NaN	NaN	NaN	NaN	NaN	NaN	NaN	NaN	NaN	-0.314114	-2.10114	-0.958094	-0.834242	NaN	-1.06526	NaN	NaN	NaN	NaN	-1.06757	-2.2332	-0.607985	-0.663486	-1.4151	NaN	NaN	NaN	NaN	NaN	NaN	NaN	-0.326349	-1.37997	NaN	NaN	NaN	NaN
aim1	S	1581	___1	PITIPQKIKKARTPKSPSQYYGLPPIHEDFL	0.935617	NaN	NaN	NaN	NaN	-1.86872	NaN	NaN	NaN	-1.22024	NaN	-1.64741	-2.84112	-2.79162	-3.09287	NaN	NaN	-1.58109	-1.98992	NaN	-1.99009	-1.76783	-1.97639	-1.99531	-1.88496	-2.14488	-1.92633	NaN	-2.37134	-1.81885	-1.41855	NaN	NaN	-1.58972	-2.28838	-1.79727	-2.81473	NaN	-1.34282	-2.84319	-0.851255	-1.61312	-2.68311	NaN	NaN
aim1	S	1583	___1	TIPQKIKKARTPKSPSQYYGLPPIHEDFLEK	0.80448	-2.44503	-1.79705	-2.80852	-1.7165	NaN	-1.94903	NaN	NaN	NaN	NaN	-2.1657	NaN	NaN	-1.54587	NaN	-2.13752	-2.19769	-2.05797	NaN	NaN	-2.00657	NaN	-1.60528	-1.56639	-2.47484	-1.77492	-1.36439	-3.03115	NaN	NaN	NaN	NaN	NaN	NaN	NaN	NaN	NaN	NaN	NaN	NaN	NaN	NaN	NaN	NaN
aka10	S	166	___1	FSLNTVKHSSLAEPVSPSLKRPDLSVASADE	0.997703	NaN	NaN	NaN	NaN	NaN	NaN	NaN	NaN	NaN	NaN	NaN	NaN	NaN	-0.592712	NaN	-0.704073	NaN	NaN	-0.482245	-0.218603	NaN	-0.454613	-1.02644	-0.474468	-0.191555	-0.73439	-0.898781	-0.764173	0.188494	-0.845337	NaN	-0.162886	NaN	-0.317179	NaN	-0.616653	-0.875794	-0.875034	NaN	-1.09615	0.374361	-0.408587	-0.572361	-0.84829
akap8	S	467	___1	EEEKREENLLDLCTVSDEDGGEDQNDEVAA_	0.982692	NaN	-1.85826	NaN	NaN	NaN	-0.537056	NaN	-1.94999	-0.866819	NaN	NaN	NaN	NaN	-0.947699	NaN	NaN	-1.29552	-0.495819	-0.795048	NaN	NaN	-0.333002	NaN	-0.372074	NaN	-0.640173	NaN	-0.171156	NaN	-0.34235	NaN	-0.506088	NaN	-0.768868	-0.384199	NaN	NaN	NaN	-1.28734	NaN	-0.202423	-1.22873	NaN	NaN
akib1	S	738	___1	QEFLASVARGVAPADSPEAPRRSFAGGTWDW	1	-1.17164	NaN	-1.89126	-1.97126	-2.24632	-1.55848	-1.89051	-1.47275	-1.26351	-1.65738	-2.48512	-1.90968	-1.69406	-0.955671	-1.88116	-1.66476	-1.92284	-1.92924	-1.26412	-1.25955	-2.668	-0.776997	-1.549	-1.69606	-2.3628	-1.76432	-1.80497	-1.31816	-2.01422	-1.99174	-1.49428	-1.29203	-1.48843	-1.38793	-1.93094	-1.17387	-0.939016	-0.869282	-2.07548	-1.07082	-1.7124	-2.07116	-1.98163	-1.91892
akir1	S	114	___1	LNEVQASCSSLTAPSSPGSLVKKDQPTFSLR	0.778114	NaN	NaN	NaN	NaN	NaN	NaN	NaN	NaN	NaN	-2.12807	NaN	NaN	-2.18409	NaN	NaN	NaN	-2.39341	NaN	-0.939009	NaN	-0.700348	NaN	-3.32952	-0.263912	NaN	-0.690819	-0.616154	NaN	NaN	-0.946281	-2.66781	NaN	NaN	NaN	-1.59658	NaN	-1.38219	NaN	-1.86797	-1.0369	NaN	NaN	NaN	NaN
akir1	S	21	___1	TLKRSMEFEALMSPQSPKRRRCAPLPGSPAT	0.999989	NaN	NaN	-2.24719	NaN	-1.7764	NaN	-0.347033	NaN	-1.69506	-1.13251	NaN	-0.839014	NaN	NaN	-1.53853	-2.23605	NaN	NaN	NaN	NaN	-2.00204	NaN	-1.06926	-0.829557	-1.78393	-0.469362	-1.543	NaN	-1.38289	-1.46638	NaN	-0.313971	-1.5977	-2.30451	-0.877209	-1.05348	NaN	-1.30579	NaN	NaN	-0.852365	-1.1051	NaN	-0.941196
akir2	S	53	___1	PSKYLRMEPSPFGEVSPRLTAEQILYNIKQE	0.999998	-0.450617	-0.519342	-0.865457	-1.42712	-1.86445	-2.20443	-1.5679	-2.44718	-2.60069	NaN	NaN	NaN	NaN	-2.54218	NaN	NaN	NaN	NaN	NaN	NaN	NaN	NaN	NaN	NaN	NaN	NaN	NaN	NaN	NaN	NaN	NaN	NaN	NaN	NaN	NaN	NaN	NaN	NaN	NaN	NaN	NaN	NaN	NaN	NaN
akir2	S	18	___1	CGATLKRTIEFDPLLSPAASPKRRRCAPLSP	1	-2.82176	NaN	NaN	-1.95053	-2.21906	-0.632084	-1.33169	-1.47079	-0.728146	-0.922751	NaN	-0.316818	-1.09284	-1.05281	-0.671436	-0.363667	-0.895744	-0.691254	-0.879736	-1.45243	-1.93169	-0.857021	-1.03425	-0.0589542	-0.679064	-0.627775	-0.987734	-1.08303	-0.853123	-1.95347	-1.59915	-1.10278	-1.77243	-1.20878	-1.15545	NaN	-1.63776	NaN	-3.2232	-2.15521	-1.31232	NaN	-1.41441	-2.07396
akir2	S	22	___1	LKRTIEFDPLLSPAASPKRRRCAPLSPPGPS	1	0.726658	-0.786045	0.417791	0.608082	0.563883	1.26514	0.473133	0.208321	0.423002	0.550261	1.02671	1.11515	0.955831	1.09273	0.695265	1.11726	0.578449	0.669806	0.907822	0.210005	-0.0427246	0.354969	0.574652	0.912809	0.966564	0.737263	0.662453	0.497349	0.501482	0.22195	-0.00894165	0.761782	0.608681	0.977757	0.879183	0.375168	0.135889	0.233414	-0.797056	-0.103785	1.14142	0.673977	0.487932	0.951492
akp8l	S	198	___1	KGKLATSTEDVEEAESDGDGANVESAKGTKN	1	0.411461	0.212385	-0.0413456	0.0381126	0.128042	0.362316	0.0992298	0.242933	NaN	0.194294	0.0560245	0.298712	0.509949	0.602823	0.0610046	0.158316	0.168249	0.597	0.599289	0.48093	0.337591	0.409954	NaN	-0.000959396	0.920505	NaN	NaN	0.527617	0.546677	0.459541	0.177408	0.642773	0.494009	0.751679	NaN	NaN	-0.0426941	-0.0969353	0.218092	0.0142822	1.04363	0.147667	0.226086	NaN
akt2a	S	131	___1	VPEDEEEEAMEVKYGSPSDVSSAEQMDVAMS	0.999995	0.0511227	-0.412645	-1.24899	-0.574009	-0.376597	0.0780106	-0.25894	0.565393	0.0906982	-0.0262699	-0.744533	0.131607	0.445671	0.629049	0.297831	0.407475	0.136427	-0.234364	0.37154	0.614151	-0.220262	0.331043	-0.0097847	0.308615	0.65457	0.240475	-0.00588608	0.70253	-0.0648899	0.243206	0.00403976	0.434567	0.250128	0.518284	0.344744	0.480148	0.546751	-0.727661	0.573759	0.368021	0.765629	0.511887	0.0487042	0.586744
akts1	S	76	___1	YLDDISVVHKTTVFTSPMPIYKTNETLSGRQ	0.897519	NaN	NaN	NaN	NaN	NaN	NaN	NaN	NaN	NaN	NaN	NaN	NaN	NaN	NaN	NaN	NaN	NaN	NaN	NaN	NaN	NaN	NaN	NaN	NaN	NaN	-0.622782	NaN	NaN	NaN	NaN	NaN	-1.22567	NaN	-1.94392	NaN	-1.97228	NaN	NaN	-1.03893	NaN	-0.381342	-2.05969	NaN	NaN
aldcb	S	36	___1	QRIVAPGKGILAADESVGSMDKRLGGIGVDN	0.999599	0.503637	0.751806	1.40055	1.32211	1.59042	1.69756	1.6426	1.41515	1.67585	0.395205	1.55248	1.67498	0.364241	0.489363	1.07537	0.453289	1.91267	0.784262	0.808607	0.680613	1.51599	1.05362	1.62336	1.57894	0.412781	1.07611	1.23671	1.51149	1.56642	1.59488	0.702785	1.24943	1.21978	0.493032	1.22885	1.69591	0.830477	1.86057	1.43365	NaN	0.964027	1.13239	-0.12612	1.8176
aldcb	S	39	___1	VAPGKGILAADESVGSMDKRLGGIGVDNTEE	1	1.63376	1.16963	2.50059	2.66781	2.8878	2.93976	2.9681	2.32908	2.80814	1.64889	2.83049	2.84673	NaN	1.55444	2.25205	1.50869	3.20557	1.9406	1.87522	1.61322	2.79137	2.12901	2.98181	3.26043	1.59344	2.09667	2.47332	2.54518	2.83536	2.61037	2.05076	2.71132	2.53936	1.38601	2.49543	2.71843	-2.32329	3.39846	2.72948	0.814323	1.99256	2.20272	NaN	3.23027
aldcb	S	346	___1	RAEANGLAALGKYEHSGDGAGSAGQSLYVAN	0.991579	0.568819	NaN	0.61021	NaN	NaN	0.143589	NaN	-0.18335	NaN	0.473194	-0.0861034	NaN	0.250284	NaN	NaN	NaN	NaN	-0.0525818	-0.0745678	-0.301521	NaN	NaN	NaN	NaN	NaN	0.0106468	NaN	NaN	-0.574902	NaN	NaN	-0.20812	NaN	NaN	0.535585	-0.171993	NaN	-0.114477	NaN	NaN	0.142546	NaN	NaN	NaN
aldcb	S	352	___1	LAALGKYEHSGDGAGSAGQSLYVANHAY___	0.978068	NaN	NaN	NaN	NaN	NaN	0.531723	NaN	NaN	NaN	0.627577	NaN	0.69632	0.0388584	-0.0211411	NaN	NaN	0.175436	-0.113617	-0.128218	-0.168051	0.3213	0.509647	NaN	0.121683	NaN	0.277018	NaN	-0.0573101	0.285992	-0.566191	NaN	0.0834312	0.256043	NaN	0.45982	0.0759754	-0.278206	NaN	-0.214897	-0.628452	NaN	NaN	-0.357189	0.355579
aldoa	S	260	___1	KRIVAPGKGILAADESTGSIAKRLSSIGAEN	0.938217	2.54608	2.40368	3.05016	2.94138	3.06518	3.36342	3.15667	3.6765	3.398	2.27303	3.2059	3.24074	2.60355	3.17848	2.86103	2.3333	3.43438	2.35852	2.93614	3.03024	3.19433	3.57254	3.45198	3.17466	2.62646	2.50146	3.2452	3.44624	NaN	3.3474	3.21635	2.93197	3.17066	2.85996	2.99433	3.28818	3.14961	3.43964	3.32528	3.34261	2.60733	3.06616	2.26954	3.51288
aldoa	S	263	___1	VAPGKGILAADESTGSIAKRLSSIGAENTEE	0.999892	2.51811	2.06447	3.18034	2.9376	3.44542	3.41499	3.1918	3.60669	3.31922	2.10992	3.50881	3.33668	2.74013	3.07805	3.031	2.60661	3.60068	2.46268	2.79939	NaN	3.12535	3.35378	3.4654	3.26884	2.79137	2.75353	3.12618	3.46618	3.72145	3.61221	3.37321	3.33801	3.17721	2.90571	3.09958	3.56598	3.37871	3.61793	3.3218	3.20126	2.71279	3.06587	2.22304	NaN
aldoa	S	269	___1	ILAADESTGSIAKRLSSIGAENTEENRRFYR	0.985126	2.85247	-1.31042	-0.615282	2.10059	1.89864	1.42864	1.82491	2.44456	NaN	1.56622	0.816786	-1.21825	1.87262	-0.427206	-1.09345	2.23576	1.13575	-1.04432	1.83768	-1.21103	-1.10761	2.2043	0.217512	-0.117506	0.612543	0.624359	-0.207775	1.45642	1.15995	1.13051	1.67138	0.854887	NaN	1.50391	1.66687	1.32963	0.860502	1.00619	1.08071	1.00657	1.43839	1.43365	1.52981	1.00177
aldoa	S	270	___1	LAADESTGSIAKRLSSIGAENTEENRRFYRQ	0.99996	1.43706	0.0990124	0.572872	0.766678	0.0605755	-0.0657921	0.263956	0.846954	0.640997	0.292992	-0.734928	0.151825	0.861479	1.0796	0.469379	0.580372	-0.106218	0.210873	0.853432	0.725607	0.0222511	0.47386	0.300098	-0.302391	0.220633	0.233061	-0.551081	-0.0204582	0.274698	0.0890598	0.137377	0.23571	0.11821	0.661571	0.314901	0.292944	0.0270863	-0.633284	-0.175217	-0.478109	-0.0316143	0.013916	-0.301201	-0.436501
alg13	S	421	___1	TQGNVPSYEHFRPPQSPHRQGRNYGIPKGSP	0.999999	1.29842	0.662897	0.601685	1.11382	0.738411	1.24	-0.323814	0.435923	0.522869	0.548664	0.499151	0.296083	0.189879	NaN	0.473362	0.981073	1.21802	1.26575	1.45388	0.258589	-0.0731163	NaN	0.522795	0.5014	0.615015	0.784397	0.682291	0.917078	1.08247	0.72582	0.587572	0.530033	0.189226	0.310265	0.778242	0.446674	0.109909	NaN	0.238558	0.213837	0.712318	NaN	0.386122	0.405819
alg13	S	454	___1	INRHPIIGPEIAFYHSPGKRCYQSLDGYSYR	0.998128	-1.13864	-0.902193	-2.17981	-1.6936	NaN	-1.87865	NaN	NaN	-2.1449	NaN	NaN	NaN	NaN	-2.47514	NaN	-2.22326	-2.85877	-0.620956	-1.57304	NaN	NaN	NaN	NaN	NaN	-1.71685	-1.4167	NaN	NaN	NaN	NaN	NaN	NaN	NaN	NaN	NaN	NaN	NaN	NaN	NaN	NaN	NaN	NaN	NaN	NaN
alg13	S	546	___1	PATGYWVTRTSPGPISPGKQNMNSSEDEIDE	1	0.659321	-1.23306	-0.545433	0.814596	-0.098175	-1.05531	0.787064	0.775034	0.946081	1.60905	NaN	0.63834	0.992029	1.58903	-0.115276	1.06766	0.615656	0.97378	0.852964	0.801346	-0.337948	0.564848	0.352716	0.0656509	0.189463	0.281338	0.0902252	0.440842	0.235424	0.261053	0.508451	0.0788326	0.373152	0.938568	0.196621	0.365438	0.674763	-0.252266	-0.19116	0.424852	0.279135	-0.122652	0.342825	NaN
alg9	S	26	___1	GLVGGMGSNATSGCVSPKAATPASSKAGQVW	0.999935	1.08858	0.405197	1.09483	0.75935	1.35669	-0.0716	1.43685	0.335585	0.440626	0.500326	NaN	0.16423	-0.0773792	NaN	-0.633024	NaN	NaN	NaN	NaN	NaN	NaN	-1.17894	-0.32246	-0.274414	NaN	NaN	-0.214466	NaN	NaN	NaN	NaN	0.522081	NaN	NaN	0.0402393	-0.11533	-0.715799	0.337479	-0.0990944	NaN	NaN	0.161902	-0.128883	NaN
alkb3	S	95	___1	EPKVIDAAGTHEISVSPSGVSRLRLFPSFID	0.967413	NaN	NaN	NaN	NaN	NaN	NaN	NaN	NaN	NaN	NaN	NaN	NaN	NaN	NaN	-0.309355	0.589615	NaN	NaN	0.231091	NaN	NaN	0.786261	NaN	NaN	-1.27449	NaN	0.147802	NaN	0.679768	NaN	NaN	0.817371	-1.12427	NaN	NaN	NaN	NaN	0.367674	NaN	-0.222536	NaN	NaN	-0.751539	NaN
alkb8	S	367	___1	AFPLLCDSRQTREEKSPPQVGELGASTLERE	1	NaN	-1.44014	-1.80607	-1.47638	-1.13694	-1.54733	-1.33082	-1.04439	-1.45322	NaN	-1.15708	-0.796473	NaN	-0.505506	NaN	-0.280804	-0.814787	NaN	-1.37718	-1.32827	-0.6432	-1.25054	-1.06378	-0.580011	NaN	-0.415226	-1.01505	-0.639336	-0.516045	-1.43807	-1.58236	-0.535006	NaN	NaN	-0.397085	-0.961887	-0.531675	-1.03488	-1.36306	NaN	NaN	-0.996389	NaN	-0.852116
alms1	S	750	___1	SSPARKAISCVHVQISPKQEDCKKLDFGPKL	1	-1.44555	-1.82774	-2.18319	-1.59909	-0.663975	-0.82415	-1.37862	NaN	-0.814733	NaN	NaN	-1.8962	NaN	NaN	NaN	NaN	NaN	-2.07554	-1.38727	-1.7731	-0.870508	-1.15831	-1.03773	-0.527756	NaN	-1.78241	NaN	-1.13219	-1.08677	-0.907066	-1.27383	NaN	-1.10309	-1.40514	NaN	-1.46145	-1.97115	NaN	-1.04116	-1.25371	NaN	-1.38252	NaN	NaN
amacr	S	323	___1	NEERGSFICDDQGELSPRPSPVLSRTPAAPT	0.967359	0.15675	0.344416	-0.22188	-0.336754	0.432745	NaN	0.329615	-0.222641	NaN	-0.13405	NaN	0.944214	0.473311	0.287647	0.324961	-0.080267	0.890383	0.042614	-0.0997562	0.0827885	NaN	0.493565	NaN	0.695257	0.607954	0.601769	-0.00101089	0.411606	0.895006	0.319607	0.446369	0.60124	0.542105	0.424343	0.426287	0.211294	0.384197	0.560303	-0.407036	NaN	0.866407	0.136011	NaN	NaN
ampm2	S	10	___1	______MAGLVVKLQSPELEEEYGEKHMNGG	1	1.89174	1.34293	1.36435	0.896698	1.14079	0.997791	1.57954	2.26198	1.16506	1.72045	1.00623	1.32397	2.18359	2.48644	1.64318	1.95895	1.58797	1.75249	2.11318	2.17468	1.49016	1.81264	1.57852	1.59898	1.82555	2.30586	1.30183	1.43721	1.51988	1.31707	1.4937	2.02525	1.42613	2.00732	2.05402	2.06127	1.50841	1.43288	1.57436	NaN	1.48587	2.33612	NaN	1.29499
amrp	S	243	___1	RLRSINQGYERLRKLSHEGYITAREFNEPRV	0.999998	NaN	NaN	NaN	NaN	NaN	-2.3694	NaN	-0.696631	NaN	-0.624634	-1.49271	NaN	-1.35875	NaN	-1.74126	NaN	NaN	NaN	-3.31001	NaN	NaN	NaN	NaN	NaN	NaN	NaN	NaN	NaN	NaN	NaN	NaN	NaN	NaN	NaN	NaN	NaN	NaN	NaN	NaN	NaN	NaN	NaN	NaN	NaN
an32e	S	15	___1	_MEMKKRISLELRNRSPAEVAELVLDNCRSV	1	NaN	-2.53478	-2.32078	-1.72333	-1.83623	-1.92645	-1.8582	-1.5937	-1.23715	-1.91244	-1.49859	-1.73416	-1.79611	-1.99066	-1.5666	-2.31269	-2.10528	NaN	-1.61657	-2.28669	-1.86372	-2.40503	-1.88267	NaN	-1.88761	-1.70064	-1.85791	-2.26586	-1.44283	-1.64597	NaN	-1.54059	-1.50619	-2.27848	-1.51199	-1.88365	-2.05058	-2.17363	-2.4221	NaN	-2.00513	-2.87215	-2.85203	-1.57768
an32e	S	40	___1	DNCRSVDGEIEGLNDSYKELEFLSMANVELK	0.999999	NaN	NaN	NaN	NaN	NaN	NaN	NaN	NaN	NaN	NaN	NaN	NaN	NaN	NaN	NaN	NaN	-1.86766	NaN	-1.64255	NaN	-1.63645	NaN	NaN	-1.71016	NaN	NaN	NaN	-2.03155	NaN	-2.2192	NaN	-1.43806	NaN	-1.55398	-2.2056	-1.43833	NaN	-2.09625	-2.15708	-1.80258	-1.28878	-1.48456	NaN	NaN
anc2	S	720	___1	EEEQKDRAEKVVLIDSDEEGDSAMASQADQK	1	0.375923	0.366537	-0.254465	0.247589	0.265856	1.06635	0.548233	0.0502758	0.833029	0.260544	0.575947	1.06422	0.305992	0.0319881	0.96866	0.132046	0.860628	0.863033	0.604557	0.238009	0.593632	-0.0944138	0.776199	0.810085	0.720692	0.68125	0.72151	0.438555	0.868992	0.69919	-0.131157	0.502558	0.424156	0.31933	1.26198	1.00148	-0.213568	0.333031	1.00709	-0.155212	1.33367	0.9652	-0.490969	1.10738
ankh1	S	2033	___1	VSPSSIRAAVQGGGESPDNGSILHLTAASVA	0.983948	-0.984981	-0.924576	NaN	-0.578335	-1.04443	-0.850157	-1.02756	-0.961441	-0.24526	-1.19291	NaN	-1.07937	-1.38732	-0.766687	-1.53452	-1.57234	-0.694874	NaN	-0.665358	-0.895275	-0.593145	-0.363373	-0.496571	-0.709263	-0.680717	-0.497194	NaN	-0.438202	-0.230101	-0.719309	-0.835636	-0.740381	-0.875109	-0.329468	-0.235226	-0.320694	-1.73934	-1.16511	-0.930656	-1.00048	0.0129376	-0.130882	-0.674721	-0.40811
ankh1	S	838	___1	QMKTQQQFTKEYLESSPPKESIFPQLDSNDD	0.997369	0.154024	-0.453856	-0.0596657	0.273539	-0.397549	0.232073	-0.244606	0.456068	-0.0559273	0.168098	-0.513598	0.474295	0.524704	0.522367	-0.0768776	0.166561	0.0400963	-0.300104	0.361929	0.171017	0.103092	0.304001	0.442472	0.00729942	0.498852	0.115505	-0.0893402	0.221149	0.374748	0.135868	0.50839	0.305636	0.321764	0.750042	-0.234503	0.364025	0.200954	-0.561955	-0.461695	0.164667	0.567226	-0.0994568	0.240028	0.170774
ankh1	S	1967	___1	EKPSKIDQPADVFSLSPARFNNSLCNNNRVG	0.999046	-0.708713	0.314568	-2.60138	-0.551996	NaN	0.232866	NaN	NaN	0.26421	NaN	NaN	NaN	-1.83975	0.621487	-1.12267	0.454445	0.509428	0.312849	1.08707	1.03127	0.522612	0.484621	0.393982	0.784254	0.397036	0.980524	0.381619	0.774662	0.0336094	0.79553	-0.121645	0.702454	0.0316811	0.996422	0.787374	0.788366	-0.0300579	-0.533691	1.23	0.170162	1.55978	NaN	0.838614	0.847525
ankh1	S	1616	___1	YKTVSVPPIVKLNLTSPKRGQKREEGWKEVI	0.999452	-0.00985718	-0.697434	-0.814611	-0.164652	-0.187984	-0.148369	-0.513363	-0.0284386	-0.320458	-0.57404	NaN	-0.229805	-0.547012	0.125109	NaN	-2.01711	0.0135708	-0.58169	-2.18511	NaN	NaN	-1.84359	0.279674	-0.315597	0.0598412	NaN	-0.271956	-0.25713	NaN	-0.189634	0.154663	0.26285	-0.0544434	0.577982	NaN	-0.20339	NaN	-0.255545	-0.322355	NaN	0.775028	-2.8422	NaN	-0.341757
ankh1	S	1949	___1	AQTEHFILSKSEAFSSPKEKPSKIDQPADVF	0.956196	-4.03948	-2.31667	-2.93787	-1.51851	-1.83797	-1.54282	NaN	NaN	-2.29251	NaN	NaN	-1.96342	-2.75694	-1.40381	NaN	-1.53669	-1.44128	-1.8353	-1.2854	-1.08272	-1.94291	-1.40053	NaN	-1.77471	-1.66796	-1.51174	NaN	-1.35568	-1.3402	-4.36827	NaN	-1.6119	-1.73288	NaN	NaN	-1.47184	NaN	-2.28492	-1.40791	NaN	NaN	-2.381	NaN	-1.27233
ankh1	S	2019	___1	PKTVSLMPNVDSSSVSPSSIRAAVQGGGESP	0.871435	NaN	NaN	NaN	NaN	NaN	NaN	NaN	NaN	NaN	NaN	NaN	NaN	NaN	NaN	NaN	NaN	-1.52258	NaN	-1.58802	-1.44274	-1.5226	-1.42324	NaN	-1.00885	-1.13562	-0.587997	-1.51016	-1.29641	-0.845188	-1.04428	NaN	-0.584129	-1.56969	-0.78623	-0.16329	-1.08259	-1.36156	-0.790873	-0.17555	-1.84339	0.0480862	-0.36375	-1.48114	-0.277302
ankl2	S	920	___1	SHAYSTPGRNSPVLGSPGKYMNTSDFGSPGR	0.999998	NaN	NaN	NaN	NaN	NaN	NaN	NaN	NaN	NaN	NaN	NaN	NaN	NaN	NaN	NaN	NaN	NaN	NaN	NaN	NaN	NaN	NaN	NaN	NaN	NaN	NaN	NaN	NaN	NaN	NaN	NaN	-4.81909	NaN	NaN	-1.1954	-0.993509	-0.925751	NaN	-2.35304	NaN	NaN	NaN	-1.22273	NaN
ankl2	S	693	___1	VPSSEQQNGTKPGFCSPLSNDPYVPGESRHK	0.987989	NaN	NaN	NaN	NaN	NaN	NaN	NaN	NaN	NaN	NaN	NaN	NaN	NaN	NaN	NaN	NaN	NaN	NaN	NaN	NaN	NaN	NaN	NaN	NaN	NaN	NaN	-1.6383	-1.7436	-1.74086	-1.79615	NaN	NaN	NaN	-2.40857	NaN	-1.56051	NaN	-1.03931	-1.52228	NaN	-1.56238	NaN	NaN	NaN
ankl2	S	885	___1	QAVLSYPNTSRQSWPSPALVSGRSKSQMFCP	0.999651	NaN	NaN	NaN	NaN	NaN	NaN	NaN	NaN	NaN	NaN	NaN	NaN	NaN	NaN	NaN	NaN	-0.188566	-1.15725	-0.7983	-0.984819	-0.542458	-0.952463	-1.6901	NaN	NaN	-1.12162	-0.271078	-1.0206	-0.862015	-0.363628	NaN	NaN	-1.37611	-1.17888	-0.922943	-1.01613	-1.41908	-0.32629	-0.191761	-0.573667	-0.777309	-2.02422	-0.730577	-0.217403
ankl2	S	902	___1	ALVSGRSKSQMFCPNSPGSHAYSTPGRNSPV	0.844549	NaN	NaN	NaN	NaN	NaN	NaN	NaN	NaN	NaN	NaN	NaN	NaN	NaN	NaN	NaN	NaN	NaN	NaN	NaN	NaN	NaN	NaN	NaN	NaN	NaN	NaN	NaN	NaN	NaN	NaN	NaN	-1.51758	-1.77189	NaN	NaN	NaN	NaN	NaN	NaN	NaN	NaN	NaN	NaN	NaN
ankl2	S	268	___1	ICDYCPSPSKSSVALSPVKLSPALLRDGINS	1	0.979448	0.378784	0.579405	1.10739	0.825085	-0.305779	-2.29251	-1.58571	-1.42282	-1.32703	-0.843695	-1.30596	-0.763302	0.496702	-0.824606	0.388145	1.06742	0.499388	0.524528	0.919071	-0.0425682	0.394417	0.354904	-0.0478649	0.351339	0.744305	0.817051	0.440561	1.61301	1.26392	1.48816	0.539848	0.0847168	1.02765	-0.171169	0.627766	0.505196	0.38327	0.965302	1.63656	0.65152	-0.122082	0.670801	0.404316
anln	S	171	___1	SSSPPAHVPPKDIIVSPPKPQIPDVGNDTPV	1	-0.0922241	0.0191727	0.197979	0.274653	0.565756	0.601412	0.00394058	0.375372	0.714563	0.125357	0.505953	0.81041	0.0908642	0.396242	0.703669	0.41058	0.881971	0.0301895	0.629795	0.747021	0.705502	0.420267	0.425432	0.615208	0.666561	0.612209	0.681385	0.382189	0.879461	0.868738	0.259356	0.55538	0.186575	-0.217064	0.440937	0.390425	0.371798	0.60792	-0.562122	0.167658	0.0855923	0.0978489	0.0173779	0.996479
anln	S	518	___1	PEKIPTPVQSQLPLESPRLVNEGNTGNVACE	0.999915	NaN	NaN	NaN	NaN	NaN	NaN	NaN	NaN	NaN	NaN	NaN	NaN	NaN	NaN	NaN	NaN	NaN	NaN	NaN	NaN	NaN	-1.35002	NaN	NaN	-1.74766	-1.70089	NaN	NaN	-0.75568	NaN	-1.2293	-1.55198	NaN	-1.10139	-1.45636	-1.4268	-1.88362	NaN	-0.851559	NaN	-1.05832	-1.18344	NaN	NaN
anln	S	502	___1	SVSGHFHPNMAEQVSSPEKIPTPVQSQLPLE	0.980345	1.24817	-0.225878	0.970634	1.14479	1.11069	1.34781	0.930748	0.890598	0.820808	0.681648	0.89579	0.997036	NaN	0.294558	1.01962	0.594683	1.2059	0.850855	0.817112	0.498737	1.02724	0.505119	1.25928	1.36102	NaN	1.4199	0.632921	0.642624	1.45669	1.09081	0.310673	1.21379	0.821836	0.737764	1.36349	1.36019	0.759466	1.36041	1.07811	NaN	0.879675	1.30109	0.269979	0.832329
anr17	S	1830	___1	SDSSSQAVSASVRAQSPSSSGVPIVSEKPNA	0.999978	-0.369953	0.553358	-1.45789	-1.13061	-1.56465	0.546263	NaN	-1.16622	0.623392	-0.660318	NaN	-0.899664	-0.252785	1.48953	-0.340204	1.21263	0.624865	0.89274	1.59393	1.58091	0.641371	1.10819	1.08552	0.831295	1.27062	1.44257	0.468796	0.920614	1.34971	0.799919	0.961925	1.49126	0.752575	1.75816	1.07485	1.13164	0.769053	0.216198	1.23266	0.708921	1.85646	1.33855	1.43239	0.311567
anr17	S	1133	___1	GPTPLSSPNGKLTIASPKRGQKREEGWKEVV	1	0.815321	NaN	-0.0199718	0.671129	0.267919	0.933535	0.442902	0.645441	0.976845	0.867886	NaN	NaN	1.2554	1.57054	NaN	1.56135	0.953279	0.80859	1.62462	1.39165	NaN	1.31977	1.12464	NaN	1.17131	1.26668	1.13195	0.587986	1.17512	0.86471	1.17926	1.20487	NaN	1.87301	0.663122	0.847128	NaN	-0.0133343	0.681074	0.892382	1.69255	1.14246	1.17069	1.07713
anr17	S	1630	___1	HGANTTYKNQVPAQNSPVTTLVSHANIKRPQ	0.999447	NaN	1.7566	NaN	0.313175	-1.3837	0.0726318	NaN	NaN	-0.421692	NaN	NaN	NaN	NaN	1.15148	NaN	1.14954	1.49853	1.10841	1.6805	0.924807	-0.0778408	0.610003	0.494001	0.481165	0.718395	0.992195	0.611996	0.702847	0.716108	0.513374	-0.0968018	0.468349	-0.767601	0.768694	0.733612	0.449225	-0.230606	-0.196217	0.862026	-0.0812588	1.12617	0.592354	0.403532	0.479996
anr17	S	1491	___1	PGGGSRSSPSDYLTCSPNKGTSLSSEQELGA	0.988068	-1.49952	NaN	NaN	-1.93159	NaN	-1.42425	NaN	-0.656408	-1.69022	-1.39336	NaN	-0.966715	-0.78854	-1.43748	-1.92851	NaN	NaN	NaN	NaN	NaN	NaN	NaN	NaN	NaN	NaN	NaN	NaN	NaN	NaN	NaN	NaN	NaN	NaN	NaN	NaN	NaN	NaN	NaN	NaN	NaN	NaN	NaN	NaN	NaN
anr27	S	422	___1	AGNQKDVEKLLSQGDSDEEIVQKMCHPLCSC	0.999967	-0.911699	-1.66217	-1.36023	NaN	-1.53513	-1.26268	NaN	-1.05454	-0.800243	-1.7741	NaN	-1.07509	-1.08385	-0.488419	-1.19288	-0.418661	-0.932342	-1.30191	-0.903389	-0.666187	-0.823807	-0.887007	-1.18393	-1.14439	-0.553711	-0.96022	-1.28798	-0.88415	-0.90543	-0.723742	-1.1505	-0.602814	-1.21419	-0.463341	-1.07621	-0.576937	-1.05269	-1.1939	NaN	-1.04936	-0.546783	-1.01822	-0.951721	-0.722765
anr27	S	626	___1	LTLMETVYVTTDRRQSISESLSRSLQSEEAI	0.999741	0.664646	-1.20914	-0.628174	0.192617	-0.518021	0.453074	-0.322805	0.268686	0.645079	0.138021	-0.249151	0.20586	0.0622826	-0.183346	NaN	-0.426783	-0.885338	NaN	-0.444048	-0.363503	NaN	NaN	0.352514	NaN	-0.037159	NaN	-0.386105	-0.182413	-0.0455399	0.0460186	NaN	-0.0627823	0.349195	-0.198086	NaN	-0.293488	-0.113419	-0.517294	-0.849722	-0.0778027	0.0511169	-1.21174	-0.864985	0.156202
anr27	S	949	___1	AAKSTGLKKTIRRDKSMPNFDDDLLNKQIEG	1	-1.55453	NaN	-1.41207	-1.40857	-1.61451	-1.65112	-2.49546	NaN	-1.75189	-1.28332	NaN	NaN	-1.92043	NaN	NaN	-1.88957	NaN	NaN	-1.36667	-1.83269	-1.41009	NaN	-1.94514	NaN	-1.52628	-1.89791	NaN	-2.06043	-1.85481	-1.96379	NaN	-1.5319	-1.99554	-1.84427	-0.988855	-1.40768	NaN	-2.2142	-2.34268	NaN	-1.1888	-2.2861	NaN	-1.53131
anr27	S	919	___1	TDENTCSVRKKSSNSSPRGEEGGLTARQHEA	0.869908	NaN	NaN	NaN	NaN	NaN	-1.79693	NaN	-1.29179	-2.98302	NaN	-1.54693	-1.26552	-1.65754	-1.67274	-1.55521	-1.4604	-1.91658	-2.64227	-1.6982	-1.43182	-2.20327	-1.19523	-1.56668	-1.90257	-4.63456	NaN	-1.8105	-5.06703	-3.30166	NaN	NaN	NaN	NaN	-0.75461	NaN	NaN	NaN	-3.3189	NaN	NaN	-0.703369	NaN	NaN	-1.02674
anr27	S	993	___1	SSVEVQEALEDDERLSPGKTKLFVRRHSLNV	1	NaN	NaN	NaN	NaN	NaN	NaN	NaN	NaN	NaN	NaN	NaN	NaN	NaN	NaN	NaN	NaN	NaN	NaN	NaN	NaN	NaN	NaN	NaN	NaN	NaN	NaN	NaN	-0.0917091	1.52535	NaN	1.85528	-1.73769	NaN	0.945173	NaN	NaN	-1.233	NaN	0.430014	NaN	NaN	0.829308	NaN	NaN
anr49	S	68	___1	RHLIPTGTQSLWTAESEEEDEEDDDKNEEWF	1	NaN	-0.986786	NaN	0.249229	0.758623	-0.39287	0.173906	NaN	0.716354	-0.265072	NaN	0.0854015	-0.486521	NaN	0.450056	0.0901108	-0.201532	0.624062	0.290133	NaN	0.226757	NaN	-0.2488	0.536928	-0.154964	0.359446	0.896919	0.000844955	NaN	-0.26967	-0.474722	-1.00842	-0.491474	-0.973846	-0.0890541	NaN	-0.171274	0.101095	-0.404203	-0.543287	NaN	NaN	-0.175833	-1.74057
anxa5	S	200	___1	VLVQGNRDPDSKVNDSLVEQDAQDLFKAGEV	1	-1.9924	NaN	NaN	-2.15869	-1.26048	NaN	NaN	-3.12647	NaN	NaN	NaN	-1.20085	NaN	-2.47957	NaN	NaN	-0.843557	NaN	-1.39699	-2.33971	NaN	-0.878132	-1.8151	-1.51991	NaN	-2.13031	NaN	-0.711647	NaN	-1.60403	NaN	-1.53329	NaN	NaN	-1.00181	-1.59164	NaN	NaN	-1.88536	NaN	-1.56715	-1.84596	NaN	-1.44364
ap180	S	310	___1	GSESPVGKSSPTNVTSPNTTPSKTVDASAPV	0.925481	NaN	NaN	NaN	NaN	NaN	-1.38604	-2.04249	-2.1484	-2.11794	-1.91029	-2.19499	-1.48762	-1.49253	-1.92658	-2.08411	NaN	-1.84039	-2.05286	NaN	-1.15889	-2.0137	NaN	-3.87597	NaN	-1.89453	NaN	-1.82073	-1.72503	-1.65817	-1.5493	-1.41525	-1.66982	-1.71769	NaN	-1.87828	-1.54393	-1.29207	-1.86923	NaN	NaN	-1.24599	NaN	-1.89923	-1.01623
ap2a1	S	654	___1	INGGVEPTTSTASTPSPSADLLGLRAAAVTG	0.925735	NaN	NaN	NaN	0.31391	0.651133	0.741987	NaN	0.509018	1.12865	NaN	0.0182209	NaN	0.694214	1.03286	0.670658	0.492104	0.790766	0.493422	1.06321	1.20554	0.752598	0.890026	NaN	1.0008	NaN	0.565079	1.17119	0.914265	1.01956	0.811737	NaN	0.635311	0.755636	0.763298	0.949814	NaN	0.156248	NaN	NaN	NaN	1.16017	NaN	0.011961	NaN
ap2a2	S	656	___1	NGITEHAPVSTSSTPSPSADLLGLGASSGSS	0.813318	NaN	NaN	NaN	NaN	NaN	NaN	NaN	NaN	NaN	NaN	NaN	NaN	-1.05957	NaN	NaN	NaN	NaN	NaN	-1.06641	-1.15446	NaN	-1.28882	NaN	NaN	-1.06288	NaN	NaN	-1.40849	NaN	NaN	-0.806444	-0.786989	-1.27252	NaN	NaN	NaN	NaN	NaN	NaN	NaN	NaN	NaN	NaN	NaN
ap3b1	S	290	___1	EDGDSGEMTIKSFYESDEEKDADTNQKRPYV	1	2.88889	2.34312	2.67795	2.45624	2.21434	3.02421	2.26267	3.11037	2.58396	2.65375	2.48229	3.26786	3.12268	3.0029	2.71088	2.79228	2.76044	2.21499	2.52841	2.6866	2.55768	2.63658	2.81179	2.38614	3.02448	2.62858	2.44379	2.91554	NaN	2.48889	2.93296	2.89452	2.89431	2.97063	2.72818	3.16575	2.68425	2.33767	2.4295	2.63116	-2.15587	2.78936	2.4809	2.84685
ap3d1	S	829	___1	EKLPVQRHRNAEIQKSPENETPTSDQKIKKL	1	NaN	NaN	NaN	NaN	NaN	-1.78245	-1.8949	-2.42227	-1.78014	-3.13578	-2.64469	-1.94569	-2.41074	-1.35572	-1.33865	-1.21421	-1.59619	-1.95145	-1.96256	-1.60712	-1.50353	-1.97127	-1.22347	-1.74915	-0.773624	-1.42848	-1.65959	-1.47016	-3.66584	-1.85916	-1.67383	-0.925697	-0.94681	-1.43977	-1.04359	-0.83526	-1.73246	-1.97911	-1.65032	-1.55757	-1.03182	-1.48594	NaN	-1.17644
apba3	S	156	___1	HIAMGKGLTQKLRRVSESEILLSNSRGLFLT	0.999764	0.436464	-0.0274029	-0.218203	0.325682	0.100895	0.580177	0.0998745	-0.218411	0.490574	NaN	0.0847492	-0.0390015	NaN	0.46583	0.0655689	0.0887528	0.944349	0.628221	0.455687	0.200728	0.522314	0.17869	0.352756	0.471216	0.766209	0.631241	0.520857	0.639687	0.478592	0.611217	-0.229239	0.51721	0.542149	0.153122	0.964651	0.670387	NaN	0.573563	0.734827	0.375385	0.704241	0.819193	0.0163059	0.633709
apc	S	1348	___1	HHTRTKNNRLQTSNISPSDSSRHKSVEFSSG	0.984718	-1.08623	-1.86319	-1.28187	-1.03617	-1.48759	-1.48822	-1.3167	-1.05279	-1.14159	-1.43465	-2.19416	-1.20164	-1.24163	-1.4278	-1.29504	-1.28619	-1.48845	-1.51034	-0.896715	-1.0658	-1.30845	-0.598619	-1.43574	-1.31833	-1.74439	-1.13431	-1.52581	-1.03274	-1.96896	NaN	-0.534693	NaN	-1.02899	-0.596918	-1.24213	-0.831102	-1.14314	NaN	-1.06898	-0.984283	-2.26733	-1.37931	-1.00578	-1.17684
apc	S	2128	___1	RLHQAAAAGSLSRQGSSDSDSILSLKSGISL	0.922308	NaN	NaN	NaN	NaN	NaN	NaN	NaN	NaN	NaN	NaN	NaN	NaN	NaN	NaN	NaN	NaN	NaN	NaN	NaN	NaN	NaN	NaN	NaN	NaN	NaN	NaN	NaN	-1.47466	-1.62004	-2.13857	-1.02043	-1.53804	-2.14409	-1.35178	-1.99871	-1.34134	NaN	-1.58808	-1.55631	NaN	-1.06175	-2.27824	NaN	-1.10725
apc	S	1038	___1	TPINYSLKYSDEQLNSGRQSPTQNERWSRPK	0.896413	NaN	NaN	NaN	NaN	NaN	NaN	-0.700417	-0.477793	NaN	NaN	NaN	NaN	NaN	NaN	NaN	NaN	NaN	NaN	NaN	NaN	NaN	NaN	-0.6548	NaN	NaN	NaN	NaN	NaN	NaN	-0.231737	NaN	-0.18457	NaN	NaN	NaN	NaN	-0.208674	NaN	-0.272921	NaN	NaN	NaN	NaN	NaN
apc	S	1042	___1	YSLKYSDEQLNSGRQSPTQNERWSRPKHIID	0.898947	NaN	NaN	NaN	-0.453102	NaN	NaN	NaN	NaN	-1.03574	-0.696367	NaN	-0.511673	-0.536079	-0.400929	NaN	-0.386387	-0.162147	NaN	-0.391546	NaN	-0.716749	0.0931568	NaN	-0.594544	NaN	-0.368576	NaN	-0.330196	NaN	NaN	NaN	NaN	NaN	0.344112	NaN	NaN	NaN	NaN	NaN	-0.0647678	NaN	-0.96056	-0.308821	NaN
apc1	S	380	___1	SFAGVQRFNFSSNTPSPKRLGTSGSPNSTSS	0.99818	-2.07685	-0.173567	-3.17178	-0.000341415	-0.488789	NaN	NaN	NaN	NaN	NaN	NaN	NaN	NaN	NaN	NaN	NaN	-0.0454903	-0.734053	NaN	-1.92634	NaN	-0.833937	NaN	NaN	NaN	-1.12974	NaN	NaN	NaN	NaN	NaN	NaN	NaN	NaN	NaN	NaN	NaN	NaN	-0.10924	NaN	-1.93516	NaN	NaN	NaN
apc1	S	558	___1	PINKHLAPMDEAGMLSPVAELRDSTRLHEST	1	-1.27784	0.849876	-1.22393	0.764849	0.954874	-2.78847	-2.20095	NaN	NaN	NaN	-2.17795	NaN	NaN	NaN	NaN	NaN	0.164532	-1.17524	-1.51958	-1.46753	-0.468075	-1.58962	-2.01333	-1.59211	NaN	-1.42192	-1.10893	-3.26379	-1.00988	-1.11536	-3.14522	-2.09503	-3.39949	NaN	-2.65787	-3.21569	NaN	-1.05601	-3.37854	-1.745	-2.85918	NaN	NaN	NaN
apc1	S	691	___1	DKLSWTRNCDFEGSLSPVIAPKKARPSETGS	0.999991	2.02253	1.98908	2.06784	2.02998	2.20384	2.79028	2.48245	2.11232	2.46086	2.18335	2.31168	2.54597	2.21918	2.26785	2.07727	2.35787	2.52296	1.78297	2.4914	2.22819	2.32938	2.36993	2.31088	2.41797	2.23113	2.30466	2.32174	2.65567	2.39237	2.31946	2.08124	2.35929	2.25686	2.40851	2.33807	2.52421	2.39765	2.24286	2.53728	2.41638	2.5705	2.32609	1.98297	2.7585
apc1	S	314	___1	TSSLTAHLRSVSKVDSPTASPFQNFSSLHSQ	0.997894	NaN	1.14774	NaN	1.34399	0.526144	NaN	NaN	NaN	NaN	NaN	NaN	NaN	NaN	NaN	NaN	NaN	NaN	NaN	NaN	NaN	NaN	NaN	NaN	NaN	NaN	NaN	NaN	NaN	NaN	NaN	NaN	NaN	NaN	NaN	NaN	NaN	NaN	NaN	NaN	NaN	NaN	NaN	NaN	NaN
aplf	S	260	___1	EEVFVTKRGTLESQVSPGTLCTSLLTKARCE	0.997006	-3.39302	-0.990202	NaN	-1.05451	-2.01377	-1.29329	-0.707972	-1.91279	NaN	-1.48948	NaN	-1.04645	NaN	NaN	NaN	-0.321131	-0.886715	NaN	NaN	-0.908775	NaN	NaN	-0.781715	-0.42779	-1.055	-0.676418	NaN	-1.04991	-1.33967	-0.863989	-0.829136	-0.943094	NaN	NaN	NaN	-3.81928	NaN	-1.3752	-2.04096	NaN	-1.27184	NaN	NaN	-0.759432
aplf	S	338	___1	KASSSKTTHGDDLSLSPDEDEESEKADFNGG	0.995479	NaN	NaN	NaN	NaN	NaN	-0.668987	NaN	-0.593494	-1.20421	NaN	NaN	-1.00983	NaN	-0.571533	-0.480116	-0.744488	0.325565	NaN	-0.864409	-0.846424	NaN	-0.879402	-0.819668	NaN	-0.122971	NaN	-0.498331	-0.616068	-0.342634	-0.594418	-0.717035	NaN	-0.710568	-0.610451	NaN	-1.11058	-1.08636	-0.148939	-0.421762	-1.03316	-0.601639	-0.47187	-0.806402	NaN
apool	S	204	___1	INKAQTQTEDLKVPVSVTEGDHHQEEVLEKL	0.977113	-1.78215	NaN	-0.516829	NaN	NaN	NaN	NaN	NaN	NaN	NaN	NaN	NaN	NaN	NaN	NaN	NaN	NaN	NaN	NaN	NaN	NaN	NaN	NaN	NaN	NaN	NaN	NaN	NaN	NaN	NaN	NaN	NaN	NaN	NaN	NaN	NaN	NaN	NaN	NaN	NaN	NaN	NaN	NaN	NaN
aqr	S	751	___1	SFPVYGGKGKKRKDGSEEETEQEQTTNLTVE	0.999992	-0.505518	-1.28543	-0.6929	-1.25453	NaN	-0.267674	NaN	-1.01847	-0.128641	NaN	NaN	NaN	NaN	-0.815111	NaN	-1.19931	-0.134293	NaN	-1.0439	-1.13865	-0.562637	-0.756451	-0.0889931	-0.38694	-0.484846	-0.768032	-0.562929	-0.428801	0.224371	-0.204901	-1.11116	-0.770449	-0.443703	-0.639809	-0.378893	-0.0502853	-0.699131	NaN	-0.694611	-1.2267	-0.320759	-1.13682	-1.0713	NaN
ar19b	S	121	___1	GDHIPTPQDLPQRKPSLVASKLAG_______	1	5.52495	4.70336	4.61563	4.29028	4.77514	4.83366	4.84587	4.76673	5.16998	4.70067	4.7582	4.78454	4.69398	4.83561	5.08763	4.81448	NaN	4.47293	5.21708	5.17151	5.24072	4.68163	5.29996	5.67498	5.64543	4.88867	5.31409	5.60766	6.3377	5.01616	3.85294	4.25198	3.44228	3.51455	3.82995	4.46599	3.77712	3.84386	1.91698	3.91727	2.93434	3.19448	2.69238	4.37159
ar19b	S	79	___1	DFLRKRLQKGQKYFDSGDYNMAKAKMKNKQL	1	1.29011	1.94643	0.662598	-0.729122	-0.52499	0.697243	0.265634	0.973797	0.977261	-0.0886784	-0.292437	0.113957	0.746229	1.41446	0.553816	0.940861	0.290417	-0.0149822	1.0528	1.02908	-0.0734043	1.67831	1.04343	0.684334	1.23938	0	-0.535845	1.80864	-0.238167	-0.234676	1.01565	1.08684	1.19127	0.807428	0.153318	1.21188	1.22449	-0.0862904	0.0529194	1.32456	0.628063	0.118006	0.697495	1.12464
araf	S	231	___1	YEHPTVHTPLSPQPPSPRTQHPGSASFSFPG	0.999916	NaN	NaN	NaN	NaN	NaN	NaN	NaN	NaN	NaN	NaN	NaN	-0.00629044	1.48901	NaN	-0.867413	NaN	NaN	NaN	NaN	NaN	NaN	NaN	NaN	0.08288	NaN	NaN	-0.500921	-0.232426	NaN	NaN	1.18226	NaN	NaN	NaN	NaN	NaN	1.75918	NaN	NaN	2.08964	NaN	NaN	1.23131	NaN
araf	S	617	___1	IELLQRALPKIERSASEPSLHRAVNSEDLNP	0.999997	-1.92892	-2.83923	-2.24821	-1.23313	-1.44443	-0.838017	-1.49061	-1.16671	-1.29638	-1.34218	-1.39767	-0.865915	-1.09078	-1.0119	NaN	-1.32705	-0.579336	-1.39867	-0.892803	-0.797762	-0.99206	-0.75798	-0.738472	-1.12639	NaN	-1.40407	-1.21205	-1.09903	NaN	-0.643085	-0.70232	-0.939674	-0.909332	-0.489504	-1.5061	-0.767309	-0.5592	-1.03908	-0.659746	-0.261158	-0.967215	-1.36205	-1.06696	-0.564541
arap1	S	1030	___1	MLRMYKEIRQSAKRVSLSAESGSESQRPEKE	0.976132	0.0722084	-0.307262	-0.291803	0.252192	-0.152823	NaN	0.0426178	0.159821	-0.515154	-0.990521	-1.9654	NaN	-0.96801	-0.815275	-1.71249	-1.22806	-2.12438	-2.40924	-1.24644	-1.71688	-0.970499	NaN	-0.807221	-1.03265	-1.37771	NaN	-0.992125	NaN	-0.368799	-1.05541	-0.643457	-0.667576	-0.217629	-0.93767	-0.936617	-0.453739	-0.501669	-1.19378	-1.06863	-0.917116	-1.28598	-1.06612	-1.04454	-0.588417
arfg3	S	196	___1	KEAGEPDVGPSVDYLSMSPKASLAGSENLIS	0.931587	NaN	NaN	NaN	NaN	NaN	NaN	NaN	NaN	NaN	NaN	NaN	NaN	NaN	NaN	NaN	NaN	NaN	NaN	NaN	-0.491781	NaN	-0.899555	-0.870514	NaN	-0.245411	NaN	NaN	-0.424677	-2.85799	NaN	-0.513859	-1.50196	-0.61639	-0.833738	NaN	NaN	-0.752056	NaN	-1.51483	NaN	-1.34585	NaN	-0.449148	-1.38586
arfg3	S	198	___1	AGEPDVGPSVDYLSMSPKASLAGSENLISAG	0.993845	1.61289	1.28134	1.39862	1.44555	1.44966	1.60118	1.17184	0.734024	NaN	NaN	NaN	1.28613	0.807976	0.516649	0.865356	0.636454	NaN	NaN	NaN	1.16927	NaN	NaN	1.52611	1.24487	0.835794	1.38766	1.45828	1.30747	NaN	1.19733	0.626854	1.51826	NaN	NaN	NaN	1.55213	0.777443	NaN	1.78187	0.785536	1.78962	NaN	0.476885	NaN
arfg3	S	404	___1	DDYWKNDKTSADPDVSLTSKTTSYNDRPATR	0.815438	-2.09935	NaN	-2.09558	NaN	-0.70986	NaN	-2.14435	NaN	NaN	NaN	NaN	NaN	NaN	NaN	NaN	NaN	NaN	-1.31236	-0.853723	-0.624018	NaN	NaN	NaN	-1.49854	-1.36714	NaN	NaN	NaN	NaN	NaN	-0.538181	-0.877842	-1.6999	NaN	-1.70763	-1.29528	-0.73258	-1.85515	NaN	-0.963777	NaN	NaN	NaN	-1.40237
arhb	S	14	___1	__MDALKSAGRAIIRSPSIAKQSWGGGKHKK	0.998762	1.29957	2.42424	1.07414	0.933187	0.447565	1.26688	-2.41482	NaN	0.879789	-0.984047	0.347429	0.035799	0.0333538	0.392323	-1.73435	0.944738	2.50627	1.68373	1.91398	1.41997	1.01141	1.53469	0.96685	0.522253	0.513409	0.832581	0.906082	0.985838	1.22521	1.57351	1.54036	0.37756	-0.0377121	0.910824	-0.565723	0.0436859	0.313343	0.731619	2.30944	1.47489	1.12966	-0.426338	0.710831	0.189241
arhg7	S	672	___1	TMKKLLPKRKPERKPSDEEFALRKSTAALEE	1	0.605215	-0.0963326	0.0243797	-0.482567	-0.39834	-0.293373	-0.255669	0.763048	-0.133503	0.6815	-1.03464	-0.591038	0.253836	0.664	NaN	0.237444	0.0179443	0.292049	-0.104498	-0.00856781	-1.66519	0.274422	-1.1316	0.0554009	0.939186	-0.204563	NaN	-1.08764	0.502859	-0.0787544	0.260017	0.559414	0.25264	-0.401754	0.100889	0.373398	-2.47312	-1.76427	-0.555727	-1.16619	-0.187717	-0.296833	NaN	NaN
arhg7	S	496	___1	LFPNILLMLSASPRMSGFIYQGKIPMTGMCV	1	0.540213	0.268343	0.723429	0.721392	0.898182	1.01308	0.581041	0.210453	0.708494	0.222721	0.875908	0.562758	0.267519	-0.0982208	0.382053	-0.412447	1.27171	0.36418	-0.00429916	0.102405	0.563314	0.102478	0.873707	0.839695	0.218824	0.700207	0.635158	0.546568	-0.710812	0.22666	0.0469322	0.852024	0.331375	0.191818	0.734779	0.868622	-0.0953636	1.41436	0.584063	0.0589466	1.12884	0.437635	-0.120106	1.1107
arhga	S	1241	___1	INKKYRRTASRCSQISHPELKNEDSQCTGVQ	1	-1.78339	NaN	NaN	-2.25186	-2.25624	-1.80546	NaN	NaN	-2.3952	NaN	-3.02719	-1.66153	-2.18882	NaN	NaN	NaN	NaN	NaN	-2.07694	-2.13853	-1.92068	NaN	-2.37145	-2.47294	-1.79638	-2.12795	NaN	-2.40192	-1.98011	-2.31477	NaN	NaN	-1.78409	-1.31546	-2.30488	-1.77277	NaN	-2.3394	-1.97625	NaN	-1.71953	-1.49614	NaN	-2.54118
arhga	S	313	___1	GVPNSFLRGNNKRHLSQDLTRLKQHYEKKMK	0.999998	0.962168	-0.194021	0.0162735	0.439732	-0.305689	NaN	NaN	-0.03792	-0.875336	-0.300627	-1.71367	-0.619928	-1.19356	NaN	NaN	-1.52934	-1.87226	NaN	-2.45102	-2.73933	-1.92612	-2.16402	-2.45989	NaN	NaN	-2.48474	-2.68793	NaN	-2.52136	NaN	NaN	-2.90843	-2.27313	NaN	-2.10111	-4.77979	NaN	-2.38511	NaN	-2.78021	-3.28293	-4.04167	-2.35795	-2.59297
arhgg	S	580	___1	QPLTPTAKTATSGPRSPNGPFLFQIKISKNS	0.99905	-0.469072	-0.110773	0.24559	NaN	-0.235514	-0.165388	0.275042	NaN	-0.708567	NaN	NaN	-0.201807	-0.00790024	0.0464172	NaN	-0.487745	-3.15262	NaN	0.372499	-0.461891	NaN	NaN	-0.31529	0.10088	NaN	0.377237	0.0150814	0.20417	-3.27267	-0.199579	-0.353689	0.216885	NaN	-0.494772	0.247322	NaN	-0.210865	-0.283176	-0.481945	-0.266581	-2.23965	-0.110775	NaN	NaN
ari1a	S	210	___1	TAGWAAGQRGVHPPGSPGSSVQGLPRTPQPA	0.997681	-2.74516	-0.0913868	-1.85006	-0.967976	-1.47475	-2.92364	-2.70079	NaN	NaN	NaN	NaN	NaN	NaN	NaN	NaN	NaN	-0.400974	-0.666594	0.079628	-0.530653	-0.685356	0.542614	-0.501614	-0.520426	-2.05782	-0.232269	-1.24985	-0.703207	-1.09132	-0.573055	-1.63306	-0.416536	-1.37987	-0.778997	NaN	-1.03919	-1.78066	NaN	-0.0746784	-1.1654	-0.0815315	-4.25868	-0.668472	NaN
ari1a	S	595	___1	APIPQYGSPQPGPALSPRQSTAAQMHSGMGS	1	NaN	NaN	NaN	NaN	NaN	-1.30216	NaN	NaN	-1.03128	NaN	NaN	NaN	NaN	-0.782272	NaN	-0.497053	-0.116035	-0.860212	-0.416435	-0.0367565	-0.0658493	0.2276	-0.0195332	0.200849	NaN	0.0284138	-0.32802	-0.192106	0.182684	0.0239315	0.0445747	0.0224132	-0.28075	0.3277	-0.0643997	0.0909805	-0.140837	-0.5389	0.000789642	-0.39591	0.204786	0.140762	-0.205877	0.300549
ari3a	S	166	___1	EKERDGESERYQDMASEEEDLKGKWDEDDFE	1	-0.865999	-0.58894	-0.955456	-0.229576	-0.99612	-0.34627	-1.0305	-1.4175	-0.380804	NaN	-1.48082	-1.3464	NaN	-1.90431	NaN	-1.53487	-0.387981	-1.20876	-1.43074	-1.17961	-1.35701	-1.81094	-1.33164	-1.15369	NaN	-1.48194	-1.21792	-1.88536	-1.17224	-0.91931	-2.40368	-1.09769	-1.37791	-2.17578	NaN	-1.2202	-2.36512	-1.12833	-1.0206	-1.40197	-1.0747	-1.56594	-1.99083	-1.36475
ari4a	S	766	___1	KAEEEPENIDSLVEISPVKESAPLICVSKDS	1	-1.43882	-1.49208	-1.65793	-1.77679	-1.60032	-1.34562	-1.29075	-1.08553	NaN	-1.095	NaN	-1.44394	-1.04756	-0.619522	-1.02558	-0.981436	-0.702372	-1.74221	-1.20651	-0.800491	-1.40799	-1.0179	NaN	NaN	-0.623312	-1.15326	-1.18738	-1.01043	-0.764416	-1.23674	-1.18174	-0.827253	-0.998741	-0.857988	-0.783346	NaN	-0.909134	-1.57774	NaN	-1.37685	-0.562876	NaN	-1.77577	-0.940773
ark72	S	43	___1	PPYTVILSVRALAQMSRSPPTAPPPPGPLLP	0.802183	NaN	NaN	-2.24595	NaN	-0.186911	-0.666122	-0.775183	-0.546917	-0.489121	NaN	NaN	-1.23095	-0.541054	-0.85129	-0.685093	NaN	-0.291382	0.235666	-0.602129	-0.469666	-1.26586	NaN	-0.718615	NaN	-0.363205	-0.258827	-0.878201	-1.2229	-0.950191	-0.729483	NaN	0.018568	-0.64893	NaN	-0.0908432	NaN	-0.313742	NaN	NaN	-1.3519	NaN	NaN	NaN	-0.499258
ark72	S	45	___1	YTVILSVRALAQMSRSPPTAPPPPGPLLPRT	0.999215	0.170689	NaN	NaN	NaN	NaN	-0.416401	-1.3241	-0.212183	NaN	-0.741447	0	NaN	NaN	-0.854504	-1.76367	-1.21805	NaN	-0.566288	-0.350809	-1.00592	NaN	NaN	-0.550652	NaN	-0.136751	NaN	NaN	NaN	NaN	NaN	NaN	-0.75634	-0.775389	NaN	NaN	NaN	-1.0086	NaN	-1.176	NaN	-0.399618	NaN	NaN	NaN
armc5	S	43	___1	CLSRLEAAVEDPEGLSRALCCLRSRHVSRAG	1	2.60497	2.28996	2.50279	2.28992	3.12218	2.69964	2.33665	2.65407	2.61687	2.34456	2.26794	2.58629	2.65729	2.48003	2.32262	2.40412	2.51819	2.25603	2.86665	2.57557	2.24451	2.53184	2.4214	2.37445	2.51913	2.39633	2.52356	2.26623	2.85949	2.3837	2.30385	2.52564	2.30948	2.84024	2.56275	2.52035	NaN	2.11033	NaN	2.29629	NaN	1.03013	NaN	2.34514
armc9	S	771	___1	EKNIVQNSSKAWLPRSPEVQNATSRKTRTPT	1	-1.28385	-0.648094	-1.86007	-1.15435	-0.719845	NaN	-0.713486	NaN	-0.913195	NaN	NaN	NaN	NaN	-0.730835	NaN	-0.614491	-0.042469	-0.105576	-0.541769	-0.551226	-0.00896645	-0.212629	-0.388382	0.148558	-0.270182	NaN	NaN	NaN	-0.801548	-0.393702	-0.850916	-0.610218	NaN	-0.938183	-0.407513	-0.653566	NaN	-0.546585	0.27206	-0.940258	NaN	-0.963438	-0.967329	NaN
armc9	S	596	___1	IRQLNSEDKFDESVESDDEEEEKDDEEDEDA	1	-0.136492	-0.499176	-0.683983	-0.57976	-0.62888	-0.146372	-1.43256	0.219486	-0.154203	-0.721657	-0.913624	0.320768	-0.130405	-0.127577	-0.654396	-0.665979	-0.453335	-0.821539	-0.526354	0.203917	0.0625954	0.344639	-0.469456	-0.726391	0.478451	0.0928478	0.0023365	0.0764885	0.622808	0.221628	0.0149174	-0.510149	0.295317	0.880169	0.0475159	0.838903	0.252624	-1.63987	0.0428982	-0.0468979	0.466322	0.285444	-0.280554	-0.0326996
armc9	S	732	___1	ASSSDSIDSEASRLFSPNSLTDHRGAMSPTS	1	0.74786	0.213955	0.5763	0.811529	0.561195	-0.503752	0.230549	0.0927353	0.595837	-0.0655689	-0.957701	-0.414938	-0.423706	-0.265904	-0.776461	-0.121542	0.134708	-0.421351	-0.242798	-0.308405	-0.0455875	0.138855	-0.297772	-0.623425	-0.603651	-0.243387	-0.577795	-0.469875	-0.239206	-0.355448	-0.435049	-0.507856	-1.02552	-1.10763	-0.30621	-0.642597	-1.70851	-0.928614	-0.548927	-1.39684	-1.17546	-0.967281	NaN	NaN
armc9	S	684	___1	VTPSSHRAMNTVRKNSNSPSPLTNTFKSSQA	0.996156	NaN	NaN	NaN	NaN	NaN	-1.33542	NaN	-1.43615	NaN	-1.38786	NaN	-1.93767	-1.24012	-1.26067	-1.45779	NaN	-2.01069	NaN	-2.20845	NaN	NaN	NaN	-1.93049	-1.17364	-1.05419	NaN	-2.01677	-1.72994	-1.08424	NaN	NaN	-1.30322	-1.63474	-1.84936	-1.07847	-1.21432	-1.12995	NaN	-2.60526	-1.75231	NaN	-1.49831	-1.51548	-0.990786
arp8	S	420	___1	GIVEQKMIFTQHRSHSDPEDPHDEHYLLATQ	0.843262	NaN	-1.66963	-0.849503	-1.24821	-1.5222	-1.123	-1.53991	NaN	-1.50855	-0.854525	-0.703093	-1.64954	-1.7025	NaN	NaN	NaN	-1.5622	-1.30667	-1.54741	NaN	-1.40605	NaN	-1.60216	-1.22922	NaN	-1.14591	-2.38017	-2.16428	-1.97558	NaN	NaN	-1.3571	NaN	NaN	-0.876852	NaN	NaN	-0.296934	NaN	NaN	-2.44336	-1.78499	NaN	-1.9747
asap2	S	701	___1	HVEYEWRLHHVDLDESDDDVDEKMQQPSPIR	1	0.739202	0.118141	NaN	0.34547	0.658098	0.674723	0.134024	-0.0788231	0.283133	0.802282	0.261417	NaN	-0.088562	-0.16338	0.159582	-0.128019	0.0570488	0.773365	0.00700951	-0.646023	0.04632	0.184599	0.835386	0.763403	0.17617	0.850216	0.552427	NaN	0.889584	0.604347	-0.579611	0.871471	0.132517	-0.184339	0.722212	0.162445	-0.261852	0.322815	-0.159264	-0.340706	0.700693	0.003088	0.230316	0.137546
ascc2	S	501	___1	HNPEKVINYLLEDNLSPRLQGLDRTMPRQER	1	1.14955	1.08775	0.989244	0.931124	1.09433	1.06809	1.07852	1.50684	1.43133	0.909851	0.793224	1.3758	1.1512	1.17304	1.17514	1.65636	1.24482	0.543289	1.51242	1.7036	1.3393	1.2327	1.31181	1.75934	1.71494	1.40968	1.23161	1.26981	1.24962	0.959312	1.30356	1.22278	1.10388	1.07976	1.44828	1.5338	1.03183	0.811766	1.15491	0.892494	0.911074	1.32756	0.501394	1.21888
ashwn	S	179	___1	HGQLDSLPVTDSALVSPKSAKLQQSMIINAV	0.999991	1.82703	1.84872	2.05963	2.01165	2.10851	2.07951	1.97097	2.01694	2.273	NaN	1.97351	1.94889	1.4614	1.81206	1.91727	1.6406	2.44728	1.34123	2.02433	2.09164	2.25426	2.59505	2.50317	2.28417	1.84888	2.11197	2.47093	2.35513	2.98288	2.44812	2.26776	2.54287	2.19491	1.94724	2.11172	2.20878	2.15033	2.46235	2.08383	2.27723	2.35081	1.80665	1.59703	3.06459
asml	S	228	___1	YYPPSKQTINRIKHDSIPYVETFENLSDVEK	1	2.79275	2.86189	2.70162	2.05089	2.8722	3.57912	2.05819	NaN	3.42667	NaN	3.06644	3.76566	2.48497	3.6964	3.80221	3.22087	4.0068	2.43803	3.10987	3.42845	3.08306	4.05828	2.95941	3.4355	3.33142	3.14458	3.90893	3.51755	3.47956	3.21706	NaN	3.15178	3.51886	NaN	3.66957	3.36504	2.54494	3.00388	3.11282	2.61738	3.76423	3.20836	3.484	4.03392
asml	S	239	___1	IKHDSIPYVETFENLSDVEKDCCVKREAPDV	1	-1.22125	-0.314695	-0.854847	-0.328064	0.0362434	-0.923027	-0.876011	-2.45287	-0.802332	-1.42137	-0.557735	-1.23437	-1.42558	-1.36293	NaN	-1.12055	-0.877287	-1.42202	-1.53712	-1.69369	-0.890728	-1.4236	-0.714945	-0.316109	-0.857039	-0.694557	-0.713316	-0.62067	-1.40573	-0.744854	-2.0587	-1.07387	-1.59903	-2.51066	-0.942074	-3.39454	-1.2926	-0.783754	NaN	-1.43189	-3.12842	-1.56785	-1.06082	-0.176142
aspc1	S	486	___1	KRDHFLSGQLLKAAMSPSQADIVVARAMPHV	0.999999	2.76146	2.1487	2.41023	2.15376	2.24062	2.46368	2.53933	2.56605	2.47116	2.70828	2.33837	2.25177	2.43818	2.48368	2.77122	2.37392	2.58884	2.89392	2.70561	2.48544	2.60593	2.36544	2.25089	2.55344	2.16164	2.90042	2.37269	1.7327	2.6623	2.62792	1.7777	2.69687	2.29884	2.31451	2.71986	-2.75155	2.28871	2.95771	2.43742	1.47638	2.27702	2.78682	1.75011	2.21544
aspc1	S	302	___1	SEDGVPNSSAQKLIHSPGPSKPKKSKTERVE	1	4.60245	4.24849	4.12409	3.41699	3.68878	3.50253	NaN	3.01998	2.68532	2.10195	4.06732	3.34804	2.96745	4.13605	3.64373	3.89356	4.8392	4.31644	4.68089	5.11978	4.53243	4.54555	4.59168	4.49437	3.9259	4.16586	4.42011	4.15038	4.30532	4.98738	4.88994	4.36251	4.55288	4.54802	4.32722	4.06345	4.70232	4.34906	5.14519	5.23722	4.23557	3.97361	3.94188	4.76246
aste1	S	369	___1	PLLRDALVMRRLFLHSQVEDMKKPSAHLITQ	1	1.98851	0.260378	-0.770672	2.44339	1.07181	1.59448	0.488464	1.74917	1.34048	NaN	1.32588	1.73179	2.15189	-0.218178	2.57657	1.4825	1.20547	-0.00329781	0.0996761	NaN	3.31961	1.08405	2.43741	2.1246	1.77709	1.67995	2.47127	0.661701	1.5111	0.6071	1.7031	1.06997	1.89012	0.760166	1.93604	0.795198	2.41065	-0.529798	1.13278	NaN	0.683743	2.12783	2.27414	NaN
asxl1	S	352	___1	EEFYGQKLGLTDEHLSDEGEKNGQSTQRVLR	0.999984	-2.40893	-1.93353	NaN	-2.38073	-1.54903	-1.41202	-1.71585	-1.18581	-1.85116	-1.62526	-1.58202	-1.44752	-1.54374	-1.32031	-1.69359	NaN	-0.816536	NaN	-1.86184	-1.59751	NaN	-1.21275	-1.46981	-1.55782	-1.60411	NaN	-1.42238	-1.30635	-1.64513	-1.44214	NaN	NaN	-1.61263	NaN	-1.58247	-1.36968	NaN	-1.61336	-1.71137	-1.63542	-1.29353	-1.69846	NaN	-1.00377
at2b1	S	1202	___1	SIHNFMTHPDFRIEDSEPHIPLIDDTDAEDD	1	0.733881	1.21087	0.758608	0.95002	1.02219	1.1081	0.964949	0.441479	0.960146	0.245964	0.901094	0.929245	0.440823	0.72114	1.10187	0.48078	1.23077	0.865007	0.860054	1.0445	0.854427	1.61642	1.47201	1.41556	0.563187	1.34906	0.910273	1.18007	1.52592	1.27184	0.982521	1.27196	1.06083	0.925466	1.02088	1.28373	0.705582	1.0878	1.21931	0.809486	1.75544	0.921146	0.650919	1.48327
at2b1	S	1258	___1	LIIEPNKSATSSAPGSPLHSLETSL______	0.999868	NaN	1.51553	-0.904457	-0.97468	NaN	0.406866	-0.300291	-2.32107	0.291967	-1.31969	-1.95185	-2.41322	NaN	0.201035	0.761135	0.267563	0.646414	0.289141	1.08321	1.45287	1.10936	0.93635	0.829016	1.33551	1.20029	1.03394	0.944498	1.08952	-3.12567	0.980188	0.629673	1.1795	0.881176	NaN	1.30554	0.994074	0.553175	NaN	1.0521	0.545412	1.09075	1.33502	1.05858	1.39827
at2b1	S	1266	___1	ATSSAPGSPLHSLETSL______________	0.991073	2.84404	NaN	2.74557	3.17641	3.40168	3.16751	3.23024	3.07583	3.05684	2.90164	2.81688	3.36518	3.30076	2.60633	2.97172	2.42366	2.79578	2.24408	2.57046	2.29282	2.34604	2.60326	2.55317	2.40515	2.30274	2.21676	2.56135	2.62477	2.83263	2.17417	2.47203	1.89995	2.58528	1.95357	2.24107	2.60099	2.26797	2.67834	1.53052	1.97405	1.93864	1.79925	1.01263	2.53315
atad2	S	90	___1	SQRALRKRKFEDLQNSSDKSLDKTNEMNDDK	0.884336	-0.923847	-0.623407	NaN	-1.32858	-0.508076	-1.02433	NaN	0.272863	-1.37373	-0.401774	-0.30744	0.468023	-1.3029	-0.175072	-0.287859	-0.103758	NaN	-0.679697	-1.74998	-0.335745	NaN	-0.203901	-0.254576	-0.444773	0.0157528	-1.86525	-0.338406	-0.213203	-0.850285	NaN	0.353579	-0.163107	0.0766239	-0.898241	-0.519012	NaN	-1.05269	NaN	-0.375675	-1.72796	0.0644627	-0.877663	-0.704395	-1.34036
atad2	S	91	___1	QRALRKRKFEDLQNSSDKSLDKTNEMNDDKR	0.883141	0.96612	-1.55927	0.36334	-0.197805	-1.58782	0.426146	-0.375292	-0.99296	-0.421072	-2.00643	-1.40966	-1.33294	0.175413	-1.82085	-0.287859	-1.37804	-0.0428791	NaN	-0.250387	-1.31965	-0.297419	NaN	-0.254576	-1.56226	-0.937399	-0.447304	-0.338406	-1.51279	0.309942	-0.164999	-0.890703	-1.44381	-1.29937	0.596477	-2.52704	0.00329781	-0.117104	-1.03109	-0.375675	-0.398254	-0.483736	-2.06999	NaN	0.121944
atad2	S	344	___1	SPTRRYRRFNSAGPRSPYCKRRLNRRRHAIH	0.999981	-1.39647	-1.60597	-1.37804	-0.848156	-1.87583	-0.828262	-2.07379	-1.08864	-1.30786	-0.79661	-1.38644	-0.558035	-0.259922	-1.12285	-1.97401	-0.790573	-1.54529	-1.20776	-1.19992	-1.05622	-1.14598	-1.00472	-1.26579	-0.916369	-1.0755	-1.23526	-1.36358	-0.636387	-3.10815	-3.60934	NaN	-0.99935	-0.925018	-0.2432	-1.42816	-1.01158	-0.459352	-1.44446	-0.10248	-0.594719	-0.442553	-0.781708	-0.729422	-0.92012
atad2	S	753	___1	QSERSSHLVDEELLYSDDEGPSVFENGLPNK	0.901677	-1.61112	-0.332302	-0.428387	NaN	-0.918489	NaN	-0.21653	NaN	NaN	NaN	-0.0580616	NaN	NaN	NaN	NaN	NaN	-0.408867	NaN	NaN	NaN	NaN	NaN	NaN	NaN	NaN	0.0439472	0.144636	NaN	-1.75689	NaN	NaN	-0.288677	NaN	NaN	NaN	-2.58719	NaN	-0.207287	-1.2941	-0.425173	-1.23528	NaN	NaN	-0.109016
atad5	S	38	___1	RKDEEAPIKTITNYFSPVSKNPEKVLSSPRS	0.988153	-0.473114	0.139936	NaN	0.213428	-0.0967388	-1.25121	NaN	NaN	-2.63048	NaN	-1.79616	NaN	-1.75551	-0.876308	NaN	-0.824005	0.289482	-0.12076	0.218452	-0.166542	-0.258873	-0.107651	-0.928678	-0.717396	-1.131	-0.203262	-0.685925	-0.442831	-1.26633	0.00259209	0.0117226	-0.86162	-1.40298	-0.569149	-1.06454	-0.401085	-1.36331	-0.258495	0.534815	0.0993137	0.0421009	-1.0622	-1.24599	-0.533993
atd2b	S	91	___1	QREGWSIATRRSRLSSPTGATLPNSHSSLSL	0.996961	-1.21409	0.751648	NaN	0.788078	1.0448	0.75124	0.976967	-0.0490036	0.788286	-0.0350838	0.770159	0.562487	0.453558	0.346987	0.493584	0.468876	NaN	0.529341	0.488541	0.713585	0.564779	0.915068	0.224359	1.3545	0.450541	0.182707	0.524748	0.749323	0.79492	0.781288	1.10517	0.637821	0.659426	0.689047	NaN	0.439226	0.596863	1.33172	0.338097	0.454235	0.908636	0.0664883	0.45116	1.35471
atd2b	S	286	___1	AHQRKRQSTLFDTHRSPARRSHIRRKKHAIH	0.861482	-1.25202	-1.0128	NaN	-1.11989	-1.78012	-1.52241	-3.02689	NaN	-3.50332	NaN	-2.00523	-2.09419	NaN	NaN	-1.85323	NaN	-1.84162	-2.8879	NaN	NaN	-1.71319	NaN	-1.39205	-1.66819	NaN	-1.87276	-2.7177	NaN	-1.54324	-4.36943	NaN	-1.95505	-2.42296	NaN	-2.30191	NaN	NaN	-1.74421	NaN	NaN	NaN	NaN	NaN	-2.70038
atd2b	S	1255	___1	SLETSDLQNGKGKVTSLLANDEKQQNSEPSE	0.999871	NaN	-1.97509	-0.432694	NaN	NaN	-0.851782	-0.947018	0.101524	NaN	NaN	-0.45019	NaN	-1.22111	NaN	-1.35109	NaN	-0.38863	-1.65162	-0.971481	-0.250029	-0.685112	-0.116878	NaN	-0.870104	NaN	-0.77136	NaN	-0.376327	0.376591	-0.315224	0.222727	-0.485716	-0.682016	-0.038208	-1.17847	NaN	-0.429129	-0.603346	-0.67794	-0.938948	-0.194368	-0.723089	-1.17481	-0.496073
ate1	S	125	___1	KDEGTSGEPMDSQAESPVSCNVSILDKSEIP	0.849294	NaN	NaN	NaN	NaN	NaN	-0.975191	NaN	-1.76671	NaN	NaN	NaN	NaN	NaN	NaN	NaN	NaN	NaN	NaN	NaN	NaN	NaN	NaN	NaN	NaN	NaN	-1.28222	-1.00025	-1.11104	-0.660521	NaN	NaN	-1.42699	NaN	-2.07178	NaN	-1.09082	NaN	NaN	NaN	NaN	NaN	NaN	NaN	NaN
ate1	S	170	___1	EKDRESDKQEATHVSSPGLCDKEEHCIQSAE	0.913264	NaN	-1.17525	NaN	-0.313259	-0.6942	-1.22312	NaN	0.169537	-0.87035	-0.642532	-3.48992	NaN	-0.169533	-0.948919	NaN	-0.942541	NaN	-1.05887	-1.23738	-1.02557	-0.48826	-1.38336	NaN	-1.89135	-1.64587	NaN	NaN	-1.6626	NaN	-1.43241	-1.07262	-1.69066	-1.98928	-1.1027	-1.906	-1.11872	-1.36462	-2.5537	-1.56504	-1.95717	-2.4754	-2.2196	NaN	NaN
atf1	S	207	___1	TTSTTTSLPQTVVMTSPVSLSCSTTKTDDPQ	0.955542	0.548784	NaN	0.582609	NaN	1.04991	1.27981	1.23449	-0.261147	1.0234	0.0461655	0.653143	0.7869	-0.803305	NaN	0.329138	0.203691	NaN	0.230997	0.0687561	0.320757	1.11753	0.294165	NaN	NaN	0.260038	NaN	0.786505	NaN	1.03705	NaN	-0.142231	0.356495	NaN	0.110495	NaN	NaN	-0.104742	1.05872	NaN	NaN	1.09018	NaN	-0.273144	1.0124
atg12	S	33	___1	ANAETPPETAPAPVVSPTAEEPVCETKRKID	0.950875	NaN	-0.917744	-1.57862	-1.09096	NaN	NaN	NaN	-0.0690708	NaN	NaN	NaN	NaN	NaN	-0.315233	NaN	NaN	0.041544	0.427542	0.128199	NaN	-0.666592	NaN	NaN	NaN	-0.204226	-0.444819	NaN	NaN	NaN	NaN	NaN	NaN	NaN	-0.459131	NaN	NaN	NaN	-0.110836	NaN	-0.14909	-0.512711	NaN	NaN	NaN
atg2b	S	239	___1	GVCIFLDEFPASAKCSPVCSTSQVENEPKLS	0.999978	NaN	NaN	NaN	NaN	NaN	NaN	NaN	NaN	NaN	NaN	NaN	NaN	NaN	NaN	NaN	NaN	-1.80243	NaN	-1.59486	NaN	-1.36917	-1.27132	-1.2554	-2.13221	NaN	-2.03416	NaN	NaN	NaN	-1.80934	-1.39406	NaN	NaN	-1.41785	-2.94543	-1.28831	-1.43293	NaN	NaN	NaN	-2.04411	NaN	NaN	-1.69479
atg2b	S	1332	___1	HLYGGKDFGSALPPLSPAKQYMSPHSSPSHT	1	-1.40999	-1.36471	-2.08794	-1.27124	-1.56499	-1.19196	-0.659996	-2.01617	-0.950914	NaN	NaN	NaN	-1.68196	-1.15608	NaN	-1.0189	-0.672771	-1.37682	-0.741194	-0.828413	-0.778936	-0.549093	-0.493498	-0.763264	-1.26021	-0.635296	-1.08884	-0.96176	-0.550369	-1.02551	-1.16775	-0.716213	-1.14485	-1.11655	-1.14148	-0.865494	NaN	-1.11843	-1.09952	-2.1693	-0.516481	-1.16946	NaN	-0.976618
atif1	S	23	___1	LRAGIRNVLLMQMRRSSDQLGEFGKGAGKGG	0.993116	1.1001	0.114048	1.83746	1.4217	1.59921	2.10398	1.35838	1.53825	1.43304	0.729101	1.21928	1.60244	1.15205	1.37174	1.50032	0.788547	1.94721	0.533369	1.03391	0.963388	1.01615	1.20758	1.72832	1.43383	0.871872	0.866793	1.40704	1.76297	2.07589	1.69395	1.86673	1.58781	1.4606	1.30426	1.5287	1.49054	1.74315	1.81958	1.39603	NaN	0.883701	1.32117	0.732676	2.07228
atif1	S	24	___1	RAGIRNVLLMQMRRSSDQLGEFGKGAGKGGG	0.76949	NaN	NaN	NaN	1.4217	1.59921	NaN	NaN	1.53825	NaN	0.729101	NaN	NaN	1.15205	NaN	NaN	NaN	NaN	0.533369	NaN	NaN	1.01615	NaN	NaN	NaN	0.871872	0.866793	NaN	NaN	NaN	NaN	NaN	NaN	NaN	NaN	NaN	NaN	NaN	NaN	1.39603	1.22618	0.883701	NaN	0.732676	NaN
atm	S	2658	___1	DANQWKSQRNAIPIPSDQPITKLNKLHDVVI	0.976717	5.6131	4.65779	3.44971	NaN	4.76341	6.04737	4.4221	NaN	6.26422	4.72404	4.86753	6.22644	6.39532	6.42467	-1.53389	NaN	5.59323	NaN	5.96916	5.53878	6.74945	6.27534	6.06013	5.91452	6.6787	5.81552	NaN	5.1756	5.90749	5.39491	6.49815	5.88379	6.49754	5.89632	5.73573	5.38007	6.91607	NaN	5.62805	6.29312	5.84929	6.35291	NaN	5.60417
atpa	S	99	___1	ASGAWLQKSGTAEVSSILEERILGADISTDL	0.962966	NaN	NaN	0.315014	NaN	-0.346687	NaN	0.731085	-1.46772	NaN	NaN	-0.241056	NaN	NaN	-1.5882	NaN	NaN	NaN	NaN	NaN	NaN	NaN	NaN	NaN	NaN	NaN	NaN	NaN	NaN	NaN	NaN	NaN	NaN	NaN	NaN	NaN	NaN	NaN	0.969544	NaN	NaN	NaN	NaN	NaN	-0.978882
atrap	S	144	___1	NLGFITVSRDRSSYQSIDHVDPPADQDKLPS	0.997536	0.186182	0.0208378	NaN	-0.0961952	-0.0331955	-0.327761	NaN	-0.0369473	NaN	NaN	NaN	-0.345709	0.0207424	-0.287611	NaN	-0.432524	-1.24885	NaN	NaN	NaN	NaN	NaN	-1.00558	-1.23935	-0.500874	NaN	NaN	-1.84803	NaN	-1.11631	NaN	NaN	NaN	-2.43426	NaN	-1.56929	-1.97487	NaN	NaN	NaN	NaN	NaN	NaN	NaN
atrip	S	266	___1	PKKSPSKGLKSEACSSPLPGRSSFPTKESFC	0.980825	-2.34317	-1.15137	-2.36173	-1.50122	-2.36382	NaN	NaN	NaN	NaN	NaN	NaN	NaN	NaN	NaN	NaN	NaN	-1.72531	-2.32614	-2.06	-1.25647	-2.12307	-1.95077	NaN	-2.98336	NaN	NaN	-2.89499	-3.2677	-1.96532	-1.67752	-2.93943	NaN	NaN	-2.20207	NaN	-2.79764	NaN	-2.6589	-0.793119	-2.49704	-2.56883	NaN	-2.71342	NaN
atrx	S	2693	___1	AEEPLGKPTSSSTPGSPAPDWYKDFVTEADA	0.999384	0.745314	0.344206	0.614263	0.803715	NaN	NaN	NaN	0.677317	NaN	1.18182	NaN	NaN	NaN	NaN	NaN	NaN	1.27303	0.608566	NaN	NaN	NaN	NaN	NaN	NaN	NaN	NaN	NaN	NaN	0.598497	0.524391	NaN	NaN	0.772753	0.744053	0.957844	0.869358	NaN	0.908159	1.09177	NaN	-1.99799	0.894514	NaN	NaN
atrx	S	1669	___1	QNQNRASCDEVLENTSENDLEESSLRRSPRV	0.967652	NaN	NaN	NaN	NaN	NaN	NaN	NaN	-0.560597	-1.56054	-0.543665	-0.90451	NaN	-0.777931	-0.975246	-0.873837	-0.87929	NaN	-0.650002	-0.771187	NaN	NaN	NaN	NaN	-0.666271	NaN	-0.591633	NaN	-0.9128	NaN	NaN	NaN	NaN	NaN	NaN	NaN	NaN	-0.674561	-1.01529	-0.771906	-1.15526	0.0927086	-0.478886	-0.482147	NaN
atrx	S	2672	___1	RGGKGKDLNDEEASNSPVAVKAEEPLGKPTS	0.999359	1.6435	1.94291	1.57982	2.26647	1.82832	NaN	-1.79289	NaN	NaN	NaN	-2.17701	NaN	NaN	-1.85366	NaN	-1.70112	-0.860054	-1.74199	-1.01555	-0.500193	-0.74107	-0.502115	-1.43401	-1.70283	-1.98262	-1.4213	NaN	-1.76757	NaN	-1.04273	-1.02026	-1.21185	-1.78268	-1.05181	-1.89971	-1.56226	-2.11608	-1.81837	-0.059555	-0.493597	-1.08893	NaN	NaN	-2.25267
atrx	S	1512	___1	PGSIKSDDSPEKECDSPLPDKTKEKKMADQC	1	0.932301	0.309609	0.67885	0.715599	0.232889	-3.90644	0.486452	1.19036	0.0430183	0.550554	0.243673	0.904938	0.980583	1.14989	0.460674	0.91897	0.614065	0.666811	0.967142	1.21209	0.538115	1.24364	0.622961	0.555338	0.29402	0.897457	0.731968	0.846582	0.957476	0.900799	1.13653	0.760048	0.919542	1.31709	0.782045	0.943846	1.00022	0.503025	0.905039	0.968552	1.06886	0.374884	0.59302	0.903025
atrx	S	2053	___1	KPRYRHHLLRHKISLSEAESGEEKGDKAKSS	0.997802	NaN	NaN	NaN	NaN	NaN	NaN	NaN	NaN	NaN	NaN	NaN	NaN	NaN	NaN	NaN	NaN	NaN	NaN	NaN	NaN	NaN	NaN	NaN	-2.24395	-1.93265	-2.50176	-2.20974	NaN	-1.92893	NaN	NaN	NaN	-2.04221	-1.74689	NaN	-1.35382	NaN	-1.70489	NaN	NaN	-2.27816	-2.20293	NaN	-1.16986
atrx	S	2057	___1	RHHLLRHKISLSEAESGEEKGDKAKSSKNGK	1	NaN	-0.641212	NaN	NaN	NaN	NaN	NaN	NaN	NaN	NaN	-1.46932	-1.19358	NaN	NaN	NaN	NaN	NaN	NaN	NaN	NaN	NaN	NaN	NaN	NaN	NaN	NaN	NaN	NaN	NaN	NaN	NaN	NaN	NaN	NaN	NaN	NaN	NaN	NaN	NaN	NaN	NaN	NaN	NaN	NaN
atrx	S	1626	___1	LAKKQLVVQLTPVSLSNSPVKEDNCSTGKSP	0.952202	NaN	NaN	NaN	NaN	NaN	NaN	NaN	NaN	1.36521	NaN	NaN	1.05159	NaN	1.06814	NaN	NaN	NaN	NaN	NaN	1.12785	NaN	0.974617	1.01653	NaN	1.46575	NaN	NaN	NaN	NaN	NaN	0.936281	NaN	NaN	NaN	NaN	NaN	0.856615	NaN	NaN	NaN	0.769167	NaN	NaN	1.94482
atrx	S	1628	___1	KKQLVVQLTPVSLSNSPVKEDNCSTGKSPKT	0.997481	NaN	NaN	NaN	-0.0637989	NaN	1.16687	NaN	NaN	NaN	NaN	NaN	NaN	0.807032	NaN	0.995001	1.24425	NaN	NaN	1.41108	NaN	1.27999	NaN	NaN	1.64334	NaN	1.48843	1.66193	1.76297	NaN	1.1345	NaN	1.30564	1.38008	NaN	1.4712	NaN	NaN	NaN	NaN	1.03535	NaN	NaN	0.960003	NaN
atrx	S	1647	___1	EDNCSTGKSPKTEICSDAEMEAQNQNRASCD	0.999992	-0.221434	-0.369238	-0.146666	-0.335575	-0.289507	0.411571	-0.0385513	-0.446224	0.254814	-0.041008	-0.091608	0.140196	-0.0444126	-0.319786	0.0474358	-0.122101	0.404844	0.303337	NaN	-0.0560436	0.147423	-0.134085	-0.10067	NaN	0.476814	0.411694	0.266373	0.374979	0.602482	0.116623	-0.441912	0.465754	0.109165	0.37627	0.324539	0.703892	-0.147524	0.539431	0.148767	-0.244034	0.464411	0.653877	-0.292231	-0.0640736
atrx	S	2220	___1	REKLRVIKVINTEDASPVKCPVTTKLVLDED	1	3.00686	2.2795	2.42888	2.27882	1.89534	2.56005	2.15344	2.54926	2.59216	2.0558	1.70472	2.48112	2.1864	2.75446	2.42835	2.4327	2.63091	2.23485	2.62632	2.80813	2.67529	3.18299	2.5664	2.39513	2.71782	2.84236	2.5179	2.40809	3.54942	2.94622	3.10882	2.97137	2.96782	3.33265	2.55821	2.9943	2.9093	2.25813	2.64104	2.9818	3.09057	2.72142	3.17707	2.66313
atx10	S	67	___1	LQTLSRVSREIKAVSSPAGAFTESRCQFSAE	0.960173	-0.00836945	NaN	-0.559261	-0.821468	-0.541357	-0.39418	NaN	0.600212	-0.298254	0.0337849	NaN	-0.153519	0.444698	1.10389	-0.0510006	NaN	NaN	-0.15658	-0.0368881	0.115233	-0.129665	0.538574	0.0244026	-0.382576	-0.52671	NaN	-0.671316	-0.219648	NaN	-0.337326	0.202559	0.0187073	-0.0631619	-0.034523	NaN	0.132595	0.0224514	NaN	NaN	0.146183	-0.130402	NaN	NaN	-0.502575
atx2	S	573	___1	NSKYSESSKTENKAVSPMASEQRKQLDDLKK	1	0.832514	-0.0263233	-0.416584	0.460709	0.0122299	0.480476	0.123302	-0.364918	0.0869083	-0.324905	-0.822434	NaN	NaN	NaN	-0.404409	-0.164818	0.218851	-0.122028	NaN	NaN	-0.249014	0.0458622	-0.173412	0.0137463	-0.89538	0.359426	-0.151756	-0.405106	0.144489	0.150726	-0.43417	-0.216867	0.094799	0.268959	0.0493908	NaN	-0.0791244	-0.135467	0.156488	-0.473442	0.254553	-0.278093	NaN	0.303204
atx2	S	652	___1	SSSNATTSNNSSKPCSPSISPSIISSSSEHK	0.996361	1.20415	0.0149517	0.285139	0.396429	0.863893	0.601093	0.779551	0.539141	0.622332	0.611284	0.31592	0.483793	-0.135923	0.142082	-0.152073	0.355411	0.58988	-0.159216	0.303919	0.113319	-0.19829	0.212093	NaN	0.374569	0.667347	0.593432	NaN	0.7169	0.739397	0.0244541	0.0557232	0.0570946	-0.360716	-0.0643463	0.386845	0.309538	0.19128	0.712721	0.065136	-0.496166	-0.451376	-0.10812	-0.11392	0.176578
atx2	S	600	___1	DLKKFKNDFRLQPSSSPDALDQLPVKSRDSV	0.901418	1.73489	2.44007	2.01164	2.13468	2.28789	0.499327	1.57239	1.14208	1.37511	1.07306	0.274733	0.547205	0.950708	1.31658	0.165245	1.51139	1.40261	0.574455	1.6085	1.17226	1.01533	1.46114	0.760834	1.05706	0.750429	1.10911	0.481474	0.614676	0.25938	0.725594	0.310377	0.736246	0.37252	0.734942	0.269917	0.363071	-0.229979	-0.0818291	0.334032	NaN	0.456739	NaN	NaN	0.281826
atx2	S	480	___1	SGGTWSSVVSGVQRLSPKTHRPRSPRLGSHA	1	3.05297	2.9785	2.57067	2.79675	2.99214	2.91589	2.68042	2.44759	2.30757	2.1485	2.62782	2.55301	2.2888	2.35307	2.91777	2.58449	3.64265	2.56832	2.85968	2.88516	2.9015	3.0381	2.64297	3.10973	2.86017	2.96093	3.23839	3.02412	2.7675	3.24007	2.65849	2.94661	2.9243	2.83017	3.09981	2.86466	3.01971	2.90982	2.55025	3.09845	3.36529	2.52976	2.96043	3.47157
atx2	S	420	___1	STMPKRMSSEGPPRMSPKAQRHPRTHRVSNG	1	2.46239	1.37532	1.44978	1.87104	1.64851	2.00396	-1.30712	-1.33276	0.109751	0.371208	1.77993	1.67131	0.997362	0.746908	1.35162	1.49031	2.12422	2.03787	1.63136	0.779179	1.56115	0.789711	1.86746	1.38755	0.82346	2.2387	1.69538	0.861034	1.93843	1.88741	1.02499	1.57288	1.05363	1.10968	1.491	1.75662	0.857017	1.94854	1.69972	0.780119	1.74442	0.946529	1.00917	NaN
atx2l	S	259	___1	LAREIESSPQYRARISIENDECRTEEEKHSS	0.999999	0.461422	0.145575	0.0220032	0.902142	0.589659	0.27068	0.462763	0.439882	0.714033	0.355122	-0.983129	-0.183992	NaN	0.319284	0.159946	0.530209	0.419106	0.0902691	0.250942	0.25894	0.0588512	0.407991	-0.143341	-0.0262718	0.252516	0.214384	-0.28179	0.187048	0.25696	0.0813694	-0.231096	-0.0958481	-0.471705	-0.361715	-0.371344	-0.253618	NaN	-1.06526	-0.562754	-0.625862	-0.252379	-0.658382	-0.32102	-1.07373
atx2l	S	596	___1	EFNPSKPLLSVNKATSTPTSPGPRNHSSTAT	0.899046	NaN	NaN	NaN	NaN	NaN	NaN	-2.81507	NaN	-2.66147	NaN	NaN	NaN	NaN	-1.15916	NaN	NaN	NaN	-1.01485	-0.0678253	NaN	NaN	NaN	NaN	-1.63589	NaN	NaN	NaN	NaN	NaN	NaN	NaN	-0.648748	NaN	-0.263107	NaN	NaN	NaN	NaN	NaN	NaN	0.242271	NaN	NaN	NaN
atx2l	S	600	___1	SKPLLSVNKATSTPTSPGPRNHSSTATIPML	0.975848	NaN	NaN	NaN	NaN	NaN	NaN	NaN	NaN	NaN	NaN	NaN	NaN	NaN	NaN	NaN	-1.78953	NaN	NaN	NaN	-0.0338287	-2.8409	-2.28558	NaN	NaN	-1.99704	-0.783115	-4.23998	-3.25248	NaN	-2.71674	NaN	NaN	NaN	NaN	-1.58703	-2.64948	NaN	NaN	0.0260086	NaN	NaN	-0.552696	-0.255261	-3.89763
atx2l	S	393	___1	PTSPSSTAPRAYPPLSPKSGSSLSCADSSLG	1	1.58334	0.91152	1.18621	1.55066	1.07317	1.74147	1.56043	1.78113	1.54488	1.28158	1.07673	1.38875	1.94446	2.05095	1.36301	1.7587	1.71481	1.35326	1.83974	1.97896	1.57718	2.12944	2.02501	1.67106	1.75624	1.85285	1.32798	1.65954	1.86699	1.83764	2.28435	1.98889	1.7091	2.44574	1.65316	1.97597	2.10455	1.61832	1.80323	2.20086	2.08922	2.03192	2.07716	1.55755
atx2l	S	251	___1	QREARATQLAREIESSPQYRARISIENDECR	0.99916	1.09387	1.01174	0.289673	1.14367	0.734898	-0.235468	0.11636	0.182245	-0.282005	-0.536455	-0.843437	-0.71916	-0.696781	-0.244991	-0.411194	-0.219568	0.285738	-0.352833	0.091959	0.489153	0.267294	0.819105	0.253586	0.078371	-0.0916271	0.152563	0.0271873	0.037569	-0.0159111	0.476851	0.549801	0.479485	0.286932	0.792765	0.0546627	0.692434	0.114361	-0.212446	0.71843	0.319353	0.440981	-0.030426	0.16725	0.174189
atx2l	S	447	___1	GEGKDIAPPAAVKEQSRTPEQLTPCQVPKQP	0.96939	NaN	1.63087	2.2721	NaN	2.54377	2.89699	2.69361	2.74433	2.96458	NaN	NaN	NaN	2.7735	3.24219	2.69032	NaN	2.93154	2.53777	2.80813	NaN	NaN	3.2845	2.89698	NaN	NaN	NaN	NaN	2.85572	NaN	NaN	NaN	2.94811	2.75308	3.08153	2.72393	NaN	2.75972	NaN	NaN	NaN	NaN	2.85083	NaN	NaN
atx2l	S	340	___1	MPVRGAPQHYPESSCSPEQRGMNGGPSRMSP	0.999773	1.29057	0.987349	0.223534	1.57994	1.0695	0.30035	0.323828	0.68033	0.216728	0.127913	-0.400228	0.0389195	0.0326843	0.345291	0.0734634	0.177355	0.325842	0.0971909	0.196182	0.923595	-0.290836	0.994511	0.304054	0.126108	-0.00329018	0.51132	0.446651	0.506086	NaN	0.676546	0.746935	0.556976	0.409189	0.656753	0.0574913	0.541296	0.781124	0.0431499	0.868994	0.820202	0.616646	0.201693	0.511803	0.321653
atx2l	S	284	___1	EEKHSSVQRPNSDRDSPSLANRDGKYIPLPQ	0.752295	NaN	NaN	-0.238609	-0.106489	-0.565966	NaN	-3.42833	NaN	-3.90848	NaN	NaN	NaN	NaN	NaN	-1.99749	NaN	NaN	NaN	NaN	NaN	NaN	NaN	NaN	NaN	NaN	NaN	NaN	NaN	NaN	NaN	NaN	NaN	NaN	NaN	NaN	NaN	NaN	NaN	NaN	NaN	NaN	NaN	NaN	NaN
atx2l	S	422	___1	LGTSIPDPSVAPKPSSPNSSTPIMPGEGKDI	0.996183	0.972626	0.28854	NaN	0.515737	NaN	1.36267	1.04206	1.11469	0.846813	NaN	NaN	1.23237	NaN	0.762594	NaN	1.09431	NaN	NaN	0.95948	1.03045	1.18979	0.900751	1.12594	1.22426	NaN	1.07367	0.980429	0.707918	1.60965	1.03975	0.49239	1.11805	0.822531	1.27287	1.14619	1.39279	NaN	1.05697	1.04687	1.00389	NaN	1.36101	NaN	0.957996
atx2l	S	549	___1	MKEERSCEVAERQEDSGSPPGKAESEEKEGQ	0.781823	0.0602684	0.152918	0.147335	-3.83543	NaN	0.396017	NaN	NaN	NaN	NaN	NaN	NaN	NaN	NaN	NaN	NaN	0.526771	NaN	NaN	NaN	NaN	NaN	0.858499	NaN	0.622934	NaN	NaN	NaN	NaN	NaN	NaN	NaN	NaN	NaN	NaN	NaN	0.946501	NaN	NaN	NaN	0.840057	0.425774	0.672388	NaN
atx2l	S	551	___1	EERSCEVAERQEDSGSPPGKAESEEKEGQAV	0.995958	NaN	-1.42673	-1.12034	NaN	-1.51696	-0.566467	-0.966974	-0.602968	-1.16113	-1.08901	-1.63162	-0.932909	-0.456844	-0.967531	-0.803259	-0.875265	-0.715363	-0.921593	-0.902288	-0.740686	-0.436852	-0.928827	-0.298496	-2.94109	-0.38179	-0.568474	-1.02491	-0.247114	-3.26702	-0.917007	-0.747826	-3.55153	NaN	-0.908608	NaN	-0.00938415	NaN	NaN	-0.685114	-1.2682	-0.745573	-0.529106	-1.38183	-0.789312
atx2l	S	380	___1	KTVSSPSSRPMEVPTSPSSTAPRAYPPLSPK	0.923854	NaN	NaN	0.461489	0.690521	NaN	NaN	NaN	NaN	1.20186	NaN	NaN	NaN	NaN	0.827648	0.849217	0.600058	0.258299	NaN	0.666182	NaN	0.57847	0.182797	NaN	NaN	NaN	NaN	0.786505	NaN	1.00455	NaN	-0.337761	0.547356	NaN	0.149715	0.597988	NaN	NaN	NaN	NaN	0.536158	0.32918	NaN	NaN	0.766254
aup1	S	324	___1	KRRRCELPAPKSQPLSPTHIQMAQHVKEVLP	0.984551	3.14907	NaN	3.27004	2.89389	3.58405	3.2528	NaN	3.18424	NaN	NaN	NaN	3.31118	2.80669	1.57062	3.08709	2.59019	NaN	3.48781	3.08765	2.64741	3.38744	NaN	3.41795	3.00131	2.78278	3.39969	3.49292	3.05322	4.01701	NaN	1.21845	1.73937	1.49249	0.940323	NaN	2.02354	1.38394	2.18652	0.680767	1.031	0.942841	1.38607	0.506962	1.2422
aven	S	277	___1	HEKSEEPLPVTDVATSSDEKEKTVTEEDLED	0.895461	3.40552	3.03758	3.01198	3.10078	3.03546	3.4404	3.26869	3.92521	3.43317	3.48194	2.79389	3.53078	NaN	NaN	3.38001	NaN	3.72275	3.01587	3.48548	3.5963	3.17578	3.59302	3.52252	3.38999	3.47324	3.6509	3.57747	3.63171	4.06528	3.38785	3.63709	NaN	3.49865	3.93637	3.61697	3.70096	3.47992	3.28031	3.59358	3.29331	3.60794	3.74743	3.28961	3.52963
avl9	S	248	___1	IEHGLTDSSHYRPRKSMSEDVGYPLVTNSED	0.853863	NaN	-1.80304	-0.656822	-1.19458	-1.90923	-1.12104	-1.18469	NaN	-1.38329	-0.767952	-1.15332	-0.924688	NaN	NaN	-1.49667	-0.416639	-1.32036	NaN	-0.277595	NaN	NaN	NaN	NaN	-0.156803	NaN	NaN	-0.700325	NaN	-0.878113	-0.689917	NaN	-0.486786	-0.445501	-0.218309	NaN	NaN	-0.558233	-1.75809	NaN	NaN	NaN	NaN	NaN	-0.740686
axn1	S	217	___1	LKSDIYLEYTTIGGESPKNYSDQSSGSGTGK	0.999238	NaN	NaN	NaN	NaN	-1.59522	-1.50842	-1.91647	NaN	-1.26554	NaN	NaN	-1.41345	-1.33245	NaN	NaN	-2.37961	-1.50922	NaN	-1.1123	-1.39821	NaN	NaN	NaN	-1.54801	NaN	NaN	-1.49006	-0.942823	-3.04848	NaN	-1.99675	-1.87551	-1.44537	NaN	NaN	-1.38179	-1.31764	NaN	-1.66829	-1.45164	NaN	NaN	NaN	NaN
azi1	S	206	___1	NKSSNQRPASLNNLRSPGVEDSGSNFQKFQK	0.953282	NaN	NaN	NaN	NaN	NaN	NaN	NaN	NaN	NaN	NaN	NaN	NaN	NaN	NaN	NaN	NaN	-1.84144	-1.41944	-0.732044	-1.11111	NaN	-1.07778	NaN	NaN	NaN	NaN	NaN	NaN	NaN	NaN	NaN	NaN	NaN	NaN	NaN	NaN	NaN	NaN	NaN	NaN	NaN	NaN	NaN	NaN
azi2	S	264	___1	LKATVTASKKVYHTDSVQEEEDLLKDYNKLQ	0.999865	NaN	NaN	0.156664	0.951948	1.22995	0.0410194	-0.550756	0.342161	-1.36423	0.892492	0.389093	NaN	0.807842	NaN	NaN	-1.17612	NaN	NaN	-1.684	-1.36747	NaN	-1.61238	NaN	-1.30608	NaN	NaN	-0.573511	-1.19274	-0.551844	-1.14886	-0.779238	NaN	NaN	-1.05832	NaN	-0.955662	NaN	-0.902153	-2.11283	-0.57938	-0.746324	-1.74309	NaN	-0.377279
b2l13	S	380	___1	LQKEPAPPSEEAKEESPPPTPFDTGKIPPPA	1	NaN	NaN	0.625521	NaN	NaN	0.107187	0.307795	NaN	0.292435	0.379843	-0.310869	0.531246	0.766922	0.385721	0.366806	0.294996	-1.20663	0.193666	0.456316	0.274464	-0.0562057	-0.0715942	-0.423643	0.355419	-0.269352	1.07049	0.0743847	-0.428011	0.629738	0.0598202	0.057764	0.744438	0.0879765	0.732735	0.35474	0.373825	0.282864	NaN	0.363115	-0.218556	0.694275	0.893587	-0.00751877	NaN
b2l13	S	373	___1	EPPIQGQLQKEPAPPSEEAKEESPPPTPFDT	0.875963	NaN	NaN	NaN	NaN	NaN	NaN	NaN	NaN	NaN	NaN	NaN	NaN	-0.0550232	NaN	-0.102049	-0.522598	NaN	NaN	NaN	NaN	NaN	NaN	NaN	-0.433701	NaN	NaN	-0.580862	NaN	NaN	NaN	NaN	NaN	NaN	NaN	NaN	NaN	NaN	NaN	NaN	NaN	NaN	NaN	NaN	NaN
b2l13	S	284	___1	LDSNGGGEERSENNSSNSDIVHVEKEEIAEV	0.927293	NaN	NaN	NaN	NaN	NaN	NaN	NaN	NaN	NaN	0.469824	NaN	NaN	NaN	NaN	-0.66396	NaN	NaN	-0.0805225	-0.259853	NaN	NaN	NaN	NaN	NaN	NaN	-0.0943737	NaN	NaN	NaN	NaN	NaN	NaN	NaN	-0.030653	NaN	-0.349127	-0.445286	-0.96381	-0.479376	-0.216316	-0.334442	NaN	-0.618961	-1.20552
bad	S	60	___1	NLRRHPGKEPRLRTESASDPSETDKLGELHP	0.934064	NaN	NaN	NaN	-1.83386	-1.86747	-1.36059	-1.4005	-0.5592	-1.17293	-0.883873	-1.53719	-1.12025	-1.11462	-1.03211	-1.4181	-1.3003	-1.3272	NaN	-1.12285	-1.00435	-2.09765	-0.743034	-1.43227	-1.27001	-1.19904	-1.20693	-1.6808	-1.42875	-0.782051	-1.49879	NaN	-0.673201	-0.906321	-0.549494	-1.17847	-0.944277	-0.611526	-2.41465	-0.939775	-1.60738	-0.985928	-1.21252	-1.76942	-1.41376
bad	S	100	___1	SSMIATKYGRELRRMSDEFEKSFTGLPRPKS	1	2.09574	0.590326	1.23502	1.84554	1.38551	1.59074	1.17694	1.26756	1.77315	1.32657	1.30291	1.82845	1.03624	0.654524	1.06659	0.807974	1.56106	1.35404	0.956989	0.81942	1.52131	0.710314	2.09852	1.507	1.15639	1.68922	1.19787	0.961145	1.4851	1.09759	0.535797	1.85486	1.16583	0.756483	1.35946	1.43612	0.858896	1.11849	1.20011	0.710947	1.47641	1.15661	0.286896	1.33448
bad	S	115	___1	SDEFEKSFTGLPRPKSAGAAGQMTGNKSISE	1	-0.574675	NaN	-0.932518	-0.679222	-0.682693	-0.816019	-0.6264	-1.21986	-0.635084	-1.44182	-1.10419	-0.638016	-1.66703	-1.36885	-1.6077	-1.49387	-0.253939	-1.00741	-1.62856	-1.10387	-1.09472	-1.92964	-0.725388	-0.726208	-1.2421	-1.03816	-1.19706	-1.52276	-1.03326	-1.17735	-1.70007	-0.766788	-1.05745	-1.53569	-0.688847	-1.25886	-1.88631	-1.40759	-1.12382	-1.53429	-1.07009	-1.59604	-2.33368	-0.818422
bad	S	80	___1	SETDKLGELHPFRSRSRSAPSSMIATKYGRE	0.803594	NaN	NaN	NaN	NaN	NaN	-1.01792	-0.674263	NaN	NaN	NaN	NaN	NaN	NaN	NaN	NaN	NaN	NaN	NaN	NaN	NaN	-1.18811	NaN	NaN	-0.709532	-3.08472	NaN	-1.81861	-1.76992	-1.07307	NaN	NaN	NaN	NaN	NaN	NaN	-3.49897	NaN	NaN	NaN	-1.27235	NaN	NaN	NaN	-0.935772
bad	S	82	___1	TDKLGELHPFRSRSRSAPSSMIATKYGRELR	0.996078	-1.21021	-1.5623	-1.48338	-1.54627	-1.50313	-1.54639	-1.76023	-0.000879288	-1.22768	-0.849062	-2.38036	-1.01936	-0.320135	0.0223808	-1.2798	-0.628651	-1.15937	-1.64214	-0.453871	0.168701	-1.35038	-0.0872746	-1.0619	-1.20299	-3.55093	-1.44105	NaN	-4.7062	NaN	NaN	0.00409508	-0.767269	-0.50503	NaN	-0.972649	NaN	0.125856	NaN	-0.58345	NaN	-0.839121	-1.14878	-0.435785	-0.647743
bag3	S	341	___1	GQIPIQVLLQERACKSPQQTAAPAREEEKVP	1	-2.05834	-2.36657	-2.14482	-2.45902	-3.59629	-1.61645	-2.69291	-2.98075	-2.58412	NaN	-3.42338	-2.88005	-3.05202	-2.35536	-2.71436	-2.35616	-1.73871	-2.23504	-1.75964	-1.72417	-2.29265	-1.68706	-2.08523	-2.04402	-2.1441	-1.86637	-1.82979	-1.74383	-1.69235	-1.99585	-1.7104	-1.28485	-1.88798	-1.783	-1.60413	-1.50412	-1.22656	-2.47267	-1.12791	-1.97562	-2.11106	-1.87727	-2.60071	-2.0751
bag6b	S	96	___1	QTQTSTSGPSTSSSTSPSSSNAAPVPGAPER	0.956511	NaN	NaN	NaN	0.399166	0.614906	0.841476	NaN	NaN	1.26294	0.571365	0.0079956	0.956734	0.621382	1.1912	1.0495	0.293343	1.24922	1.62712	1.2503	0.954023	0.719614	NaN	NaN	0.50708	NaN	0.34127	NaN	NaN	NaN	0.87579	0.752556	NaN	NaN	0.860157	NaN	1.17959	NaN	0.850798	NaN	NaN	NaN	NaN	NaN	NaN
bag6b	S	206	___1	QAVNEQAAEPMDTAESEGEASSRETLPQTTQ	0.996714	0.245026	0.224676	-0.00910759	1.01175	0.900188	0.988506	0.992189	-0.431789	0.998951	-0.22546	0.830456	1.20633	0.21846	-0.35782	-0.334772	NaN	0.775436	0.445879	-0.208674	NaN	0.769983	NaN	1.06738	0.773377	0.570297	0.638439	1.11257	0.461559	0.749836	0.742899	-0.305792	0.795532	0.120354	-0.268347	0.891487	0.561913	NaN	0.82741	0.241287	0.00196648	0.861099	0.543602	-0.609442	0.684378
bap18	S	181	___1	VPLSSDSPRKAIKKASPVSSSVAPNMSVSAP	0.781649	-1.42879	NaN	NaN	NaN	NaN	0.376055	NaN	NaN	0.187422	-0.30048	NaN	NaN	NaN	NaN	NaN	NaN	NaN	NaN	NaN	NaN	NaN	NaN	NaN	NaN	NaN	NaN	NaN	NaN	NaN	NaN	NaN	NaN	NaN	NaN	NaN	NaN	NaN	NaN	NaN	NaN	NaN	NaN	NaN	NaN
bap18	S	112	___1	KLGELTMQLHPVTDSSPAGARWTDTEIQMLH	0.824008	NaN	NaN	0.104015	0.370646	NaN	NaN	NaN	NaN	NaN	-0.521151	-0.489372	NaN	-0.971201	NaN	NaN	NaN	NaN	NaN	NaN	-0.534824	0.0537472	NaN	-0.169743	NaN	-0.790253	NaN	NaN	-0.619982	NaN	-0.79821	-0.815826	NaN	-0.569689	-1.09631	0.0242405	-0.280123	NaN	-0.747404	NaN	NaN	0.0509243	-0.00201607	NaN	-0.52671
bap18	S	172	___1	KRKMYDDNGVPLSSDSPRKAIKKASPVSSSV	0.950772	-1.12447	-0.881737	NaN	-0.9219	-1.02931	NaN	NaN	NaN	-1.51438	NaN	NaN	NaN	NaN	-1.16919	NaN	-1.65725	-0.7031	NaN	-0.665358	-2.23449	NaN	NaN	-0.960087	-0.90786	-1.30178	-0.486177	-1.88472	-0.732452	-1.97996	-1.24479	NaN	-0.545242	-1.98978	-0.953718	-0.288609	-1.12923	NaN	NaN	-0.141089	NaN	-0.415337	-0.952499	NaN	-1.76712
bap31	S	168	___1	NDKLKKELKSLGVEVSDLPDTNVEEDNKKLK	0.990471	NaN	NaN	NaN	NaN	NaN	NaN	NaN	NaN	NaN	NaN	NaN	-2.23128	NaN	NaN	NaN	NaN	-2.10109	NaN	NaN	-1.58477	NaN	-1.62389	NaN	-1.36366	-0.926657	-1.90829	NaN	-1.81359	-0.834267	-2.11645	-1.33905	-0.831373	-1.17907	-1.4009	NaN	-2.03212	-1.36556	-1.25501	NaN	NaN	-1.04378	-1.37412	NaN	-1.57689
bard1	S	291	___1	PMEMQSTSMKEVNCPSPSEQSTTLKTQDKEK	0.961779	-0.686562	-1.18154	-1.11763	NaN	-2.01666	NaN	NaN	-2.04238	NaN	NaN	NaN	NaN	NaN	NaN	NaN	NaN	NaN	NaN	NaN	NaN	NaN	NaN	NaN	NaN	NaN	NaN	NaN	NaN	NaN	NaN	NaN	NaN	NaN	NaN	NaN	NaN	NaN	NaN	NaN	NaN	NaN	NaN	NaN	NaN
basi	S	365	___1	YEKRRKPDEVCEDEDSATGALKSNSGANNDN	0.956781	0.851318	-0.182178	0.389664	-0.0921249	-0.158135	0.513046	-0.207422	0.485506	0.0151291	0.323563	-0.577503	0.279333	0.398407	0.203316	0.649672	0.688559	-0.352476	0.485722	0.473253	0.194649	-0.473911	0.211083	0.112543	0.175571	0.35578	0.445496	0.281471	-0.379597	0.825134	-0.108202	-0.369247	0.426239	0.0816288	0.414082	0.804453	0.887901	0.158079	-0.130697	-0.199293	-0.74827	0.489418	0.160772	0.236748	-0.473053
baz1a	S	1322	___1	AQPVQKGSGRGRKARSAPSLEPTSRLSAFDS	1	2.11052	1.00392	1.54299	1.88944	1.18631	0.434582	1.08803	2.04924	1.45724	0.970839	-0.461283	0.683235	1.24756	1.52088	0.330561	1.19716	0.671862	0.838703	0.811247	0.898039	0.939808	1.08681	0.594912	0.444483	0.570702	0.58239	0.151987	0.370134	0.631443	0.260948	0.357382	0.331839	0.110273	0.530533	0.225143	0.288937	0.537085	-0.53544	0.42034	-0.0175858	-0.377327	0.273377	-0.304321	-0.805841
baz1a	S	705	___1	FSKDIGNEEQDELDTSSENKDAEQRGQDSAS	0.903283	0.0742188	-0.961941	-0.207994	-0.0340004	-0.264793	0.656307	0.229935	0.908937	0.587778	-0.0966606	-0.0405769	0.478712	0.477728	0.871836	0.299768	NaN	NaN	-0.0434666	NaN	0.441265	NaN	0.380959	0.444548	0.420441	NaN	0.149717	0.107155	0.938362	NaN	0.549448	0.297497	0.706184	0.578867	1.15983	0.718052	1.00928	0.782679	0.503935	NaN	0.329723	0.747917	0.814461	0.0178108	0.60611
baz1a	S	852	___1	TPHKDITGVNGHDSTSPLQENKKETETPKPI	0.819313	NaN	NaN	1.30343	1.69584	NaN	NaN	NaN	NaN	NaN	NaN	NaN	NaN	1.79694	1.90254	NaN	NaN	NaN	NaN	NaN	NaN	1.47959	NaN	2.04461	NaN	1.56285	NaN	1.26537	NaN	1.76208	NaN	NaN	NaN	1.62152	NaN	1.51643	NaN	1.85218	NaN	NaN	1.54236	0.990057	1.65663	NaN	NaN
baz1a	S	945	___1	PTLDFKPFRGKLLNASESLPVSAEKQLELRL	0.845077	-1.61956	-1.74997	-2.24684	-1.57037	-1.34851	NaN	-1.43777	NaN	NaN	NaN	NaN	NaN	NaN	NaN	NaN	NaN	NaN	NaN	NaN	NaN	NaN	NaN	NaN	NaN	NaN	NaN	NaN	NaN	NaN	NaN	NaN	NaN	NaN	NaN	NaN	NaN	NaN	NaN	NaN	NaN	NaN	NaN	NaN	NaN
baz1a	S	1425	___1	LPSQAEPKGKGKKRLSGDISSLEQGNRRSSG	0.999572	-0.556	0.718697	-1.15732	-0.117037	-0.0418434	-0.0801888	0.301243	NaN	0.459957	NaN	-0.94035	NaN	-1.20921	-0.875406	0.534666	-0.262104	NaN	0.237953	-0.470799	-1.46599	-0.294609	-0.512777	1.06469	0.886576	NaN	1.05611	0.291363	0.0236359	0.729223	0.0363903	0.0419102	0.959459	NaN	-0.29361	0.607378	0.076952	-0.465111	0.61112	-0.274193	-0.523205	1.14331	0.3242	NaN	0.565235
baz2a	S	907	___1	RRRSERNAEENDELDSIDESAIQKDYVQEEV	0.999702	-0.629967	-0.278952	-0.421951	0.137617	-0.0173264	-0.565371	-0.346044	-0.0941257	0.0418014	-0.324995	-0.445286	-0.320991	-0.737356	-0.860361	-1.09728	-0.580543	-0.259338	-0.774513	-0.805746	-0.0928993	-0.606693	-0.102358	-0.700901	-0.405079	-0.423552	-0.472139	-0.697658	-0.450628	-0.0140686	-0.352173	-0.468014	-0.467071	-0.327089	-0.366142	-0.344166	-0.400564	NaN	-0.634852	0.173706	-0.256203	0.465458	-0.439171	-0.781391	-0.00496292
baz2a	S	1201	___1	TASHEITLTSNILHDSEKEKRRGRPPSKLLK	0.999994	0.742142	0.277878	0.354773	0.558989	0.434076	-1.51043	-1.26505	-0.398806	-1.0269	-0.831308	NaN	NaN	-1.14125	-2.04366	NaN	NaN	-1.3195	-0.591833	NaN	-1.74458	NaN	-0.958498	NaN	NaN	NaN	NaN	NaN	NaN	NaN	NaN	NaN	NaN	NaN	NaN	NaN	NaN	NaN	NaN	NaN	NaN	NaN	NaN	NaN	NaN
bcas3	S	551	___1	TITKRTGKAKAAPQISPSKSAGGEFCVAAVF	0.964118	NaN	NaN	NaN	NaN	NaN	NaN	NaN	NaN	NaN	NaN	-2.01587	-1.24314	-1.56574	NaN	NaN	NaN	-1.33997	-1.83353	-1.32459	NaN	-2.00964	NaN	-1.54173	-1.41235	-2.19902	-2.13008	NaN	NaN	-1.3816	-1.4346	-1.07458	-1.58816	-1.38627	-0.807547	-1.73395	-1.24698	NaN	-1.78182	-1.2508	-0.831734	-1.70104	NaN	-1.80289	-1.39747
bcd1	S	26	___1	GGEDVQEPVSLKRKMSLFSCEICGGEEAKYK	0.995716	-0.660006	-2.02865	-2.27209	-2.02313	NaN	-0.601562	NaN	-3.01957	NaN	NaN	-0.77331	-1.60232	NaN	NaN	NaN	-2.32198	-1.72477	NaN	-2.04724	NaN	-1.44622	NaN	-1.31443	NaN	-1.27189	-1.19365	-2.12062	-2.02452	-0.798262	-2.0872	NaN	-0.880808	-1.06566	-2.24342	-0.606691	-1.38788	NaN	0.151127	NaN	NaN	-1.48304	-1.2572	NaN	-1.15383
bcl9	S	348	___1	LGQETTVGESKMAAGSPANANVLQTEGCRQS	1	-1.9243	-1.15159	-2.84306	NaN	-2.38006	NaN	NaN	NaN	NaN	NaN	NaN	NaN	NaN	NaN	NaN	NaN	NaN	NaN	NaN	NaN	NaN	NaN	NaN	NaN	NaN	NaN	NaN	NaN	NaN	NaN	NaN	NaN	NaN	NaN	NaN	NaN	NaN	NaN	NaN	NaN	NaN	NaN	NaN	NaN
bcl9	S	935	___1	LKSPTMRQVQSPMLGSPSGNLKSPQTPSQLA	0.939351	NaN	0.0818195	-1.83233	-1.25527	-0.903505	-1.02997	-1.38289	-1.37065	-1.20415	-1.25807	NaN	-1.4214	-0.957466	-0.480684	-1.18601	-0.592367	-0.219465	-0.0959434	-0.127666	0.242346	-0.374619	0.417602	NaN	-0.882328	-0.209185	0.0640411	-0.572807	-0.234816	-1.39247	-0.104433	-0.00240707	0.215084	-0.551682	0.146542	0.124157	-0.0131722	-0.530973	-1.02668	0.485235	-0.248432	0.688015	0.342152	-0.0130539	-0.842648
bcl9	S	167	___1	NGAGNGAKGKRERSISAESFDQRDAGTPTTD	0.999983	-0.447399	-0.473394	-0.545149	0.0377293	0.0701828	0.957398	0.213562	-0.186121	0.840302	-1.30077	-0.394972	-0.0513935	-0.69483	-1.25172	-0.70649	-0.345732	0.442652	-0.455662	-0.0230122	-0.0134487	0.502401	0.289146	0.655617	0.338808	-0.0529003	-0.30979	-0.229977	0.520308	0.310196	0.809349	0.0571384	-0.947996	0.179869	0.210503	-0.0952568	0.437445	0.3016	0.0416794	0.433573	0.531151	0.381029	-0.206333	-0.406073	0.644445
bcl9	S	1098	___1	LYHDAIKTVASSDDDSPPARSPNLPSMNNMP	0.999413	NaN	NaN	NaN	NaN	NaN	NaN	NaN	NaN	NaN	NaN	-2.78304	-1.78303	-2.61095	NaN	NaN	NaN	NaN	NaN	NaN	NaN	NaN	NaN	NaN	NaN	NaN	NaN	NaN	NaN	NaN	NaN	NaN	NaN	NaN	NaN	NaN	NaN	NaN	NaN	NaN	NaN	NaN	NaN	NaN	NaN
bet1	S	47	___1	LTENLKMKTSALKSLSIDIGNEVKYHNKMLG	0.999938	NaN	NaN	-0.707907	NaN	1.19482	-0.529041	0.432015	-0.126171	-0.475123	-0.338495	-1.07345	-0.610947	-0.72278	-2.01696	NaN	-1.45873	NaN	NaN	-1.85277	NaN	NaN	-2.53961	NaN	-1.7385	NaN	NaN	-0.728359	-1.7664	-0.984264	-1.44784	NaN	-1.42236	-0.935091	-2.14002	NaN	-1.56168	-1.21851	-1.65862	-2.19876	-1.72323	NaN	NaN	-1.55217	-0.932222
bet1l	S	37	___1	KRLADNLSSKVTRLKSLALDIDQEADDHNKY	1	-1.47923	NaN	-2.04735	-2.17882	-1.46462	NaN	NaN	NaN	NaN	NaN	NaN	NaN	NaN	NaN	NaN	NaN	NaN	NaN	NaN	NaN	NaN	NaN	NaN	NaN	NaN	NaN	NaN	NaN	NaN	NaN	NaN	NaN	NaN	NaN	NaN	NaN	NaN	NaN	NaN	NaN	NaN	NaN	NaN	NaN
bi2l1	S	423	___1	KAPSVPPSPAPVRSLSSANLVEKSRVVLPEP	0.803577	NaN	NaN	NaN	NaN	NaN	NaN	NaN	NaN	NaN	NaN	NaN	NaN	NaN	NaN	NaN	NaN	NaN	NaN	NaN	NaN	NaN	NaN	NaN	NaN	NaN	NaN	NaN	NaN	NaN	NaN	NaN	NaN	NaN	NaN	NaN	NaN	NaN	NaN	NaN	NaN	-1.32001	NaN	NaN	-1.84748
big1	S	1527	___1	TELSSQTDSRDKQAKSVDIHDSIQPRTADSR	1	-1.22526	-1.29767	-1.61779	-0.0735359	-0.0587597	-0.932953	-0.63447	NaN	0.00455475	-1.41551	-1.60984	-1.66851	NaN	NaN	-2.10421	-0.399082	0.216415	-0.4961	-0.239664	NaN	-0.329643	NaN	NaN	0.0820007	-1.01024	-0.302675	-1.14451	-0.240505	-0.519739	-0.296677	-0.770668	-0.106766	-1.21339	-0.71825	-0.382429	-0.618231	-0.910002	-0.837847	0.256371	-0.729843	-0.41946	0.00930786	NaN	-0.765057
bin1	S	277	___1	LNEVMVNLESEQGNLSTNSSSVKVQPSESTP	0.81344	-1.69204	-1.1401	-0.734371	-0.54678	-0.89562	NaN	-0.995628	-1.46817	-0.591103	-1.09094	-0.71987	-0.983692	-0.888678	-1.57091	NaN	NaN	-0.922422	NaN	-0.812788	-1.49261	-0.795839	NaN	-0.834877	NaN	-0.996887	-0.457039	NaN	NaN	NaN	NaN	NaN	NaN	-0.78322	NaN	-0.297482	NaN	-1.24016	-1.20583	NaN	NaN	NaN	-0.917557	NaN	-1.46204
bin1	S	300	___1	VQPSESTPTKTNTNPSPPASDGPPAVSETKT	0.999995	0.425533	-0.479612	-1.04693	-0.237984	-0.572025	-0.210844	-0.469639	0.563635	-0.0958233	0.556627	-1.19444	-0.0940704	0.598789	0.993757	0.341497	0.154783	-0.0728149	0.240406	0.16293	0.917648	-0.235662	-0.200476	0.149523	-0.2178	0.397133	0.846077	-0.520994	0.0131569	0.393597	-0.482317	-0.310522	-0.13353	-0.124954	0.0865765	0.365194	0.29929	0.0252724	-0.244432	-0.0560284	-0.732561	0.54245	0.170757	-0.28162	NaN
bir7a	S	61	___1	RQRSFRAWPRSCPQLSPVELARSGFYYLGPG	1	NaN	-0.0618534	0.378046	NaN	NaN	NaN	0.724913	-2.61314	NaN	NaN	NaN	NaN	NaN	NaN	NaN	NaN	NaN	NaN	-0.136612	NaN	-0.0436363	-0.109543	NaN	0.0606136	NaN	-0.254469	NaN	NaN	NaN	NaN	0.455952	-2.38992	-1.92597	-0.275915	NaN	NaN	-0.287699	NaN	-0.0809269	-0.205767	NaN	-0.323883	-0.772724	NaN
birc6	S	2694	___1	RLSITDDSKKQDLNASLTDDSKNAQAPLALT	0.988514	-1.99426	-1.1672	-1.36133	-0.15131	-0.798882	-1.73848	-1.49053	-2.578	-1.03012	NaN	NaN	-2.61343	NaN	-0.646877	NaN	-1.31965	-0.77302	-0.976177	-0.639496	-0.560778	-0.78455	-0.253834	-0.516148	NaN	-1.91482	-0.687672	-2.01205	-0.991324	-1.42843	-0.881907	-1.29777	-0.581249	-2.11722	-1.26996	-1.75737	-0.970697	NaN	-2.73439	-0.331762	-1.5779	-0.932873	-1.21103	NaN	-1.74329
birc6	S	2056	___1	KEFSARVPVVSSTTNSVSDEEKVYGGKDCNS	0.960265	0.824936	0.431578	0.67087	NaN	0.701706	-0.300297	0.206991	0.818157	0.473181	NaN	NaN	0.119549	NaN	0.431595	NaN	0.092144	NaN	NaN	NaN	NaN	NaN	NaN	NaN	NaN	NaN	NaN	NaN	NaN	NaN	NaN	NaN	NaN	NaN	NaN	NaN	NaN	NaN	NaN	NaN	NaN	NaN	NaN	NaN	NaN
bl1s3	S	15	___1	_MSSHVYHTVVKGEASETDDEEEMYVTSVTP	0.966675	NaN	NaN	NaN	NaN	NaN	NaN	NaN	-1.85431	-1.42619	NaN	NaN	-0.651115	-0.820097	-0.868591	-0.136089	NaN	-1.48066	NaN	-0.999264	-0.969002	-0.140991	NaN	-0.86817	-0.109118	NaN	-1.04652	0.0558186	-0.572781	-0.190145	NaN	-1.03601	NaN	0.100945	-0.731644	0.165075	-0.0793247	-0.776951	0.167435	-1.50211	-0.640057	NaN	0.231115	NaN	NaN
bl1s3	S	46	___1	GAFSSTHGLKIQGEASETDEEDDVNEKSDIS	0.998423	-0.679318	-1.85072	-0.981764	-2.59828	-2.46125	-0.588573	-1.95492	-0.926367	-1.22787	-0.968475	-1.18919	-0.732164	-0.696207	-0.0355911	-0.590307	-0.380856	-1.25762	-1.85587	-0.597631	-0.571348	-1.69185	-1.41883	-1.23309	-1.03366	0.310438	-1.47628	-0.786223	-0.358414	0.167528	-0.918425	-0.508656	-0.526184	-0.144819	-0.0507812	-0.206699	0.0954304	-0.276438	-0.913629	-1.8717	-0.925432	-0.334442	-0.43276	-1.07771	-0.331982
blm	S	178	___1	HAAKTGKTPKKCKNTSPVTFSKIQSISPKGP	0.999446	-0.187836	-1.62361	-0.967749	NaN	-1.48271	-1.00164	-1.05076	-0.570099	-0.85692	-1.24202	-1.66315	-0.93504	-0.855774	-0.784166	-1.23598	-0.720795	-0.964647	-1.36059	-0.802845	-0.65852	-1.1318	-0.366558	-0.737188	-1.30466	-0.992004	-0.795057	-0.651634	-0.654823	-0.461227	-0.626873	-0.480513	-0.427484	-0.826033	-0.276285	-1.16347	-0.759455	-0.626795	-0.845692	-0.624893	-0.819365	-0.372419	-0.844742	-0.867712	-0.943407
blm	S	158	___1	SLEKWNDLDDFDTSVSPPKSHAAKTGKTPKK	0.973254	NaN	NaN	NaN	NaN	NaN	-1.75154	NaN	NaN	-2.26685	-1.80433	NaN	-2.15415	NaN	-2.23581	NaN	NaN	-1.57461	NaN	-1.36575	-2.14434	NaN	-2.08076	NaN	NaN	-1.63942	NaN	NaN	-3.01984	NaN	NaN	-1.9739	-2.08708	NaN	-1.4596	-1.289	-1.50479	NaN	NaN	-3.10896	NaN	-1.18415	NaN	NaN	NaN
blnk	S	298	___1	NPVVYEVPESEQKPPSPAKRNSLPLPRINSS	0.975612	NaN	NaN	-0.377436	-0.568989	NaN	NaN	-0.61198	-1.30679	-0.27375	-1.06886	-0.461481	NaN	-1.42837	NaN	NaN	NaN	-1.25027	-0.255535	-0.829517	-1.88956	-0.763422	NaN	NaN	-1.29878	-1.10673	NaN	-1.23439	-1.0413	-0.387196	NaN	-1.68443	NaN	NaN	NaN	NaN	NaN	NaN	NaN	NaN	NaN	NaN	NaN	NaN	NaN
bop1b	S	9	___1	_______MKRGSKRESGGPLTEEPEPLFSEE	0.999252	NaN	NaN	NaN	NaN	NaN	NaN	NaN	NaN	NaN	NaN	NaN	NaN	NaN	NaN	NaN	NaN	NaN	NaN	NaN	NaN	NaN	NaN	NaN	NaN	-0.558197	-0.655306	-0.853966	-1.51831	-1.53563	-1.06107	NaN	-0.54987	-0.643021	-0.660139	-0.702776	-0.329514	-1.00294	-1.35986	NaN	-1.07091	0.278725	-0.476528	-0.0825939	-0.470047
bore2	S	17	___1	PPKRNRNRLGTRGEGSGDSGVGMFERNDAVQ	0.999999	-0.432447	NaN	-1.75087	-1.40396	-1.36474	-1.05612	-0.933535	-0.642893	-1.19726	NaN	-1.26777	-1.02058	-0.658508	-1.63916	-0.822441	NaN	-1.25133	NaN	-2.0346	-1.60498	-1.28871	-2.36941	-1.12358	-1.25941	-0.982801	-0.539434	-1.74076	-1.52405	-0.545586	-1.34414	-1.49803	-0.838484	-1.02539	-0.753643	-0.682449	-0.26232	-0.660664	-0.349306	NaN	-1.0893	-0.0948696	-0.265537	-1.43833	-0.006073
bore2	S	183	___1	TGKNGKKTTALTRSVSATPLDKASKKLLVTN	0.999668	-1.52849	NaN	NaN	-1.67257	-2.5618	-1.0278	-1.7574	-1.96345	-1.09745	-1.67265	-2.43272	-1.63224	-0.989939	0.693497	-0.987255	-0.16662	-0.856001	-0.40946	0.0314465	-0.305702	-0.537491	NaN	-0.245054	-0.17931	0.330914	0.129288	-0.483419	-0.46003	-0.342556	-0.176645	-0.138021	0.00510788	0.0590916	0.969171	-0.374653	0.136847	-0.246231	-1.46074	-0.404814	NaN	0.493704	0.347965	NaN	-0.478588
borg5	S	130	___1	LWNSNVGQRDQLDWLSPGKDCGMKHAESILS	1	-1.67715	-0.964329	-1.0753	-0.88003	-1.03551	-1.11008	-1.26118	-1.25376	-1.02462	-1.24248	-1.63496	-2.11399	-2.03047	-1.71272	NaN	-1.60833	NaN	-2.08708	-1.45332	-1.29615	-0.514212	-0.786278	-1.10127	-0.88526	-1.47173	-1.18644	-1.26154	-0.960419	-1.16743	-1.25961	-1.41881	-0.835051	-1.03852	-0.609985	-0.864908	-0.901981	-1.53038	-0.926373	-0.869713	-1.21699	-0.525986	-1.25823	-1.20406	-0.9981
bpl1	S	273	___1	ENIPDLPDDFSSIDDSLEQGEEKNLGKLNVT	0.999895	NaN	NaN	-1.81852	-1.94893	-1.17261	-2.13314	-1.70905	-2.08899	NaN	NaN	NaN	NaN	NaN	NaN	NaN	NaN	NaN	NaN	NaN	NaN	NaN	NaN	NaN	NaN	NaN	NaN	NaN	-2.82908	NaN	-2.33734	NaN	-1.68456	NaN	-2.46293	-2.02874	-2.71312	NaN	NaN	-2.76586	NaN	NaN	NaN	-2.61029	-3.48737
bpl1	S	167	___1	LGIAFMENRLLMDNGSPLHKITSVYLKESSL	1	-1.18475	-1.13354	-1.53439	-1.05986	-1.02978	NaN	-1.37832	-1.45281	-1.80447	NaN	-2.47353	-1.65647	NaN	-2.67415	NaN	NaN	-1.9342	NaN	NaN	-2.72155	NaN	NaN	NaN	NaN	NaN	NaN	NaN	NaN	NaN	NaN	NaN	NaN	NaN	NaN	NaN	NaN	NaN	NaN	NaN	NaN	NaN	NaN	NaN	NaN
bptf	S	523	___1	SVANEEILEKMKAKQSPLEEQKPEENVAGET	0.999999	NaN	NaN	NaN	NaN	NaN	-0.846445	NaN	-0.735977	-1.51687	NaN	NaN	NaN	NaN	-1.38075	-1.10387	-1.41322	NaN	NaN	-1.04095	NaN	-1.26696	NaN	-1.08436	-0.617779	-0.812197	-0.740902	-1.00285	NaN	-0.581287	-1.29483	-0.845211	-1.16285	-0.894398	-1.66244	-0.81201	-0.928007	NaN	-1.31686	-1.08892	-1.61199	NaN	0.0219688	NaN	-1.74988
bptf	S	1276	___1	NSSKSENHSQTGEIHSPVIASEGEGLNKDIS	1	0.870297	0.861456	1.00851	0.672821	1.04022	1.03848	1.16979	0.998686	1.30928	-0.004776	0.615812	1.2806	0.419187	0.808386	0.800579	0.526236	0.614162	0.613293	0.717499	0.744701	0.597265	0.910688	1.05138	0.527092	0.733959	0.669411	0.562193	1.04572	1.15831	0.958332	0.476677	1.01996	0.835373	0.493601	0.862297	1.28043	0.844622	0.905525	0.966867	0.748663	NaN	0.844723	0.825697	0.378555
bptf	S	1567	___1	EFVSEEKSLDFTGITSPSSSTRDCLPGAKEA	0.930715	NaN	-0.747353	-0.854073	-0.439943	-0.152948	-0.220869	-0.228153	NaN	-0.577587	NaN	-1.69434	-0.376934	NaN	-0.801903	-0.72826	NaN	NaN	-1.7152	-0.397604	-0.628773	-0.568461	NaN	-0.342724	-0.772737	-1.25149	-0.368544	-0.40576	-0.466871	-0.353527	-0.55908	-0.571094	-0.598356	-0.585419	-0.479717	NaN	NaN	-0.409596	NaN	-0.616045	NaN	NaN	-0.944483	NaN	NaN
bptf	S	1681	___1	SISSMTKTTTMTKVTSPDPNSVTEVVSVKEQ	0.975965	NaN	-0.24086	NaN	-0.611134	NaN	NaN	NaN	NaN	NaN	NaN	NaN	-0.245314	NaN	NaN	NaN	NaN	0.143774	NaN	NaN	NaN	-0.0717373	NaN	NaN	0.0852852	-0.261396	NaN	NaN	NaN	NaN	NaN	NaN	-0.105366	-0.364801	NaN	NaN	NaN	-0.357569	NaN	NaN	NaN	NaN	NaN	NaN	NaN
bptf	S	99	___1	GARRSLCKVVYDDHESEEDGVPGGRRDKEEE	1	-1.07181	-1.508	NaN	-0.579109	-0.901531	-0.471243	-1.0845	-1.09609	-0.57641	NaN	-1.88752	-0.89163	-1.5917	-0.750086	-0.777968	-1.21453	-0.804773	-1.72682	-0.81242	-1.19658	-0.564215	-0.741299	-0.415029	-1.0986	-1.62769	-1.39472	NaN	-1.01843	-0.310913	-0.872377	-0.745642	-0.529364	-1.3985	-0.654653	-1.50435	-0.779816	-0.703398	NaN	-1.31726	-1.20543	-0.823616	-2.00273	NaN	-0.863096
braf	S	784	___1	RAGFQTEDFSLYTCASPKTPIQGGAYGGFVI	0.999999	-0.391272	-0.116861	0.0906467	0.400925	0.123907	0.472979	-0.419672	-0.618231	0.416548	NaN	-0.112328	0.422148	-0.0480957	0.498428	0.200077	-0.0889874	0.308619	-0.394514	0.583229	-0.0365257	0.333626	0.483727	0.150841	0.990488	0.488657	0.373733	0.427193	0.433434	-1.86696	0.686506	-0.202946	0.279484	0.546141	0.218212	0.166401	-0.685905	0.112879	0.375547	-0.304213	0.482781	0.166746	-0.470249	0.14406	0.858494
braf	S	144	___1	SALHTPSDPSRINPRSPQKPIVRVFLPNKQR	1	-1.451	NaN	-2.04907	-0.646153	-1.42122	-1.21525	-0.204069	-2.65292	-0.445229	-3.09943	-2.9663	-2.7768	NaN	-0.336369	-2.57733	-0.728573	-0.366945	NaN	NaN	NaN	-0.474674	NaN	-0.702238	-0.42264	-1.57949	-0.579834	-1.14375	-0.763121	-1.91183	-0.30735	-0.922152	0.0610294	-0.633324	-0.525858	-0.855341	-1.00505	-0.61886	-0.794323	NaN	-0.613514	-0.0934353	NaN	-0.92252	-0.121569
braf	S	480	___1	SMEDRSRMKTLGRRDSSDDWEIPDGQITVGQ	0.999555	0.26424	-0.459261	0.252018	0.456909	0.111403	0.365919	-0.0600662	0.0826664	0.417467	0.446922	0.522341	0.293963	0.466419	-0.419762	0.206182	-0.782616	0.308619	-0.112104	-0.27951	0.266293	0.573826	-0.3783	0.273043	0.419681	0.270552	0.557749	0.37805	0.933138	0.39398	0.301104	-1.12949	0.517132	0.43255	-0.580822	0.631622	0.849632	0.275171	0.641729	0.59314	-0.322384	0.578541	1.02385	-0.904678	0.738052
braf	S	481	___1	MEDRSRMKTLGRRDSSDDWEIPDGQITVGQR	0.9091	2.41068	NaN	NaN	NaN	NaN	NaN	NaN	NaN	NaN	NaN	-1.46813	-0.863833	NaN	NaN	NaN	NaN	-0.801308	NaN	NaN	NaN	2.28325	NaN	2.89387	2.56057	1.95379	NaN	2.36241	NaN	NaN	NaN	NaN	NaN	NaN	1.52531	2.32684	1.97114	NaN	NaN	NaN	NaN	NaN	NaN	NaN	-0.106918
braf	S	763	___1	IELLARSLPKIHRSASEPSLNRAGFQTEDFS	0.999999	-0.290237	-1.10037	-0.845015	-0.349133	-0.82263	-0.3591	-0.439217	0.0691986	-0.564037	-0.243492	-0.857504	-0.107872	-0.117638	-0.101158	-1.01997	-0.191654	-0.320303	-0.500093	-0.298922	0.154808	-0.644726	0.115746	-0.374708	-0.592848	-0.969526	-0.550039	-0.61388	-0.0466633	-0.874994	-0.138815	-0.101349	-0.193659	-0.33033	0.216074	-0.717535	-0.217945	-0.3344	-0.72418	0.0239391	0.0385227	-0.314491	-0.501139	-0.370907	0.0279446
brca1	S	1077	___1	VDEDHKQDVLQDELVSPNKTKRTAISGTEET	1	-0.767056	-0.77224	-0.846417	-0.576294	NaN	-1.76636	NaN	NaN	NaN	NaN	NaN	NaN	NaN	NaN	NaN	NaN	-0.903715	NaN	NaN	NaN	NaN	-0.884255	NaN	-1.07867	NaN	-1.0817	-2.83359	NaN	-1.58808	NaN	NaN	NaN	-2.73006	NaN	NaN	NaN	NaN	-1.97447	-1.27861	NaN	NaN	-0.702915	-2.53171	NaN
brd2	S	1101	___1	HSPQVPPYPGLTHPPSPQSVQPKKQEMRGAL	0.842773	NaN	-2.24927	-1.63282	NaN	-0.704264	-2.18673	NaN	NaN	-1.33056	NaN	-2.0357	NaN	NaN	-1.1203	-0.316761	NaN	NaN	NaN	NaN	NaN	-0.131203	-0.969185	NaN	0.362896	NaN	NaN	0.276005	NaN	-0.420406	0	NaN	NaN	NaN	-1.24937	NaN	NaN	NaN	NaN	NaN	NaN	NaN	NaN	NaN	-1.31648
brd7	S	291	___1	QKDESMDTDEVATFRSPVKDQKRKEKDLQED	0.998494	-0.827431	-1.29004	-1.29874	-1.51176	-1.12431	-0.936523	-0.634827	-0.803783	-1.12582	-0.686281	-0.939867	-0.960579	-0.741379	-0.941523	-0.943996	NaN	-0.97028	NaN	NaN	-1.19729	-0.598818	NaN	-0.802065	-1.09111	-1.12489	-1.00412	NaN	NaN	-0.654861	-0.897894	NaN	-0.952421	-1.31002	-0.863541	-0.605411	-0.265265	NaN	-1.17534	-1.41315	NaN	NaN	-1.09193	NaN	-0.937296
brd8	S	392	___1	QSKDKNAEGKADLDLSEKLDMEELDFETVGD	1	-1.37062	-2.26216	-1.56842	-1.21921	-1.12393	-1.20831	-1.04986	-0.981573	-1.28326	-1.31274	NaN	-1.20705	-0.772352	-1.55961	-1.87309	-1.89	-1.60245	-1.87551	-1.51862	-1.64427	-1.70233	-0.972	-1.30781	-1.6873	-1.47603	-1.66054	-1.9562	-1.42153	-1.37628	-1.57022	-1.29458	-1.19486	-1.29751	-1.06695	-1.85587	-1.21643	-1.25511	-1.68337	-1.56504	-1.59675	-1.67675	NaN	-1.80073	-1.7697
brd9	S	114	___1	RKEEKKRKREKEQCDSEGETEVFESIRKDIE	0.99982	0.782659	0.483597	0.641695	0.69961	0.692385	1.17631	1.04987	0.878124	1.25155	0.767277	NaN	1.0823	0.600239	0.942394	NaN	0.754702	NaN	0.767983	0.877222	0.903452	NaN	1.02437	NaN	NaN	0.992806	NaN	NaN	1.04191	NaN	0.809099	0.482258	NaN	0.891186	1.17406	NaN	0.945286	0.790709	NaN	1.141	1.13585	1.33844	0.51301	0.819145	1.28321
bre1a	S	39	___1	AVEDSGTTVETIKLGSVSSTEEQDLRTLQLK	0.99998	-0.138514	-0.337311	-0.33239	-0.0539341	-0.0707092	-1.55743	-0.574961	-1.13097	-0.604786	NaN	NaN	-1.10092	NaN	-1.39442	NaN	-1.61104	-1.36957	NaN	-1.82448	-2.09565	NaN	-1.96721	NaN	NaN	NaN	NaN	NaN	NaN	NaN	NaN	NaN	NaN	NaN	NaN	NaN	NaN	NaN	NaN	NaN	NaN	NaN	NaN	NaN	NaN
bre1a	S	527	___1	RSRSSSSLFLLPSQSSTEETREETAEIKTEP	0.754207	-2.07144	NaN	-0.355187	NaN	0.626533	0.855036	-1.67279	0.720869	NaN	NaN	NaN	1.20074	NaN	NaN	NaN	0.697952	NaN	NaN	NaN	NaN	NaN	NaN	NaN	NaN	1.0186	0.865242	NaN	1.25104	NaN	NaN	NaN	NaN	NaN	0.64282	NaN	NaN	NaN	NaN	NaN	0.58544	NaN	NaN	NaN	NaN
brwd3	S	1730	___1	TRNQGKRTVLYNDEESDNEQDGLGQLDDPLN	0.999815	NaN	NaN	NaN	-1.64055	-1.67652	NaN	-1.96164	NaN	NaN	NaN	NaN	NaN	-2.1425	NaN	NaN	-2.06096	-1.34703	NaN	-1.21562	-1.99087	-1.62851	-1.64171	-1.44389	-0.961868	NaN	-1.26385	-1.03666	-1.32929	NaN	-1.69229	NaN	-2.36022	NaN	NaN	-3.09372	NaN	NaN	NaN	-2.26274	NaN	NaN	NaN	NaN	NaN
bsc1b	S	361	___1	HREDPPSDLRVFELNSDSGKSTPSNNGQKGS	0.991459	-1.30176	-1.8295	-1.47101	-1.93523	-1.87667	-1.73504	-2.18201	-1.84076	-2.21082	-1.58967	NaN	-1.90903	-1.48404	NaN	-1.6859	-2.00425	-1.83625	-2.19625	-1.63377	-1.99466	-2.35324	-1.62989	-1.67158	-2.13919	-1.68099	-1.95643	-2.19823	-2.22516	-1.69431	-2.32962	-1.69639	-2.35646	-1.79256	-1.64619	-1.92319	NaN	NaN	-1.6256	-1.63461	NaN	-1.2967	-1.70076	NaN	-1.68865
bscl2	S	283	___1	QQRTRNVRGAETRPESFSQTEDKDQSDTETI	0.999041	0.518295	-0.699207	-0.0822163	-0.19997	-0.447502	-0.306377	-0.333254	0.926832	NaN	0.429558	-1.017	-0.106178	0.821539	0.364084	-0.0309544	0.309282	-0.338591	-0.00850868	0.245876	0.141085	-0.239224	0.133966	-0.231914	-0.803736	0.110884	0.0150528	-0.248316	0.0313778	0.431457	-0.240906	0.337612	0.153761	0.128637	0.506762	0.308233	0.545124	0.439152	-0.772446	-0.0254803	NaN	-0.195965	0.603149	-0.514223	-0.665802
bt3l4	S	130	___1	KLAEQFPRQVLDSKASKPEDIEEEDDDVPEL	0.999983	NaN	NaN	NaN	NaN	NaN	-1.70607	NaN	NaN	NaN	-0.956492	NaN	-0.977261	-0.590311	NaN	-0.939417	-0.847122	NaN	-1.30634	-0.931524	NaN	-1.30731	-1.26651	-1.32358	-1.51505	-1.48755	-2.30008	NaN	-3.27843	-1.1002	-2.66048	-1.68752	-2.74137	-1.70543	NaN	-1.15711	-1.44801	-1.50401	NaN	NaN	NaN	NaN	NaN	NaN	NaN
bt3l4	S	153	___1	EDDDVPELVGNFDEASKNEAN__________	1	0.246742	0.933769	0.930126	1.35367	1.54033	0.357422	0.978561	0.25065	NaN	NaN	0.835117	NaN	-0.0117531	NaN	0.889727	0.649569	0.770174	1.09504	0.854013	1.18278	0.799923	1.37568	0.949415	1.63525	NaN	1.13426	1.00161	1.01486	1.16276	1.3349	NaN	NaN	1.28153	NaN	1.43387	1.01593	0.389717	1.25608	0.753128	0.942278	1.65707	1.42612	NaN	NaN
btbd8	S	1512	___1	LAQICMYERRPSKSLSPIYEVDPGQGIEQNK	0.859602	NaN	NaN	NaN	NaN	NaN	NaN	NaN	NaN	NaN	NaN	NaN	NaN	NaN	NaN	NaN	NaN	NaN	NaN	-1.79118	-1.50782	-1.41139	NaN	-1.37351	-1.18326	NaN	-1.82856	NaN	-1.11783	-1.82628	-1.71233	-2.12109	-1.14218	NaN	-1.79794	-1.31314	-1.52593	NaN	NaN	-1.23942	NaN	-1.09966	-1.85829	NaN	-1.37195
bub1	S	634	___1	DSTVWAVRCNKTLASSPNSTGDFALAARLAS	0.99103	-0.669247	0.900408	NaN	0.335701	0.561119	-0.079916	1.10071	NaN	1.13797	-1.17214	NaN	-0.793842	NaN	-0.0695744	-0.480247	0.0944385	0.305044	0.218698	0.383606	0.44984	0.569658	0.493036	NaN	0.104887	NaN	0.0573902	-0.0418472	0.166071	-0.158411	-0.0796127	-0.166256	0.183689	-0.282701	0.0389709	0.00674248	0.240713	-1.06698	-0.333521	NaN	-0.53937	0.588112	-0.727514	-0.903181	-0.004076
byst	S	97	___1	RTTVLDSKNKAEGSDSEDDEWPSLEKAASLE	0.999987	-2.66843	-1.32901	-1.81536	NaN	-2.73407	NaN	NaN	-3.08652	NaN	NaN	NaN	NaN	NaN	NaN	NaN	NaN	NaN	NaN	NaN	NaN	NaN	NaN	NaN	NaN	NaN	NaN	NaN	NaN	NaN	NaN	NaN	NaN	NaN	NaN	NaN	NaN	NaN	NaN	NaN	NaN	NaN	NaN	NaN	NaN
c124a	S	151	___1	GEVEARTVEDAIAALSVGKELDRHPERRMKA	1	-1.06477	-1.25241	-1.50489	NaN	NaN	NaN	NaN	NaN	NaN	NaN	NaN	NaN	NaN	NaN	NaN	NaN	NaN	NaN	NaN	NaN	NaN	NaN	NaN	NaN	NaN	NaN	NaN	NaN	NaN	NaN	NaN	NaN	NaN	NaN	NaN	NaN	NaN	NaN	NaN	NaN	NaN	NaN	NaN	NaN
c19l1	S	283	___1	YRKSDKDTPKSKGNKSAEEEEPTQQFFFDLN	1	-1.88048	-2.24205	-1.00848	-0.456995	-0.605051	-0.525467	-0.128115	-1.79812	-0.018486	-1.03467	-0.334564	-0.703894	-1.48775	-0.500397	-0.954416	-1.10068	-0.63171	-0.93298	-0.422512	-0.722599	-0.819548	-0.780739	-0.605433	-0.565702	-1.33859	-0.854574	-0.498064	-0.438621	NaN	-0.417759	-1.449	-0.261074	-0.830502	-1.90109	-0.490433	-1.16302	-1.17973	0.355202	-0.903458	-0.877727	-0.49794	-1.03521	-1.7596	-0.266037
c19l2	S	509	___1	DAYSRESQSLKERPQSPRPDCSSQPIRILSD	1	2.7542	1.78242	1.7015	2.09691	1.57871	2.19027	2.03428	2.62701	1.58818	1.97981	2.05467	2.13038	2.33952	2.54135	2.20974	2.2538	2.1016	2.18319	2.49961	3.10564	1.62217	2.77862	2.26195	2.2062	1.76449	2.25154	2.25767	2.20626	2.69978	2.43454	2.82134	2.15324	2.2537	2.73962	1.93215	2.6625	2.79443	2.21061	2.39171	2.48343	1.92283	1.88255	2.21378	2.11579
c19l2	S	487	___1	EESQKDDSPPNERKDSREETEPDAYSRESQS	0.995036	NaN	NaN	0.196142	0.929167	NaN	NaN	NaN	0.731758	0.352405	0.635223	NaN	0.97887	0.690735	0.413439	0.250824	0.237642	0.569807	0.442284	0.144773	0.20957	NaN	-0.296709	0.654703	0.297554	-0.00708771	0.504763	NaN	0.421005	NaN	0.108122	0.35442	NaN	0.417528	NaN	NaN	0.410591	0.384142	0.424833	-0.582071	NaN	0.188887	NaN	-0.697306	0.0778694
c2c2l	S	264	___1	AHDGDMGLCDRLLRGSPCSAESPKLLIRQIC	0.999962	0.260244	-0.683863	0.360065	0.15436	-0.00180054	0.045208	0.633644	0.768242	-0.316994	NaN	-0.395777	0.154295	0.538073	0.306841	0.0324516	0.307306	-0.17185	-0.202547	-0.0978413	-0.280928	0.118855	-0.0253029	0.211407	-0.205013	-0.334902	0.0774212	-0.286404	0.152245	-0.090519	0.122206	0.615301	0.146652	0.109602	-0.0802994	-0.35021	-0.108278	0.717085	0.0842018	0.132748	0.295252	-0.503576	NaN	-0.0812817	-0.571821
c2d1b	S	230	___1	EADIPPPVACGKPAVSPTTDVPTTDTSKQGL	0.999994	-0.78525	-0.910507	-0.433693	-0.709097	-0.403128	-0.038908	-0.327026	0.356791	-0.497324	-1.20881	NaN	-0.403847	-0.196726	0.286745	-0.139923	-0.496166	-0.0570202	-0.692221	-0.521934	-0.00752449	0.0562134	0.314671	0.0639515	-0.0878468	-0.334467	-0.249605	-0.565496	-0.176951	0.35309	-0.139193	0.162773	0.0111237	-0.381634	-0.152554	-0.543169	0.170269	-0.137171	-0.253101	-0.503788	-0.138632	-0.496534	-0.123857	-0.66843	-0.446049
ca055	S	248	___1	SSGSKHHENINERLGSPESSSSSDGLEEASS	0.999983	0.87178	NaN	0.798874	0.183468	0.463167	0.0917969	0.533627	-0.167532	0.615272	0.456301	-0.201164	-0.23138	0.890438	NaN	-0.131786	0.203531	0.308058	0.780683	0.233044	0.42248	0.0730152	0.519348	NaN	0.586643	0.422434	0.697088	0.17102	0.0750504	0.689163	-0.1444	-0.577625	0.360838	-0.20822	0.41729	0.644814	0.493132	NaN	0.528462	NaN	-0.499764	0.700356	0.748724	NaN	0.626738
ca124	S	334	___1	KVSVANTKVFINLNGSPIKLPSGSKNKSHQI	1	-0.591787	-0.965233	-0.935123	-0.297535	0.134249	-0.942144	-1.86648	-2.23018	NaN	-2.14748	-0.687666	NaN	-1.28115	-1.05865	NaN	-1.49847	0.151934	-1.37933	-0.0621033	-0.470867	NaN	-0.647446	-0.595781	NaN	NaN	-0.654781	NaN	-0.510387	-0.144922	-0.0236359	NaN	-0.606941	-0.684694	-0.285852	-0.391857	-0.552717	-0.653917	-0.145458	-0.142322	-0.115292	0.0291805	0.0163822	-0.575743	0.020813
ca144	S	126	___1	EAEYAEARKRILGSASPEEEQEKPVAERPAR	0.994598	-1.40702	-2.28271	-1.85302	-1.90628	-2.67809	-2.18015	-2.68254	-0.820047	-2.10487	-1.47556	NaN	-2.18842	-0.850695	-0.849558	-1.86096	-1.06266	-1.92321	-1.86396	NaN	NaN	-1.69244	-0.992969	NaN	-1.66627	-1.30986	-1.12615	-2.25671	-1.78089	NaN	-2.13569	-1.76292	NaN	-1.75501	-1.12553	-1.22805	-1.30893	-1.46491	NaN	-1.70449	-1.53058	-1.93759	NaN	-0.873327	-2.13649
ca144	S	58	___1	EKKLKISQRENNNTKSPPRAPVVIQDDSLPS	1	1.25779	0.918192	1.21904	1.0003	1.31092	1.24653	1.02744	0.935499	1.38974	1.1506	0.921015	1.22944	0.880978	1.10835	1.062	1.21081	1.44763	0.864935	1.23036	1.31651	1.33617	1.43088	1.55032	1.70533	1.27995	1.75258	1.57408	1.59165	1.54005	1.34687	1.068	1.89744	1.4974	0.92075	1.54685	1.37233	1.13735	1.30153	0.841471	1.12155	1.7577	1.35693	1.37514	1.86548
CA170	S	17	___1	CLTPSKQSPQQPILHSINTGSRPLGCPTRNT	0.94009	NaN	-0.427393	NaN	0.360851	-0.7255	0.333342	NaN	NaN	0.387074	0.57313	-0.214909	NaN	NaN	0.157494	NaN	1.47598	0.0480938	-0.440548	NaN	-0.0782795	NaN	NaN	NaN	NaN	NaN	NaN	NaN	NaN	NaN	NaN	NaN	NaN	0.636757	NaN	0.941471	0.411602	NaN	NaN	-1.22705	NaN	NaN	NaN	NaN	-0.397177
ca1ab	S	821	___1	ENNGANGGSLQSLPLSGKRKSAGSMPITKFM	0.999248	-0.726645	-0.824747	-1.45362	-0.914497	-1.48815	NaN	NaN	NaN	NaN	NaN	NaN	NaN	NaN	NaN	NaN	NaN	NaN	NaN	NaN	NaN	NaN	NaN	NaN	NaN	NaN	NaN	NaN	NaN	NaN	NaN	NaN	NaN	NaN	NaN	NaN	NaN	NaN	NaN	NaN	NaN	NaN	NaN	NaN	NaN
ca1ab	S	734	___1	FLEDNASHATDIESTSPNSTPQTPSNIIVPS	0.926556	NaN	NaN	NaN	NaN	NaN	1.40597	NaN	NaN	NaN	1.10389	NaN	1.33841	1.14042	1.56983	1.51609	1.50623	NaN	NaN	1.3588	1.62634	NaN	NaN	1.21519	NaN	2.07044	1.28134	NaN	2.09314	NaN	1.24162	1.64864	0.670216	1.22248	NaN	1.63079	NaN	1.4117	NaN	NaN	1.34663	NaN	NaN	NaN	NaN
ca1ab	S	802	___1	NLPVPCQWTYITQVNSVSKENNGANGGSLQS	0.952307	1.83634	2.62985	2.08722	2.34121	2.48452	1.26273	1.51621	NaN	NaN	NaN	NaN	1.74738	0.0310669	NaN	NaN	0.945465	2.34863	0.510969	NaN	1.9005	1.7863	NaN	1.27145	2.48063	NaN	NaN	2.52395	2.64072	1.27262	2.14196	NaN	2.07287	2.0352	NaN	2.60938	1.15733	NaN	2.42318	NaN	NaN	0.973669	2.41491	NaN	2.44842
ca1ab	S	891	___1	DAEDSTIECKINLNDSAILASCQN_______	1	0.137127	1.06772	0.500572	0.981953	1.26851	NaN	0.467646	-0.0760212	0.344536	-0.119553	0.276009	0.391975	-0.00275612	0.626806	0.326988	0.442614	0.859806	0.431444	0.84033	1.41452	NaN	1.22408	0.479462	1.05667	0.995308	0.782576	0.592565	0.650879	1.32358	1.03842	0.602407	0.787825	0.577749	0.735815	0.814177	0.871435	0.312014	0.615284	1.13167	0.509199	1.1402	0.491745	0.364515	0.805502
ca1ab	S	54	___1	EGCLEEKKIRIPQNVSPQKMLYSLNSSMEDM	1	2.12029	1.98256	1.79317	1.86166	1.67344	2.38102	1.91854	1.9561	2.0842	2.04976	1.90385	2.18076	2.29646	2.54965	1.93846	2.45637	2.20853	2.01567	2.72277	2.65169	1.79994	2.73238	2.77312	2.30062	2.51771	2.40939	2.3686	1.87252	2.2674	2.25648	2.40822	2.67699	2.09483	2.51144	2.34248	2.28599	2.33983	1.78172	1.99578	2.25497	2.67259	2.17798	2.52699	1.88955
ca1ab	S	758	___1	SNIIVPSKARLKRLISENSVYEKRPEHRMCW	0.998911	-0.283709	1.13431	-0.76828	0.00477028	0.0103874	0.152483	0.692617	0.242476	0.359215	-0.101587	-1.144	-0.24898	-0.138884	0.313604	-0.248674	NaN	-0.0364456	-0.1423	-0.321512	-0.104775	-0.379372	-0.534996	-0.536326	-0.59765	-0.101461	-0.342218	-1.03051	-0.631626	NaN	-0.618738	-0.69479	-0.0572414	-0.650114	-0.689488	-0.500324	-0.505688	-0.747436	-0.773069	-1.22944	-1.13533	-0.542643	-0.41493	-1.34583	-1.17315
ca1ab	S	826	___1	NGGSLQSLPLSGKRKSAGSMPITKFMKRARD	0.999986	0.610666	-0.0299015	0.224367	-3.28572	NaN	NaN	NaN	0.480913	NaN	0.347797	NaN	0.129307	0.115799	0.104757	NaN	0.198687	NaN	NaN	-0.0103054	-0.205629	NaN	0.248259	NaN	NaN	0.15003	NaN	NaN	0.146933	NaN	0.421307	NaN	0.812262	0.485764	0.944222	0.640673	0.761438	0.466812	0.103552	NaN	0.169039	1.19063	0.976362	0.335461	0.781517
ca1ab	S	193	___1	QLHQAAATSTSASNFSPERVVKEDCNSSADD	0.999998	1.78998	1.60672	1.58503	2.02643	1.68823	2.11421	1.52104	2.28956	2.31109	1.94433	1.51184	2.21806	1.98644	2.09157	1.71843	1.94013	1.79292	1.64404	2.20036	2.07632	1.87854	2.25159	2.1345	1.96923	1.93312	2.32834	1.76784	2.2008	1.46366	1.8149	1.70856	2.2661	1.99779	2.15082	1.90883	2.09499	1.86111	1.54068	2.21095	2.06169	NaN	2.05765	2.02574	1.96807
caap	S	58	___1	SLLPAASKEEEDDEPSDIEEGGLDLNVPLKP	1	NaN	NaN	-1.20404	NaN	-0.860762	-0.953138	NaN	-1.50614	-0.857019	-0.754498	NaN	-1.66488	-0.671053	-1.32817	NaN	NaN	-1.65459	-0.334761	NaN	-0.225168	-1.41139	NaN	-1.02112	-0.266844	-0.325283	-0.644745	-0.427132	-1.05219	-0.821535	-0.695778	-1.89591	-0.570797	-0.798954	-0.84317	-0.992388	-0.847448	NaN	NaN	NaN	-0.932016	-0.598997	NaN	-0.933962	-0.300373
caap	S	141	___1	ENKLLRILDGEQGNDSATEEETEGHVRRSEL	0.992853	-0.20767	0.540966	-0.4722	1.16961	1.28478	-0.633282	-0.266298	-0.973572	0.561909	-0.186092	0.0409718	-0.0699158	0.0948505	0.408506	-0.21365	-0.314945	0.816153	0.875128	0.51671	0.714712	-0.137665	1.17815	0.0199547	0.427038	-0.436581	0.724182	0.123308	0.357628	0.11342	0.439329	0.0191402	0.894634	-0.298752	0.114666	0.115259	0.338791	-0.256153	0.0382938	1.29175	0.0349083	0.944498	0.419783	0.882193	-0.126919
caf1b	S	463	___1	SGSRECTPVSSNSLASTPNSEDKRNAKGGQP	0.909903	NaN	NaN	NaN	NaN	NaN	NaN	NaN	NaN	NaN	NaN	NaN	NaN	NaN	NaN	NaN	NaN	-0.0248756	-0.173439	NaN	NaN	NaN	-0.433624	-1.53354	-1.27286	NaN	NaN	-1.43207	-1.21137	-0.956528	-0.259121	-0.816475	-1.0925	NaN	NaN	-1.30577	NaN	NaN	-1.83329	0.670471	NaN	-0.527779	-1.0629	NaN	-1.00945
caf1b	S	467	___1	ECTPVSSNSLASTPNSEDKRNAKGGQPRRIM	0.999358	NaN	NaN	NaN	NaN	NaN	NaN	NaN	-0.90313	NaN	NaN	-1.07443	NaN	-1.38726	NaN	-0.676743	NaN	NaN	NaN	NaN	-0.0292206	-0.798914	NaN	-1.78516	-1.60547	-0.95038	-1.86469	-0.946127	NaN	-0.200302	-1.01019	NaN	-1.43095	-1.55039	NaN	-1.46785	NaN	NaN	-1.05555	NaN	-1.26626	NaN	-1.14164	NaN	NaN
caf1b	S	417	___1	ATERKIKKAQSKKVSSPGSRQELTPSNKSME	0.999872	0.287233	-1.72141	-0.73781	-0.355827	-0.798187	1.67494	1.20993	1.99842	0.6299	1.67668	1.19304	1.91865	2.12977	2.48443	1.55206	2.3195	NaN	1.64116	1.79661	2.27939	0.508848	2.27695	1.5143	1.88025	NaN	NaN	1.76895	1.7745	-3.1832	1.70588	2.35025	1.61696	1.72594	2.48935	NaN	1.77569	2.02491	1.26252	1.39803	2.08022	1.76956	0.95484	2.06981	1.50728
caf1b	S	501	___1	LEAWSKPTTPSPRRISLISVKTNSPSSAPSS	0.999995	3.84879	1.67176	3.17595	3.31662	3.60732	3.91123	3.50601	3.56635	3.75843	3.43495	3.40352	3.36868	3.39788	3.83459	3.48938	3.5487	3.3612	1.79049	3.12967	2.81164	3.21307	3.13165	3.67856	3.69973	3.83259	2.78481	3.16451	3.77032	3.55302	3.30454	3.44579	3.64591	3.67401	3.44466	4.07057	3.98004	3.85564	3.32389	2.30659	3.58799	3.23787	3.54766	3.09983	4.26643
caf1b	S	430	___1	VSSPGSRQELTPSNKSMEHSAPSTPMNSRPT	0.996926	NaN	NaN	-0.591484	-2.0452	-2.01539	-0.870268	0.250414	-0.569414	-0.215519	-0.434259	-2.16066	-1.56107	NaN	NaN	NaN	-1.69454	-2.20777	NaN	NaN	NaN	-2.04169	NaN	NaN	NaN	-2.3809	-1.81612	-2.54343	NaN	NaN	NaN	NaN	NaN	NaN	NaN	NaN	NaN	NaN	NaN	NaN	NaN	NaN	NaN	NaN	NaN
caf1b	S	552	___1	VGCKPPESKRLRTEDSPSCSSSDKPSGSDQT	0.999432	-0.0262756	0.207519	NaN	NaN	-3.79275	-0.885952	0.142214	0.328354	-0.237438	-0.327446	NaN	-0.169672	-0.450085	0.00537682	NaN	-0.527056	NaN	NaN	0.140867	-0.555418	-4.64572	-0.059679	NaN	-0.539936	-1.26248	NaN	NaN	-0.993038	NaN	-0.901976	-0.629646	-1.12518	NaN	-1.06311	NaN	-1.1047	-0.859034	NaN	-3.31213	-0.918917	NaN	NaN	-2.12297	-4.13211
calm	S	112	___1	PEFLTMMARKMKDTDSEEEIREAFRVFDKDG	0.997089	-2.52858	-2.40763	NaN	-2.40731	-1.32391	-1.08104	-1.29611	-1.70774	-1.50399	-2.54725	-2.09143	-1.03703	NaN	-2.4066	-1.80047	-2.12792	-1.02685	-1.46142	-1.91878	-1.38682	-1.87017	NaN	-1.42475	-1.33905	-1.75742	-1.01316	-1.68781	-1.46226	-1.86204	NaN	-1.60035	-1.06971	-1.62908	NaN	-1.49485	-2.10159	NaN	-1.50251	NaN	NaN	-1.26632	NaN	NaN	-1.29439
calx	S	607	___1	AKEEIKPKEDEIINRSPRNRKLRRD______	1	4.88013	3.81346	4.92001	4.55029	4.26673	4.78823	4.83965	5.28207	4.81386	4.8678	4.18972	4.80801	5.19558	4.91151	4.60892	4.8828	4.40381	4.74347	4.56612	4.81276	4.68194	4.78075	4.88577	4.34918	4.76335	4.84125	4.58415	4.87863	5.24367	4.91048	5.07717	5.27402	5.01263	4.93831	4.64399	4.95623	5.41211	4.61225	4.92904	4.6036	4.76491	5.04559	4.62913	4.29185
camlg	S	60	___1	KPGNIDELCFDRLDKSDPLSLSSLTKRSDIL	0.999773	-0.711393	-1.62402	-0.965616	-0.937096	-1.30636	-2.05024	-1.36032	-1.55092	NaN	-2.04989	NaN	NaN	-2.67436	-2.54013	-1.41433	NaN	NaN	NaN	NaN	NaN	NaN	NaN	NaN	NaN	NaN	NaN	NaN	NaN	NaN	NaN	NaN	NaN	NaN	NaN	NaN	NaN	NaN	NaN	NaN	NaN	NaN	NaN	NaN	NaN
camp1	S	218	___1	EILEREQRIKQQVIESPSHPKVRYRRDHPSS	0.978987	-0.181391	-0.211969	-1.39649	-0.647549	-0.872793	-3.89241	NaN	NaN	NaN	NaN	NaN	-2.59668	-2.41326	-1.54184	NaN	-0.951614	-0.321482	-0.693728	-0.193581	0.00767899	-0.641533	-0.00637054	-0.950781	-0.982187	-1.07977	-0.724552	-0.320902	-0.80393	-0.137083	-0.134655	0.173977	-0.880598	-0.766745	-0.405445	-1.12178	-0.507937	-0.547751	-0.622831	0.292425	0.0181732	NaN	NaN	-0.979643	-0.693716
camp3	S	429	___1	PNVGVYRTHNTSRRLSRDDDSVLRDNSLDSD	0.998878	-0.82552	NaN	-2.04957	-1.25794	NaN	NaN	-1.49369	NaN	-1.46468	NaN	-1.58968	-1.49324	NaN	NaN	-2.23292	-2.36406	-1.99749	NaN	-2.35242	NaN	NaN	NaN	NaN	NaN	NaN	NaN	NaN	NaN	NaN	NaN	NaN	NaN	NaN	NaN	NaN	NaN	NaN	NaN	NaN	NaN	NaN	NaN	NaN	NaN
camp3	S	517	___1	NTTTWAQKAEESPVKSPALNSEMNQLSARLE	1	-2.19336	-1.18312	NaN	-1.70612	NaN	NaN	NaN	NaN	NaN	NaN	NaN	NaN	NaN	NaN	NaN	NaN	NaN	NaN	NaN	NaN	NaN	NaN	NaN	NaN	NaN	NaN	NaN	NaN	NaN	NaN	NaN	NaN	NaN	NaN	NaN	NaN	NaN	NaN	NaN	NaN	NaN	NaN	NaN	NaN
can15	S	215	___1	PVPRSRREVAPDNPLSPSSSAPIRLPKRLSV	0.974482	NaN	NaN	NaN	NaN	NaN	NaN	NaN	NaN	NaN	NaN	NaN	NaN	NaN	NaN	NaN	NaN	-1.07973	NaN	-1.56586	-1.86926	NaN	NaN	-2.06619	NaN	NaN	-2.14944	NaN	-1.81529	-1.14917	NaN	NaN	NaN	-1.71088	-2.17113	NaN	NaN	NaN	NaN	NaN	NaN	NaN	NaN	NaN	NaN
cap1	S	300	___1	KTQGGPVRSGPKPFTSPKPTNVSAPAAKPVV	0.995812	5.0766	4.2816	4.91473	4.54622	4.76351	2.49492	3.93667	4.60761	2.9149	3.13787	2.16292	2.72381	3.2155	2.90026	NaN	NaN	2.34208	2.10885	2.74274	2.50949	2.86805	2.56327	2.33381	2.18695	NaN	NaN	1.73927	2.5715	2.09077	2.08585	1.92482	1.88157	1.59458	NaN	2.17888	2.16606	2.25408	2.28895	2.25805	2.21707	0.871887	NaN	NaN	1.34811
cap2	S	308	___1	THKNPKLRSESGPSRSPTKSHTPSPTTPPAH	0.969105	NaN	NaN	NaN	-6.02413	NaN	NaN	NaN	NaN	-0.411369	NaN	-0.285498	-0.108767	NaN	0.131046	-1.08531	NaN	0.213249	-0.715851	NaN	NaN	NaN	-0.443646	NaN	-0.36673	0.735251	NaN	NaN	NaN	-1.21194	NaN	0.0601807	-5.03429	-0.188723	-4.62971	-0.2334	-0.615683	NaN	NaN	NaN	NaN	NaN	1.21304	-0.220146	0.295008
capr1	S	416	___1	TQVALVSSPSEAYTGSPEIYQPSHPIEARTQ	0.986208	NaN	-0.0117321	NaN	NaN	1.5508	1.31337	NaN	0.744007	1.71644	0.808691	NaN	1.35728	1.13924	1.55604	0.927847	0.690031	1.0473	NaN	1.96218	NaN	1.28124	1.34439	0.803188	1.47788	NaN	1.04967	1.2061	1.3356	NaN	1.12694	1.10438	NaN	1.5796	0.430679	1.39284	NaN	NaN	NaN	-0.223127	1.32902	NaN	1.11033	1.23821	1.05653
capr1	S	283	___1	EFVNRQFMTEAQYSGSEKEQVDEWTVETVEV	0.917413	NaN	NaN	NaN	NaN	-2.58873	-1.99053	-2.54969	NaN	-1.87793	NaN	NaN	-2.21871	-1.76639	NaN	NaN	-1.87753	-1.25311	-3.14547	-0.922804	NaN	-1.7914	NaN	NaN	-1.73075	-1.34175	-2.00995	-2.91777	NaN	NaN	NaN	-1.00746	NaN	-1.49977	-1.17102	NaN	-1.69516	NaN	NaN	-1.73723	NaN	-1.79172	-1.82706	NaN	-1.63739
capr2	S	647	___1	THTSVLQLQQQCPPLSPRHTPVSMSSPFQGM	1	NaN	NaN	NaN	NaN	NaN	NaN	NaN	NaN	NaN	NaN	NaN	-0.961859	-1.55966	-1.08013	NaN	-0.967472	NaN	-1.15554	-0.749376	-0.991596	NaN	NaN	-2.31328	-0.60626	NaN	NaN	-0.909182	-1.54975	-0.99576	-1.42693	NaN	-0.720493	NaN	-0.416779	NaN	-0.0256386	NaN	NaN	-1.50921	-1.78199	-0.395159	-1.27586	NaN	-1.26859
capr2	S	627	___1	ERTTTPLPLLSDQLPSPKTPTHTSVLQLQQQ	1	NaN	0.116524	0.187239	0.135901	0.170052	NaN	0.881157	NaN	0.942543	0.20701	-0.3895	0.661142	0.376356	0.54322	0.318056	0.291079	-2.52566	0.413597	0.397201	0.979952	0.264504	0.269863	0.240545	0.800331	1.17813	0.639114	0.586815	1.02075	0.915365	0.314941	0.0521526	0.677622	0.348404	0.476919	0.888138	0.814846	0.156641	0.125093	0.31012	NaN	NaN	1.11303	-1.59043	NaN
capr2	S	8	___1	________MVQLLPSSPKDGEGQMGNLSEDY	0.997139	2.8176	1.8383	1.78178	1.91709	1.70812	2.11384	1.84124	2.59714	2.02822	2.62409	1.91208	2.05338	2.73846	2.68503	2.0795	2.4064	2.00775	2.09755	2.17095	2.59038	1.84011	2.23236	2.23124	2.09187	2.40998	2.40586	2.02085	1.71812	2.4379	1.78845	2.22295	2.49342	1.94541	3.20376	2.39222	2.44921	2.13314	1.56089	2.26361	2.18391	2.61393	2.71997	2.57104	1.909
caps2	S	1242	___1	ADSDRGGLQGVTMKDSDGEDD__________	0.998917	-0.694943	-0.662327	0.138229	-0.227318	0.00737953	0.268168	0.294167	-0.472858	0.512941	-0.335905	0.0312595	0.256821	-0.173416	-0.236633	-0.29793	-0.216723	NaN	-0.702093	-0.25638	-0.587709	-0.010931	-0.69191	-0.10751	0.00156212	-0.620865	-0.248232	-0.815773	-0.470783	0.0135555	-0.18885	-0.930971	0.387796	-0.459063	-0.766331	-0.0641975	-0.164307	-0.304859	0.599165	-0.404638	-0.733248	0.144665	-0.17116	-1.77145	0.315233
caps2	S	49	___1	DARDNAARSTLPRPASPSPSVRSEGREEQER	0.98051	-0.675995	-1.94164	NaN	NaN	-1.06687	-0.479301	NaN	NaN	-0.531948	-0.343416	NaN	-0.709915	NaN	-0.850233	NaN	-0.950714	-1.11415	NaN	-0.888006	NaN	NaN	-1.08194	-0.802782	NaN	-0.647818	-1.0369	NaN	-0.682098	NaN	-1.05398	-0.61142	-0.724739	-0.880428	-0.562136	-1.03681	-0.711063	-0.252848	-1.04098	-0.913954	-0.76148	-0.958769	NaN	-1.02346	-1.02692
casc3	S	353	___1	RSRSTDQGPPPPREYSPEADPIIKEEAFTEK	1	2.03535	1.69403	1.94843	2.16601	2.01811	2.49012	2.04325	2.28812	2.39181	1.87102	1.93342	2.07424	2.05347	2.35902	1.36848	2.08451	2.33422	1.66413	2.1898	1.96475	1.88632	2.00117	1.94749	1.98274	1.93851	1.85007	1.90394	2.24203	1.73932	2.3094	1.82741	1.89964	2.0172	2.14884	1.65871	2.40412	1.94183	2.00521	2.25309	1.95002	2.09413	1.99658	1.67483	2.21229
casc3	S	374	___1	IIKEEAFTEKQTAEPSPPPPDRPVEKKSYSR	0.999694	-1.61197	-1.7483	-1.72153	-1.20014	-1.63087	-1.34955	-2.15175	-0.378694	-0.949442	-1.28251	-1.95896	-0.929909	-1.15934	-1.59328	-1.78147	-1.21637	-1.5511	-1.37812	-1.59817	-0.943953	-0.526506	-0.753937	-0.617508	-1.60563	-1.72806	-1.39553	-0.70089	-0.996677	-0.713388	-1.40128	NaN	-1.2433	-3.59802	-0.968302	-1.66917	-1.09656	-0.891037	-1.85009	-0.882208	-1.41103	-1.62784	-1.33316	-1.59129	-1.64069
casc3	S	341	___1	HTYERRQDYGGHRSRSTDQGPPPPREYSPEA	0.977577	-0.704348	-1.57842	-1.03978	-0.587088	-1.10145	-0.520239	-0.843092	NaN	-0.424578	-0.792475	-1.35557	-0.416884	-0.854235	-0.588198	-2.18067	-4.77823	-0.535692	-1.76216	-0.575171	-0.33091	-0.364529	-0.666739	-0.0224228	-0.76359	-0.961554	NaN	-0.751726	-0.6119	-0.619152	-0.540775	-0.91264	-0.45718	-0.675219	NaN	-0.887279	-0.319016	-0.387775	-1.43548	-0.336239	-0.477591	-0.788361	-0.48572	-1.54469	-0.552296
casc5	S	1854	___1	NCNSSQCIDEEILPLSPDEKDHDGIFHYEVP	1	0.247921	NaN	0.488152	0.404764	0.35321	0.603893	0.853851	NaN	0.471415	0.341734	-0.131615	0.42029	0.137392	0.749418	0.370766	0.852009	0.509462	0.576263	0.592468	0.764336	0.340244	0.897184	0.64356	1.00175	0.606626	0.807627	0.57066	0.673893	0.715879	0.504458	0.201624	0.883459	0.582779	0.679651	0.773899	0.835384	0.169642	0.312029	-0.10202	0.278309	1.48127	0.388252	0.67977	0.945236
casc5	S	1659	___1	AQGSLVHCKPKEQNISPGNVGNLEQEDQDTL	1	-1.28045	-0.307426	NaN	NaN	NaN	NaN	NaN	NaN	NaN	NaN	NaN	NaN	NaN	NaN	NaN	NaN	-0.716749	NaN	NaN	-0.655121	NaN	NaN	-0.927361	NaN	NaN	-0.912582	NaN	-0.627521	NaN	-0.624557	NaN	NaN	NaN	-0.884699	-1.31918	-0.721592	-1.25714	NaN	-0.448036	-0.806919	-0.222326	-0.977243	-0.982494	NaN
casc5	S	53	___1	LLHKKNLLNAENNFVSPDNSMDLTKSHTVAI	0.994369	-2.61971	-1.43861	NaN	-1.71514	-1.31075	NaN	NaN	NaN	NaN	NaN	NaN	NaN	NaN	NaN	NaN	NaN	NaN	NaN	NaN	NaN	NaN	NaN	NaN	NaN	NaN	NaN	NaN	NaN	NaN	NaN	NaN	NaN	NaN	NaN	NaN	NaN	NaN	NaN	NaN	NaN	NaN	NaN	NaN	NaN
casc5	S	1700	___1	NLVEFSEADKMRRRRSIADIQSKIRSLNKKS	0.999999	-0.629225	-2.69953	-2.56786	-2.61633	-2.59381	-2.59222	-2.20599	-1.72492	-2.79376	-2.06917	-4.28172	-1.87622	-1.62548	-1.88178	-2.43267	NaN	-2.16021	-2.88443	-2.01397	-2.16717	-2.94012	-1.87369	-2.45989	-2.07186	-2.83076	-2.87377	-2.05839	-2.7554	-2.18449	-1.98158	-1.58067	-1.34154	-1.30309	NaN	-2.14333	-1.20845	-1.41208	-1.62283	-3.02497	-1.24764	-1.57631	-3.20815	-4.05692	-1.4901
casp6	S	9	___1	_______MATPQQQPSPAGQLEKDSTSASEN	1	1.53441	1.05716	1.75096	1.0674	1.38409	1.06628	NaN	2.12423	1.40143	1.22967	0.98255	1.66131	1.56969	2.12003	1.33019	1.48375	1.45684	1.64426	1.58463	1.68028	1.84097	1.43374	1.5004	1.64281	1.35734	1.5709	1.02214	1.45542	1.66744	1.56529	1.30528	1.60956	0.984896	1.24455	1.64171	1.79691	1.00386	NaN	1.25997	1.20226	0.9221	1.47486	0.61133	0.98658
casp9	S	104	___1	SDSGTRVLQPIPTTPSPVLKPLPKAEPAEYP	0.998421	0.373428	-1.43324	-0.484251	-0.774025	-0.666285	-0.395069	-0.674355	-0.741945	-1.06035	-1.00671	-0.398996	0.0926609	-1.14094	-1.26534	-0.6784	-0.673504	-0.173307	NaN	-0.460833	-0.679312	-0.738777	-0.175928	-0.721785	-0.822174	-0.86039	-0.50308	-0.49321	-0.384176	-0.165804	-0.718023	-0.902449	-0.294041	-0.606199	-0.440597	-0.740688	-0.665375	-0.902258	-0.711166	-1.9343	-0.907566	0.0268841	NaN	-0.94088	-0.252644
cayp2	S	53	___1	RPSEVPCLDLGKLGDSDDEDTYVPLSKGYPR	1	-1.36013	-0.0110989	-0.785708	-0.390043	-0.580627	-0.612255	-0.638096	NaN	NaN	-0.668516	-1.41262	-0.654667	-0.928225	0.245771	NaN	NaN	-0.26297	-0.368811	NaN	-0.0176086	-0.283279	0.375637	-0.0462341	NaN	-0.31247	-0.178164	-0.693464	-0.284821	-0.306862	NaN	-0.541307	-0.0727978	-0.469307	-0.22352	-0.164595	0.114735	-0.889776	-0.515087	-0.192438	NaN	0.418507	-0.0762405	NaN	0.172503
caza1	S	9	___1	_______MADYEDRVSDEEKVRIAAKFITHA	1	-0.519819	-1.30575	-0.75803	-1.05507	-0.910898	-0.385109	-1.02956	-0.293386	-0.122315	-0.499624	-1.11078	-0.218845	-0.0293388	-0.388918	-0.752687	-0.744957	-0.581936	-0.689268	-0.726185	-0.264049	-0.42153	-0.449011	-0.766355	-1.09755	-0.00268745	-0.671213	-0.899075	-0.399323	-0.331745	-0.631416	-0.702089	-0.0696201	-0.3591	-0.078886	-0.743879	0.137205	-0.573597	-0.924614	-0.559067	-0.895456	-0.039423	NaN	NaN	-0.440275
cb044	S	528	___1	SANEFDEKRNRLRMESFDTEPKNCSVTLSLD	0.99915	-1.09551	-0.900894	-1.27205	0.181002	-0.291288	-1.28472	-0.767073	NaN	-0.895306	NaN	NaN	NaN	NaN	NaN	NaN	NaN	NaN	NaN	NaN	NaN	NaN	NaN	NaN	NaN	NaN	NaN	NaN	NaN	NaN	NaN	NaN	NaN	NaN	NaN	NaN	NaN	NaN	NaN	NaN	NaN	NaN	NaN	NaN	NaN
cb044	S	282	___1	KSADSGSLTTDSLATSPATLDLTHIVNHSKA	0.818838	-1.75063	-0.124023	-0.698959	-0.969112	-0.68701	-0.606802	-0.63121	-2.07078	-0.81617	NaN	NaN	-1.71085	NaN	-0.853869	-0.641172	-0.0799713	-0.0483131	-0.316624	-0.0319538	-0.175463	-0.556656	-0.690193	-1.26808	0.126511	-0.167172	-0.291815	-0.525124	-1.40968	-1.33747	-0.937214	-1.04241	-1.25992	-0.842865	-1.84537	-0.893213	NaN	-0.632811	-1.28628	NaN	NaN	NaN	NaN	-1.43813	-1.16073
cb044	S	509	___1	KKKLIEEIRSYDGDQSPTSSANEFDEKRNRL	0.981748	NaN	-0.602396	NaN	-0.563191	-0.214417	-1.61171	NaN	NaN	-1.22443	NaN	NaN	NaN	NaN	NaN	NaN	NaN	NaN	NaN	NaN	NaN	NaN	NaN	NaN	NaN	NaN	NaN	NaN	NaN	NaN	NaN	NaN	NaN	NaN	NaN	NaN	NaN	NaN	NaN	NaN	NaN	NaN	NaN	NaN	NaN
CB055	S	92	___1	AQDLGTKGNMGNKALSHDSVFIAEAENAPKE	0.794914	NaN	NaN	NaN	NaN	NaN	NaN	NaN	NaN	NaN	NaN	NaN	NaN	NaN	NaN	NaN	NaN	NaN	NaN	NaN	NaN	NaN	NaN	NaN	NaN	NaN	NaN	NaN	NaN	NaN	NaN	NaN	NaN	NaN	NaN	NaN	NaN	NaN	NaN	NaN	NaN	NaN	NaN	NaN	NaN
CB055	S	455	___1	ETIGAKGKDDEQGGGSDLDISLSRTEDEAQI	0.999808	-1.27697	-2.32714	-2.05254	-1.96009	-2.3831	-1.5678	NaN	-1.68178	-1.62182	NaN	NaN	-2.07154	-1.7493	NaN	-1.74883	-2.15309	-1.396	-1.29234	-1.45684	-1.40702	NaN	-2.15641	NaN	-1.41644	-1.39965	-1.11715	-1.75732	-1.70388	-1.89627	-1.86553	-2.10117	-1.84533	-1.8203	-1.48367	NaN	-1.76012	NaN	-1.89123	-1.6092	-2.17593	-1.09062	NaN	-1.64952	-1.69995
CB055	S	821	___1	KTSELLVKRNVINLQSPELKENNMEPASSDL	1	0.86964	1.01675	-0.171289	NaN	NaN	NaN	NaN	NaN	NaN	NaN	-1.36156	NaN	NaN	-1.80129	NaN	-0.748945	-0.78898	-0.945164	-0.453321	-0.488989	NaN	-1.58635	NaN	NaN	NaN	-1.53351	NaN	-2.2957	-1.09226	NaN	-1.28641	NaN	NaN	-1.98685	NaN	-2.22942	NaN	-1.4421	-1.98834	-2.28799	-1.52212	NaN	NaN	NaN
cbs	S	548	___1	IDLLNFITRERERRVSESGERDLVERVRHFS	0.999948	7.08589	6.2061	6.66709	7.0494	6.6931	7.36249	6.95681	7.25228	-0.648212	7.07062	7.09161	7.29423	7.04312	7.26527	6.992	7.18717	7.08724	6.95075	7.22947	6.59028	7.08212	7.16348	7.71222	7.32058	7.19659	7.4438	7.01538	7.13856	7.44453	7.21305	7.08242	7.53062	6.97771	6.95849	7.14388	6.90689	7.26292	7.16707	6.76957	7.20746	7.1669	6.94347	6.91452	7.03767
cbs	S	550	___1	LLNFITRERERRVSESGERDLVERVRHFSAS	0.997581	4.19657	2.99549	3.62773	4.24422	3.46202	4.36587	NaN	NaN	4.15128	4.53493	3.81894	NaN	4.6628	4.29734	NaN	4.10236	NaN	3.68194	4.10985	NaN	NaN	4.13519	4.82803	4.18051	4.07731	4.42244	NaN	NaN	4.45946	NaN	4.13744	NaN	3.9916	3.92106	NaN	4.28858	4.73737	NaN	NaN	NaN	4.2616	4.52177	NaN	3.89277
cbs	S	563	___1	SESGERDLVERVRHFSAS_____________	0.999571	NaN	1.50274	NaN	NaN	1.79455	1.84979	NaN	2.13772	NaN	NaN	NaN	2.44644	1.95211	2.21848	NaN	2.06827	2.33648	NaN	1.9884	2.15978	2.12769	2.12901	2.47796	2.61937	NaN	2.00863	2.39904	2.36178	NaN	NaN	NaN	NaN	2.55347	NaN	2.64858	NaN	2.19978	1.84292	2.28644	2.72317	2.4812	2.21854	NaN	NaN
cbx2	S	346	___1	PVQTKTQGMRAVVVTSPTSQNTQKSNGSHAV	0.99653	0.192556	-0.366804	-0.347134	0.0508118	-0.341141	0.200273	-0.112993	0.403458	-0.733841	-0.40679	-0.692421	0.172754	-0.0472412	0.191816	-0.700613	0.00100136	-0.374781	NaN	0.115396	0.318468	-0.281795	0.365681	-0.466793	-0.31686	-0.569315	-0.157414	-0.18347	-0.444986	9.34601e-05	0.088913	0.232778	NaN	-0.0600414	0.328733	-0.41741	-0.0430546	0.0345802	-0.775517	-0.168142	0.159281	0.256556	-0.642397	0.0490017	-0.0930309
cby1	S	20	___1	GNTFSPKKVPPRKSASLSNLHALDRTTKEVE	0.999531	-0.743395	-1.35681	-1.20422	-0.870752	-1.12219	-0.693152	-1.1885	-0.530546	NaN	-0.613504	-0.933054	-0.858015	-0.716402	-0.659214	-0.631128	-0.44865	-0.539297	-0.71203	-0.782435	-0.733265	-1.14039	-0.701828	-0.470415	-0.527874	-0.25836	-0.595936	-0.58209	-0.391933	-0.54678	-0.634956	-0.764551	-0.45986	-0.696987	-0.0975361	-0.299431	-0.305121	-0.697435	-1.02012	-0.330439	-0.877995	-0.130783	-0.170883	NaN	-0.732946
cc104	S	197	___1	EHSETKQSNGSERTPSNTELPDQSHEIEQQP	0.997746	0.867935	-0.127237	-0.210157	-0.0465527	NaN	NaN	0.0167217	-0.192638	0.468229	NaN	-0.675156	-0.121683	0.12977	0.421942	-0.280066	0.315229	0.00696182	0.272489	0.26862	0.228743	-0.0110855	0.050314	-0.360075	NaN	-0.681751	-0.0258179	-0.710728	NaN	NaN	-0.540913	-0.81772	-0.143955	NaN	0.0578213	NaN	NaN	-0.25305	NaN	-0.526112	-0.210264	NaN	-0.441008	NaN	-2.24387
cc132	S	954	___1	CLGSHINKKARQKLLSAIDDTDRPKR_____	1	0.0977364	-1.15329	-0.291136	-0.299345	-0.338213	NaN	-0.707455	-0.804918	NaN	-1.94869	NaN	NaN	NaN	NaN	NaN	NaN	NaN	NaN	NaN	NaN	NaN	NaN	NaN	NaN	NaN	NaN	NaN	NaN	NaN	NaN	NaN	NaN	NaN	NaN	NaN	NaN	NaN	NaN	NaN	NaN	NaN	NaN	NaN	NaN
cc132	S	559	___1	YESDELEKSAYQEYDSDSDVPEELKRDYIDE	0.983925	-0.846264	-1.32719	NaN	-1.5219	-0.773859	-0.0801544	NaN	-0.194063	-0.0107822	NaN	0.977137	-0.108797	-0.0655403	0.0479584	-0.155109	-0.262915	-0.202217	NaN	-0.438932	-0.165129	-0.243116	-0.486231	-0.292103	-0.183069	0.335655	-0.540106	0.224277	0.301806	0.153171	-0.0239849	-0.0621242	0.0341415	-0.0213661	0.068285	0.282518	0.621199	0.143433	0.973122	-0.119064	-0.269573	0.522068	0.231089	-0.648148	0.601774
cc132	S	15	___1	_MQKIKSLMTRQGSKSPQDSFHDLSPIENLR	0.999654	-1.1685	NaN	-1.02013	-1.49513	-1.25222	-0.834452	-1.39784	-1.91493	-1.247	-1.66901	-0.794977	-1.06219	-1.38887	-1.37345	-1.51502	-1.30651	-1.53822	-1.3689	-1.05352	-1.61216	-1.61256	-1.35866	-1.20336	-0.954256	-1.21571	-1.02529	-0.848211	-1.82759	-1.65756	-1.4898	-2.02803	-1.13831	-1.3539	NaN	-0.784069	-1.36804	-1.05951	-1.04665	-2.1775	-1.80598	-1.1149	-2.00458	-1.52287	-1.081
cc155	S	84	___1	DKELGGFSSPGGHVFSPGHNLASPCLRAVAQ	0.983578	NaN	NaN	NaN	NaN	NaN	NaN	NaN	NaN	NaN	NaN	NaN	NaN	NaN	NaN	NaN	NaN	-0.434013	NaN	-2.01627	-1.06153	-0.0270977	NaN	NaN	NaN	NaN	NaN	-0.0976295	-0.996609	0.147844	NaN	NaN	NaN	NaN	NaN	NaN	NaN	NaN	NaN	NaN	NaN	NaN	NaN	NaN	NaN
cc155	S	273	___1	LDDLCNMLDPDKQDISMDLETYHAIMKEWID	0.999992	NaN	NaN	-0.82859	-1.02752	-0.766308	-0.718895	-2.68639	-1.97586	-0.969351	-1.42246	-0.606932	-0.630028	-1.66936	-3.95646	-1.54401	NaN	-1.12635	-1.37466	NaN	NaN	-0.802687	NaN	-1.15455	-1.39965	-1.5563	-1.40386	-0.971479	-1.51683	-1.45953	-1.09046	NaN	-2.02065	-1.18851	NaN	-1.49503	-1.68584	NaN	-1.33607	NaN	NaN	-1.85636	-1.34514	NaN	-1.82186
cc155	S	184	___1	SFYFTDRKSETIALQSPVVKRLSLSETGGVR	1	1.17425	3.1015	0.812651	2.55945	1.62268	NaN	NaN	NaN	NaN	NaN	-1.77497	NaN	NaN	NaN	NaN	NaN	2.56436	1.51064	1.27399	1.92453	1.08497	2.13163	NaN	-0.831068	-0.921356	0.858458	-1.26914	-0.373512	0.758787	1.12579	-0.130197	0.549385	-0.0641804	-0.304802	-0.0660229	-0.870258	-0.214274	-0.223904	3.16035	0.11808	0.787659	-0.424974	-0.324732	-1.01811
ccd12	S	156	___1	ELATAVASANQEDEDSD______________	1	-0.538433	0.739664	0.973059	0.846756	0.60574	1.38195	0.753328	0.727657	1.25418	0.368828	0.460772	1.4594	1.04759	1.48819	1.02234	0.776629	0.685949	0.329678	1.0616	1.3908	0.752525	1.35003	1.11425	1.46016	1.49492	1.41634	1.3497	2.05144	1.81279	1.46967	0.755323	1.24895	1.39786	1.00284	1.79334	1.89704	1.3817	0.744421	1.40748	0.988104	1.69882	1.50596	0.93552	1.72685
ccd65	S	48	___1	REVKTKELRKDIEILSQTFERVVDCKESVIK	0.968019	-1.20725	-1.72611	NaN	-0.829512	-0.813013	-0.49942	-1.49726	-0.219578	-0.276815	-1.67015	NaN	-0.0153103	0.284336	0.0950756	0.188173	0.099165	-1.23674	NaN	-1.10134	-0.556858	0.395605	-0.372606	-0.363571	-0.54949	NaN	-1.40373	-0.451714	-0.920345	-0.585058	-0.798372	0.571535	-0.823847	0.370842	0.112688	-1.07929	-0.415731	0.988874	NaN	-1.01268	-0.399101	-0.487919	-0.321228	0.11533	-0.772745
ccd92	S	176	___1	DIAPPGSPVLSSYKPSPPKEKLPETPRRRMK	0.998759	NaN	NaN	NaN	NaN	-0.774347	0.157747	NaN	NaN	-0.848414	NaN	-0.022316	-0.11071	0.159006	0.102882	NaN	-0.208515	NaN	-0.731785	-0.120192	NaN	NaN	0.0152397	NaN	0.404753	0.3748	-0.0610008	0.155706	0.21825	0.289394	-0.687147	NaN	-0.199362	-0.281937	-2.28426	NaN	-0.345705	0.00371361	-0.861002	NaN	-0.714706	0.254219	-0.215486	-0.324507	0.328714
ccd92	S	195	___1	EKLPETPRRRMKKSLSAPLNADFAEVYRLGA	0.997358	-2.79269	NaN	-2.04951	-0.589111	-1.33468	-1.74527	-1.39989	NaN	-1.30201	-1.43665	-2.01813	-1.57608	-1.54698	-1.5521	-1.73738	-1.53588	-1.55388	-1.12554	-1.45102	-1.32399	-1.5545	-2.0045	-1.51303	-1.25502	-0.875135	-1.05189	-0.816885	NaN	-1.65419	-4.46415	NaN	-1.35327	-1.208	NaN	-0.68333	NaN	-4.52452	-1.37907	NaN	-1.88013	NaN	-0.952976	NaN	NaN
ccd97	S	325	___1	RYFDDEDPKEAEAEDSQTEDDQQTMDVKE__	0.999149	-0.766851	-0.972035	-0.584574	-0.80537	-0.468018	0.0270863	-0.906401	-0.0251541	-0.246132	-0.916931	-0.913895	-0.066946	-0.86788	-0.708273	-0.534069	-1.19157	-0.267446	-0.54109	-1.03318	-0.604174	0.0088501	-0.779232	-0.346046	-0.380148	-0.403229	-0.769564	-0.365166	-0.495056	0.0394993	-0.0509644	-1.13066	-0.492741	-0.520338	-0.617706	-0.200443	0.352486	-0.826517	-1.12386	-0.247946	-1.1203	-0.023241	-0.348	NaN	-0.165041
ccdc6	S	230	___1	KILQEKLDQPVSAPPSPRDISMEIDSPENMM	1	NaN	NaN	NaN	NaN	NaN	NaN	NaN	NaN	NaN	NaN	NaN	NaN	NaN	NaN	NaN	NaN	NaN	NaN	NaN	NaN	NaN	NaN	NaN	NaN	NaN	NaN	NaN	NaN	NaN	NaN	NaN	NaN	NaN	NaN	NaN	NaN	NaN	0.726896	NaN	1.3642	NaN	NaN	NaN	NaN
ccdc9	S	542	___1	PSTQSEDKSAEVQPTSPFLPETNRLTSDWGE	0.9996	2.41525	2.59154	2.11735	2.57796	2.59624	2.42216	2.79825	2.71311	2.7702	2.17419	1.61344	2.06018	2.17237	3.11712	2.25001	2.65388	2.97893	2.74476	2.80105	3.22511	2.62113	2.68664	2.45582	2.60588	3.03307	2.62912	2.60483	2.63534	3.02414	2.62716	2.60243	2.56568	2.58171	2.91684	3.00617	2.9015	2.53997	2.56317	3.16208	NaN	3.25971	2.9072	2.37429	2.89533
ccnk	S	31	___1	FKGKTAPMKENKENSSPSTAPASLDHVKPCW	0.901679	NaN	NaN	NaN	NaN	NaN	NaN	NaN	NaN	NaN	0.0426979	-1.15021	-0.342224	0.279537	0.479603	NaN	NaN	NaN	NaN	NaN	0.0600834	NaN	NaN	-0.138559	NaN	0.261042	-0.231697	NaN	-0.331842	NaN	-0.27825	0.0991363	NaN	-0.446787	0.157412	NaN	0.335724	NaN	NaN	NaN	NaN	-0.512285	NaN	-0.571325	-0.97653
ccnt2	S	473	___1	QYKKHSQTVASGSVTSPIKMKIPLANEKTEK	0.994911	0.627749	NaN	NaN	0.244549	NaN	-0.0415573	NaN	0.260906	0.294367	0.142324	NaN	-0.00193214	0.453886	0.722559	-0.0900421	0.544033	NaN	NaN	NaN	0.417437	NaN	0.550064	0.619307	0.269911	NaN	0.782621	0.0489655	NaN	NaN	NaN	NaN	NaN	NaN	0.901277	0.429771	NaN	NaN	-0.33522	0.155899	0.208057	0.320753	0.528515	NaN	NaN
ccny	S	326	___1	DKYKDFRKLAKRRSVSADNLTVVRWCPAIIS	0.999918	-0.987038	-1.39539	-0.911623	NaN	-1.44653	-1.00888	NaN	-1.05837	-0.931101	-1.39945	NaN	-0.735779	-1.21342	-1.05505	-1.03358	-1.10123	-0.9212	-1.79249	-1.38761	-0.905205	-0.506086	-0.927563	NaN	-1.23147	-1.1576	-1.53701	-1.08187	-0.996265	-0.983393	-0.907595	-1.15377	-0.86157	-0.73728	-1.06799	-1.40391	-1.08947	NaN	-0.979383	NaN	NaN	-1.20386	-1.10756	NaN	-0.818422
ccs	S	269	___1	RNYPIAGPGRNTQLQSPPANL__________	1	3.03905	2.40337	2.7587	2.25127	1.74735	2.6257	2.84437	2.85851	2.44084	2.54661	2.33217	2.62459	3.24156	3.72293	2.71671	2.89336	1.83474	2.80622	2.99325	3.36461	2.19659	2.4477	3.06548	2.54427	3.59255	3.27525	2.17196	2.45768	3.58849	2.57083	2.74024	2.79936	2.79049	3.47478	3.17541	3.09693	2.84895	1.37444	2.70956	2.2609	3.83969	3.39939	2.99703	2.45416
ccy1b	S	346	___1	DKYKDLSKAAMRRSISADNLVGIRRSNAIIS	0.995154	NaN	NaN	NaN	NaN	NaN	-1.31004	NaN	-1.76681	NaN	-1.73771	NaN	-1.4469	-1.75782	-1.75289	NaN	-1.063	NaN	NaN	-1.67577	-1.72955	-1.14679	-1.29286	-0.880213	-1.32209	-0.982887	-1.0941	-1.30084	-1.04024	-1.34834	-1.35105	-1.7092	-1.20108	-0.939308	-1.12837	NaN	-0.858162	NaN	NaN	NaN	NaN	-0.654896	NaN	NaN	-0.702831
ccz1	S	255	___1	TLFPRYTEPELAGRDSPIRPEMPGNLQHYGR	1	2.47681	2.20944	2.13298	2.33107	2.02879	1.43972	1.47982	0.92911	1.585	1.34742	0.915117	1.1726	1.07364	0.15057	1.17875	0.950054	1.53195	1.42984	1.04323	0.750404	1.31584	-0.0726833	1.56123	1.6208	1.27851	1.7838	1.18695	1.24363	1.09115	0.955788	NaN	0.0766907	-0.356318	-1.40595	-0.337654	-0.0101414	NaN	-0.17452	NaN	NaN	-0.167948	-0.593573	NaN	-0.706867
cd123	S	47	___1	ENVKDYLLDDGTLVVSGREESPGCSQRDLNC	0.937971	NaN	NaN	NaN	0.0569801	NaN	0.72102	0.454424	0.756409	NaN	0.195272	-0.0293064	0.512424	0.70673	NaN	NaN	0.723717	NaN	0.0473537	NaN	0.775814	NaN	NaN	NaN	NaN	1.22408	NaN	0.968761	NaN	NaN	NaN	NaN	NaN	0.903719	NaN	1.37712	1.103	0.762047	0.412552	NaN	0.392731	0.940508	NaN	1.09467	NaN
cd123	S	52	___1	YLLDDGTLVVSGREESPGCSQRDLNCTEEDE	0.930939	0.573469	NaN	NaN	NaN	0.303116	NaN	NaN	NaN	0.722029	NaN	NaN	NaN	NaN	NaN	0.869278	NaN	NaN	NaN	0.820452	NaN	0.836651	0.152128	0.759289	0.929926	NaN	1.2253	NaN	NaN	NaN	NaN	NaN	1.23328	NaN	NaN	NaN	NaN	NaN	NaN	0.740684	NaN	NaN	0.833612	NaN	1.04043
cd2ap	S	651	___1	TGTSTPPALLSKPAPSPPVPLPAEVKVKSEV	1	-1.28707	NaN	-1.23737	-1.32199	-1.22473	-1.39974	NaN	-1.56032	-1.34688	-1.29942	NaN	NaN	-1.05927	NaN	-1.53744	-1.73298	NaN	-1.80372	-1.44843	-1.26816	NaN	NaN	-1.69449	-0.948851	-1.73806	-1.2727	-1.98442	NaN	-0.830681	-1.70548	-1.50974	-1.88331	-1.63084	-1.91631	-1.4088	NaN	NaN	-2.63077	NaN	NaN	-2.22838	NaN	NaN	-1.36316
cd2b2	S	139	___1	RIKEPTAPAVSTDDYSDSEEGRAPLSKKVLL	0.9995	2.16292	1.73428	1.8309	1.7173	1.73908	2.07783	2.11327	2.25348	2.23041	1.96285	2.00234	2.18931	2.28836	2.19387	2.02319	2.29502	2.25589	2.28124	2.34561	2.53826	1.9015	2.59422	2.43665	2.43763	2.45434	2.44172	2.22737	2.16298	2.49024	2.11002	2.03227	2.75075	2.19216	2.67765	2.57083	2.48787	2.25367	2.0748	2.2342	2.20239	2.78739	2.58844	2.15212	2.30453
cd37l	S	69	___1	LKRSEEEWRRKEAALSPGENWGLSTSDGLNQ	0.999998	-0.930986	-1.02582	0.0259876	-1.31063	-0.717775	-1.25959	NaN	-1.21866	NaN	-0.975912	NaN	-0.252655	-1.19302	-0.057167	0.239813	-0.470726	-0.859331	NaN	-0.0750103	0.100552	NaN	-0.0439644	-1.33694	0.346199	-0.144949	-0.460075	0.195608	-0.519102	NaN	-0.337643	NaN	-0.552645	-0.315531	NaN	-0.358395	-0.960503	-0.250503	0.149509	-1.26511	-1.28946	NaN	NaN	NaN	-0.851318
cd37l	S	274	___1	GHPNAGVCHVNPMEHSEDEDSRMMDTL____	0.988734	0.454676	-0.155645	-0.0115013	-0.193273	0.0180798	0.253357	-0.539829	NaN	-0.0443401	-0.402876	-0.0183048	-0.465651	-1.25842	NaN	NaN	NaN	-0.793451	NaN	-0.473249	NaN	NaN	-0.919188	-0.437756	-0.421759	NaN	NaN	NaN	-0.815466	NaN	-1.33157	-1.08703	NaN	NaN	NaN	-0.153908	-0.824854	-1.27285	1.12172	NaN	NaN	NaN	-0.541725	NaN	-0.333429
cdan1	S	617	___1	SAGDNPDQDVLNMVGSDNLNRLKRLQERFVT	0.999996	-1.36866	-0.412865	NaN	-0.18178	-0.450855	-1.00584	-0.994137	NaN	-0.732077	NaN	NaN	NaN	NaN	-1.40505	NaN	NaN	-1.5384	NaN	NaN	NaN	NaN	NaN	-1.83584	-1.07538	-1.61671	NaN	NaN	-1.28781	NaN	NaN	NaN	-1.54182	NaN	-2.67965	NaN	NaN	NaN	-1.37113	-1.84428	NaN	NaN	-1.80334	NaN	-1.67531
cdan1	S	1080	___1	AAFARMLKIHSQISSSMGCESVKGGCDNGCE	0.939715	NaN	NaN	NaN	NaN	NaN	1.46245	NaN	NaN	NaN	0.729244	0.776407	NaN	0.827675	-0.122953	0.715946	NaN	1.03239	NaN	0.127043	NaN	1.51172	-0.00223541	1.47487	0.87528	0.511812	0.576408	1.00308	0.943604	0.54422	NaN	-0.0395565	0.867138	0.939188	NaN	0.957844	NaN	0.654171	NaN	1.20853	0.557566	NaN	0.832144	0.758472	NaN
cdan1	S	342	___1	EILKKERSKLMQHTSSPVLLDPVTPTKCYSR	0.808543	NaN	NaN	NaN	NaN	-0.714867	NaN	NaN	-0.424608	NaN	NaN	NaN	-0.911394	NaN	NaN	-0.171484	-0.713633	NaN	NaN	NaN	NaN	NaN	NaN	NaN	NaN	NaN	NaN	NaN	NaN	NaN	NaN	NaN	NaN	NaN	NaN	NaN	NaN	NaN	NaN	NaN	NaN	NaN	NaN	NaN	NaN
cdan1	S	360	___1	LLDPVTPTKCYSRNMSLSADTLLHADNAKVT	0.999989	-3.00801	-0.817028	NaN	-1.21094	-0.482351	-1.47876	NaN	NaN	NaN	NaN	-2.04303	-2.08506	NaN	NaN	-2.46206	NaN	-0.475817	-1.09339	NaN	-1.70295	NaN	NaN	-1.25473	-1.07983	NaN	-1.08361	-0.456949	-1.97315	-0.501453	-0.949778	-2.85441	-1.55713	NaN	-0.515057	-1.34984	-1.99444	NaN	-0.908354	NaN	NaN	-0.589077	-2.6803	NaN	-0.750698
cdan1	S	145	___1	NDSSLLSRSNLTANLSGKKSGPTSPNLGCSP	0.999997	-0.0718479	NaN	-1.19813	-1.27735	-1.96234	0.0455837	-0.708866	-0.118006	-0.474329	NaN	-1.27219	-0.859001	-0.588429	NaN	-0.611099	-1.62369	-1.83513	NaN	NaN	NaN	NaN	NaN	-0.321915	-1.74134	-0.594147	-2.1247	-1.19597	-1.14852	-0.728113	-1.98393	NaN	-1.44651	-0.0950031	-0.78544	-0.849213	-0.765627	-0.235949	-1.34845	NaN	NaN	NaN	-1.10015	NaN	-0.703838
cdc16	S	558	___1	YDFDVHTMKTLKNIISPPWEEREFDFERQSL	1	-0.872566	-0.90077	-0.886049	-0.543001	-0.41074	NaN	-0.552149	-0.71319	-0.402992	-0.554161	-0.44421	-0.758822	-0.786829	-0.648748	-2.58042	-0.620317	-0.389607	-0.502165	-0.248461	-0.364223	-0.265531	-0.281176	-0.932152	-2.96174	-0.927311	-0.403999	-0.400999	-0.634672	-0.591774	-0.286614	-1.27822	-0.512083	-1.58235	-0.558247	-0.723288	-0.199934	-0.495524	-0.379833	-0.442305	-0.664732	0.118164	-0.533819	-0.559183	-0.281919
cdc20	S	50	___1	GNCSSLNTSANTSTLSPMKASNRSHSSSKTP	0.995944	-1.25526	-1.20196	-2.34556	NaN	-2.18399	NaN	NaN	NaN	NaN	NaN	-1.90923	NaN	NaN	NaN	NaN	-1.59174	-0.588642	-0.464724	0.0899239	NaN	NaN	-1.90921	-0.919863	NaN	-1.62849	NaN	-1.05386	-1.08332	NaN	-0.949476	NaN	-0.677536	NaN	NaN	NaN	-0.776154	NaN	-0.461632	-0.125578	-0.881805	NaN	-0.951963	-0.508963	NaN
cdc27	S	399	___1	TQGSGPQTSTTPQVLSPTIAAPPNALPRRSS	0.96439	NaN	NaN	NaN	0.576605	0.399763	0.208937	NaN	NaN	NaN	NaN	NaN	NaN	NaN	NaN	NaN	NaN	NaN	NaN	0.838919	1.57876	0.143589	0.970415	-0.416399	0.401852	-0.964653	-0.501844	0.68783	1.58351	NaN	NaN	NaN	NaN	NaN	NaN	-0.255539	NaN	1.6957	0.269106	1.20354	2.31256	NaN	2.33038	NaN	-0.68993
cdc27	S	461	___1	SKTSKGGGTQTNLNDSLEISKLDSSIISEGK	0.999898	-0.416368	0.580421	0.0832729	0.831346	0.777975	0.615837	-0.770655	-0.231264	0.125689	-0.039978	0.310017	0.41892	0.293673	0.472498	-0.105927	-0.0689068	1.43765	0.0427761	0.981173	NaN	1.07859	1.32052	0.316122	0.129669	0.787531	0.208971	0.378586	0.813828	1.46835	1.54294	0.950655	0.737078	0.637062	0.682728	0.283873	0.742157	0.575983	0.948585	1.56394	1.35629	1.04866	0.66876	0.225401	0.952726
cdc27	S	470	___1	QTNLNDSLEISKLDSSIISEGKISSVAPQIQ	0.923049	-1.95418	NaN	-1.68574	0.36269	-0.253004	-1.40928	-2.01966	NaN	-1.64327	NaN	NaN	-2.40933	-1.68987	NaN	-2.48585	-1.77096	0.944736	NaN	0.141974	0.155361	0.076231	0.430073	-0.416912	-1.00907	-0.904119	-0.766022	-0.712849	-0.389448	0.165901	0.293243	-0.108499	-0.381716	-1.01556	-0.510803	-0.80657	-0.455147	-1.20657	-0.328333	0.743141	NaN	-0.39542	-0.901144	NaN	-0.849245
cdc5l	S	511	___1	PENAERELEDRDQDDSIVEDAADIEARKQAM	1	-0.22353	-0.749077	-0.172739	-0.251291	-0.2178	-0.0434818	-1.78225	-0.479265	-1.73611	-0.350542	0.436563	0.166552	-0.260799	-0.612272	-0.563999	-0.433216	NaN	-1.30486	-0.21567	-0.406839	-0.28871	-1.13248	NaN	-0.893688	-0.0473385	NaN	0.167538	-0.0738621	NaN	0.371534	-0.262655	-0.611469	-0.26082	-0.416575	-0.323626	0.0605087	0.183405	0.350391	-0.909313	0.193098	-0.12904	-0.631155	-1.22015	0.425678
cdc5l	S	304	___1	LTKKRSKLVLPSPQISDAELEEVVKIGQASE	1	NaN	NaN	1.63041	1.93004	2.32991	2.0212	1.44935	NaN	2.0462	NaN	2.38654	2.80433	NaN	NaN	2.70338	NaN	2.17108	1.52551	2.67609	3.08315	2.51396	NaN	NaN	2.75833	2.71108	1.82607	2.39178	2.45717	NaN	2.63115	NaN	1.16873	2.56325	NaN	1.94623	NaN	NaN	2.90657	1.76891	NaN	NaN	2.6791	NaN	NaN
cdc6	S	104	___1	RLLFDENQAAAATPVSPLKKVQDPYRLSPLK	0.999994	-0.729754	-0.47197	-0.435799	0.0137062	-0.445167	0.452791	-0.869787	-1.40217	-0.546232	-0.562094	0.0513477	-0.0685348	-0.573553	1.04778	0.361027	1.04118	0.657322	0.0428085	0.977652	0.926943	0.494432	0.591728	0.560991	0.952051	0.818789	0.779676	0.681877	0.438707	0.905758	1.0499	0.279472	0.741262	0.747412	1.34775	0.707714	0.527149	0.759609	0.455708	0.144548	0.863646	1.43852	0.416052	1.28036	1.15612
cdc6	S	411	___1	DVRGQTVLKPLTECASPCKEVPLNPVPKKVS	1	NaN	-1.1524	NaN	-0.639908	-1.76364	-1.69144	NaN	NaN	NaN	NaN	NaN	NaN	-2.33597	0.517567	-1.62899	0.189093	0.237089	0.574276	0.577318	0.240427	-1.09745	-0.00621033	-0.593107	-0.441755	-0.540085	0.378958	-0.664492	-0.301712	-0.918451	-0.0424728	-0.268608	0.0376434	NaN	0.459068	-0.316441	-0.053442	-0.447107	-0.421469	0.4449	-0.234062	0.439476	-0.427994	0.139404	-0.35799
cdc6	S	70	___1	LGDENLCNIPQTLSCSPPKQSRKENGQTSTP	0.999012	1.37306	NaN	NaN	NaN	1.24701	1.7713	NaN	1.41474	1.42748	NaN	NaN	1.72809	1.92811	1.75165	1.98057	1.65539	NaN	NaN	1.56954	1.58166	1.64771	1.77792	1.76601	1.79792	2.06808	1.92173	2.01383	1.6131	2.18443	1.92666	1.77439	2.16394	2.20655	2.231	2.39395	2.01886	1.88769	NaN	1.31123	2.01899	2.78139	2.0407	1.83516	2.62556
cdc6	S	50	___1	ENCSTLALPLSPLPLSPRKRLGDENLCNIPQ	0.999977	NaN	NaN	NaN	NaN	NaN	NaN	NaN	NaN	NaN	NaN	NaN	NaN	NaN	NaN	NaN	NaN	NaN	NaN	NaN	NaN	1.56527	NaN	NaN	NaN	1.01311	NaN	0.270227	1.1657	0.105547	0.560955	NaN	NaN	1.64535	NaN	NaN	0.342321	NaN	NaN	0.421568	NaN	NaN	2.06517	NaN	2.15455
cdc6	S	8	___1	________MPSTRSQSQSAIPFPKKKNAQTR	0.999868	1.20714	0.519741	0.186554	0.732784	0.408138	-0.766531	NaN	-0.412731	-0.212738	-0.654978	NaN	-1.02599	-0.600267	0.342911	-1.28308	0.322197	-0.0254326	-0.52779	0.211655	-0.139639	-0.832853	-0.119997	-1.19487	-0.856346	-0.517637	-0.728676	-1.51584	-0.772331	-1.12729	-0.942911	-0.861517	-0.926342	-1.18428	-0.701185	-1.18088	-0.915569	NaN	-1.14177	-1.06684	NaN	-0.967798	-1.06245	NaN	-1.00439
cdc6	S	116	___1	TPVSPLKKVQDPYRLSPLKRGQETPSGSRNH	1	0.996462	0.869686	0.606222	0.81601	0.527075	1.19752	-0.807427	-1.10778	0.556532	0.716621	0.61729	0.734289	1.38106	1.61411	1.35518	1.40869	1.62227	1.39762	1.48322	1.19983	1.12916	1.29971	1.63926	1.73872	1.94243	1.66358	1.38472	1.68313	1.65485	1.64181	1.6375	1.53396	1.39176	1.81781	1.78304	1.85557	1.64756	1.59807	1.94108	1.63643	2.13676	2.16802	1.68498	1.74636
cdca2	S	461	___1	NSSVKKKRVTFGKALSPELFDRFLPANTPLR	1	0.920343	0.886723	0.499056	0.778686	0.735737	1.06042	0.769991	0.923693	0.803673	0.956415	0.825718	0.859922	0.7152	1.38579	1.21543	1.08126	1.29358	0.714851	1.28569	1.28135	0.860052	1.48196	1.138	1.20846	1.16444	1.17066	1.08465	1.27095	1.27553	1.14429	0.921837	1.48814	1.06483	1.49091	1.26036	1.44483	1.14088	1.01037	0.921783	1.03556	1.68081	1.16171	1.03849	1.56348
cdca2	S	996	___1	PSEKKVRRSMRLRRDSGVAGLFWVQEEKRKE	1	NaN	NaN	NaN	NaN	NaN	NaN	NaN	NaN	NaN	NaN	NaN	NaN	NaN	NaN	NaN	NaN	NaN	NaN	NaN	NaN	NaN	NaN	NaN	NaN	-1.55693	-1.0369	-1.39065	NaN	-1.68497	NaN	-2.71413	-1.36451	-3.40882	NaN	-1.71111	-2.9981	NaN	-0.844685	-2.78374	NaN	-2.93773	NaN	NaN	-1.62792
cdca2	S	931	___1	ETKNSRRSSRLHRRSSALSLDQSEGSAEKSI	0.990056	0.633938	NaN	-0.444839	-1.31512	-1.29531	-0.518669	-0.90667	0.115696	-0.598051	-0.0784988	-1.57933	-0.657461	0.176794	-0.0136261	-0.592813	-0.34742	-0.549875	-1.70399	0.221884	-0.406691	-0.0379257	0.217707	0.115364	-0.492668	0.0337524	-0.392286	-0.463772	0.129806	NaN	-0.0837822	0.309076	0.0543747	-0.0443173	0.441641	0.0494537	0.498545	0.62953	-0.52434	NaN	0.129353	-0.164261	NaN	-0.326511	NaN
cdca2	S	632	___1	SEEDSASVSQAEDIISPAKVAQKGKSKGQED	1	-0.622385	NaN	-0.297491	NaN	NaN	NaN	NaN	NaN	NaN	NaN	NaN	NaN	NaN	NaN	NaN	NaN	NaN	NaN	NaN	NaN	NaN	NaN	NaN	NaN	NaN	NaN	NaN	NaN	NaN	-0.405081	NaN	NaN	-1.04565	NaN	NaN	NaN	-1.13389	NaN	-1.38901	NaN	NaN	NaN	-0.723997	NaN
cdca2	S	1017	___1	FWVQEEKRKETGRRKSICMSSVSQVETSQPL	0.999932	NaN	NaN	NaN	NaN	NaN	NaN	NaN	NaN	-1.07801	NaN	NaN	NaN	-1.54381	-2.58651	NaN	NaN	NaN	NaN	-1.73169	NaN	NaN	-2.82139	NaN	-1.55524	NaN	NaN	-1.79266	-1.69114	NaN	-2.28322	NaN	NaN	NaN	NaN	NaN	NaN	NaN	NaN	NaN	NaN	NaN	NaN	NaN	NaN
cdca3	S	313	___1	SGVKNVRQRPRKALLSSSSGRSPLRILQEDN	0.993883	NaN	NaN	NaN	2.05902	2.4165	NaN	NaN	NaN	NaN	NaN	NaN	2.02401	NaN	NaN	NaN	3.12112	NaN	2.7509	NaN	-0.971855	NaN	NaN	NaN	2.74462	3.02232	NaN	NaN	NaN	2.87578	2.69544	NaN	NaN	NaN	2.99001	NaN	NaN	NaN	NaN	2.29825	NaN	2.82539	1.97639	NaN	2.35087
cdca3	S	319	___1	RQRPRKALLSSSSGRSPLRILQEDNSPNTNT	0.999943	3.96692	2.987	3.62167	2.87951	3.20337	3.21594	NaN	0.679855	2.27644	NaN	3.03226	2.747	3.58426	3.95007	2.93087	3.84635	3.55682	3.66727	4.30736	3.60572	3.28885	3.34922	3.46477	3.3739	3.74324	3.47329	3.13613	3.50579	NaN	3.57715	3.88873	3.27091	3.33786	3.82478	3.56418	3.67942	3.57653	3.30187	3.81524	3.65427	3.54487	3.51697	3.32753	2.61506
cdca3	S	62	___1	NTPQTVKEEEEEIPDSPEIFDPRSPTNGITR	1	0.708761	0.0885601	0.518608	0.590847	1.13937	0.609117	1.30414	0.702574	1.45148	0.435387	0.208979	0.268524	0.412477	0.897963	0.478821	0.93014	1.04764	0.890841	1.16927	0.630703	0.576958	0.715345	0.520472	0.841454	0.679152	0.934759	0.73995	1.12517	1.45202	0.817141	0.508451	1.13333	0.678564	1.24871	1.03134	0.778301	0.710268	0.799082	0.465553	0.141947	0.983826	1.27488	0.473469	0.571499
cdca3	S	70	___1	EEEEIPDSPEIFDPRSPTNGITRTPLRPPIH	0.771656	NaN	NaN	NaN	NaN	NaN	NaN	NaN	NaN	NaN	NaN	NaN	NaN	NaN	NaN	NaN	NaN	NaN	NaN	NaN	-0.13155	NaN	NaN	NaN	NaN	-0.527887	-0.487438	NaN	-1.59869	-0.684082	NaN	-0.000595093	-1.13297	NaN	NaN	NaN	-0.262367	-1.06938	NaN	-0.752882	-0.417019	NaN	NaN	-0.704859	NaN
cdca3	S	329	___1	SSSGRSPLRILQEDNSPNTNTQHRQAKKLSF	0.999996	4.19652	4.36078	3.31834	3.64506	3.37322	-2.98557	NaN	NaN	-3.27799	-2.32828	-1.16892	-2.7475	-2.7871	-1.70254	-1.29975	-1.98854	NaN	-0.671619	0.359488	1.38319	NaN	NaN	NaN	NaN	-1.74718	-3.40418	NaN	-2.50413	-0.205589	-0.0788212	0.184845	NaN	NaN	-1.04194	NaN	-1.08569	NaN	NaN	0.739029	0.468422	-1.44025	-2.03805	NaN	-1.94613
cdca3	S	29	___1	RPLRNHLLSRVNDPRSPTSGIPRTPIEVGES	0.998881	1.98992	1.64618	2.07719	2.09328	1.477	NaN	-0.961525	0.285788	NaN	NaN	-0.828804	NaN	NaN	-2.38026	-0.34841	-2.31419	NaN	-0.945805	0.281227	1.27465	NaN	1.06193	-0.721149	-0.125795	-0.174719	-0.0887356	-0.418917	-1.00454	0.318443	0.0190659	0.855143	0.347656	-0.367477	0.73011	-0.374569	-0.409676	-0.329659	-1.95693	0.623983	0.79619	0.368858	-0.167768	0.238127	-1.22328
cdca3	S	44	___1	SPTSGIPRTPIEVGESPRNTPQTVKEEEEEI	1	0.736351	0.383867	0.570643	-0.142225	0.240284	NaN	NaN	NaN	NaN	NaN	-0.715553	NaN	NaN	NaN	-1.73686	NaN	-1.10387	-1.67056	-2.16214	-0.595686	-1.55854	-0.57612	-1.50194	-1.75922	-1.72607	-2.00293	-1.58219	NaN	0.298067	-1.41705	-0.736183	-1.0328	-1.53608	-1.11548	-1.49293	-1.62749	-1.41616	NaN	-0.386469	-1.92787	-1.06175	-1.43106	-1.72097	NaN
cdk11	S	65	___1	EGELRDQKMEITIRNSPYKREDSIEDRGEED	1	0.212719	0.349699	0.124785	0.244654	0.00427818	0.677826	0.0428982	-0.497967	0.414324	0.180309	0.11245	0.254232	0.18132	-0.42161	-0.0320759	0.165958	0.904966	0.545229	0.407406	0.189011	0.573149	0.130325	0.697205	0.707174	NaN	0.735722	0.571085	0.581093	-0.134871	0.469307	-0.075777	0.692675	0.00881386	0.229078	0.624132	0.802858	-0.0557976	0.560303	0.826731	-0.0105171	0.892525	0.961885	-0.0420685	0.557112
cdk11	S	47	___1	VNPNKNADDRDSKRDSLEEGELRDQKMEITI	1	2.36737	1.03751	1.89464	2.37843	1.74931	2.34205	2.13422	2.28828	2.2564	2.21737	1.91942	2.42621	2.50654	2.43401	2.46643	2.39697	2.19611	2.38156	2.04848	1.95987	2.30588	2.12335	2.99368	2.59839	2.41628	2.59325	2.23872	2.22636	2.76593	2.10618	2.40684	2.86983	2.31252	2.25354	2.55099	2.19589	2.17868	2.14912	1.98503	1.92264	2.30762	2.35537	2.19856	2.23661
cdk11	S	280	___1	ERLDTRTMFSDLQDVSDSERKTTSAESSSAG	0.986529	-2.13144	-2.34307	NaN	-2.73246	-1.65477	-1.86615	-2.86027	-1.47794	-2.02058	-1.95432	NaN	-1.42477	-1.40247	-0.603668	-1.4181	-1.02538	-2.46007	NaN	-1.33077	-0.99143	-2.04685	-1.16647	-1.75739	-1.57046	-0.273243	-1.75622	-1.38751	-0.862497	-0.967682	-1.32553	-0.510952	-1.34261	-0.630203	-0.43511	-1.65536	-1.44133	-0.553802	-2.52645	-1.59433	-0.399675	-1.02481	-1.80625	-0.47578	-0.972185
cdk12	S	1066	___1	KESVSVPSVDATKNSSPAPLQPVKAEPSISD	0.993919	NaN	0.533895	NaN	-0.681547	-1.3318	NaN	NaN	NaN	NaN	NaN	NaN	NaN	NaN	NaN	NaN	NaN	NaN	NaN	NaN	NaN	NaN	NaN	NaN	NaN	NaN	NaN	NaN	NaN	NaN	NaN	NaN	NaN	NaN	NaN	NaN	NaN	NaN	NaN	NaN	NaN	NaN	NaN	NaN	NaN
cdk16	S	127	___1	SPPFDKPLSRRLRRVSLSEIGFGKLETYIKL	0.979628	-1.27871	NaN	-1.96035	-1.72964	-2.1667	NaN	-1.81157	-2.35962	NaN	-1.95229	NaN	NaN	NaN	NaN	NaN	NaN	NaN	NaN	NaN	NaN	NaN	NaN	NaN	NaN	NaN	NaN	NaN	NaN	NaN	NaN	NaN	NaN	NaN	NaN	NaN	NaN	NaN	NaN	NaN	NaN	NaN	NaN	NaN	NaN
cdk17	S	180	___1	SPPFDQPLSRRSRRASLSEIGFGKMETYVKL	0.98821	NaN	NaN	NaN	NaN	NaN	-2.067	-2.35834	NaN	-2.01078	-2.57326	NaN	-1.88359	-2.7469	-2.34616	NaN	-2.24828	NaN	-2.21295	-2.09795	-2.14026	NaN	-1.94922	-1.64485	-1.80302	-1.44574	-2.06457	-2.01601	-1.81893	-1.58167	-2.37917	-1.85214	-1.01555	-1.27343	-1.63689	-0.996704	-1.13044	NaN	-1.22597	-1.87845	-1.94539	-0.997015	-0.890839	-1.17709	-1.16926
cdk7	S	183	___1	GVLKLADFGLAKSFGSPNRIYTHQVVTRWYR	0.999999	-0.339313	-0.73584	-1.14589	-0.171381	-0.787056	0.222912	-0.585121	-0.255281	-0.664091	-0.788557	-0.565483	-0.0727692	-0.277681	0.149006	-0.92112	-0.304346	0.0246983	-4.64067	-0.22179	0.0546741	-0.311358	-0.830008	-0.325931	-0.275641	-0.209434	-0.559702	-0.571821	-0.412289	-0.987129	-0.375502	-0.198685	-0.0977211	-0.102753	0.172752	-0.341663	0.0477867	-0.337254	-0.462791	-0.42613	0.1106	-0.0156708	-0.804634	-4.27071	0.160917
cdt1	S	75	___1	PERASPTVSQCIGPSSKKRTRQDSDSEPLRT	0.890447	NaN	NaN	NaN	NaN	NaN	NaN	NaN	NaN	NaN	NaN	NaN	NaN	NaN	NaN	NaN	NaN	NaN	NaN	NaN	NaN	NaN	NaN	NaN	NaN	NaN	NaN	NaN	NaN	NaN	NaN	NaN	NaN	NaN	NaN	NaN	NaN	NaN	NaN	NaN	-2.45828	-1.45478	-2.91703	-2.40065	NaN
cdt1	S	147	___1	SSLGKKIKDMVNVSLSPKFNELARNPTTPET	0.990079	-0.650194	-1.12391	-1.64568	-1.32432	-1.55598	-2.09027	NaN	NaN	NaN	NaN	NaN	NaN	NaN	NaN	NaN	NaN	-1.43536	-1.86045	NaN	-1.85511	-1.88903	NaN	NaN	-1.74593	NaN	-1.53552	-1.44473	-2.1015	-0.866137	-1.03643	-2.29319	-2.04272	-1.89803	-1.46087	-1.18023	-1.20325	-2.001	-0.881586	-0.855719	NaN	-2.93228	-1.32411	NaN	NaN
cdv3a	S	8	___1	________MAEPEERSLDDFFAKRDKKKKKD	1	-0.945835	NaN	NaN	-0.815073	NaN	0.104343	0.460213	NaN	-0.27339	-1.06552	0.16271	NaN	-0.80735	-0.890612	-0.717333	-0.465633	0.152649	-1.50287	-1.15744	-0.512444	-0.409851	0.708216	-0.0977554	-0.384041	-0.463768	-1.26669	-0.17058	0.642116	0.263002	-0.0670185	-0.534981	-0.000368118	-0.0466213	-1.11772	NaN	0.0775509	0.0117168	1.46138	0.00744629	0.273329	-0.243273	NaN	NaN	0.674351
cdv3a	S	92	___1	EEDEWKEFEQKEVDYSGLRLQSLQISNEKED	0.999998	NaN	NaN	-0.463255	-0.42384	-0.279556	NaN	NaN	NaN	NaN	-2.5349	-0.961405	-1.83258	NaN	-1.83691	NaN	-1.77718	-0.134184	NaN	-1.32649	-1.15552	-0.10416	-0.467941	-0.966591	-0.968128	-1.20447	-1.40972	-1.35645	-1.04663	-1.08157	-0.705227	-0.865171	-1.16501	-1.3597	-0.950834	-1.2406	-0.680697	-1.52484	-0.966221	-0.821026	NaN	-1.4507	-1.75519	NaN	-1.54544
cdv3a	S	98	___1	EFEQKEVDYSGLRLQSLQISNEKEDDENENK	1	NaN	NaN	NaN	-1.91235	NaN	-0.312483	NaN	0.138371	NaN	0.0629902	NaN	-0.459032	NaN	NaN	NaN	NaN	NaN	NaN	NaN	-1.13484	NaN	NaN	NaN	NaN	-0.849815	NaN	NaN	NaN	0.398807	-0.673523	NaN	NaN	NaN	-0.69548	NaN	-0.29344	NaN	-0.740684	NaN	-0.543831	-1.42013	-1.51765	NaN	-1.53835
cdv3a	S	102	___1	KEVDYSGLRLQSLQISNEKEDDENENKEEQG	1	1.8138	1.76607	1.71034	2.79413	2.91801	2.70341	2.47739	3.23628	2.88804	2.41656	2.32344	3.02538	2.86434	3.15668	2.62137	2.53711	3.07455	2.50121	3.16338	2.77921	3.11722	3.18951	3.17544	3.03473	2.61064	2.9703	2.69235	2.99169	3.3323	3.11969	3.13656	2.93756	2.91169	3.05068	2.95988	3.20059	2.8277	2.57122	2.62129	2.90455	2.84188	2.83353	2.45007	2.75771
cdyl1	S	115	___1	SLSKESDSKNNQLLHSSPKLRRSPSQAIPSR	0.884448	-0.337698	-0.858923	-0.65008	-0.320099	-0.986073	NaN	NaN	NaN	NaN	-1.71648	-1.25631	-0.843575	-1.05578	-0.247019	NaN	-0.789526	-0.253879	-0.667175	-0.455339	NaN	-0.130234	-0.510464	-0.434631	-0.712627	-1.00903	-0.532022	-0.401207	-0.512842	-0.734274	0.00249863	NaN	-0.671984	-0.616343	NaN	-0.578848	-0.158203	-0.637869	NaN	-0.26318	-0.318012	NaN	NaN	-0.879295	-0.605543
ce022	S	304	___1	NILQELYSFKRPRLHSLEEELVDCVENRIHQ	1	-1.31879	-2.95134	NaN	-0.861574	-0.826473	-1.18968	-1.89179	NaN	-1.94335	-1.65693	-0.133192	-1.66288	-1.94568	-3.84908	-0.60536	-2.21448	-0.756897	-0.986753	-1.92117	NaN	-1.75562	-0.556898	-1.28762	-0.877335	-1.42159	-0.416563	-0.874895	-1.80778	-2.20845	-1.72426	NaN	-1.78826	-1.76867	NaN	-1.25403	NaN	-1.76629	-0.676804	-3.71841	-3.13502	-2.17884	-2.2935	-2.68551	-2.81081
ce030	S	165	___1	PLPLCLLKGKRAHSKSLDYLNLDKMNIKESA	0.999997	NaN	NaN	NaN	NaN	NaN	NaN	NaN	NaN	NaN	NaN	NaN	NaN	NaN	NaN	NaN	NaN	NaN	NaN	NaN	NaN	NaN	NaN	NaN	NaN	NaN	NaN	NaN	NaN	NaN	NaN	NaN	NaN	NaN	NaN	NaN	NaN	NaN	NaN	NaN	NaN	NaN	NaN	NaN	NaN
ce192	S	547	___1	GDPSKASYSIADTYLSPSYKKDCPDSSTALP	0.992086	NaN	1.0101	-0.11932	NaN	NaN	NaN	NaN	NaN	NaN	NaN	NaN	NaN	-1.8151	NaN	NaN	NaN	-0.251451	NaN	NaN	-0.930759	NaN	NaN	NaN	NaN	-1.02093	NaN	NaN	NaN	NaN	NaN	NaN	NaN	-1.29365	NaN	NaN	NaN	-1.06027	NaN	-0.0283299	-0.523176	NaN	NaN	-0.547669	NaN
ce192	S	749	___1	QEPVALLSKCDLSRDSEHEDTIKFYDDTLTQ	0.847282	1.08394	0.0649872	0.708816	NaN	0.571592	NaN	0.40567	NaN	-0.143846	NaN	NaN	0.710335	NaN	NaN	0.428442	NaN	NaN	NaN	0.101835	-0.0631943	0.213217	0.17403	NaN	NaN	-0.0337219	NaN	NaN	NaN	NaN	NaN	NaN	0.139483	NaN	0.330437	NaN	NaN	NaN	NaN	NaN	NaN	NaN	NaN	NaN	NaN
ce192	S	2357	___1	ALSTSTSTTKPRGLLSPHPDTPVHIAKPFTK	0.999958	0.450006	1.0951	NaN	NaN	-2.03001	-1.30129	NaN	-2.58295	NaN	NaN	-2.72932	NaN	NaN	NaN	NaN	-2.03992	NaN	-1.13129	-1.39152	-1.01886	-0.591812	-1.35519	NaN	NaN	NaN	NaN	-1.02845	NaN	NaN	-0.344253	-1.33027	-1.41858	-2.22539	-3.3783	-1.37982	-1.64284	-1.46955	NaN	NaN	-1.11137	-2.03939	NaN	NaN	-1.03977
ce192	S	1179	___1	PSGAGTVQAVDNDALSPESSCFSPSLSRLTY	0.995812	NaN	NaN	NaN	NaN	NaN	0.471911	NaN	-0.472107	0.758238	-0.396681	0.338188	0.301291	-0.0421734	0.531227	-0.232843	-0.294884	NaN	0.0669556	-0.173248	-1.12399	0.0897102	-0.186968	0.483688	0.287912	-0.517328	-1.27998	0.880236	0.0154076	NaN	0.0723591	0.114168	-0.788893	-0.166479	NaN	0.178822	-1.28754	-0.289686	-0.323023	NaN	0.0650768	NaN	-1.13567	NaN	0.0527191
ce192	S	280	___1	AFQMLDVRLAATGMDSAPASDDEDVEHELEK	0.999684	NaN	NaN	NaN	NaN	NaN	NaN	NaN	NaN	NaN	NaN	NaN	NaN	NaN	NaN	NaN	NaN	NaN	NaN	NaN	NaN	NaN	NaN	NaN	NaN	NaN	NaN	NaN	NaN	-0.963995	-1.75938	NaN	NaN	-1.68172	NaN	-1.28034	-1.87857	NaN	-0.345165	NaN	NaN	-2.25402	NaN	NaN	NaN
ce192	S	284	___1	LDVRLAATGMDSAPASDDEDVEHELEKAALQ	1	0.357464	1.01608	0.990206	1.80164	1.74608	2.0299	2.02793	1.27228	2.07892	0.376469	1.68272	1.7743	0.390499	0.852249	1.3097	0.747642	1.74096	0.895266	1.25472	0.712645	2.07979	1.25193	1.94456	2.05785	0.909105	1.41113	1.8632	1.71444	1.89999	1.81063	0.813795	1.59251	1.74155	1.32052	1.91467	1.98279	1.06101	1.9602	1.43523	0.822077	1.24704	1.50184	0.212519	2.50101
ce192	S	382	___1	AATSDKPEFGDGSSGSDDGQKNLQTSQGQGP	0.938452	-1.29773	-2.03692	NaN	NaN	-1.40456	-1.05665	-1.47716	NaN	-0.927523	NaN	NaN	-0.987543	-0.813232	-0.626484	NaN	-0.950308	-1.56935	-1.49207	-0.719553	-0.855213	NaN	-0.607021	-1.12319	NaN	-1.26279	-1.29907	-1.15046	NaN	NaN	-0.874151	-0.802935	-0.744402	-1.20415	NaN	NaN	NaN	-0.922937	-1.32787	-0.469414	-0.88735	-0.938683	-0.911583	-1.6311	-1.31813
ce192	S	685	___1	TSWKIPVSTNVLLKTSPEPLEDASYLRLSLG	0.851788	0.42211	1.3576	0.636166	1.42038	1.41869	1.49618	1.66339	0.613676	1.64831	-0.0262451	-0.75815	0.224167	NaN	1.8779	1.1509	NaN	1.84141	1.30075	2.01462	1.92283	1.97116	NaN	1.72374	2.06298	1.1173	1.98935	1.81734	1.79063	1.88873	1.76501	1.56064	2.05331	1.43999	1.51251	1.97645	1.98629	NaN	1.5238	1.8241	NaN	1.5613	1.65214	NaN	1.9393
ce350	S	525	___1	VTSSAKGPWEELAKGSPNSVINIFTKSCQLY	0.99999	-3.06039	-2.71751	NaN	-2.32173	-2.88815	NaN	NaN	NaN	NaN	NaN	NaN	NaN	NaN	NaN	NaN	NaN	NaN	NaN	NaN	NaN	NaN	NaN	NaN	NaN	NaN	NaN	NaN	NaN	NaN	NaN	NaN	NaN	NaN	NaN	NaN	NaN	NaN	NaN	NaN	NaN	NaN	NaN	NaN	NaN
cebpz	S	839	___1	LSKDRKKIKRSEDEESLEDVDDEEFDKIIDS	0.999997	NaN	-0.887482	NaN	-0.795446	-1.41253	NaN	-0.658997	-1.22904	-1.25102	NaN	-0.277283	0.403416	-0.745491	-0.916771	-0.603739	NaN	-0.248322	-0.377169	-1.01921	-1.19562	-0.722527	-1.05484	-0.748699	-0.311886	-0.838472	-0.730124	-1.10356	NaN	0.239265	-1.21517	NaN	-0.811241	-0.418671	-0.816269	-1.03594	NaN	-0.669064	-0.901838	-1.59324	-1.30739	-0.474297	-1.03881	-0.684931	-0.905962
cel1b	S	219	___1	AIKAMHQAQTMEGCSSPIVVKFADTQKDKEQ	0.803112	NaN	NaN	NaN	NaN	NaN	NaN	NaN	NaN	-0.609556	NaN	NaN	NaN	NaN	NaN	NaN	NaN	NaN	NaN	-0.628004	NaN	NaN	NaN	NaN	NaN	NaN	NaN	NaN	NaN	NaN	NaN	NaN	NaN	NaN	NaN	NaN	NaN	NaN	NaN	NaN	NaN	NaN	NaN	NaN	NaN
cenpe	S	2795	___1	PVTPERSEMPSLHLGSPKKSESSTKRVVSPN	0.999905	-1.33724	NaN	NaN	-1.91931	NaN	-1.24471	NaN	-0.305489	-1.32803	NaN	NaN	NaN	NaN	NaN	NaN	NaN	NaN	NaN	NaN	NaN	NaN	NaN	NaN	NaN	NaN	NaN	NaN	NaN	NaN	NaN	NaN	NaN	NaN	NaN	NaN	NaN	NaN	NaN	NaN	NaN	NaN	NaN	NaN	NaN
cenpe	S	2833	___1	LVMSPGKTGMHKHILSPSKVGLHKKRALSPN	0.999636	-0.0375042	-0.746075	-1.04428	0.0403709	NaN	-0.0730228	-0.807427	-0.288515	-0.967274	-0.728474	-1.44729	-0.342115	-0.473475	-0.269344	NaN	-0.33429	-0.372786	-0.685518	-0.317366	-0.0315952	-0.983831	0.01437	NaN	NaN	-1.16751	NaN	NaN	-0.28932	-4.36215	-0.226206	NaN	-0.49115	-0.276323	0.137119	NaN	0.0602436	-0.0409431	-0.80718	NaN	-0.132944	-0.54722	-0.980213	-0.420299	0.0716972
cenpe	S	2385	___1	LRLQLQCLEQHGRKWSDSASEELKFCEIEFL	0.99985	0.894775	-0.0267277	0.751844	0.342156	0.491539	0.589132	0.379543	1.00612	0.347406	0.537672	0.0130272	0.500689	0.992147	0.61644	0.851166	0.493843	0.757654	0.34728	0.603588	0.458118	0.660315	0.290756	0.734438	0.904444	0.511118	0.587152	0.273603	0.592861	0.603268	0.32872	0.487515	1.07092	0.568974	0.434277	0.615927	1.04376	0.577532	0.538233	0.472658	0.204737	-0.134386	0.531817	-0.230888	0.462769
cenpe	S	2880	___1	LHKNLTESTLFDNLSSPCKQQKVQENLNSPK	0.994462	NaN	0.625214	-0.508491	1.11888	-0.111042	-0.746563	-1.13794	NaN	0.318895	-1.89833	NaN	-2.21778	-1.83073	0.100613	NaN	-0.0604763	0.680567	-0.123114	0.685934	0.606869	NaN	0.852692	0.392498	0.668146	NaN	0.810793	0.0606117	0.575878	0.0399284	0.442989	0.0416908	1.21196	-0.481731	0.246065	0.290102	0.415789	NaN	-0.38958	1.07468	-0.266256	1.00266	0.525524	0.0480785	0.78149
cenpe	S	2893	___1	LSSPCKQQKVQENLNSPKGKLFDVKSKSMPY	1	-1.30245	-0.555132	-1.69719	-0.266493	-0.38866	-0.312683	NaN	-1.64226	-0.779247	-1.28797	-1.6105	-1.08859	-0.701612	0.233292	-1.20469	-0.219244	0.115028	-0.303425	NaN	0.332747	-0.57904	0.340401	-0.484457	0.121305	-1.01111	-0.557129	-0.889683	-0.434006	-0.365393	-0.0455017	0.331015	-0.0128937	-0.41066	0.463039	NaN	-0.0846405	-0.103645	-0.956986	0.328806	-0.140595	-0.0556831	-0.767391	-0.558157	0.307642
cenpj	S	317	___1	TEERPIVSEIKERKKSFEEFVEEQMRLEEQR	1	-2.25818	-3.63646	-2.57546	-2.06432	-2.136	-2.21435	-3.03884	NaN	NaN	-3.58331	-2.09363	NaN	NaN	-3.22151	-2.98407	NaN	NaN	NaN	NaN	NaN	NaN	NaN	NaN	NaN	NaN	NaN	NaN	NaN	NaN	NaN	NaN	NaN	NaN	NaN	NaN	NaN	NaN	NaN	NaN	NaN	NaN	NaN	NaN	NaN
cenpj	S	588	___1	QPDNSNRRLSSTPVKSPHGQPADVGSNTEHV	0.999797	NaN	NaN	NaN	NaN	NaN	NaN	NaN	NaN	NaN	NaN	NaN	NaN	NaN	NaN	NaN	NaN	NaN	NaN	NaN	NaN	NaN	NaN	NaN	-0.881418	-0.425917	NaN	NaN	-0.0346489	-0.122353	NaN	NaN	-2.28354	-2.47582	-0.962854	NaN	NaN	NaN	NaN	NaN	NaN	NaN	-1.2879	NaN	NaN
cep41	S	123	___1	ISDTEFLTDRPNGKGSPANESNSPIQFIDSE	1	-1.50042	NaN	-1.20683	-1.11342	-0.639431	-0.741007	-1.03728	NaN	-0.270298	-0.893272	NaN	-0.195473	-0.65033	-0.64135	NaN	-1.38861	-1.19441	NaN	-0.390884	-0.318077	-0.278017	-0.677162	-0.755961	0.0914192	0.0351372	-0.72171	-0.334537	-0.213963	-1.12784	-0.525578	NaN	-0.683834	-0.512327	-2.52265	-0.384283	-1.00061	-0.964827	-0.732128	-0.86031	-0.56139	-1.2613	NaN	-0.396191	-0.608776
cep55	S	288	___1	EKLTIRSQRSPPHRRSLLDESFLECPNCKAM	1	-3.17954	NaN	NaN	-1.63154	-1.14626	-1.30725	-1.17432	NaN	-1.10312	NaN	NaN	-3.26737	NaN	-1.83557	NaN	-1.93294	-1.50428	-2.63062	-1.82567	-1.3737	-0.947607	-1.28668	-1.42868	-0.928888	-1.62054	-1.06092	-1.18544	-0.904776	-1.27518	-0.80442	-0.916265	-0.817606	-1.17359	-1.32942	-0.959196	-0.867729	-1.84085	-1.12069	-0.8895	-1.65955	-0.337397	-0.839558	-1.35043	NaN
cers2	S	341	___1	MAHKFITGKLEQDERSDQDETDIPDEEEEEE	0.999991	-0.335529	NaN	NaN	-0.587803	-0.0967388	0.373447	-0.0707626	NaN	0.293701	NaN	0.0193558	-0.172472	-0.10671	NaN	-0.535206	-0.0193977	-0.702534	NaN	-0.337322	-0.610617	-0.0986614	-0.338911	-0.145184	-0.165844	-0.00691414	-0.306005	0.168268	0.368828	NaN	-0.209593	-0.270996	-0.46056	-0.0140381	-0.60364	-0.506235	-0.442839	NaN	NaN	0.0397987	NaN	-0.497236	NaN	-0.748762	-0.25354
CF106	S	215	___1	TQPHRNLGGNYNPFASPEKSLSPEQEDMGGW	1	2.52278	2.61393	2.41973	2.79323	2.84876	3.08274	2.72649	2.66253	2.96577	2.44836	2.60921	2.78741	2.27759	2.61193	2.57809	2.93237	3.06574	2.33227	2.95352	2.91037	2.69968	3.09175	3.17325	3.14903	2.72017	2.97769	2.7979	3.12066	2.81279	2.75616	2.33502	3.37355	2.69124	2.87728	2.86592	3.05619	2.5747	3.05451	2.9299	2.9968	3.30505	2.81651	2.54678	3.47658
cgnl1	S	222	___1	EVQSRLSTDNKSLLSSPGEKSTSDSFSSSNG	0.987541	NaN	NaN	NaN	NaN	NaN	NaN	NaN	NaN	NaN	NaN	NaN	NaN	NaN	NaN	NaN	NaN	-1.95635	NaN	NaN	-1.42646	-1.45054	-1.22569	-1.24758	-1.44049	-1.63809	-1.96262	-2.29474	-1.65249	-1.18134	-0.961966	-1.05176	-0.909676	-2.02944	-1.25812	-1.78663	-1.9804	NaN	-1.90021	NaN	NaN	-1.05325	-1.80163	NaN	-1.70911
ch033	S	128	___1	GHWFTPSNNNFRFGFSSEELDHNEQVESEDV	0.969114	NaN	NaN	NaN	0.0221596	-0.509417	NaN	NaN	NaN	NaN	NaN	NaN	NaN	NaN	NaN	NaN	NaN	NaN	NaN	NaN	NaN	NaN	NaN	NaN	NaN	NaN	NaN	NaN	NaN	NaN	NaN	NaN	NaN	NaN	NaN	NaN	NaN	NaN	NaN	NaN	NaN	NaN	NaN	NaN	NaN
ch033	S	28	___1	LEWCISQMEKGLLHLSPTARQASDTQRIIRV	0.999982	2.78471	2.15622	2.13191	2.33613	2.25092	1.00262	1.44945	1.94875	1.37941	1.40617	0.813003	1.2727	NaN	0.999977	0.774403	1.29735	1.25541	0.868601	1.29986	1.06847	1.12972	1.16647	0.939413	1.11944	1.4734	0.795689	0.699099	1.03953	0.726603	0.770079	0.742071	0.792843	0.275801	0.530083	0.575253	0.339949	NaN	0.390738	0.3927	NaN	0.746048	0.48657	NaN	0.410286
ch033	S	205	___1	QGSAQEACNKSIRPPSPELKNVTKMEESQSH	1	0.249197	0.682461	1.00742	0.768503	0.631355	0.926266	0.673769	1.42244	1.05035	1.11824	-0.361608	0.977825	1.51916	1.15758	0.661484	1.33015	0.413746	0.707089	1.26876	1.27013	1.07706	1.06129	1.46282	1.13499	1.29016	0.926943	0.650169	1.19327	1.45865	0.888187	0.742037	0.659605	0.749546	1.02983	0.624552	0.812191	0.86598	0.297443	0.296099	0.859314	0.914513	1.10319	1.04501	0.518728
CH042	S	38	___1	QDAQIKDQLLQEEVQSPVSQLATKELQSLKT	0.99938	-0.653519	0.073946	-0.222471	-0.602863	-0.446529	NaN	NaN	NaN	NaN	NaN	NaN	NaN	NaN	NaN	NaN	NaN	NaN	NaN	NaN	NaN	NaN	NaN	NaN	NaN	NaN	NaN	NaN	NaN	NaN	NaN	NaN	NaN	NaN	NaN	NaN	NaN	NaN	NaN	NaN	NaN	NaN	NaN	NaN	NaN
CH076	S	240	___1	EKQRDLNMFFRSKEISHCCSPTGRPINRTDM	0.989594	NaN	NaN	0.253391	-4.22871	NaN	NaN	NaN	NaN	NaN	NaN	NaN	NaN	NaN	NaN	NaN	NaN	-1.34804	NaN	-1.52678	NaN	-2.18083	-0.739256	-2.66272	NaN	NaN	-2.194	NaN	-2.61131	NaN	-1.82067	-1.95732	-2.36859	NaN	-2.08297	-2.15251	-2.27047	NaN	-4.4298	NaN	NaN	-2.06109	NaN	NaN	-2.9007
CH076	S	244	___1	DLNMFFRSKEISHCCSPTGRPINRTDMDSCR	0.998652	1.1411	1.15867	-3.23271	1.65095	0.959965	NaN	-1.73441	-2.01288	NaN	NaN	NaN	NaN	NaN	NaN	NaN	NaN	NaN	NaN	NaN	NaN	NaN	NaN	NaN	NaN	NaN	NaN	NaN	NaN	NaN	NaN	NaN	NaN	NaN	NaN	NaN	NaN	NaN	NaN	NaN	NaN	NaN	NaN	NaN	NaN
ch2bb	S	200	___1	AKGLPSTSAAKSKGISDEEIERQLKALGVD_	1	0.94783	0.684521	1.02941	1.10969	1.07399	1.23795	1.32831	1.38164	1.17968	0.732548	1.29393	1.16063	1.04908	1.48293	1.03044	0.916998	1.51734	1.07098	1.14378	NaN	1.15706	1.4187	1.51197	1.22462	NaN	1.15575	0.846277	1.33095	1.58281	1.12808	NaN	1.55066	NaN	1.22023	1.40425	1.4038	1.31342	1.49074	1.01778	1.22565	1.21703	1.09486	0.925907	NaN
ch60	S	70	___1	MGPKGRTVIIEQSWGSPKVTKDGVTVAKAIE	0.999998	NaN	-0.558296	-0.396698	NaN	-0.562672	-0.311443	-0.178978	-0.205545	-0.105225	0.478884	-0.362904	0.0904598	0.386747	0.217627	-0.0538959	0.474052	-0.0731297	-0.236282	0.440682	0.440895	-0.843433	-0.209518	-0.509008	0.00645256	0.240669	0.517757	-0.308489	0.147617	-0.0100708	-0.120586	-0.877543	0.745264	-0.049778	0.30755	0.0805779	-0.257772	-0.749479	-0.410574	-0.128847	NaN	0.359806	0.0950584	0.204523	-0.473604
chap1	S	389	___1	DKEDVPPLTKDALEFSEDEPTSISKNMTELS	1	-0.247273	-0.345322	0.323759	0.276689	0.270929	0.592575	0.220179	0.206139	0.560137	-0.221258	-0.171143	0.484938	0.00696182	0.587162	0.435049	0.230787	0.441956	-0.205957	0.297102	0.00464058	0.642759	0.509777	0.513531	0.820192	0.718422	0.491539	0.582476	1.03579	0.493326	0.439976	0.379953	0.487432	0.549885	0.252722	0.764109	0.800066	0.347267	0.584906	0.458677	0.511845	0.590462	0.0539169	0.298651	1.20669
chap1	S	261	___1	LSKINSVPARDANEFSDNEATSSHSKDIPQF	0.999912	NaN	NaN	NaN	NaN	NaN	NaN	NaN	NaN	-1.09914	-0.982727	-0.868357	-0.17683	NaN	-0.122391	-0.812874	NaN	-0.851692	-0.867599	-0.684267	NaN	-0.47209	-0.113939	NaN	-0.587486	-1.72849	NaN	NaN	-0.885931	NaN	NaN	-0.828634	NaN	-0.178431	-0.706102	NaN	-0.613684	NaN	NaN	NaN	NaN	NaN	-1.994	NaN	-0.191111
chap1	S	455	___1	EEEDTPSLSKDIMEFSEEEEDTPAMSKSIME	1	-1.33382	-1.27266	-0.895296	-0.636683	-0.237329	0.0985203	-0.483988	-1.77791	-0.051857	-0.839987	-0.801104	-0.0955658	-1.26693	NaN	-1.30253	-1.11207	-0.0733376	-0.428139	-0.41083	-1.17026	0.191368	-0.947275	-0.22629	-0.175344	-1.09319	-0.356718	-0.472509	-0.591299	-0.228109	-0.574079	NaN	-0.164881	-0.870213	-1.0716	-0.433039	-0.20116	-1.19517	0.257628	-0.176146	-1.04047	-0.0910988	-0.134592	NaN	0.274019
chap1	S	178	___1	EDEKSVADQEQKDKLSEDEKPDENDTLSSWP	0.999998	NaN	NaN	NaN	NaN	NaN	-0.618769	NaN	NaN	NaN	-0.0748024	NaN	-1.27573	-0.773683	NaN	NaN	-1.08533	NaN	NaN	-0.224417	-2.20012	-0.351547	-0.398562	-0.918699	-0.5387	NaN	-1.08759	NaN	NaN	NaN	-0.789486	NaN	NaN	NaN	NaN	-0.655411	-0.146029	-0.555695	NaN	-0.324949	NaN	NaN	-0.817646	NaN	-0.331535
chap1	S	328	___1	SDDEEPDQSRGIEDISEDEEMPVDDKGIENV	1	0.183266	0.276785	NaN	-0.00403595	0.526281	1.00532	NaN	-0.150442	0.571121	NaN	NaN	0.684286	NaN	-0.44907	0.413702	-0.013319	0.3943	NaN	0.110436	0.021677	0.814844	-0.159676	0.993519	0.369995	0.301258	0.471779	0.518213	0.295446	0.780304	0.597876	-0.500027	0.664625	0.367359	0.103432	0.780991	0.993359	-0.146906	NaN	0.682407	-0.105589	0.864878	0.571489	-0.800861	1.5339
chap1	S	344	___1	EDEEMPVDDKGIENVSEDEAPMQTKEVAESS	1	1.82478	1.08925	1.43674	1.40317	1.78754	2.17773	2.00358	1.55429	2.03062	1.61925	1.86124	2.01696	1.49849	1.63213	1.51543	1.53103	2.11817	1.75406	1.5241	1.28181	2.06892	1.47087	2.14915	1.92532	1.22995	1.81538	1.8106	1.74159	2.217	1.81348	1.05335	2.04128	1.73296	1.47326	1.81169	2.13308	1.21551	2.07307	1.90764	1.06931	1.76856	1.87099	0.853201	2.19027
chap1	S	438	___1	EEEEVANVSKNIMEFSEEEEDTPSLSKDIME	1	-1.25535	-0.83292	-1.25056	NaN	-1.05668	-0.224476	-0.631298	NaN	-0.739878	-1.11696	NaN	-0.680651	-1.21134	-1.32682	-0.750206	-1.01848	NaN	-0.92342	-0.93647	-0.651157	-0.979252	-1.34468	-0.641567	-0.678104	-0.944578	-0.928141	-0.754654	-0.743544	-0.580629	-0.672377	-1.7982	-0.695417	-0.971153	-1.2079	-0.647842	-0.44042	-1.43208	-0.598749	-0.412977	-1.23117	-0.668682	-0.501358	NaN	0.0491753
chap1	S	431	___1	NLMGFTEEEEEVANVSKNIMEFSEEEEDTPS	1	-2.12442	-0.624784	-1.49662	-0.231594	NaN	-0.0735321	NaN	-1.4732	-0.302412	NaN	NaN	-1.09193	-1.68151	-0.850275	-1.09432	-0.943617	-0.142056	NaN	-0.609556	-0.446547	0.302029	-0.563839	-0.338823	0.0117626	-0.923964	0.092823	0.082222	-0.310959	-2.47187	-0.19879	-1.03712	-0.0268536	-0.624468	-1.26756	0.0547237	-0.673237	-0.94359	NaN	-0.0227718	-1.03058	-0.170467	-0.197487	-1.37693	-0.0960522
chap1	S	404	___1	SEDEPTSISKNMTELSEEEDESAVAAKNLMG	0.999999	0.554125	0.774799	0.701504	0.828899	0.984625	1.2913	0.856621	0.614632	1.1053	0.36389	0.912485	1.36873	0.560043	0.367773	1.14354	0.20442	1.1616	0.711605	0.751139	0.496119	1.55628	0.905302	1.31851	1.12899	0.847427	1.03143	0.947302	1.00897	1.51777	1.1298	0.238138	1.28884	0.757368	0.625135	1.21582	1.50302	0.461245	1.1988	1.14647	0.4097	1.42862	1.14497	0.00593376	1.82573
chap1	S	221	___1	DSESKSSIVEQSIAQSPEAKEKESSSEPDLE	1	0.919077	0.199354	0.656183	0.653715	0.875757	1.39976	0.741371	1.34169	1.04719	0.803375	0.623907	1.15589	1.08092	1.52422	0.976433	0.935633	1.3141	0.564772	0.86422	0.912497	1.18711	1.05848	0.846847	0.811335	1.08609	0.75477	0.83964	1.10095	1.45046	1.00739	1.0742	1.28072	1.16204	1.15741	0.968573	1.34918	1.11777	0.949837	1.21407	1.08667	1.35919	1.13478	0.807735	1.08675
chch6	S	28	___1	LVFIMGGSESTGRKVSFGMDEEERVRVLRGV	1	-2.70614	NaN	NaN	NaN	-1.16696	-2.06027	-0.0572758	NaN	-3.77556	-1.33134	-0.71184	-2.85052	NaN	NaN	NaN	NaN	-1.8278	NaN	NaN	NaN	NaN	NaN	NaN	NaN	NaN	NaN	NaN	NaN	NaN	NaN	NaN	NaN	NaN	NaN	NaN	NaN	NaN	0.0696754	NaN	NaN	NaN	NaN	NaN	NaN
chd1	S	1770	___1	SDWQMEHRASSSGPRSPLDQRSTYDSRSPLG	0.969237	NaN	NaN	NaN	-1.15523	-2.28546	NaN	-2.4458	NaN	NaN	NaN	NaN	NaN	NaN	NaN	NaN	NaN	NaN	NaN	NaN	NaN	NaN	NaN	NaN	NaN	NaN	NaN	NaN	NaN	NaN	NaN	NaN	NaN	NaN	NaN	NaN	NaN	NaN	NaN	NaN	NaN	NaN	NaN	NaN	NaN
chd4	S	1589	___1	TEENNETTQPTPDTQSPAAQTEEKKEEPVQQ	0.999281	1.51316	1.36366	1.41284	1.09279	NaN	1.54235	1.27956	1.92262	1.71801	1.34498	0.70686	1.58976	1.69134	2.21061	1.68915	2.0784	1.07664	1.56585	2.1529	1.64714	1.60302	1.86848	1.64617	1.38891	1.50407	1.73053	1.32571	1.60111	1.81012	1.49095	1.59851	1.4619	1.31897	1.65404	1.13294	1.65918	1.40886	1.31501	1.29765	1.22671	1.03237	1.65692	1.32565	1.10502
chd7	S	1481	___1	SAVKEDELMEFSDLESDSEDRPSIKPRRPQD	0.858344	NaN	NaN	NaN	NaN	NaN	NaN	NaN	-3.86237	-0.902821	NaN	-1.06575	-0.228966	-1.14977	NaN	-1.24064	-1.93624	NaN	NaN	NaN	NaN	NaN	NaN	NaN	NaN	NaN	NaN	NaN	NaN	NaN	NaN	NaN	-3.52604	NaN	-2.90161	-1.05732	NaN	NaN	-0.805904	NaN	-1.82207	-0.770159	NaN	NaN	-0.62376
chd7	S	2163	___1	AYDEDIETPPTRNIPSPGQLEPETRIPVINL	0.999999	0.0650482	0.0276089	-0.183849	0.405407	-1.71014	0.135521	0.319057	-0.136259	0.259714	-0.616169	-0.398569	-0.168032	-0.69931	NaN	-0.515427	NaN	0.176668	-0.324184	NaN	-0.610359	-0.199551	NaN	0.280943	0.066906	-0.684648	-0.0689831	-0.286827	-0.0361671	0.369692	0.107281	-0.392384	-0.0663891	-0.340614	NaN	-0.100447	NaN	-0.27853	0.0413799	-0.050024	NaN	0.0180111	-0.303196	NaN	0.184383
chfr	S	198	___1	KSGESLGGHSSTSDASPAIRASIPKSNLSTQ	0.993543	NaN	NaN	NaN	-2.42645	NaN	NaN	NaN	NaN	NaN	NaN	-2.0214	NaN	NaN	NaN	NaN	-1.30656	-1.3297	-1.34825	-1.30825	-1.44899	-1.59025	-0.913015	-1.17486	-2.44856	-1.36891	-2.18732	-1.69587	-2.08029	-1.49344	-0.933867	-0.74678	-1.52969	NaN	-0.93219	-1.35438	-1.76967	NaN	-2.2747	-1.19975	-0.764713	-0.451649	-1.86108	-0.592766	-1.81632
chk1	S	280	___1	FTEVIKKGLKRSRFMSGGSSDSSVLCKQIRS	1	-0.167824	-0.77405	-0.501909	-0.428043	-0.548483	-0.846329	-0.625645	-0.0730247	0.144436	-0.848074	-1.17873	-1.36632	-0.594051	1.19734	-0.64176	0.898743	0.137421	0.136976	1.00758	1.10694	-0.313555	1.34428	0.216496	0.455156	0.634333	0.019495	-0.144651	0.941309	-0.119137	0.289463	0.690075	0.699097	0.123823	1.01646	-0.0853443	0.247259	0.509129	-0.91527	0.518904	0.837921	0.813559	-0.139059	1.09926	0.212711
chk2	S	510	___1	DQDASTSSCSEILPTSAEKRAKR________	0.860633	-0.0102997	0.508686	-0.142015	-0.0379944	0.205534	NaN	-1.15111	NaN	-0.796833	NaN	NaN	NaN	NaN	NaN	NaN	NaN	-0.53735	NaN	NaN	-2.07015	-0.324209	-1.23631	-0.576824	-0.321579	NaN	-0.935493	-1.52054	-0.800264	NaN	-1.41797	NaN	-1.26467	NaN	NaN	-0.385298	-0.820936	NaN	0.249861	-0.301333	NaN	-0.0684719	-0.686827	NaN	NaN
chmp3	S	200	___1	TDALPEPEITGAMAASDEEEEEDLEAMQSRL	1	0.283497	NaN	1.04163	-0.520977	0.77504	-0.0433483	NaN	-0.451031	-0.479406	NaN	0.317768	-0.295181	-0.0157833	0.877966	-0.215908	-0.220438	-1.40426	NaN	0.395298	0.810444	NaN	0.0966682	0.171312	0.106186	0.38237	-0.171869	0.538817	0.743755	NaN	0.300699	0.239792	0.503197	0.454233	-0.0177479	-0.0686321	-1.26426	-0.0196247	NaN	-0.501553	0.417055	-0.782183	0.0371323	0.797541	-0.0606575
chmp7	S	406	___1	SPKRPTEWKMDQAAHSPADGSFLRSVPEPML	0.999997	1.0117	0.825743	0.893846	0.540871	0.846449	-1.32845	-0.0512066	NaN	-0.719511	-1.03482	NaN	-1.33229	-1.0164	-0.51214	-1.03404	-1.72364	-1.34868	-1.94811	-0.534893	-0.226807	-1.65065	-0.222433	-1.51589	-1.33842	-0.444162	-1.42633	-1.31217	-0.629013	-0.898142	-0.682875	NaN	NaN	-0.896915	NaN	NaN	-0.94268	-0.209713	-1.23519	-0.411184	0.115749	-0.426603	-0.898619	NaN	-1.16113
chsp1	S	36	___1	QSPTRTLHLPRTRDRSPSPMRGYLIPSPLPT	1	3.62718	3.14638	2.77279	3.51475	2.83446	4.14408	3.55591	2.29553	3.97222	2.76868	2.94387	3.03779	2.75511	3.73332	3.24528	3.57523	3.86999	2.51466	3.79474	3.861	3.87827	2.99977	4.20638	3.87889	3.69062	3.47954	3.73477	3.43102	4.01911	3.72822	3.00465	4.30504	3.79158	3.86356	4.05227	4.00558	3.11584	3.66333	3.36329	3.21391	4.03883	3.87493	2.59657	4.15721
chsp1	S	47	___1	TRDRSPSPMRGYLIPSPLPTRRTRTFSATVR	0.999999	-0.669247	1.9448	NaN	0.416241	-0.924332	1.08571	1.25068	-2.4841	2.02655	-2.12797	-1.90532	-2.20533	-2.41238	1.61327	0.0167503	2.43533	2.89207	3.36189	3.60774	3.24684	1.87887	3.17137	2.35192	3.39968	1.22777	3.82839	1.79867	1.94877	1.17401	2.62559	0.551926	2.67052	0.122725	2.14461	1.37923	0.906208	0.254561	-0.144899	1.45252	0.855999	3.26914	1.23308	2.74187	1.6844
chsp1	S	58	___1	YLIPSPLPTRRTRTFSATVRAAEGPVYKGVC	1	4.42724	3.46954	3.556	3.77725	3.43824	3.67797	3.86732	3.36898	4.32673	3.37388	2.42908	2.92589	3.10673	4.76095	2.64599	4.26473	4.34563	5.30952	4.8491	4.78174	3.9309	4.91464	4.24749	4.46265	3.97835	5.17663	3.278	3.71242	3.41343	4.2523	3.71105	4.78567	3.34097	4.80753	3.93153	4.04698	3.52263	2.46418	4.86638	3.75546	5.40247	4.1704	4.77124	3.56388
chsp1	S	22	___1	SPGTSPSDSSSISPQSPTRTLHLPRTRDRSP	0.898809	1.22864	-2.56816	1.34335	1.15022	0.554871	1.35526	0.263237	2.00666	0.96364	2.16741	2.21286	2.70332	2.02942	0.493296	0.466793	0.249508	0.842735	-0.221506	0.943926	0.646387	0.542248	0.602718	1.17279	0.219351	1.95135	0.115292	0.907396	1.17917	1.38664	0.601114	0.922434	0.838348	1.09888	1.24561	0.495439	0.604284	0.781547	1.42767	0.658646	1.3156	1.51766	0.201719	0.933224	1.10133
CI072	S	9	___1	_______MANLCPPPSPAVAKTLISIDGYSP	1	0.708052	0.359278	0.395659	0.762896	0.4214	-0.282755	0.580849	0.544277	0.417751	0.239578	-1.75833	-0.25993	NaN	-0.404242	NaN	0.344187	NaN	-1.15621	NaN	-1.32357	-1.27351	NaN	NaN	NaN	NaN	NaN	NaN	NaN	NaN	NaN	NaN	NaN	NaN	NaN	NaN	NaN	NaN	NaN	NaN	NaN	NaN	NaN	NaN	NaN
CI142	S	142	___1	ELEKLQKAEGAPTSASPVKVSQTPQSLLFQD	0.999792	1.35369	1.27301	0.879473	1.74853	1.1606	1.61785	1.43675	1.56568	1.6965	1.26363	1.29097	1.79521	NaN	1.86497	0.770859	1.57502	1.90247	1.46014	1.84742	2.0599	1.50453	1.53505	1.7718	1.85691	1.47039	1.47602	1.4752	1.56325	1.42275	1.6743	1.74709	1.75687	1.76387	2.08288	1.57012	2.00286	1.98452	1.41531	2.01014	2.08726	2.11933	1.3791	1.26391	2.04928
cidea	S	12	___1	____MQGALDYANALSPKSLLRSVTNVGTSL	1	-1.80584	-1.405	-1.79805	-1.92615	-1.6821	-1.0355	-1.69789	-2.62095	-1.44734	-1.58087	-1.89258	-1.38382	-1.49365	-1.98351	-1.23716	-1.66846	-1.3352	-1.39185	-1.67235	-1.13311	-1.43059	-1.47458	-1.49824	-0.932545	-1.18362	-1.62088	-0.954182	-0.970039	-0.745834	-1.18963	-3.58441	-0.867798	-1.67226	-1.57182	-0.810024	-0.852867	-1.15473	-1.21825	-1.30641	-1.59769	-0.621649	-1.00977	-1.38028	-0.992809
cing	S	133	___1	GSRGYRPSSSHYSSASDEEQKPRGNIRGSDG	0.88116	NaN	NaN	NaN	-1.8349	NaN	NaN	NaN	NaN	NaN	NaN	NaN	NaN	NaN	NaN	NaN	NaN	NaN	NaN	-1.65402	NaN	NaN	-1.57346	-1.62406	-1.49738	NaN	NaN	NaN	NaN	NaN	NaN	NaN	NaN	NaN	NaN	NaN	NaN	NaN	NaN	NaN	NaN	NaN	NaN	NaN	NaN
cing	S	107	___1	YQNYSSKPRGPSRSISSESELPENPYGSRGY	0.984148	-1.66532	-1.35012	NaN	-1.01448	-1.92954	-1.59858	NaN	NaN	-1.39477	-1.08481	-1.19362	NaN	NaN	NaN	-0.748255	NaN	-1.39966	NaN	-0.984577	-0.855719	-1.15954	NaN	-1.26536	NaN	-0.68244	-2.00716	-1.58152	-2.01683	-1.2816	-1.01808	-1.33826	-1.09588	-1.89335	-0.365257	-0.481152	NaN	-1.39978	NaN	NaN	-1.81564	-0.765325	-0.353336	-0.869455	-1.25417
cirbb	S	143	___1	YGGSSGSRDYYGSGRSQGSYGDRSGGSYRDS	0.87344	-1.32719	-0.846905	-0.83518	-0.12714	-0.625526	-0.789003	-1.84573	-2.07203	-1.07061	-0.841866	-0.921978	-0.989643	-1.33085	-1.04675	NaN	-0.905323	-0.969015	NaN	-1.27065	-1.40465	NaN	-1.27215	-0.810097	-1.30533	-0.739065	-1.79332	-1.13824	NaN	-2.18452	-0.606028	-0.972452	-1.09539	-0.911993	NaN	-1.2704	-0.41721	-1.32481	-0.930805	-1.47928	-0.677528	-0.67201	NaN	-1.28753	-0.310103
ciz1	S	201	___1	VTDPSEPSAKRARSSSEEGAGECHFRAGELL	0.944154	NaN	NaN	NaN	NaN	NaN	NaN	NaN	NaN	NaN	NaN	NaN	NaN	NaN	NaN	NaN	NaN	NaN	NaN	NaN	NaN	NaN	NaN	NaN	NaN	NaN	NaN	NaN	NaN	NaN	NaN	NaN	NaN	NaN	NaN	NaN	NaN	NaN	NaN	NaN	NaN	NaN	-1.49814	-1.75916	NaN
CJ118	S	726	___1	SSSGSLNARSSNEDRSPENTSSSAQGDSFPE	0.861023	NaN	NaN	NaN	NaN	NaN	NaN	NaN	NaN	NaN	0.806377	NaN	NaN	NaN	NaN	1.14737	NaN	NaN	NaN	NaN	NaN	NaN	NaN	NaN	NaN	NaN	NaN	NaN	NaN	NaN	NaN	NaN	1.44237	NaN	NaN	NaN	NaN	NaN	NaN	NaN	1.29936	NaN	1.26723	0.92169	NaN
CK074	S	199	___1	KFLGMERPGKITREESTDQTEI_________	0.881563	NaN	NaN	-1.47935	-0.99329	-1.74093	NaN	-2.08829	-0.783403	-0.745436	-1.44253	-2.17969	-1.30398	-1.89552	-0.848208	-1.57471	-0.992889	-1.79283	NaN	-0.737963	-1.40777	-2.1518	-1.11821	-1.01769	-1.19733	-1.59681	-1.37439	-1.73213	-0.715942	-0.829451	-1.08919	-1.25514	-1.37173	NaN	-0.733677	-2.19203	-1.5832	-1.12379	-2.40419	NaN	-1.26238	NaN	-1.36664	-1.07973	-1.50082
CK096	S	149	___1	MQIQREKLGRSKLRHSLDSSDSDSTL_____	0.994886	NaN	NaN	NaN	-1.64217	-2.36487	-1.35399	NaN	-1.27138	NaN	NaN	NaN	NaN	NaN	NaN	NaN	NaN	NaN	NaN	NaN	NaN	NaN	NaN	NaN	NaN	NaN	NaN	NaN	NaN	NaN	NaN	NaN	NaN	NaN	NaN	NaN	NaN	NaN	NaN	NaN	NaN	NaN	NaN	NaN	NaN
CK096	S	109	___1	PVTFDEIQEVEEEGVSPTEEEKARKSFLQSL	0.955789	-1.64406	NaN	NaN	-1.02175	NaN	NaN	-1.64407	-1.81623	-1.26319	NaN	NaN	-0.603584	NaN	NaN	NaN	-2.14502	-1.55757	NaN	-1.30741	-1.22845	NaN	-0.7547	-1.81005	-0.950226	NaN	NaN	-0.807291	-0.860931	NaN	NaN	-2.19651	NaN	-1.20357	-1.53924	NaN	-1.38014	NaN	NaN	-2.72657	NaN	-1.63921	NaN	-2.30521	NaN
CL035	S	1696	___1	PSREGIRLTKLEIRPSPEEKRRRLSEPNSRG	1	NaN	NaN	NaN	NaN	NaN	NaN	NaN	NaN	NaN	NaN	NaN	NaN	-0.927731	-1.25496	NaN	NaN	-0.832104	-1.29096	-1.85262	-1.22805	NaN	NaN	-1.64157	-0.707741	NaN	-1.77492	NaN	NaN	NaN	NaN	NaN	NaN	NaN	NaN	-2.01012	NaN	NaN	-1.50856	-1.42856	NaN	NaN	-1.39363	NaN	NaN
CL045	S	79	___1	QLAQANENLSKEIESSPAGTFDIENVDEKEE	0.975093	-0.639515	0.374424	-0.935495	-0.270861	-0.436445	NaN	NaN	NaN	NaN	NaN	NaN	NaN	NaN	NaN	NaN	NaN	NaN	NaN	NaN	NaN	NaN	NaN	NaN	NaN	NaN	NaN	NaN	NaN	NaN	NaN	NaN	NaN	NaN	NaN	NaN	NaN	NaN	NaN	NaN	NaN	NaN	NaN	NaN	NaN
cl16a	S	940	___1	SPSVRSGRKGRRRVFSLSEADSHGGHWV___	0.997176	NaN	NaN	NaN	-1.59721	-1.04992	NaN	-1.46042	NaN	-1.34108	NaN	NaN	NaN	NaN	NaN	NaN	NaN	NaN	NaN	NaN	NaN	NaN	NaN	NaN	NaN	NaN	NaN	NaN	NaN	NaN	NaN	NaN	NaN	NaN	NaN	NaN	NaN	NaN	NaN	NaN	NaN	NaN	NaN	NaN	NaN
cla1a	S	1059	___1	LLHNHLKNSSNSSMGSPSNTIGRTPSRHSSS	0.994254	-0.564539	-2.09442	-1.36283	-0.497616	-0.751759	-1.06856	-1.58819	-1.23031	-1.52523	-1.99375	-1.57686	-1.17648	-1.63198	-1.27807	-1.06698	-1.51209	-1.10868	-1.54866	-1.23446	-0.881229	-0.437264	-0.923319	-0.510178	-1.15272	-1.48707	-1.10887	-0.95192	-1.3222	-0.685396	-0.735456	-0.931026	-0.710049	-1.06711	-0.588848	-1.41224	-0.550804	-0.00377083	-0.743782	-0.767029	-0.902292	-0.930593	-1.16856	NaN	-0.816317
cla1a	S	600	___1	SATSKSTPGSLQRSRSDIDVNAAATSKSKAA	0.838083	NaN	NaN	-2.52749	-2.19429	NaN	-0.288998	NaN	-1.63972	-0.870249	-1.49109	NaN	NaN	-1.46899	-0.800514	NaN	-1.05771	NaN	NaN	-1.17387	-1.02403	-1.53378	NaN	-1.12358	-1.08919	-0.818476	-1.33861	-1.45154	-1.38238	-1.17111	-1.34747	-0.518755	-1.11076	-0.704966	-3.18491	-1.71249	-0.584509	-0.804829	NaN	NaN	NaN	-3.40789	-1.87806	-1.42573	-0.400909
clip1	S	347	___1	SGLLTETSSRYARKISGTTALQEALKEKQQH;TGLLTETSSRYARKISGTTALQEALKEKQQH	0.999858	-0.122295	0.167227	-0.691578	-1.09184	-1.0199	-0.0695724	NaN	-1.58149	-0.793714	-1.16085	-0.716795	NaN	-1.44268	-0.941792	-0.355577	-1.29743	-0.238033	-1.36743	-1.17586	-1.32021	-0.25621	-0.35692	0.0445995	-0.0205059	-0.163893	0.00714874	0.0857086	0.215551	0.0591373	-0.0955563	-0.416803	0.0621128	-0.0311699	-0.00883675	0.261122	0.265535	NaN	-0.0180721	0.400818	-0.019537	0.655224	0.312107	-0.0438747	0.659895
clip1	S	140	___1	KPLEEESNGTQTAPVSRSTSPTSVSCTNTSP	0.951244	NaN	NaN	NaN	NaN	NaN	NaN	NaN	NaN	NaN	NaN	NaN	NaN	NaN	NaN	NaN	NaN	-2.13383	-2.43828	-1.81098	-1.92815	-2.60734	NaN	-1.6839	NaN	-1.90083	-1.58738	NaN	-2.12705	-1.5598	-1.7849	NaN	-1.5382	-1.83583	-0.846947	-1.77519	-1.70673	-1.61405	-2.80268	-1.99017	-1.95749	-1.42962	-1.83824	-1.75045	-1.83078
clip1	S	309	___1	RKIATMPTTPASLKRSPSASSISSLSSISSS	0.912926	NaN	NaN	NaN	NaN	NaN	1.48736	-1.07052	NaN	NaN	NaN	NaN	NaN	NaN	NaN	NaN	NaN	NaN	NaN	NaN	NaN	NaN	NaN	NaN	NaN	NaN	NaN	NaN	NaN	NaN	NaN	NaN	NaN	NaN	NaN	NaN	NaN	NaN	NaN	NaN	NaN	NaN	NaN	NaN	NaN
clspn	S	364	___1	EVPEFDYVSKEDLEISPEQPLLNTQCSHAAV	0.999974	NaN	NaN	NaN	NaN	NaN	NaN	NaN	NaN	-1.64251	NaN	NaN	-1.28254	-2.4051	-1.31436	-1.62028	NaN	NaN	NaN	-1.22091	-3.09027	-1.27573	NaN	-2.64619	NaN	-1.77473	NaN	NaN	-1.12616	NaN	-1.83699	NaN	NaN	-1.74243	NaN	NaN	NaN	-1.81711	NaN	NaN	NaN	NaN	-1.1259	NaN	NaN
clspn	S	88	___1	EELEMRNFADNVKGHSDNEENEETMSAYREK	1	1.07791	-0.676119	0.349155	0.583813	0.253138	0.671106	0.266855	-0.0189934	0.471729	0.406076	0.185524	0.449923	-0.434008	0.163216	0.564358	0.02318	0.769796	0.716372	-0.0982227	0.0397415	NaN	0.0809116	0.753897	0.587847	0.376091	1.01615	0.627064	0.0271225	0.472347	0.260845	-0.0388584	0.718075	0.180674	-0.11755	0.852051	0.648603	-0.440727	0.751389	-0.143848	-0.104876	1.14399	0.584701	0.482197	0.143606
clspn	S	262	___1	ENFEDFELDTEGNQESPEKRKERKAARLGKE	1	1.83835	2.11822	2.36261	1.94411	2.0334	2.30811	2.37074	2.01547	2.53777	2.50694	2.17483	2.55884	2.4872	2.61572	2.58595	2.44662	2.7567	2.48121	2.76995	2.92997	2.73896	2.62602	2.60281	3.25053	3.22838	3.03811	3.04489	3.15391	2.7504	2.77477	2.47621	3.10151	2.73618	2.93264	3.17287	3.05166	2.38659	2.4472	2.73532	2.53047	3.48414	3.04723	2.87967	3.17698
clspn	S	793	___1	EPSLPVEDSQDLYNASPEPKASYLCAGRNSQ	1	NaN	NaN	NaN	NaN	NaN	NaN	NaN	NaN	NaN	NaN	NaN	NaN	NaN	NaN	NaN	0.0444374	-0.287193	0.479673	NaN	0.00282478	-0.329643	-0.0438557	-0.0196362	0.636818	-0.198147	0.64752	NaN	NaN	NaN	-0.188707	NaN	0.727274	NaN	-0.227902	0.0311851	-0.0272102	NaN	-0.567932	0.246202	NaN	NaN	-0.325617	NaN	NaN
clspn	S	1238	___1	PNAPRNSRNFVFQTVSPGKKEETTDKPRSKV	0.999999	NaN	-0.0623722	-0.778338	-1.2144	-0.633392	-0.268215	-1.16093	-2.14756	0.122139	-1.49666	-1.2258	-0.674248	-1.3146	0.609163	-0.26853	0.446619	1.0202	0.424644	0.732773	0.249147	NaN	0.2617	-0.0356464	0.640285	-0.0814495	0.715166	0.364279	0.539757	0.185564	0.210731	0.0879459	0.377169	0.00420952	0.275511	0.144045	0.215864	-0.0435715	0.891964	-0.341147	-0.172522	0.657688	-0.234655	0.193396	0.922758
clspn	S	1263	___1	KPRSKVRKNIAVAMPSPKRFKRDSTPTVKSR	1	0.211134	0.319033	-1.06133	-0.300365	-0.263903	-0.368092	NaN	NaN	-0.629513	-1.1871	NaN	NaN	-0.285866	0.140873	0.153755	-0.0138588	1.46096	0.478073	0.659937	0.221724	-0.109087	NaN	0.245317	-0.267601	0.738783	0.935564	0.530138	0.0654011	0.789579	0.208975	0.553488	0.480234	NaN	0.870104	0.872664	1.23395	NaN	NaN	0.667763	-0.26531	1.10852	0.417711	-0.890017	0.204981
clspn	S	1102	___1	KHLDDASQVDMFRRDSELEEVDGENEETEET	1	NaN	-0.774731	NaN	0.148539	0.0159359	NaN	NaN	NaN	NaN	NaN	NaN	NaN	NaN	NaN	NaN	NaN	NaN	NaN	NaN	NaN	NaN	NaN	NaN	NaN	NaN	NaN	NaN	NaN	NaN	NaN	NaN	NaN	NaN	NaN	NaN	NaN	NaN	NaN	NaN	NaN	NaN	NaN	NaN	NaN
clspn	S	71	___1	VRKKSKKKKVLVDSDSDEELEMRNFADNVKG	1	NaN	-1.60335	-1.14986	-1.83239	NaN	-1.50595	NaN	NaN	-1.33516	NaN	NaN	-1.27955	NaN	NaN	-1.59106	NaN	NaN	NaN	NaN	NaN	-1.28767	NaN	-1.18113	-1.5979	NaN	-1.42385	-1.21139	NaN	-1.32955	-1.10215	NaN	-1.17698	-1.59532	NaN	NaN	-1.13097	NaN	NaN	NaN	NaN	NaN	NaN	NaN	NaN
clua1	S	420	___1	GKPSRRAPKADSLVESDNDF___________	0.999996	-1.76794	-0.556835	-1.31804	-1.13461	-0.896364	-0.567135	-0.950909	-0.777214	-0.207792	-1.50719	-1.16746	-0.608374	NaN	NaN	-1.02143	NaN	-0.268942	-1.16722	-0.622294	-0.484633	-0.965307	-0.13047	-0.553963	-0.353155	-0.967256	-0.455629	-0.833559	-0.360933	-0.285999	-0.454937	-0.837303	-0.410362	-0.822189	-0.192354	-0.575085	-0.327923	NaN	-0.839804	-0.102621	NaN	0.384504	NaN	NaN	-0.450272
cnd2	S	279	___1	ADVKPLSTAEETEPPSPGSMDSTELKSLFLQ	0.998626	-1.59534	-1.32536	-1.31328	NaN	-1.08173	-1.32748	-1.16435	-0.158342	-1.30315	-0.65093	NaN	-1.29961	-0.612423	0.183735	-1.00138	-0.948284	NaN	-1.97102	-0.283884	-0.252727	-1.1276	-0.135925	-0.994135	-1.07007	-0.309698	-1.28949	-1.4656	0.1276	-1.10222	-0.623304	-0.0799274	-0.728575	-0.683128	-0.276148	-1.13415	-0.894388	-0.317886	-1.93316	-1.36772	0.298168	-0.847788	NaN	-0.3857	-0.510113
cnd2	S	225	___1	ERNLNSINRSETERKSEIDPLFQKAAASFDE	0.991208	-0.45089	-0.470181	-0.942068	-0.624298	-0.910898	-1.12658	-0.568071	-0.582581	NaN	-0.469309	-1.32904	-0.604019	-0.329899	NaN	NaN	-0.292513	-0.675545	-0.276176	-0.241951	-0.346918	-0.70616	-0.750174	NaN	-0.664837	NaN	NaN	-0.987045	-1.43154	-1.04944	-1.02978	-1.00054	-0.574961	-1.28381	-0.928112	NaN	NaN	-1.00728	-0.880138	-1.16239	NaN	-1.12431	NaN	-0.985916	-1.22029
cnd2	S	75	___1	IDLQLSNANSPATAISPAQSRGADTPTSLLP	0.992606	-1.53207	-0.327101	NaN	-0.663938	-0.255253	0.21275	0.337864	-0.436659	0.960985	-0.864386	-1.43441	-0.560436	-0.357567	0.525528	NaN	-0.149567	NaN	NaN	0.667507	0.111713	NaN	0.0146084	-0.559097	0.488489	-0.631679	-0.0241451	0.0851727	0.00111961	0.106365	0.16189	-0.845669	-0.497402	NaN	-0.611561	-0.45096	NaN	NaN	-0.994902	-1.12971	-0.202641	NaN	NaN	NaN	-0.159004
cndd3	S	1302	___1	TGSPKGSPRAVNAISSPRSPNAPKSPLSTNA	0.915999	NaN	-3.34408	-1.04846	NaN	NaN	NaN	NaN	NaN	-0.700535	NaN	-1.66828	NaN	NaN	NaN	NaN	NaN	NaN	NaN	NaN	NaN	NaN	NaN	-0.909029	NaN	NaN	NaN	NaN	NaN	-0.720007	NaN	0.0989246	NaN	NaN	NaN	NaN	NaN	NaN	NaN	NaN	NaN	-1.35029	NaN	NaN	-1.30419
cndd3	S	1305	___1	PKGSPRAVNAISSPRSPNAPKSPLSTNAQTP	0.996476	0.28694	NaN	NaN	0.189787	-0.285915	-0.0481358	-0.386618	0.504097	-0.0172996	-0.0575333	NaN	0.0259457	1.02757	0.824081	-0.325306	0.377049	0.198822	-0.259394	0.472723	0.240618	-0.295696	0.174524	NaN	-0.370268	NaN	-0.563644	-0.161015	NaN	0.0729008	0.435244	0.852152	NaN	0.00260925	0.392929	-0.382555	-0.412727	0.489822	-0.206865	0.0928459	0.699003	NaN	-0.0389671	NaN	NaN
cndd3	S	1289	___1	QEENVQNPPSAESTGSPKGSPRAVNAISSPR	0.823113	NaN	NaN	-2.11548	-0.416878	-0.892012	-1.34071	-1.54159	NaN	-3.16225	-1.92307	-1.96189	-1.25962	-1.72278	NaN	-1.55006	-2.22044	-1.21548	-1.84986	-1.68015	NaN	-1.7747	NaN	-0.985725	-1.83092	-1.05054	-1.76118	-1.27631	-1.29972	-0.923216	NaN	-1.27062	NaN	NaN	-1.09085	-1.58529	NaN	-2.61602	-2.09133	-3.81179	NaN	-1.33425	-1.64485	-2.14243	-1.33131
cndd3	S	1456	___1	SIGSHEKERDVLCIMSPDKPAPQPRKWNVES	1	-0.512964	-0.173231	-1.4103	0.0785713	-0.424589	-1.57373	-0.493038	NaN	-1.17256	NaN	NaN	-2.02122	NaN	NaN	NaN	NaN	-0.841419	-2.42009	-1.43307	-1.6137	-1.52286	NaN	-1.38942	-2.14852	-1.92385	-1.41116	-1.61306	-2.25339	-0.854374	-1.63108	NaN	NaN	NaN	NaN	-2.11225	-1.23521	NaN	NaN	-0.999605	NaN	-1.53541	-1.17668	NaN	-1.93422
cndd3	S	1348	___1	RVSILKGQGPRPRQMSLSTLAILNSARKAAQ	1	NaN	0.554035	NaN	0.37487	0.482225	NaN	NaN	NaN	NaN	NaN	NaN	NaN	NaN	NaN	NaN	NaN	NaN	NaN	NaN	NaN	NaN	NaN	NaN	NaN	NaN	NaN	NaN	NaN	NaN	NaN	NaN	NaN	NaN	NaN	NaN	NaN	NaN	NaN	NaN	NaN	NaN	NaN	NaN	NaN
cndd3	S	1372	___1	SARKAAQDNKKQRSKSIGAQPSTPSPARTTS	1	-0.466255	NaN	-1.42132	-1.06544	-1.1507	0.0768509	0.53046	0.920547	1.12691	0.441334	-2.10024	-0.331676	NaN	NaN	-0.382811	NaN	-1.58521	-1.39841	NaN	-0.669212	-0.429108	NaN	-1.0516	-1.22884	-0.280064	-1.46482	-1.36496	-0.935093	-0.594337	NaN	NaN	-1.0471	-1.05765	NaN	-1.40203	NaN	-0.624506	-2.06468	-1.33865	NaN	NaN	-1.48878	NaN	-1.35329
cndd3	S	1381	___1	KKQRSKSIGAQPSTPSPARTTSSKQVTFRSE	0.998517	NaN	NaN	NaN	NaN	NaN	NaN	NaN	NaN	NaN	NaN	NaN	NaN	NaN	NaN	NaN	NaN	-1.80834	NaN	NaN	NaN	-2.61867	NaN	-1.87946	-2.51277	-2.33375	-1.82774	-1.94254	-2.21715	-1.36877	-1.69846	-1.61553	-1.69194	-2.16256	-1.24583	-2.04292	-1.72361	NaN	-2.69866	-3.12414	-2.09628	-1.95581	-2.73462	NaN	-1.97495
cndd3	S	1311	___1	AVNAISSPRSPNAPKSPLSTNAQTPGGAAPC	0.99915	1.21511	-0.373608	0.59042	1.13209	1.25469	1.54831	1.34132	0.674026	1.13264	0.360924	-0.00518608	0.716387	0.707481	1.15369	1.00388	NaN	0.868511	-0.00506592	1.05523	0.963244	1.32306	1.02398	1.58358	0.848669	1.28687	0.676098	1.11981	1.21724	1.47862	1.17687	1.16583	1.03342	1.38936	1.48437	1.56259	1.44213	1.26135	1.20112	1.19193	1.19973	0.942478	1.19475	0.43783	1.65549
cndd3	S	1471	___1	SPDKPAPQPRKWNVESPVQRRSIRQRISGKA	1	-1.83874	-0.241839	NaN	-0.525831	-0.502602	NaN	NaN	NaN	NaN	NaN	NaN	NaN	NaN	NaN	NaN	NaN	-1.08583	-1.79896	-1.8549	-2.63715	NaN	NaN	NaN	NaN	-3.98982	-3.29447	NaN	NaN	-2.00109	-2.31568	-2.2936	NaN	NaN	-2.35006	NaN	NaN	NaN	NaN	NaN	NaN	NaN	NaN	NaN	NaN
cnep1	S	93	___1	TIIQYQTVRYDVLPLSPASRNRLSQVKRKVL	0.970197	-1.477	NaN	-1.74223	-1.83401	-1.73731	-1.59683	-1.54226	-1.78275	-1.3006	-1.0783	NaN	-1.64506	-1.88614	-1.46211	-0.958191	-2.03399	-1.44155	-1.59968	-1.78392	-1.5616	NaN	-1.42689	-1.70877	-1.89298	-1.31082	-1.30934	-1.7315	-1.67774	-1.3037	-1.58825	-1.69988	-1.3287	-1.41922	-1.65423	-1.71961	-1.77764	NaN	-1.5918	-1.69349	NaN	-1.60232	-1.44389	NaN	-1.83151
cnot1	S	1296	___1	DLKPGSLLKDKDRLKSLDEQLSAPKKDVKQP	1	1.525	-0.46702	0.881716	0.938387	1.18166	1.41747	1.3576	1.38735	1.12116	1.22233	0.804117	1.09708	1.79306	1.93457	0.763466	1.1649	1.16526	1.05407	1.1579	1.46682	0.987885	1.23032	1.13345	0.884188	1.15264	1.18971	0.830433	1.04473	1.36692	1.0607	0.976494	1.33305	1.15471	1.49241	1.11362	1.27913	1.18751	0.826113	0.970161	NaN	1.26273	1.10933	NaN	1.04425
cnot1	S	315	___1	THSGLTDGIPLQSITSPGSGIWSDGKDKNDA	0.997248	1.3481	2.06613	2.35334	2.50492	2.46028	1.46514	1.80585	1.7385	2.60349	1.62969	1.19457	2.58152	2.94286	2.32656	2.09523	2.74434	1.59917	0.792315	2.91685	2.34512	1.57021	NaN	1.38987	1.17353	2.02965	1.08606	2.27232	1.65791	-0.0804386	1.52849	NaN	1.353	1.96819	NaN	1.78079	-0.221582	2.42479	1.53072	0.683615	2.1972	0.289642	0.356401	2.74357	0.385986
cnot2	S	332	___1	LSDFPALADRNRREGSGNPTPLINPLAGRAP	0.994101	-3.05466	-0.490639	NaN	NaN	NaN	NaN	NaN	NaN	NaN	NaN	NaN	NaN	NaN	NaN	NaN	NaN	NaN	NaN	NaN	NaN	NaN	NaN	NaN	NaN	NaN	NaN	NaN	NaN	NaN	NaN	NaN	NaN	NaN	NaN	NaN	NaN	NaN	NaN	NaN	NaN	NaN	NaN	NaN	NaN
cnot2	S	255	___1	GIPSRTNNMSSSGLGSPNRSSPSIICMPKQP	1	0.38228	-1.06296	-0.032032	0.985516	0.450931	0.747408	0.350386	-0.861828	1.25143	0.0261726	-0.493921	0.0627728	-0.0281353	0.76066	0.192354	0.904604	0.886169	1.05335	1.11192	0.89381	1.06327	0.97975	1.06014	0.800095	0.294756	1.33171	0.544653	0.647934	0.568605	0.931574	0.310308	1.03522	0.486124	1.1558	1.00798	1.30489	0.526882	0.435371	1.11236	0.494721	1.14219	1.10748	0.483028	0.914639
cnot4	S	432	___1	DLIEKELSVQDQPSLSPTSVQNPNPHLAPKG	0.985584	1.07833	0.877798	NaN	1.31604	1.20836	NaN	1.20819	0.670048	1.23556	0.244759	-0.0824451	NaN	0.785404	0.575674	NaN	0.456739	NaN	NaN	0.465214	NaN	0.794798	NaN	0.197533	NaN	NaN	NaN	NaN	0.144566	NaN	0.158588	NaN	NaN	NaN	NaN	0.0207691	NaN	NaN	NaN	NaN	-0.109114	NaN	NaN	NaN	NaN
cnot4	S	4	___1	____________MSRSPVLKEDPVECPLCME	0.976235	NaN	0.0326004	0.255285	0.434603	0.520201	0.690334	0.543381	0.67757	0.176813	NaN	NaN	NaN	NaN	NaN	NaN	NaN	NaN	NaN	NaN	NaN	NaN	NaN	NaN	NaN	NaN	NaN	NaN	NaN	NaN	0.734074	NaN	NaN	0.612122	NaN	NaN	0.759127	0.569742	0.283977	NaN	0.750017	0.330288	NaN	0.0608273	0.792921
cntln	S	1214	___1	EIRQANLLQEANNGPSKKSVHKAQSLAASIL	1	0.859991	0.108686	0.434467	0.0758228	0.282646	0.418455	0.37846	1.09783	0.291256	0.717884	-0.67481	0.295851	0.938065	0.832392	0.444372	0.772543	0.428068	0.0835037	0.540978	0.69137	-0.0319252	0.089138	0.185194	-0.0662823	0.311407	0.311708	-0.37484	-0.0521908	0.199438	-0.485376	0.21726	0.367975	-0.0619774	0.69515	0.399059	0.325754	-0.104952	-0.60339	-0.309582	-0.257713	0.645676	0.47484	0.0325203	-0.84487
CO039	S	1171	___1	MEKERPKSPVKVKSSSRSIDPLKNSQHHNLW	0.999797	4.24029	3.56524	3.62382	4.15735	3.67265	3.63522	3.76974	4.20945	3.94984	3.65733	2.80818	3.49922	4.08913	4.15169	3.10193	3.99572	3.53359	3.35401	3.98771	3.94352	3.71804	3.93553	3.8713	3.63752	3.52489	3.73646	3.35765	3.60949	3.04541	3.47527	3.79394	3.82391	3.26758	3.8057	3.34251	3.62632	3.56922	2.49537	3.4153	3.61446	3.23284	3.50295	3.25774	3.28724
cobl1	S	220	___1	LGIRELYAVDRSKATSPSDVKPPPLQEACQN	0.882375	0.0555878	-0.775694	0.016119	NaN	-0.431198	-0.0323391	-0.48984	-3.39761	NaN	-0.364101	NaN	-0.35128	-0.261055	-0.455158	NaN	-0.650904	-0.853846	-0.756922	-0.364586	NaN	-0.653433	-2.16951	NaN	-2.33628	NaN	NaN	-1.04562	-0.396688	0.0792866	-0.532976	NaN	-0.43194	-0.334728	0.773016	-0.345684	-0.571755	-0.758947	-0.522322	NaN	-0.953955	-0.0528393	-0.655472	NaN	-0.698158
cobl1	S	440	___1	ISEPPLEEIKEKEETSFSHEVESVRDKTEDV	0.827963	NaN	-0.462908	0.304388	-0.722096	-0.181362	-0.357656	-0.0986443	-0.207733	-0.886267	NaN	-0.482775	-0.714413	-0.736294	-0.824081	-0.782764	NaN	-0.747026	-0.678312	-0.487516	-0.95455	-0.672318	-0.814909	-0.818808	-0.506111	-0.450375	-0.428719	-1.34766	-0.739742	0.0372314	-0.465776	-1.43608	-0.564848	-0.646759	-0.978058	-0.465218	-0.384418	-0.863007	NaN	NaN	-1.01112	-0.517122	-0.822208	-0.411142	-0.737585
cobl1	S	1050	___1	KSGSSIVNAQEKHLESPTLSSKNKSENSLSA	0.993289	0.145311	-0.997387	-0.287041	-0.203737	-0.138634	-0.784226	-0.335031	-0.0745945	-0.615887	NaN	-1.26233	-0.392166	-0.570147	NaN	NaN	-0.422747	-1.03843	-0.710072	-0.620287	NaN	-0.858124	-0.809725	-0.845627	NaN	NaN	-1.01586	NaN	NaN	-0.529966	NaN	NaN	NaN	NaN	-0.862776	-0.968529	NaN	NaN	-1.29845	NaN	NaN	NaN	NaN	NaN	NaN
cobl1	S	989	___1	YSQLTQKPRLDVRLPSISEDELAKDLTEAKK	0.999986	0.0383854	0.108009	NaN	NaN	0.0717049	-0.519638	0.486883	-0.156771	0.433243	-0.373396	-0.686045	-0.577873	-0.754231	NaN	-0.313366	-0.800604	-0.275421	-0.37665	NaN	-0.993881	-1.38462	-0.729256	NaN	-1.02376	NaN	NaN	NaN	NaN	NaN	NaN	NaN	-1.09045	NaN	NaN	-1.60531	NaN	-0.789961	-1.09931	NaN	NaN	NaN	NaN	NaN	NaN
cobl1	S	756	___1	SINHDTLAQHDKRLQSPIGTKSVSPVQAARE	1	1.20281	0.294762	0.299902	0.844103	0.491722	0.288244	0.710079	0.135635	0.172058	-0.185224	-0.5156	-0.0099144	-0.013134	0.455038	0.100872	0.254808	0.0080986	-0.0687504	0.0515823	0.728771	-0.0789032	0.0915852	0.211517	0.00290298	-0.00924873	0.560905	0.17441	0.402561	NaN	0.34594	0.251865	0.138611	0.366554	0.577164	0.0445404	NaN	NaN	-0.0121727	0.480104	0.316763	0.355883	0.00875854	-0.0446472	0.377024
cobl1	S	1154	___1	SSFAPTSSLAIRRSQSFTSSSAPVKQPLKST	0.999944	0.679037	-0.51721	0.131273	-0.184416	-0.666328	0.0175419	-0.447245	0.391508	6.86646e-05	-0.116732	-0.331802	0.262386	0.567093	0.506561	-0.0942898	0.337067	-0.171011	-0.0708466	0.382799	0.297295	-0.0545254	0.186073	0.246723	-0.465284	0.251289	0.0115642	0.104513	0.0592613	0.261585	-0.125965	0.439104	0.379257	0.203589	0.648195	-0.511526	0.57155	0.609693	-0.382246	-0.184792	0.119282	0.411448	0.16709	-0.0922184	0.231819
cobl1	S	1175	___1	APVKQPLKSTGWTSVSPTDVEFRNYSSFSSE	0.927965	-2.18315	-1.37911	NaN	NaN	NaN	NaN	NaN	NaN	NaN	NaN	NaN	NaN	NaN	NaN	NaN	NaN	NaN	NaN	-1.06641	NaN	NaN	NaN	-1.86733	NaN	NaN	-1.37506	NaN	-1.29379	NaN	NaN	NaN	-1.37203	NaN	-1.06439	-1.61251	-1.44801	NaN	NaN	-1.94186	NaN	-0.668285	-2.17404	-1.43254	NaN
cobl1	S	764	___1	QHDKRLQSPIGTKSVSPVQAAREAFFSELSS	0.999992	NaN	NaN	NaN	NaN	NaN	-0.563608	-0.188332	NaN	-0.781586	-0.868515	-1.23491	-0.554712	-0.338446	0.0328579	-0.818562	-0.216236	-0.415344	-0.542736	-0.015379	NaN	-0.797428	-0.160389	-0.3965	-0.454992	-0.816658	-1.10461	-0.636581	-0.672949	-0.854828	-0.129484	-0.0120201	-0.576901	-4.79901	0.180328	-0.667992	-0.117002	-0.126703	-0.767374	-0.376316	0.0995274	0.000646591	-0.840714	-0.470301	-0.206951
cobl1	S	1211	___1	SEDQTLTPEIKYRVHSPPPLLEKKSTVSFES	0.999999	-0.0872097	-0.63467	-0.36068	-0.349634	0.082859	-0.253054	0.0574169	-0.248186	-0.401373	-0.118982	-0.62146	-0.426422	-0.654116	-0.927778	-0.288778	-0.0886898	-0.355268	-0.458996	-0.34441	-0.937555	-0.43747	NaN	0.0371647	-0.0705929	-0.278238	-0.10915	-0.558456	-0.105473	NaN	-0.00131416	-0.162672	-0.255697	-0.762573	-0.865351	-0.314671	-0.510132	-0.884336	-0.245497	-0.996845	NaN	-0.0438805	-0.900053	NaN	-0.214321
cof1b	S	40	___1	DVVKVFNDMKVRHQLSPEEAKKRKKAVIFCL	1	3.36315	3.32949	3.11973	2.63255	2.90891	2.59277	3.47138	3.92293	2.87373	3.48754	2.9261	3.66074	3.76579	4.10916	3.46955	4.23064	3.35714	3.87935	4.0407	3.89763	3.38919	4.23911	3.68506	3.92067	3.30457	4.04025	3.40627	3.37147	3.22973	3.28879	3.75493	4.16685	3.46711	-2.60248	3.95461	3.30648	3.51863	-3.20665	3.37722	3.68048	3.48539	3.68906	-3.3267	3.27006
cog1	S	933	___1	KTKGRAEEDTMIQVTSPVQSSEEESFRPGSL	0.959916	NaN	NaN	NaN	-0.406019	NaN	NaN	NaN	NaN	NaN	-0.418722	NaN	-0.117798	NaN	NaN	-0.217585	NaN	NaN	NaN	0.109285	NaN	-0.375765	NaN	-1.94662	NaN	NaN	NaN	NaN	NaN	NaN	NaN	NaN	NaN	NaN	NaN	NaN	NaN	NaN	NaN	NaN	NaN	NaN	NaN	NaN	NaN
coil	S	5	___1	___________MAAPSPVRVKLLFDYPPPAI	1	NaN	-0.735895	-0.247139	NaN	NaN	NaN	0.0448818	0.914955	-0.213244	0.044363	-0.688534	0.122887	0.832855	1.28492	0.300941	0.549393	-0.0502148	0.352711	0.70258	0.599016	0.174788	0.832117	0.740503	NaN	NaN	NaN	0.316208	0.163088	NaN	0.553627	0.662596	0.674242	0.344048	0.864656	0.352335	NaN	0.642992	-0.236608	NaN	0.541006	NaN	NaN	-3.44966	-0.112598
coil	S	258	___1	RQNQAATRESVTHSVSPKAVNGISSTKNKKA	0.999896	NaN	NaN	NaN	NaN	NaN	0.824646	1.05722	1.24614	0.698896	NaN	NaN	NaN	NaN	NaN	NaN	NaN	1.41507	NaN	NaN	NaN	1.04036	NaN	NaN	NaN	NaN	NaN	1.23107	1.03673	NaN	1.71885	NaN	1.58509	1.36183	NaN	NaN	1.39693	1.51361	1.195	1.75971	1.63703	NaN	NaN	NaN	1.50753
coil	S	497	___1	QQTMRKPGKFDVVYQSEDGEDIVEYAVPQES	0.994026	NaN	-2.33426	NaN	-0.21625	-0.809656	-0.402075	-1.29371	-0.566763	-0.607605	-0.209688	-0.782185	-0.108458	-0.568499	-0.359291	NaN	-1.0319	-2.32233	-2.39976	NaN	NaN	NaN	-2.55027	-1.70224	-2.04537	NaN	-1.82392	-0.205042	-3.51853	-2.57078	-3.23322	-0.212225	-2.20102	-1.14075	-1.34954	-1.92466	-2.19642	-2.46894	NaN	-2.69946	-0.86953	NaN	-3.47228	NaN	-1.52684
coil	S	160	___1	IRDKRKPSPPMECNASDPEELRESGRKTHKG	1	NaN	NaN	NaN	NaN	NaN	NaN	NaN	NaN	NaN	NaN	NaN	NaN	NaN	NaN	NaN	NaN	NaN	NaN	NaN	-2.21655	NaN	-1.74339	-1.55895	-1.73348	NaN	NaN	-1.6875	NaN	-1.55113	NaN	NaN	-2.01298	NaN	NaN	NaN	-2.70865	NaN	-1.04642	-0.863357	-2.07448	-1.30247	-1.49597	NaN	NaN
coil	S	330	___1	DSAESIELVIKKSNASLSSLTDNRVAGVSDK	0.999878	-0.678167	-0.0753574	-1.27865	-0.266068	-0.436947	-0.928473	-1.21039	-0.927965	-1.54012	-1.08587	NaN	NaN	NaN	-0.995649	-0.959717	NaN	-1.14777	-1.96425	-1.22046	-1.57247	-1.23322	-0.896976	-1.36199	-1.71501	-1.41516	-2.08928	-1.4419	-1.61549	-0.654566	NaN	-1.08367	NaN	-1.01061	-1.85667	NaN	-1.01373	NaN	-1.14804	-1.70556	NaN	-1.81483	-1.82074	NaN	-1.08785
com1	S	674	___1	MGDPDDSEAESKDQDSFGEMFDKTEYGEYAS	1	-0.0200253	0.178942	0.04496	0.533157	0.366011	0.59343	0.296351	-0.324837	0.0983486	-0.131411	0.297258	0.0406723	-0.355873	-0.51371	0.228716	-0.361809	0.268892	-0.337618	0.291767	-0.469509	0.123175	-0.454393	-0.0690422	0.583208	0.0180473	0.506517	-0.0222149	0.172077	0.461925	0.0492554	-0.150782	0.372393	0.106916	0.318012	0.301008	0.871674	-0.364059	0.168335	0.0570984	-0.688168	0.798264	0.0411148	-0.536434	0.480692
com1	S	328	___1	FQTNDDDTEWNRREASPVFGEPVRNIRRGTD	1	-0.153761	1.18033	-0.441238	-0.127457	-0.183891	0.572857	0.0837688	-0.814749	0.0711308	-0.959919	NaN	-1.25374	-0.426115	0.364975	0.468678	0.306929	0.609611	-0.11935	0.0724621	0.768993	0.369324	0.184669	0.483267	0.894808	0.4461	0.44981	0.382515	0.800514	1.33115	0.739307	1.14179	0.792173	0.613646	1.39588	0.657435	1.2431	1.18655	0.396227	1.00954	0.86376	0.975418	0.977253	0.707216	1.1913
com1	S	832	___1	STQTCKDRGYIKEELSPCQRPRRRQPYNAIF	1	NaN	NaN	NaN	NaN	NaN	NaN	NaN	NaN	NaN	NaN	NaN	NaN	NaN	NaN	NaN	NaN	-3.98476	-1.69265	-0.264015	0.025259	NaN	-1.51415	NaN	-2.72942	NaN	-1.69356	-1.69025	-2.43454	-1.15253	-1.02946	-0.59988	-2.61704	-2.72676	NaN	NaN	NaN	-1.89813	NaN	NaN	NaN	-1.30961	NaN	NaN	-1.47453
com1	S	451	___1	KRKNAEAEQEESCESSFDKENNIPLKDISGA	0.856442	NaN	-1.96433	NaN	-1.27951	-1.20899	NaN	NaN	NaN	NaN	NaN	NaN	NaN	NaN	NaN	NaN	NaN	NaN	NaN	NaN	NaN	NaN	NaN	NaN	NaN	NaN	NaN	NaN	NaN	NaN	NaN	NaN	NaN	NaN	NaN	NaN	NaN	NaN	NaN	NaN	NaN	NaN	NaN	NaN	NaN
com1	S	409	___1	VISQCSSNRQDVLRPSPNKSDAQMGKYIFDS	1	-1.37684	-1.09541	-3.64542	-1.55617	-3.05365	-0.529831	-1.34232	NaN	-1.05485	NaN	NaN	NaN	-2.10199	0.0786228	-1.14671	-0.224869	-0.73317	-0.571468	0.0829697	0.159704	-0.303505	-0.271736	-0.232819	-0.210077	-0.884626	-0.24044	-0.761063	-0.232426	0.144604	-0.202921	-0.0349979	-0.537464	-0.500929	0.479471	-0.518736	0.160818	-0.00189591	-1.47074	-0.0318203	-0.470829	-0.420525	-0.648172	-0.348555	-0.321055
com1	S	635	___1	SQYEMDMTMEDSKSGSPAKPELEDMDYTYVN	0.757288	NaN	0.205223	-0.109156	0.513113	0.994076	0.984653	0.574423	NaN	0.759605	0.133333	0.754114	0.905335	NaN	-0.190947	1.16776	-0.105888	0.757332	0.195208	0.294445	0.483597	1.11204	NaN	0.760607	1.03824	0.176323	0.419014	1.00189	0.876903	NaN	0.553564	-0.108225	0.484241	0.494076	NaN	0.704384	NaN	0.447105	NaN	-0.0774517	0.396387	0.00328255	0.580181	-0.109125	1.52478
comd1	S	138	___1	RIDLKSQSRHTDQENSPVAIVEMEIGKNDKT	0.924805	-1.52815	-1.65308	-1.66273	-1.66769	-1.29847	-2.33213	NaN	-3.50537	-2.12945	NaN	NaN	-1.94756	-1.73319	-2.20373	NaN	NaN	-1.93968	NaN	NaN	-1.99076	NaN	-3.06056	-2.82044	-1.53739	-3.19698	-1.61175	-2.13929	-3.79137	-2.2737	-2.82447	NaN	-2.45093	-2.62171	NaN	NaN	-2.10831	NaN	-1.49126	NaN	NaN	-2.3474	-2.80931	-2.17866	-2.25419
copa	S	173	___1	TVRVWDISGLRKKNLSPGAVEADVRGISGVD	1	3.03247	2.85083	2.85075	2.46122	2.73054	2.71616	2.92431	3.47682	3.01901	2.89676	2.54487	3.01009	3.40603	3.74314	3.32863	3.13635	3.37448	3.14623	3.27471	3.331	3.1175	3.27153	2.96448	3.3022	3.09117	3.65841	3.30461	3.13846	3.42467	3.24307	2.98656	3.56186	3.01483	3.30162	3.75575	3.6885	2.87863	3.12185	3.03832	2.8594	2.96706	3.35299	2.77893	3.38031
copb2	S	872	___1	VEVPHQAVPIPITAPSPSIPAPEMPAPKSDV	0.981233	1.00759	2.71541	2.41148	2.53111	3.05411	1.92202	NaN	0.857773	2.28635	2.15905	NaN	2.31819	1.88501	1.58365	1.8447	2.00976	2.19828	1.97672	1.84976	2.19108	2.46458	1.34711	1.83207	2.3425	1.87255	2.18519	2.22784	1.78624	NaN	NaN	0.893757	1.49427	1.19965	0.399492	1.59645	NaN	1.07307	1.51342	NaN	0.564446	-3.04604	1.61032	0.663422	0.636814
copd	S	256	___1	VDKLKSEGETIVTPSSGKRPSEVAKVLAPPV	0.930046	2.83136	1.98859	1.9604	2.64231	1.97553	-2.49972	NaN	NaN	NaN	NaN	NaN	-3.27865	NaN	-2.76528	NaN	NaN	-2.73023	-2.9425	NaN	NaN	-2.32524	NaN	-1.86368	-2.48567	NaN	-2.3375	NaN	-2.95222	-1.32215	-2.25476	-2.16356	-1.99033	NaN	-1.6956	-4.32517	-2.20014	NaN	-2.88747	NaN	-2.20209	-3.198	NaN	NaN	NaN
cox5a	S	46	___1	PAAVAARCYSHAKHESDEEFDARWVTYFNKP	1	NaN	NaN	-0.26108	NaN	-1.11339	-2.22963	-0.149738	-2.49547	-3.35494	NaN	-1.41837	-3.09334	NaN	NaN	NaN	NaN	-2.15653	-2.0919	NaN	NaN	NaN	NaN	NaN	NaN	NaN	NaN	NaN	NaN	NaN	NaN	NaN	NaN	NaN	NaN	NaN	NaN	NaN	-0.966221	NaN	NaN	NaN	NaN	NaN	NaN
cox6a	S	128	___1	FHNAHVNALPNGYEESEH_____________	0.999999	0.271107	NaN	2.1344	NaN	0.463663	-1.14741	0.961582	-1.43563	-2.12303	NaN	1.13012	NaN	NaN	NaN	NaN	-1.73097	NaN	-0.172615	NaN	NaN	NaN	NaN	NaN	NaN	NaN	NaN	NaN	NaN	NaN	NaN	NaN	NaN	NaN	NaN	NaN	NaN	NaN	NaN	NaN	NaN	NaN	NaN	NaN	NaN
coxam	S	3	___1	_____________MDSANPDDFLRHVEKDVL	1	-1.477	-4.08094	-1.62138	NaN	-2.85312	-2.15362	NaN	-2.53027	NaN	-2.20391	-1.3712	-1.66352	-2.1632	NaN	NaN	NaN	NaN	NaN	NaN	NaN	NaN	NaN	NaN	NaN	NaN	NaN	NaN	NaN	NaN	NaN	NaN	NaN	NaN	NaN	NaN	NaN	NaN	NaN	NaN	NaN	NaN	NaN	NaN	NaN
CP007	S	24	___1	HNPGTSDVCHQSPTLSPASNSQHLKSSQSLQ	0.994412	NaN	NaN	NaN	NaN	-0.52347	NaN	NaN	NaN	NaN	NaN	0.292011	NaN	-0.720211	NaN	NaN	NaN	NaN	0.0766735	NaN	-0.0827217	NaN	NaN	NaN	NaN	NaN	NaN	NaN	NaN	NaN	NaN	NaN	NaN	NaN	NaN	NaN	NaN	-0.022459	0.505123	NaN	NaN	NaN	NaN	NaN	NaN
cp072	S	157	___1	PPPRNSRAPPRLTVVSPNRATPTETGSSVET	1	-1.33825	-2.17796	NaN	-2.0873	-2.27092	NaN	NaN	-1.58937	NaN	NaN	NaN	NaN	NaN	NaN	NaN	NaN	NaN	-1.74399	NaN	NaN	-1.46033	NaN	-1.51501	NaN	NaN	-1.6564	NaN	NaN	-1.76264	NaN	-1.49539	-1.51572	-2.02086	-1.29891	NaN	-1.80157	NaN	-2.37515	-1.85828	NaN	-1.53652	NaN	NaN	-2.01138
cp088	S	124	___1	LTGKIKKRKKNKEQSSPDIETTDLLSSDKSD	0.926232	-0.0725632	NaN	-0.210472	-0.132423	-0.709953	NaN	-0.207058	NaN	NaN	-0.482937	NaN	NaN	-0.00602531	NaN	-0.764633	0.0873489	-0.251688	NaN	-0.476583	NaN	NaN	-0.443899	-0.635695	-0.830435	NaN	-0.769564	NaN	-0.440443	NaN	-0.329489	-0.312664	-0.54215	NaN	NaN	-0.634781	-0.215693	NaN	NaN	-0.887795	NaN	1.11249	-0.945549	NaN	-0.31587
cp088	S	101	___1	TTEQTEEQGDPDVPASPVVTERKLTGKIKKR	0.993896	0.0518169	NaN	-1.3193	-0.305145	-0.679535	-0.539114	-1.12205	-2.09858	-0.865627	NaN	NaN	-0.818897	NaN	NaN	NaN	NaN	-0.9883	NaN	-1.32012	-1.44823	NaN	-1.74821	-1.91067	NaN	-0.656939	-1.17369	-1.79321	-1.18676	-0.333172	-1.01133	NaN	-1.58842	-0.878286	NaN	-2.11071	-0.858378	NaN	NaN	-0.832577	NaN	-0.0706654	NaN	-1.0836	-0.934334
cp110	S	593	___1	EQEKRWIHKQRNRSGSLQLSSTEISKGSLGD	0.955882	0.034296	-1.75443	-0.190948	-0.849163	-0.503452	-0.120478	-0.145943	0.0934467	-0.551451	-0.287706	-0.266691	0.17354	-0.000343323	-0.129677	0.0505905	-0.405579	-0.00435257	NaN	-0.54591	-0.390926	-0.689484	-0.159348	0.0551357	-0.0294838	0.201061	-0.88504	0.134169	-0.0162353	0.385914	-0.237328	0.230635	-0.0198135	0.442518	0.114985	-0.151966	0.697418	0.0176334	0.256359	-0.939335	0.33507	0.468483	-0.165489	-0.281244	0.522367
cp135	S	443	___1	VERMRTQYGIARSDRSPSRLDSFVKTLEEER	0.844324	NaN	NaN	NaN	-0.416878	NaN	0.0611324	-1.00936	NaN	NaN	-1.09175	NaN	NaN	NaN	-0.942781	NaN	-0.753376	NaN	NaN	-0.586847	NaN	NaN	-0.149225	NaN	0.0559559	-0.596613	-0.266409	NaN	NaN	-0.0789089	-0.408976	NaN	-0.138935	NaN	-1.08776	NaN	NaN	NaN	NaN	NaN	-0.773291	NaN	-0.541815	NaN	NaN
cp20a	S	218	___1	WSEIGKGFLDGSIERSPSRKKLYEDALMEME	0.836171	0.174587	-0.220121	0.778803	-0.156406	0.488121	0.600391	0.78434	0.537724	0.30278	0.249037	0.522465	0.407669	0.265869	-0.159817	0.668154	NaN	0.797182	0.496632	NaN	-0.257908	-0.0165672	-0.19791	0.271067	0.624641	0.282333	0.572906	0.174438	NaN	0.311718	NaN	0.577843	0.774366	0.571516	NaN	0.640528	NaN	NaN	0.707815	NaN	NaN	-0.187206	0.665215	NaN	-0.0904369
cpe1b	S	248	___1	SRLDQDHAALAAATASPLGITKRWPGTSVWP	0.97192	NaN	NaN	NaN	NaN	NaN	NaN	NaN	NaN	NaN	NaN	NaN	NaN	NaN	NaN	NaN	NaN	1.42343	0.973982	1.22181	0.823919	0.0428905	0.8979	NaN	0.461121	0.359303	NaN	0.429399	NaN	0.928415	0.940966	NaN	1.18349	NaN	NaN	NaN	0.567074	-1.46297	NaN	1.78636	NaN	1.15136	NaN	NaN	NaN
cpin1	S	255	___1	KPAPSSLLASGCGEGSEKKRKACKNCTCGLA	0.999961	1.41292	1.38092	1.27802	0.968353	1.22604	0.105301	0.939558	1.21846	0.197977	0.346504	-0.340197	0.0433941	0.281715	NaN	-0.691008	-0.078001	-0.365471	-0.705017	-0.297602	NaN	-0.497147	NaN	-0.579929	-0.577801	NaN	-0.77294	-0.624893	-0.561853	-0.384319	NaN	NaN	-0.638765	NaN	NaN	NaN	-1.03141	NaN	-1.54094	-0.780975	NaN	-0.713539	NaN	NaN	-1.42393
cpne1	S	13	___1	___MAQCVTKIQLSISCSDLLDKDVGSKSDP	0.985089	-2.45124	-2.24359	-2.59001	-2.00156	NaN	NaN	NaN	-2.43273	-2.0657	-1.86105	-2.22944	-1.74773	-1.30202	NaN	-1.91756	-1.62829	-2.10594	NaN	-1.67047	NaN	NaN	-2.20341	-1.77459	-0.40399	-0.996715	-1.51739	NaN	-1.11365	NaN	-1.52131	NaN	-1.31008	-1.54873	-2.18757	-1.08682	NaN	NaN	-2.34538	NaN	-2.18711	-1.86459	-1.49129	NaN	-1.09397
cpne3	S	307	___1	FVVGIDFTGSNGDPRSPDSLHHISSNGVNEY	0.999877	-0.503195	-1.93264	-1.40328	-0.811323	-0.996292	NaN	-1.45204	NaN	NaN	-1.34969	NaN	NaN	NaN	NaN	NaN	NaN	NaN	NaN	NaN	NaN	NaN	NaN	-1.19752	-1.49275	-2.48864	-0.428373	-3.26308	NaN	NaN	NaN	NaN	-1.14511	NaN	NaN	-0.901585	NaN	NaN	-0.427343	-2.05606	NaN	-1.89031	-2.18575	NaN	NaN
cpsf1	S	426	___1	PDKPDEPPNKKKRVDSSLALPGSKGNTVDEV	0.955552	1.24538	0.926838	0.796476	0.8853	0.965942	0.00575256	0.85713	0.8734	0.220005	0.347197	-1.18468	0.106459	0.200853	0.02351	-1.51906	-0.113682	-0.352919	-0.61927	-0.732884	-0.682947	-0.979734	-1.13143	-0.902586	-1.9279	-1.32722	-1.52402	-1.59015	-1.82356	-1.27823	-1.58665	-1.54382	-1.76463	-1.86453	-1.85253	-1.87022	-1.37203	-1.67654	NaN	-1.77658	NaN	-2.41329	NaN	NaN	NaN
cpvl	S	348	___1	QEYFGSFLSLSEVRKSIHVGNLTFHDGSEVE	0.990891	NaN	NaN	NaN	NaN	NaN	NaN	NaN	NaN	NaN	NaN	NaN	NaN	-1.75567	-1.11329	-0.528446	-0.521862	NaN	NaN	-0.828806	NaN	NaN	-0.810751	NaN	NaN	-0.121193	-0.0993195	0.0394402	-1.27724	NaN	NaN	-0.272499	-0.733738	NaN	NaN	NaN	NaN	-0.679302	NaN	NaN	-1.02223	-1.00269	-1.87039	NaN	-0.437099
cq028	S	649	___1	SEDGTLRALDPEVPLSPGEVSPSHPQSDTES	0.999584	NaN	-0.40741	-0.567669	-0.461012	-0.160335	0.225944	-0.419979	-0.388344	0.0560169	-0.561743	NaN	0.166016	-0.00811386	-0.987825	-0.849661	-0.381493	0.00310135	-0.192892	-0.520727	-0.743918	-0.214552	-0.449955	-0.000898361	-0.698017	NaN	NaN	0.0192623	0.0661583	0.235744	-0.0308342	0.0150585	-0.296539	-0.253601	-0.475565	NaN	-0.387777	-0.0550652	-0.00154495	NaN	-0.154865	NaN	NaN	-0.429863	0.462255
cq028	S	594	___1	LQRKKKPVEPISRTNSQDGNSMEGSRPAAPA	0.999999	1.4401	0.585768	1.55829	1.28372	1.00877	1.65657	1.07223	2.82736	1.87651	1.92663	NaN	1.99718	2.6733	3.08789	1.80888	2.46251	1.48022	1.05163	2.33205	2.54231	1.62455	2.76374	1.80677	1.47641	2.56721	1.24733	1.55357	2.80687	2.06367	2.03138	2.82218	1.95902	2.06626	2.62478	1.63131	1.81893	2.59395	0.909353	1.84484	2.72643	1.845	1.32339	2.43792	1.63513
CR025	S	279	___1	VHSMLAATVVKELNNSLTNQDNLAPWRTRGL	0.999943	NaN	0.182739	NaN	-0.0136261	0.132166	-1.12055	NaN	NaN	-0.664436	NaN	NaN	NaN	-1.69139	-0.788126	NaN	-0.786509	0.671081	-0.229246	-0.149179	0.256199	0.141544	0.322008	-0.908787	-0.0985756	-0.814993	-0.249392	-0.426069	-0.000394821	-0.528969	-0.100574	-0.673695	-0.197092	-1.34181	-0.422146	-0.414045	-0.288746	NaN	-0.791893	0.953428	-0.706133	0.157177	-0.827549	NaN	-0.330923
CR025	S	28	___1	LDAEVPPQIDQQKVDSPAEEGSLELEASLKD	0.99949	NaN	NaN	NaN	NaN	NaN	NaN	NaN	NaN	NaN	NaN	NaN	NaN	NaN	NaN	NaN	NaN	NaN	NaN	NaN	NaN	NaN	NaN	NaN	NaN	NaN	NaN	NaN	NaN	NaN	NaN	NaN	NaN	NaN	NaN	-2.09917	NaN	-1.1879	NaN	NaN	NaN	NaN	NaN	NaN	NaN
crcm1	S	253	___1	AQLQDQLDHRGDPVQSPVHYA__________	1	0.078537	-0.678396	-0.485777	-0.654676	-0.69693	-0.360424	NaN	0.0696106	-0.48435	-0.489313	-1.55631	NaN	-0.11587	0.0371342	-0.566832	-0.405888	-0.540308	-0.882549	-0.257486	0.0464001	-1.22243	-0.450609	-0.684477	-0.820673	-0.337126	-0.607357	-0.611465	-0.493454	-0.474804	-0.733168	-0.534447	-0.572016	-0.638899	0.142288	-0.931242	-0.280556	-0.539673	-1.22164	-0.594383	-0.829819	NaN	-0.240532	-0.319763	-1.08841
CS021	S	596	___1	SPPVVPTPPSSVRAESPIPAAGSPYLMINSP	0.999998	NaN	NaN	-0.745564	NaN	-0.948326	NaN	NaN	-0.511189	-0.650989	-1.38263	NaN	-0.522848	-0.630959	-0.498377	NaN	-0.956127	NaN	NaN	-1.15486	-1.21688	NaN	-0.968925	-0.818083	-1.23147	-0.920298	NaN	-1.03368	-0.618923	-1.41161	-1.58384	-1.34256	-0.894196	-0.424868	NaN	-0.934082	NaN	-0.861284	NaN	NaN	-0.950989	NaN	NaN	-1.44964	NaN
CS021	S	513	___1	EKKMMFESMVIESSDSPLKKRQSGSQEFLEP	0.992538	NaN	NaN	NaN	-1.60911	-1.5132	NaN	NaN	NaN	NaN	NaN	-1.71378	-1.4508	NaN	NaN	-1.63834	NaN	-1.36164	-1.66106	-0.999979	-1.24833	-1.10242	-2.04938	-2.24612	-0.860172	-1.81501	-1.52107	-1.04452	-2.42935	NaN	-1.29078	-1.6272	-1.67704	-2.35122	NaN	-1.41707	-1.54508	NaN	-2.33289	-1.45203	-1.04906	-1.75741	-1.88748	-2.42525	-1.28337
CS021	S	581	___1	HSSLLRRPASISPLDSPPVVPTPPSSVRAES	0.997333	0.62661	-1.131	0.288492	-0.457165	-0.375818	-0.806809	-0.380043	0.00315285	0.1033	-0.320671	-1.67929	-0.140661	-0.331593	-0.560646	NaN	-1.91298	-0.174875	-0.565105	-0.0573654	-0.281267	NaN	-0.315388	-0.747105	NaN	-2.18538	-0.975699	NaN	-1.55987	-0.510836	-1.01783	-1.5062	-0.846443	-0.769155	NaN	NaN	NaN	NaN	NaN	NaN	NaN	-0.845728	NaN	NaN	-0.756216
CS021	S	703	___1	ASEEVKESPRLRRQRSLLIQSWESGNPTPRD	1	-2.22737	NaN	-1.78135	-2.94133	NaN	-2.25048	-2.75982	-2.00112	-1.95228	-1.01392	NaN	-1.4444	-1.714	NaN	-1.87183	NaN	NaN	NaN	NaN	NaN	NaN	NaN	NaN	NaN	NaN	NaN	NaN	NaN	NaN	NaN	NaN	NaN	NaN	NaN	NaN	NaN	NaN	NaN	NaN	NaN	NaN	NaN	NaN	NaN
CS047	S	236	___1	FSRLGDSCEEDRAHASDDEGSVLQYAGVLKR	0.870381	NaN	NaN	NaN	NaN	NaN	NaN	NaN	NaN	NaN	NaN	NaN	NaN	NaN	NaN	NaN	NaN	NaN	NaN	NaN	NaN	NaN	NaN	NaN	NaN	NaN	NaN	NaN	NaN	NaN	NaN	NaN	NaN	NaN	NaN	NaN	NaN	NaN	NaN	NaN	NaN	-0.900816	-1.19255	NaN	-1.53502
csdc2	S	136	___1	KNQKFQAVEVILTHLSPHTKHETWSGQIISS	0.810697	-2.21413	NaN	-1.57259	-1.82627	-1.56002	NaN	-1.29831	NaN	-1.00399	-1.29638	-1.36906	-3.50349	NaN	NaN	-0.875448	-1.05936	-3.37895	-1.27614	NaN	NaN	-1.2142	NaN	-1.5591	-0.221438	NaN	-0.951748	-1.05668	NaN	NaN	-1.27269	NaN	-3.48352	NaN	NaN	NaN	NaN	NaN	NaN	NaN	NaN	NaN	NaN	NaN	NaN
csdc2	S	45	___1	SRLWERSHLFLGDLPSPLPTKRTRTYSATAR	0.99997	1.35289	1.60803	0.636793	1.78026	1.6185	NaN	-3.13759	NaN	NaN	NaN	NaN	NaN	NaN	NaN	NaN	NaN	NaN	NaN	NaN	NaN	NaN	NaN	NaN	NaN	NaN	NaN	NaN	NaN	NaN	NaN	NaN	NaN	NaN	NaN	NaN	NaN	NaN	NaN	NaN	NaN	NaN	NaN	NaN	NaN
csdc2	S	17	___1	SSDPTTPTQPLHSPKSPVATSYPFHREGSRL	0.999941	-0.657925	-0.686045	-1.11113	-0.655035	-0.9893	-1.50284	-1.67169	-1.52558	-0.941574	NaN	NaN	-1.9469	NaN	NaN	-1.59154	-1.18155	-0.974764	NaN	-0.730856	NaN	-2.07177	-0.671432	-1.34064	-1.18856	-1.30083	-0.678184	-1.18064	-4.66461	-1.35438	-0.966356	-1.41987	NaN	-0.809614	-1.08289	-1.24558	-1.12302	-1.32359	-0.637337	-0.904011	-1.70205	-0.629486	NaN	-1.26639	-1.56441
csdc2	S	14	___1	__MSSDPTTPTQPLHSPKSPVATSYPFHREG	0.999999	2.6523	0.629221	-0.902927	1.80104	0.46784	1.83515	-1.02944	0.698757	1.91161	0.748812	-0.0485859	1.65406	NaN	1.68946	2.59341	NaN	1.37392	-0.445068	NaN	1.13462	3.00625	2.32636	0.337809	1.65366	2.33896	1.63044	0.243267	0.00435257	2.97226	NaN	NaN	2.0164	NaN	NaN	2.36744	NaN	2.89231	-1.50164	-0.241438	NaN	0.321629	-0.128626	2.85663	1.60981
csde1	S	797	___1	MVAAPRPDRLVNRLKSITLDDTSAPRLIVLR	0.99188	3.31396	1.83681	2.71533	3.32533	3.3609	3.4829	3.54285	3.20245	3.5628	2.6618	2.30209	2.60535	2.82164	3.59098	2.64874	3.32714	3.62987	3.14518	3.23177	3.37932	2.96761	3.45803	3.09215	3.07151	3.29058	3.2065	3.01054	3.11236	3.93584	3.23057	3.26379	3.31544	3.00738	3.39298	3.22359	3.26248	2.96697	3.05065	3.29031	3.14747	3.59568	3.15613	2.8352	3.41456
csde1	S	115	___1	NGQVVCAVPHNLETKSPAAPGQSPSGSVCYE	1	2.11918	1.54192	1.66535	0.963047	1.05542	1.31699	1.07892	1.60745	1.16335	0.755463	0.0580635	0.770195	0.992029	1.1539	0.869227	0.903734	0.556932	0.83926	0.482935	0.735008	0.344263	0.59358	0.138559	0.460901	0.711929	0.715305	0.462713	0.480404	0.898487	0.608616	0.568333	0.718453	0.342932	0.638825	0.742065	0.990595	0.562157	0.00613213	0.506248	0.151749	0.419065	0.643595	-0.374147	-0.137388
csn1	S	536	___1	VLRNQIHVKSPPREGSQGELTPANSQSRLST	1	3.4406	2.01471	2.65901	2.75438	1.74897	2.6457	2.40638	3.6238	2.74897	2.83459	2.18507	3.14949	3.25431	3.6772	2.9419	3.31232	2.80484	2.85707	3.3713	3.55215	3.04299	3.11622	2.83962	2.68795	2.60839	2.9773	2.83187	2.63068	2.97865	2.84906	3.02714	2.92852	2.7589	3.45281	2.97932	3.29625	3.11735	2.41951	2.69333	2.88783	2.63428	2.65741	2.68723	2.91458
csn3	S	421	___1	KSMGSQEDDSGSKPSSYS_____________	0.944252	3.48586	3.06541	NaN	3.38777	NaN	3.60144	3.8831	3.27944	3.69119	3.14039	3.13851	3.59538	-3.24457	2.88239	2.69061	2.89239	NaN	2.91353	2.89062	2.76449	3.30872	2.64519	3.11996	2.84028	NaN	NaN	3.01582	2.83428	-2.3213	2.85382	2.30052	NaN	2.69343	2.38594	NaN	NaN	NaN	NaN	NaN	2.06521	NaN	2.44878	NaN	2.60949
csn3	S	423	___1	MGSQEDDSGSKPSSYS_______________	0.85597	-2.27867	-2.6526	3.80292	-2.10725	-1.97857	NaN	-1.87543	-2.48319	-2.08938	-2.16138	-1.79354	-1.7845	-2.29077	-2.66647	-2.65447	-2.12253	3.49631	-2.54411	-2.104	-2.24614	-1.627	-1.83323	-1.54547	-1.88607	2.6823	-2.15756	-1.74118	NaN	-1.60662	-2.23836	NaN	3.07659	-2.17601	NaN	2.84335	3.0038	2.21567	-1.8581	2.42553	NaN	2.63549	-3.47112	1.07888	-1.52162
csp	S	10	___1	______MADQRQRSLSTSGESLYHVLGLDKN	0.999913	3.29125	5.37567	4.45567	NaN	5.42772	4.39133	4.31357	NaN	5.01363	2.29588	3.91754	5.30673	2.87465	2.87388	5.13116	1.0363	5.14253	4.74061	NaN	3.38526	4.26512	NaN	4.17348	5.21064	5.20442	NaN	5.69931	4.32692	3.66736	4.64689	NaN	4.03028	4.90721	NaN	4.62236	3.30824	1.72621	4.72105	NaN	NaN	3.76309	NaN	3.27005	4.92693
cstf2	S	196	___1	QMFELMKQMKLCVQNSPQEARNMLLQNPQLA	1	0.677565	0.569397	NaN	0.397215	-0.132641	-2.53701	-1.20559	-0.916567	-1.95809	-1.52471	NaN	-2.18516	-1.19033	NaN	-2.07139	-1.35181	-2.57901	-1.72407	-1.34054	-0.732101	-1.72545	-1.26792	-2.36536	-2.33683	-2.71767	-1.70532	-2.41622	-3.58985	NaN	-2.04003	-1.78108	NaN	-2.18715	-1.51861	-1.87448	-1.75785	-1.96535	-2.85804	NaN	-2.22022	-2.32696	-2.27385	NaN	-2.73483
cstf2	S	507	___1	RQVPGIQGASAQGGFSPGQSQVTPQDHEKAA	0.999977	4.27468	4.46913	3.72524	4.0195	3.65331	NaN	0.727819	NaN	-0.624969	NaN	-0.49884	-1.49035	NaN	NaN	NaN	-0.822521	0.605831	-0.379503	0.332254	0.498381	0.936256	0.974075	NaN	NaN	NaN	NaN	0.11837	NaN	NaN	0.821817	-0.211308	NaN	-0.0982323	NaN	NaN	NaN	-0.0530968	-0.126282	NaN	0.508457	NaN	NaN	NaN	NaN
cstf2	S	155	___1	KEELKSLGTGAPIIESPYGDPVSPEDAPESI	0.846733	-2.07137	NaN	-1.1477	-0.240772	NaN	NaN	NaN	NaN	NaN	NaN	NaN	-2.21925	NaN	NaN	NaN	NaN	-1.43307	-1.50854	NaN	-1.5252	NaN	NaN	-1.88703	-1.55709	NaN	-1.52188	-2.18695	-1.98265	NaN	NaN	NaN	NaN	NaN	NaN	NaN	NaN	NaN	NaN	NaN	NaN	NaN	NaN	NaN	NaN
cstf2	S	162	___1	GTGAPIIESPYGDPVSPEDAPESISRAVASL	0.999995	1.56941	1.39672	1.50175	1.60106	0.981503	0.517372	0.763271	0.944113	0.853609	1.05757	0.41143	0.986525	1.12024	1.67839	0.577244	1.52343	0.803001	0.76148	1.24685	1.8544	1.06192	1.44775	0.717916	1.30123	0.980354	1.49965	1.24153	0.861567	1.0471	1.01065	0.489611	1.17963	0.782757	1.46068	1.3942	0.640179	0.595625	0.453127	0.198021	0.459578	1.5507	0.998215	0.805344	0.983587
ctf18	S	47	___1	PSRPGPQRSQLRTKLSFEEAISAGDPIRSNA	1	-1.42642	-2.21105	-4.0912	0.567125	0.0698566	-0.137169	-0.783337	-0.943563	0.746841	-0.514393	-0.782	0.650835	0.0931244	-0.382767	-0.17304	-0.173225	-1.30777	NaN	-0.189783	-1.46182	NaN	-1.70386	-0.850386	-0.293364	0.117594	-0.882055	0.200205	-0.432423	-1.16729	-0.492001	-1.15006	-1.42176	-4.9981	-3.16853	-0.614887	-1.8835	-0.906809	-0.919722	-3.03775	-0.873699	-1.45192	-1.61325	-1.24366	-0.453297
ctif	S	133	___1	PEKLDFTQLQLRPHNSPKHPPPPIHRDGCGK	0.997082	NaN	0.525435	-0.803892	-0.397232	-0.261333	NaN	NaN	NaN	NaN	NaN	NaN	NaN	NaN	NaN	NaN	NaN	NaN	NaN	NaN	NaN	NaN	NaN	NaN	NaN	NaN	NaN	NaN	NaN	-1.10926	-1.02418	NaN	NaN	NaN	NaN	NaN	-1.6152	NaN	-0.642014	-1.31874	-1.88158	NaN	NaN	NaN	NaN
ctif	S	75	___1	QWTVECTEQLEESRTSPKNRAPTYSQNGNKE	0.909286	NaN	NaN	NaN	NaN	NaN	NaN	NaN	NaN	NaN	NaN	NaN	NaN	NaN	NaN	NaN	NaN	NaN	NaN	NaN	NaN	NaN	0.792372	1.14452	1.11994	NaN	NaN	NaN	NaN	NaN	0.823442	NaN	1.07145	0.985134	NaN	1.09863	NaN	NaN	NaN	NaN	NaN	NaN	NaN	NaN	NaN
ctna1	S	652	___1	DSDFETEDFDVRSRTSVQTEDDQLIAGQSAR	0.834619	0.545694	NaN	NaN	NaN	0.314184	0.42281	0.159515	0.874493	NaN	0.988367	NaN	1.08836	1.03923	NaN	NaN	NaN	NaN	NaN	-0.0362835	-0.0742645	NaN	NaN	NaN	NaN	0.586588	-0.332514	NaN	0.475456	NaN	NaN	NaN	0.438725	0.628721	-0.064785	0.475138	NaN	NaN	NaN	-0.0164375	0.485815	0.931215	0.828718	0.484098	NaN
ctna1	S	638	___1	RKAVLMIRTPEELDDSDFETEDFDVRSRTSV	1	1.00808	1.07604	1.71177	1.864	1.52205	2.38065	1.60324	0.898497	2.04224	1.87836	1.96967	2.13514	2.08577	2.23514	1.7189	1.8646	1.94876	1.58116	2.15597	NaN	1.84071	2.14558	1.66264	2.19745	2.41136	2.18948	2.26544	1.9613	1.49714	2.03154	1.55025	2.49603	2.15936	2.47766	1.87723	NaN	2.38612	2.30783	NaN	2.26198	2.51348	NaN	2.48906	2.37392
ctnb	S	552	___1	VQLLVRAHQDTQRRTSMGGTQQQFVEGVRME	0.968767	2.31697	1.50577	1.98354	1.46558	1.81011	2.25634	1.73166	1.5827	1.45823	2.07793	1.74077	1.9425	1.71434	0.751089	1.83303	0.984257	1.58464	0.717403	0.663263	0.649355	0.996151	-0.227779	1.20899	1.09129	1.4233	0.709412	1.83143	0.794844	1.45133	1.56265	0.57896	1.13076	1.39368	0.591719	1.60381	1.5762	1.09736	2.2499	0.282427	0.427643	0.803436	1.27361	0.033226	1.52412
ctnd1	S	197	___1	GYGPQPQVRGGGLGGSQSDLLSGRIYGSEDA	0.99996	NaN	NaN	NaN	0.00829697	NaN	-1.01916	NaN	NaN	NaN	NaN	-1.47811	-1.4595	NaN	NaN	NaN	NaN	0.149832	-0.422957	-0.496809	-0.756731	-1.75593	0.0598621	-0.857994	-0.996113	-0.949799	-0.290243	-1.62675	-1.20802	-1.30099	-0.887621	-2.10835	-0.526754	-1.28136	-1.28413	-0.866144	-0.847519	NaN	-0.847862	0.187315	-0.850695	-0.0496407	-1.51202	-0.64645	-0.784885
ctnd1	S	558	___1	NPSCFGVRRGKGKKASEEAVDTVDFPKQTMP	1	NaN	-1.25643	NaN	NaN	-0.021843	-0.400415	-0.0929813	-0.391325	0.0454483	-0.5793	-1.34686	-0.0947723	-0.625883	-0.561682	-0.738432	-0.322878	-0.0520668	-0.852802	-0.60491	-0.723892	-0.132908	-0.634008	-0.370588	-0.42205	-0.653824	NaN	-0.361754	-0.0350723	-0.204428	-1.03611	NaN	NaN	-1.10309	-1.0294	-0.558943	-0.338537	-0.787525	-0.980047	NaN	-1.30125	NaN	NaN	-1.93915	-0.935349
ctnd1	S	533	___1	YHVHREIPHAEKYMESPQNASAETQNPSCFG	0.999918	NaN	-0.224716	0.152323	0.23966	0.0613136	-1.10626	-0.000806808	-0.874289	-0.137451	-0.232639	-1.38663	NaN	-0.604069	NaN	NaN	-0.858778	-0.241024	NaN	-0.569914	-1.54296	NaN	-0.885679	-0.41609	-0.892212	NaN	-0.593453	NaN	-1.02438	NaN	NaN	NaN	NaN	-1.80329	NaN	NaN	-1.81251	NaN	-0.942461	-1.38729	NaN	-1.11253	-1.03351	NaN	-1.19283
ctr9	S	975	___1	KKKKRRKRPQKAAEGSDDDEEQAPQPRKRQQ	1	-0.41312	-0.816095	-0.507273	-0.402809	-0.401997	-0.191372	-0.332964	-0.0573807	NaN	-0.501005	-0.555408	0.228102	-0.265734	-0.127142	-0.384081	-0.634354	-0.408932	-0.604372	-0.322065	0.146458	-0.00875092	0.413933	0.236805	0.0127411	0.0643692	-0.21228	0.114554	0.391308	0.534391	0.111048	0.18405	0.400446	0.0776081	0.00828934	0.0830822	0.31349	0.122824	-0.527166	0.245148	-0.086462	-0.0794258	0.00152206	-0.803606	0.415037
ctr9	S	927	___1	RSKKNGEFEEFVNDDSDEELAPRKKKRKKGG	1	-0.425028	-0.421617	-0.144554	-0.0479221	-0.59613	0.235468	-0.470716	-0.206202	-0.0102882	-0.554722	-0.0565281	0.10404	0.0192738	-0.622332	-0.298084	-0.294085	-0.28586	-0.317411	-0.358908	0.203016	0.0877018	-0.258314	-0.398394	-0.022871	0.141365	0.0809708	0.0277157	0.339687	-0.00912094	0.00922203	-0.3909	0.0398445	0.0181351	-0.244333	0.279139	0.54431	0.0554523	0.203533	0.157286	-0.772335	0.605759	0.178825	0.00264168	0.469812
ctr9	S	890	___1	LEQRAQYVEKTRNLLSFTGEMETPKEKKQRG	0.994968	NaN	NaN	NaN	NaN	NaN	NaN	NaN	NaN	NaN	NaN	-1.61986	0.269188	NaN	NaN	NaN	NaN	NaN	NaN	NaN	NaN	NaN	NaN	NaN	NaN	NaN	NaN	NaN	NaN	-1.41332	NaN	NaN	NaN	NaN	NaN	NaN	NaN	NaN	NaN	NaN	NaN	NaN	NaN	NaN	NaN
ctro	S	1888	___1	GPPSYNDHITKRKASSPVPAEVQGLVREPST	0.869995	0.875095	NaN	0.257341	0.38168	NaN	-0.110256	0.141823	-0.0923042	NaN	NaN	NaN	NaN	NaN	NaN	NaN	NaN	NaN	NaN	NaN	0.00363541	NaN	NaN	-0.371319	NaN	NaN	-0.565811	NaN	-0.473028	0.290989	0.0908794	NaN	NaN	NaN	NaN	NaN	-0.287924	NaN	-0.298416	0.0839386	-0.731976	-0.080162	NaN	NaN	-0.254646
ctro	S	1941	___1	REKSPGRLLSTRRERSPGRPFEESNRSRGAV	1	0.87916	0.123774	0.296448	1.06532	0.140404	0.985922	0.392962	1.19936	0.345543	0.549072	0.302107	0.678133	0.788963	0.864906	0.59667	0.596857	0.557879	0.597813	0.760609	0.579378	0.538492	0.498186	1.03656	0.398445	0.148945	1.084	0.410397	0.56201	1.29571	0.643412	0.820459	0.6262	0.766016	0.890699	0.80558	0.739292	0.82239	0.607864	0.550079	0.497951	0.776482	0.147278	0.345041	0.794783
ctro	S	482	___1	CHKMEQEMTRLHRRVSEVEAVLSQKEVELKS	0.999999	NaN	NaN	NaN	NaN	NaN	NaN	NaN	NaN	NaN	NaN	-1.06696	NaN	NaN	NaN	NaN	NaN	-0.67515	-1.23342	-1.15463	-2.17158	-0.877834	NaN	-0.777794	NaN	-0.862419	-1.182	-1.33318	-0.935028	-0.891357	NaN	NaN	-1.24725	NaN	NaN	-1.28285	-1.33056	NaN	-0.957149	NaN	NaN	-1.34219	-0.232267	NaN	NaN
ctro	S	442	___1	LGLLNKSESIVSGLDSPAKVSSMEKKLFLKS	0.995281	NaN	NaN	NaN	NaN	0.659744	-0.933752	NaN	NaN	-0.158968	NaN	-1.06335	-0.282675	0.0848198	-0.841938	NaN	-0.598423	0.119928	-1.31071	-0.41234	NaN	-0.964889	-0.287428	-0.848629	-1.04069	-1.14073	-0.68259	NaN	-0.961157	-0.0962238	-0.828308	NaN	-0.799826	-1.12887	-0.185686	-0.733521	-0.701901	NaN	NaN	NaN	NaN	-0.244276	NaN	NaN	-1.24639
ctu2a	S	402	___1	ADQETCAKDRCLLCLSPLDTQAGKASAFSAT	0.999548	-2.88393	-1.52552	NaN	-1.86086	NaN	-2.20423	-1.71084	NaN	-1.71691	NaN	NaN	NaN	NaN	NaN	-1.5485	NaN	NaN	NaN	NaN	NaN	NaN	NaN	-1.8001	-0.886982	NaN	-1.3147	-1.85128	NaN	-2.1132	-1.81186	NaN	-1.59977	-2.02252	NaN	-1.58277	NaN	NaN	-2.05613	NaN	NaN	-2.7146	-2.03275	NaN	-3.0288
ctu2a	S	211	___1	GCSEMLERLEVTDSDSPGSSDKMYQSTCSHP	0.948528	-0.543314	0.748106	NaN	0.695007	0.961988	0.190626	NaN	0.0462666	0.460829	-0.255735	0.312075	0.118153	-0.305494	-0.727068	NaN	NaN	0.831419	0.0964127	-0.0110683	-0.798298	0.342436	NaN	NaN	0.0557442	-0.789881	0.522379	0.00239945	NaN	NaN	0.139278	-1.19399	NaN	-0.783327	-0.684135	0.13571	-0.271027	-0.932276	NaN	NaN	-0.889381	NaN	-0.648992	NaN	0.0190678
cul4b	S	61	___1	RLNISSSDKDDLDPLSPARNSSSSSNHIQKK	1	NaN	NaN	NaN	NaN	NaN	NaN	NaN	NaN	NaN	NaN	NaN	NaN	NaN	NaN	NaN	NaN	-1.36368	-2.02551	NaN	-1.21675	-1.36728	NaN	-1.65694	-1.30473	-1.53012	-1.63286	-1.79848	-1.27257	-1.24212	-1.29545	NaN	-1.49636	-1.81575	-0.930004	-1.31154	-1.15059	-1.8439	-1.84232	-0.948698	-1.34504	-0.837164	-1.55667	-0.875172	-1.09936
cul4b	S	15	___1	_MRPARSGIMKDLVASPSGQSKQGLSSPNPP	0.974937	NaN	-2.56054	-2.06156	-1.5692	-1.85698	-1.85912	NaN	-2.17274	NaN	NaN	-2.88534	-2.36241	NaN	-1.59109	NaN	-1.77478	-1.59486	-2.05424	-1.40427	-1.55435	-1.9148	-1.22744	-1.59346	-1.77893	-2.42295	-1.44105	-1.57756	-1.72571	-1.33254	-1.67832	-1.3297	NaN	-1.99956	-0.848528	-2.15553	NaN	-1.46699	-2.06198	-1.10008	-1.26089	-1.55498	-2.69451	-1.54206	-1.35839
cul9	S	1267	___1	DPSTPHKGKAHISFQSPGRKRPGHSSILSAP	1	3.77249	2.90354	2.93224	3.43695	2.8436	3.5238	2.76228	3.11657	3.29134	3.36641	2.79715	3.43218	3.4238	3.43851	3.27252	3.62168	3.03716	3.25052	3.56473	3.20524	3.0086	3.53941	3.54721	3.21511	3.33172	3.82841	3.05073	3.02974	2.33505	3.01705	3.05829	3.62514	3.1322	3.45323	3.20821	3.10683	3.18932	2.81997	2.81225	3.04748	3.43375	3.07634	3.52513	2.95763
cul9	S	1372	___1	LISSGLQVRDSQQPESPQPTCPVCVNPLNPK	0.91356	NaN	NaN	NaN	NaN	NaN	NaN	NaN	-0.891926	-1.12403	NaN	NaN	NaN	NaN	NaN	NaN	NaN	NaN	NaN	-1.1992	-1.63224	NaN	NaN	NaN	NaN	NaN	-1.36358	NaN	NaN	NaN	NaN	NaN	NaN	NaN	NaN	-1.24611	NaN	NaN	NaN	NaN	-1.6774	-0.55028	NaN	NaN	NaN
cwc27	S	415	___1	KLTQAITEPPKEEEASDVDEENDKGWLSHVL	1	2.66047	3.21501	2.92569	3.64506	3.55552	3.53848	3.31341	2.34687	3.54611	2.67686	3.00534	3.06398	2.80852	3.36884	2.75035	3.29417	3.56285	3.35985	3.53222	3.35583	3.62136	3.55329	3.47858	3.66841	3.4949	3.39119	3.40892	3.68468	3.94322	3.91266	3.20538	3.67539	3.48714	3.17679	3.50434	3.64221	3.36898	3.50442	3.59511	3.52641	3.59699	3.20872	2.98202	3.39984
cyld	S	417	___1	AKSLTDSSPAAFGHCSPPLQPSASSCSPGEN	0.98821	NaN	-2.41651	NaN	-0.684374	-0.583193	-0.361002	NaN	NaN	NaN	NaN	-0.248981	0.144316	0.276907	0.111321	NaN	-0.119465	NaN	-0.108944	-0.300657	NaN	-0.723433	NaN	-0.413046	-0.939045	0.0740795	NaN	-0.424204	-0.253509	NaN	NaN	0.0354919	-0.879297	-0.318785	-0.123617	-0.212194	0.100014	-0.125616	NaN	NaN	0.199623	-1.18381	-0.324268	NaN	-0.0870514
cytsb	S	43	___1	REQSTPVSRDRVALRSPVNANAKKTLPSPSS	1	-0.545004	NaN	NaN	-1.19462	NaN	NaN	NaN	NaN	NaN	NaN	-1.51288	NaN	-0.0896435	NaN	-0.74168	NaN	-1.80549	NaN	NaN	-0.940401	NaN	NaN	NaN	-1.29979	NaN	NaN	-0.831928	-1.06518	-0.376211	NaN	NaN	-0.792707	-0.528395	NaN	-0.456585	-0.102661	-0.645376	-1.76008	-0.701279	-0.730841	NaN	NaN	-0.724169	-1.02035
cytsb	S	775	___1	PLSGIPVRTAPAAAVSPIQRLSVTNNTKLTS	1	-0.802908	-1.13057	-1.2088	NaN	-2.595	-2.97903	NaN	NaN	NaN	NaN	NaN	NaN	NaN	NaN	NaN	NaN	-1.68168	-2.08878	-1.254	-0.702089	-1.27624	-0.802608	-1.27284	NaN	-1.73548	-1.45753	NaN	NaN	-0.629042	-1.48062	-0.984774	-1.23742	-1.30932	-0.790653	-1.30705	-1.36519	-1.18884	-1.77499	-1.05716	NaN	-1.51413	NaN	NaN	-2.00522
d11l8	S	187	___1	ELDKEEEGLLLAEYESDEETKKGPEIEEEED	0.99485	-1.43417	NaN	NaN	-0.660135	-1.45433	-0.34795	-2.52992	-0.413706	NaN	-1.95746	NaN	-0.520836	-1.1115	-0.965746	-1.03031	-1.28801	NaN	NaN	-0.883495	-0.565039	-0.930992	-0.766914	-0.563414	NaN	NaN	-0.525684	-0.857853	-0.0822296	-0.828892	-0.507957	NaN	-0.503761	-0.326458	NaN	-0.504997	NaN	-1.19595	NaN	-0.308319	-0.762219	0.139023	NaN	NaN	-0.282726
d7	S	88	___1	SAAFSHQKVETSTWQSPPCEEVWETDEDPVS	0.998651	-0.472448	0.31329	NaN	NaN	NaN	NaN	-0.619217	0.0681915	NaN	NaN	NaN	NaN	NaN	NaN	NaN	NaN	NaN	NaN	NaN	NaN	NaN	NaN	NaN	NaN	NaN	NaN	NaN	NaN	NaN	NaN	NaN	NaN	NaN	NaN	NaN	NaN	NaN	NaN	NaN	NaN	NaN	NaN	NaN	NaN
dal1b	S	55	___1	APEKNAKKTLQEKPSSVLNMTKMQAMNILAG	0.999893	1.92546	1.24143	1.10485	0.618647	0.688421	1.19471	1.20081	1.18834	0.892445	1.81141	1.24985	1.59593	1.66707	1.08126	0.70771	1.49139	0.428547	1.22221	1.37803	1.29693	0.812016	0.898041	1.20899	1.25134	1.65847	1.55813	0.578316	0.736391	1.05321	0.503422	0.757803	1.60251	0.759283	1.83108	1.91647	1.92793	1.19846	0.667927	0.554184	0.313166	1.55291	NaN	NaN	1.02842
dal1b	S	10	___1	______MTKELKVQSSPQALKAGHLPAVKAG	0.999477	7.49723	6.99972	6.85791	7.62097	7.09804	7.10715	7.25249	8.00043	7.00909	7.46218	6.70568	7.63774	7.68205	7.80521	6.69248	7.73346	7.39736	7.2669	7.65968	7.90677	6.80594	7.61182	7.23667	7.30806	7.10708	NaN	7.33484	7.32746	6.97686	7.35255	7.72983	7.45584	7.45497	8.17949	7.12252	7.6224	7.50141	6.70172	7.39214	7.62085	7.40341	7.0954	6.90991	7.33923
dapk2	S	389	___1	LCNPMKDEEELRQCESDQEDEKTKPVTLLRR	1	NaN	NaN	NaN	NaN	NaN	NaN	-2.50283	-1.45466	NaN	-2.07347	-2.24367	-2.45869	-1.90885	-2.15451	NaN	-1.73554	NaN	-2.59115	NaN	-2.15927	NaN	-2.26051	NaN	-2.03928	NaN	NaN	NaN	-1.73394	NaN	-2.10457	-2.03103	NaN	NaN	-2.11578	NaN	NaN	-2.16167	-2.38772	-2.48415	-1.93292	-2.05003	NaN	-2.18816	-2.11359
daple	S	227	___1	DLTQERDYLQFQNHPSPVKSSSPDTSANMVS	1	NaN	NaN	-2.60048	-1.81975	-1.60058	-2.17046	NaN	NaN	-2.43424	NaN	NaN	-1.26752	NaN	NaN	-1.68328	NaN	-2.25008	NaN	-2.10527	NaN	-1.16726	NaN	-1.36317	-0.891144	-1.57142	-2.20119	-0.942118	-0.706915	-1.80497	-1.39477	NaN	-3.66512	NaN	NaN	NaN	NaN	NaN	NaN	NaN	NaN	NaN	NaN	NaN	NaN
daple	S	485	___1	ENQSLQNIIQDLREASLTLEEGNLKGQEWEK	1	-1.09269	-0.452087	-0.330379	-0.0791283	-0.388174	0.101404	NaN	NaN	NaN	-1.39373	0.241697	NaN	-0.713106	-0.244242	NaN	NaN	0.306412	-0.649481	NaN	-0.560034	NaN	NaN	0.12059	-0.0246258	NaN	-0.53742	-0.237738	NaN	0.518228	NaN	-0.0314655	-0.243229	NaN	NaN	-0.389568	NaN	-0.195671	0.0523529	NaN	0.15419	-0.0629997	NaN	NaN	0.36725
daple	S	473	___1	ETTSSKILKLEKENQSLQNIIQDLREASLTL	1	NaN	NaN	NaN	NaN	NaN	NaN	NaN	NaN	NaN	NaN	NaN	NaN	NaN	NaN	NaN	NaN	NaN	NaN	NaN	NaN	NaN	NaN	NaN	-1.68404	NaN	NaN	-1.70336	-2.42333	-1.33732	-1.81428	NaN	-2.01892	-0.84988	NaN	-0.753986	NaN	NaN	-1.15627	NaN	-0.670788	NaN	NaN	NaN	NaN
daxx	S	139	___1	CTVLKANSSKRKINLSPANHKTPIENKVVVS	1	1.51344	0.530989	0.978409	1.52238	0.981619	1.54434	1.34654	1.97504	1.87072	1.24735	0.892734	1.94741	1.63434	1.66803	1.03464	1.5765	1.56495	1.09716	1.63624	1.31831	1.79731	2.02914	1.77862	1.1779	1.39501	1.35439	1.17189	1.60553	-3.40796	1.59953	1.71771	NaN	1.6822	1.84285	1.22733	1.7888	1.88328	0.910042	1.55523	1.81668	NaN	1.4122	1.11256	1.56293
daxx	S	529	___1	EHEKNESLIQSTLLSSHEKMSKIQEIKQELH	0.963052	-0.795263	-0.51078	NaN	-0.68261	-0.832666	NaN	-0.780811	NaN	NaN	NaN	NaN	-1.03229	NaN	NaN	NaN	NaN	NaN	NaN	-0.98641	NaN	NaN	-0.600431	NaN	NaN	NaN	NaN	NaN	NaN	NaN	NaN	NaN	NaN	NaN	NaN	NaN	NaN	NaN	NaN	NaN	NaN	NaN	NaN	NaN	NaN
daxx	S	832	___1	NVSKGASFTSKKRKKSLTQTSLKNGDGSFSG	0.9696	1.48775	NaN	1.08893	1.46385	NaN	1.27369	1.19542	NaN	NaN	0.925373	NaN	1.36174	NaN	1.27837	NaN	NaN	NaN	-0.598869	NaN	0.742994	NaN	NaN	1.46235	NaN	1.07255	0.255529	0.875318	0.927315	NaN	1.07884	1.41003	1.1785	1.27738	1.3462	NaN	1.24172	1.51778	0.646021	NaN	1.57456	NaN	NaN	0.420176	1.35715
daxx	S	34	___1	ADVVPHDSKKTCQLLSPEINGKKGEESKRKA	1	0.618179	0.858574	0.763987	1.09327	0.946318	1.29983	1.22553	1.19025	1.2552	0.771751	1.04015	1.13533	1.11447	1.38131	0.860804	0.967318	1.42794	0.584917	1.2984	1.08862	1.0248	1.72081	1.39788	1.43525	1.26364	1.03783	1.00833	1.32546	1.58018	1.21655	1.41322	1.27827	1.00063	1.36618	1.31882	1.54591	1.29105	1.14259	1.35303	1.11831	1.35093	1.41301	1.05994	1.74754
daxx	S	641	___1	DNPAVMERTDTSTNRSPGDCSLQSDLSDLPK	0.990265	NaN	NaN	1.35836	1.24376	NaN	NaN	1.54324	NaN	1.88251	NaN	NaN	1.58348	1.49531	1.8807	NaN	1.58538	NaN	NaN	NaN	NaN	2.05673	1.87502	2.05669	2.06226	NaN	NaN	1.73757	1.90048	2.11343	NaN	1.22173	NaN	1.94998	1.81672	2.0785	2.22689	1.71018	NaN	NaN	1.76454	NaN	NaN	1.33877	NaN
daxx	S	916	___1	THASTQCDPDEVIVLSD______________	1	-0.627373	0.139246	0.00292015	1.6725	1.55625	1.95296	1.50276	0.522226	1.98009	1.1735	1.08105	1.11144	0.954613	1.54989	1.08374	1.43598	1.88159	1.43895	1.64346	1.42644	1.80309	1.70865	2.01094	1.99338	1.93121	2.11006	1.80925	2.25075	1.9106	1.92271	1.11396	2.11876	1.49506	1.82807	2.18757	1.91687	1.4085	1.78612	2.12158	1.49971	2.15521	1.76036	1.28704	2.43072
dbf4b	S	239	___1	KKKDPGDQEEEEGQRSQKPQARKRKGYCECC	1	-0.893335	-1.35647	-1.07178	-1.54851	-1.50751	-1.3949	-1.59418	-1.04277	-1.57199	-0.734806	-1.85139	-1.00036	-0.885269	-1.06315	-0.905401	-1.37356	-0.887543	-0.804647	-1.09373	-0.909407	-1.45773	-0.762756	-1.04042	-1.32841	-0.622122	-1.21843	-1.24903	-0.929438	-0.0758553	-0.978376	-0.478344	-0.807476	-0.946568	-0.645777	-0.562185	-0.157011	-0.52722	-0.873491	-1.04992	-0.827942	-0.518833	-0.374083	-1.26925	-0.898027
dbf4b	S	663	___1	PNCHRAKRKHWDSLLSPPGKKPTSPSHCQSL	0.991324	NaN	NaN	NaN	NaN	NaN	NaN	NaN	NaN	NaN	NaN	-1.81261	-1.97248	-1.84593	NaN	NaN	NaN	-2.50758	NaN	NaN	-2.30125	-1.88553	NaN	-0.516109	NaN	-1.6541	-1.97772	-1.6119	-1.36275	NaN	-2.35343	NaN	-2.26413	-2.60927	-2.34609	NaN	NaN	NaN	NaN	NaN	NaN	NaN	NaN	NaN	NaN
dbf4b	S	626	___1	TEFKSCTVSVHSTSHSPPNQNVKSNQTPSLL	0.990602	-2.5918	NaN	-1.08486	-0.994734	NaN	-0.36303	NaN	NaN	NaN	NaN	NaN	0.171156	NaN	0.190729	NaN	NaN	NaN	-0.0329113	0.424076	0.331188	-0.584246	NaN	-0.170321	NaN	-0.562	NaN	NaN	NaN	-0.802645	0.153118	0.290573	0.16938	0.144039	0.308476	NaN	0.315048	-0.0722084	NaN	NaN	0.258482	NaN	-0.522726	0.222683	-2.04495
dbnla	S	321	___1	PPSSPVYRAHQTPPESPVPPVSHAPESTVHV	1	NaN	NaN	NaN	NaN	NaN	NaN	NaN	NaN	NaN	NaN	NaN	NaN	NaN	NaN	NaN	NaN	NaN	NaN	NaN	NaN	NaN	NaN	NaN	NaN	0.704746	NaN	NaN	NaN	1.25469	0.26014	NaN	-1.78066	NaN	NaN	NaN	NaN	NaN	NaN	NaN	NaN	NaN	NaN	NaN	NaN
dbnla	S	265	___1	QRSVNPREMFLQKERSLPESGSVSAQPGRLR	1	2.06075	NaN	1.761	3.51523	3.09356	0.436867	2.0904	3.03457	1.21729	2.48914	1.18669	1.89992	2.12853	-0.043705	0.514446	-0.471922	-1.25607	-1.57905	-1.26974	-1.28505	-0.921253	-1.16868	-0.698069	-2.07197	-0.667412	-2.29364	-1.12372	-0.944414	-0.455522	-1.07457	-0.52375	-1.83833	-0.454441	-1.10237	-1.05833	-0.289518	-0.237207	-1.29397	-1.09256	-0.625095	-1.63891	-1.47734	-2.76063	-0.894899
dbnla	S	281	___1	LPESGSVSAQPGRLRSPFLQKSACQPESSPP	1	2.37609	4.53323	NaN	NaN	2.35228	2.22472	3.22205	0.241514	2.97653	-1.64473	0.182011	-1.84065	-0.459604	2.85804	1.95288	2.50504	3.75744	3.12145	3.69751	4.24869	4.03778	4.3354	3.93358	3.78905	3.18418	3.77544	3.37422	3.62074	2.71077	4.05692	3.81679	4.16023	3.15513	4.1054	3.53914	3.74148	3.62776	3.46324	4.66605	4.15078	3.86735	3.84276	3.89436	3.40256
dbnla	S	294	___1	LRSPFLQKSACQPESSPPSSPVHRVQEPPSS	0.999633	0.351028	-4.46144	0.362886	NaN	-2.62189	2.16751	1.03547	2.3792	2.14512	2.33415	1.52975	2.27092	2.5581	2.7573	2.2096	2.75308	1.6684	2.43717	2.57503	1.836	1.49893	2.482	1.61551	1.74511	1.87899	2.23865	1.68018	1.55986	2.55237	1.69414	2.23484	2.5674	2.0472	2.62223	NaN	2.34471	2.36009	1.12558	0.831545	1.68761	2.20282	1.62606	2.52322	1.93664
dbnla	S	297	___1	PFLQKSACQPESSPPSSPVHRVQEPPSSPVY	0.768072	NaN	NaN	NaN	NaN	NaN	NaN	NaN	-0.588596	NaN	-1.44279	NaN	NaN	NaN	NaN	NaN	-1.05069	-0.186644	NaN	NaN	NaN	NaN	-0.0374813	NaN	NaN	NaN	NaN	-0.665693	-2.06403	NaN	-0.489803	-0.175589	NaN	NaN	NaN	NaN	NaN	-1.23272	-0.925466	NaN	-0.293261	NaN	-2.50083	NaN	NaN
dbnla	S	298	___1	FLQKSACQPESSPPSSPVHRVQEPPSSPVYR	0.983923	-2.55315	NaN	NaN	NaN	NaN	-3.47323	NaN	NaN	-1.96328	-1.44279	NaN	NaN	NaN	-0.441607	-0.821886	-1.05069	NaN	NaN	-0.00856781	0.236155	-4.13653	NaN	NaN	NaN	-1.54899	-3.90295	-0.665693	NaN	NaN	NaN	NaN	NaN	NaN	NaN	NaN	NaN	-1.23272	-0.925466	-0.3999	NaN	NaN	NaN	NaN	NaN
dbnla	S	308	___1	SSPPSSPVHRVQEPPSSPVYRAHQTPPESPV	0.976578	1.67512	0.676838	1.02782	0.124559	NaN	-0.181513	NaN	NaN	NaN	NaN	-0.440449	3.00575	0.665178	NaN	0.546938	3.32092	0.636766	0.257624	3.51872	NaN	3.46808	NaN	3.50065	NaN	0.444679	3.09156	2.94089	3.19956	3.2128	NaN	0.296505	0.707743	3.34506	0.49371	3.03632	0.724432	NaN	0.433876	0.466816	NaN	0.0857811	0.536512	3.41616	NaN
dbnla	S	309	___1	SPPSSPVHRVQEPPSSPVYRAHQTPPESPVP	0.998689	3.15809	2.44883	2.76885	NaN	3.21317	3.29018	2.97394	3.43817	3.30557	2.68448	2.64004	-0.620501	3.00915	3.61763	2.91515	NaN	3.39654	2.82221	0.393906	3.28149	NaN	3.54575	NaN	3.07616	-0.402832	NaN	-0.109949	-0.69437	0.250099	3.25121	3.34734	3.5336	NaN	3.48365	0.297144	3.47469	3.27592	2.86623	3.15508	3.69049	3.39285	2.70905	NaN	3.59302
dc1l1	S	197	___1	RHFQEYVEPGDELPTSPQRRNTSSDECDDSV	0.989293	5.74167	5.41624	5.60383	5.35531	5.30766	6.04576	5.63049	5.67824	5.89545	5.66654	5.51998	5.86437	5.77477	5.26961	5.63138	5.26218	5.98166	5.43271	5.60446	5.35969	5.64297	5.55525	5.90251	5.6444	5.83158	5.93602	6.02819	6.00769	5.8172	5.86498	5.28259	5.78864	5.88448	5.45089	6.09588	6.0068	5.62701	6.02348	5.92021	5.5702	6.21658	6.02848	5.50074	5.981
dc1l1	S	501	___1	RISRKPDIVSPTTPTSPTENDTS________	0.999162	-0.885862	NaN	-1.08288	NaN	NaN	NaN	NaN	0.288097	-0.143967	0.210495	0.405932	0.466202	0.15655	0.0397339	0.241486	-0.037817	-0.19982	-0.519945	0.190903	0.502399	-0.412933	0.324346	0.265781	0.290312	0.856998	0.219292	NaN	-0.108366	0.887646	0.192028	0.423555	0.653723	0.62434	1.02896	0.598288	0.755713	0.685396	0.725403	0.993359	0.585991	1.36701	1.08678	0.941042	0.64218
dc1l1	S	407	___1	GSPRTPSRSGSTNVASVSPVPAGTKKIDPNM	0.997876	NaN	NaN	NaN	NaN	NaN	NaN	NaN	3.60685	NaN	NaN	NaN	NaN	NaN	NaN	NaN	NaN	NaN	NaN	NaN	NaN	NaN	NaN	NaN	NaN	NaN	NaN	NaN	NaN	6.28308	5.89018	NaN	NaN	4.69608	NaN	4.53426	NaN	NaN	NaN	NaN	NaN	NaN	NaN	NaN	NaN
dc1l1	S	409	___1	PRTPSRSGSTNVASVSPVPAGTKKIDPNMKA	0.999993	6.71112	5.97744	6.197	6.30839	5.94554	3.11384	4.11698	NaN	2.78303	1.54767	3.69218	1.45825	1.82568	3.07366	4.20614	2.80084	5.88057	4.54471	5.59666	6.57688	5.90064	6.40347	4.91762	4.43808	4.68065	4.70162	5.18069	4.66025	NaN	NaN	5.95879	5.01089	NaN	4.80192	NaN	4.65456	4.80239	5.30715	6.71889	6.31613	4.41867	4.57128	4.03597	3.98079
dc1l1	S	446	___1	VLANFFNSLLSKKTGSPGAGGTGIPAGNSTG	0.854882	1.65281	2.03262	0.935127	2.7452	2.23572	NaN	NaN	NaN	NaN	NaN	NaN	NaN	NaN	NaN	NaN	NaN	NaN	NaN	NaN	NaN	NaN	NaN	NaN	NaN	NaN	NaN	NaN	NaN	NaN	NaN	NaN	NaN	NaN	NaN	NaN	NaN	NaN	NaN	0.358992	NaN	-2.81551	NaN	NaN	NaN
dc1l1	S	467	___1	TGIPAGNSTGNSLPASAKKTGQKPVLTDVQA	0.999188	-0.0496883	NaN	NaN	-2.03328	NaN	NaN	NaN	NaN	NaN	NaN	NaN	NaN	NaN	NaN	NaN	NaN	NaN	NaN	-0.725349	-0.193891	-1.52673	NaN	NaN	NaN	NaN	NaN	NaN	NaN	NaN	NaN	NaN	NaN	NaN	NaN	NaN	NaN	NaN	NaN	-0.00537109	-0.716919	NaN	NaN	NaN	NaN
dc1l2	S	376	___1	SYLAKQPATPTRASESPARAPTGSPRTSGRT	0.99812	NaN	NaN	NaN	NaN	NaN	NaN	NaN	NaN	NaN	NaN	NaN	NaN	NaN	NaN	NaN	NaN	NaN	NaN	-0.119825	-0.772669	-0.990301	-3.33231	-1.35226	-0.76508	-2.49197	-0.985329	-1.86721	-4.33701	-1.67648	0.0384598	-0.732889	-0.95966	-1.84824	NaN	-1.67474	-2.00358	-1.9138	-1.3156	NaN	NaN	-0.495831	-2.59414	-1.14038	-1.43488
dc1l2	S	185	___1	IIKDFQEYVEPEEALSGSPQRRGPTSSGTED	0.882986	-0.22563	-0.424324	0.17621	0.15925	-0.0660973	0.426481	NaN	NaN	NaN	-0.227133	0.0594444	0.37644	-0.366158	-0.371784	0.00947571	-0.333231	0.386265	-0.550901	-0.533583	-0.272345	0.914167	-0.0340176	0.551918	0.512085	0.346481	-0.000951767	0.425453	1.11771	0.593044	NaN	0.253599	0.368631	0.489332	NaN	0.600059	NaN	0.207474	0.0473919	1.19063	NaN	0.567697	0.896318	-0.927271	NaN
dc1l2	S	187	___1	KDFQEYVEPEEALSGSPQRRGPTSSGTEDEN	0.998202	1.03051	0.978506	0.58287	1.76283	1.59959	2.1997	1.72479	1.47601	1.56139	0.473366	1.21866	2.0573	1.32324	1.36321	1.30615	1.39325	1.9631	0.658869	1.47825	1.33395	1.79009	1.71426	2.05502	2.04901	1.11136	1.713	1.82056	1.52879	1.46181	1.82834	1.67768	2.00687	1.72261	0.417004	1.14857	1.44588	1.24329	1.59334	NaN	1.6887	1.78685	0.309776	1.33417	2.12343
dc1l2	S	436	___1	VLASFFNSLLSKKTGSPGSPGGGGAAQGVAK	0.985751	-0.65126	NaN	-0.337795	NaN	0.334532	NaN	NaN	NaN	NaN	NaN	NaN	NaN	NaN	NaN	NaN	NaN	NaN	-1.03107	NaN	0.0322037	-1.36029	NaN	NaN	NaN	NaN	NaN	NaN	NaN	NaN	-0.681169	NaN	NaN	NaN	NaN	NaN	NaN	NaN	NaN	0.858221	NaN	NaN	NaN	NaN	NaN
dc1l2	S	439	___1	SFFNSLLSKKTGSPGSPGGGGAAQGVAKKPG	0.999998	0.820532	1.18704	0.588322	-0.0694199	0.28661	NaN	-1.24021	-1.9732	-2.77383	NaN	-1.30522	NaN	NaN	-1.7807	NaN	-1.67365	1.56261	0.265587	1.00202	1.70574	0.744045	1.50613	-0.414379	-0.267206	-1.39399	-0.0580826	-0.291073	-0.340063	0.0151138	1.32458	0.436096	-0.494173	-1.04415	-0.3808	-0.862966	-0.584332	-1.23203	-0.150526	2.46633	0.984865	-0.509872	-1.43289	-1.02351	-0.883839
dcnl5	S	10	___1	______MPVKKKRKSSASEEMNLKKCRISSY	0.986459	0.866489	NaN	0.66609	1.47112	1.15651	NaN	1.04987	0.976967	1.34681	NaN	NaN	0.795395	0.357786	-0.243326	NaN	-0.0737038	NaN	-0.644062	-1.05051	-0.592304	-0.117205	-0.575802	-0.131655	NaN	-0.640428	-0.442163	-0.643076	-0.353165	NaN	NaN	NaN	0.00200462	-0.448116	-0.607828	NaN	-0.0693302	-0.502186	NaN	NaN	NaN	NaN	-0.185329	NaN	NaN
dcor1	S	303	___1	VNIIAKKVMVNEQSGSDDEEDAANDKTLMYY	0.999907	NaN	NaN	NaN	-0.630316	NaN	0.730814	NaN	NaN	-1.06981	-2.93312	-0.401844	-0.459032	NaN	NaN	NaN	NaN	-1.52286	-1.38627	-2.32971	-1.2295	-0.660601	NaN	-0.0745449	-1.27597	0.122774	-0.803104	-0.231754	-0.410868	-0.0726109	-0.411634	-1.57628	0.0175896	0.0189743	0.386219	-0.0452557	0.0244122	-0.895687	0.0697823	0.471947	-0.778185	2.46289	0.768257	-0.069725	0.850912
dcp1a	S	484	___1	PSVFHPSVREETARMSPIDSALSDSSKFVLQ	0.794203	NaN	-0.888094	NaN	-1.21531	-1.83094	NaN	NaN	NaN	NaN	NaN	NaN	NaN	NaN	NaN	NaN	NaN	NaN	NaN	NaN	NaN	NaN	NaN	NaN	NaN	NaN	NaN	NaN	NaN	NaN	NaN	NaN	NaN	NaN	NaN	NaN	NaN	NaN	NaN	NaN	NaN	NaN	NaN	NaN	NaN
dcp1b	S	146	___1	QQEQVKAQQGAASGVSPMTLGTGEGKEVDIL	0.982735	-2.07815	-0.339823	-2.49913	-2.4828	NaN	NaN	NaN	NaN	NaN	NaN	NaN	NaN	NaN	NaN	NaN	NaN	-1.32758	-2.17875	NaN	-1.77492	-0.604511	NaN	-1.5641	-1.47985	NaN	-1.69464	NaN	NaN	-2.05979	-1.32725	NaN	-1.90877	NaN	NaN	NaN	-1.23949	NaN	NaN	-1.37649	NaN	-1.31666	-1.94508	NaN	NaN
dcp1b	S	256	___1	HSEPGTVRHSVVRSLSYEEAGKVVDNVEKQL	0.999706	-1.56832	-1.97171	-1.28823	-0.403221	-1.24171	-0.569523	-1.63108	-1.0826	-0.639702	-1.66002	-1.28335	-0.886545	-1.021	-0.512875	-1.30261	-2.3514	-1.2072	-2.66275	-1.16346	-0.807482	-0.732021	-1.40362	-0.461271	-0.782461	-0.855248	-1.29005	-0.745995	-0.578531	-1.0076	-0.370886	-0.738731	-0.726093	-0.447216	-0.451794	-0.925152	-0.343897	-0.683979	-1.30011	-1.18158	-0.720907	-1.12605	-0.757526	-1.55466	-0.144999
dcps	S	105	___1	LKLQLKNDIYGVYHLSPSPELNEIKTTVICP	0.867427	-1.78711	NaN	-1.54299	-1.72744	-1.40169	-1.51393	NaN	-2.56908	-2.47026	-1.762	-2.00065	-1.67983	-1.58177	-1.35878	-1.67144	NaN	-1.22555	-1.43276	-1.54048	-1.21896	-1.98516	-1.23606	NaN	-1.82033	-1.84169	-1.6273	NaN	NaN	-2.02074	-1.12052	NaN	-1.55788	-1.40832	-1.49439	-1.57244	-1.86499	-2.97279	-1.81057	NaN	-2.18749	-1.09668	-2.05176	NaN	-1.28219
dcps	S	107	___1	LQLKNDIYGVYHLSPSPELNEIKTTVICPAS	0.973047	-1.72823	-1.2709	-1.14253	-0.900425	-1.18769	-1.70093	-1.72192	-1.80218	-1.1091	NaN	NaN	-1.78204	NaN	-2.39731	-1.53107	NaN	NaN	-1.71236	-2.24749	-1.63467	NaN	NaN	-1.41911	-0.999014	NaN	-1.01799	-1.08951	-1.37754	NaN	-1.93017	NaN	-1.94304	NaN	NaN	-0.975506	-2.50659	NaN	-1.81748	NaN	NaN	NaN	NaN	NaN	NaN
dcr1a	S	546	___1	PSESKPGQRKRKGQGSLGDKDPLADHTNTEP	0.92744	-0.467968	-0.850363	-0.811121	-0.992424	-0.988676	NaN	NaN	NaN	NaN	NaN	NaN	NaN	NaN	NaN	NaN	NaN	NaN	NaN	NaN	NaN	NaN	NaN	NaN	NaN	NaN	NaN	NaN	NaN	NaN	NaN	NaN	NaN	NaN	NaN	NaN	NaN	NaN	NaN	NaN	NaN	NaN	NaN	NaN	NaN
dcr1c	S	619	___1	AIDESAIPEASGVNESPNLKLNDQTVDLVTT	0.999683	NaN	NaN	NaN	-1.33474	NaN	NaN	-0.927826	NaN	-1.21353	NaN	NaN	-1.49372	-1.61691	NaN	NaN	NaN	NaN	NaN	NaN	NaN	NaN	NaN	-1.4397	-1.26145	-0.858986	NaN	NaN	-1.20404	-1.9665	-1.24383	NaN	-1.27702	-1.24027	-1.23977	-0.931612	-1.67924	NaN	NaN	-1.77466	NaN	-1.13313	NaN	NaN	NaN
dctd	S	186	___1	RKIVIDFDSINSSRPSPKPL___________	0.999964	3.33793	3.21822	3.58005	3.34041	3.60178	3.53551	3.69168	3.76773	3.64516	2.85759	3.28227	3.8165	3.23088	3.6471	3.33175	3.56294	NaN	3.08058	3.67894	3.64812	3.71626	3.93322	4.09468	3.69495	3.3262	3.62221	3.86978	3.62762	NaN	3.92944	3.66747	3.63042	3.4785	3.3102	3.7486	3.46219	3.42255	3.81771	2.76547	3.6925	3.27327	2.96655	3.05789	4.12167
dctn1	S	540	___1	LRNQQEASVEKEQQPSPEMFDFKIKFAETKA	1	0.754267	0.920135	0.528664	0.600174	0.671198	0.96998	0.968853	0.836782	0.856997	0.712191	0.761087	0.802069	0.737614	0.817717	1.0851	1.08038	1.27266	0.944084	1.07953	1.0336	1.25707	0.490425	1.2101	1.16023	0.474899	1.64465	1.06753	0.771658	1.29528	0.685223	0.183376	1.30986	0.605064	0.654571	1.76432	1.57288	0.380936	1.03372	0.828566	0.213337	0.909723	1.29896	0.391483	0.932777
dctn1	S	121	___1	RQSQIQVIEDGADTTSPETPEPTASKGLKKD	0.991303	NaN	NaN	0.270226	NaN	-0.435595	NaN	0.199513	NaN	NaN	NaN	0.185934	0.537386	1.21354	1.17553	1.04821	NaN	NaN	1.02734	NaN	NaN	0.561228	NaN	1.19392	1.14197	NaN	1.36051	1.03802	NaN	1.4309	0.863833	1.10701	1.4357	1.25581	NaN	1.61018	NaN	0.885187	0.972406	1.33932	1.02399	1.74244	1.46319	1.11256	NaN
dctn6	S	15	___1	_MAAPLRQDVSLLNISGSQKNPLGNVKIAPG	0.99975	-1.6517	NaN	NaN	-0.467415	-0.0998573	-2.34057	-1.64903	-3.88464	-1.91998	-2.77194	NaN	NaN	-3.16163	-1.69927	NaN	-1.2206	NaN	-1.65026	-0.660593	-0.519331	-0.698565	-0.376709	-1.05511	-0.184034	-0.787283	-0.61556	-1.18308	-0.489916	NaN	-0.624847	-1.9286	-0.590074	-1.49302	-1.37677	-0.977734	NaN	NaN	-2.16354	NaN	-0.739252	-1.1598	NaN	-0.87664	NaN
dd19b	S	57	___1	SVENAEQTGRKDGDKSEDDDDKEDTAAQSLL	1	0.68655	0.381939	1.38853	0.869732	1.53117	1.15156	1.30309	1.1571	1.45784	0.909344	1.66276	1.13468	0.774536	1.22676	1.24446	0.594976	1.5925	1.32499	1.15781	0.947489	1.67606	1.07486	1.44982	1.63921	1.05076	1.00044	1.17315	1.71591	1.46867	1.60323	0.82086	1.64859	1.34298	0.678577	1.40986	1.50176	0.926435	2.17985	1.18291	1.27595	0.854477	1.36782	0.661285	1.46644
dd19b	S	96	___1	VSNTNQVEVLQRDPNSPLYSVKSFEELRLKP	0.99996	-0.119602	-1.5048	NaN	-0.753231	-0.811459	-0.849228	NaN	-0.221945	-0.608227	NaN	NaN	-0.792009	0.0679951	0.00905991	-0.696081	-0.715811	NaN	-0.485441	-0.443676	-0.213627	-1.15166	-0.276754	-0.835701	-1.36556	-1.05196	-0.751718	-1.22284	-0.798944	-0.980411	-0.792839	-0.91712	-0.79217	-1.10668	-0.195765	-0.912437	-0.54612	NaN	-0.637337	-0.436863	NaN	-0.752686	NaN	NaN	-1.26891
ddi2	S	188	___1	QQERARREQERIRLYSADPFDLDAQAKIEED	1	-2.7294	-2.12355	2.79621	-2.05275	4.13557	2.62831	4.36161	3.06619	4.26673	1.76944	-0.249451	2.1714	1.19406	1.58349	NaN	1.43925	1.24499	0.260902	0.613249	-0.327639	0.431629	0.344973	-0.257976	-0.159126	-0.356476	-0.68548	-0.0463085	-0.747416	-1.78797	-0.502457	NaN	NaN	NaN	NaN	NaN	-0.958502	-1.46854	-1.92974	-1.26915	NaN	-0.983366	-2.88012	NaN	NaN
ddx10	S	536	___1	KAQATSASKEDPGTTSDQEIEAFKSKLGGKE	0.966657	-0.496193	NaN	-0.232004	NaN	-0.287832	NaN	-0.0959339	-0.126556	NaN	-0.238731	-0.482925	-0.157309	-0.140133	0.00488663	-0.415415	-0.703999	-0.0922775	-0.446428	-0.149879	0.117866	NaN	-0.127649	NaN	-0.364435	0.169804	-0.555014	0.0678616	0.463884	0.239319	NaN	-0.14217	NaN	-0.388537	0.241999	0.048954	0.271511	-0.677629	NaN	-0.0165386	-0.391012	0.145565	0.139841	-0.211575	0.00185585
ddx20	S	561	___1	IKEGLEKHVEIVHVYSGPDDKNEKKLEKPEQ	0.999718	-0.573543	NaN	NaN	-1.03498	-1.58063	-1.22342	NaN	NaN	NaN	-2.20512	-1.13694	NaN	NaN	NaN	NaN	NaN	-1.06323	NaN	NaN	-2.74268	NaN	NaN	-1.05154	NaN	NaN	NaN	NaN	NaN	NaN	NaN	NaN	NaN	NaN	NaN	NaN	NaN	NaN	-0.722929	-1.63247	NaN	-0.341618	NaN	NaN	-1.22638
ddx20	S	659	___1	RTIESTVCELNTDNISDSLKEGNTMQAHRYK	0.985527	-2.00671	NaN	-0.676678	-0.222523	-0.0618877	NaN	-0.0676212	NaN	0.329639	-0.77161	-0.373436	-0.167261	-0.0521793	-0.0165367	-0.10141	-0.632149	-0.0999222	-0.434195	-0.320566	0.020462	NaN	-0.615919	-0.564741	NaN	-0.0600967	NaN	0.256439	0.880857	-0.351839	0.201872	NaN	-0.104485	NaN	-1.09819	0.138033	NaN	NaN	-0.469614	-0.499645	NaN	-1.02673	0.376497	-1.58006	0.369923
ddx20	S	661	___1	IESTVCELNTDNISDSLKEGNTMQAHRYKGE	0.766146	NaN	-0.192167	-0.676678	NaN	NaN	-0.178812	NaN	-0.985216	NaN	NaN	NaN	NaN	NaN	NaN	NaN	NaN	-0.0999222	NaN	NaN	NaN	0.323496	NaN	NaN	0.418554	NaN	-0.326702	NaN	NaN	NaN	NaN	-0.292147	NaN	0.125034	NaN	NaN	-0.587061	-0.810785	NaN	NaN	-0.249662	NaN	NaN	NaN	0.369923
ddx21	S	153	___1	PKKIKKKKLKEGKEDSDAQEETDISEPQMNG	0.998656	NaN	-1.56426	NaN	-0.776613	-0.647148	-0.715822	-0.633978	NaN	-0.730675	NaN	NaN	NaN	NaN	NaN	NaN	NaN	NaN	NaN	NaN	NaN	NaN	NaN	NaN	NaN	NaN	NaN	NaN	NaN	NaN	NaN	NaN	NaN	NaN	NaN	NaN	NaN	NaN	NaN	NaN	NaN	NaN	NaN	NaN	NaN
ddx21	S	499	___1	LQAHELSTNCGSLKQSAKPLHGDLQQKEREV	1	0.680607	2.73587	0.252115	NaN	-1.37841	-1.13809	-0.569736	NaN	1.52751	NaN	-1.73517	1.13012	NaN	2.01315	2.72907	NaN	2.88865	1.10592	NaN	2.78625	5.94598	NaN	NaN	-0.736765	2.96914	NaN	4.14208	2.77011	2.6444	4.69221	3.4869	NaN	0.704882	3.38353	0.0250664	1.56595	2.19124	-3.94588	0.146452	3.09772	-0.632956	NaN	-1.07206	0.153978
ddx27	S	114	___1	AEKAKLSENTEEDVKSEEEEEKEKEEEEEEE	0.999999	-0.436495	-0.636007	NaN	-0.460812	-0.46711	-0.0789299	-0.758181	-0.786764	-0.257448	-0.14155	-0.823832	0.222084	-0.259726	-0.309069	-0.442022	-0.503811	-0.317884	NaN	-0.123304	-0.338043	-0.819385	0.10047	0.150332	-0.549048	NaN	-0.262953	-0.249893	-0.736177	-0.119616	-0.311068	NaN	-0.203165	-0.200316	NaN	-0.117184	-0.464068	-0.740721	-1.10775	-0.988861	-0.513504	0.23662	-0.628632	-0.402556	-1.00749
ddx3	S	634	___1	QHHKSSSRGRSKSRFSGGFGAKDYRQSSGAG	0.998913	-1.29302	NaN	NaN	-0.289762	NaN	NaN	NaN	NaN	NaN	NaN	NaN	NaN	NaN	NaN	NaN	NaN	NaN	NaN	NaN	0.175833	NaN	NaN	0.72419	0.325573	NaN	NaN	0.682526	0.181559	NaN	NaN	NaN	NaN	1.02957	NaN	1.13806	0.945471	0.465898	NaN	NaN	NaN	NaN	1.44658	NaN	NaN
ddx42	S	126	___1	EDSSNVDLPYIPAENSPTRQQLRSKTDSDSE	0.839465	NaN	NaN	-0.537493	-1.46564	-0.3237	NaN	NaN	NaN	NaN	NaN	NaN	NaN	-0.78581	NaN	NaN	NaN	NaN	NaN	NaN	NaN	NaN	NaN	-1.37897	NaN	-0.622187	NaN	NaN	0.26342	NaN	NaN	-0.578724	NaN	NaN	NaN	-0.898026	NaN	NaN	NaN	NaN	-1.77914	NaN	NaN	-0.822514	NaN
ddx42	S	214	___1	AGLVPEEEEDNLEYDSDGNPIAPTTKRIIDP	0.99874	NaN	0.449966	NaN	0.910875	0.834854	0.770058	0.330828	0.0212593	0.657389	0.582489	0.790339	0.771034	0.608442	0.559427	0.777883	0.248842	0.657541	0.453989	0.697658	0.722488	0.701437	0.286837	0.674166	1.12598	0.84585	0.820354	0.947498	0.821081	0.397614	0.88883	0.23208	0.674845	0.303165	0.272411	1.61926	0.618214	0.154175	0.92664	-0.0134811	-0.0716286	0.805262	0.928795	0.14863	1.46525
ddx43	S	92	___1	STREFRRREGARDQSSPLCFRLDSSVIGQVI	0.964949	3.09886	2.78766	NaN	2.65793	2.65605	-0.0296078	1.43983	2.2289	0.947775	1.31493	-0.535994	0.386604	1.55473	1.37147	-0.861927	0.6098	0.434036	0.305599	0.616135	NaN	-0.258837	0.341009	-0.176369	-0.82358	-0.509476	-0.46748	-0.910666	-0.320953	-0.551106	-0.594324	-0.641514	-0.659115	-1.22144	-0.732786	-0.866793	-0.975822	NaN	-0.961296	-0.836624	-1.06249	-1.3615	NaN	NaN	-1.67955
ddx43	S	2	___1	______________MSDWEEESDSSCSQVTA	1	NaN	NaN	NaN	NaN	NaN	NaN	NaN	NaN	-0.0832195	NaN	NaN	NaN	NaN	NaN	NaN	NaN	NaN	NaN	NaN	NaN	-0.544458	0.491581	NaN	-0.746248	-1.35235	0.370258	-1.40731	NaN	-1.73463	-0.484503	NaN	NaN	-1.41359	NaN	NaN	-0.592836	NaN	NaN	NaN	NaN	0.510055	NaN	NaN	-1.04323
ddx46	S	201	___1	ELKKEIEEMRQGKKWSLEDDDDDEEEPTEGE	1	0.985552	0.367718	0.744862	1.1709	1.17193	1.1673	1.06096	1.75078	1.04561	1.5816	1.19174	1.66329	1.34376	1.62083	1.31425	1.4071	1.53928	1.34686	1.75657	1.16865	1.34268	1.31774	1.23059	1.26223	1.61353	1.2188	1.59597	1.68645	1.56261	1.56392	0.303837	1.55721	1.53513	0.879774	1.70029	1.64281	0.749468	1.59287	1.39915	0.637093	1.15709	1.55055	0.159716	1.64365
ddx51	S	122	___1	KQTKKKKIIVEEKDESPEHISEHDERSRAEQ	0.999823	NaN	NaN	-2.54376	NaN	-2.301	-2.03339	-2.53877	-1.06385	-2.82737	-1.73699	-2.44162	-1.66189	-1.1728	-3.21813	NaN	-1.6607	-1.92668	-2.10973	NaN	-1.18349	-2.5853	-1.27235	-1.92395	-1.61795	-1.71079	-1.89294	-1.88425	NaN	NaN	-3.06278	NaN	-1.89809	NaN	NaN	-4.30508	-1.36753	-1.19034	-1.93702	-1.90014	-1.99258	-1.72265	-4.10025	-1.50138	-2.08856
ddx51	S	87	___1	RKTKKRKKKQEEEVKSPSENEQDSQLQEATH	0.904214	NaN	-1.85096	-0.733528	NaN	NaN	-0.684637	NaN	NaN	-1.40231	-0.511843	NaN	-0.630781	NaN	-0.66905	NaN	-0.967108	-0.829542	NaN	-1.20661	-0.920494	-0.881764	NaN	NaN	NaN	NaN	NaN	-1.25249	NaN	NaN	-0.794682	NaN	NaN	NaN	NaN	-0.946117	-0.492886	NaN	NaN	NaN	-1.18481	NaN	NaN	-1.26484	-1.09492
ddx51	S	89	___1	TKKRKKKQEEEVKSPSENEQDSQLQEATHIK	0.96236	NaN	NaN	NaN	NaN	NaN	NaN	NaN	-0.490829	NaN	NaN	NaN	NaN	-0.690782	NaN	NaN	NaN	NaN	NaN	NaN	NaN	NaN	-1.12968	NaN	NaN	-0.329166	-0.611198	NaN	NaN	NaN	NaN	NaN	-1.04232	-0.738224	-0.563377	NaN	NaN	NaN	NaN	NaN	NaN	-1.19141	NaN	NaN	NaN
ddx55	S	543	___1	EKKQKVALKRKKEEGSDIDEGDVDELLQDTR	1	-1.66278	-2.71071	NaN	-1.55118	-1.24205	-0.804106	-1.30534	-2.03625	-1.13619	-1.74312	-1.25125	-1.27629	NaN	-0.953266	-1.11667	-1.37779	-1.43858	-0.936224	-1.52744	-1.20482	-1.80295	-0.955194	-1.17121	-1.08657	-0.956039	-1.21884	NaN	-1.30269	-1.13888	-1.10659	NaN	-1.43951	NaN	-2.38618	-1.1444	-1.42521	-1.26279	-1.45558	-1.90002	-1.43642	-0.206152	-2.434	-1.90473	-1.08785
ddx6	S	474	___1	IPSSIDKNLYVAEYHSESGEDKP________	0.991926	0.485754	-0.00650215	NaN	-0.441433	-0.186586	0.186954	NaN	-0.125965	0.247517	0.228207	NaN	-0.151865	0.0881558	NaN	0.312786	0.558535	0.778568	NaN	3.1243	NaN	-0.932388	3.30117	-0.0461006	0.176493	0.0917721	0.0407295	-0.115242	-0.426065	0.0712261	-0.170898	-0.0686665	0.0286636	-0.329737	0.131687	0.111134	-0.278204	-0.576819	NaN	-0.53171	-0.429239	-0.0835876	-0.556221	0.394901	-0.238277
ddx6	S	476	___1	SSIDKNLYVAEYHSESGEDKP__________	0.999463	NaN	NaN	NaN	3.27833	NaN	3.54873	NaN	3.53409	3.29941	NaN	NaN	-0.0579281	NaN	2.99839	-0.0059433	2.70547	NaN	NaN	2.92063	3.0027	NaN	2.7907	3.40427	3.34536	3.66902	NaN	2.98711	3.87377	NaN	NaN	2.8999	0.164949	-1.59732	NaN	NaN	0.240614	2.92141	NaN	NaN	2.95061	NaN	0.349342	2.97235	-2.25546
dek	S	15	___1	_MSSDAESDALTKEESELVEETTEEKMAEDA	1	-1.51667	-1.68115	-1.67599	-1.7295	-1.50151	-1.16088	-1.50852	-1.28696	-1.43168	NaN	-1.16754	-1.41254	-1.12731	-1.72142	NaN	-1.9842	-0.918192	-2.06228	-1.73428	-1.50527	-1.14909	-0.913265	-1.29913	-1.06984	-1.48166	-1.6269	-1.39148	-1.18003	-0.859501	-1.09512	-1.47103	-1.42448	-0.925077	-0.882019	-1.50941	-0.975355	-0.97258	-1.59969	-1.15205	-0.909082	-0.939543	-1.22355	-1.42047	-0.709324
dek	S	3	___1	_____________MSSDAESDALTKEESELV	0.788436	-0.961304	-0.785303	-0.926357	-0.87064	-1.11092	-0.347908	-0.923996	-0.573078	-0.427431	-0.755142	-0.979793	-0.881109	-0.943815	-0.329554	-1.30168	-0.7841	-0.437439	-0.90169	-0.494791	-0.398546	-0.875929	-0.118525	-0.424057	-0.57596	-0.0163174	-0.307913	-0.543926	-0.111006	-0.181913	NaN	NaN	-0.193077	-0.149803	-0.21862	-0.665478	-0.0145702	-0.571571	-0.955189	-0.481853	-0.537384	0.0729141	-0.226999	-0.524877	-0.124216
den4c	S	741	___1	YLSFNGTAKGSRAASSPTFIGKRTKQEIKTA	0.846925	-0.85339	NaN	-1.5763	NaN	NaN	NaN	-2.14856	-1.01414	-1.54703	-1.01792	NaN	-1.65062	-0.70677	-0.674198	-1.21981	-1.0416	NaN	-0.805403	-0.967565	-0.860998	-1.827	-0.722568	-1.11978	NaN	-1.02994	NaN	-1.52899	-1.05477	-1.34597	-1.54282	NaN	NaN	-1.39668	NaN	NaN	-0.812506	-1.36544	NaN	NaN	NaN	NaN	NaN	NaN	-1.99214
den4c	S	1278	___1	QTVEKEPSPSEEKHISPVVARNLADEIESYM	1	2.06657	1.06842	1.25468	1.48103	0.923294	1.41638	1.34858	2.14637	1.24559	1.68189	0.922287	1.76153	2.06847	2.01512	1.41358	1.9527	1.41067	1.67948	1.80987	2.29048	1.48035	1.95636	1.54479	1.44746	1.29272	1.93503	1.56503	NaN	1.75693	1.57697	1.81821	1.46733	1.57992	2.39643	1.57816	1.83221	2.04166	0.960777	1.60851	1.56185	1.60805	1.26351	1.64585	1.28771
den4c	S	1119	___1	SFSAESRAVMLLKKGSLDLTTNEIAIKMGAD	1	-0.616495	-1.67026	-1.35096	-0.494429	-0.779386	-0.692682	-1.4507	-1.05533	-1.29785	-0.235247	-1.17443	-0.748936	-0.712215	-2.09356	NaN	NaN	-0.968433	NaN	NaN	NaN	NaN	NaN	-1.16476	NaN	-0.555922	-2.01161	-0.639235	-0.784092	-0.883675	-1.17298	-1.20477	-1.01818	-1.26426	-1.82871	-0.720409	-0.832369	NaN	-0.75662	-1.23083	-1.43133	-1.11436	-1.58408	NaN	-0.486931
den4c	S	1104	___1	ERSQKRQKMFSERSCSFSAESRAVMLLKKGS	0.995712	-0.529989	-1.71651	-1.05436	-1.4765	-1.75977	-1.14519	-1.09985	-0.900042	-1.27138	-1.25693	-1.26725	-0.836866	-0.926159	-0.857897	NaN	-1.20451	-1.35858	-1.81362	-1.60053	NaN	NaN	-1.34955	-1.31143	NaN	-0.857271	-1.16445	-1.43616	-0.950727	-1.06977	-1.35609	-0.805553	-1.39668	-0.550989	NaN	-1.14391	-0.484451	-1.03381	-1.66991	-1.13526	-0.912157	-0.978846	-1.05892	-1.77612	-0.779865
den4c	S	1305	___1	ESYMNLKSPLGTKSSSMELGGQESGSGNHSQ	0.951394	-0.436548	NaN	-0.611706	NaN	NaN	NaN	0.044239	NaN	NaN	-0.777033	NaN	-0.416349	-0.899212	NaN	NaN	NaN	NaN	NaN	NaN	NaN	NaN	NaN	NaN	0.453695	NaN	0.339445	-0.077095	NaN	0.234087	-0.210497	NaN	NaN	NaN	NaN	NaN	NaN	NaN	0.0498886	0.101395	NaN	NaN	NaN	NaN	NaN
den4c	S	1371	___1	SSPKHHLRNQKERSVSLTALVRSSPHGSLGS	0.999657	-0.959284	-0.590086	-1.64082	-0.333067	-1.06204	-1.59936	-1.27303	-1.99658	NaN	-1.61909	NaN	NaN	-1.66247	-1.80064	-2.88278	NaN	-1.38545	-2.42894	-1.97061	NaN	-2.3797	-2.53879	-2.13419	-1.92873	-1.24679	-2.25671	-1.86204	-2.23887	-1.56696	-2.15937	-2.75319	-2.1321	-1.99679	NaN	-2.1785	-1.70338	NaN	-2.31337	-2.83418	NaN	-2.56302	NaN	NaN	-1.96473
den5b	S	59	___1	DRHGRGHDTGENFEQSPLRRTFKSKVLAHYP	0.999994	0.713371	NaN	-0.0700169	0.183649	-0.0221024	-0.213606	-0.121019	0.398369	-0.42465	0.144678	-0.17094	NaN	0.301514	0.31782	-0.377218	NaN	-0.241964	-0.336062	-0.0737705	-0.176983	-0.254135	-0.164198	0.0212708	-0.403627	-0.0173168	0.3918	-0.42141	-0.381123	-0.229437	-0.692743	-0.618395	0.201403	0.0528564	-0.25205	0.212336	0.435896	-0.343346	-0.581388	-0.581037	-0.618975	-0.219019	-0.0856781	-0.23556	-0.698088
den5b	S	1087	___1	RTPPQQKSPTVARRLSITSLTGKNNKPNAGQ	0.999675	2.45163	1.96036	1.94216	2.2745	2.22036	2.50851	2.4289	2.53292	2.61661	2.13228	2.32616	2.32226	2.26619	2.28818	1.88416	2.28215	2.86696	1.74248	2.14745	1.89562	2.21767	2.27189	2.47755	2.3584	2.18168	2.20081	2.41695	2.66965	1.93399	2.11284	2.01607	2.38572	2.19546	2.16784	2.37699	2.26491	2.16941	2.46393	2.33938	2.18318	2.49655	2.03808	2.08388	2.54479
den5b	S	844	___1	HMAESPMAPGPDRRKSDTGVSLPSLRVSLIQ	0.882345	-0.908398	-1.86766	-1.36926	-1.46307	-1.09424	-0.783394	-0.976009	-0.944553	NaN	-0.612154	-1.11739	NaN	-1.43155	-1.87369	NaN	NaN	-1.88968	NaN	NaN	NaN	NaN	NaN	-1.85242	NaN	-1.45608	-2.7035	NaN	-1.87572	-0.695448	-2.10578	NaN	-1.7058	-1.50673	NaN	NaN	-1.49061	-1.39588	-1.45804	NaN	-1.78863	-1.62277	-1.49962	-2.57347	NaN
denr	S	89	___1	IIPKQETGSVEGHATSGEEEEKKKQKRGGRG	0.999807	2.52562	NaN	NaN	NaN	NaN	2.73103	2.18076	3.13929	2.32344	2.32657	2.18055	NaN	2.71268	1.59966	2.52501	1.76028	1.90751	NaN	1.92565	1.64248	2.5995	1.92694	2.55679	2.12127	2.67559	2.07598	2.28825	2.95984	2.94547	2.27041	2.70071	2.342	2.65598	2.36702	2.65978	2.97647	2.89545	NaN	1.95073	2.21578	1.91084	2.658	1.07997	2.69065
denr	S	191	___1	IIDVIQDKWPEVDDDSIEDLGEVKK______	1	-2.34639	-1.2949	-1.67201	-2.65393	-2.12724	NaN	NaN	NaN	NaN	NaN	NaN	NaN	-1.67139	-1.60057	NaN	NaN	-2.12012	NaN	NaN	-2.05948	NaN	NaN	-1.26876	NaN	NaN	NaN	NaN	NaN	-1.61832	NaN	NaN	-1.6094	-2.27637	-2.73804	-1.59932	-2.59033	-1.40866	NaN	-1.2614	NaN	NaN	-1.44582	-1.816	-1.05927
dep1a	S	539	___1	IKPLKSKQTRMQKRFSPTDNEPTDLDFTVTK	0.958149	-1.359	-1.07337	-1.47794	-0.768965	-0.362684	-0.495056	-0.987328	-1.13566	-0.549536	-1.1617	-0.958609	-0.900303	-1.6741	-1.20643	NaN	-1.24033	-0.879845	-0.913862	-0.871782	-1.24806	NaN	-0.835218	-1.11822	-0.610689	-1.26114	-1.39735	-1.10831	-0.913189	-1.24439	-1.14078	-1.89181	-1.02346	-1.33219	NaN	-0.860439	-1.42904	-1.01159	-1.50849	NaN	-1.7489	-1.38264	NaN	NaN	-1.22824
dep1a	S	126	___1	PVKTIPSRPPLWKRSSLENVFKEKEHLFKMP	0.966154	0.588209	NaN	0.21624	0.627125	0.493975	0.565041	-0.195766	0.255562	-0.314587	0.471579	0.378208	0.42172	0.682341	NaN	NaN	-0.0971394	0.453611	-2.28525	-0.279535	-0.45981	NaN	NaN	-0.0193768	-0.286963	0.184137	NaN	-0.209309	-0.178703	-0.021265	-0.225037	0.161711	-0.178062	-0.0113411	-0.275591	0.420042	-0.126728	NaN	0.416489	-1.22497	NaN	-0.97512	-0.487055	NaN	0.208813
dep1a	S	427	___1	RKETGVTRKVRVRSCSLEGIADSVSTDVRDC	0.986959	-1.29508	-1.8122	-0.783091	NaN	-0.901957	NaN	-1.14054	-1.18594	-0.43894	-0.850866	-0.427094	-0.511347	-0.725943	-0.99341	-0.956547	-0.932991	-0.705204	-1.47514	-1.48554	-1.19806	-0.742956	-1.41393	-0.867279	NaN	-0.481062	NaN	-0.686636	-0.620512	-0.746044	-0.729588	-0.884212	-1.24002	-0.373051	NaN	-0.999289	-0.495672	-1.07987	-0.582817	-1.48544	NaN	-1.51356	-1.27407	-2.47819	NaN
desm	S	3	___1	_____________MASGVMVSDDVIKVFNEM	1	7.19836	7.07344	7.28563	7.97373	7.97069	6.41893	7.65396	6.90749	7.31265	6.7147	7.91609	7.73853	6.66315	6.04477	6.82319	6.74836	8.336	8.56571	7.9006	7.14975	6.85784	8.20942	7.0245	7.45388	6.05178	8.46521	6.51206	6.9965	7.06783	6.58076	5.48921	7.6673	6.36471	6.63567	6.93903	7.00493	5.69202	6.61538	7.82993	5.57647	7.99297	7.01651	6.49167	6.77075
desm	S	25	___1	DVIKVFNEMKVRHQLSPEDAKKRKKAVVFCL	1	0.438265	-0.705238	-0.696621	-0.735731	-0.954788	-1.18718	-0.86113	0.299873	-0.427797	-0.0244007	-1.25108	-0.591211	0.129187	0.39962	-0.624243	0.159756	-0.665031	-0.0199337	0.575483	0.558634	-0.820948	0.167437	-0.635735	-0.667185	-0.805121	-0.0766296	-1.04068	-0.968218	-0.769876	-0.664179	-0.420586	-0.0842323	-0.439173	0.542498	-0.197735	-0.287828	-0.207943	-1.01853	-0.230169	-0.408527	-0.274071	-0.0344544	-0.445206	-0.591412
desp	S	2221	___1	PHTGFLLLPVMKKSLSFQGIRHQVPVDELVQ	0.999952	0.911177	-0.657463	0.620943	0.0244636	1.09433	1.15105	1.26381	0.790529	0.404543	1.10655	2.28139	1.21338	0.771633	0.272621	0.444372	0.329262	0.803913	-1.49039	0.194933	0.317255	0.195503	-0.0642338	0.821775	0.603874	0.773344	-0.48942	0.865282	0.539591	0.210518	0.742151	0.836725	0.0763683	1.0754	0.930088	0.478992	0.599201	0.342176	0.777603	0.263868	0.680643	1.11775	0.296284	0.199387	0.990683
dgat1	S	5	___1	___________MTDPSPVPVRRKKATRVLSV	0.99994	2.22685	1.71968	NaN	1.99937	2.4091	-2.2523	2.12929	2.19889	NaN	2.01444	0.922363	0.784628	1.75045	1.46624	1.17723	1.68974	1.43514	1.72437	1.33055	2.27563	1.36984	1.7054	1.29214	0.957987	1.52856	1.36699	1.23658	NaN	2.59715	1.92584	1.80256	1.70058	1.3299	1.55019	0.869127	1.25601	1.67864	NaN	NaN	NaN	1.66087	1.65037	1.52954	NaN
dgat1	S	19	___1	PSPVPVRRKKATRVLSVSHCPPDKSPHAGDT	0.999612	0.168062	NaN	-0.176081	0.174645	0.0361309	NaN	-0.444773	0.518505	-0.942045	0.222374	NaN	-1.5777	-0.12612	NaN	NaN	NaN	NaN	NaN	NaN	NaN	NaN	NaN	NaN	NaN	NaN	NaN	NaN	NaN	NaN	NaN	NaN	NaN	NaN	NaN	NaN	NaN	NaN	NaN	NaN	NaN	NaN	NaN	NaN	NaN
dgcr8	S	713	___1	GRENSKIVKQETADKSVIELQQFAKKNKPNL	1	-2.76769	-3.32564	-2.55613	-3.12383	-3.16696	-1.43344	-2.46664	-1.88881	NaN	-1.20748	-1.69947	-1.73912	NaN	-1.51676	-1.25263	NaN	-1.47306	NaN	-1.65581	NaN	-2.13817	-1.83427	-2.26981	NaN	-1.60163	-2.35698	-1.81861	NaN	-1.34485	-2.09079	NaN	-2.11976	-1.72808	NaN	-1.7939	NaN	NaN	-1.3278	-2.40562	NaN	-2.70304	-1.63688	NaN	-1.7338
dgcr8	S	97	___1	YKSHRTVLDPFHSDQSPRTARHAPSNKRFTP	1	1.5844	2.61258	1.52631	2.35937	1.60269	-0.543096	NaN	NaN	-0.813488	NaN	0.082613	NaN	-0.680487	0.667898	-0.336435	0.891729	2.70591	1.74118	2.5164	1.82553	1.71217	1.88751	0.953527	1.04689	1.43932	1.60204	0.647228	1.73757	1.61831	2.1474	1.42054	1.19057	0.371839	1.61639	1.22193	1.90794	0.388771	1.34536	3.14467	1.39791	2.32123	1.11673	1.64651	1.23259
dgcr8	S	273	___1	HTPKKRRIDEKYDIDSDHQSDGESSVQPMVT	1	1.34862	0.104935	1.41843	0.545563	0.526758	-0.763247	-0.793034	-1.5259	-1.03385	0.483818	NaN	-0.937338	0.202763	-1.75162	1.03368	NaN	NaN	NaN	-1.67604	-2.19101	-1.06614	NaN	-0.825113	-1.53635	-1.08733	NaN	-1.19308	-1.38238	0.895886	-0.997221	NaN	0.833233	-1.35342	0.429403	-1.20521	NaN	NaN	NaN	-1.83287	NaN	-1.59751	0.960686	NaN	-1.16708
dgcr8	S	277	___1	KRRIDEKYDIDSDHQSDGESSVQPMVTKIKT	0.999982	NaN	NaN	NaN	NaN	NaN	NaN	1.45398	NaN	NaN	NaN	1.06504	1.06846	NaN	NaN	NaN	NaN	0.743839	0.196747	NaN	-0.50285	1.04577	NaN	NaN	0.922628	NaN	0.362846	NaN	NaN	NaN	NaN	NaN	NaN	NaN	NaN	NaN	1.15699	0.448139	NaN	0.42955	-0.293234	NaN	NaN	-0.727583	NaN
dhx16	S	100	___1	MAMQEKNKSYTLLEDSEEEEKPNSRDEKRKK	1	1.59489	1.95423	1.88	2.04924	1.26673	2.19359	1.3479	1.25887	2.14155	1.12054	1.76911	2.08446	1.54027	1.61442	1.74338	1.35459	1.99821	1.32153	1.89956	1.63357	1.80195	1.72821	2.04815	2.02031	1.6949	1.76435	1.80663	1.87045	2.14656	2.03474	1.78008	2.00792	1.72889	1.6021	1.72456	2.12992	1.86378	1.75262	1.54839	1.63949	2.00837	1.36268	1.82288	2.34557
dhx29	S	12	___1	____MGGKNKKNRHGSSTAVQGATAAANRPR	0.993191	2.69486	1.3142	0.743746	1.66186	0.995367	NaN	0.158302	0.524694	-1.51968	-1.39298	NaN	NaN	-2.69898	-2.61263	NaN	NaN	NaN	NaN	NaN	NaN	NaN	NaN	NaN	NaN	NaN	NaN	NaN	NaN	NaN	NaN	NaN	NaN	NaN	NaN	NaN	NaN	NaN	NaN	NaN	NaN	NaN	NaN	NaN	NaN
dhx34	S	757	___1	SSSDGEERAHTDRKDSIDIQDVKFKLRHNVD	1	-1.36126	NaN	NaN	-1.88492	-1.48423	-1.1575	-2.2377	-1.31587	-1.71351	-2.93053	-1.56554	-1.55341	-1.91882	-1.25978	-2.05084	-1.73252	-1.54889	NaN	-1.73512	NaN	NaN	-0.958706	-1.30971	-2.26434	-1.6261	NaN	-1.70387	NaN	-2.54309	-1.45015	NaN	-2.22871	-1.2431	-1.10879	-1.80132	-1.43202	NaN	-2.17427	-2.59397	NaN	NaN	-2.1764	NaN	-1.90764
dhx36	S	149	___1	WFRNNMVPTKLSQPASPEEKDQDWDSEYAAE	1	-1.14102	-1.23337	-0.896456	-1.24954	-1.07227	0.662525	0.263645	0.81101	-0.0601234	0.354467	-0.0878982	0.666269	0.624756	0.498394	-0.204113	0.558123	0.346382	0.26907	0.416561	0.762703	-0.138134	0.163738	0.0249844	0.500645	-2.24681	-0.0226822	0.10944	NaN	0.927389	-2.36988	NaN	0.649458	0.758503	NaN	0.104292	-0.936157	0.968775	NaN	0.595036	0.667011	0.28793	0.0163231	-0.0490189	0.458559
dhx36	S	125	___1	SERNNIVPPKLSQPTSPEEKDHGTWFRNNMV	1	NaN	-0.0360317	-0.171158	0.0429478	0.100336	0.14216	0.147423	1.01941	0.193197	0.583046	0.00631523	0.639149	0.648895	0.699005	-0.0452576	0.582102	0.451687	0.495052	0.517447	0.875671	-0.353805	0.590015	0.303472	0.24168	0.193827	-0.151581	0.186367	0.0129166	0.482201	0.30014	0.959513	0.555553	0.625727	1.28874	0.388006	0.485666	0.905441	0.153072	0.553713	0.442793	0.430121	0.0421314	0.172205	0.345694
dhx36	S	447	___1	RERWPDFVRKLQRRYSEGTIEALQLADDEKV	0.999564	NaN	-0.998776	-0.723005	NaN	-0.0666351	0.368292	NaN	-0.859467	NaN	-0.724215	-0.0677872	NaN	-1.17574	NaN	-0.488367	NaN	0.174381	NaN	-0.407421	NaN	0.107744	-0.966064	NaN	-0.278562	NaN	NaN	-0.182215	NaN	0.00499153	NaN	-0.868784	NaN	-0.871248	-0.856396	NaN	-0.210283	-0.745277	0.226044	NaN	-0.474852	NaN	NaN	-0.459543	0.619644
dhx8	S	421	___1	EPPFLRGHTKQSMDMSPIKIVKNPDGSLSQA	1	-0.571228	-1.64168	-0.948822	-0.695473	-0.814871	-0.391178	-0.587889	-1.20761	-0.916737	-1.25141	NaN	-0.603716	-1.20795	-1.4043	-0.923201	-0.792349	-0.0205364	-0.876185	-1.41164	-1.48475	-0.47637	-1.12081	-0.361162	-0.86286	-1.44985	-0.511114	-0.950149	-1.34688	NaN	-0.405247	NaN	NaN	-1.46931	-0.460131	NaN	-0.0104198	-1.58416	-0.0119476	NaN	NaN	-0.133019	-0.0980072	NaN	-0.733314
dicer	S	1008	___1	TPRHLNQKGKALPLSSAEKRKAKWESLQNKQ	0.98792	1.8313	0.608049	1.07444	1.13775	-3.26201	1.09355	0.876255	1.99243	1.12778	1.24403	NaN	1.19201	-1.66434	2.10786	NaN	1.70783	1.16211	1.33161	1.69688	1.92519	-1.87643	2.09449	1.77593	NaN	1.47689	-1.45422	1.12811	1.25337	NaN	1.26561	-1.29312	-1.0781	1.42847	NaN	-1.73761	1.66531	1.65792	-2.26064	1.39102	1.59122	-1.30517	1.59003	1.33274	1.17517
dicer	S	1378	___1	VNQDKSSDKWESNETSGEGVMANGKIDEDFD	0.838094	NaN	NaN	NaN	NaN	NaN	NaN	NaN	NaN	NaN	NaN	NaN	NaN	NaN	NaN	NaN	NaN	NaN	NaN	NaN	NaN	NaN	NaN	NaN	NaN	NaN	NaN	NaN	NaN	NaN	NaN	NaN	NaN	-1.55917	-1.88773	-1.1977	-2.01134	NaN	NaN	-1.87628	NaN	-1.86755	NaN	NaN	-2.36553
dido1	S	189	___1	SPPPSEEQKLEETSISPKIRSEKEIYDPNAL	0.978851	-2.46251	-1.21512	NaN	-2.02406	-2.12113	-2.10059	-2.52273	-1.56352	-3.1208	NaN	NaN	-2.46894	NaN	NaN	NaN	-2.3457	-2.28256	NaN	-2.22922	-2.18234	NaN	-1.73496	NaN	NaN	-2.86837	-2.31611	-3.59591	NaN	NaN	-2.27729	-1.24016	-2.20949	NaN	-1.52619	-2.49569	-1.78131	NaN	NaN	-1.50388	NaN	-2.31052	NaN	NaN	NaN
dkc1	S	495	___1	LDETAAQSKEMVETGSDDGGTALKTKKKKKK	0.999937	0.264872	-0.689938	-0.302671	-0.278934	-0.543312	-0.0567856	-0.514557	1.37727	-0.0743313	0.330706	-0.884726	0.0915604	1.02908	1.51467	0.183124	0.726255	-0.143866	-0.467388	0.744625	1.18044	-0.228317	1.54375	-0.0723839	-0.0766487	1.15959	0.0387535	0.0129547	0.775971	0.522265	0.342714	1.19936	0.423458	0.645393	1.43885	-0.0811653	0.357927	0.96068	-0.804138	0.533678	1.13406	0.790829	0.254156	1.33785	0.442181
dkc1	S	459	___1	PSTIKKKTEQVGDAESDVATPVKSSKKKKKK	1	-1.57783	NaN	NaN	NaN	-2.74368	-0.854284	-1.03221	-0.176168	-0.70089	-0.213194	NaN	-0.497312	-0.503599	-0.196249	-1.48362	-1.21529	-1.87752	NaN	NaN	NaN	-2.01419	-1.31797	-1.52465	-1.67342	-0.932304	-1.37027	-1.7631	-1.19384	-1.21942	NaN	NaN	-1.05907	-1.13052	-0.734693	-1.13614	-1.04025	-1.41727	NaN	NaN	-0.706032	-1.34193	NaN	NaN	-1.44016
dkc1	S	519	___1	TKKKKKKDKTQEERESPAEETEQATDSVKKK	1	1.08911	0.0738831	0.532387	1.02872	1.2214	1.99985	1.45923	1.80738	1.86587	2.1123	1.06578	1.88792	2.20018	2.07399	1.55473	1.96946	1.44419	1.67885	1.77716	2.08229	1.56269	2.05855	1.79469	1.64036	2.0093	1.93858	1.47076	1.7957	2.35351	1.72699	1.87956	2.14182	1.80623	2.16623	1.74371	1.84339	1.6948	1.23728	1.78178	1.57415	2.08747	1.96981	1.74657	1.54752
dlg1	S	158	___1	SQKENVQGLVSHSLISPLKTPEADTPCPPIV	0.824027	NaN	NaN	NaN	NaN	NaN	NaN	NaN	NaN	NaN	NaN	NaN	-2.71977	NaN	-2.50288	NaN	NaN	-2.93813	NaN	-2.32496	-2.67944	NaN	-3.21458	-3.23564	-1.9203	NaN	NaN	NaN	-1.98115	-2.26875	-3.09225	NaN	-2.47763	-3.06412	NaN	-2.34804	NaN	-2.76445	-2.69888	NaN	-2.12961	NaN	-2.90015	-2.59546	-2.86285
dlg1	S	122	___1	KYQYPDDDIASQEPSSPQVHNDGRNAELVQI	0.838617	NaN	-1.08372	NaN	NaN	NaN	NaN	NaN	-0.412191	-1.10084	-0.700699	NaN	NaN	NaN	-0.271774	NaN	-1.01188	-0.274759	-0.504051	-0.676277	-0.734663	NaN	NaN	0.158447	NaN	NaN	-0.584911	NaN	NaN	NaN	-0.790188	NaN	NaN	NaN	NaN	NaN	NaN	-0.925058	NaN	-0.490097	NaN	-0.724522	NaN	NaN	NaN
dlg3	S	369	___1	LVQENSTAQAVTSNTSDSESSSKGQEDTILS	0.839141	-1.7936	NaN	NaN	-0.39249	NaN	-1.44935	NaN	NaN	NaN	NaN	NaN	NaN	NaN	NaN	NaN	NaN	NaN	NaN	NaN	NaN	NaN	NaN	NaN	NaN	NaN	-2.41581	NaN	NaN	NaN	-0.920435	-1.06207	-1.16672	NaN	NaN	NaN	NaN	NaN	NaN	NaN	NaN	NaN	NaN	NaN	-1.8789
dlgp5	S	47	___1	QKESRHNEFKKCRGLSLADANVSVLKECELP	0.999997	-1.15509	-1.12644	-0.996382	-1.15749	-0.534184	-1.38461	-1.25953	NaN	-0.638727	NaN	-0.720995	-1.1823	NaN	NaN	-1.83868	NaN	-1.22439	-0.81743	NaN	NaN	-1.58374	NaN	-1.27409	-1.19031	NaN	-1.0969	-1.4691	-1.61475	-1.36154	-1.45717	-2.03277	-1.44951	-1.21522	-1.52223	-1.37931	-1.49172	-1.57653	-1.89269	-1.47315	NaN	-1.59206	NaN	NaN	-1.47453
dlgp5	S	307	___1	SFAPQNFVFKPMDGLSPYKFKPMTPRRANAF	1	-0.7505	-0.437042	-0.920372	0.187004	-0.220627	NaN	-1.92422	NaN	-2.02114	NaN	NaN	NaN	NaN	NaN	NaN	NaN	NaN	NaN	NaN	NaN	NaN	NaN	NaN	NaN	NaN	NaN	NaN	NaN	NaN	NaN	NaN	NaN	NaN	NaN	NaN	NaN	NaN	NaN	NaN	NaN	NaN	NaN	NaN	NaN
dlgp5	S	700	___1	MTEATPATVTSPIRKSLFENTEEESLQIDEM	1	NaN	0.0377693	NaN	1.25943	1.26091	NaN	0.590214	-0.906324	0.77326	NaN	NaN	NaN	-1.71858	-2.03317	NaN	-1.50824	NaN	NaN	-2.20972	NaN	NaN	NaN	NaN	NaN	NaN	NaN	NaN	NaN	NaN	NaN	NaN	NaN	NaN	NaN	NaN	NaN	NaN	NaN	NaN	NaN	NaN	NaN	NaN	NaN
dlgp5	S	384	___1	HMPEPESSELEVEHKSEPESSELEVEHGEKV	0.865404	NaN	NaN	NaN	NaN	NaN	NaN	NaN	NaN	NaN	NaN	NaN	NaN	0.0284061	NaN	NaN	NaN	NaN	0.270285	0.218271	NaN	0.80456	NaN	0.622528	NaN	-1.63902	NaN	-2.16497	NaN	-0.726238	NaN	NaN	NaN	NaN	NaN	NaN	NaN	NaN	NaN	NaN	NaN	NaN	NaN	NaN	NaN
dlgp5	S	419	___1	QIPEPESSDLEMANHSVEQQKVPADVFLTAA	1	0.692839	0.666614	0.590033	1.05578	1.00066	0.682329	0.90711	0.571951	0.891241	0.66971	-0.469572	0.946308	NaN	-0.446993	0.067337	-0.318077	0.863197	NaN	0.181843	0.324787	0.281042	0.0639896	0.62146	0.721071	-0.220709	0.244015	0.505501	0.414324	0.800203	0.217897	NaN	0.267626	-0.178324	NaN	0.423132	NaN	-0.20783	NaN	0.129986	-0.630791	-1.88541	0.216969	NaN	0.372213
dnjc1	S	460	___1	QRDFDTEQEAEELGDSDNDMRKKEQSRSSED	1	-0.553244	-0.748299	-0.0521317	-0.25886	-0.122004	-0.277866	0.0591583	-1.93199	-0.271843	-0.285816	-0.219967	-0.261402	-0.0448017	-1.28507	-0.3897	-0.792107	-0.465698	-0.453518	-0.853723	NaN	-1.24706	-1.54338	-0.836388	-0.379328	-0.670761	-0.266687	NaN	-0.409906	-0.0650215	-0.242533	-1.66393	0.0402851	-0.48094	-0.841047	NaN	-0.130316	-0.726536	0.0787373	-0.487974	-1.66408	0.186525	-1.11507	-1.40782	0.0289421
dnjc2	S	551	___1	NAVPSERFEGPAVEMSPWTTEEQKLLEQALK	0.995417	-1.03877	-1.0897	-0.847958	-0.992012	-0.771078	-1.11642	-0.91197	-1.17262	-0.733976	NaN	NaN	-1.1606	-1.85436	-1.6072	NaN	NaN	-1.13986	NaN	-0.922604	-1.29072	-0.761404	-1.43722	-1.67445	-1.9824	NaN	-1.47657	-1.2312	-1.35921	-1.36722	-1.24272	-2.08667	-1.29786	-1.01328	NaN	-1.01861	-0.58131	-1.63844	-1.62024	-1.30559	NaN	NaN	-1.33238	NaN	-1.55736
dnjc2	S	45	___1	GRWFEAFIKRRNRNVSASFQELEDEKELSEE	1	4.00639	4.0612	4.1548	4.20273	4.14501	3.67351	4.03049	4.02512	3.45925	2.52088	2.87502	3.5959	2.8788	3.34431	3.06731	3.13958	3.61968	2.78861	3.36003	3.30335	3.92062	3.60245	3.73099	3.752	3.63818	3.5654	3.92703	3.92868	4.26599	3.66563	3.32097	3.77856	3.83776	3.60823	3.90355	4.04113	3.50606	3.73982	3.49342	3.79533	3.8467	3.52303	3.33205	4.20277
dnli1	S	58	___1	PLKERNGRALCGDTESPVKRVSKKSARVLES	0.997336	-1.1325	-2.0529	-2.1316	-1.83667	-2.07011	NaN	NaN	NaN	NaN	NaN	NaN	-1.83871	NaN	-1.41682	NaN	-1.5323	-1.61567	-1.97873	-1.45119	-1.34574	-2.24466	-1.23093	-1.61735	-1.83365	-2.11725	-1.66159	NaN	-1.79745	-0.915838	-1.60898	-1.666	-1.71765	-1.48684	-0.589365	NaN	-1.49083	NaN	-2.61306	-1.56903	-1.24219	-1.36881	-1.92355	NaN	-1.88019
dnli1	S	242	___1	GDIQQEEPMETSHNISMEEECPIKKETNPDV	1	2.907	2.82537	3.15546	2.55776	2.58038	3.02662	2.65189	3.89067	3.19326	3.01362	2.47267	3.23875	3.74311	3.55023	3.12553	3.36675	3.07644	2.76208	3.39128	3.72122	3.00461	3.67681	3.07657	3.30523	3.93731	3.09676	3.1386	3.89192	3.9223	3.42529	3.44825	3.53145	3.44904	4.07077	3.60737	3.74015	3.63691	2.33495	2.93997	3.616	3.98371	3.47508	3.53242	3.69854
dnli1	S	329	___1	KNSPLPKKVKFSDKVSFKDNDSEEKSNEEKS	1	0.42708	-1.88052	-0.0551243	1.89352	1.59051	-0.581713	0.948002	1.06829	-0.146917	0.535288	-0.476509	-0.167774	0.102571	-0.738199	-2.56079	-0.947071	NaN	NaN	-1.19135	-1.32497	NaN	-1.6054	NaN	NaN	-1.57206	NaN	NaN	-1.00876	NaN	-1.45571	NaN	NaN	-2.05235	NaN	NaN	-1.55214	NaN	-1.2035	-2.27975	-1.78663	-1.74541	-2.00878	-1.56211	-0.983772
dnli1	S	201	___1	RKTARKQLPKRKLEISPSESNPPKDDFDVKG	1	3.89982	3.0212	3.50889	3.17145	3.15984	3.43642	3.24953	4.23904	3.46838	3.32602	2.96829	3.53691	4.07111	4.18722	3.50641	3.78976	3.63567	3.29537	3.81072	4.07323	3.26433	3.96644	3.6167	3.60827	3.70275	3.68003	3.33422	3.24814	3.98423	3.45669	3.80386	3.75388	3.39966	4.12066	3.72505	3.89271	3.81078	3.04366	3.69972	3.4833	3.53966	3.91242	3.84464	3.12647
dnli1	S	299	___1	QSEPKCQEQPQPKLTSPTVEPKASKGKARKK	0.999994	5.8641	4.97717	5.29915	5.45906	5.13106	5.56138	5.33074	6.13182	5.73752	5.66851	4.89872	5.77026	5.81908	6.20094	5.29357	5.73364	5.49201	5.41566	5.74785	5.9897	5.42135	6.03623	5.46894	5.4408	5.14116	5.74029	5.35965	5.34397	5.88094	5.48902	5.90993	5.51738	5.62988	6.11188	5.4269	5.67106	5.85436	5.03735	5.48161	5.72998	5.67596	5.4018	5.83506	5.61459
dnli1	S	390	___1	EKKEENLNEKNVTETSLEESPKPKKNVGSFF	0.999762	NaN	NaN	NaN	NaN	NaN	NaN	-0.228289	0.970068	NaN	NaN	NaN	NaN	0.0747395	0.564819	NaN	-0.199097	-0.760763	-0.36924	NaN	NaN	NaN	-0.382662	NaN	NaN	-0.823868	NaN	NaN	-0.289574	NaN	-0.949236	-1.02601	-0.685879	NaN	-0.115602	NaN	-0.431753	NaN	NaN	1.04247	NaN	0.0914001	0.874432	NaN	-0.73383
dnli1	S	394	___1	ENLNEKNVTETSLEESPKPKKNVGSFFGASK	1	5.81982	4.99732	5.30123	5.22817	5.18293	4.76615	4.72379	5.41221	4.86035	4.64793	4.78335	4.88794	NaN	5.69082	4.95816	5.32107	5.37108	5.36804	5.68972	5.85318	5.09971	5.96273	5.75012	5.09361	5.50805	5.57131	5.58296	5.49404	6.00916	5.51557	5.81743	NaN	5.16204	6.12305	5.12781	5.28517	NaN	4.81016	5.07414	5.67165	5.44264	4.93778	5.55521	5.18959
dnli1	S	155	___1	ARKDAKSEGASEMNTSQDFVSPCSSKSIDSP	0.998561	NaN	NaN	NaN	NaN	NaN	-0.432524	-1.15367	-1.5468	-0.787731	-0.534451	-0.270067	-0.206617	-0.588144	-0.99313	-0.557844	-0.477783	NaN	-0.299162	-0.952057	-0.774775	-0.279682	NaN	-0.475437	-0.664272	-0.516161	0.200634	-0.284941	-0.287973	-0.37801	-0.204361	NaN	-0.308849	-0.620157	0.029377	-0.209686	0.335442	NaN	0.334946	-0.05159	NaN	0.533739	0.177113	-0.800592	0.369135
dnli1	S	160	___1	KSEGASEMNTSQDFVSPCSSKSIDSPLCSDS	0.998131	-0.781124	-1.69427	-0.995371	-1.94358	-1.9507	0.161783	NaN	-0.68391	-0.458414	0.011301	NaN	0.271181	-0.108084	-1.27144	-0.293848	-0.47163	-0.325211	NaN	-0.681194	-0.584347	-0.87397	-1.37361	0.0321293	-0.582142	0.0276089	-0.419172	-0.411966	-0.364523	0.0114975	-0.7064	-1.38413	-0.478056	0.0835304	-0.516586	-0.0114899	0.0121498	-0.546579	0.241341	-0.134396	-1.23989	0.746584	0.248831	-0.75028	0.66272
dnli1	S	179	___1	SKSIDSPLCSDSPGISPSGIPKRKTARKQLP	0.99972	NaN	NaN	NaN	NaN	NaN	1.70548	0.499466	0.887892	1.31268	1.7826	1.37411	1.42403	1.404	0.899847	1.50364	1.05257	0.462505	0.507883	1.36249	1.55789	1.1375	0.912386	1.69145	1.53951	2.46792	1.25219	1.85065	2.119	2.65223	0.984838	1.28394	2.21981	2.36196	2.33443	2.19972	2.06288	1.95993	1.91448	1.07814	1.59019	3.12989	2.52715	1.78968	2.79827
dnli1	S	73	___1	SPVKRVSKKSARVLESDSEEEEENSKVQATP	1	-1.41062	NaN	-1.15697	-3.20773	NaN	NaN	-1.3481	NaN	NaN	-1.19766	-1.54158	NaN	-0.92782	-0.751308	NaN	-1.09048	NaN	-2.34754	-1.30939	-1.36892	NaN	-2.18988	-1.60887	NaN	NaN	-1.59403	NaN	NaN	NaN	-1.38617	NaN	NaN	-0.340653	-0.526243	NaN	-0.635698	-0.597521	-0.962278	-1.73394	-1.52413	-0.994533	-1.57764	-1.61196	-0.546795
dnli1	S	75	___1	VKRVSKKSARVLESDSEEEEENSKVQATPEK	1	-1.37186	NaN	NaN	-1.83741	-0.668507	-1.26021	-0.773506	-0.819904	-1.66911	-1.13497	-0.581371	-0.25412	-1.48232	-1.39239	-1.76261	-1.96252	-0.973789	-1.89233	-1.67101	-1.61062	-1.53988	-1.20887	-1.0677	-1.68272	-1.24842	-1.96012	-1.52699	-0.717699	-1.19931	-0.711918	-0.861465	-1.32303	-0.597366	-1.76574	-1.69616	-0.971937	-1.14626	-0.726685	-1.5565	-1.18123	-1.86463	NaN	NaN	-0.286659
dnli3	S	981	___1	TPHWIWECIRRRRLVSCVDENCV________	1	0.245766	-0.410927	0.33625	NaN	NaN	-0.488308	-0.556673	0.135042	-0.273127	0.0486794	-0.0106792	-0.137356	0.73492	0.44908	0.165274	0.429283	0.455496	0.719769	-0.109461	0.122557	-0.303845	-0.0605679	-0.0112591	-0.137022	0.180464	-0.0270996	NaN	-0.451757	-0.108246	0.00601959	-0.298328	-0.156191	NaN	0.326906	0.0522633	-0.479977	-0.639194	-0.0109291	-0.191988	-0.466387	0.439367	-0.0961304	-0.479122	-0.109541
dnm1l	S	601	___1	ASVEEKNKAPPAFPASPLRGHAVNLLDVPVP	1	3.19384	3.21191	2.52969	2.7941	-1.80037	-0.349426	-0.945076	1.21928	1.75922	-0.572407	0.85137	0.695276	-0.70265	2.52113	0.608778	1.56906	1.53403	2.1826	2.16012	2.58134	2.20396	0.656321	0.777832	2.16994	1.99804	1.77204	1.5432	2.0042	1.17694	0.792538	1.45304	2.15299	-0.147081	2.46636	1.70565	1.50134	1.65915	1.58335	1.2091	2.49465	0.320991	1.67506	1.93451	1.82136
dnmt1	S	794	___1	ADEDEEVEDVVPEMPSPKKILQGKKKKLEKK	1	0.274546	0.257225	0.233013	-0.0294876	-0.104456	0.495014	0.151369	0.0742512	0.0697555	0.43297	-0.20195	0.236427	-0.0130157	-0.338974	0.546509	0.0737782	0.235233	0.238575	0.367779	0.388784	0.220409	0.0991039	0.462147	0.600462	0.369852	0.734779	0.627228	0.477215	1.17705	0.153259	-0.25433	0.660572	0.222834	0.439163	1.23737	1.09861	-0.489983	0.0294418	1.03926	-0.491848	1.12004	1.20946	-0.135303	0.857298
dnmt1	S	480	___1	DERLSLFEANEDGFESYDDLPQHKVTCFSIY	1	-0.273487	0.299477	0.624182	0.423691	NaN	-2.40925	0.423903	NaN	0.648661	0.430426	-0.431791	0.474253	0.533232	1.0687	NaN	0.591316	0.186829	0.381113	1.05867	0.551964	0.109016	0.99411	NaN	1.06101	0.874241	0.208504	0.689417	0.653597	-0.438709	0.197952	NaN	NaN	0.289021	-2.77613	NaN	0.0553036	0.498383	0.138895	NaN	NaN	0.0956459	0.879507	0.769764	-2.43711
dock5	S	364	___1	QMTKENYISQRQLIMSPLMASRAIAENEPLT	0.999672	-0.710739	-0.61294	-0.491135	-0.92918	NaN	NaN	NaN	NaN	NaN	NaN	NaN	NaN	NaN	NaN	NaN	NaN	NaN	NaN	NaN	NaN	NaN	NaN	NaN	NaN	NaN	NaN	NaN	NaN	NaN	NaN	NaN	NaN	NaN	NaN	NaN	NaN	NaN	NaN	NaN	NaN	NaN	NaN	NaN	NaN
dock7	S	1388	___1	ARQEMVRRSRGQLERSPSGSAFGSQENLRWR	0.928216	-0.139568	NaN	NaN	NaN	NaN	NaN	NaN	NaN	NaN	NaN	NaN	NaN	NaN	NaN	NaN	NaN	0.617016	-0.162563	-0.147175	NaN	NaN	-0.453083	NaN	NaN	NaN	NaN	NaN	-1.37003	NaN	NaN	NaN	NaN	NaN	-1.06775	NaN	-0.10071	NaN	0.0957489	0	-0.572096	NaN	-1.87343	-1.62424	NaN
dock7	S	181	___1	SSYQDDQDDIKRRSMSIDDTPRGSWACSIFD	0.999934	-0.75346	-1.15447	-0.888716	-0.82918	-0.559849	-0.570719	NaN	-0.971605	-1.5115	-1.12656	-1.35723	-0.824812	-0.353548	NaN	-0.944239	NaN	-0.850885	NaN	NaN	-2.16994	-1.19507	NaN	-1.3556	-1.52614	-0.923555	-2.20545	-1.32984	-1.59213	-0.464436	NaN	-1.23442	-1.21381	-0.724382	NaN	-1.36892	-0.606138	-1.05815	-1.15258	-1.99082	-1.6249	-2.05228	-1.28843	NaN	-0.948263
dok1	S	376	___1	SCLGAKSGSSHTPPRSPVSSSASRHLEVDHE	0.785813	NaN	NaN	NaN	NaN	NaN	NaN	NaN	NaN	NaN	NaN	NaN	NaN	NaN	NaN	NaN	NaN	NaN	-1.86517	-0.946816	-3.36378	NaN	-4.79171	NaN	NaN	NaN	NaN	NaN	NaN	NaN	NaN	NaN	NaN	NaN	NaN	NaN	NaN	NaN	NaN	NaN	NaN	NaN	NaN	NaN	NaN
dok1	S	460	___1	DLYEHVGYESVGAAVSPKCRKRPTVPHAGEE	0.988836	-2.93417	NaN	NaN	-2.07275	-1.57977	NaN	-2.13256	NaN	NaN	NaN	NaN	NaN	-2.6027	-1.18513	NaN	-1.07272	NaN	-1.64235	NaN	-0.91457	NaN	-1.3444	NaN	-0.0999546	NaN	NaN	NaN	NaN	NaN	NaN	NaN	NaN	NaN	NaN	NaN	-2.14528	NaN	NaN	NaN	-0.673758	-1.7823	-0.292417	-0.589268	-1.2351
dons	S	9	___1	_______MAELLPGYSPSFKKPSEILRLSRR	0.9676	1.46659	2.158	-0.520403	1.55059	1.84631	NaN	NaN	NaN	NaN	NaN	NaN	NaN	NaN	NaN	NaN	NaN	2.55052	0.580141	NaN	NaN	NaN	NaN	NaN	NaN	NaN	NaN	1.71677	0.817253	1.84438	1.9591	NaN	1.26927	NaN	NaN	NaN	1.36912	NaN	1.5148	2.32278	0.780964	1.80395	-0.196217	-0.559868	NaN
dons	S	78	___1	VKRRNPFASLENTVCSPVKRRAETVAEYGAA	0.924135	NaN	NaN	NaN	NaN	NaN	NaN	NaN	NaN	NaN	NaN	NaN	NaN	NaN	NaN	NaN	NaN	NaN	NaN	-0.846441	NaN	NaN	NaN	-0.138983	0.0108929	-0.93042	0.363066	-0.776506	NaN	-0.623217	-0.635248	-1.65821	NaN	-1.16814	NaN	-0.25577	-1.18335	NaN	0.347792	NaN	NaN	NaN	-1.78849	NaN	-0.649059
dons	S	142	___1	GDPLAADADPLVKTESPEKPAPACEIPKGSV	0.98947	-0.852524	NaN	-0.320128	-0.453075	-0.502359	-0.489845	-0.267475	-0.435741	NaN	-1.22404	-0.536253	-0.312834	-0.965746	0.254181	-0.842274	NaN	-0.565229	-0.70047	-0.0843048	-0.198381	-0.480408	0.51058	0.226883	-0.35137	NaN	-0.723108	-0.495747	-0.218647	0.00166511	-0.395716	NaN	-0.173943	-0.0288258	-0.852594	NaN	-0.0912838	0.414911	-0.00500297	NaN	-0.0507984	-0.574024	-1.02804	-1.24177	0.0539551
dons	S	36	___1	LSRRRSRSEASKTGLSPFSPGDVIKRVPGLR	0.982737	-2.33545	-1.28519	-2.27903	NaN	NaN	NaN	NaN	NaN	NaN	NaN	NaN	NaN	NaN	NaN	NaN	NaN	NaN	NaN	NaN	NaN	NaN	NaN	NaN	NaN	NaN	NaN	NaN	NaN	NaN	NaN	NaN	NaN	NaN	NaN	NaN	NaN	NaN	NaN	NaN	NaN	NaN	NaN	NaN	NaN
dons	S	39	___1	RRSRSEASKTGLSPFSPGDVIKRVPGLRPFS	0.999985	-1.48581	0.141949	-2.31385	-0.301769	-0.877718	-3.2105	NaN	NaN	NaN	NaN	NaN	NaN	NaN	NaN	NaN	NaN	0.102081	-1.21647	NaN	-0.608267	-1.27425	-1.01844	NaN	NaN	NaN	NaN	NaN	NaN	-3.07702	-1.04595	NaN	NaN	NaN	-2.87652	NaN	-2.55434	NaN	NaN	-0.279053	NaN	-2.48477	NaN	NaN	NaN
dop2	S	595	___1	FHPLKSEDSGIGLSASSPELSKHLRMPRVCP	0.751637	NaN	NaN	0.864912	NaN	NaN	NaN	NaN	NaN	NaN	NaN	NaN	NaN	NaN	NaN	NaN	NaN	NaN	NaN	NaN	NaN	NaN	NaN	NaN	NaN	NaN	NaN	NaN	NaN	NaN	NaN	NaN	1.35311	NaN	1.90081	NaN	NaN	NaN	NaN	NaN	NaN	NaN	NaN	NaN	NaN
dop2	S	596	___1	HPLKSEDSGIGLSASSPELSKHLRMPRVCPD	0.980119	1.27743	1.10584	NaN	0.990112	0.882868	1.3402	1.1166	1.21356	1.37312	1.34677	1.13163	1.24654	1.71922	1.50719	1.43544	1.34609	1.24241	0.628481	1.20703	1.48344	0.850658	1.28821	1.27102	1.03664	1.79615	1.0603	1.14358	1.22544	1.54663	1.20114	1.47865	NaN	0.808945	NaN	1.05706	1.72395	1.06392	1.24984	1.38108	0.794401	1.77387	1.6353	1.1267	1.25602
dp13a	S	401	___1	TAARVNQSALEAVTPSPSFQQRHESMRPAVP	0.964607	1.1662	NaN	1.05462	1.12212	0.670067	-1.47303	NaN	-2.1954	-0.785335	NaN	NaN	-0.438269	NaN	NaN	-0.734981	NaN	0.155239	NaN	-0.169434	NaN	-0.0790653	0.751957	-0.5825	-0.486666	-0.571678	-0.301947	-0.564423	-0.178431	NaN	NaN	0.958639	-0.148838	-0.263916	-0.22089	-0.231045	NaN	NaN	NaN	0.219194	0.297562	-0.303019	-0.879585	0.185724	-0.244394
dpoa2	S	214	___1	RNLSTPEHPQSKRILSINRSPHVLFSPTSFS	0.802166	-2.94041	NaN	NaN	-1.70099	NaN	NaN	NaN	NaN	-0.411514	NaN	NaN	NaN	NaN	-0.360073	NaN	-0.288837	NaN	NaN	0.557011	0.23675	0.798046	0.408853	0.390541	1.19476	-1.7867	1.42488	1.17748	NaN	-0.579125	1.06852	-0.313051	NaN	-2.85393	0.0709438	0.375027	-2.13318	NaN	NaN	NaN	0	NaN	NaN	0.779537	0.397314
dpoa2	S	218	___1	TPEHPQSKRILSINRSPHVLFSPTSFSPSAT	0.99258	-2.12843	NaN	-0.816668	NaN	NaN	NaN	NaN	NaN	0.247654	-2.24626	NaN	-3.35033	NaN	NaN	-0.282354	-0.171572	0.223326	NaN	0.558868	0.331655	1.08483	0.294579	0.592514	1.51853	1.42243	1.19779	1.34399	0.975903	-0.972488	1.03364	0.128656	NaN	0.261539	0.0394173	0.632708	NaN	-0.0395431	-0.160997	-0.243072	0.0745087	0.0902309	NaN	0.790949	0.552324
dpoa2	S	229	___1	SINRSPHVLFSPTSFSPSATPSQKYGSRTNR	0.996118	-1.39227	NaN	NaN	0.0706024	0.127024	NaN	NaN	NaN	NaN	NaN	NaN	NaN	NaN	NaN	NaN	NaN	NaN	NaN	NaN	NaN	NaN	NaN	NaN	NaN	NaN	NaN	NaN	NaN	NaN	NaN	NaN	NaN	NaN	NaN	NaN	NaN	NaN	NaN	NaN	NaN	NaN	NaN	NaN	NaN
dpoe4	S	24	___1	ESLEGSGSQEDAGPSSPPAAQPAPCPSKQAR	0.973882	1.0473	1.45258	1.9609	1.76241	NaN	1.9001	2.60305	1.86377	2.11652	NaN	2.22437	2.49899	1.33227	2.26688	1.20784	NaN	NaN	NaN	1.49529	2.23826	2.15549	2.05618	NaN	2.8574	2.08541	1.6561	1.9858	2.22363	2.75693	2.53163	1.96132	2.2508	2.31442	1.70287	NaN	2.76857	1.89594	NaN	2.17017	2.02251	2.49116	1.79251	-0.332283	3.01746
dpola	S	178	___1	TPPPVITLKKKKLAGSPLNPFSVPPTAPKVL	1	-1.73859	0.975983	NaN	-0.361141	-1.31117	NaN	NaN	NaN	NaN	NaN	NaN	NaN	NaN	NaN	NaN	NaN	-0.512478	-1.7054	-1.4741	-0.980835	-2.05101	NaN	NaN	NaN	NaN	NaN	NaN	NaN	NaN	NaN	NaN	NaN	NaN	NaN	NaN	NaN	NaN	NaN	-0.612873	NaN	-3.43542	NaN	NaN	NaN
dpolq	S	1058	___1	RGSANDSGVAQNAVISPGKNARMNPEPQGQQ	0.999962	NaN	NaN	NaN	NaN	NaN	NaN	NaN	NaN	NaN	NaN	NaN	NaN	NaN	NaN	NaN	NaN	NaN	NaN	NaN	NaN	NaN	NaN	NaN	NaN	NaN	NaN	NaN	NaN	NaN	NaN	NaN	NaN	NaN	NaN	NaN	NaN	NaN	-2.47495	-1.18966	NaN	-1.48443	NaN	NaN	-0.668049
dpp9	S	2	___1	______________MSVESLSGHMGDAEGRV	0.918745	NaN	NaN	NaN	-1.62391	-1.34024	-1.47805	NaN	NaN	NaN	NaN	NaN	NaN	NaN	NaN	NaN	NaN	NaN	NaN	NaN	NaN	NaN	NaN	NaN	NaN	NaN	NaN	NaN	NaN	NaN	NaN	NaN	NaN	NaN	NaN	NaN	NaN	NaN	NaN	NaN	NaN	NaN	NaN	NaN	NaN
dptor	S	130	___1	DARLLYRFRNDDGTLSPSKQVKICVRGHRLY	0.999997	2.64453	1.71727	1.91772	2.12393	1.52533	2.16486	1.92735	2.84391	1.8649	2.47912	1.69076	2.28542	2.70198	2.89293	1.99292	2.5195	2.01022	2.14954	2.66896	2.88996	2.25022	2.55221	2.18334	1.96944	2.07003	2.42038	2.15731	2.01584	2.04106	2.22159	2.39704	2.4618	2.27576	3.07342	2.27707	2.34914	2.64169	1.66136	2.42638	2.31618	2.4736	2.20739	2.41478	2.13576
dptor	S	252	___1	SEPDPFMDPKQESPDSPFCLRKLSSDLPPNS	0.999005	NaN	0.233149	NaN	-0.307503	-1.29426	NaN	NaN	NaN	NaN	NaN	NaN	NaN	NaN	NaN	NaN	NaN	NaN	NaN	NaN	NaN	NaN	NaN	NaN	NaN	NaN	NaN	NaN	NaN	NaN	NaN	NaN	NaN	NaN	NaN	NaN	NaN	NaN	NaN	NaN	NaN	NaN	NaN	NaN	NaN
dpyd	S	587	___1	LTKTFSLEKDIVTNVSPRIIRGTTSGSIYGP	1	-0.0820007	-0.664215	0.323727	0.639418	0.345139	-0.388309	-0.361425	0.776064	-0.303051	-0.562059	-0.699293	0.198502	0.235132	-0.275568	0.0938625	NaN	NaN	-0.601492	0.423199	NaN	0.141268	0.174313	0.963301	-0.720056	-0.540211	0.0579586	-0.0522232	0.135277	0.743048	0.532389	0.852686	0.313051	-0.161615	0.0566082	-0.0335274	0.45907	0.971628	-0.256081	-0.196163	NaN	-0.324806	-0.173727	NaN	0.150316
dreb	S	353	___1	TENPREFFKKQERAYSECGSTLQTPRTGDWD	0.999998	-0.120817	-0.571568	-0.747133	-0.230621	-0.467583	-2.17634	-0.338377	-0.701336	-0.00902748	-0.843147	NaN	NaN	-2.17307	-1.83842	NaN	-1.43737	NaN	NaN	NaN	NaN	NaN	NaN	NaN	NaN	NaN	NaN	NaN	NaN	NaN	NaN	NaN	NaN	NaN	NaN	NaN	NaN	NaN	NaN	NaN	NaN	NaN	NaN	NaN	NaN
dreb	S	186	___1	VTIGQRLTNGSGRLSSPALQRLQLKDEGQTD	0.999999	4.29718	3.38846	3.80886	3.31204	3.01843	2.84702	NaN	2.95425	3.07318	2.40026	2.21209	2.44382	2.67877	3.24326	2.31356	3.01309	2.83662	2.57732	2.83335	2.99853	2.67233	3.21141	2.39217	2.55904	NaN	2.87301	2.4275	2.58816	2.85315	2.65423	2.9029	2.8987	2.81354	3.33836	2.45077	2.82475	2.69825	NaN	2.78464	2.74159	NaN	2.71792	2.69183	NaN
dreb	S	499	___1	DEPQDSTWSDKNVITSQEEVNVEEKTFVETE	0.994353	-0.387243	0.55275	0.0599136	0.222053	0.182161	0.216219	0.429472	-0.290401	0.232782	-0.763494	0.174257	-0.488659	-0.310436	0.142082	-0.586769	-0.00986671	0.459402	0.109856	0.51746	0.452564	-0.112282	0.587717	0.148642	0.195356	0.213978	0.533125	NaN	NaN	0.107767	0.0969715	-0.394018	0.617123	-0.264936	0.401867	0.0257339	0.523632	0.287113	-0.115723	0.403879	-0.290571	0.912424	0.094223	NaN	-0.0254784
dreb	S	400	___1	AGPPCSPGPEPERRSSLGEEWTKTLTSENPT	0.972908	-0.0888653	-0.883934	-0.586386	-0.552605	-0.848831	-0.531273	-0.295689	-0.785408	-0.488892	-0.496527	-0.825296	-0.648066	-0.408232	0.139385	-0.757826	-0.69858	-0.310165	-0.472227	-0.36042	-0.344606	-1.87565	-0.456984	-0.432239	-0.340851	-0.697626	-0.293861	-0.673933	-0.583378	-1.23788	-0.709974	-0.926769	-0.199491	-1.0017	-0.497252	-1.1687	-1.36825	-1.3253	-0.433203	-1.34073	-0.962324	-0.09519	-1.09712	NaN	-0.409403
dreb	S	325	___1	GQREDEEAIEQKRTESEVEEAAAIIAQRTEN	0.999945	4.23058	4.42051	3.83719	4.41763	4.06758	3.90634	4.05348	3.30765	4.19678	3.35681	2.77184	3.32808	3.06638	3.14857	2.44441	-0.331823	3.45319	3.21259	3.04502	2.3982	2.94846	2.51635	2.80148	2.89764	2.5913	2.68835	2.49684	2.6736	2.27535	2.28428	NaN	2.13585	NaN	NaN	1.96333	NaN	NaN	1.68485	0.940685	NaN	NaN	0.937529	NaN	NaN
dreb	S	383	___1	DQMDLMGSPTAFRSSSEAGPPCSPGPEPERR	0.877875	NaN	NaN	NaN	NaN	NaN	NaN	NaN	NaN	NaN	NaN	NaN	NaN	NaN	NaN	0.0522556	NaN	NaN	NaN	NaN	NaN	NaN	NaN	NaN	NaN	NaN	NaN	NaN	NaN	NaN	NaN	NaN	NaN	0.754274	NaN	1.39825	NaN	1.10641	NaN	NaN	NaN	NaN	NaN	NaN	NaN
dreb	S	390	___1	SPTAFRSSSEAGPPCSPGPEPERRSSLGEEW	0.999985	NaN	NaN	-0.908621	0.675157	-0.831547	-0.0215435	0.0556717	NaN	0.601664	NaN	-1.17183	-1.21214	NaN	1.83869	NaN	1.35313	0.730309	1.61881	2.19674	2.60339	0.565212	1.6172	1.05903	1.38546	0.850386	2.07086	0.740158	1.16132	0.717869	1.55246	1.04199	1.78758	NaN	2.37072	NaN	1.44561	NaN	0.28031	2.1258	1.09096	2.2197	1.55213	2.4552	0.939804
dreb	S	375	___1	QTPRTGDWDQMDLMGSPTAFRSSSEAGPPCS	0.999993	NaN	2.98127	NaN	NaN	NaN	NaN	NaN	NaN	NaN	NaN	NaN	NaN	NaN	NaN	NaN	NaN	2.71449	NaN	NaN	NaN	2.81185	NaN	NaN	3.09129	1.89353	2.80318	2.15844	1.52807	NaN	2.67952	NaN	3.20976	NaN	NaN	3.92627	3.54225	NaN	1.91106	3.39331	NaN	4.64756	3.95223	NaN	3.26702
drs7b	S	252	___1	YIKTNLSLNAVTGDGSGYGVMDKNTADGRTP	0.999986	-0.399939	-0.152441	0.59391	-0.208805	0.253881	0.0192585	0.686439	0.11969	0.134348	0.111391	0.222538	-0.0939484	0.0380535	-0.311363	0.605028	0.165605	0.218466	0.345213	0.344387	-0.109932	0.0435104	-0.207706	-0.0572987	0.963057	0.0276089	0.749708	0.464338	0.423037	-0.232685	0.0462017	-0.233522	0.598778	0.686014	-0.0144634	0.754059	0.551371	0.112766	0.999046	0.35907	-0.612532	0.600283	0.69323	-0.643625	0.196516
dsn1	S	16	___1	MEEASSAQGNKAGGLSPMKCSPGKSSSPLLR	1	-1.45855	-2.22508	-2.34443	-1.66112	NaN	-1.14313	-1.38741	-1.88081	-1.41576	-1.81151	-2.16901	-1.21439	-1.70327	-1.95699	-1.88336	-1.56771	-1.28883	-1.76351	-1.48213	NaN	-1.72303	-1.45965	NaN	NaN	-1.89845	NaN	-1.65581	NaN	-1.50377	-1.35569	-2.10129	-1.25283	-1.40523	-1.23382	-1.45043	-1.01925	NaN	-2.20344	-1.41886	NaN	-0.969454	-1.5633	NaN	-1.5027
dsn1	S	305	___1	MSSQLRSKSFKPIEDSPIRKLLKVSQK____	1	-1.32029	-0.686365	-2.08946	-0.435003	-1.2428	NaN	NaN	NaN	NaN	NaN	NaN	NaN	NaN	NaN	NaN	NaN	NaN	NaN	NaN	NaN	NaN	NaN	NaN	NaN	NaN	NaN	NaN	NaN	NaN	NaN	NaN	NaN	NaN	NaN	NaN	NaN	NaN	NaN	NaN	NaN	NaN	NaN	NaN	NaN
dtd1	S	195	___1	REKSVPRSKDDPSASSGAEGDVSSEREP___	0.999453	0.904238	0.584202	1.13872	1.19942	0.820353	1.75861	1.06385	1.35446	1.66318	1.00735	1.08411	1.53743	0.916077	1.16376	0.94103	0.812225	1.3051	NaN	1.2409	1.28767	1.28575	1.42989	1.60804	0.952334	1.13942	0.814245	1.2454	1.64088	1.51632	1.51094	NaN	1.19712	1.43313	1.56848	1.05278	1.39508	1.34773	1.01968	1.3944	1.21006	1.68984	1.29646	1.05112	1.79573
dtlb	S	688	___1	RNSTSKKHQPRNAPNSPVSVPTTPGSMRKIC	0.991473	NaN	NaN	NaN	NaN	NaN	NaN	NaN	NaN	NaN	NaN	NaN	NaN	NaN	NaN	NaN	NaN	NaN	NaN	NaN	NaN	NaN	NaN	NaN	NaN	NaN	NaN	NaN	NaN	NaN	NaN	NaN	NaN	NaN	NaN	-1.8368	-1.44769	NaN	NaN	NaN	-1.43901	-1.05978	-1.45625	NaN	NaN
dtwd2	S	23	___1	DSDKEMAAQEVEPVLSDEEGAIRSLSALPVE	1	NaN	-2.11278	-1.76364	-2.3869	NaN	NaN	NaN	NaN	NaN	NaN	NaN	NaN	NaN	NaN	NaN	NaN	NaN	NaN	NaN	NaN	NaN	NaN	-1.57224	-2.31185	NaN	-1.535	NaN	NaN	-2.4648	NaN	NaN	-2.09286	NaN	-1.66765	-2.11169	NaN	NaN	NaN	-1.72609	NaN	-0.725756	-2.03691	NaN	-1.44232
dus3l	S	267	___1	PVVKEDSAVQVTQKDSPITTVGAVTDEDVIK	0.999644	0.259811	0.119757	-0.463793	-0.143919	-0.255081	NaN	NaN	NaN	NaN	NaN	NaN	NaN	NaN	NaN	NaN	NaN	NaN	NaN	NaN	NaN	NaN	NaN	NaN	NaN	NaN	NaN	NaN	NaN	NaN	NaN	NaN	NaN	NaN	NaN	NaN	NaN	NaN	NaN	NaN	NaN	NaN	NaN	NaN	NaN
dvl2	S	133	___1	SGIGDSRPPSFHPNVSGSTEQLDQDNESVIS	0.965528	-2.1124	-1.58258	NaN	-1.47408	-0.789619	-0.445709	-1.21325	-1.67822	-1.27112	-0.62155	NaN	-0.892637	NaN	-0.929518	-0.771257	-0.597611	-0.752623	NaN	NaN	-1.33879	-0.52133	NaN	-0.704912	-0.843897	-0.626959	-1.47015	0.0323849	-0.32328	-1.033	-1.03291	-1.36702	NaN	-0.33033	-0.848391	-0.16946	-1.03448	-0.717516	-0.675997	-1.25778	NaN	NaN	-0.456039	NaN	-0.466009
dx39a	S	37	___1	PAETAVPIARKEVKGSYVSIHSSGFRDFLLK	0.999364	NaN	-1.21358	NaN	-0.970207	-1.47856	NaN	NaN	NaN	NaN	NaN	NaN	NaN	NaN	NaN	NaN	NaN	NaN	NaN	NaN	NaN	NaN	NaN	NaN	NaN	NaN	NaN	NaN	NaN	NaN	NaN	NaN	NaN	NaN	NaN	NaN	NaN	NaN	NaN	NaN	NaN	NaN	NaN	NaN	NaN
dyhc1	S	2712	___1	DDLAYAETEKKQRTDSTSDGRPAWMRTLHTT	0.998799	4.02721	3.58443	3.85186	3.45526	3.68683	3.9693	4.04555	3.53993	3.6735	4.04013	4.26345	3.74403	3.59391	2.62934	3.4594	3.32857	3.57043	4.03363	3.20057	2.51381	3.02803	2.96446	3.67211	3.09328	3.10597	3.54646	3.06907	2.88899	3.0435	3.03775	2.37866	3.55056	3.08952	2.60405	3.63735	3.34976	2.74598	4.02968	3.41079	2.3689	3.31604	3.26835	2.46444	2.8883
dyn2	S	760	___1	PPVDDTWLQNSNSGHSPTAQRRPVSTVLPPS	0.839651	-1.42417	-0.386703	-0.117756	-0.446903	-0.915901	-0.467142	NaN	-2.22359	-0.384886	0.361572	NaN	NaN	NaN	NaN	0.351566	0.226992	NaN	-0.160032	0.632784	-2.23015	-0.0858154	-0.0974846	0.0694885	0.722401	1.45824	0.0419273	0.563519	0.556278	-0.404831	-1.39987	0.506998	-0.035202	NaN	NaN	0.726049	-0.634041	NaN	0.164284	NaN	0.370554	NaN	0.587734	-0.0289478	-0.710409
e2f8	S	87	___1	PEIRNREREILEEQFSGDELEKVLPSRKEKS	1	-1.70539	-1.62096	-1.0989	-1.53199	-0.918922	-2.45547	NaN	-1.7717	NaN	NaN	NaN	-2.07756	NaN	NaN	NaN	NaN	-1.56034	NaN	NaN	-1.69396	-1.64577	NaN	NaN	-1.72213	-1.83367	-1.59877	-2.12792	-1.33432	NaN	-2.30737	NaN	-1.82275	-2.08202	-1.94902	-1.50454	-1.78118	NaN	-1.80566	-2.2618	NaN	-1.63941	-1.83912	NaN	NaN
e2f8	S	397	___1	KSIENDRRKINSAPSSPIKTGDGSSSAASKM	0.981411	-2.5773	NaN	-2.7156	-1.85215	-1.81829	-1.688	NaN	-2.36855	-2.30564	-2.12672	NaN	-2.3139	-2.26114	-0.999859	-2.45499	-1.26224	-1.72925	-1.46555	-1.03862	-1.1944	-1.60827	-1.30057	-2.02425	-1.81146	-2.11663	-1.55963	-1.8641	-1.55541	-1.88756	-1.65273	-1.09209	NaN	-1.67688	-0.972721	-1.57302	-1.29829	-1.046	-2.28861	-1.70427	-1.42459	-0.955772	-2.08506	-1.55179	-1.67361
e41l1	S	446	___1	AAQDSDVFTQKSLASSPEPCLQTVQKEVVST	0.878217	NaN	-1.25604	-1.24215	-0.857437	NaN	-0.394943	-0.626579	NaN	NaN	-0.603218	NaN	NaN	-0.922796	-0.405668	NaN	NaN	NaN	NaN	NaN	-1.06071	-1.58155	NaN	-0.520704	-0.582718	NaN	NaN	NaN	NaN	NaN	NaN	NaN	-0.00984383	NaN	NaN	NaN	-1.16099	-0.431028	-0.375423	-1.36831	-0.626533	NaN	0.338896	NaN	NaN
e41l3	S	746	___1	KLHDSELLDGKPQIESPVVKTEIITFGTIAE	1	0.701534	0.67926	-0.00234032	0.544853	0.0626545	-0.507364	-0.250761	-0.13921	-6.67572e-05	-0.0634251	NaN	-0.0113258	0.187536	-1.13664	NaN	-0.684957	0.0141621	-0.993494	-0.588396	-0.579611	-0.705513	-0.791977	-0.405853	-0.565702	-0.562698	-0.369141	-0.991875	-0.406019	0.193178	NaN	-1.18103	NaN	-1.19008	-1.64237	NaN	-1.05447	-1.29439	NaN	NaN	NaN	NaN	NaN	NaN	NaN
e41l3	S	419	___1	KFRYSGRTQAQSRRASALIDRPAPYFERSSS	1	1.21391	-0.645399	-0.242384	NaN	-0.766989	-1.14527	NaN	-1.20654	-0.561022	0.300907	-0.338333	-0.973774	-0.633118	-1.67043	-1.27896	NaN	-1.17735	-0.883839	-1.95259	-2.54187	-2.50804	-2.19876	-1.46612	-1.73257	-0.67001	-1.40652	-0.998295	-2.21599	-0.688841	-1.68263	NaN	-1.08133	-1.2972	NaN	-1.33737	-1.22168	-1.67926	-1.69105	NaN	NaN	-1.79674	NaN	NaN	-1.87175
e41l3	S	442	___1	PYFERSSSKRYTMSRSLDGASVNENHDLYMK	1	1.64146	0.258776	0.875484	0.930798	1.09125	0.996243	1.08042	0.487324	0.777445	1.19739	1.06198	0.900455	0.952784	-0.107603	0.697414	0.316279	1.42267	1.14154	0.486513	0.11792	0.990528	-0.0398025	1.15953	0.823481	0.950439	1.47352	1.0202	0.791145	0.934387	0.588553	-0.321335	1.21562	0.645977	0.170275	1.31129	1.16241	0.151442	1.34669	1.0943	-0.257564	1.5509	1.17076	-0.129673	1.04986
eaf2	S	21	___1	CPLFDTKERPLVLGESFEKQPRSGYHTIRYD	1	NaN	NaN	NaN	-1.21079	-1.12792	-2.19471	NaN	-1.6459	NaN	-1.32022	NaN	NaN	NaN	NaN	NaN	NaN	NaN	NaN	NaN	NaN	NaN	NaN	NaN	NaN	NaN	NaN	NaN	NaN	NaN	NaN	NaN	NaN	NaN	NaN	NaN	NaN	NaN	NaN	NaN	NaN	NaN	NaN	NaN	NaN
eaf2	S	151	___1	TPNSAKNSSSPMEKMSPASPMDDIERELMAE	0.999642	-1.60102	-1.71097	-0.818523	-2.16733	-1.43282	-1.24524	-1.01279	NaN	-1.53791	-1.30831	NaN	-0.846811	NaN	-2.96835	-1.63298	NaN	-1.03813	NaN	-1.51386	-1.99846	-1.05665	NaN	-1.10442	-1.4163	NaN	-1.08519	-1.40806	-1.78196	-1.29209	-1.60965	NaN	-1.3891	-1.6563	-1.68046	-0.680634	-0.922375	NaN	-0.163321	-0.920288	-2.1908	-0.841886	-1.09567	-2.27655	-0.872215
eaf2	S	154	___1	SAKNSSSPMEKMSPASPMDDIERELMAEASV	0.999984	-2.85201	-0.743912	NaN	-1.06584	NaN	-0.930986	-0.995916	-2.59019	-1.26548	-1.1765	0.156498	-1.28449	-1.39861	-2.70873	NaN	NaN	-0.801481	NaN	-1.29874	-2.08361	-1.00676	NaN	-0.704033	-1.23844	NaN	-0.958023	-1.11104	-1.56364	-0.9268	-1.0864	NaN	-0.968374	-2.095	-1.4093	-1.04079	-0.73259	-1.89849	0.0771427	-0.898668	NaN	-0.776199	-0.564524	NaN	-0.535788
echb	S	193	___1	TMLSLNKAKTLGQRLSVISRIRPNYFAPELP	0.999999	1.86162	-0.27318	1.41684	NaN	0.878975	2.27702	0.902634	2.50198	-0.264301	2.86406	2.4154	2.28078	2.86861	0.755119	2.05147	0.34745	1.21622	-1.3874	-0.0526657	-0.0665913	0.429932	-0.327618	NaN	NaN	1.91887	NaN	1.55787	1.17102	2.09195	1.70108	1.70388	0.590315	1.98386	1.06246	1.4484	1.66406	2.0952	NaN	NaN	1.66139	-0.47319	0.95668	-0.21274	1.39488
ecm29	S	1679	___1	FPLIQKTSLETVGARSPKDDDDDDENKKAKE	1	2.88722	2.17796	2.85658	2.58933	2.3752	2.65637	2.37863	3.85903	2.90046	3.05854	1.90298	3.14526	3.58894	3.80927	3.05932	3.40849	2.47908	2.7701	3.45495	3.29989	3.0539	3.61932	2.92316	2.63057	3.17312	3.12751	2.71528	3.01041	3.25849	3.0492	3.31503	3.40933	3.15255	3.38517	3.21404	3.35699	3.37983	2.35209	2.90329	3.05826	2.88505	3.25032	3.06885	2.65219
ect2	S	862	___1	RAIQRALMVQNADGRSPGTSSEGFASCRMPS	0.982266	-1.62472	1.9925	NaN	NaN	NaN	NaN	NaN	NaN	NaN	NaN	NaN	NaN	NaN	NaN	NaN	NaN	0.636957	0.0405121	-0.319385	-0.526533	-0.845406	-1.31698	NaN	NaN	NaN	NaN	NaN	NaN	NaN	NaN	NaN	NaN	NaN	NaN	NaN	NaN	NaN	NaN	1.12032	NaN	-1.38212	NaN	NaN	NaN
ect2	S	937	___1	PSSPMAHSLRGTANQSSPPLSPFIGKFCKTL	0.816304	NaN	NaN	NaN	NaN	NaN	NaN	NaN	NaN	NaN	NaN	NaN	-0.701799	NaN	NaN	NaN	NaN	NaN	NaN	NaN	NaN	NaN	NaN	NaN	NaN	NaN	NaN	NaN	NaN	NaN	NaN	NaN	NaN	NaN	NaN	NaN	NaN	NaN	NaN	-0.492317	NaN	-1.09359	-1.13967	NaN	NaN
ect2	S	938	___1	SSPMAHSLRGTANQSSPPLSPFIGKFCKTLV	0.962911	-0.214558	-0.0620613	-0.381441	0.421232	NaN	-0.916447	0.832373	-1.07551	-0.795416	NaN	NaN	NaN	NaN	-1.27909	NaN	-1.28318	-0.315226	NaN	-0.763201	NaN	-0.326313	-0.182524	-0.487692	-0.562866	NaN	-0.955082	-0.842819	-1.00095	-2.11943	-0.676416	-0.956936	-0.803522	NaN	-1.32635	-0.815762	NaN	NaN	NaN	-1.82878	-0.557665	-1.21873	-1.78076	NaN	-0.495262
ect2	S	15	___1	_MMGDNSMLAQTAGKSLLADSSVFDSKITET	1	NaN	NaN	NaN	NaN	NaN	NaN	NaN	NaN	NaN	NaN	NaN	NaN	NaN	NaN	NaN	NaN	NaN	NaN	NaN	-1.95841	NaN	-1.1787	-2.43234	-1.39416	NaN	-1.24327	NaN	-1.72366	-1.56845	NaN	-2.22639	-1.12068	NaN	-1.63203	-1.77696	-1.63079	NaN	NaN	-1.32845	NaN	-0.871733	-1.7111	-1.10138	-1.6804
ect2	S	888	___1	CRMPSTTSLAISRSSSTFSINGPSKIPSVQR	0.970667	NaN	NaN	NaN	NaN	NaN	NaN	NaN	NaN	NaN	-0.777073	NaN	-1.12174	-1.15224	-2.57321	NaN	NaN	NaN	NaN	NaN	NaN	NaN	NaN	NaN	NaN	NaN	NaN	NaN	NaN	NaN	NaN	NaN	NaN	NaN	NaN	NaN	NaN	NaN	NaN	NaN	NaN	NaN	NaN	NaN	NaN
ect2	S	367	___1	YLFEKNDSPALKKSVSLLSLNTPSSNRKKRR	0.996345	-1.28016	-1.34054	-1.23278	-1.89861	-1.68779	-1.62824	-1.32338	-1.30278	-1.88476	-0.979574	-1.09088	-1.05249	NaN	NaN	-1.36242	-2.12	NaN	NaN	NaN	-1.95808	NaN	NaN	-1.39097	-1.60839	-1.18548	-1.67868	-1.46892	-2.35193	-1.90663	-1.56587	-0.870853	-1.4994	-1.23167	-1.61273	-1.9597	-1.54473	-1.06825	-1.00997	-2.19512	-0.910677	-1.971	-3.92234	NaN	-0.898193
ef1b	S	103	___1	ALGNYGPVNIEDTTGSAAKETKEEDDDDIDL	0.958757	0.733736	0.69421	0.790249	0.238871	0.344757	0.592234	0.850437	1.00666	0.49007	0.67985	-0.251034	0.420097	1.09812	1.49785	0.939575	1.18081	0.239363	NaN	0.821285	1.12797	0.251339	0.925049	0.520525	0.487434	0.512203	0.918812	0.703449	0.359241	0.665241	0.368269	0.800259	0.694614	0.256859	0.843979	0.648573	0.47657	0.318888	0.275797	0.312267	0.491232	-0.00503731	-0.600647	0.59177	0.373136
ef1ga	S	282	___1	AAPTPAPAPEDDLDESEKALAAEPKSKDPYA	1	NaN	NaN	2.28359	NaN	2.2052	1.41831	1.91243	2.328	1.59198	1.34094	1.14255	1.47337	1.58803	1.91203	1.23249	1.53602	1.35126	1.12965	1.56244	1.50846	1.02917	1.54603	0.899523	1.35332	1.42227	1.21328	1.13029	1.33587	1.89607	1.21803	1.15773	1.26292	1.15457	1.36728	1.48143	1.3402	1.15666	1.17476	1.22888	1.16339	1.08894	1.37946	0.683887	0.973644
ef2	S	159	___1	STLTDSLVCKAGIIASARAGETRFTDTRKDE	1	-1.26896	-1.93492	-1.23691	-1.49835	-1.70575	-1.13582	-1.49954	-0.830223	-1.60053	-1.27695	-1.34604	-1.05802	-1.29853	-1.06452	-1.38937	NaN	-1.03997	-1.16588	-1.4816	-1.31755	NaN	-0.878082	-0.924484	-0.972368	-0.893143	NaN	-1.31893	-1.24348	-0.631769	-1.09272	-0.849079	-1.10789	-0.747915	-1.00113	-1.5342	-0.74732	NaN	-1.09241	-1.03981	NaN	-1.29817	-1.12597	NaN	-1.13641
ef2	S	613	___1	TFEHAHNMRVMKFSVSPVVRVAVEAKNPADL	1	1.50459	1.35178	1.41816	1.06324	NaN	NaN	1.82272	1.75207	1.41027	1.1507	1.16142	1.41708	1.79816	1.7271	1.55751	1.61314	1.76123	1.29248	1.64306	1.60256	NaN	1.4186	1.38231	NaN	1.35504	1.6822	NaN	1.19431	1.36328	1.27236	1.62535	1.82477	1.47675	1.48122	NaN	1.74888	1.14737	1.1864	1.45767	1.16662	1.11463	1.56091	1.1975	1.27129
ehbp1	S	546	___1	KSTYKVGDYETDTNSSIDQDKFYAELHDLNQ	0.967815	-2.20243	-1.95943	-1.94068	-1.64658	-1.80805	-1.92071	-1.76433	-1.86997	-1.82806	NaN	-2.11943	-2.10954	-2.24168	-1.22739	-1.4498	-1.75963	-1.25181	-1.54206	-1.62252	-1.36473	NaN	-0.964611	-1.45954	-1.74106	-1.51334	NaN	NaN	NaN	-1.50281	-1.76341	NaN	-1.384	NaN	-1.63535	-1.33443	-0.861393	-1.59161	-1.90053	NaN	-1.34483	-1.09998	-1.53493	-2.23976	-1.42132
ehd1	S	489	___1	VGKDKPTYDEIFFTLSPVNGKVTGASAKKEM	1	NaN	4.75552	4.23426	NaN	4.12693	4.01288	3.21534	NaN	3.84337	NaN	3.75338	NaN	NaN	3.9583	5.03835	NaN	4.48033	NaN	NaN	4.09921	NaN	3.19114	NaN	4.74884	5.28556	NaN	3.97553	4.68645	4.13049	4.84075	NaN	4.44492	4.10761	NaN	NaN	3.97252	NaN	NaN	NaN	NaN	4.71649	4.42884	NaN	4.45748
ehmt1	S	991	___1	LCPTNYKYVSQNCVTSPLNIDRNITHLQYCV	0.898353	-1.80472	NaN	NaN	-1.94214	-1.39282	-1.63213	-1.5862	-1.25816	-1.84782	NaN	-1.55114	-1.6801	-1.21682	-1.44965	NaN	NaN	-1.14744	NaN	-1.79768	-2.5572	-1.47756	-1.70994	-2.09605	-1.12957	-1.47209	-1.55494	-1.23923	-1.46949	-1.5482	-1.34564	-1.29042	-1.64344	-1.05209	-1.66474	-1.26022	-1.38457	-1.60316	NaN	-1.08034	-1.75196	-1.26309	NaN	-1.73973	-1.24523
ehmt2	S	72	___1	TEKAKEETEKDSVNFSPVGRGPSGHASKSLP	1	1.55453	1.02649	0.845222	1.12517	1.25362	0.770624	0.491335	0.611887	0.319702	-0.0353527	0.871414	0.57642	0.636778	1.25599	0.908152	1.02272	1.54353	1.14664	1.42416	NaN	1.13972	1.44502	1.168	0.779074	0.950129	1.04283	1.05646	1.14743	1.54057	1.40622	1.06895	1.18237	1.11986	1.36062	1.014	1.49686	1.10031	1.18245	1.48847	1.22591	1.14248	1.12013	1.01173	1.30841
ehmt2	S	202	___1	SADQSREAEVSSLLLSPEPGSSRHPVGGDAE	0.999946	0.0338287	0.00419807	-0.010128	-0.468849	-0.816883	0.440977	-0.09375	-0.121124	0.366627	-0.979668	-0.125837	0.163387	-0.50474	0.437332	0.526129	-0.255274	0.709499	0.0805168	0.453445	0.746553	1.14331	0.304476	1.01983	0.658993	0.875437	0.797241	0.902302	1.0677	1.22916	0.713806	0.858269	0.43887	0.868891	0.903873	0.979584	1.25668	0.415876	0.340185	0.7033	0.674688	1.04389	0.971239	0.142588	1.28832
ei2bd	S	78	___1	PVIERDAPPSATNATSPCSLPHVPAPVAEEV	0.949188	3.60254	2.91421	3.01594	3.11824	3.05463	3.07137	3.04185	NaN	3.19352	3.06175	3.02777	3.24672	3.2612	3.50956	3.41705	3.37737	3.49609	NaN	3.64271	NaN	3.27476	3.32888	3.45118	3.55696	3.30474	3.62548	3.54702	NaN	4.00863	3.32052	3.34126	3.45552	3.30047	3.38092	3.61251	NaN	3.25691	3.17118	3.19545	3.41696	3.77307	3.65805	3.12149	3.30994
ei2be	S	442	___1	SLHHPEEYENDDDEFSDDAGAGKEAERTKVK	1	0.552654	0.84275	5.90468	5.55977	5.95565	2.2855	5.63055	3.7721	6.40674	NaN	5.90143	6.36899	NaN	5.22941	6.09738	5.30701	2.00738	NaN	5.52074	5.41849	6.14369	4.89636	5.35837	6.78525	6.3189	5.74134	6.80307	6.5036	0.637442	6.09962	5.50773	4.69286	5.96527	-0.594147	5.77234	0.736612	4.90183	5.82993	4.90937	5.16419	-2.31584	6.5095	4.94935	2.59331
ei3eb	S	400	___1	IDSKLGHVVMGNNAVSPYQQVIEKTKSLAFR	0.999217	-0.307432	0.0503235	-0.892401	-0.794476	-0.752722	-0.435306	-1.08194	-1.04881	-0.851997	NaN	NaN	-0.565336	-0.427195	-1.73235	NaN	-0.737829	-0.616779	-1.01599	-0.687008	-1.06709	-0.857737	-1.37719	-0.304283	-0.324287	-1.16954	-0.0890369	-0.606119	NaN	NaN	-0.92304	NaN	-0.451292	-1.26759	-0.694923	-0.347164	-0.764282	-1.23043	NaN	-0.346489	-0.989536	-0.643185	-0.860857	-0.397583	-0.713306
ei3gb	S	73	___1	WADQVEEEGIDVEPLSPQIKKQDPASFVLDT	1	-1.32849	-0.28507	0.945099	0.684601	1.055	0.398901	NaN	-0.952028	1.14844	0.591486	NaN	1.55807	0.384142	0.786554	1.09015	0.670418	0.139631	0.742338	0.771742	1.4009	0.620747	-0.0265484	0.595505	1.46076	1.16103	0.881649	1.4215	2.06583	-0.913584	0.781216	0.591784	0.77737	0.772163	-0.0562954	1.34591	-0.766838	0.297096	1.81536	-0.0617142	0.396088	-1.35487	1.03763	-0.69392	0.50246
eif1a	S	33	___1	YVQPTEHQSIVKVLGSPGNNLHEVETAEGER	1	0.356247	0.676529	0.573763	0.650022	0.324007	NaN	-0.384172	-0.676228	-1.13446	NaN	NaN	NaN	NaN	-1.57432	NaN	NaN	NaN	NaN	NaN	NaN	NaN	NaN	NaN	NaN	NaN	NaN	NaN	NaN	NaN	NaN	NaN	NaN	NaN	NaN	NaN	NaN	NaN	NaN	NaN	NaN	NaN	NaN	NaN	NaN
eif2d	S	224	___1	EVSEAQDPQAQFENLSLVKEETTVANKAEDP	1	-0.676506	NaN	-0.714924	-0.866741	-1.02495	-1.46563	-1.41517	-0.902471	-1.11947	-0.318708	-1.41319	NaN	NaN	-1.04491	-0.69939	-1.21865	NaN	-0.943626	-0.926798	-0.507221	-0.94549	-0.202034	NaN	-0.644732	-0.0764999	-0.511406	NaN	-0.926947	NaN	-0.537188	-0.317627	-0.202807	-0.410744	-3.40713	-0.261417	-0.311142	-0.531675	NaN	-0.808357	NaN	-0.0933819	NaN	0.0713291	NaN
eif3a	S	1286	___1	PASGGWREREKAREDSWGPSHDSKPPEERDW	0.997263	-0.922937	NaN	-1.66619	0.0266628	-0.699108	NaN	NaN	NaN	NaN	NaN	NaN	NaN	NaN	NaN	NaN	NaN	NaN	NaN	NaN	NaN	NaN	NaN	NaN	NaN	NaN	NaN	NaN	NaN	NaN	NaN	NaN	NaN	NaN	NaN	NaN	NaN	NaN	NaN	NaN	NaN	NaN	NaN	NaN	NaN
eif3a	S	939	___1	DSKPVKDEDREGDEDSVLRKDEEQVARGDGD	1	NaN	-1.22359	NaN	-1.28921	-1.13455	NaN	NaN	NaN	NaN	NaN	NaN	NaN	NaN	NaN	NaN	NaN	NaN	NaN	NaN	NaN	NaN	NaN	NaN	NaN	NaN	NaN	NaN	NaN	NaN	NaN	NaN	NaN	NaN	NaN	NaN	NaN	NaN	NaN	NaN	NaN	NaN	NaN	NaN	NaN
eif3a	S	882	___1	EREKKRDEERRGPDDSFRKQDTPSRWGDREE	1	1.26758	1.82228	-3.3811	2.31866	1.79891	-0.427057	-0.677439	-1.10936	-0.40584	-0.985697	NaN	-0.442072	-0.826325	-0.00187492	-0.567623	0.334612	1.23113	0.591049	0.738836	1.30125	0.895283	0.699545	0.790514	0.776053	0.199902	0.933952	0.573038	0.192125	0.497255	1.02719	0.58983	1.0082	0.319094	0.158577	0.827009	-0.0393105	-0.182787	0.569597	1.48119	0.857372	NaN	-0.000722885	0.0757446	0.633139
eif3a	S	972	___1	RAASWRGTDDRGPKRSVEEDGGPRRGFNDEP	1	NaN	-1.03549	NaN	-0.847336	-1.17622	-0.916325	-1.14684	-0.403707	-0.489197	-1.16624	-2.95316	-0.574549	-0.41313	-0.511871	-1.17102	-0.448046	-0.672771	-1.18731	-0.657669	-0.328552	-0.882326	-1.02655	-0.709059	-0.754684	-0.0519199	-0.15218	-0.692648	-4.13958	NaN	-1.19149	-0.782106	-0.228977	-1.75225	-0.0217781	-0.579378	-0.539608	-1.06398	-2.022	-0.707548	-0.791029	-0.554588	-0.549225	-1.30006	-0.793983
eif3c	S	257	___1	DFEASITAYKQNPEESADEDQEKDEDSEASS	1	1.87496	1.45874	1.39061	1.50072	1.44337	2.08983	1.56384	1.71641	1.73562	1.15456	1.55787	2.18045	1.53032	1.66264	2.0684	1.42535	2.09719	1.23612	1.65681	1.62034	2.03895	1.60754	1.75533	1.77984	2.51523	1.92037	2.14436	2.1874	2.5985	1.8316	-0.711372	2.00708	2.35625	2.20951	2.0513	2.41662	1.61857	1.57037	1.8506	1.94341	2.52658	1.95964	1.43115	2.48829
eif3c	S	130	___1	PKPVGGAFGKQPIILSDDEEDTKRVVRSAKD	1	4.74214	4.36867	4.4337	3.72425	3.9611	4.55194	4.16993	5.09341	4.28249	4.71853	4.277	4.46583	5.02027	4.87038	4.87538	4.95037	4.65155	4.91979	4.53877	4.41305	3.55768	5.09348	4.11662	4.5402	5.307	4.71018	4.59516	4.2162	5.29062	4.51994	5.03929	5.04434	4.74277	5.52481	5.07593	5.36661	5.2191	4.60247	4.7088	4.14962	5.1395	5.16265	4.70441	4.4349
eif3j	S	126	___1	EQLSEKLRLKKLQEDSDLELAKEAFGDDVTV	1	1.1846	1.21857	1.05634	1.19146	1.25074	0.739733	0.466915	0.774797	0.524006	-0.106045	0.527187	0.393763	NaN	0.540791	0.38044	NaN	0.824339	-0.0967255	0.781323	0.61001	0.635178	0.699856	0.393064	0.548273	0.615128	0.209482	0.53492	0.649012	1.1108	0.895382	0.493174	0.716631	0.360292	0.673338	0.539639	0.769629	NaN	0.435577	0.667929	0.836647	0.717262	0.614286	0.311392	0.715982
eif3k	S	286	___1	VEKIDFDSVSGIMASSQ______________	0.984659	-0.427336	-0.646488	-0.197636	-0.624363	-0.364006	0.0641232	-0.444185	-1.0902	0.322949	-0.961264	-1.11567	-0.0740337	NaN	-1.2054	-0.951744	-0.792509	-0.268404	-0.394119	-0.991087	-0.680613	NaN	NaN	NaN	-0.692514	-0.410295	-0.306736	-0.971851	-2.93438	-0.106348	-0.764898	-3.11309	-0.426041	-0.611671	NaN	NaN	-1.04922	NaN	NaN	NaN	NaN	NaN	NaN	NaN	-0.560101
elav2	S	244	___1	KFANNPSQKVNHTILSQLYQSPNRRYPGPLA	0.847894	NaN	-0.99765	NaN	NaN	NaN	NaN	NaN	NaN	NaN	NaN	NaN	NaN	NaN	NaN	NaN	NaN	NaN	NaN	NaN	NaN	NaN	NaN	NaN	NaN	NaN	NaN	NaN	NaN	NaN	NaN	NaN	-1.47475	NaN	-0.185253	-0.965242	-2.25122	-2.17138	NaN	-1.68374	NaN	NaN	NaN	-0.844356	NaN
elav2	S	249	___1	PSQKVNHTILSQLYQSPNRRYPGPLAQQAQR	0.999999	0.570648	0.0466423	-0.579033	0.150034	-0.649431	-1.83514	-1.12281	-0.431827	-0.923952	0.811819	NaN	-0.950707	0.299749	-0.491642	-0.947079	0.0741539	-0.961838	-0.262264	-0.152006	0.0682259	-1.26601	-1.17323	-1.57025	-0.824743	0.382601	0.353588	-0.684706	-0.465538	NaN	-1.99361	-0.980524	-0.814768	-0.83622	0.507193	0.0596333	-0.558355	NaN	-1.59586	-0.328785	-1.06492	0.740576	0.610704	-0.725363	-1.19779
ell	S	300	___1	QQQNPSTQPGDNAPLSPPKENVNSYSPLPQK	0.999819	-0.53409	-0.314819	-0.288992	NaN	-0.732981	NaN	NaN	NaN	NaN	NaN	-0.0887394	-0.0676956	-0.696283	-0.12599	-0.337822	-0.227322	NaN	-0.714813	NaN	-0.491466	NaN	NaN	0.00379372	-0.382683	-0.262068	0.116713	NaN	NaN	NaN	-0.354608	0.0538979	NaN	NaN	NaN	-0.22612	0.352516	-0.80789	-0.0744534	-0.193491	-0.126169	-0.207359	NaN	-0.659027	0.508133
ell2	S	302	___1	LNQSQSNTTSTSQPDSPTVATSSSPSQKRPL	0.946054	NaN	NaN	NaN	NaN	-0.773027	NaN	-0.736475	NaN	-1.05429	NaN	NaN	NaN	NaN	-1.58855	NaN	-2.14998	NaN	NaN	NaN	NaN	NaN	NaN	NaN	NaN	NaN	NaN	NaN	NaN	NaN	NaN	NaN	NaN	NaN	NaN	NaN	NaN	NaN	NaN	NaN	NaN	NaN	NaN	NaN	NaN
ell2	S	310	___1	TSTSQPDSPTVATSSSPSQKRPLDTEFIDPL	0.787571	NaN	NaN	NaN	-1.75753	-1.8605	0.640177	NaN	NaN	NaN	NaN	NaN	NaN	NaN	1.26	0.773705	1.08368	NaN	0.745079	1.33814	1.39325	1.208	NaN	0.642229	NaN	NaN	1.19454	NaN	NaN	NaN	1.27145	NaN	1.01241	NaN	1.41066	0.894726	1.18732	NaN	NaN	1.52241	1.45787	1.33262	NaN	1.05547	NaN
elv1a	S	214	___1	PNQSKNMALLSQICHSPARRFGGPVHHQAQR	1	3.11707	3.2691	2.65239	3.98326	3.64358	-1.07513	-0.137999	-0.467979	NaN	-0.9965	1.76456	NaN	-2.02941	-2.31903	-0.616959	NaN	2.11691	NaN	0.784746	0.303593	NaN	0.27754	0.00749969	-0.232277	-0.315676	0.521341	0.947006	-0.652004	1.1659	1.54412	0.768389	0.134934	-0.340733	-1.05888	-0.0244217	NaN	-1.28862	2.69017	1.94911	1.15793	0.384619	-0.643744	-1.24611	-0.223019
elys	S	1313	___1	ESQDEMEVSKEISNISVRSEQASLEYHDAPT	0.999986	-1.85022	NaN	NaN	-0.779778	NaN	-1.67592	-1.76003	NaN	-0.950809	NaN	NaN	-2.67864	NaN	-0.575193	-2.05696	-1.18679	-0.829367	-1.32723	-0.730856	NaN	-0.80615	-0.422531	-0.743748	-0.998302	-1.10552	-1.40965	-1.21674	-0.85943	-0.576307	-0.934822	-0.756451	-0.671534	-1.15113	-0.450487	-1.00759	-0.871704	-0.554768	-0.657467	-1.09825	NaN	-0.908648	-0.929872	NaN	-0.971924
elys	S	1895	___1	RGRRGRVITSDDIKESPSVEDLQVQPSTPTR	0.969915	NaN	NaN	NaN	0.95409	0.672058	NaN	NaN	NaN	NaN	NaN	NaN	NaN	NaN	NaN	NaN	NaN	NaN	NaN	NaN	NaN	NaN	NaN	NaN	NaN	NaN	NaN	NaN	NaN	NaN	NaN	NaN	NaN	NaN	NaN	NaN	NaN	NaN	NaN	NaN	NaN	NaN	NaN	NaN	NaN
elys	S	2287	___1	SAVPTELIPSTQYVFSPPSTRTRRATRANVS	0.878847	-0.685726	-0.521812	NaN	-0.713371	0.27223	-2.0485	NaN	-2.58308	-4.38541	NaN	NaN	-2.43664	NaN	-2.26006	NaN	NaN	-2.9478	NaN	NaN	NaN	NaN	NaN	NaN	NaN	-0.559526	NaN	NaN	NaN	-0.566025	NaN	NaN	NaN	NaN	-1.63737	NaN	-1.0851	NaN	NaN	-1.28598	-0.619993	-1.70342	NaN	NaN	NaN
elys	S	1299	___1	KLDEIDASSSGIQEESQDEMEVSKEISNISV	0.999981	0.639614	-1.50077	0.256331	-0.310225	0.283045	0.919216	0.380451	0.100489	0.743805	0.227941	0.199993	0.584661	-0.583712	-0.551691	NaN	-0.142195	0.575685	-0.594544	-0.542534	-0.481579	NaN	-0.985945	0.999178	0.672794	-0.248472	0.149208	0.844784	0.498812	0.982496	0.418362	-0.440222	0.50885	0.472036	-0.342882	1.06868	0.914122	0.445679	0.752672	NaN	NaN	0.330011	0.976128	-0.12339	1.014
elys	S	2363	___1	KKPSWSTPPVEIKLISPPESPAVSETNTKTD	1	0.120619	-1.49993	0.553038	-0.0885735	0.0729828	0.783497	0.955105	0.862116	0.875357	1.09052	NaN	0.916922	0.607466	1.1695	0.472458	-2.68531	0.557844	0.310249	0.301685	0.784618	0.863525	0.776232	0.886255	0.914118	0.967882	0.713976	0.673386	0.942743	1.17348	0.629335	0.510954	0.868238	0.848766	0.743801	0.714489	1.41459	0.769907	NaN	0.488543	0.749647	1.32706	0.714874	0.478109	0.877518
elys	S	1711	___1	KMYGEKTEQINEGQVSPNRDQSTLVKPLTPR	0.999999	3.32305	2.73826	3.25885	3.33342	3.32504	3.76821	3.17152	3.57265	3.62164	3.07496	3.14706	3.66119	3.52643	3.69584	3.35925	3.35625	3.73627	3.00107	3.6111	3.56832	3.55001	3.89152	3.81651	3.31322	3.51591	3.56573	3.45033	3.66754	3.9737	3.67623	3.60382	3.83092	3.49768	3.73552	3.59383	3.81168	3.6881	3.43718	3.80695	3.7793	3.56028	3.52747	3.49388	3.73218
elys	S	1146	___1	DNNQTPHKSPLLKTSSPLHSSLRRIAHMRSF	0.999295	NaN	-0.0308495	0.657593	1.25449	0.800665	-1.19653	NaN	NaN	-2.01243	NaN	0.191172	-1.58104	-2.21534	NaN	-0.285486	NaN	0.881485	-0.209993	0.699343	1.08361	0.984358	1.4413	0.676224	0.641146	-0.221712	0.882763	0.862904	0.431622	-0.214321	1.13294	0.803068	0.739536	0.335545	0.444817	0.37677	0.0296898	0.332848	0.471113	0.793001	0.993004	0.22793	-0.489473	0.177761	0.48995
elys	S	1213	___1	SILRSSVRTTPLVSPSVSPGRSLTPPLRPKE	0.90092	NaN	-0.409081	NaN	NaN	NaN	0.795515	NaN	-0.990589	-0.230936	NaN	0.146172	-0.790623	NaN	NaN	NaN	1.09365	2.03334	NaN	NaN	NaN	NaN	NaN	1.36867	NaN	NaN	1.42851	NaN	1.39118	2.0236	NaN	NaN	1.52937	NaN	NaN	NaN	NaN	1.1238	1.55259	NaN	2.02333	NaN	1.46386	1.5733	NaN
elys	S	1215	___1	LRSSVRTTPLVSPSVSPGRSLTPPLRPKETK	0.995345	NaN	NaN	NaN	NaN	0.809149	NaN	NaN	NaN	NaN	NaN	NaN	NaN	-0.668461	1.36685	NaN	NaN	NaN	1.6136	2.08598	1.78296	NaN	1.88715	NaN	NaN	1.08297	NaN	1.54309	NaN	NaN	NaN	2.05465	NaN	1.17603	1.56848	NaN	1.72551	NaN	NaN	2.4606	NaN	1.99743	NaN	NaN	NaN
em55	S	238	___1	RVASSTTSNQNPQSCSPFSKKKKCKDKYLAK	0.996099	0.908585	0.374935	1.4889	0.116381	0.00177002	-0.451862	-1.81988	-1.28795	NaN	-1.30277	0.195698	NaN	-0.721846	0.0534306	-0.041605	-0.0358086	0.744194	0.87413	0.981279	0.833977	-0.17042	0.553349	-0.376539	-0.176924	NaN	0.394833	0.430126	-0.328117	NaN	0.370977	0.375402	0.239212	0.110914	0.675493	0.3162	0.735876	-0.000778198	0.0719471	1.26381	0.873402	0.884348	NaN	0.00624275	-0.141628
emal1	S	141	___1	ASKSNVKRTNSIERISPGVRRESSGDAKGGR	0.998797	-1.39405	-0.44396	-1.61171	NaN	NaN	NaN	NaN	NaN	NaN	NaN	NaN	NaN	NaN	NaN	NaN	NaN	-1.41415	-0.380673	-0.577618	-1.44693	NaN	-0.81711	-0.986284	-1.50459	-2.09408	-0.0272293	-2.30569	-2.02214	-1.89505	-2.14769	-2.49562	-1.14874	NaN	NaN	NaN	NaN	NaN	NaN	NaN	NaN	NaN	NaN	NaN	NaN
emal4	S	985	___1	LELEAQQPQDLDDVQSGKSSPLPEEANGQEP	1	NaN	0.768011	1.0231	1.02902	0.885576	1.05381	0.751858	0.239267	0.839586	0.0953255	1.03914	1.00119	0.289717	0.233393	0.971417	0.554129	0.642473	NaN	0.172781	0.800526	1.01862	0.221796	1.08539	0.892788	0.664394	1.0021	1.26432	0.498251	NaN	0.879549	0.262213	0.743965	0.791708	-0.00212288	1.42619	0.867235	0.392738	0.497192	0.837685	0.205437	1.04418	1.48798	NaN	1.19172
emal4	S	252	___1	SKVSKATDKHKDIVISPAKMSTREKNSQEGE	1	0.503159	-0.464413	0.0908299	0.402979	-0.0115852	-0.0368595	0.0327721	0.646168	0.0111904	-0.346899	0.51976	0.0354919	0.242439	0.369732	0.110931	-0.0823364	0.314064	-0.105755	0.487625	0.494211	0.602499	0.942591	0.873426	0.616226	0.619162	0.136713	0.148401	0.599291	1.26607	0.822771	0.856096	0.792353	0.660282	0.730595	0.585264	0.760342	0.738277	0.334278	0.808577	NaN	0.0213032	0.246006	NaN	0.304924
emal4	S	215	___1	AKSVKRSSTLEKSHNSWDASEESRNKLMRAA	0.999927	-0.819586	NaN	-1.88947	0.006773	-0.143768	-2.72805	NaN	-1.19751	NaN	NaN	NaN	NaN	NaN	NaN	NaN	NaN	NaN	NaN	NaN	NaN	NaN	NaN	NaN	NaN	NaN	NaN	NaN	NaN	NaN	NaN	NaN	NaN	NaN	NaN	NaN	NaN	NaN	NaN	NaN	NaN	NaN	NaN	NaN	NaN
emal4	S	925	___1	EKVSHSQNDNIAESSSAVNSPVVSEKVLQPD	0.99678	-0.309559	NaN	NaN	NaN	NaN	-0.0847931	0.848535	1.55549	1.02876	0.839258	NaN	NaN	0.917704	0.849522	NaN	NaN	NaN	0.102438	0.608702	0.247475	NaN	0.261232	NaN	NaN	-0.014883	-0.188021	-0.0935803	NaN	-0.133904	-0.206524	0.014946	NaN	NaN	-0.245602	NaN	NaN	NaN	-0.800957	-0.963051	-0.243912	-1.06446	NaN	NaN	-1.11212
emal4	S	929	___1	HSQNDNIAESSSAVNSPVVSEKVLQPDTPTT	1	5.99842	5.80165	5.91608	6.06323	6.21816	4.45739	5.58436	6.26315	5.25045	4.91921	3.33271	5.17891	5.47047	5.09826	3.7277	4.50397	4.57515	4.05817	4.46714	4.7296	4.5832	4.34982	4.28193	4.0263	4.15357	4.0952	3.654	4.25498	4.53906	4.08222	3.96918	3.84226	3.68716	3.57827	3.75838	3.90459	3.71988	3.10244	3.61754	3.58064	2.84007	3.39945	2.76836	3.0972
eme2	S	101	___1	AATTPSPTKRTRKKKSPEQVEAELAQAEEKK	1	-1.09448	-0.739206	-0.807774	NaN	-0.787992	-0.176008	NaN	NaN	-1.09501	-0.691315	NaN	-1.02296	NaN	NaN	-0.754805	NaN	-0.461247	-0.976047	NaN	NaN	-0.138403	NaN	-0.66946	-0.653196	-0.687277	-0.170626	0.0684929	0.143818	-0.120094	-0.793434	NaN	-0.103451	-1.08295	NaN	-0.0996857	0.40925	NaN	0.320614	-0.955505	NaN	-0.350861	NaN	NaN	-0.0119019
emsy	S	239	___1	PTTPVSKTITVPVTGSPKMSNIMQSIANSLP	0.88303	-1.70305	-1.97717	-2.06333	-1.57685	-0.683153	NaN	-2.23052	NaN	NaN	NaN	NaN	NaN	-1.29314	-2.05471	NaN	NaN	-0.912945	NaN	-1.69438	-1.74721	-1.80775	-0.980845	NaN	-1.94131	-1.83787	NaN	NaN	-1.85537	-0.95995	-1.05684	-1.11722	-1.70405	NaN	-1.46402	NaN	-0.975355	NaN	-1.04677	NaN	-1.03626	-0.94557	NaN	NaN	NaN
emsy	S	210	___1	CSDDDEKPRKRRRTNSNSSSPVILKEVPKPT	0.886512	NaN	NaN	NaN	NaN	NaN	NaN	NaN	NaN	NaN	NaN	NaN	NaN	NaN	NaN	NaN	NaN	NaN	NaN	NaN	NaN	NaN	NaN	-1.51398	-2.12454	-1.83079	NaN	NaN	-2.32555	-2.24891	-1.82001	NaN	-3.1796	NaN	NaN	-2.17923	NaN	-2.16124	NaN	NaN	NaN	NaN	NaN	NaN	NaN
enah	S	515	___1	TRKPWERTNTINGSKSPVISRPKSTPSGQPS	1	2.15639	NaN	NaN	NaN	NaN	NaN	NaN	NaN	NaN	NaN	NaN	NaN	1.49095	NaN	NaN	NaN	NaN	1.28636	NaN	NaN	NaN	NaN	NaN	NaN	NaN	NaN	NaN	NaN	NaN	NaN	NaN	NaN	NaN	NaN	NaN	1.73564	1.85668	1.25172	NaN	2.15295	1.65268	NaN	NaN	2.07575
enp1	S	772	___1	EAVCVVNGLCSVEPESPNGFRYLETSPFKSL	0.996635	-2.77815	-1.96265	NaN	-1.21767	NaN	NaN	NaN	-2.69317	-2.79391	NaN	NaN	NaN	NaN	-1.95481	NaN	NaN	NaN	NaN	NaN	-1.60831	NaN	NaN	NaN	NaN	NaN	-2.31011	NaN	-2.10795	-1.65359	NaN	NaN	-1.30553	-1.94221	NaN	-1.42026	-2.14599	NaN	NaN	NaN	NaN	NaN	NaN	NaN	NaN
enp1	S	956	___1	FEQTLPPVSESPRNVSPVTHAPNRGGLTLPV	1	2.56071	1.50822	1.52144	1.93471	1.48366	1.53815	1.71333	2.64605	1.58391	2.35046	0.967497	1.93287	2.62101	2.26025	1.69332	2.05952	1.51655	1.97342	2.09222	2.30698	1.33072	1.99211	1.41444	1.50188	1.56045	1.54886	1.34424	1.56476	1.58119	1.48928	1.80839	1.57497	1.65268	2.48676	1.50474	1.86146	1.87562	0.849459	1.69251	1.59856	1.80067	NaN	1.74125	1.5524
enp1	S	998	___1	SERSASPHDVDLCLVSPCEFEHPKSDAALSP	1	NaN	NaN	NaN	NaN	NaN	-1.1366	-1.24464	NaN	-1.32892	NaN	NaN	NaN	NaN	-1.13623	NaN	-1.23468	-0.817324	NaN	-0.473864	-0.768179	-1.4419	NaN	NaN	-0.715729	-0.525658	-0.634539	-0.477779	-1.01864	-1.09333	-1.92339	NaN	0.812244	NaN	-2.03683	-2.21418	-1.13383	NaN	-1.3944	-1.11546	NaN	-0.859575	NaN	-1.19411	-0.569128
enp1	S	1012	___1	VSPCEFEHPKSDAALSPRDSDSDPSQELAKP	1	-0.849426	-1.5112	-5.14527	-1.30218	-1.85109	-1.4741	-1.6641	-1.65833	NaN	-1.47708	NaN	NaN	-1.7432	-0.958901	-2.51182	-1.47898	NaN	-1.58055	-1.70765	-1.30049	-4.88994	-1.37264	NaN	NaN	NaN	-1.87974	-2.0362	-1.77876	NaN	-1.81802	NaN	-1.67785	-1.468	-1.12187	-2.26054	-1.72492	-1.80576	NaN	-1.72914	NaN	-1.13597	-2.64168	NaN	-1.20971
enp1	S	791	___1	FRYLETSPFKSLATISPLAKTPKNEQSVNFD	0.999999	NaN	1.89529	-1.19688	NaN	NaN	0.636307	NaN	-1.16653	0.23065	-1.73342	-0.926207	-1.32532	-1.03424	1.40759	NaN	1.20739	1.79077	1.68652	1.77482	2.35698	1.55524	1.90977	1.60753	NaN	NaN	NaN	1.4546	1.63412	1.88521	1.66437	1.64783	2.09547	1.51248	2.49979	2.05286	1.82865	1.37563	1.26463	NaN	1.56941	2.72089	2.21152	2.20115	1.84666
enp1	S	834	___1	KVAQHGADGLEDAYGSSEERTLEMASPASSG	0.977034	0.248022	NaN	NaN	NaN	NaN	0.105661	NaN	NaN	NaN	0.0813332	-0.39469	-0.362743	0.710819	0.359161	-0.312235	-0.0607185	-0.830603	-0.579451	-0.0746117	0.286293	-0.065115	-0.795897	-0.55084	NaN	0.221296	-0.21118	-0.694179	-0.304731	-0.885534	-0.784147	-0.584015	-0.393589	-0.214668	0.0574532	0.115826	0.124491	-0.0370483	-0.664877	NaN	-0.666935	-0.190386	NaN	-1.02131	-0.778803
enp1	S	782	___1	SVEPESPNGFRYLETSPFKSLATISPLAKTP	0.999733	0.316168	1.17544	-0.758491	-0.296669	-0.456137	0.840704	-0.22102	-1.04288	0.254883	-1.29521	-0.167665	-0.765223	-0.237833	1.72327	1.13841	1.16199	1.56832	1.48139	1.59512	1.9023	1.33157	1.53579	1.14718	1.30833	1.65383	1.70939	1.18931	1.41799	1.13051	1.37161	1.3612	1.76188	1.37863	2.1588	1.87362	1.51497	0.918228	1.00814	1.27704	0.994459	2.34456	1.69876	1.87313	1.66403
enpl	S	89	___1	IGKSRDGSRTDDEVVSREEEAIQLDGLNAAQ	0.996562	-2.3808	NaN	-0.837963	-2.43921	-0.220261	NaN	-1.4659	NaN	NaN	-0.252779	-0.905788	NaN	-0.837677	NaN	NaN	NaN	NaN	NaN	NaN	-2.52617	NaN	-0.626024	-1.60895	-0.990059	NaN	-1.25966	NaN	-1.17722	NaN	-1.13397	NaN	NaN	0.0485744	NaN	NaN	NaN	NaN	NaN	NaN	NaN	NaN	NaN	NaN	NaN
enpp2	S	594	___1	RLYLKGTDDVAVEELSNEIKELTSRNTDKNL	1	NaN	NaN	NaN	NaN	-0.437296	-1.82529	-0.907589	NaN	NaN	-1.4342	NaN	NaN	NaN	NaN	NaN	NaN	NaN	-1.34597	NaN	NaN	NaN	-1.17515	NaN	NaN	NaN	-2.17776	NaN	NaN	-1.8646	NaN	-2.59987	NaN	-0.890835	NaN	NaN	NaN	NaN	-1.46531	-0.905983	NaN	NaN	-1.94935	NaN	NaN
ep15r	S	256	___1	PSHGSMSSLNSAGSISPKHSSKPAQPAVNWV	0.993294	NaN	-1.4468	NaN	-1.07066	-1.01857	-0.167412	-0.543266	-0.933334	-0.421364	-0.52372	-0.104151	-0.0360947	-0.794796	NaN	NaN	-0.25803	-0.125488	-0.410078	0.000209808	-0.569269	-0.069109	-0.392439	0.0693169	-0.0974598	-0.382629	0.0242519	-0.499403	-0.392838	0.323732	-0.146441	-0.318333	0.330311	-0.117117	-0.266874	0.0972977	0.367891	-0.419117	0.306026	-0.334372	-0.290167	-0.0800571	-0.0949154	-0.442013	0.21835
ep300	S	12	___1	____MADNLVDPGPPSAKKPKMSSPSLSSSD	1	0.242462	0.316589	0.0240727	0.149157	-0.311029	NaN	-0.83408	-0.615738	NaN	NaN	NaN	NaN	NaN	NaN	NaN	NaN	-1.03517	-1.06436	-1.44545	-1.73438	-1.50812	-2.29651	-2.13509	-1.73823	-1.27117	-1.98767	-1.09146	-1.28772	0.155094	-0.542049	-0.517298	-1.50637	NaN	-1.35579	NaN	-1.09006	NaN	-0.47991	-0.976837	NaN	-0.83823	NaN	NaN	-1.37538
ep300	S	1065	___1	IKEEDEKPETPASQTSPAPPGQSKKKIFKPE	0.984405	0.465824	NaN	NaN	0.397247	NaN	NaN	0.00815582	NaN	NaN	0.271784	NaN	NaN	0.569099	0.736263	NaN	0.215759	NaN	NaN	0.419317	0.646353	-0.0954647	0.849815	0.281723	-0.128819	NaN	NaN	0.589819	0.198685	NaN	0.494152	0.652281	NaN	NaN	0.79314	-0.187536	0.461828	0.700581	NaN	0.494415	0.362457	NaN	NaN	NaN	NaN
epa2a	S	83	___1	KMTAGEYTEGPPRPLSAEEKKEIDKRSVYVG	0.999961	-0.682838	-0.691755	NaN	-1.2144	-0.816279	-1.27939	-0.576118	-0.760826	-1.17268	NaN	-1.58698	-1.31007	-1.45701	-0.808451	-1.43217	-0.653832	-0.904272	-0.683378	-0.841116	-1.57006	-1.01882	NaN	-1.02388	-1.36797	-1.35807	-0.765978	-0.864277	-1.34102	-0.643122	-1.32349	-1.55392	-0.840458	-1.53983	-1.23526	-0.767572	-0.755909	NaN	-1.36086	-1.89451	NaN	-1.66917	-0.570269	NaN	-1.12239
epa2a	S	6	___1	__________MSERVSEEPGLDKGDGAEECE	1	1.00759	0.734779	1.80504	1.16175	1.4323	1.42492	1.44206	1.53189	1.06004	1.07227	0.865547	1.3858	1.32201	1.56612	0.9879	1.28936	1.56785	1.02232	1.2	1.39047	1.51418	1.65856	1.69161	1.28737	1.12662	0.763212	0.965061	1.46231	2.01426	1.52361	1.67723	1.3626	1.23336	1.61713	1.32206	1.73528	1.44395	1.13085	1.02585	1.51733	1.32045	1.38748	1.09612	1.53965
epa2a	S	57	___1	ERLKGLSGQDKSIGVSPRPCMKLIHSKMTAG	1	0.995421	0.652637	0.212109	NaN	NaN	NaN	NaN	NaN	NaN	NaN	-1.42995	NaN	NaN	NaN	NaN	NaN	-0.628174	-1.37916	-1.28355	-0.374243	-0.978411	NaN	NaN	NaN	NaN	-1.17828	NaN	-1.88931	-0.516584	NaN	-0.620787	-2.09709	NaN	NaN	NaN	-0.928909	-1.48226	0.0509186	NaN	-0.983913	NaN	NaN	NaN	NaN
epaba	S	342	___1	MEGGRSKGFGFVCFSSPEEATKAVTEMNGRI;TEGGHSKGFGFVCFSSPEEATKAVTEMNGRI	0.807299	NaN	NaN	NaN	NaN	NaN	-3.08329	NaN	-1.44048	NaN	-1.08415	-3.11594	NaN	-1.29697	NaN	-1.52628	NaN	-1.36011	-2.43059	-1.17292	-1.16887	-1.42763	-0.793405	NaN	-1.59078	-2.27125	-1.258	-1.05655	-2.12474	-2.59963	NaN	NaN	-1.67975	-1.23212	-2.14204	NaN	-1.35949	-2.0275	NaN	-2.17223	-1.72864	NaN	-0.847563	NaN	NaN
epaba	S	460	___1	QPPTPLMRAVQPRRMSSNISTMKQASTQVPR	0.982599	1.20139	0.510546	-0.093689	0.000343323	0.0842876	1.07577	0.360649	1.54912	0.536564	1.57992	-0.591249	0.602495	1.91457	1.99499	1.34261	1.77179	0.573551	-0.357428	1.43447	1.65481	0.0658341	1.12304	0.581888	0.914526	1.80417	0.630644	1.27819	1.2378	0.880281	0.874256	1.83481	1.45635	1.84739	1.94912	1.21985	1.52394	1.83954	0.234964	0.562157	1.34516	0.9501	0.980499	1.08594	1.19541
epg5	S	1618	___1	SDFFDKLRFSKPDFQSFGLLSKWSPYMSEVK	0.999938	0.106777	0.0478287	NaN	NaN	-1.14551	-0.22681	0.318918	-1.16501	-0.712088	-0.96582	-0.548347	-1.90485	-0.545771	-1.98704	-2.09895	-0.777735	-0.938707	0.137734	-0.491505	-1.5154	-1.30008	-1.41202	-0.22542	-0.943096	-1.59136	-0.639612	-1.29053	-1.12962	-0.880659	-1.52481	NaN	-1.26013	-1.35543	NaN	-1.45885	-1.36896	NaN	NaN	-1.5413	NaN	-1.23294	NaN	NaN	NaN
epha2	S	434	___1	VSGSGSSRSYATLRISLNQTEPPKVTFINLD	1	2.55779	1.94394	1.85254	1.92491	1.8683	2.48696	1.92059	2.63501	2.08824	2.11626	1.83114	2.51799	2.7876	2.67974	2.23555	2.42951	NaN	2.05583	2.58691	2.46515	1.87962	2.69344	2.42624	2.02651	2.62806	2.53274	2.14779	2.22754	2.73885	2.15829	2.39052	2.58589	NaN	3.01656	2.44958	2.69597	2.32176	1.8825	2.13728	2.42744	2.78146	2.30246	2.62433	2.50234
epn1	S	435	___1	LLAGEVPMSRSLGSKSPDAFDMTAMSGSLSD	1	-1.29068	-1.55489	-1.08024	-1.00922	-0.427122	-0.166399	-0.35206	-3.14778	-0.164177	NaN	NaN	-1.54421	NaN	NaN	-1.1113	-1.79987	-0.203533	-0.28446	NaN	NaN	-0.275392	NaN	-0.382816	NaN	-1.10886	0.0552406	-0.347418	NaN	NaN	-0.645088	NaN	-0.331402	NaN	NaN	-0.487438	-1.01413	-1.85055	0.0694351	-0.986578	NaN	-0.182339	-0.562933	NaN	-0.47201
epn1	S	378	___1	SAATTGIPSNDPWSSSPPVAQSVKKAADPWA	0.960485	0.267063	0.394861	0.717777	NaN	0.989048	1.13649	0.460735	0.532658	0.85955	0.49729	0.733872	0.830585	0.395733	0.619965	0.606842	0.43574	0.624704	0.405933	0.832315	0.879085	0.276894	0.837782	0.935526	0.887346	1.14922	0.671783	1.22487	0.901352	0.577276	0.774305	0.488724	-2.05606	1.04692	-2.56966	NaN	0.528549	0.831022	0.918409	-2.19631	1.02491	0.876261	NaN	0.563063	-1.27094
epn4	S	298	___1	TIDLGAAAHYTGDQESPVLTSSNQNQVSTVK	0.999611	-1.31253	-0.0559921	-0.674934	0.0264797	0.325148	-0.246199	0.491417	0.0777969	0.0302753	0.224682	-1.20162	0.271938	NaN	0.740475	-0.00654221	-0.12314	NaN	NaN	0.423262	0.389854	0.448137	-0.0179863	0.142193	0.525684	0.215015	0.551874	0.211815	0.514963	-0.0265751	0.116249	0.473726	0.0527954	-0.425629	-0.695913	0.709396	NaN	NaN	NaN	NaN	-0.30097	NaN	0.0615139	-0.451862	-0.821936
eps15	S	918	___1	NQSIYKETLSEPLDVSKTTSDSEGLNNFSTY	0.999956	NaN	-1.50152	NaN	-1.5665	NaN	NaN	NaN	NaN	NaN	NaN	NaN	NaN	NaN	NaN	NaN	NaN	NaN	NaN	NaN	NaN	NaN	NaN	NaN	NaN	NaN	NaN	NaN	NaN	NaN	NaN	NaN	NaN	NaN	NaN	NaN	-2.06191	NaN	NaN	-1.65001	NaN	-2.35415	NaN	NaN	NaN
eps8	S	652	___1	REQHGFQQLPADRRKSQMEEVQDELIHRLTI	1	0.016758	-1.41759	-0.51934	0.438034	0.486145	0.328579	0.297756	-1.05324	0.256777	-0.129713	0.331404	-0.403545	-0.884834	-0.687038	-0.35321	-0.253107	0.708223	-0.239578	-0.350889	-1.22615	-0.465124	-0.471846	0.209921	-0.117834	-0.989614	0.22057	-0.183506	0.0726605	0.361244	-0.499624	-1.09402	0.434629	-0.0120068	-0.995098	0.0051651	-0.400877	NaN	0.617737	-0.501692	-0.970661	-0.0512924	-0.355932	-1.01207	0.466614
erc6l	S	863	___1	VIETDDKNTPSFKDDSSDPAPSVTEHVSYSQ	0.982572	NaN	-0.787245	NaN	-0.0456963	-0.253992	0.831449	-0.286808	-0.312033	1.08041	-0.465517	0.726221	0.987261	-0.152315	0.127319	NaN	-0.645134	-0.127604	0.0139046	-0.0723305	NaN	NaN	NaN	NaN	-0.317509	NaN	NaN	-0.143675	0.00435257	NaN	NaN	NaN	NaN	NaN	-0.138811	NaN	NaN	-0.128403	NaN	NaN	NaN	NaN	NaN	-0.300915	-0.0921345
erc6l	S	1067	___1	NLNESMETADIRIKDSPFEEDIKTFHVGEGP	1	2.53812	2.08443	2.18034	2.6279	2.76976	2.69458	2.28406	2.43892	2.55594	1.67122	2.14945	2.73416	2.25802	1.8904	1.70492	1.83715	2.52589	1.42043	1.84666	1.85764	2.18423	2.29706	2.36404	2.09688	2.37105	1.87564	2.0859	2.08812	2.53381	1.97191	2.02325	2.34573	2.19148	2.31005	1.79184	2.03004	2.07941	1.63332	2.06352	2.15825	2.20606	1.78199	1.60732	2.24448
erc6l	S	1006	___1	ISMNSEKGDMVVVDDSMDNTSLRNALAASDK	0.999922	0.957775	0.538485	0.427153	0.835766	0.920158	1.73374	1.78761	0.341627	2.03368	0.549349	0.85515	1.55729	0.0948505	-0.384783	0.697762	-0.180944	1.55054	0.32057	0.22266	-0.02845	1.60282	0.085783	1.45151	1.33736	-0.033371	1.35951	1.32848	0.660982	1.20485	0.83493	0.272158	1.19329	0.704863	0.242485	1.35239	1.34312	0.0507908	1.26346	0.914387	-0.520678	1.56294	NaN	-0.110851	1.28013
erc6l	S	1294	___1	IDYLALENANLKGDVSLSEDPYITLVNRGKR	0.999708	NaN	-1.68519	-1.92238	-1.6621	-1.75899	-2.85197	NaN	NaN	NaN	NaN	NaN	NaN	NaN	NaN	NaN	NaN	-1.7232	-2.02999	-1.11444	-2.15017	-1.88486	-2.04322	NaN	NaN	-1.95114	NaN	NaN	NaN	-1.85553	-1.85543	-1.48356	-2.54009	NaN	-1.80274	-2.72822	NaN	NaN	-2.38085	-1.03374	NaN	-1.2983	NaN	-1.88782	-2.04252
erc6l	S	847	___1	EKIFSVQEEIIDCDSSVIETDDKNTPSFKDD	0.94002	NaN	-1.03651	NaN	-0.609867	-0.821569	-0.106159	-0.901066	-2.32541	NaN	NaN	NaN	0.347582	-0.915337	-0.257929	-0.0997276	-0.950172	-1.6252	-1.15955	-0.169481	NaN	-0.335983	-0.818563	-1.16188	0.060955	0.531632	-0.804853	0.402556	NaN	-1.3975	-0.0702305	-0.101955	NaN	-0.732098	NaN	-1.13685	NaN	-0.275879	NaN	-0.981829	NaN	-1.7173	-1.34726	-0.554134	-0.339628
erc6l	S	826	___1	SCDTSHATGPLKLENSLQKSPEKIFSVQEEI	1	-1.52389	-1.28358	-1.78188	-1.079	-0.827436	-1.1064	-0.588104	-1.18692	-1.20051	-2.2015	-0.972792	-1.04445	-1.80689	-0.972164	-2.17385	-1.35759	-0.0167122	-0.692598	-0.691963	-0.288227	-0.711945	-0.911613	-0.612947	-0.538183	-1.00713	-1.08644	-0.745995	-0.750544	-0.646271	-0.557377	-0.490536	-0.635292	-0.54579	-0.167372	-0.896099	-0.57058	-0.71504	-1.22459	-0.0754757	0.225222	-0.168507	-1.25382	-1.41571	-0.128611
erc6l	S	901	___1	PIWHVEPEIANKLRQSFGNRTEELQESCGPD	1	NaN	-1.13086	NaN	-0.238815	-0.554007	-0.030201	-1.02317	-0.580675	-1.14586	NaN	NaN	-1.05706	NaN	-0.34289	-0.788984	-0.398529	-0.82769	-1.1326	NaN	0.0568294	-0.371773	NaN	-0.337265	-0.841587	-0.526401	-0.623732	-0.286249	0.0109005	-1.49681	-0.292879	-0.195183	-0.585444	0.113796	0.223556	NaN	0.453911	NaN	-0.442707	0.0574455	NaN	0.0866241	-0.933159	NaN	NaN
erc6l	S	912	___1	KLRQSFGNRTEELQESCGPDMDMKDGLEASL	1	-0.796721	-0.777735	-0.8552	-0.64382	-0.650866	-1.17005	-0.785816	NaN	-2.6042	NaN	0.248825	NaN	NaN	NaN	-2.39336	NaN	-0.646719	NaN	-1.14092	-1.4103	-0.275356	-1.29442	-0.916033	-2.06382	-2.41371	-1.13871	-1.55846	-1.69493	-0.798918	-1.21299	NaN	-1.92586	-2.10242	-1.81708	-1.86632	-0.704088	NaN	-0.242971	-0.494167	-2.13834	-0.938683	NaN	NaN	-0.773046
erc6l	S	7	___1	_________METEERSLTGSNHPEDQSRSQV	0.896408	NaN	NaN	NaN	1.17283	1.54092	NaN	NaN	NaN	NaN	NaN	NaN	0.0469971	NaN	NaN	NaN	NaN	NaN	0.0527859	NaN	NaN	NaN	NaN	NaN	NaN	NaN	NaN	NaN	NaN	NaN	NaN	NaN	NaN	NaN	NaN	0.0532608	NaN	0.00879669	1.24452	NaN	NaN	NaN	0.337996	NaN	NaN
erc6l	S	11	___1	_____METEERSLTGSNHPEDQSRSQVDPEQ	0.880744	NaN	NaN	NaN	NaN	NaN	NaN	NaN	NaN	NaN	NaN	NaN	NaN	NaN	NaN	NaN	NaN	NaN	NaN	NaN	NaN	-3.02067	NaN	NaN	-2.64205	-3.07977	NaN	-3.39889	-2.99331	-2.58099	-2.9563	-2.85167	-2.43969	-1.97833	-2.53717	-2.58263	-2.98733	-1.99721	-2.71136	-3.34323	-2.70563	-3.14471	-2.95982	NaN	-2.07367
erc6l	S	979	___1	ISVAADKNAILVLEDSVENTSQRNVLAISMN	1	-0.407442	-0.13798	0.462563	0.566706	0.579641	1.54081	0.43227	0.858147	1.62599	0.576634	0.88105	1.84629	NaN	0.883055	1.05442	0.335165	-0.00929451	NaN	0.395058	-0.487692	1.35692	0.516209	0.872725	1.34762	0.984182	0.483715	1.40502	1.71549	1.1054	0.869217	0.43507	0.666195	1.51831	0.20335	0.635582	0.509699	NaN	0.333031	-0.186476	NaN	0.226356	0.620544	NaN	1.55038
erc6l	S	984	___1	DKNAILVLEDSVENTSQRNVLAISMNSEKGD	0.969519	-2.58805	NaN	NaN	-2.9785	-2.39906	-2.16009	-2.75652	NaN	-1.67422	NaN	NaN	-3.63523	NaN	-1.23912	NaN	NaN	NaN	NaN	-1.73162	-2.227	-2.00535	NaN	-2.59437	-1.93155	-1.6685	-2.02409	-1.828	-1.86589	-2.00396	-1.91689	NaN	-1.66059	-1.48816	-2.10544	-1.74594	NaN	NaN	-2.19583	NaN	NaN	-2.10323	NaN	NaN	-1.5426
erc6l	S	1056	___1	SETSMKLELKKNLNESMETADIRIKDSPFEE	1	3.78091	3.69597	3.68636	4.31308	4.2614	4.29885	4.21913	3.13504	4.15941	2.71221	4.30045	3.74912	2.79911	3.01303	3.15563	3.31018	4.51083	3.65642	3.53823	3.32523	4.04091	3.85021	4.33554	3.83336	3.13982	4.06284	3.70759	NaN	4.13823	4.05103	3.27786	NaN	3.55775	3.52458	3.61282	4.0248	3.28495	4.21978	4.3338	3.51341	4.10815	3.7868	2.95102	4.33079
erc6l	S	992	___1	EDSVENTSQRNVLAISMNSEKGDMVVVDDSM	1	-0.63908	-0.751917	-0.879583	-0.9265	NaN	NaN	NaN	NaN	-0.238659	NaN	NaN	-1.11498	NaN	NaN	-1.66854	-1.66905	-0.695519	NaN	NaN	-1.33879	-0.895544	-1.18419	-0.418936	NaN	-1.45608	NaN	NaN	-0.366165	-0.900606	-1.02934	NaN	-0.590202	-0.953983	-1.0068	NaN	-0.433941	NaN	-0.447903	-0.338026	NaN	-0.64031	-0.820957	NaN	-0.229746
erc6l	S	995	___1	VENTSQRNVLAISMNSEKGDMVVVDDSMDNT	1	0.859398	0.536774	0.86673	0.270672	0.592541	1.26327	0.779568	1.28056	0.817816	1.38003	2.0276	2.14189	1.22247	-0.658031	0.996182	NaN	0.199341	-1.12033	-0.241304	-0.173315	0.417788	-0.0957489	0.568159	0.466564	0.146229	-0.0243015	0.60146	0.49378	0.0485306	-0.0529728	-0.26762	0.296986	0.667809	0.0698872	0.42395	0.864676	0.608563	0.754536	-0.0577049	-0.0515709	0.450413	0.310743	-0.600063	0.944178
erc6l	S	809	___1	DLPAAPFSTKPLNENSHSCDTSHATGPLKLE	0.996457	-1.01429	0.536957	-0.704029	2.43498	1.40452	0.313808	0.842333	-0.419418	-0.0999031	NaN	-0.0397644	NaN	-1.52819	1.07816	NaN	1.11994	NaN	2.28881	2.19353	1.98201	1.65141	2.89626	1.27729	NaN	NaN	1.90393	1.14943	1.46917	NaN	-2.49253	1.5957	NaN	-0.117424	1.50848	0.371832	1.16158	NaN	1.25901	2.46234	1.88584	NaN	NaN	1.76954	0.901299
erc6l	S	1115	___1	ELVFVSKKKTAKRIYSDSEDETSVYVDENDK	0.99993	1.72839	0.276047	0.93527	NaN	0.0368004	1.7997	0.337841	1.52804	0.848249	0.631521	1.73095	2.06798	1.11469	1.10334	2.10409	0.976582	NaN	-0.568703	NaN	NaN	1.74457	NaN	1.2795	1.33442	2.22167	NaN	1.35453	NaN	-1.59749	0.272821	2.20151	1.34546	2.17749	0.444172	1.7174	0.678516	0.730389	0.865503	NaN	0.450102	1.07232	1.03081	NaN	1.69168
erc6l	S	1154	___1	SSVKGITASTPKLDKSISDSLFPLRKSLGRR	0.99896	0.499916	NaN	0.836151	NaN	1.52741	1.08906	-1.43256	NaN	-0.402019	NaN	0.414265	-0.882849	-1.62206	0.382868	-1.90905	0.821878	2.61899	1.83937	1.61407	0.439903	0.936464	0.86644	0.779058	0.373047	0.260828	1.74317	1.61538	1.64848	1.61282	2.14655	-0.662992	1.43465	0.060812	-0.0265198	0.79989	0.76412	-0.212639	NaN	2.11764	1.38123	1.92638	0.498272	0.759022	1.4089
erc6l	S	1156	___1	VKGITASTPKLDKSISDSLFPLRKSLGRRRS	0.997905	-2.28947	-0.948845	-1.76563	0.643801	-0.736402	-1.19963	NaN	NaN	-2.18855	NaN	-2.25255	NaN	NaN	-1.49461	NaN	-1.30093	NaN	NaN	NaN	-4.25258	NaN	NaN	NaN	NaN	-2.72311	-0.249117	-0.658697	-1.51979	-1.06779	NaN	NaN	-0.839546	-2.10255	NaN	-1.52031	-2.25691	-2.09205	NaN	NaN	-0.796019	-0.568329	-3.03987	NaN	-0.750996
erc6l	S	1133	___1	EDETSVYVDENDKVFSPFSSPSSVKGITAST	1	-1.40152	NaN	NaN	NaN	NaN	-0.595516	-1.19297	NaN	-0.764231	NaN	NaN	NaN	-1.71214	-1.25877	NaN	-0.906109	NaN	NaN	NaN	-1.51556	-1.65219	-1.60962	-0.731466	-0.962723	-1.22462	NaN	-1.48589	-1.04038	-1.38963	-1.61672	-1.3797	-1.05759	-0.842753	-1.48656	-0.496077	-0.938202	-1.03735	-0.857845	NaN	-1.13852	NaN	-1.14762	NaN	-0.0498123
erc6l	S	1137	___1	SVYVDENDKVFSPFSSPSSVKGITASTPKLD	0.982145	1.41856	1.12169	1.60091	0.425913	0.988041	2.65376	2.4118	2.35985	2.37343	2.22539	2.6375	3.09427	2.18359	1.82732	2.26464	1.72661	1.45252	0.455978	1.16749	1.18414	2.02889	1.52834	2.35167	2.0292	2.1551	1.00069	2.13577	2.39708	1.55659	1.21305	1.74422	1.97047	2.61023	1.89229	1.98823	2.19304	2.26873	1.94081	0.0843716	1.88281	1.58505	1.81069	1.2919	2.86784
ercc5	S	310	___1	LIKGIQSKQEEKKVDSPPQSITFNSSQTPKT	0.999897	-0.614231	-1.87845	NaN	-0.469824	-0.689587	-0.174917	-0.309826	-0.551714	NaN	-0.682337	-0.659227	-0.410749	-0.887585	-0.393587	-0.0470715	-0.789728	NaN	-0.767077	-0.599352	-0.466875	-0.361977	-0.392858	-0.000925064	-0.0535698	-0.223116	-0.22028	-0.364759	-0.412792	0.133175	-0.444819	-0.607491	-0.260838	-0.324488	-0.254053	-0.072979	-0.312075	-0.34008	NaN	NaN	-0.744587	-0.315853	NaN	NaN	0.152546
ercc5	S	351	___1	KTKPLQTSSAEAAPPSPRTLFAIQEAMAESW	1	NaN	NaN	NaN	-2.18691	NaN	-2.30808	NaN	NaN	-2.08625	NaN	NaN	NaN	NaN	-1.3802	NaN	-1.53777	-1.8107	-1.68954	-1.5537	-1.21968	-1.69916	-1.54439	-1.87946	-2.02906	-1.85582	-1.81277	-2.44826	-1.95647	-1.43615	-1.65381	-1.55118	-1.54652	-2.18628	-1.09003	-1.82129	-1.51821	-1.7851	-2.77787	-1.52995	-1.63432	-1.34269	NaN	-1.70045	-2.05192
ercc5	S	386	___1	HEKPSVSGCEAEGNVSPRTLQAIYQVLAEDE	1	-0.134825	-0.529484	-0.255255	-0.144835	-0.27157	-0.146265	-0.076643	0.293743	0.0816689	-0.231129	-0.56559	0.19491	-0.167065	0.104692	-0.485642	0.160194	0.0574799	-0.222748	-0.117153	0.017395	0.193449	0.257389	-0.0660305	-0.301277	0.306551	-0.151325	-0.473913	0.121691	0.34499	0.025713	-0.181673	0.165428	-0.0720978	0.0415726	-0.00628471	0.221949	-0.148575	0.123215	-0.086153	-0.210911	0.0667477	-0.289707	-0.464199	0.251644
ercc5	S	582	___1	TKQGFSDNPVGDLVRSPDEPALNASSALSDR	0.98972	NaN	-2.3162	NaN	-2.22216	-1.38064	NaN	-2.82611	-1.81833	-1.50052	NaN	NaN	NaN	NaN	NaN	NaN	NaN	NaN	NaN	NaN	NaN	NaN	NaN	NaN	NaN	NaN	NaN	NaN	NaN	NaN	NaN	NaN	NaN	NaN	NaN	NaN	NaN	NaN	NaN	NaN	NaN	NaN	NaN	NaN	NaN
esco2	S	113	___1	AVYGNPPLVTSPRPASPFKASVSTRSFYKRD	0.943238	-0.679638	-0.337019	-1.13772	-0.455204	-0.490313	-1.68293	NaN	NaN	NaN	-0.691431	NaN	NaN	-1.58828	-1.44053	NaN	NaN	-0.708691	NaN	NaN	-2.15714	NaN	NaN	-1.4049	-0.576574	-1.65085	-0.876621	NaN	-2.49281	NaN	-1.71049	NaN	-0.872604	NaN	-0.747213	-1.66969	NaN	NaN	-1.13073	NaN	NaN	-1.00479	NaN	NaN	NaN
esco2	S	75	___1	YTDMDDLTEKENVGASPLKSSTARKLVVSPT	1	-0.240509	-0.0363369	-0.456877	0.017786	-0.338646	-0.317209	-1.83182	NaN	-0.521591	-0.660017	-1.58266	-0.528116	-0.277567	0.351196	-0.59993	0.0423565	0.0212765	0.181456	0.375113	0.157421	-0.284468	0.30957	-0.446928	-0.227232	-0.146471	0.0388546	-0.442842	-0.513138	0.181742	-0.238396	0.0988731	0.316166	-0.382208	0.708334	-0.33227	-0.000257492	-0.114628	-1.26576	-0.0781117	-0.124655	0.0352173	-0.013525	NaN	-0.131418
esco2	S	39	___1	GTPVKKLIVENSNCPSPLTTRNSSQRNIKKS	0.98828	NaN	0.154732	NaN	-1.71834	NaN	NaN	NaN	NaN	NaN	NaN	NaN	NaN	NaN	NaN	NaN	NaN	-0.748194	-0.884329	-0.661526	NaN	NaN	NaN	NaN	NaN	NaN	NaN	NaN	NaN	NaN	NaN	NaN	NaN	NaN	NaN	NaN	NaN	NaN	NaN	NaN	NaN	NaN	NaN	NaN	NaN
esco2	S	88	___1	GASPLKSSTARKLVVSPTQTAAVPRAVYGNP	0.999934	0.319435	0.670301	0.304956	0.390955	0.651951	-0.0157375	0.337635	0.502358	0.0013752	0.454041	0.205616	0.441713	0.280432	0.571329	0.396381	0.476816	0.714079	0.554319	0.929195	0.632528	0.0106678	0.333094	0.305134	0.493597	0.720667	0.574045	0.129961	0.175652	0.600782	0.189892	0.519369	0.516499	0.364965	0.877987	0.470243	0.381496	0.163796	NaN	1.02877	0.0935803	0.673103	1.00396	-0.103125	0.19412
esco2	S	54	___1	SPLTTRNSSQRNIKKSPPVASYTDMDDLTEK	0.999998	-0.354094	-0.675907	-0.0249977	NaN	0.0623531	-0.422907	-0.323454	-0.827288	-0.656429	-0.560335	-0.595915	-0.317852	NaN	NaN	-0.730913	-1.31309	NaN	-0.459133	-0.670639	-0.804691	-0.644106	-0.64978	NaN	-0.628372	-0.9639	-0.649412	NaN	-0.578428	-0.334362	-0.446608	-1.32707	-0.434803	-0.626022	-0.547815	-0.117218	-0.127893	-0.861195	-0.752075	-0.150732	NaN	-0.00623703	NaN	NaN	-0.329201
espl1	S	1358	___1	ATLPKKNTVTVYNEESPVPEVLPRAPRRRKT	0.999974	-1.96434	-0.909636	NaN	-1.68798	NaN	NaN	NaN	NaN	NaN	NaN	NaN	NaN	NaN	NaN	NaN	NaN	NaN	NaN	NaN	NaN	NaN	NaN	NaN	NaN	NaN	NaN	NaN	NaN	NaN	NaN	NaN	NaN	NaN	NaN	NaN	NaN	NaN	NaN	NaN	NaN	NaN	NaN	NaN	NaN
espl1	S	1426	___1	GRGRGRSRVAQGPLDSDDEDLTSKNKTRHKR	0.999926	NaN	NaN	NaN	NaN	NaN	NaN	NaN	NaN	NaN	NaN	NaN	NaN	NaN	NaN	NaN	NaN	NaN	0.41477	NaN	NaN	NaN	NaN	NaN	NaN	NaN	NaN	NaN	NaN	NaN	NaN	NaN	NaN	NaN	0.351891	NaN	NaN	NaN	NaN	-0.310642	NaN	NaN	0.0821533	-0.381727	NaN
esr2	S	129	___1	LLYAEAPTSPWFEAKSEEHILPLNRESLKRK	1	NaN	NaN	NaN	NaN	NaN	NaN	NaN	NaN	NaN	NaN	NaN	NaN	NaN	NaN	NaN	-0.849512	NaN	NaN	NaN	NaN	NaN	NaN	NaN	NaN	NaN	NaN	NaN	NaN	NaN	NaN	NaN	NaN	NaN	NaN	NaN	NaN	NaN	NaN	NaN	NaN	NaN	NaN	NaN	NaN
etaa1	S	673	___1	LSKTNPAPVKFGRFNSVPSASECTKTLFIGT	0.999974	-1.45932	-2.21682	-1.60387	-1.28133	-1.79938	-1.9981	-1.69789	-1.00248	-1.33949	-2.03888	NaN	-2.28114	-1.78231	-1.83917	NaN	-1.7241	-2.32541	-2.22745	NaN	-1.96299	-2.67749	-2.5294	-2.39393	-3.07433	NaN	-3.11583	NaN	NaN	NaN	NaN	NaN	NaN	NaN	NaN	NaN	NaN	NaN	NaN	NaN	NaN	NaN	NaN	NaN	NaN
etfb	S	225	___1	PSDLGVDITSRIRILSVEDPPQRQAGVKVET	1	1.58467	NaN	NaN	-0.715752	NaN	-1.26601	-0.146835	NaN	NaN	NaN	NaN	NaN	NaN	NaN	NaN	NaN	NaN	NaN	NaN	NaN	NaN	NaN	NaN	NaN	NaN	NaN	NaN	NaN	NaN	NaN	NaN	NaN	NaN	NaN	NaN	NaN	NaN	NaN	NaN	NaN	NaN	NaN	NaN	NaN
ets1a	S	249	___1	MCLGRISRGKLGGQESFESIESHDSCDRLTQ	0.9682	NaN	NaN	NaN	NaN	NaN	NaN	NaN	NaN	NaN	NaN	NaN	NaN	NaN	NaN	NaN	NaN	NaN	NaN	NaN	-3.06873	NaN	NaN	-2.16919	NaN	NaN	NaN	NaN	-2.35642	NaN	-1.90771	NaN	-2.00785	NaN	-2.10544	-1.92	-1.27466	-1.83903	NaN	-1.6034	-1.14574	-1.64382	NaN	-1.58083	-0.734417
evi2a	S	36	___1	SISTTILLKKTLNQNSTNSAKHLSKDITGYK	0.988364	2.14479	NaN	1.55444	1.63642	-2.90157	1.52231	1.26021	2.64587	1.82303	2.03559	0.857891	1.78255	2.17619	2.35549	NaN	1.78814	1.12128	1.57358	1.78438	2.08347	1.33701	1.99404	1.89904	1.5043	1.69158	1.64136	1.50688	1.72428	2.11847	1.54936	2.06598	1.90305	1.75569	2.36428	1.62995	2.01847	2.45165	1.0094	2.36374	1.44142	1.77586	NaN	1.42039	0.978298
exd2	S	373	___1	RNKRKQLGVGYSARKSPLYDNCFLHAPDGQP	0.999864	0.133781	-0.927973	0.846979	-0.799154	-0.240768	NaN	-0.616301	NaN	-2.51444	-0.781	-0.812107	NaN	-1.89209	-3.60503	NaN	-1.51609	-2.15118	-1.2873	NaN	NaN	NaN	NaN	NaN	NaN	NaN	NaN	NaN	NaN	NaN	NaN	NaN	NaN	NaN	NaN	NaN	NaN	NaN	NaN	NaN	NaN	NaN	NaN	NaN	NaN
exd2	S	263	___1	VSSIQPDMQTRSRTCSESHSLFQYPSAKVLY	0.996804	0.686674	0.179819	1.20457	0.490723	0.83527	-0.0632992	0.78039	-0.117506	-0.217258	0.734556	0.230986	-0.462732	-0.112852	-0.702391	-0.398815	NaN	-0.0206871	0.230061	-0.960424	NaN	-1.3683	NaN	NaN	NaN	-1.62305	-0.741203	-1.19604	-0.593222	NaN	NaN	NaN	-1.0606	-1.55686	NaN	NaN	-0.88209	-1.13245	0.092226	-0.415344	-1.59826	-1.74302	-1.34647	NaN	-1.43154
exo1	S	654	___1	HASTPESPCQFTMKASPAHQSFFPEPKGSAP	0.99999	-1.25965	-1.2165	NaN	-1.83638	NaN	NaN	NaN	NaN	NaN	NaN	NaN	NaN	NaN	NaN	NaN	NaN	NaN	NaN	NaN	NaN	NaN	NaN	NaN	NaN	NaN	NaN	NaN	NaN	-0.724054	NaN	-0.409607	NaN	NaN	NaN	NaN	NaN	NaN	-1.66083	-1.20899	-1.44401	NaN	NaN	NaN	NaN
exo1	S	554	___1	LSTISEVCKPNNQRISPLQNQRSCFTWSGSL	0.993916	NaN	NaN	NaN	NaN	NaN	NaN	NaN	NaN	NaN	NaN	NaN	NaN	NaN	NaN	NaN	NaN	NaN	NaN	NaN	NaN	NaN	NaN	-1.58381	NaN	-0.939459	-1.40761	NaN	NaN	-0.653278	NaN	-1.25859	-1.4645	NaN	-0.972122	-0.981174	NaN	NaN	0.0988693	NaN	NaN	NaN	-1.4997	NaN	-1.1147
exoc1	S	467	___1	QETESLHGSSGKLTGSTSSLNKLSVQSSASR	0.825497	NaN	NaN	NaN	NaN	-3.29673	-2.21095	NaN	NaN	NaN	-2.17995	-2.08565	NaN	-1.37513	-3.73129	-2.75194	NaN	-2.33147	-2.84598	NaN	NaN	-3.74673	-3.45432	NaN	-3.15488	-2.63203	NaN	-2.66073	-3.40715	NaN	-2.71372	-1.6001	-3.28472	-2.23555	NaN	-2.48676	-1.93021	-1.77275	NaN	-3.61526	-1.85286	-2.99624	-2.91337	NaN	-1.99531
exoc2	S	426	___1	SDGRPSPLGRLSQNTSLQRGSSFQSGRNDTW	0.971322	-1.24027	NaN	-1.23875	-2.05361	-2.65452	-2.71878	-3.17633	-0.670525	NaN	-1.28483	-2.16181	-1.32776	-0.860397	-2.50647	-1.56187	-2.86293	-2.98968	NaN	NaN	-2.39816	NaN	-2.95181	-3.66468	-2.90175	NaN	NaN	-2.71341	NaN	-2.4495	-2.89722	-1.96382	NaN	-2.35996	-2.0238	-3.40621	-2.45398	-2.03944	NaN	-2.70117	-2.89743	NaN	-3.29454	NaN	NaN
exoc4	S	284	___1	CSSVKELNLEDIKEDSDSDPEENSKVFMGIL	0.97408	-1.57319	NaN	-0.502792	-1.01767	-0.827944	-0.471199	-0.469601	NaN	-0.742472	-0.861048	NaN	-1.10055	-1.30617	-0.487499	-1.10407	-1.21194	NaN	NaN	-0.749271	-1.15017	-1.3086	-0.666992	-1.23152	-0.630705	-1.12031	-1.44706	-1.51602	-0.810381	-0.643221	-1.01032	-0.709936	-1.0556	-1.4544	-1.25711	NaN	-0.667885	-0.801521	-0.261957	-1.24144	-0.726345	-1.13739	-1.06168	-1.147	-0.73089
exoc4	S	386	___1	SAHSVVLGHLQQTVASPTSQSDGDTKLYDMA	0.997118	-1.59209	-1.4175	-0.772201	-1.07913	NaN	-1.39329	NaN	-0.704556	-0.60993	NaN	NaN	NaN	NaN	-0.848124	NaN	-1.61146	-0.723869	NaN	-0.802992	-1.12876	-0.740406	-1.04202	-0.448116	-0.00703239	-0.549742	-0.259073	-0.265032	-0.12229	-1.02811	-0.518127	-0.565683	-0.861107	-0.724955	NaN	0.134621	-1.73713	-0.660856	NaN	-1.67468	-0.8372	NaN	-0.559345	NaN	NaN
exoc4	S	49	___1	SKDPSGLLISVIRTLSTSDDVEDRETEKGRL	0.988092	0.822815	0.322214	0.461601	1.20689	0.327812	NaN	0.437574	1.32167	0.82218	0.301062	-0.226177	0.380949	0.810404	0.50839	0.380102	NaN	-0.764725	-0.753384	NaN	-0.148054	0.0969734	-0.343965	-0.199875	-0.289003	NaN	NaN	-0.495302	-0.185389	NaN	-0.0831528	0.282408	NaN	0.060812	0.0666065	NaN	0.506947	NaN	-0.832291	-0.582909	-0.269197	NaN	-0.199534	NaN	-0.488792
exoc7	S	250	___1	KDHLRKNSSSSGITYSPAVQNKRKDTPTKKP	0.999136	0.285398	-0.141371	-0.0183525	0.5973	0.231916	NaN	NaN	-0.998686	NaN	NaN	NaN	NaN	NaN	NaN	NaN	NaN	NaN	NaN	NaN	NaN	NaN	NaN	NaN	NaN	NaN	NaN	NaN	NaN	NaN	NaN	NaN	NaN	NaN	NaN	NaN	NaN	NaN	NaN	NaN	NaN	NaN	NaN	NaN	NaN
exos9	S	418	___1	QIRVTEQQACSASDISSAKKKKKNKSAQK__	0.814866	NaN	NaN	NaN	NaN	NaN	NaN	NaN	NaN	NaN	NaN	-0.728599	-2.11659	-2.32919	NaN	-2.37244	-0.650682	NaN	NaN	NaN	NaN	-1.15648	NaN	NaN	-2.2679	-2.74836	-1.03484	-1.18674	-1.54964	-0.91655	NaN	-0.138395	-1.88029	-2.1466	-1.07651	-1.87389	-1.61799	-2.23392	NaN	-0.618919	-0.633648	-1.11673	NaN	-2.20626	-1.60272
exos9	S	419	___1	IRVTEQQACSASDISSAKKKKKNKSAQK___	0.935371	NaN	NaN	-0.432219	-0.806458	-0.644333	-1.56152	NaN	NaN	NaN	NaN	NaN	-1.89386	-2.73777	-0.906416	-1.66625	-1.05176	NaN	-0.573696	-0.259954	-0.718584	NaN	-0.400421	NaN	-1.8993	-1.15205	-1.10125	NaN	-1.37682	NaN	-0.41205	-0.248604	-1.52724	-2.00991	-1.0245	-2.61778	-1.43394	NaN	-1.51954	NaN	NaN	-1.34269	NaN	NaN	-1.65859
f105b	S	141	___1	RSSGNQVLIAHTRSTSLELIPSEKLQSDPIQ	0.999249	-0.022335	-0.184509	NaN	0.593735	0.994219	0.6409	0.64963	0.912655	0.72768	NaN	NaN	0.597174	NaN	0.701975	NaN	NaN	0.352892	-0.583883	NaN	NaN	0.0706635	NaN	NaN	0.275446	0.0959606	-0.095829	0.0711422	0.0355873	0.278749	-0.475609	NaN	-0.347895	-0.407568	-0.280041	0.0480785	-0.316256	NaN	-1.08924	-0.74531	-0.39123	-0.532812	-2.19727	-0.81864	-0.268219
f10a1	S	179	___1	AAIRDCDRAIAINPDSAQPYKWRGKAHRLLG	1	3.55972	2.98391	3.25746	2.56103	2.91717	2.10548	2.96851	3.78462	2.41824	3.56181	NaN	2.72251	3.7532	4.1025	3.21951	3.62973	3.15544	3.67273	3.49831	3.69294	2.69059	3.19562	2.82879	3.16053	3.45489	3.55859	2.50738	2.73079	3.05483	2.86776	2.85552	3.21535	2.85897	3.58309	3.52027	3.35904	2.9675	NaN	3.02141	2.79929	3.07818	3.81422	3.22789	2.42085
f1142	S	218	___1	ISAVKEKAATLGMRNSISEESDVVPHASDTE	0.999693	2.35572	1.78914	1.28178	2.50452	1.97197	1.80275	1.7565	1.9648	2.39736	1.50068	0.639961	1.4545	1.55304	1.85095	0.58655	1.45888	0.958426	0.933865	1.64737	1.59841	1.12888	1.15922	0.822428	1.08355	0.993561	0.809532	0.484503	1.02297	1.56414	0.848709	0.597685	0.561254	0.799087	0.769836	0.770529	1.01178	0.766626	0.284208	0.622788	0.812557	0.269915	0.428635	0.189213	0.464981
f1142	S	230	___1	MRNSISEESDVVPHASDTEGQGTSEKEEGAT	0.968938	NaN	NaN	NaN	NaN	NaN	NaN	NaN	-1.45022	-1.0487	NaN	-1.05877	-0.894018	NaN	-0.825367	NaN	NaN	-1.42079	NaN	-0.645901	NaN	-0.761818	-0.491007	-1.109	-0.812372	NaN	-0.5583	-1.34501	-0.7609	NaN	-0.513792	-1.01739	NaN	NaN	-0.0494766	NaN	-0.413517	NaN	-0.387045	NaN	-0.338739	-0.930119	-0.372049	-0.670031	NaN
f1142	S	249	___1	GQGTSEKEEGATEELSPSSGPRGVFSALTNA	0.999995	3.57448	2.65177	3.16687	3.67425	3.01444	3.59695	3.28503	3.94366	3.56535	3.59065	2.93905	3.46893	3.88985	3.97405	3.40706	3.81446	3.44523	3.14871	3.90094	3.9431	3.62514	3.84307	3.60623	3.44781	3.701	3.6363	3.23836	3.7056	3.83633	3.53982	3.73241	3.91123	3.52204	3.95073	3.60168	3.82193	3.86775	3.08697	3.63639	3.88413	3.58352	3.85338	3.65719	3.49749
f1142	S	172	___1	NLEAEHEISPDEENESGSPTKSSKWSAWGSW	0.897554	1.2977	NaN	NaN	2.30476	NaN	2.03698	NaN	2.10943	NaN	NaN	1.87159	NaN	NaN	NaN	2.44717	NaN	2.24901	2.24323	NaN	3.04083	2.36594	2.38528	2.12011	2.53077	2.50444	2.46196	2.86861	NaN	NaN	2.51751	NaN	NaN	NaN	2.18711	NaN	2.28696	2.3953	2.25302	NaN	2.29865	2.64912	NaN	NaN	NaN
f1142	S	174	___1	EAEHEISPDEENESGSPTKSSKWSAWGSWGK	0.942014	2.05355	2.43732	NaN	NaN	NaN	NaN	3.04625	2.25678	3.14626	NaN	2.91113	3.10571	NaN	NaN	3.00352	NaN	3.15744	3.06869	3.2074	3.31851	NaN	3.37967	3.0139	3.34025	NaN	NaN	NaN	NaN	3.34654	NaN	NaN	-0.422928	3.21182	3.1077	NaN	2.74576	NaN	2.92808	NaN	3.0895	3.21976	2.79836	3.25977	3.38895
f1142	S	101	___1	DSAETITEKIADLAVSDDGGSLPGEKLETEM	1	0.466806	0.700926	0.238903	0.190475	0.328199	0.0749874	0.47562	0.855438	0.429285	0.606829	-0.347498	0.489569	1.0337	1.1298	0.884094	0.750553	0.847548	0.277878	0.806202	0.777775	0.729601	1.19915	-0.00521851	1.0851	0.698458	0.892622	0.384016	0.590071	0.976913	0.583242	0.347454	1.06701	0.538839	0.916788	0.976088	1.20861	0.7358	0.69766	0.685396	1.36371	0.840336	1.1508	0.817902	0.779276
f1142	S	106	___1	ITEKIADLAVSDDGGSLPGEKLETEMRDEVK	1	1.18727	1.2842	1.3532	1.40786	1.44756	1.03314	1.66466	1.4728	1.47028	1.34752	1.36562	1.52536	1.33068	1.79198	1.30653	1.41918	1.48929	1.13534	1.58379	1.36732	1.38791	1.59007	1.39847	1.59681	1.69344	1.70381	0.837978	1.51004	1.77867	1.43182	1.23634	1.56487	1.24987	1.78025	1.47957	1.78295	1.17841	1.46403	1.33254	NaN	1.68013	1.37946	0.892654	1.74239
f1142	S	310	___1	DPGFKRTKILMERTASLSQMLREAKEKEQQR	0.99958	-1.59414	-1.78411	NaN	-0.204931	-0.35459	NaN	NaN	NaN	NaN	NaN	NaN	NaN	NaN	NaN	NaN	NaN	NaN	NaN	NaN	NaN	NaN	NaN	NaN	NaN	NaN	NaN	NaN	NaN	NaN	NaN	NaN	NaN	NaN	NaN	NaN	NaN	NaN	NaN	NaN	NaN	NaN	NaN	NaN	NaN
f116a	S	90	___1	TQFCFRFRQSTGRRASLHCATDLTDRDSPVY	0.999984	0.552683	-0.759239	NaN	0.0499306	NaN	NaN	NaN	NaN	NaN	NaN	0.431429	NaN	NaN	NaN	NaN	NaN	NaN	NaN	NaN	NaN	0.291102	NaN	0.741163	NaN	NaN	0.0418014	NaN	-0.969837	NaN	-0.213646	NaN	-0.618311	NaN	NaN	-0.371094	NaN	NaN	NaN	NaN	NaN	NaN	NaN	NaN	NaN
f117b	S	294	___1	RSKHSSRHHREKDRQSPFHGNHSAINQSSMS	0.999669	0.454908	-1.1206	-0.088335	NaN	NaN	NaN	NaN	NaN	NaN	NaN	NaN	NaN	NaN	NaN	NaN	NaN	NaN	NaN	NaN	NaN	NaN	NaN	NaN	NaN	NaN	NaN	NaN	NaN	NaN	NaN	NaN	NaN	NaN	NaN	NaN	NaN	NaN	NaN	NaN	NaN	NaN	NaN	NaN	NaN
f117b	S	95	___1	TSNRGSPTVSTQTGASPTRGHHHHHHSHHHH	0.954793	NaN	NaN	NaN	NaN	NaN	-0.937017	-2.2441	-1.36234	NaN	-1.46381	-2.53602	-0.755777	-1.13035	-0.99593	-1.91354	-1.2751	-1.54238	-1.42693	-1.18077	-1.28232	-1.51561	-1.54672	-1.79279	-1.88334	NaN	-1.87182	-1.51918	-0.839191	-1.80607	-1.85689	-1.3922	-1.99619	-1.22695	-1.17378	-1.79896	-1.3019	-1.29947	-2.24115	-1.976	-1.70759	-1.06925	NaN	-1.85431	-1.46876
f117b	S	197	___1	SPSSPKGDKTQPPSLSPSSLIRRTSSLDTLA	0.871822	-1.12918	-1.09697	-1.11628	-1.02023	-2.06759	-1.13201	NaN	-1.96747	-1.18205	NaN	NaN	-1.49292	NaN	-1.3737	-1.5019	-1.51422	-1.09567	-1.42166	-0.767528	-0.717709	-0.11014	-0.735485	NaN	-0.0924854	-0.602606	-0.557091	-0.631483	-0.454683	-1.18163	-0.759754	-0.847296	-0.456131	-0.844898	-0.569036	-0.54265	-0.473372	-0.966204	NaN	-0.360649	-0.749905	-0.0243034	-0.72106	NaN	-0.253433
f125a	S	166	___1	PTPKPRNITSGIKGLSLDSNTAVQPVRRASA	1	-1.47356	NaN	-2.00726	0.333054	-0.142855	NaN	-1.30391	-1.46517	NaN	-1.47027	NaN	NaN	NaN	NaN	NaN	NaN	NaN	NaN	NaN	NaN	NaN	NaN	NaN	NaN	NaN	NaN	NaN	NaN	NaN	NaN	NaN	NaN	NaN	NaN	NaN	NaN	NaN	NaN	NaN	NaN	NaN	NaN	NaN	NaN
f125b	S	280	___1	YSFRTEQSAAARLPPSPARCQQMPPP_____	1	-1.07189	-2.43111	-2.77619	-1.05495	NaN	-0.985866	NaN	-0.801846	-1.62157	-1.19351	NaN	-0.913332	-0.86521	-0.279997	-1.67153	-0.718378	-1.20148	-1.13889	-0.454216	-0.146225	-1.48045	-1.082	-1.08056	-1.28376	-2.11328	NaN	-1.54863	-1.50134	-0.799576	-0.965258	-0.511114	-0.880598	-0.711597	-0.134148	-1.09446	-0.839005	-0.500982	NaN	NaN	-0.68887	-1.12398	NaN	NaN	NaN
f134c	S	316	___1	GQTPLTEGSEDLDRHSDPEESFARDLPDFPS	0.998508	NaN	NaN	NaN	NaN	-1.10747	0.609581	NaN	-0.189917	0.00357628	NaN	NaN	0.370613	0.00733757	NaN	NaN	-0.105888	NaN	NaN	NaN	-0.079937	NaN	NaN	0.188576	NaN	NaN	-0.0176277	-0.314642	0.314552	0.419088	NaN	0.141205	-0.257725	0.110273	-0.333845	0.299379	NaN	0.79085	NaN	0.376528	0.278103	0.228142	0.168158	-0.160925	0.206016
f135a	S	1029	___1	QEKHDNDEESACGPVSPELKVRTEGASTPAW	0.999977	-0.831121	NaN	NaN	-1.12504	NaN	-0.664284	NaN	NaN	NaN	NaN	NaN	NaN	-0.755146	-0.307676	NaN	-0.45145	NaN	NaN	-0.366158	NaN	NaN	NaN	NaN	NaN	NaN	NaN	NaN	NaN	NaN	NaN	NaN	NaN	NaN	NaN	NaN	NaN	NaN	NaN	-1.08654	-0.377201	NaN	-0.692486	NaN	NaN
f162a	S	138	___1	VVSGKQAAARHESLASWNLEKKARLKNELQK	0.999999	-0.326838	NaN	1.30009	NaN	-1.88551	NaN	-2.59742	-0.852699	NaN	0.796665	0.0742702	-1.47659	-1.32516	NaN	NaN	NaN	NaN	NaN	NaN	NaN	NaN	NaN	NaN	NaN	NaN	NaN	NaN	NaN	NaN	NaN	NaN	NaN	NaN	NaN	NaN	NaN	NaN	-0.538778	NaN	NaN	NaN	NaN	NaN	NaN
f168b	S	6	___1	__________MNPVYSPGSSGVPYANAKGIG	0.860644	NaN	-0.234653	-0.905916	NaN	-1.52491	NaN	NaN	NaN	NaN	NaN	NaN	NaN	NaN	NaN	NaN	NaN	NaN	NaN	NaN	NaN	NaN	NaN	NaN	NaN	NaN	NaN	NaN	NaN	NaN	NaN	NaN	NaN	NaN	NaN	NaN	NaN	NaN	NaN	NaN	NaN	NaN	NaN	NaN	NaN
f16p2	S	5	___1	___________MSDRSPFETDMLTLTRYVME	0.999322	-1.31343	-1.17569	NaN	-1.32578	NaN	NaN	NaN	-2.48829	-1.1888	NaN	-0.917965	-0.946732	-1.54629	-0.77516	NaN	NaN	-0.896669	NaN	-1.22429	-1.17379	-0.808605	-1.57711	-1.13267	-0.415604	-1.68762	-1.32111	-1.42917	-0.844564	-1.27617	-0.911411	-1.7658	-0.962246	NaN	NaN	-0.259481	-0.85931	-3.43593	-0.886194	NaN	NaN	-1.79381	NaN	NaN	-0.911526
f18b1	S	6	___1	__________MLRQDSNDETEDVSLFDAEDE	1	1.48718	1.69883	NaN	1.81353	2.42455	2.98655	2.49961	1.44868	2.7786	NaN	1.96875	2.56102	2.05676	1.66685	2.07288	1.70497	2.5252	1.3617	2.12563	2.02137	2.30007	1.81597	2.2766	2.4912	2.0611	2.41735	2.82627	2.18936	NaN	2.42514	1.51078	2.79322	2.19615	-3.4301	2.54901	2.04478	1.60361	2.4193	1.56427	1.59986	2.49584	2.18815	1.00197	2.48585
f193b	S	217	___1	LGGVAAEEKGDILPVSPEHGSKAPRLSGLKK	0.997046	NaN	NaN	NaN	NaN	NaN	NaN	NaN	NaN	NaN	NaN	NaN	NaN	NaN	NaN	NaN	NaN	NaN	NaN	NaN	NaN	NaN	NaN	NaN	NaN	NaN	NaN	NaN	NaN	NaN	NaN	NaN	NaN	-2.43096	-1.0937	NaN	NaN	-1.84495	-2.2893	-2.58457	-1.79372	NaN	NaN	-2.31225	NaN
f207a	S	37	___1	ATEEEPPVPINEPPDSADLPGAKGWEAQGPG	1	-0.013279	NaN	NaN	0.0903187	NaN	NaN	-0.493929	-0.177517	NaN	-0.435419	NaN	NaN	-0.474262	NaN	NaN	NaN	NaN	NaN	NaN	NaN	NaN	NaN	NaN	NaN	NaN	NaN	NaN	NaN	NaN	NaN	NaN	NaN	NaN	NaN	NaN	NaN	NaN	NaN	NaN	NaN	NaN	NaN	NaN	NaN
f208b	S	1014	___1	FQKADAVTSNNDASISPEKFDSNICSNDSKN	0.941099	-1.63374	NaN	-1.49091	-1.24305	-3.18134	-1.82461	-2.53607	-1.09708	-2.30403	-1.82091	-3.98644	-1.72355	-1.51658	-1.69988	NaN	-1.63312	-1.97924	-2.87161	-2.26477	-1.77023	NaN	-1.94492	-1.80789	NaN	NaN	NaN	NaN	NaN	NaN	NaN	NaN	NaN	NaN	NaN	NaN	NaN	NaN	NaN	NaN	NaN	NaN	NaN	NaN	NaN
f262	S	482	___1	TPLSSSDTVRRPRNYSVGSRPLDHVGLDRFR	0.992729	NaN	-0.477766	NaN	NaN	NaN	NaN	NaN	NaN	-0.427834	-1.16613	NaN	NaN	-1.42329	-2.17161	NaN	NaN	NaN	NaN	NaN	NaN	NaN	NaN	NaN	NaN	NaN	NaN	NaN	NaN	NaN	NaN	NaN	NaN	NaN	NaN	NaN	NaN	NaN	NaN	NaN	NaN	NaN	NaN	NaN	NaN
f262	S	465	___1	GIFDQSQAPMRMRRNSFTPLSSSDTVRRPRN	0.999982	0.750948	0.029913	-0.287802	0.269091	-0.10873	0.0450535	0.116732	0.543627	0.493788	0.582233	0.162453	0.294802	0.632275	0.557804	NaN	-0.0532284	0.204437	0.276863	0.0676517	0.405033	NaN	-0.137329	0.795683	-0.0210056	0.778515	NaN	-0.0692539	0.373569	0.364473	0.313255	-0.0964699	0.564241	0.229692	0.484997	1.04146	0.642561	0.413834	0	0.502562	0.264685	0.83292	1.04397	0.357321	0.298105
f263	S	551	___1	TPLASPEPTKKARINSLEDFAACSSYGCTSQ	1	NaN	-0.559029	-0.463846	0.33279	0.41518	NaN	0.0347404	-0.441397	0.243496	-0.231129	NaN	-0.34964	0.0526352	-0.119972	-1.51457	-0.609009	NaN	NaN	-0.350353	NaN	-0.35034	-0.731463	-1.03641	-0.163448	NaN	-0.705616	-0.967091	-0.455061	-1.7455	-0.572544	-0.914986	-1.02679	NaN	NaN	NaN	NaN	NaN	NaN	NaN	NaN	NaN	NaN	NaN	NaN
f263	S	534	___1	IEDCKKGPTPLMRRNSVTPLASPEPTKKARI	0.999995	NaN	NaN	0.0276718	-1.41409	-0.670006	0.937559	0.071434	1.93918	0.832892	1.77433	0.872553	1.35862	2.16169	2.26703	1.5117	1.77063	0.7679	1.35052	1.50221	1.4121	1.19673	1.59914	1.48472	1.35707	1.57466	1.55648	0.76572	1.61254	1.56299	0.968527	1.56648	1.70553	1.24708	2.18249	1.7273	2.16218	1.92388	0.732277	1.2241	1.40184	1.69139	2.25664	1.77724	1.09547
f264	S	177	___1	DPEVIAQNIVQVKLGSPDYLHCSSEEATEDF	0.822681	NaN	NaN	-1.00903	-1.35209	-1.22286	NaN	-1.47932	NaN	-1.28121	NaN	NaN	NaN	NaN	NaN	NaN	-0.967701	NaN	NaN	NaN	NaN	NaN	NaN	NaN	NaN	NaN	NaN	NaN	NaN	NaN	NaN	NaN	NaN	NaN	NaN	NaN	NaN	NaN	NaN	NaN	NaN	NaN	NaN	NaN	NaN
f91a1	S	335	___1	LKSTLDPQKMLLSWESAENKSPIQDLASSAT	0.997505	NaN	NaN	NaN	-1.67872	-2.67676	NaN	NaN	NaN	NaN	NaN	NaN	NaN	NaN	NaN	NaN	NaN	NaN	NaN	NaN	NaN	NaN	NaN	NaN	NaN	NaN	NaN	NaN	NaN	NaN	NaN	NaN	NaN	NaN	NaN	NaN	NaN	NaN	NaN	NaN	NaN	NaN	NaN	NaN	NaN
f91a1	S	670	___1	TMLNPSRPHVSQRRLSDASDGKDDPSLAFRS	0.999998	1.0221	-0.0349121	0.918236	1.00877	0.550549	0.721098	1.17018	0.127722	0.170946	0.601324	1.00269	0.403545	0.554956	-0.0906448	NaN	NaN	0.642633	0.678644	0.152309	-0.345104	NaN	0.011076	0.81311	0.796345	0.121748	0.45471	0.268185	0.442135	0.802694	0.74456	0.378843	0.624497	0.375677	-0.0801792	0.760353	0.346121	0.0706673	1.68782	0.847643	0.0365257	0.338463	0.119366	-0.334526	0.973373
fa40a	S	317	___1	LTEDSIKIIRNMRAASPPASASDLIEQQQRR	0.999989	-1.16877	-2.09584	-1.23856	-1.87751	NaN	-1.88923	-1.29555	-1.80624	-1.20685	NaN	NaN	-1.14502	-0.495817	-1.78167	NaN	-1.4782	-1.37356	-1.61988	-1.19264	NaN	NaN	-1.74206	-1.41835	-1.80906	-1.56162	-1.40904	-1.63918	-1.7004	-0.186346	-1.19735	-1.59804	-1.02489	-1.61456	-1.1969	-0.697943	-1.32223	NaN	-0.890766	-1.38729	-1.43525	-0.483666	NaN	-0.575127	-1.60999
fa40a	S	41	___1	QPGKGREYNRTQRKDSEGYSESPDLEFIYAD	0.995276	-2.68838	NaN	NaN	-2.28936	NaN	-1.54817	NaN	-2.76559	-1.38499	NaN	NaN	NaN	NaN	NaN	NaN	NaN	NaN	NaN	NaN	NaN	NaN	NaN	NaN	NaN	NaN	NaN	NaN	NaN	NaN	NaN	NaN	NaN	NaN	NaN	NaN	NaN	NaN	NaN	NaN	NaN	NaN	NaN	NaN	NaN
fa40a	S	24	___1	VNNKMRTGVGGSVIGSPQPGKGREYNRTQRK	0.999916	NaN	NaN	NaN	NaN	NaN	NaN	NaN	NaN	NaN	NaN	NaN	NaN	NaN	NaN	NaN	NaN	0.474997	0.613207	0.470598	0.237413	-0.675871	-0.0605393	NaN	-0.605135	-0.391567	-0.0642204	-0.372671	-0.476334	0.235905	0.202198	0.0148334	-0.359346	-1.01093	0.0798302	-0.609697	-0.220799	NaN	-0.462948	0.334032	-0.282009	0.651836	-0.457222	0.0851154	-0.633402
fa53a	S	126	___1	GQPLAPPTKRHCRSLSEPDELSRCRSPWKPG	0.999832	-1.62941	NaN	NaN	-1.09378	NaN	-0.981728	-1.2268	-2.0317	-1.40866	NaN	NaN	NaN	NaN	NaN	NaN	NaN	NaN	NaN	NaN	NaN	NaN	NaN	NaN	NaN	NaN	NaN	NaN	-1.12654	-1.39886	-1.65214	-1.49069	-1.50132	-1.14221	NaN	NaN	-1.64309	-1.65556	-1.79462	-0.41811	NaN	-0.0694122	NaN	NaN	-1.0217
fa54a	S	313	___1	VLKGMKSIQLRAVERSPGGTPLTRKDKKRRS	0.980755	NaN	NaN	NaN	NaN	NaN	NaN	NaN	NaN	NaN	NaN	NaN	NaN	NaN	NaN	NaN	NaN	-0.457216	0.12241	NaN	NaN	NaN	NaN	-0.913034	NaN	-0.815523	-0.286886	NaN	-1.26601	-0.341518	NaN	NaN	-0.938915	NaN	NaN	-1.11225	-0.968683	NaN	-5.24101	NaN	NaN	-0.988297	-1.53565	NaN	-1.37011
fa63a	S	138	___1	SEEALEAGPSRCTDPSADYYFVKWINWKGER	0.999996	-1.40321	-1.04632	-0.915661	-1.13738	-0.941837	-1.25952	-1.19198	-0.709375	-1.10318	-1.23544	-1.80255	-0.989189	-1.00148	NaN	-0.928625	-1.33144	-0.936709	-1.28941	-0.500406	NaN	-0.860338	NaN	-1.26468	-1.09304	-1.4147	-0.587688	-1.028	-0.870981	-0.824986	-1.51835	-1.28441	-1.17921	-1.22548	-1.14645	-1.13557	-0.956198	NaN	-0.92568	NaN	NaN	-1.39477	NaN	NaN	NaN
fa63a	S	403	___1	CDSDFHLTQHLEKEASFGSPQLQRQVDQDYM	1	NaN	NaN	NaN	NaN	NaN	-0.777695	NaN	NaN	-2.21182	NaN	-0.396723	-1.30695	-1.62534	-0.445301	-0.952837	-1.32104	0.172398	-1.06708	-0.905478	NaN	-0.629448	-0.675293	-0.458412	-0.754869	-1.23602	-1.8536	-0.997664	-0.727594	-0.171106	-0.385553	-0.891228	-0.773006	-0.822021	-1.15221	-0.785406	-0.275711	-0.584524	0.147306	-1.11446	-1.02766	-1.34383	-0.78155	-0.953319	-0.964483
fa83g	S	775	___1	VSEEYYLTTSVQRRNSEDPVYNGEFFPVQRK	0.999997	-1.07399	-0.587248	NaN	-0.998331	-0.932541	-0.308409	-1.52658	-1.7984	-0.858254	-2.0787	NaN	-1.37489	-2.16182	-1.56099	NaN	-1.86229	-0.253879	NaN	-1.49844	-2.12125	-1.17537	-1.76249	NaN	NaN	-1.37514	NaN	-0.962774	-1.04841	NaN	-1.20735	-2.32714	NaN	-0.941059	NaN	NaN	-1.79209	-1.93929	NaN	-1.71708	-1.65674	-0.798803	-2.03464	NaN	-0.395897
facd2	S	876	___1	AKKGKTPKSAGSKNASADSSQLEEHMDTEKS	1	0.981169	0.473642	0.362371	0.877085	0.659166	1.06386	1.04778	0.975039	1.25372	0.807602	0.549246	1.20534	0.790194	0.241537	0.621988	0.552923	0.531246	0.545275	0.49336	0.187757	1.31032	0.0776405	1.3006	1.28242	0.594126	0.845362	0.433708	0.972834	1.14227	0.743458	-0.0998611	1.06674	0.623196	0.507946	1.2982	1.33629	0.479994	1.04288	0.939468	0.282776	0.550053	1.29433	-0.24449	0.586273
facd2	S	16	___1	MVAKRKLSRSDDREESFTADTSKNKKCRTSS	0.999068	-1.1196	-1.63026	-1.11492	-1.40638	-1.42145	-1.20861	-2.38976	0.0140057	-1.87254	0.140705	-1.311	-0.41387	-0.164019	-0.772837	-0.914896	-1.1536	-1.32086	-2.69655	-1.3768	-1.41783	-1.06307	-2.05688	-1.12173	-1.44496	-0.457262	-2.17288	-0.747585	-0.457756	-0.580912	-0.976837	-0.164003	-1.17774	-0.989466	-0.277443	-0.580345	-0.239027	-0.526239	-1.5488	-1.08703	-0.662174	-1.24045	-0.38875	-1.3215	-0.711639
faf2b	S	347	___1	EERKKRNLEEEKERKSECLPAEPVPDHPDNV	1	-1.64431	-2.28451	NaN	-2.17835	NaN	0.54357	-1.20268	-1.63341	-0.717449	-0.799303	-0.462769	-0.841267	-0.167383	-0.395927	-1.07668	-0.125172	-0.510282	-0.448561	-0.417164	-0.273834	-0.446047	-0.817484	-0.795992	-0.62427	-0.0861416	-0.817383	-0.579681	-0.480751	-0.224724	-1.00554	-0.975843	-0.958342	-0.881298	-0.842623	-0.742418	-0.840137	-0.929449	-1.09217	-0.208879	-1.39946	-0.753189	-0.859348	-1.3499	-1.45694
fak1	S	967	___1	YNEGVKPWRIQPQEISPPPTANLDRTNDKVY	0.999757	-0.995771	NaN	NaN	-0.786339	-0.709299	-0.456142	-0.759252	-0.82748	-0.364725	-1.53173	NaN	-0.0752678	-0.934305	-0.936583	NaN	-1.28722	-0.499428	NaN	-0.171707	-1.05535	-0.33429	-0.560894	-0.387207	-0.376089	-2.079	-2.66902	-0.225317	-0.336273	-0.182772	-0.412258	-0.764456	-0.445312	-0.54579	-1.19026	-0.829428	-0.42547	-0.755743	-0.293629	-0.647896	-0.94751	NaN	-1.10775	-0.657929	-0.219101
fam21	S	684	___1	QSAFTEPREDNFFATSPPVDKHGKIKSKNVL	0.997996	1.00518	0.485891	0.330778	0.508341	0.351578	0.625868	0.377529	0.607412	0.439882	0.483563	0.253084	0.580767	0.733358	0.688129	0.565311	0.537868	0.476711	0.260042	0.574072	0.882446	0.0613384	0.767696	0.475239	0.830755	0.807316	0.64883	0.62471	0.519466	1.13349	0.228981	0.533121	0.66954	0.627031	1.01303	0.834009	0.790678	0.567873	0.417582	0.350557	0.42795	1.27938	0.530369	0.533199	0.672937
fam21	S	244	___1	KNKKEKDKKEVKKLPSDDEEDDFFKPPKLTD	1	1.22816	0.733505	0.670626	0.690777	0.56938	1.14611	0.315197	0.595791	0.538647	0.919334	0.882864	0.717813	1.06	0.590029	0.686752	1.06253	0.810583	0.732981	0.911631	0.836817	0.771522	1.05157	1.014	1.14209	0.996536	1.06816	0.846909	0.783117	1.34618	0.521107	0.683817	1.12156	1.03549	1.44181	1.05922	0.784538	0.777018	0.630262	0.698444	0.504608	1.86263	0.639749	0.542355	1.01968
fam21	S	994	___1	NSHQQLDPTISTMKLSLSENDVQSRVNTKVT	0.999498	-0.938162	-0.535469	-1.71717	-1.27529	NaN	NaN	-1.64164	NaN	-1.13452	NaN	NaN	NaN	NaN	NaN	NaN	-2.10188	NaN	NaN	NaN	NaN	NaN	NaN	NaN	NaN	NaN	NaN	NaN	NaN	NaN	NaN	NaN	NaN	NaN	NaN	NaN	NaN	NaN	NaN	NaN	NaN	NaN	NaN	NaN	NaN
fam21	S	263	___1	EDDFFKPPKLTDEDFSPFGSKGGLFSGGKGL	0.999985	2.34805	1.95175	2.02434	1.85989	1.6703	1.20746	1.3161	1.34564	1.27323	0.887089	0.31352	0.776754	1.09448	1.05061	0.812901	0.904978	0.974264	NaN	0.838682	1.20724	0.625421	1.22783	0.607986	0.808161	1.3355	0.915003	0.923937	0.745237	1.13573	0.489462	0.685419	0.76528	0.878405	1.31387	1.06714	1.03408	0.533176	-0.0562782	0.799383	0.314816	1.61461	0.81509	0.492836	0.617599
fam21	S	199	___1	EEEEEDNKTTKTRTRSFADELAARIQSDIPR	1	1.25548	0.64279	0.402956	0.652529	0.228971	0.279383	0.474874	0.707874	0.461758	0.035181	-1.08958	-0.139969	NaN	-0.0777588	-0.808415	-0.588543	-0.479691	-1.03175	-0.607696	NaN	NaN	-1.76023	-1.07411	-1.1046	-0.457733	-1.17161	-1.30419	-1.35956	-1.11784	-1.81044	NaN	-1.24062	-1.36878	NaN	-1.39071	NaN	NaN	NaN	-2.26202	NaN	-1.38876	NaN	NaN	-1.74135
fam21	S	373	___1	PSSSLFADDEDGLFGSPNTHTSKPERSQPTS	0.882248	-3.48899	NaN	0.52907	-0.669598	-0.416828	NaN	-0.513363	NaN	-1.05429	NaN	0.184639	NaN	NaN	-2.068	0.12141	NaN	NaN	-0.42376	NaN	NaN	-0.336176	-1.16247	-0.775112	0.310362	0.736542	-0.386297	0.284248	NaN	NaN	NaN	NaN	-1.67063	NaN	NaN	NaN	NaN	NaN	NaN	NaN	NaN	NaN	NaN	NaN	-2.33078
fam21	S	1070	___1	GAEKKSSALVIDAENSDDDLFQTVKHKSVKS	1	-0.733467	0.174696	-0.0535049	0.0350609	0.0414696	0.42787	-0.478319	-0.261276	0.948057	0.208124	-0.236601	0.821877	0.929285	1.00044	0.287766	0.578361	-0.517588	-0.0742397	1.12075	1.10694	0.290502	0.671179	-0.0776558	0.881201	1.27069	0.75716	1.11279	1.00828	-0.176714	0.455309	0.666933	0.426491	0.742172	0.603867	0.951069	-0.138653	0.442572	-0.135313	-0.132915	0.407141	0.308622	0.736845	0.297369	0.778761
fancb	S	547	___1	PVYQGEPTAKKQRTSSFTTGSVLEDSSGRQS	0.998331	NaN	NaN	NaN	NaN	NaN	-0.305103	0.543797	0.598047	0.475376	-0.528904	-0.872366	-0.387781	-0.527574	-0.211464	NaN	-0.460335	-0.303286	-1.30174	-0.519037	-0.977413	-0.276169	NaN	-0.336164	-1.06485	-0.493593	-1.10898	-0.871887	-0.576014	-0.400921	-0.443798	-0.394354	-1.26685	-0.403692	-0.608818	-0.921963	-0.443752	-0.86943	-0.911728	-1.13	NaN	NaN	-1.1016	NaN	-0.603323
fancg	S	496	___1	INLLVKVQFIDTGCASPHCSRGSGDEMEISL	0.991263	NaN	NaN	-1.91822	-2.21368	-1.81326	NaN	-1.47627	-1.36102	-1.66314	NaN	NaN	NaN	-2.44095	-1.45631	NaN	-2.28472	NaN	NaN	-1.86713	-2.18349	NaN	-1.86223	-2.2346	-1.50693	-1.33079	-1.50632	-2.11815	-4.01541	NaN	-1.3842	NaN	NaN	-1.63181	-2.19111	NaN	-1.67216	NaN	NaN	NaN	-1.78798	NaN	NaN	-2.89333	NaN
fanci	S	1309	___1	RINAATLDAALQEKGSEDEENEPDNEQAVTE	0.999324	NaN	NaN	NaN	NaN	NaN	NaN	NaN	NaN	NaN	NaN	NaN	NaN	NaN	NaN	NaN	NaN	NaN	NaN	NaN	NaN	NaN	NaN	NaN	-0.198332	-0.429731	-0.269318	-0.1329	-0.0752773	NaN	-0.344929	-0.24126	NaN	-0.62011	NaN	NaN	-0.81933	NaN	NaN	0.0445576	-0.911184	NaN	NaN	-0.236198	NaN
fasc	S	50	___1	YLTAEAFGFKINASASSLKKKQVWSLEPAGE	0.818017	-1.4398	-2.31685	-1.59289	-2.08888	-4.64356	-1.63603	-2.03504	-0.572956	-2.17054	-1.52163	-2.28835	NaN	-1.68196	-1.25412	NaN	-1.21951	-1.45715	-0.932344	-1.54024	NaN	NaN	-1.30971	-1.74831	-1.27743	-2.15819	-1.50552	-1.95155	-1.91027	-1.70172	-2.01606	NaN	-1.87873	-1.8824	-1.00059	NaN	NaN	-1.88129	NaN	NaN	NaN	NaN	NaN	NaN	NaN
fasc	S	51	___1	LTAEAFGFKINASASSLKKKQVWSLEPAGED	0.831108	NaN	NaN	NaN	NaN	NaN	NaN	NaN	NaN	NaN	NaN	NaN	NaN	NaN	NaN	NaN	NaN	NaN	NaN	NaN	NaN	NaN	NaN	NaN	NaN	NaN	NaN	NaN	NaN	NaN	NaN	NaN	NaN	NaN	-0.603989	-3.60734	-1.12949	NaN	NaN	-1.31726	NaN	-1.99658	-1.17078	NaN	-1.85467
fbp1l	S	443	___1	RHSAEANHLVAQGRESPEGSYTEDANQEGRV	0.95193	NaN	NaN	NaN	NaN	NaN	NaN	NaN	NaN	NaN	NaN	NaN	NaN	NaN	NaN	NaN	NaN	NaN	NaN	NaN	NaN	NaN	NaN	NaN	NaN	NaN	NaN	NaN	NaN	NaN	NaN	NaN	NaN	NaN	NaN	NaN	NaN	NaN	-0.987095	-1.38978	NaN	-0.668682	-0.721718	NaN	NaN
trcb	S	56	___1	ANGTSSMIVPKQRKLSANYEKEKELCVKYFE	1	0.0663834	-0.673214	-0.155449	-0.0989895	-0.230345	0.342438	NaN	-0.0393105	-0.44482	-0.71632	-0.321613	0.421741	0.0159378	0.142847	-0.513588	-0.134144	0.157467	-0.286568	-0.296413	0.223883	0.096117	0.0284424	-0.372181	-0.274744	-0.0244694	-0.0270462	0.178547	0.15658	-1.08624	-0.0814972	0.00392723	-0.301548	0.290205	0.441612	-0.167061	0.299322	-0.277969	-0.847408	0.275	0.226887	0.443693	-0.290497	-0.53277	0.319565
fbx42	S	391	___1	TPSALAPETREKRSHSPVRAPDEAPCVNGRW	0.983361	NaN	NaN	NaN	NaN	NaN	NaN	NaN	NaN	NaN	NaN	NaN	NaN	NaN	NaN	NaN	NaN	-3.72559	-1.86626	-1.35457	-0.921501	NaN	-1.16075	-1.29377	-1.73631	-1.51407	NaN	-1.86457	-1.62078	-1.97436	-1.16356	-1.56769	-1.37855	-2.05288	-1.46635	NaN	-1.87185	-1.87156	NaN	-0.830002	-1.31026	-1.51798	-1.42667	-1.22835	-2.13364
fbx43	S	389	___1	ENEFSSDESRVHSLLSSDDLTGKPALRVLHE	0.966217	NaN	NaN	NaN	NaN	NaN	NaN	NaN	NaN	NaN	NaN	NaN	-2.84227	-0.493023	0.347925	NaN	-1.03151	NaN	NaN	NaN	NaN	NaN	-0.206631	NaN	NaN	0.331564	NaN	-1.9093	NaN	-0.0849018	NaN	NaN	NaN	-0.679194	0.356585	NaN	NaN	-0.722601	NaN	NaN	NaN	NaN	NaN	NaN	NaN
fbxl4	S	243	___1	KEKPVLSLKISAIDMSDLDDDYDDKDSCELD	1	-1.89087	-2.57435	NaN	-1.76421	-1.25877	-1.85562	-0.76771	-1.78079	-1.63919	NaN	NaN	-1.65449	NaN	-2.37734	-2.00806	NaN	NaN	NaN	NaN	NaN	NaN	NaN	-2.24454	-2.14088	NaN	-2.77376	-2.02691	-1.39058	-1.62285	-2.12883	-3.03873	NaN	-1.89709	NaN	-2.43018	-1.46178	-2.21936	NaN	-1.95404	NaN	-1.82082	NaN	NaN	-2.23298
ferm2	S	673	___1	GGYIFLSTRAKDQNESLDEEMFFKLTSGWV_	1	0.93029	0.972294	1.4169	1.21405	1.7157	1.28444	1.71693	0.75769	1.49946	0.725212	1.64803	1.33886	0.773155	0.867863	1.31652	0.663639	1.72172	1.1534	1.02835	1.30341	2.03143	1.17273	1.3182	1.72949	1.30417	1.24343	1.6905	1.70253	1.23937	1.4846	0.273165	1.4767	1.50396	NaN	1.65244	1.65806	0.936377	1.75104	1.55232	1.19585	1.79336	1.68428	0.73629	2.08308
fetua	S	134	___1	GNFTVLGVSCKSKPDSAENVFRACSSCPLLA	0.999999	2.54697	2.2861	2.15581	0.601129	1.56612	0.636225	0.907356	2.04137	0.338669	1.08154	0.720909	0.895576	0.395248	-0.263035	-0.246475	0.72555	0.591793	0.58782	NaN	0.258331	-0.0899658	0.813183	0.448896	-0.531315	-0.303371	0.268726	0.000822067	0.0160561	0.855459	0.152079	-0.0301075	-0.0899372	0.780321	NaN	0.0305214	-0.128282	0.262768	1.0841	0.930904	0.451376	0.457865	NaN	0.50845	0.0437794
fezf1	S	98	___1	PFVPVAYDHCPKIGISGAELRKSQVDSSPPF	1	0.791246	0.0409584	0.175694	0.502283	0.484186	0.835136	0.43747	0.727035	0.673101	0.565546	0.305107	0.613415	0.730514	0.890276	0.539833	0.709398	1.13047	0.307375	0.625574	0.811146	0.507368	0.988356	0.666296	0.733684	0.889891	0.472187	0.324175	0.350025	0.523798	0.641169	0.976782	0.820545	0.801544	1.08674	0.660219	0.988483	0.692934	0.480858	0.666706	1.12715	1.04469	0.852173	0.811121	1.26547
fggy	S	228	___1	DICEGNYVKIGNQVMSPGASIGNCLTATAAK	0.99989	NaN	-1.95044	-0.173969	NaN	NaN	NaN	NaN	NaN	NaN	NaN	NaN	NaN	NaN	NaN	NaN	NaN	NaN	NaN	NaN	NaN	NaN	NaN	NaN	NaN	NaN	NaN	NaN	NaN	NaN	NaN	NaN	NaN	NaN	NaN	NaN	NaN	NaN	NaN	NaN	NaN	NaN	NaN	NaN	NaN
fhod1	S	660	___1	ENTAESRRTVMRAQYSIDAETNAKNLEKTLM	0.999902	-1.48491	NaN	-1.3455	-1.81012	NaN	-1.20564	NaN	NaN	-1.45337	-1.12095	NaN	-1.53639	-0.944906	-0.972898	-1.62347	-1.47684	-0.773359	NaN	-0.722744	-1.37835	-1.27683	NaN	-1.23394	-1.48275	-0.688316	-2.09147	NaN	-1.25215	NaN	-1.09753	-0.913225	-1.13918	-1.39113	-1.17051	-0.992518	-0.496006	-1.41954	-2.01065	-1.65933	-1.45925	-1.27136	-1.11874	-1.69284	-0.921293
fhod1	S	344	___1	GEEASNTARKERRRNSLGVEEVRRSRRSLGN	1	1.54758	0.0256252	0.300217	0.562921	0.392187	0.881079	0.284672	0.841627	0.669579	0.82291	0.194035	0.774332	0.945076	0.627504	0.792177	0.688919	-0.0387897	-0.00459862	0.637932	0.329607	0.353819	0.0757732	1.03067	0.336227	0.851053	0.665529	0.444702	0.414711	0.633026	0.518053	0.684381	1.11008	0.710873	0.735861	0.717993	0.484592	0.33853	0.366739	-0.338816	0.370634	0.764221	0.204847	0.605286	0.595348
fip1	S	483	___1	RVRERERDRERERDHSPSTGAYNSEEERYRY	0.999994	-0.334774	-1.37421	-0.986929	-1.2926	-1.58636	-0.141176	NaN	-0.555771	-0.538103	-1.06767	-1.21282	-1.00116	-0.657167	-0.738161	-0.605217	-1.02624	-0.890303	-0.913298	-1.5303	-0.76775	-0.692093	-0.791517	-0.0786591	-0.832384	-0.288858	-0.601187	-0.625771	NaN	NaN	-0.269444	-0.729788	-0.216703	-0.525356	-0.0954113	-0.334837	-0.264742	NaN	-0.544332	-2.43102	-0.582045	-0.0750122	NaN	-1.01509	-0.726711
fip1	S	491	___1	RERERDHSPSTGAYNSEEERYRYKEYSERTE	0.999899	NaN	NaN	NaN	NaN	0.0859833	NaN	NaN	1.16461	-0.974373	0.573082	NaN	NaN	0.605961	NaN	0.442156	NaN	-1.41283	-2.07232	-1.99615	-2.14161	-1.1373	NaN	NaN	NaN	-0.285555	-1.67121	NaN	NaN	-0.750906	NaN	NaN	-1.32409	-0.135145	-1.25876	NaN	NaN	-0.481102	NaN	NaN	NaN	-1.24883	NaN	NaN	NaN
fip1	S	258	___1	AEKDTILQSIKPEFTSPTSLFKPGVPPPSRK	0.994891	NaN	3.30032	NaN	NaN	NaN	3.55351	3.97952	NaN	4.26178	NaN	4.24289	4.2112	NaN	2.40631	5.3522	NaN	3.4272	4.58865	NaN	4.09325	4.69566	NaN	3.13788	5.68305	5.01178	1.36958	5.87264	5.11355	2.18623	4.91328	NaN	2.5145	4.12414	NaN	3.61105	1.67141	NaN	3.53145	3.57709	NaN	2.27352	4.5644	NaN	3.45335
fkb15	S	678	___1	GLAESKLKTNIALEESDNEDLFENPPPKPQR	1	-0.594257	-0.267469	-0.397005	-0.400017	-0.350141	-0.0574226	-0.976747	-0.286266	-0.0456047	0.256519	-0.442793	0.0465279	0.7817	0.591599	0.373652	0.397816	-0.656708	0.263399	0.810167	0.738438	-0.628365	0.321283	-0.366249	0.259966	0.974854	0.818373	0.509388	-0.201902	-1.26802	0.0103702	0.155069	0.393984	0.302069	1.05322	0.43576	-0.379265	0.518524	-0.763557	-0.640547	0.0218506	-1.63421	-0.114201	0.765747	0.188892
fkbp3	S	37	___1	PKKDIVKFLQDNGSDSFLAEYKLLGNIKNVV	0.996652	-2.18409	-1.62106	-1.46648	-2.37084	-1.47316	-1.33607	-1.4919	-1.79229	-1.90879	NaN	NaN	-1.80684	-2.01827	-1.6434	-2.04578	-1.60571	-1.08193	-1.83649	-1.9343	-1.77033	-1.51945	-1.66328	-1.85381	-1.34704	-1.87973	-1.82838	-1.5974	-1.71154	-1.42358	-1.28262	NaN	-1.42418	-1.41502	NaN	-1.21628	-1.29703	-1.62346	-1.80998	NaN	-1.34446	-1.61523	NaN	NaN	-1.33633
fkbp8	S	12	___1	____MTSTEESISNISDIHDQGEKKVEIHQA	1	1.43206	1.40974	2.39438	1.91368	2.41864	1.31129	2.4151	1.96869	1.32186	1.24645	1.75533	1.04675	1.21669	1.28799	1.4432	1.12326	1.72357	1.84744	1.46459	1.86481	1.16198	1.51779	1.39779	1.90658	1.61871	1.91786	1.62196	2.0912	2.30684	1.84523	1.74363	2.0192	1.88782	1.52717	1.55259	2.15785	2.02127	2.57636	1.94843	1.43454	1.85907	1.87502	1.47794	1.37134
flip1	S	1111	___1	IGAENREITTGTVLRSPKTNLSSRPTMNKVT	0.997527	NaN	NaN	NaN	NaN	NaN	NaN	NaN	NaN	NaN	NaN	NaN	NaN	NaN	NaN	NaN	NaN	-1.85492	NaN	-1.49862	-1.36034	-1.07543	-1.47104	-1.98035	NaN	-1.53597	-1.96272	-2.04061	-2.0971	-2.64456	-1.1696	-1.64664	-1.84594	NaN	-1.32491	-1.75039	-1.14743	-1.40563	NaN	-1.00283	-1.2594	-2.00749	NaN	-2.24844	NaN
[truncated: 3,527 more rows]
[truncated: 10 more columns]

## Sheet: Embryo_Dynamic_Psites_(<0.05)
Protein	Amino acid	Position	Multiplicity	Sequence window	Cluster
41	S	538	___1	PAPFFERTSSKRVSRSLDGAPIGGTTDQSLL	B
4ebp2	S	61	___1	TRIIYDRKFLLDRRTSPLAQTPPRRLPDIPG	C
4et	S	663	___1	SRENFRSRPQPRLNKSPVANMRGASLSPGPG	C
4et	S	113	___1	DPRERVKEDDLDVVLSPQRRSFGGGCHVTAA	D
aak1	S	612	___1	PSSPKTQKGGHRRILSDVTHSAVFGVPASKS	A
[truncated: 1,027 more rows]

## Sheet: GO_Cluster_A
term ID	term description	observed gene count	background gene count	fold enrichment	false discovery rate	matching proteins in your network	ontology
[truncated: 273 more rows]

[truncated: 9 more sheets: GO_Cluster_B, GO_Cluster_C, GO_Cluster_D, Extract_All_Class_I_Psites, Extract_Dynamic_Psites_(<0.05), Embryo_Proteins, Dynamic_Proteins_(<0.05), Phosphopeptides_Measured_PRM, PRM_Phosphoproteomics]
