# Supplementary material for: A cyclin-dependent kinase-mediated phosphorylation switch of disordered protein condensation
Source: Nat Commun. 2023 Oct 9;14:6316. doi: 10.1038/s41467-023-42049-0 (PMC10562473; doi:10.1038/s41467-023-42049-0)
Supplement: Supplementary file 6 — Supplementary Data 3 [file 41467_2023_42049_MOESM6_ESM.xlsx]

## Sheet: Description
table showing proteins present in membrane-less organelle.	Entry	Uniprot ID
	MLO	Reported membrane-less organelles
	xenopus	whether the xenopus homolog is Dynamic
	human	whether the protein is a CDK target
MLO	References
stress granules	https://pubmed.ncbi.nlm.nih.gov/26777405/ ; https://pubmed.ncbi.nlm.nih.gov/24127217/
speckles	https://pubmed.ncbi.nlm.nih.gov/32609799/ ; https://pubmed.ncbi.nlm.nih.gov/24127217/
PML bodies	https://pubmed.ncbi.nlm.nih.gov/20823370/ ; https://pubmed.ncbi.nlm.nih.gov/24127217/
P-bodies	https://pubmed.ncbi.nlm.nih.gov/28965817/
nucleoli 1	https://pubmed.ncbi.nlm.nih.gov/32744794/
nucleoli 2	https://pubmed.ncbi.nlm.nih.gov/23973377/
NPC	https://pubmed.ncbi.nlm.nih.gov/30883195/
Cajal bodies	https://pubmed.ncbi.nlm.nih.gov/23042601/ ; https://pubmed.ncbi.nlm.nih.gov/24127217/
Superenhancers Mediato complex	https://pubmed.ncbi.nlm.nih.gov/31209209/

## Sheet: MLOs DB
Entry	MLO	xenopus	human
A0AVK6	Nucleoli	Non Dynamic	Non Cdk target
A0JLT2	Superenhancers-Mediator	Non Dynamic	Non Cdk target
A0PK00	Nucleoli	Non Dynamic	Non Cdk target
A1KZ92	Stress granules	Non Dynamic	Non Cdk target
A1L020	Stress granules,P-bodies	Non Dynamic	Non Cdk target
A1L162	Nucleoli	Non Dynamic	Non Cdk target
A1L190	Nucleoli	Non Dynamic	Non Cdk target
A1L1A9	Superenhancers-Mediator	Non Dynamic	Non Cdk target
A1X283	Nucleoli	Non Dynamic	Non Cdk target
A1Z1Q3	Nucleoli	Non Dynamic	Non Cdk target
A2A2Z9	Nucleoli	Non Dynamic	Non Cdk target
A2RRP1	Nucleoli	Non Dynamic	Non Cdk target
A2VDJ0	Nucleoli	Non Dynamic	Non Cdk target
A4D126	Nucleoli	Non Dynamic	Non Cdk target
A4D1E9	Nucleoli	Non Dynamic	Non Cdk target
A4FUJ8	Superenhancers-Mediator	Non Dynamic	Non Cdk target
A4IF30	Nucleoli	Non Dynamic	Non Cdk target
A5YKK6	Stress granules,Superenhancers-Mediator	Non Dynamic	Non Cdk target
A6NDG6	Stress granules	Non Dynamic	Non Cdk target
A6NEL2	Nucleoli	Non Dynamic	Non Cdk target
A6NFT4	Nucleoli	Non Dynamic	Non Cdk target
A6NGC4	Nucleoli	Non Dynamic	Non Cdk target
A6NHJ4	Nucleoli	Non Dynamic	Non Cdk target
A6NHQ2	Nucleoli	Non Dynamic	Non Cdk target
A6NHR9	Nucleoli	Non Dynamic	Non Cdk target
A6NIK2	Nucleoli	Non Dynamic	Non Cdk target
A6NJB7	Nucleoli	Non Dynamic	Non Cdk target
A6NKD9	Nucleoli	Non Dynamic	Non Cdk target
A6NKT7	Stress granules	Non Dynamic	Cdk target
A6NML5	Nucleoli	Non Dynamic	Non Cdk target
A6NNA5	Nucleoli	Non Dynamic	Non Cdk target
A6NNL5	Nucleoli	Non Dynamic	Non Cdk target
A7KAX9	Nucleoli	Non Dynamic	Non Cdk target
A8K855	Nucleoli	Non Dynamic	Non Cdk target
A8MQB8	Stress granules	Non Dynamic	Non Cdk target
A8MUB1	Stress granules	Non Dynamic	Non Cdk target
A8MV24	Nucleoli	Non Dynamic	Non Cdk target
A8MV65	Nucleoli	Non Dynamic	Non Cdk target
A8MXV4	Nucleoli	Non Dynamic	Non Cdk target
A8MZ59	Nucleoli	Non Dynamic	Non Cdk target
A9UHW6	Nucleoli	Non Dynamic	Non Cdk target
B1ANR0	Stress granules	Non Dynamic	Non Cdk target
B2CW77	Nucleoli	Non Dynamic	Non Cdk target
B2RD01	Nucleoli	Non Dynamic	Non Cdk target
B4DP21	Stress granules	Non Dynamic	Non Cdk target
B4DQ14	Stress granules	Non Dynamic	Non Cdk target
B4DT77	Stress granules	Non Dynamic	Non Cdk target
B4DUC5	Stress granules	Non Dynamic	Non Cdk target
B4DUI3	Stress granules	Non Dynamic	Non Cdk target
B4DUR8	Stress granules	Non Dynamic	Non Cdk target
B4DVY1	Stress granules	Non Dynamic	Non Cdk target
B4E241	Stress granules	Non Dynamic	Non Cdk target
B4E2B6	Stress granules	Non Dynamic	Non Cdk target
B4E3L0	Stress granules	Non Dynamic	Non Cdk target
B7Z5C0	Stress granules	Non Dynamic	Non Cdk target
B8ZZ10	Stress granules	Non Dynamic	Non Cdk target
B9ZVT1	Stress granules	Non Dynamic	Non Cdk target
C1H0Q3	Superenhancers-Mediator	Non Dynamic	Non Cdk target
C9J0J7	Stress granules	Non Dynamic	Non Cdk target
C9J0K6	Stress granules	Non Dynamic	Non Cdk target
C9J202	Nucleoli	Non Dynamic	Non Cdk target
C9J442	Nucleoli	Non Dynamic	Non Cdk target
C9JIS1	Stress granules	Non Dynamic	Non Cdk target
C9JN71	Nucleoli	Non Dynamic	Non Cdk target
C9JZJ5	Stress granules	Non Dynamic	Non Cdk target
D6R9P3	Stress granules	Non Dynamic	Non Cdk target
E7EMC6	Stress granules	Non Dynamic	Non Cdk target
E7EP00	Stress granules	Non Dynamic	Non Cdk target
E7ETU5	Stress granules	Non Dynamic	Non Cdk target
E7EVI1	Stress granules	Non Dynamic	Non Cdk target
E9PES6	Stress granules	Non Dynamic	Non Cdk target
E9PH38	Stress granules	Non Dynamic	Non Cdk target
E9PH82	Stress granules	Non Dynamic	Non Cdk target
E9PIZ4	Stress granules	Non Dynamic	Non Cdk target
E9PKG1	Stress granules	Non Dynamic	Non Cdk target
E9PNH7	Stress granules	Non Dynamic	Non Cdk target
F5GXS7	Stress granules	Non Dynamic	Non Cdk target
F5GY37	Stress granules	Non Dynamic	Non Cdk target
F5H282	Stress granules	Non Dynamic	Non Cdk target
F5H2F9	Stress granules	Non Dynamic	Non Cdk target
F5H7S3	Stress granules	Non Dynamic	Non Cdk target
F6TQG2	Stress granules	Non Dynamic	Non Cdk target
F8VRD2	Stress granules	Non Dynamic	Non Cdk target
F8W1T6	Stress granules	Non Dynamic	Non Cdk target
F8W6I7	Stress granules	Non Dynamic	Non Cdk target
F8W840	Stress granules	Non Dynamic	Non Cdk target
F8WA86	Stress granules	Non Dynamic	Non Cdk target
F8WEG8	Stress granules	Non Dynamic	Non Cdk target
G2XKQ0	PML bodies	Non Dynamic	Non Cdk target
G3V5D9	Stress granules	Non Dynamic	Non Cdk target
H0Y6N5	Stress granules	Non Dynamic	Non Cdk target
H0YAF8	Stress granules	Non Dynamic	Non Cdk target
H0YEH2	Stress granules	Non Dynamic	Non Cdk target
H0YH87	Stress granules	Non Dynamic	Non Cdk target
H0YHB7	Stress granules	Non Dynamic	Non Cdk target
H0YHV5	Stress granules	Non Dynamic	Non Cdk target
H3BMG3	Nucleoli	Non Dynamic	Non Cdk target
H3BR35	Stress granules	Non Dynamic	Non Cdk target
H3BRU6	Stress granules	Non Dynamic	Non Cdk target
H3BS89	Nucleoli	Non Dynamic	Non Cdk target
H7C3A1	Stress granules	Non Dynamic	Non Cdk target
I3L0H8	Stress granules	Non Dynamic	Non Cdk target
J3KP19	Stress granules	Non Dynamic	Non Cdk target
J3QLL0	Stress granules	Non Dynamic	Non Cdk target
J3QSV6	Stress granules	Non Dynamic	Non Cdk target
J3QT54	Stress granules	Non Dynamic	Non Cdk target
K7EK77	Stress granules	Non Dynamic	Non Cdk target
K7EMZ9	Stress granules	Non Dynamic	Non Cdk target
K7EPT6	Stress granules	Non Dynamic	Non Cdk target
M0R299	Stress granules	Non Dynamic	Non Cdk target
M0R3F6	Stress granules	Non Dynamic	Non Cdk target
O00124	Nucleoli	Non Dynamic	Non Cdk target
O00139	Nucleoli	Non Dynamic	Non Cdk target
O00148	Nucleoli	Non Dynamic	Non Cdk target
O00151	Stress granules	Dynamic	Cdk target
O00159	P-bodies	Non Dynamic	Non Cdk target
O00168	Nucleoli	Non Dynamic	Non Cdk target
O00221	Nucleoli	Non Dynamic	Non Cdk target
O00264	Nucleoli	Non Dynamic	Non Cdk target
O00303	Stress granules	Non Dynamic	Non Cdk target
O00399	Nucleoli	Dynamic	Cdk target
O00401	Nucleoli	Non Dynamic	Non Cdk target
O00422	Nucleoli	Non Dynamic	Non Cdk target
O00425	Stress granules	Dynamic	Non Cdk target
O00442	Nucleoli	Non Dynamic	Non Cdk target
O00469	Nucleoli	Non Dynamic	Non Cdk target
O00479	Nucleoli	Non Dynamic	Non Cdk target
O00488	Nucleoli	Non Dynamic	Non Cdk target
O00505	Stress granules,Nucleoli	Non Dynamic	Non Cdk target
O00534	Nucleoli	Non Dynamic	Non Cdk target
O00541	P-bodies,Nucleoli	Non Dynamic	Non Cdk target
O00566	Nucleoli	Non Dynamic	Non Cdk target
O00567	Nucleoli	Non Dynamic	Cdk target
O00571	Stress granules	Dynamic	Cdk target
O00629	Nucleoli	Dynamic	Non Cdk target
O00712	Nucleoli,Superenhancers-Mediator	Non Dynamic	Non Cdk target
O14511	Nucleoli	Non Dynamic	Non Cdk target
O14513	Nucleoli	Non Dynamic	Non Cdk target
O14523	Nucleoli	Non Dynamic	Non Cdk target
O14548	Nucleoli	Non Dynamic	Non Cdk target
O14558	Nucleoli	Non Dynamic	Non Cdk target
O14562	Nucleoli	Non Dynamic	Non Cdk target
O14578	Stress granules	Non Dynamic	Non Cdk target
O14607	Nucleoli	Non Dynamic	Non Cdk target
O14646	Nucleoli	Non Dynamic	Non Cdk target
O14669	Nucleoli	Non Dynamic	Non Cdk target
O14717	Stress granules,Nucleoli	Non Dynamic	Non Cdk target
O14730	Nucleoli	Non Dynamic	Non Cdk target
O14744	Stress granules	Non Dynamic	Non Cdk target
O14745	Speckles	Dynamic	Cdk target
O14746	Stress granules,Cajal bodies	Non Dynamic	Non Cdk target
O14776	Nucleoli	Non Dynamic	Non Cdk target
O14787	Stress granules,Nucleoli	Non Dynamic	Non Cdk target
O14818	Nucleoli	Non Dynamic	Non Cdk target
O14841	Nucleoli	Non Dynamic	Non Cdk target
O14893	Nucleoli	Non Dynamic	Non Cdk target
O14907	Nucleoli	Non Dynamic	Non Cdk target
O14924	Nucleoli	Non Dynamic	Non Cdk target
O14950	Nucleoli	Non Dynamic	Non Cdk target
O14979	Stress granules,Nucleoli	Non Dynamic	Non Cdk target
O14980	Nucleoli	Non Dynamic	Cdk target
O15066	Nucleoli	Dynamic	Non Cdk target
O15143	Stress granules	Non Dynamic	Non Cdk target
O15145	Nucleoli	Non Dynamic	Non Cdk target
O15160	Nucleoli	Non Dynamic	Non Cdk target
O15169	Nucleoli	Non Dynamic	Non Cdk target
O15205	Nucleoli	Non Dynamic	Non Cdk target
O15213	Nucleoli	Non Dynamic	Non Cdk target
O15226	Speckles,P-bodies,Nucleoli	Non Dynamic	Non Cdk target
O15234	Stress granules	Non Dynamic	Non Cdk target
O15260	Speckles	Non Dynamic	Non Cdk target
O15264	Nucleoli	Non Dynamic	Non Cdk target
O15269	Speckles	Non Dynamic	Non Cdk target
O15287	Nucleoli	Non Dynamic	Cdk target
O15294	Superenhancers-Mediator	Non Dynamic	Non Cdk target
O15347	Nucleoli	Non Dynamic	Non Cdk target
O15355	53BP1 bodies	Non Dynamic	Non Cdk target
O15372	Stress granules	Non Dynamic	Non Cdk target
O15381	Nucleoli	Non Dynamic	Non Cdk target
O15397	Stress granules	Non Dynamic	Non Cdk target
O15439	Nucleoli	Non Dynamic	Non Cdk target
O15446	Nucleoli	Non Dynamic	Cdk target
O15488	Nucleoli	Non Dynamic	Non Cdk target
O15504	NPC	Non Dynamic	Non Cdk target
O15523	Nucleoli	Non Dynamic	Non Cdk target
O15527	Stress granules	Non Dynamic	Non Cdk target
O15547	Nucleoli	Non Dynamic	Non Cdk target
O15550	Nucleoli	Non Dynamic	Non Cdk target
O43143	P-bodies,Nucleoli	Non Dynamic	Non Cdk target
O43148	Nucleoli	Non Dynamic	Cdk target
O43159	Nucleoli	Non Dynamic	Non Cdk target
O43172	Nucleoli	Non Dynamic	Non Cdk target
O43252	Nucleoli	Non Dynamic	Non Cdk target
O43295	Speckles	Non Dynamic	Non Cdk target
O43298	Nucleoli	Non Dynamic	Non Cdk target
O43303	PML bodies	Non Dynamic	Cdk target
O43309	PML bodies	Non Dynamic	Non Cdk target
O43347	P-bodies	Non Dynamic	Non Cdk target
O43379	Stress granules	Non Dynamic	Non Cdk target
O43390	P-bodies,Nucleoli	Non Dynamic	Non Cdk target
O43395	Speckles	Dynamic	Cdk target
O43447	Nucleoli	Non Dynamic	Non Cdk target
O43463	Nucleoli	Non Dynamic	Cdk target
O43474	Speckles	Non Dynamic	Non Cdk target
O43513	Superenhancers-Mediator	Non Dynamic	Non Cdk target
O43610	Nucleoli	Non Dynamic	Non Cdk target
O43657	Nucleoli	Non Dynamic	Non Cdk target
O43660	Nucleoli	Non Dynamic	Non Cdk target
O43670	Nucleoli	Non Dynamic	Non Cdk target
O43679	Nucleoli	Non Dynamic	Non Cdk target
O43681	Nucleoli	Non Dynamic	Non Cdk target
O43684	Nucleoli	Non Dynamic	Non Cdk target
O43709	Nucleoli	Non Dynamic	Non Cdk target
O43768	Nucleoli	Non Dynamic	Non Cdk target
O43781	Stress granules	Non Dynamic	Non Cdk target
O43809	Nucleoli	Non Dynamic	Non Cdk target
O43818	Nucleoli	Non Dynamic	Non Cdk target
O43823	Superenhancers-Mediator	Non Dynamic	Non Cdk target
O43903	Nucleoli	Non Dynamic	Non Cdk target
O43929	Nucleoli	Non Dynamic	Non Cdk target
O60216	Stress granules	Non Dynamic	Non Cdk target
O60224	Nucleoli	Non Dynamic	Non Cdk target
O60225	Nucleoli	Non Dynamic	Non Cdk target
O60244	Superenhancers-Mediator	Non Dynamic	Non Cdk target
O60248	Nucleoli	Non Dynamic	Non Cdk target
O60264	Superenhancers-Mediator	Dynamic	Cdk target
O60269	PML bodies	Non Dynamic	Non Cdk target
O60285	Nucleoli	Non Dynamic	Cdk target
O60287	Nucleoli	Non Dynamic	Non Cdk target
O60293	Nucleoli	Non Dynamic	Non Cdk target
O60315	Nucleoli	Non Dynamic	Non Cdk target
O60336	Nucleoli	Non Dynamic	Non Cdk target
O60341	Superenhancers-Mediator	Dynamic	Cdk target
O60504	Stress granules	Non Dynamic	Cdk target
O60506	Stress granules,P-bodies,Nucleoli	Non Dynamic	Non Cdk target
O60508	Speckles	Non Dynamic	Non Cdk target
O60563	Speckles	Non Dynamic	Non Cdk target
O60583	Superenhancers-Mediator	Non Dynamic	Cdk target
O60678	Nucleoli	Non Dynamic	Non Cdk target
O60684	Stress granules	Non Dynamic	Non Cdk target
O60716	Superenhancers-Mediator	Dynamic	Non Cdk target
O60763	Nucleoli	Non Dynamic	Non Cdk target
O60765	Nucleoli	Non Dynamic	Non Cdk target
O60812	P-bodies	Non Dynamic	Non Cdk target
O60828	Stress granules,Speckles,Nucleoli	Non Dynamic	Non Cdk target
O60832	Nucleoli	Dynamic	Non Cdk target
O60869	Nucleoli	Non Dynamic	Non Cdk target
O60870	Nucleoli	Non Dynamic	Non Cdk target
O60879	Nucleoli	Non Dynamic	Non Cdk target
O60884	Nucleoli	Non Dynamic	Non Cdk target
O60907	Nucleoli,Superenhancers-Mediator	Non Dynamic	Non Cdk target
O60911	Nucleoli	Non Dynamic	Non Cdk target
O60925	Nucleoli	Non Dynamic	Non Cdk target
O60934	53BP1 bodies	Non Dynamic	Cdk target
O75071	Nucleoli	Non Dynamic	Non Cdk target
O75081	Nucleoli	Non Dynamic	Non Cdk target
O75096	Nucleoli	Non Dynamic	Non Cdk target
O75113	Nucleoli	Non Dynamic	Non Cdk target
O75131	Nucleoli	Non Dynamic	Non Cdk target
O75145	Nucleoli	Non Dynamic	Non Cdk target
O75150	Nucleoli,PML bodies	Non Dynamic	Non Cdk target
O75151	Nucleoli	Non Dynamic	Cdk target
O75152	Speckles	Non Dynamic	Cdk target
O75164	Nucleoli	Non Dynamic	Non Cdk target
O75175	P-bodies	Non Dynamic	Cdk target
O75312	Cajal bodies	Non Dynamic	Non Cdk target
O75319	Nucleoli	Non Dynamic	Non Cdk target
O75340	Nucleoli	Non Dynamic	Non Cdk target
O75347	Nucleoli	Non Dynamic	Non Cdk target
O75348	Nucleoli	Non Dynamic	Non Cdk target
O75367	P-bodies	Non Dynamic	Cdk target
O75369	Stress granules	Non Dynamic	Non Cdk target
O75376	Superenhancers-Mediator	Non Dynamic	Non Cdk target
O75381	Nucleoli	Non Dynamic	Non Cdk target
O75386	Nucleoli	Non Dynamic	Non Cdk target
O75398	Nucleoli	Non Dynamic	Non Cdk target
O75431	Nucleoli	Non Dynamic	Non Cdk target
O75448	Superenhancers-Mediator	Non Dynamic	Non Cdk target
O75459	Nucleoli	Non Dynamic	Non Cdk target
O75494	Nucleoli	Non Dynamic	Non Cdk target
O75506	Stress granules	Non Dynamic	Non Cdk target
O75525	Stress granules	Non Dynamic	Non Cdk target
O75531	Stress granules,Nucleoli	Non Dynamic	Non Cdk target
O75533	Speckles	Dynamic	Cdk target
O75534	Stress granules	Dynamic	Non Cdk target
O75586	Superenhancers-Mediator	Non Dynamic	Non Cdk target
O75607	Nucleoli	Non Dynamic	Non Cdk target
O75626	Nucleoli	Non Dynamic	Non Cdk target
O75643	Nucleoli	Non Dynamic	Non Cdk target
O75663	Speckles	Non Dynamic	Non Cdk target
O75683	Nucleoli	Non Dynamic	Non Cdk target
O75688	Nucleoli	Non Dynamic	Non Cdk target
O75691	Nucleoli	Non Dynamic	Non Cdk target
O75694	NPC	Dynamic	Non Cdk target
O75817	Nucleoli	Non Dynamic	Non Cdk target
O75818	Nucleoli	Non Dynamic	Non Cdk target
O75821	Stress granules	Dynamic	Non Cdk target
O75907	Nucleoli	Dynamic	Non Cdk target
O75911	Nucleoli	Non Dynamic	Non Cdk target
O75934	Nucleoli	Non Dynamic	Non Cdk target
O75935	Speckles,Nucleoli	Non Dynamic	Non Cdk target
O75937	Stress granules,Nucleoli	Non Dynamic	Non Cdk target
O75940	Cajal bodies	Dynamic	Cdk target
O75955	Speckles	Non Dynamic	Non Cdk target
O76003	Stress granules	Non Dynamic	Non Cdk target
O76021	Nucleoli	Non Dynamic	Cdk target
O76064	53BP1 bodies	Non Dynamic	Cdk target
O76075	Nucleoli	Non Dynamic	Non Cdk target
O77932	Nucleoli	Non Dynamic	Non Cdk target
O94760	Nucleoli	Non Dynamic	Non Cdk target
O94776	Superenhancers-Mediator	Dynamic	Cdk target
O94805	Nucleoli	Non Dynamic	Non Cdk target
O94832	P-bodies	Non Dynamic	Non Cdk target
O94842	Nucleoli	Non Dynamic	Non Cdk target
O94900	Nucleoli	Non Dynamic	Non Cdk target
O94901	Stress granules	Non Dynamic	Cdk target
O94964	Nucleoli	Non Dynamic	Non Cdk target
O94988	Nucleoli	Non Dynamic	Non Cdk target
O95059	Nucleoli	Non Dynamic	Non Cdk target
O95071	Superenhancers-Mediator	Non Dynamic	Non Cdk target
O95076	Nucleoli	Non Dynamic	Non Cdk target
O95125	Nucleoli	Non Dynamic	Non Cdk target
O95149	Cajal bodies	Non Dynamic	Non Cdk target
O95155	Speckles	Dynamic	Non Cdk target
O95170	Nucleoli	Non Dynamic	Non Cdk target
O95231	Nucleoli	Non Dynamic	Non Cdk target
O95238	Nucleoli	Non Dynamic	Non Cdk target
O95271	Stress granules	Non Dynamic	Non Cdk target
O95295	Nucleoli	Non Dynamic	Cdk target
O95347	Nucleoli	Non Dynamic	Non Cdk target
O95373	Stress granules	Non Dynamic	Non Cdk target
O95402	Superenhancers-Mediator,Cajal bodies	Non Dynamic	Non Cdk target
O95453	Nucleoli	Dynamic	Non Cdk target
O95455	Nucleoli	Non Dynamic	Non Cdk target
O95478	Nucleoli	Non Dynamic	Non Cdk target
O95486	Nucleoli	Non Dynamic	Non Cdk target
O95573	Nucleoli	Non Dynamic	Non Cdk target
O95602	Nucleoli	Non Dynamic	Non Cdk target
O95672	Nucleoli	Non Dynamic	Non Cdk target
O95677	Superenhancers-Mediator	Non Dynamic	Non Cdk target
O95685	Nucleoli	Non Dynamic	Non Cdk target
O95707	Nucleoli	Non Dynamic	Non Cdk target
O95751	Nucleoli	Non Dynamic	Non Cdk target
O95758	Stress granules	Non Dynamic	Non Cdk target
O95786	Stress granules	Non Dynamic	Non Cdk target
O95817	Stress granules	Dynamic	Non Cdk target
O95819	Stress granules	Dynamic	Non Cdk target
O95848	Nucleoli	Non Dynamic	Non Cdk target
O95922	Nucleoli	Non Dynamic	Non Cdk target
O95983	Nucleoli,Superenhancers-Mediator	Non Dynamic	Non Cdk target
O95997	Nucleoli	Non Dynamic	Non Cdk target
O96013	Stress granules	Non Dynamic	Non Cdk target
O96015	Nucleoli	Non Dynamic	Non Cdk target
P00338	Nucleoli	Non Dynamic	Cdk target
P01106	Nucleoli	Non Dynamic	Non Cdk target
P01876	P-bodies	Non Dynamic	Non Cdk target
P02545	Nucleoli	Dynamic	Cdk target
P02647	P-bodies	Non Dynamic	Non Cdk target
P02656	Nucleoli	Non Dynamic	Non Cdk target
P02768	P-bodies	Non Dynamic	Non Cdk target
P02787	P-bodies	Non Dynamic	Non Cdk target
P03950	Nucleoli	Non Dynamic	Non Cdk target
P04080	Stress granules,Nucleoli	Non Dynamic	Non Cdk target
P04083	Stress granules	Non Dynamic	Non Cdk target
P04183	Speckles	Non Dynamic	Cdk target
P04198	Nucleoli	Non Dynamic	Non Cdk target
P04637	PML bodies	Non Dynamic	Cdk target
P04792	Stress granules,P-bodies	Non Dynamic	Non Cdk target
P05089	P-bodies	Non Dynamic	Non Cdk target
P05109	P-bodies	Non Dynamic	Non Cdk target
P05114	Stress granules	Non Dynamic	Cdk target
P05141	P-bodies	Non Dynamic	Non Cdk target
P05198	Stress granules,Nucleoli	Non Dynamic	Non Cdk target
P05204	Nucleoli	Non Dynamic	Non Cdk target
P05305	Nucleoli	Non Dynamic	Non Cdk target
P05412	Nucleoli	Non Dynamic	Cdk target
P05455	Nucleoli	Non Dynamic	Non Cdk target
P05556	Stress granules	Non Dynamic	Non Cdk target
P05783	Nucleoli	Dynamic	Non Cdk target
P05787	Nucleoli	Dynamic	Cdk target
P06493	Stress granules,Nucleoli	Non Dynamic	Non Cdk target
P06576	Speckles	Non Dynamic	Non Cdk target
P06702	Stress granules,P-bodies	Non Dynamic	Non Cdk target
P06730	Stress granules	Non Dynamic	Non Cdk target
P06748	Nucleoli	Dynamic	Cdk target
P07196	PML bodies	Non Dynamic	Non Cdk target
P07199	Stress granules,Nucleoli	Non Dynamic	Non Cdk target
P07237	Stress granules	Non Dynamic	Non Cdk target
P07305	Stress granules	Non Dynamic	Non Cdk target
P07437	Nucleoli	Non Dynamic	Cdk target
P07737	Stress granules,Cajal bodies	Non Dynamic	Non Cdk target
P07738	Nucleoli	Non Dynamic	Non Cdk target
P07741	Speckles	Non Dynamic	Non Cdk target
P07858	Speckles,Nucleoli	Non Dynamic	Non Cdk target
P07900	Stress granules	Non Dynamic	Non Cdk target
P07910	P-bodies,Nucleoli	Non Dynamic	Non Cdk target
P07947	Stress granules	Non Dynamic	Non Cdk target
P07951	Stress granules	Non Dynamic	Non Cdk target
P08048	Nucleoli	Non Dynamic	Non Cdk target
P08238	Nucleoli	Non Dynamic	Non Cdk target
P08567	Nucleoli	Non Dynamic	Non Cdk target
P08579	Speckles	Non Dynamic	Non Cdk target
P08590	Nucleoli	Non Dynamic	Non Cdk target
P08621	Speckles	Non Dynamic	Cdk target
P08651	Nucleoli	Non Dynamic	Cdk target
P08670	PML bodies	Non Dynamic	Cdk target
P08708	Nucleoli	Non Dynamic	Non Cdk target
P08729	Nucleoli	Non Dynamic	Non Cdk target
P08754	Nucleoli	Non Dynamic	Non Cdk target
P08865	Nucleoli	Non Dynamic	Non Cdk target
P09012	Nucleoli	Non Dynamic	Non Cdk target
P09038	Cajal bodies	Non Dynamic	Non Cdk target
P09067	Nucleoli	Non Dynamic	Non Cdk target
P09234	Nucleoli	Dynamic	Non Cdk target
P09326	Nucleoli	Non Dynamic	Non Cdk target
P09651	Nucleoli	Non Dynamic	Non Cdk target
P09661	Nucleoli	Non Dynamic	Non Cdk target
P09758	Nucleoli	Non Dynamic	Non Cdk target
P09874	Nucleoli	Non Dynamic	Non Cdk target
P09972	Nucleoli	Non Dynamic	Non Cdk target
P0C221	Nucleoli	Non Dynamic	Non Cdk target
P0C7W0	Nucleoli	Non Dynamic	Non Cdk target
P0CG23	Nucleoli	Non Dynamic	Non Cdk target
P0CG47	Nucleoli	Non Dynamic	Non Cdk target
P0CJ78	Nucleoli	Non Dynamic	Non Cdk target
P0CW24	Nucleoli	Non Dynamic	Non Cdk target
P0DI83	Speckles	Non Dynamic	Non Cdk target
P0DJJ0	Speckles	Non Dynamic	Non Cdk target
P0DMP2	Speckles	Non Dynamic	Non Cdk target
P0DMU7	Nucleoli	Non Dynamic	Non Cdk target
P0DMU8	Nucleoli	Non Dynamic	Non Cdk target
P0DMU9	Nucleoli	Non Dynamic	Non Cdk target
P0DMV0	Nucleoli	Non Dynamic	Non Cdk target
P0DMV1	Nucleoli	Non Dynamic	Non Cdk target
P0DMV2	Nucleoli	Non Dynamic	Non Cdk target
P0DMV8	Nucleoli	Non Dynamic	Non Cdk target
P0DN79	Nucleoli	Non Dynamic	Non Cdk target
P0DOY2	P-bodies	Non Dynamic	Non Cdk target
P0DP23	Nucleoli	Non Dynamic	Non Cdk target
P10070	Nucleoli	Non Dynamic	Non Cdk target
P10398	Nucleoli	Dynamic	Non Cdk target
P10599	Stress granules	Non Dynamic	Non Cdk target
P10809	Stress granules	Non Dynamic	Non Cdk target
P11216	Speckles	Non Dynamic	Non Cdk target
P11309	Nucleoli	Non Dynamic	Non Cdk target
P11387	Nucleoli	Non Dynamic	Cdk target
P11388	Nucleoli	Dynamic	Cdk target
P11441	Stress granules	Non Dynamic	Non Cdk target
P11474	Nucleoli	Non Dynamic	Non Cdk target
P11586	Stress granules	Non Dynamic	Non Cdk target
P11802	Nucleoli	Non Dynamic	Non Cdk target
P11940	Stress granules	Non Dynamic	Non Cdk target
P12004	Stress granules,Nucleoli	Non Dynamic	Non Cdk target
P12034	Nucleoli	Non Dynamic	Non Cdk target
P12236	P-bodies	Non Dynamic	Non Cdk target
P12268	PML bodies	Non Dynamic	Cdk target
P12270	NPC	Dynamic	Cdk target
P12273	P-bodies	Non Dynamic	Non Cdk target
P12956	Nucleoli	Non Dynamic	Cdk target
P13010	P-bodies,Nucleoli	Non Dynamic	Non Cdk target
P13489	Stress granules	Non Dynamic	Non Cdk target
P13498	Speckles	Non Dynamic	Non Cdk target
P13639	Nucleoli	Dynamic	Cdk target
P13693	Stress granules,Nucleoli	Non Dynamic	Non Cdk target
P13928	Speckles	Non Dynamic	Non Cdk target
P13984	Nucleoli	Non Dynamic	Non Cdk target
P14060	Nucleoli	Non Dynamic	Non Cdk target
P14373	Nucleoli	Non Dynamic	Non Cdk target
P14635	Nucleoli	Non Dynamic	Cdk target
P14859	53BP1 bodies	Non Dynamic	Cdk target
P14866	Nucleoli	Non Dynamic	Non Cdk target
P15259	Nucleoli	Non Dynamic	Non Cdk target
P15311	PML bodies	Non Dynamic	Non Cdk target
P15336	PML bodies	Non Dynamic	Cdk target
P15408	PML bodies	Non Dynamic	Non Cdk target
P15884	Superenhancers-Mediator	Non Dynamic	Non Cdk target
P15924	Stress granules,Nucleoli	Non Dynamic	Non Cdk target
P15927	53BP1 bodies	Non Dynamic	Cdk target
P15976	Speckles	Non Dynamic	Non Cdk target
P16066	Nucleoli	Non Dynamic	Non Cdk target
P16403	Nucleoli	Non Dynamic	Non Cdk target
P16989	Stress granules	Non Dynamic	Non Cdk target
P17010	Nucleoli	Non Dynamic	Non Cdk target
P17020	Nucleoli	Non Dynamic	Non Cdk target
P17028	Speckles,Superenhancers-Mediator	Non Dynamic	Non Cdk target
P17096	Stress granules	Non Dynamic	Cdk target
P17252	Stress granules	Non Dynamic	Non Cdk target
P17480	Nucleoli	Non Dynamic	Non Cdk target
P17516	Nucleoli	Non Dynamic	Non Cdk target
P17844	Nucleoli	Non Dynamic	Non Cdk target
P18074	Nucleoli	Non Dynamic	Non Cdk target
P18075	Nucleoli	Non Dynamic	Non Cdk target
P18124	Nucleoli	Non Dynamic	Non Cdk target
P18754	Nucleoli	Non Dynamic	Cdk target
P18847	Nucleoli	Non Dynamic	Non Cdk target
P18887	Nucleoli	Dynamic	Cdk target
P19105	Nucleoli	Non Dynamic	Non Cdk target
P19237	Nucleoli	Non Dynamic	Non Cdk target
P19338	Nucleoli	Non Dynamic	Cdk target
P19388	Nucleoli	Non Dynamic	Non Cdk target
P19474	Stress granules	Non Dynamic	Non Cdk target
P19525	Stress granules,Nucleoli	Non Dynamic	Non Cdk target
P19622	Nucleoli	Non Dynamic	Non Cdk target
P19784	Nucleoli	Non Dynamic	Non Cdk target
P19878	Nucleoli	Non Dynamic	Non Cdk target
P20042	Stress granules,Nucleoli	Non Dynamic	Non Cdk target
P20472	Nucleoli	Non Dynamic	Non Cdk target
P20700	Nucleoli	Non Dynamic	Cdk target
P20962	Nucleoli	Non Dynamic	Non Cdk target
P21281	Speckles	Non Dynamic	Non Cdk target
P21291	Nucleoli,Superenhancers-Mediator	Non Dynamic	Non Cdk target
P21333	Nucleoli	Dynamic	Cdk target
P21462	Nucleoli	Non Dynamic	Non Cdk target
P21781	Nucleoli	Non Dynamic	Non Cdk target
P21953	Nucleoli	Non Dynamic	Non Cdk target
P22087	Nucleoli,Cajal bodies	Non Dynamic	Non Cdk target
P22102	Speckles	Non Dynamic	Non Cdk target
P22314	Stress granules	Non Dynamic	Cdk target
P22626	Stress granules,Nucleoli	Non Dynamic	Non Cdk target
P23193	Stress granules,Nucleoli	Non Dynamic	Non Cdk target
P23246	Stress granules,Nucleoli	Non Dynamic	Non Cdk target
P23284	Nucleoli	Non Dynamic	Non Cdk target
P23396	Nucleoli	Non Dynamic	Cdk target
P23511	PML bodies	Non Dynamic	Cdk target
P23528	Stress granules	Non Dynamic	Non Cdk target
P23588	Stress granules	Dynamic	Non Cdk target
P23769	PML bodies	Non Dynamic	Cdk target
P23786	Nucleoli	Non Dynamic	Non Cdk target
P24534	Nucleoli	Non Dynamic	Non Cdk target
P24844	Nucleoli	Non Dynamic	Non Cdk target
P24864	Cajal bodies	Non Dynamic	Cdk target
P24928	Speckles	Dynamic	Cdk target
P24941	Stress granules	Non Dynamic	Cdk target
P25205	Nucleoli	Dynamic	Cdk target
P25311	P-bodies	Non Dynamic	Non Cdk target
P25490	Nucleoli,Superenhancers-Mediator	Non Dynamic	Non Cdk target
P25788	Speckles	Non Dynamic	Non Cdk target
P25789	Speckles	Non Dynamic	Non Cdk target
P26196	Stress granules,P-bodies	Non Dynamic	Non Cdk target
P26232	Stress granules	Non Dynamic	Non Cdk target
P26358	Nucleoli	Non Dynamic	Cdk target
P26368	Speckles	Non Dynamic	Cdk target
P26373	Nucleoli	Non Dynamic	Non Cdk target
P26378	Stress granules	Non Dynamic	Non Cdk target
P26439	Nucleoli	Non Dynamic	Non Cdk target
P26447	Nucleoli	Non Dynamic	Non Cdk target
P26583	Nucleoli	Non Dynamic	Non Cdk target
P26599	Stress granules,Nucleoli	Non Dynamic	Non Cdk target
P26641	Nucleoli	Dynamic	Non Cdk target
P26651	Stress granules	Non Dynamic	Non Cdk target
P27348	Stress granules,Nucleoli	Non Dynamic	Non Cdk target
P27695	Nucleoli	Non Dynamic	Non Cdk target
P27816	Nucleoli	Dynamic	Cdk target
P28356	Nucleoli	Non Dynamic	Non Cdk target
P28562	Nucleoli	Non Dynamic	Non Cdk target
P29034	Nucleoli	Non Dynamic	Non Cdk target
P29350	Nucleoli	Non Dynamic	Non Cdk target
P29508	P-bodies	Non Dynamic	Non Cdk target
P29590	PML bodies	Non Dynamic	Cdk target
P29692	Nucleoli	Non Dynamic	Cdk target
P30041	Stress granules	Non Dynamic	Non Cdk target
P30050	Nucleoli	Non Dynamic	Cdk target
P30101	Stress granules	Non Dynamic	Cdk target
P30154	Stress granules	Non Dynamic	Non Cdk target
P30291	Nucleoli	Non Dynamic	Cdk target
P30876	Stress granules	Non Dynamic	Non Cdk target
P31040	Nucleoli	Non Dynamic	Non Cdk target
P31327	Nucleoli	Non Dynamic	Non Cdk target
P31483	Stress granules	Non Dynamic	Non Cdk target
P31689	Nucleoli	Non Dynamic	Non Cdk target
P31942	Stress granules,Nucleoli	Non Dynamic	Non Cdk target
P31943	Speckles	Dynamic	Cdk target
P31946	Stress granules,Nucleoli	Non Dynamic	Non Cdk target
P31947	Stress granules,Nucleoli	Non Dynamic	Non Cdk target
P31948	Stress granules	Non Dynamic	Non Cdk target
P32119	Nucleoli	Non Dynamic	Non Cdk target
P32322	Stress granules	Non Dynamic	Cdk target
P32969	Nucleoli	Non Dynamic	Non Cdk target
P33981	Nucleoli	Dynamic	Cdk target
P33991	Nucleoli	Dynamic	Cdk target
P33992	Nucleoli	Dynamic	Non Cdk target
P33993	Nucleoli	Non Dynamic	Cdk target
P34932	Stress granules	Non Dynamic	Non Cdk target
P35226	Nucleoli	Non Dynamic	Non Cdk target
P35249	Stress granules,Nucleoli	Non Dynamic	Non Cdk target
P35250	Nucleoli	Non Dynamic	Non Cdk target
P35251	Nucleoli	Dynamic	Cdk target
P35268	Nucleoli	Non Dynamic	Non Cdk target
P35269	Nucleoli	Dynamic	Cdk target
P35520	Nucleoli	Non Dynamic	Non Cdk target
P35544	Nucleoli	Non Dynamic	Non Cdk target
P35544;P62861	Nucleoli	Non Dynamic	Non Cdk target
P35573	Speckles	Non Dynamic	Non Cdk target
P35579	Nucleoli	Non Dynamic	Non Cdk target
P35580	P-bodies	Non Dynamic	Non Cdk target
P35637	Stress granules,Nucleoli	Non Dynamic	Non Cdk target
P35658	NPC	Dynamic	Non Cdk target
P35659	Nucleoli	Dynamic	Non Cdk target
P35813	Nucleoli	Non Dynamic	Non Cdk target
P36269	Nucleoli	Non Dynamic	Non Cdk target
P36383	Nucleoli	Non Dynamic	Non Cdk target
P36404	Nucleoli	Non Dynamic	Non Cdk target
P36578	Nucleoli	Non Dynamic	Non Cdk target
P36873	Speckles,Nucleoli,Cajal bodies	Non Dynamic	Non Cdk target
P37108	Nucleoli	Non Dynamic	Non Cdk target
P37198	NPC	Non Dynamic	Non Cdk target
P38159	P-bodies	Non Dynamic	Non Cdk target
P38398	53BP1 bodies	Non Dynamic	Cdk target
P38432	Cajal bodies	Non Dynamic	Cdk target
P38646	Stress granules	Non Dynamic	Non Cdk target
P38919	Speckles	Non Dynamic	Cdk target
P39023	Nucleoli	Non Dynamic	Non Cdk target
P39748	Nucleoli	Non Dynamic	Cdk target
P40227	Stress granules	Non Dynamic	Non Cdk target
P40429	Nucleoli	Non Dynamic	Non Cdk target
P40763	Speckles	Non Dynamic	Non Cdk target
P40937	Nucleoli	Non Dynamic	Non Cdk target
P40938	Stress granules,Nucleoli	Non Dynamic	Non Cdk target
P41091	Nucleoli	Non Dynamic	Non Cdk target
P41212	Nucleoli	Non Dynamic	Non Cdk target
P41218	Nucleoli	Non Dynamic	Non Cdk target
P41227	Nucleoli	Non Dynamic	Non Cdk target
P42025	Stress granules	Non Dynamic	Non Cdk target
P42224	Stress granules	Non Dynamic	Non Cdk target
P42285	Nucleoli	Non Dynamic	Non Cdk target
P42330	Nucleoli	Non Dynamic	Non Cdk target
P42338	Nucleoli	Non Dynamic	Non Cdk target
P42345	Stress granules	Non Dynamic	Non Cdk target
P42677	Nucleoli	Non Dynamic	Cdk target
P42694	Stress granules,Nucleoli	Non Dynamic	Non Cdk target
P42695	Nucleoli	Dynamic	Non Cdk target
P42696	Nucleoli	Non Dynamic	Non Cdk target
P42771;Q8N726	Nucleoli	Non Dynamic	Non Cdk target
P43003	Nucleoli	Non Dynamic	Non Cdk target
P43034	Speckles	Non Dynamic	Non Cdk target
P43243	P-bodies	Non Dynamic	Non Cdk target
P43268	Nucleoli	Non Dynamic	Non Cdk target
P43487	Stress granules	Non Dynamic	Non Cdk target
P45379	Nucleoli	Non Dynamic	Non Cdk target
P45973	Nucleoli	Non Dynamic	Cdk target
P45974	Stress granules	Dynamic	Non Cdk target
P45983	Stress granules	Non Dynamic	Non Cdk target
P46013	Nucleoli	Dynamic	Cdk target
P46063	Nucleoli	Dynamic	Non Cdk target
P46087	Nucleoli	Non Dynamic	Cdk target
P46777	Nucleoli	Non Dynamic	Non Cdk target
P46778	Nucleoli	Non Dynamic	Non Cdk target
P46821	Speckles	Non Dynamic	Cdk target
P46937	PML bodies	Non Dynamic	Cdk target
P47755	Stress granules,Speckles	Non Dynamic	Non Cdk target
P47914	Nucleoli	Non Dynamic	Non Cdk target
P47929	P-bodies	Non Dynamic	Non Cdk target
P47989	Nucleoli	Non Dynamic	Non Cdk target
P48506	Nucleoli	Non Dynamic	Non Cdk target
P48539	Nucleoli	Non Dynamic	Non Cdk target
P48552	Nucleoli	Non Dynamic	Non Cdk target
P48634	Stress granules	Non Dynamic	Cdk target
P48729	Nucleoli	Non Dynamic	Non Cdk target
P48730	Nucleoli	Non Dynamic	Non Cdk target
P48739	Speckles	Non Dynamic	Non Cdk target
P49069	Nucleoli	Dynamic	Non Cdk target
P49207	Nucleoli	Non Dynamic	Non Cdk target
P49368	Nucleoli	Non Dynamic	Non Cdk target
P49411	Stress granules,Nucleoli	Non Dynamic	Non Cdk target
P49458	Stress granules	Non Dynamic	Non Cdk target
P49674	Nucleoli	Non Dynamic	Non Cdk target
P49715	Nucleoli	Non Dynamic	Non Cdk target
P49736	Nucleoli	Non Dynamic	Cdk target
P49748	Speckles,Nucleoli	Non Dynamic	Non Cdk target
P49756	P-bodies	Dynamic	Non Cdk target
P49758	Nucleoli	Non Dynamic	Non Cdk target
P49760	Speckles	Non Dynamic	Non Cdk target
P49770	Speckles	Non Dynamic	Non Cdk target
P49789	Nucleoli	Non Dynamic	Non Cdk target
P49790	NPC	Dynamic	Cdk target
P49792	NPC	Dynamic	Cdk target
P49795	Nucleoli	Non Dynamic	Non Cdk target
P49916	Stress granules	Non Dynamic	Cdk target
P49959	53BP1 bodies,Nucleoli	Non Dynamic	Non Cdk target
P50219	Nucleoli	Non Dynamic	Non Cdk target
P50479	Stress granules	Non Dynamic	Non Cdk target
P50539	Nucleoli	Non Dynamic	Non Cdk target
P50552	Stress granules	Dynamic	Non Cdk target
P50607	Nucleoli	Non Dynamic	Non Cdk target
P50613	Nucleoli	Non Dynamic	Cdk target
P50750	Superenhancers-Mediator	Non Dynamic	Cdk target
P50895	Nucleoli	Non Dynamic	Non Cdk target
P50995	Stress granules	Non Dynamic	Non Cdk target
P51114	Stress granules,PML bodies	Non Dynamic	Non Cdk target
P51116	Stress granules	Non Dynamic	Non Cdk target
P51513	Nucleoli	Non Dynamic	Non Cdk target
P51532	Nucleoli	Dynamic	Non Cdk target
P51553	Nucleoli	Non Dynamic	Non Cdk target
P51659	Nucleoli	Non Dynamic	Non Cdk target
P51812	Stress granules	Dynamic	Non Cdk target
P51991	Stress granules	Non Dynamic	Non Cdk target
P52272	Nucleoli	Dynamic	Non Cdk target
P52292	Nucleoli	Non Dynamic	Non Cdk target
P52294	Stress granules	Non Dynamic	Non Cdk target
P52434	Nucleoli	Non Dynamic	Non Cdk target
P52597	Stress granules,Nucleoli,Superenhancers-Mediator	Non Dynamic	Non Cdk target
P52737	Nucleoli	Non Dynamic	Non Cdk target
P52746	Nucleoli	Non Dynamic	Non Cdk target
P52756	Speckles	Non Dynamic	Non Cdk target
P52895	Nucleoli	Non Dynamic	Non Cdk target
P52926	Nucleoli	Non Dynamic	Non Cdk target
P52943	Nucleoli,Superenhancers-Mediator	Non Dynamic	Non Cdk target
P52948	NPC	Dynamic	Cdk target
P53365	Nucleoli	Non Dynamic	Non Cdk target
P53582	Nucleoli	Non Dynamic	Non Cdk target
P53803	Nucleoli	Non Dynamic	Non Cdk target
P53804	Nucleoli,Superenhancers-Mediator	Non Dynamic	Non Cdk target
P53999	Nucleoli	Non Dynamic	Non Cdk target
P54132	53BP1 bodies	Non Dynamic	Cdk target
P54198	PML bodies	Non Dynamic	Cdk target
P54252	Nucleoli	Non Dynamic	Non Cdk target
P54253	Nucleoli	Non Dynamic	Non Cdk target
P54257	Nucleoli	Non Dynamic	Non Cdk target
P54274	Nucleoli	Non Dynamic	Cdk target
P54577	Stress granules	Non Dynamic	Non Cdk target
P54652	P-bodies,Nucleoli	Non Dynamic	Non Cdk target
P54886	Stress granules	Non Dynamic	Non Cdk target
P55072	Stress granules	Non Dynamic	Non Cdk target
P55081	Stress granules	Non Dynamic	Non Cdk target
P55199	Cajal bodies	Non Dynamic	Non Cdk target
P55265	Stress granules,Nucleoli	Non Dynamic	Non Cdk target
P55317	Nucleoli	Non Dynamic	Non Cdk target
P55735	NPC	Non Dynamic	Non Cdk target
P55769	Nucleoli	Non Dynamic	Non Cdk target
P55795	Stress granules	Non Dynamic	Cdk target
P55884	Stress granules,Speckles	Non Dynamic	Non Cdk target
P56182	Nucleoli	Non Dynamic	Non Cdk target
P56378	Nucleoli	Non Dynamic	Non Cdk target
P56537	Nucleoli	Non Dynamic	Non Cdk target
P56545	Speckles	Non Dynamic	Non Cdk target
P56557	Nucleoli	Non Dynamic	Non Cdk target
P56962	Nucleoli	Non Dynamic	Non Cdk target
P57678	Nucleoli	Non Dynamic	Non Cdk target
P57740	NPC	Non Dynamic	Cdk target
P58107	Stress granules	Non Dynamic	Non Cdk target
P58317	Nucleoli	Non Dynamic	Non Cdk target
P58397	Nucleoli	Non Dynamic	Non Cdk target
P59998	Nucleoli	Non Dynamic	Non Cdk target
P60228	Stress granules	Non Dynamic	Non Cdk target
P60709	Nucleoli	Non Dynamic	Non Cdk target
P60842	Stress granules,Nucleoli	Non Dynamic	Non Cdk target
P60981	Stress granules	Non Dynamic	Non Cdk target
P60983	Speckles	Non Dynamic	Non Cdk target
P61011	Nucleoli	Non Dynamic	Non Cdk target
P61088	Nucleoli	Non Dynamic	Non Cdk target
P61158	Nucleoli	Non Dynamic	Non Cdk target
P61160	Nucleoli	Non Dynamic	Non Cdk target
P61218	Nucleoli	Non Dynamic	Non Cdk target
P61221	Nucleoli	Non Dynamic	Non Cdk target
P61224	Speckles	Non Dynamic	Non Cdk target
P61247	Speckles,Nucleoli	Non Dynamic	Non Cdk target
P61254	P-bodies,Nucleoli	Non Dynamic	Non Cdk target
P61289	Cajal bodies	Non Dynamic	Non Cdk target
P61586	Stress granules	Non Dynamic	Non Cdk target
P61626	P-bodies	Non Dynamic	Non Cdk target
P61956	Nucleoli,PML bodies	Non Dynamic	Non Cdk target
P61964	Nucleoli	Non Dynamic	Non Cdk target
P61978	Speckles	Dynamic	Cdk target
P61981	Nucleoli	Non Dynamic	Non Cdk target
P62068	Nucleoli	Non Dynamic	Non Cdk target
P62136	Nucleoli	Dynamic	Cdk target
P62140	Nucleoli	Dynamic	Cdk target
P62249	P-bodies	Non Dynamic	Non Cdk target
P62258	Nucleoli	Non Dynamic	Non Cdk target
P62280	Nucleoli	Non Dynamic	Non Cdk target
P62304	Cajal bodies	Non Dynamic	Non Cdk target
P62306	Stress granules	Non Dynamic	Non Cdk target
P62308	Cajal bodies	Non Dynamic	Non Cdk target
P62310	Stress granules,Nucleoli	Non Dynamic	Non Cdk target
P62312	Nucleoli	Non Dynamic	Non Cdk target
P62314	Cajal bodies	Non Dynamic	Non Cdk target
P62316	Nucleoli	Dynamic	Non Cdk target
P62380	Nucleoli	Non Dynamic	Non Cdk target
P62424	Nucleoli	Non Dynamic	Non Cdk target
P62495	Nucleoli	Non Dynamic	Non Cdk target
P62633	Stress granules	Non Dynamic	Non Cdk target
P62701	P-bodies	Dynamic	Non Cdk target
P62750	Nucleoli	Non Dynamic	Non Cdk target
P62820	Stress granules	Non Dynamic	Non Cdk target
P62834	Speckles	Non Dynamic	Non Cdk target
P62854	Nucleoli	Non Dynamic	Non Cdk target
P62875	Nucleoli	Non Dynamic	Non Cdk target
P62877	Nucleoli	Non Dynamic	Non Cdk target
P62906	Nucleoli	Non Dynamic	Non Cdk target
P62913	Nucleoli	Non Dynamic	Cdk target
P62917	Nucleoli	Non Dynamic	Non Cdk target
P62937	Nucleoli	Non Dynamic	Non Cdk target
P62952	Nucleoli	Non Dynamic	Non Cdk target
P62979	P-bodies,Nucleoli	Non Dynamic	Non Cdk target
P62995	Nucleoli	Non Dynamic	Non Cdk target
P63000	Nucleoli	Non Dynamic	Non Cdk target
P63010	PML bodies	Non Dynamic	Non Cdk target
P63096	Nucleoli	Non Dynamic	Non Cdk target
P63104	Nucleoli	Non Dynamic	Non Cdk target
P63162	Cajal bodies	Non Dynamic	Non Cdk target
P63165	Nucleoli	Non Dynamic	Non Cdk target
P63167	Stress granules	Non Dynamic	Non Cdk target
P63208	Speckles,Nucleoli	Non Dynamic	Non Cdk target
P63241	Nucleoli	Non Dynamic	Non Cdk target
P63244	Nucleoli	Non Dynamic	Non Cdk target
P63261	Nucleoli	Non Dynamic	Non Cdk target
P63279	Nucleoli	Non Dynamic	Cdk target
P67809	Stress granules	Dynamic	Non Cdk target
P67870	PML bodies	Non Dynamic	Cdk target
P68104	Nucleoli	Non Dynamic	Non Cdk target
P68363	Nucleoli	Non Dynamic	Non Cdk target
P68400	PML bodies	Non Dynamic	Cdk target
P68402	Nucleoli	Non Dynamic	Non Cdk target
P78316	Nucleoli	Non Dynamic	Non Cdk target
P78317	PML bodies	Dynamic	Cdk target
P78337	Nucleoli	Non Dynamic	Non Cdk target
P78344	Stress granules	Dynamic	Cdk target
P78345	Nucleoli	Non Dynamic	Non Cdk target
P78346	Nucleoli	Non Dynamic	Non Cdk target
P78347	Nucleoli	Non Dynamic	Cdk target
P78371	Nucleoli	Non Dynamic	Non Cdk target
P78406	NPC,Nucleoli	Non Dynamic	Non Cdk target
P78527	Nucleoli	Non Dynamic	Non Cdk target
P78559	Speckles	Non Dynamic	Non Cdk target
P80192	Nucleoli	Non Dynamic	Non Cdk target
P81605	Stress granules,Speckles	Non Dynamic	Non Cdk target
P82251	Nucleoli	Non Dynamic	Non Cdk target
P82979	Speckles,Nucleoli	Non Dynamic	Non Cdk target
P83111	Speckles	Non Dynamic	Non Cdk target
P83369	Cajal bodies	Non Dynamic	Non Cdk target
P83916	Stress granules,Nucleoli	Non Dynamic	Non Cdk target
P84022	PML bodies	Non Dynamic	Cdk target
P84090	Nucleoli	Non Dynamic	Non Cdk target
P84098	Nucleoli	Non Dynamic	Non Cdk target
P84101	Nucleoli	Non Dynamic	Non Cdk target
P84103	Nucleoli	Non Dynamic	Non Cdk target
P85037	Nucleoli	Non Dynamic	Non Cdk target
P86397	Nucleoli	Non Dynamic	Non Cdk target
P98073	Nucleoli	Non Dynamic	Non Cdk target
P98082	Nucleoli	Non Dynamic	Non Cdk target
P98170	Speckles	Dynamic	Cdk target
P98173	Nucleoli	Non Dynamic	Non Cdk target
P98179	Nucleoli	Non Dynamic	Non Cdk target
P99999	Nucleoli	Non Dynamic	Non Cdk target
Q00325	Speckles	Non Dynamic	Non Cdk target
Q00341	Stress granules	Dynamic	Non Cdk target
Q00403	Nucleoli	Dynamic	Non Cdk target
Q00577	Stress granules	Non Dynamic	Non Cdk target
Q00604	Nucleoli	Non Dynamic	Non Cdk target
Q00839	Speckles	Dynamic	Non Cdk target
Q01081	Stress granules,Cajal bodies	Non Dynamic	Non Cdk target
Q01082	P-bodies	Non Dynamic	Non Cdk target
Q01085	Stress granules	Non Dynamic	Non Cdk target
Q01130	Nucleoli	Non Dynamic	Non Cdk target
Q01196	Nucleoli	Non Dynamic	Cdk target
Q01469	P-bodies,Nucleoli	Non Dynamic	Non Cdk target
Q01518	Stress granules	Dynamic	Non Cdk target
Q01780	Nucleoli	Non Dynamic	Non Cdk target
Q01804	Stress granules	Non Dynamic	Non Cdk target
Q01844	Stress granules,Nucleoli	Non Dynamic	Non Cdk target
Q02045	Nucleoli	Non Dynamic	Non Cdk target
Q02241	Stress granules	Non Dynamic	Cdk target
Q02413	P-bodies	Non Dynamic	Non Cdk target
Q02543	Nucleoli	Non Dynamic	Non Cdk target
Q02880	Nucleoli	Non Dynamic	Cdk target
Q02962	Nucleoli	Non Dynamic	Non Cdk target
Q03252	P-bodies	Non Dynamic	Cdk target
Q03701	Nucleoli	Non Dynamic	Non Cdk target
Q03721	Nucleoli	Non Dynamic	Non Cdk target
Q03924	Nucleoli	Non Dynamic	Non Cdk target
Q03989	Nucleoli	Non Dynamic	Non Cdk target
Q04206	Superenhancers-Mediator	Non Dynamic	Non Cdk target
Q04637	Stress granules	Dynamic	Cdk target
Q04724	Nucleoli	Non Dynamic	Non Cdk target
Q04741	Nucleoli	Non Dynamic	Non Cdk target
Q04771	Nucleoli	Non Dynamic	Non Cdk target
Q04917	Stress granules,Nucleoli	Non Dynamic	Non Cdk target
Q05048	Stress granules,Nucleoli	Non Dynamic	Non Cdk target
Q05516	PML bodies	Non Dynamic	Cdk target
Q05519	Speckles	Dynamic	Cdk target
Q05639	Nucleoli	Non Dynamic	Non Cdk target
Q05823	Nucleoli	Non Dynamic	Non Cdk target
Q05925	Nucleoli	Non Dynamic	Non Cdk target
Q05D32	Nucleoli	Non Dynamic	Non Cdk target
Q05DA9	Speckles	Non Dynamic	Non Cdk target
Q06124	Nucleoli	Non Dynamic	Non Cdk target
Q06210	Stress granules	Dynamic	Non Cdk target
Q06265	Nucleoli	Non Dynamic	Non Cdk target
Q06587	Nucleoli	Non Dynamic	Non Cdk target
Q06609	Nucleoli	Non Dynamic	Non Cdk target
Q06730	Nucleoli	Non Dynamic	Non Cdk target
Q06732	Nucleoli	Non Dynamic	Non Cdk target
Q06830	Stress granules	Non Dynamic	Cdk target
Q07011	Nucleoli	Non Dynamic	Non Cdk target
Q07020	Nucleoli	Non Dynamic	Non Cdk target
Q07666	Stress granules,Nucleoli	Non Dynamic	Non Cdk target
Q07866	Stress granules	Dynamic	Non Cdk target
Q07955	Stress granules,Nucleoli,PML bodies	Non Dynamic	Non Cdk target
Q08050	Nucleoli	Non Dynamic	Cdk target
Q08170	Stress granules	Dynamic	Non Cdk target
Q08174	Nucleoli	Dynamic	Non Cdk target
Q08211	P-bodies,Nucleoli	Non Dynamic	Non Cdk target
Q08554	P-bodies	Non Dynamic	Non Cdk target
Q08752	Nucleoli	Non Dynamic	Non Cdk target
Q08945	Nucleoli	Non Dynamic	Non Cdk target
Q08999	Nucleoli	Non Dynamic	Cdk target
Q08J23	Stress granules,Nucleoli	Non Dynamic	Non Cdk target
Q09028	Stress granules,Nucleoli	Non Dynamic	Non Cdk target
Q09161	P-bodies	Dynamic	Non Cdk target
Q09428	Nucleoli	Non Dynamic	Non Cdk target
Q09472	Superenhancers-Mediator	Dynamic	Cdk target
Q09FC8	Nucleoli	Non Dynamic	Non Cdk target
Q0P6H9	Nucleoli	Non Dynamic	Non Cdk target
Q0VGE8	Nucleoli	Non Dynamic	Non Cdk target
Q0ZGT2	Stress granules	Non Dynamic	Non Cdk target
Q10570	Superenhancers-Mediator	Dynamic	Non Cdk target
Q12766	Nucleoli	Non Dynamic	Non Cdk target
Q12769	NPC	Non Dynamic	Non Cdk target
Q12788	Nucleoli	Non Dynamic	Non Cdk target
Q12789	Nucleoli	Non Dynamic	Non Cdk target
Q12792	Speckles	Non Dynamic	Non Cdk target
Q12796	P-bodies,Nucleoli	Non Dynamic	Non Cdk target
Q12800	PML bodies	Non Dynamic	Cdk target
Q12816	Nucleoli	Non Dynamic	Non Cdk target
Q12824	Nucleoli	Dynamic	Non Cdk target
Q12849	Stress granules,Nucleoli	Non Dynamic	Non Cdk target
Q12857	Superenhancers-Mediator	Non Dynamic	Non Cdk target
Q12873	Nucleoli	Non Dynamic	Non Cdk target
Q12874	Nucleoli,Cajal bodies	Non Dynamic	Non Cdk target
Q12887	Nucleoli	Non Dynamic	Non Cdk target
Q12888	53BP1 bodies	Non Dynamic	Cdk target
Q12905	P-bodies,Nucleoli	Non Dynamic	Non Cdk target
Q12906	Nucleoli	Non Dynamic	Cdk target
Q12923	Nucleoli	Non Dynamic	Non Cdk target
Q12926	Stress granules,P-bodies	Non Dynamic	Non Cdk target
Q12933	Stress granules	Non Dynamic	Non Cdk target
Q12951	Nucleoli	Non Dynamic	Non Cdk target
Q13045	Speckles	Non Dynamic	Non Cdk target
Q13085	Nucleoli	Non Dynamic	Non Cdk target
Q13106	Nucleoli	Non Dynamic	Non Cdk target
Q13123	Stress granules	Non Dynamic	Non Cdk target
Q13129	Nucleoli	Non Dynamic	Non Cdk target
Q13145	Nucleoli	Non Dynamic	Non Cdk target
Q13148	Stress granules	Non Dynamic	Non Cdk target
Q13151	Nucleoli	Non Dynamic	Non Cdk target
Q13163	Nucleoli	Non Dynamic	Non Cdk target
Q13185	Nucleoli,Superenhancers-Mediator	Non Dynamic	Non Cdk target
Q13200	Stress granules	Non Dynamic	Non Cdk target
Q13203	Nucleoli	Non Dynamic	Non Cdk target
Q13206	P-bodies,Nucleoli	Non Dynamic	Non Cdk target
Q13228	Nucleoli	Non Dynamic	Non Cdk target
Q13242	Speckles	Dynamic	Cdk target
Q13243	Nucleoli	Non Dynamic	Non Cdk target
Q13263	Nucleoli	Dynamic	Non Cdk target
Q13283	Stress granules	Non Dynamic	Non Cdk target
Q13310	PML bodies	Non Dynamic	Non Cdk target
Q13315	53BP1 bodies,Nucleoli	Non Dynamic	Non Cdk target
Q13330	Superenhancers-Mediator	Dynamic	Cdk target
Q13342	Nucleoli	Non Dynamic	Non Cdk target
Q13347	Stress granules	Non Dynamic	Non Cdk target
Q13409	Nucleoli	Non Dynamic	Cdk target
Q13425	Stress granules	Non Dynamic	Non Cdk target
Q13427	Speckles	Non Dynamic	Non Cdk target
Q13428	Nucleoli	Non Dynamic	Cdk target
Q13435	Nucleoli	Non Dynamic	Non Cdk target
Q13442	Speckles	Dynamic	Non Cdk target
Q13464	Stress granules	Non Dynamic	Non Cdk target
Q13480	Nucleoli	Non Dynamic	Non Cdk target
Q13490	Nucleoli	Non Dynamic	Non Cdk target
Q13503	Nucleoli,Superenhancers-Mediator	Non Dynamic	Non Cdk target
Q13509	Stress granules	Non Dynamic	Non Cdk target
Q13523	Cajal bodies	Non Dynamic	Non Cdk target
Q13535	Nucleoli	Non Dynamic	Cdk target
Q13547	Nucleoli	Non Dynamic	Non Cdk target
Q13595	Nucleoli	Non Dynamic	Non Cdk target
Q13601	Nucleoli	Non Dynamic	Non Cdk target
Q13610	Nucleoli	Non Dynamic	Non Cdk target
Q13616	Nucleoli	Non Dynamic	Non Cdk target
Q13617	Speckles	Non Dynamic	Non Cdk target
Q13627	Nucleoli	Non Dynamic	Non Cdk target
Q13748	Stress granules	Non Dynamic	Non Cdk target
Q13761	Nucleoli	Non Dynamic	Non Cdk target
Q13772	Nucleoli	Non Dynamic	Non Cdk target
Q13813	P-bodies	Non Dynamic	Non Cdk target
Q13823	Nucleoli	Non Dynamic	Non Cdk target
Q13829	Nucleoli	Non Dynamic	Non Cdk target
Q13868	Nucleoli	Non Dynamic	Non Cdk target
Q13888	Nucleoli	Non Dynamic	Non Cdk target
Q13895	Nucleoli	Non Dynamic	Non Cdk target
Q13901	Nucleoli	Non Dynamic	Non Cdk target
Q13951	Stress granules	Non Dynamic	Non Cdk target
Q14004	Nucleoli	Non Dynamic	Non Cdk target
Q14008	Nucleoli	Non Dynamic	Non Cdk target
Q14011	Stress granules	Non Dynamic	Non Cdk target
Q14019	Speckles	Non Dynamic	Non Cdk target
Q14103	Nucleoli	Non Dynamic	Cdk target
Q14135	Nucleoli	Non Dynamic	Cdk target
Q14137	Nucleoli	Dynamic	Non Cdk target
Q14146	Nucleoli	Non Dynamic	Non Cdk target
Q14151	Stress granules,P-bodies	Non Dynamic	Non Cdk target
Q14152	Stress granules	Dynamic	Non Cdk target
Q14153	Speckles	Non Dynamic	Non Cdk target
Q14157	Stress granules	Non Dynamic	Cdk target
Q14183	Nucleoli	Non Dynamic	Non Cdk target
Q14191	Nucleoli	Non Dynamic	Cdk target
Q14195	Stress granules	Non Dynamic	Cdk target
Q14203	Stress granules	Dynamic	Cdk target
Q14204	Stress granules	Dynamic	Non Cdk target
Q14207	Cajal bodies	Dynamic	Cdk target
Q14240	Stress granules	Non Dynamic	Non Cdk target
Q14241	Nucleoli	Non Dynamic	Non Cdk target
Q14258	Stress granules	Non Dynamic	Non Cdk target
Q14296	Stress granules	Non Dynamic	Non Cdk target
Q14331	Nucleoli,Cajal bodies	Non Dynamic	Non Cdk target
Q14444	Stress granules	Non Dynamic	Non Cdk target
Q14451	Stress granules	Non Dynamic	Non Cdk target
Q14493	Nucleoli	Dynamic	Cdk target
Q14498	Nucleoli	Non Dynamic	Non Cdk target
Q14524	Nucleoli	Non Dynamic	Non Cdk target
Q14527	Nucleoli	Non Dynamic	Non Cdk target
Q14554	Nucleoli	Non Dynamic	Non Cdk target
Q14562	Nucleoli	Non Dynamic	Non Cdk target
Q14566	Nucleoli	Dynamic	Non Cdk target
Q14656	Nucleoli	Non Dynamic	Non Cdk target
Q14671	P-bodies	Dynamic	Non Cdk target
Q14676	53BP1 bodies	Dynamic	Cdk target
Q14683	P-bodies,Nucleoli	Non Dynamic	Non Cdk target
Q14684	Nucleoli	Non Dynamic	Cdk target
Q14690	Nucleoli	Non Dynamic	Non Cdk target
Q14692	Nucleoli	Non Dynamic	Non Cdk target
Q14694	Stress granules	Dynamic	Non Cdk target
Q14739	Stress granules	Non Dynamic	Cdk target
Q14839	Superenhancers-Mediator	Dynamic	Cdk target
Q14847	Stress granules	Non Dynamic	Non Cdk target
Q14966	Nucleoli	Dynamic	Non Cdk target
Q14974	Stress granules,Superenhancers-Mediator	Non Dynamic	Non Cdk target
Q14978	Nucleoli	Dynamic	Cdk target
Q14980	Nucleoli	Non Dynamic	Cdk target
Q14D04	Nucleoli	Non Dynamic	Non Cdk target
Q15013	Nucleoli	Non Dynamic	Non Cdk target
Q15019	Nucleoli	Non Dynamic	Non Cdk target
Q15020	Nucleoli,Cajal bodies	Non Dynamic	Non Cdk target
Q15021	Nucleoli	Non Dynamic	Non Cdk target
Q15022	Nucleoli	Non Dynamic	Non Cdk target
Q15024	Nucleoli	Non Dynamic	Non Cdk target
Q15029	P-bodies,Nucleoli,Cajal bodies	Non Dynamic	Non Cdk target
Q15050	Nucleoli	Non Dynamic	Non Cdk target
Q15056	Stress granules	Non Dynamic	Non Cdk target
Q15061	Nucleoli	Non Dynamic	Non Cdk target
Q15067	Nucleoli	Non Dynamic	Non Cdk target
Q15072	Nucleoli	Non Dynamic	Non Cdk target
Q15109	Nucleoli	Non Dynamic	Non Cdk target
Q15118	Nucleoli	Non Dynamic	Non Cdk target
Q15120	Nucleoli	Non Dynamic	Non Cdk target
Q15149	Nucleoli,PML bodies	Non Dynamic	Non Cdk target
Q15198	Nucleoli	Non Dynamic	Non Cdk target
Q15233	Stress granules,Speckles,Nucleoli	Non Dynamic	Non Cdk target
Q15269	Nucleoli	Non Dynamic	Non Cdk target
Q15287	Speckles	Non Dynamic	Non Cdk target
Q15291	Nucleoli,Superenhancers-Mediator	Non Dynamic	Non Cdk target
Q15327	Nucleoli	Non Dynamic	Non Cdk target
Q15329	Nucleoli	Non Dynamic	Non Cdk target
Q15361	Nucleoli	Non Dynamic	Non Cdk target
Q15365	Stress granules,Nucleoli	Non Dynamic	Non Cdk target
Q15366	Nucleoli	Dynamic	Non Cdk target
Q15369	Nucleoli	Non Dynamic	Non Cdk target
Q15393	Nucleoli	Non Dynamic	Non Cdk target
Q15397	Nucleoli	Dynamic	Non Cdk target
Q15398	Speckles	Dynamic	Cdk target
Q15428	Cajal bodies	Non Dynamic	Non Cdk target
Q15434	Nucleoli	Non Dynamic	Cdk target
Q15435	Nucleoli	Non Dynamic	Non Cdk target
Q15438	Nucleoli	Non Dynamic	Non Cdk target
Q15475	Nucleoli	Non Dynamic	Non Cdk target
Q15477	Nucleoli	Non Dynamic	Non Cdk target
Q15527	Nucleoli	Non Dynamic	Non Cdk target
Q15528	Superenhancers-Mediator	Non Dynamic	Non Cdk target
Q15543	Nucleoli	Non Dynamic	Non Cdk target
Q15555	Stress granules	Non Dynamic	Non Cdk target
Q15572	Nucleoli	Non Dynamic	Non Cdk target
Q15583	PML bodies	Non Dynamic	Non Cdk target
Q15596	Superenhancers-Mediator	Dynamic	Non Cdk target
Q15648	Superenhancers-Mediator	Non Dynamic	Cdk target
Q15652	Superenhancers-Mediator	Non Dynamic	Non Cdk target
Q15654	Stress granules	Non Dynamic	Non Cdk target
Q15691	Stress granules	Non Dynamic	Non Cdk target
Q15717	Stress granules	Dynamic	Cdk target
Q15735	Nucleoli	Non Dynamic	Non Cdk target
Q15777	Nucleoli	Non Dynamic	Non Cdk target
Q15785	Stress granules	Non Dynamic	Non Cdk target
Q15788	Superenhancers-Mediator	Non Dynamic	Cdk target
Q15796	Nucleoli	Non Dynamic	Non Cdk target
Q15910	PML bodies	Non Dynamic	Cdk target
Q15935	Nucleoli	Non Dynamic	Non Cdk target
Q16181	Nucleoli	Non Dynamic	Non Cdk target
Q16288	Nucleoli	Non Dynamic	Non Cdk target
Q16384	Nucleoli	Non Dynamic	Non Cdk target
Q16385	Nucleoli	Non Dynamic	Non Cdk target
Q16514	Nucleoli	Non Dynamic	Non Cdk target
Q16531	Nucleoli	Non Dynamic	Non Cdk target
Q16533	Nucleoli	Non Dynamic	Non Cdk target
Q16540	Nucleoli	Non Dynamic	Non Cdk target
Q16543	Speckles	Non Dynamic	Non Cdk target
Q16555	Stress granules	Non Dynamic	Non Cdk target
Q16560	Nucleoli	Non Dynamic	Non Cdk target
Q16566	Nucleoli	Non Dynamic	Non Cdk target
Q16576	Nucleoli	Non Dynamic	Non Cdk target
Q16594	Superenhancers-Mediator	Non Dynamic	Non Cdk target
Q16630	Stress granules,Speckles,Nucleoli	Non Dynamic	Non Cdk target
Q16637	Stress granules,Cajal bodies	Non Dynamic	Non Cdk target
Q16658	Stress granules	Dynamic	Non Cdk target
Q16666	Nucleoli	Non Dynamic	Cdk target
Q16670	Nucleoli	Non Dynamic	Non Cdk target
Q16763	Speckles	Non Dynamic	Non Cdk target
Q16777	Speckles	Non Dynamic	Non Cdk target
Q16877	Nucleoli	Non Dynamic	Non Cdk target
Q17RN3	Nucleoli	Non Dynamic	Non Cdk target
Q1ED39	Nucleoli	Non Dynamic	Non Cdk target
Q1MSJ5	PML bodies	Non Dynamic	Non Cdk target
Q27J81	Speckles	Non Dynamic	Non Cdk target
Q29RF7	Nucleoli	Non Dynamic	Non Cdk target
Q2I0M4	Nucleoli	Non Dynamic	Non Cdk target
Q2KHN1	Speckles	Non Dynamic	Non Cdk target
Q2KHR3	Superenhancers-Mediator	Non Dynamic	Non Cdk target
Q2NKX9	Nucleoli	Non Dynamic	Non Cdk target
Q2NL82	Nucleoli	Non Dynamic	Cdk target
Q2QGD7	Nucleoli	Non Dynamic	Non Cdk target
Q2TAL8	Superenhancers-Mediator	Non Dynamic	Non Cdk target
Q2TB10	Nucleoli	Non Dynamic	Non Cdk target
Q2YD98	Speckles	Non Dynamic	Non Cdk target
Q32M84	Nucleoli	Non Dynamic	Non Cdk target
Q32NC0	Nucleoli	Non Dynamic	Non Cdk target
Q32P28	Speckles,Nucleoli	Non Dynamic	Non Cdk target
Q32P41	Nucleoli	Non Dynamic	Non Cdk target
Q3B726	Nucleoli	Non Dynamic	Non Cdk target
Q3KR37	Nucleoli	Non Dynamic	Non Cdk target
Q3MHD2	Stress granules	Non Dynamic	Non Cdk target
Q3SXR2	Nucleoli	Non Dynamic	Non Cdk target
Q3SY89	Speckles	Non Dynamic	Non Cdk target
Q3ZCM7	Stress granules	Non Dynamic	Non Cdk target
Q494X3	Nucleoli	Non Dynamic	Non Cdk target
Q49A92	Nucleoli	Non Dynamic	Non Cdk target
Q49AG3	Nucleoli	Non Dynamic	Non Cdk target
Q4G0J3	Nucleoli	Dynamic	Non Cdk target
Q4G0N7	Nucleoli	Non Dynamic	Non Cdk target
Q4LE39	Nucleoli	Non Dynamic	Non Cdk target
Q4VC31	Nucleoli	Non Dynamic	Non Cdk target
Q4VX76	Nucleoli	Non Dynamic	Non Cdk target
Q52LC2	Nucleoli	Non Dynamic	Non Cdk target
Q52LJ0	Nucleoli	Non Dynamic	Non Cdk target
Q53EP0	Stress granules	Non Dynamic	Non Cdk target
Q53EV4	Nucleoli	Non Dynamic	Non Cdk target
Q53GA4	Nucleoli	Non Dynamic	Non Cdk target
Q53GL7	Nucleoli	Non Dynamic	Cdk target
Q53GS7	NPC	Dynamic	Non Cdk target
Q53GS9	Nucleoli	Non Dynamic	Non Cdk target
Q53H47	Nucleoli	Non Dynamic	Non Cdk target
Q53H80	PML bodies	Dynamic	Cdk target
Q53HC9	Nucleoli	Non Dynamic	Non Cdk target
Q53HL2	Nucleoli	Non Dynamic	Cdk target
Q53HV7	Nucleoli	Non Dynamic	Non Cdk target
Q53S58	Nucleoli	Non Dynamic	Non Cdk target
Q53T59	Nucleoli	Non Dynamic	Non Cdk target
Q53T94	Nucleoli	Non Dynamic	Non Cdk target
Q562R1	Stress granules,P-bodies	Non Dynamic	Non Cdk target
Q569K4	Nucleoli	Non Dynamic	Non Cdk target
Q56A73	Nucleoli	Non Dynamic	Non Cdk target
Q5BKY9	Nucleoli	Non Dynamic	Non Cdk target
Q5BKZ1	Nucleoli	Non Dynamic	Non Cdk target
Q5C9Z4	Nucleoli	Non Dynamic	Non Cdk target
Q5DJT8	Nucleoli	Non Dynamic	Non Cdk target
Q5EBN2	Nucleoli	Non Dynamic	Non Cdk target
Q5F1R6	Nucleoli	Non Dynamic	Non Cdk target
Q5GLZ8	Nucleoli	Non Dynamic	Non Cdk target
Q5H909	Stress granules	Non Dynamic	Non Cdk target
Q5HYJ3	Speckles	Non Dynamic	Cdk target
Q5HYK3	Nucleoli	Non Dynamic	Non Cdk target
Q5HYN5	Nucleoli	Non Dynamic	Non Cdk target
Q5JSL3	Nucleoli	Non Dynamic	Non Cdk target
Q5JST6	Nucleoli	Non Dynamic	Non Cdk target
Q5JSZ5	Stress granules	Dynamic	Non Cdk target
Q5JTH9	Nucleoli	Non Dynamic	Non Cdk target
Q5JVF3	Nucleoli	Non Dynamic	Non Cdk target
Q5JVS0	Stress granules	Dynamic	Non Cdk target
Q5JW30	Stress granules	Non Dynamic	Non Cdk target
Q5JXH9	Stress granules	Non Dynamic	Non Cdk target
Q5JXX7	Nucleoli	Non Dynamic	Non Cdk target
Q5JYT7	Nucleoli	Non Dynamic	Non Cdk target
Q5M775	Nucleoli	Dynamic	Non Cdk target
Q5M7Z0	Nucleoli	Non Dynamic	Non Cdk target
Q5MJ09	Nucleoli	Non Dynamic	Non Cdk target
Q5MJ10	Nucleoli	Non Dynamic	Non Cdk target
Q5MJ70	Nucleoli	Non Dynamic	Non Cdk target
Q5QJ38	Nucleoli	Non Dynamic	Non Cdk target
Q5QJE6	Nucleoli	Dynamic	Non Cdk target
Q5QP82	Nucleoli	Non Dynamic	Non Cdk target
Q5RKV6	Nucleoli	Non Dynamic	Non Cdk target
Q5SQQ9	Nucleoli	Non Dynamic	Non Cdk target
Q5SRE5	NPC,Nucleoli	Non Dynamic	Non Cdk target
Q5SSJ5	Nucleoli	Non Dynamic	Cdk target
Q5SXM1	Nucleoli	Non Dynamic	Non Cdk target
Q5SY16	Nucleoli	Non Dynamic	Non Cdk target
Q5T0B9	Nucleoli	Non Dynamic	Non Cdk target
Q5T0V7	Stress granules	Non Dynamic	Non Cdk target
Q5T124	Nucleoli	Non Dynamic	Non Cdk target
Q5T1M5	Nucleoli	Non Dynamic	Non Cdk target
Q5T280	Nucleoli	Non Dynamic	Non Cdk target
Q5T3I0	Nucleoli	Non Dynamic	Non Cdk target
Q5T447	Speckles	Non Dynamic	Non Cdk target
Q5T481	Nucleoli	Non Dynamic	Non Cdk target
Q5T4B2	Nucleoli	Dynamic	Non Cdk target
Q5T6C5	Nucleoli	Non Dynamic	Non Cdk target
Q5T6F2	Stress granules,Speckles,Superenhancers-Mediator	Non Dynamic	Non Cdk target
Q5T6W5	Stress granules	Non Dynamic	Non Cdk target
Q5T7V8	Nucleoli	Non Dynamic	Non Cdk target
Q5T8I3	Nucleoli	Non Dynamic	Non Cdk target
Q5T8P6	Stress granules	Non Dynamic	Non Cdk target
Q5TAP6	Nucleoli	Non Dynamic	Non Cdk target
Q5TAQ9	Superenhancers-Mediator	Non Dynamic	Non Cdk target
Q5TAX3	P-bodies,Nucleoli	Non Dynamic	Non Cdk target
Q5TB30	Nucleoli	Non Dynamic	Cdk target
Q5TC79	Nucleoli	Non Dynamic	Non Cdk target
Q5TC82	Stress granules	Dynamic	Non Cdk target
Q5TEA3	Nucleoli	Non Dynamic	Non Cdk target
Q5U5Q3	Stress granules	Non Dynamic	Non Cdk target
Q5UAW9	Nucleoli	Non Dynamic	Non Cdk target
Q5UIP0	53BP1 bodies	Dynamic	Cdk target
Q5VT79	Speckles	Non Dynamic	Non Cdk target
Q5VT97	Nucleoli	Non Dynamic	Non Cdk target
Q5VTR2	Nucleoli	Dynamic	Non Cdk target
Q5VUJ6	Nucleoli	Non Dynamic	Non Cdk target
Q5VV52	Nucleoli	Non Dynamic	Non Cdk target
Q5VWJ9	Nucleoli	Non Dynamic	Non Cdk target
Q5VY09	Nucleoli	Non Dynamic	Non Cdk target
Q5VZL5	Nucleoli	Non Dynamic	Non Cdk target
Q5VZY2	Nucleoli	Non Dynamic	Non Cdk target
Q5W0Q7	Cajal bodies	Non Dynamic	Non Cdk target
Q63HK3	Nucleoli	Non Dynamic	Non Cdk target
Q63HN8	Speckles	Non Dynamic	Non Cdk target
Q63ZY3	Stress granules	Non Dynamic	Non Cdk target
Q641Q2	Nucleoli	Dynamic	Cdk target
Q658P3	Nucleoli	Non Dynamic	Non Cdk target
Q66K14	Nucleoli	Non Dynamic	Non Cdk target
Q66PJ3	Speckles,Nucleoli	Non Dynamic	Non Cdk target
Q67FW5	Nucleoli	Non Dynamic	Non Cdk target
Q68CP9	Speckles	Non Dynamic	Non Cdk target
Q68CQ4	Nucleoli	Non Dynamic	Non Cdk target
Q68D10	Nucleoli	Non Dynamic	Non Cdk target
Q68DC2	Nucleoli	Non Dynamic	Non Cdk target
Q68DE3	Nucleoli	Non Dynamic	Non Cdk target
Q68E01	Nucleoli	Non Dynamic	Non Cdk target
Q68EA5	Nucleoli	Non Dynamic	Non Cdk target
Q68G74	Nucleoli	Non Dynamic	Non Cdk target
Q68G75	Nucleoli	Dynamic	Non Cdk target
Q69YG0	Nucleoli	Non Dynamic	Non Cdk target
Q69YQ0	Stress granules	Non Dynamic	Non Cdk target
Q6AI12	Nucleoli	Non Dynamic	Non Cdk target
Q6AW86	Nucleoli	Non Dynamic	Non Cdk target
Q6AWB1	Stress granules	Non Dynamic	Non Cdk target
Q6AZW8	Nucleoli	Non Dynamic	Non Cdk target
Q6BEB4	Nucleoli	Non Dynamic	Non Cdk target
Q6DHV5	Nucleoli	Non Dynamic	Non Cdk target
Q6DKI1	Nucleoli	Non Dynamic	Non Cdk target
Q6DKI7	Nucleoli	Non Dynamic	Non Cdk target
Q6DKJ4	Speckles	Non Dynamic	Non Cdk target
Q6DN90	Nucleoli	Non Dynamic	Non Cdk target
Q6E0U4	P-bodies	Non Dynamic	Non Cdk target
Q6EMK4	Nucleoli	Non Dynamic	Non Cdk target
Q6FI13	Speckles	Non Dynamic	Non Cdk target
Q6IA17	Nucleoli	Non Dynamic	Non Cdk target
Q6IBW4	Nucleoli	Non Dynamic	Non Cdk target
Q6IE36	PML bodies	Non Dynamic	Non Cdk target
Q6IPT2	Nucleoli	Non Dynamic	Non Cdk target
Q6IPU0	Nucleoli	Non Dynamic	Non Cdk target
Q6IQ16	Cajal bodies	Non Dynamic	Non Cdk target
Q6IS24	Nucleoli	Non Dynamic	Non Cdk target
Q6KC79	Nucleoli	Non Dynamic	Cdk target
Q6NSI3	Speckles	Non Dynamic	Non Cdk target
Q6NSI8	Nucleoli	Non Dynamic	Non Cdk target
Q6NSZ9	Nucleoli	Non Dynamic	Non Cdk target
Q6NUM9	Nucleoli	Non Dynamic	Non Cdk target
Q6NW34	Nucleoli	Non Dynamic	Non Cdk target
Q6NX45	PML bodies	Non Dynamic	Non Cdk target
Q6NXT1	PML bodies	Non Dynamic	Non Cdk target
Q6NYC8	Stress granules	Non Dynamic	Non Cdk target
Q6P050	Nucleoli	Non Dynamic	Non Cdk target
Q6P0N0	Nucleoli	Non Dynamic	Non Cdk target
Q6P158	Nucleoli	Non Dynamic	Non Cdk target
Q6P1J9	Stress granules,Nucleoli	Non Dynamic	Non Cdk target
Q6P1N0	Nucleoli	Non Dynamic	Cdk target
Q6P1Q0	Nucleoli	Non Dynamic	Non Cdk target
Q6P2C8	Nucleoli,Superenhancers-Mediator	Non Dynamic	Non Cdk target
Q6P2E9	Stress granules,P-bodies	Non Dynamic	Non Cdk target
Q6P2H3	Nucleoli	Non Dynamic	Non Cdk target
Q6P2Q9	Nucleoli	Non Dynamic	Non Cdk target
Q6P3X3	Nucleoli	Non Dynamic	Non Cdk target
Q6P4F7	Nucleoli	Non Dynamic	Cdk target
Q6P5R6	Nucleoli	Non Dynamic	Non Cdk target
Q6P9B6	Nucleoli	Non Dynamic	Non Cdk target
Q6P9G0	Nucleoli	Non Dynamic	Non Cdk target
Q6PCB5	Speckles	Non Dynamic	Non Cdk target
Q6PEW1	PML bodies	Non Dynamic	Non Cdk target
Q6PF15	Nucleoli	Non Dynamic	Non Cdk target
Q6PFW1	Stress granules	Non Dynamic	Non Cdk target
Q6PG37	Nucleoli	Non Dynamic	Non Cdk target
Q6PGQ1	Nucleoli	Non Dynamic	Non Cdk target
Q6PGQ7	Nucleoli	Non Dynamic	Cdk target
Q6PI98	Nucleoli	Non Dynamic	Non Cdk target
Q6PJG6	Stress granules	Non Dynamic	Non Cdk target
Q6PJP8	Nucleoli	Dynamic	Non Cdk target
Q6PJT7	Speckles	Dynamic	Non Cdk target
Q6PK04	Nucleoli	Non Dynamic	Non Cdk target
Q6PK81	Nucleoli	Non Dynamic	Non Cdk target
Q6PKG0	Stress granules	Non Dynamic	Cdk target
Q6PL18	Stress granules	Dynamic	Non Cdk target
Q6QHC5	Nucleoli	Non Dynamic	Non Cdk target
Q6R2W3	Nucleoli	Non Dynamic	Non Cdk target
Q6RFH5	Nucleoli	Non Dynamic	Non Cdk target
Q6T311	Nucleoli	Non Dynamic	Non Cdk target
Q6TCH4	Nucleoli	Non Dynamic	Non Cdk target
Q6TFL3	Nucleoli	Non Dynamic	Non Cdk target
Q6UWH4	Nucleoli	Non Dynamic	Non Cdk target
Q6UWP8	P-bodies	Non Dynamic	Non Cdk target
Q6UWX4	PML bodies	Non Dynamic	Non Cdk target
Q6UX34	Nucleoli	Non Dynamic	Non Cdk target
Q6UX72	Nucleoli	Non Dynamic	Non Cdk target
Q6UXB0	Nucleoli	Non Dynamic	Non Cdk target
Q6UXF1	Nucleoli	Non Dynamic	Non Cdk target
Q6UXN9	Nucleoli,Superenhancers-Mediator	Non Dynamic	Non Cdk target
Q6UY11	Nucleoli	Non Dynamic	Non Cdk target
Q6XZF7	Nucleoli	Non Dynamic	Non Cdk target
Q6Y7W6	Speckles	Non Dynamic	Cdk target
Q6YP21	Nucleoli	Non Dynamic	Non Cdk target
Q6ZMT4	Nucleoli	Non Dynamic	Non Cdk target
Q6ZMV7	Nucleoli	Non Dynamic	Non Cdk target
Q6ZMY3	Nucleoli	Non Dynamic	Non Cdk target
Q6ZN04	Stress granules	Non Dynamic	Non Cdk target
Q6ZN11	Nucleoli	Non Dynamic	Non Cdk target
Q6ZN17	Stress granules,Nucleoli	Non Dynamic	Non Cdk target
Q6ZNB5	Nucleoli	Non Dynamic	Non Cdk target
Q6ZNX1	Nucleoli	Non Dynamic	Non Cdk target
Q6ZQX7	Nucleoli	Non Dynamic	Non Cdk target
Q6ZRH7	Nucleoli	Non Dynamic	Non Cdk target
Q6ZSC3	Nucleoli	Non Dynamic	Non Cdk target
Q6ZT12	Nucleoli	Non Dynamic	Non Cdk target
Q6ZTQ4	Nucleoli	Non Dynamic	Non Cdk target
Q6ZU67	Nucleoli	Non Dynamic	Non Cdk target
Q6ZUS6	Nucleoli	Non Dynamic	Non Cdk target
Q6ZUT6	Stress granules	Non Dynamic	Non Cdk target
Q6ZUT9	Nucleoli	Non Dynamic	Non Cdk target
Q6ZUU3	Nucleoli	Non Dynamic	Non Cdk target
Q6ZVD7	Nucleoli	Non Dynamic	Non Cdk target
Q6ZVF9	Nucleoli	Non Dynamic	Non Cdk target
Q70EK9	Nucleoli	Non Dynamic	Non Cdk target
Q70IA6	Nucleoli	Non Dynamic	Non Cdk target
Q712K3	Nucleoli	Non Dynamic	Non Cdk target
Q719H9	Nucleoli	Non Dynamic	Non Cdk target
Q71F56	Superenhancers-Mediator	Non Dynamic	Non Cdk target
Q71RC2	Stress granules,Nucleoli	Non Dynamic	Non Cdk target
Q71SY5	Superenhancers-Mediator	Non Dynamic	Non Cdk target
Q71UI9	Stress granules	Non Dynamic	Non Cdk target
Q71UM5	Nucleoli	Non Dynamic	Cdk target
Q76FK4	Nucleoli	Non Dynamic	Non Cdk target
Q7KZF4	Stress granules	Non Dynamic	Non Cdk target
Q7L014	Nucleoli	Non Dynamic	Non Cdk target
Q7L190	Nucleoli	Non Dynamic	Non Cdk target
Q7L2E3	Stress granules,P-bodies,PML bodies	Non Dynamic	Non Cdk target
Q7L2H7	Stress granules	Non Dynamic	Non Cdk target
Q7L3S4	Nucleoli	Non Dynamic	Non Cdk target
Q7L3T8	Nucleoli	Non Dynamic	Non Cdk target
Q7L4I2	Nucleoli	Non Dynamic	Non Cdk target
Q7L590	Nucleoli	Dynamic	Non Cdk target
Q7L5A3	Nucleoli	Non Dynamic	Non Cdk target
Q7L5D6	Nucleoli	Non Dynamic	Non Cdk target
Q7L8W6	Nucleoli	Non Dynamic	Non Cdk target
Q7L945	Nucleoli	Non Dynamic	Non Cdk target
Q7L9L4	Nucleoli	Non Dynamic	Non Cdk target
Q7LBC6	Nucleoli	Dynamic	Non Cdk target
Q7RTS3	53BP1 bodies	Non Dynamic	Non Cdk target
Q7RTT5	Nucleoli	Non Dynamic	Non Cdk target
Q7Z2E3	Nucleoli	Dynamic	Non Cdk target
Q7Z2T5	Nucleoli	Non Dynamic	Non Cdk target
Q7Z2W4	Stress granules,P-bodies	Non Dynamic	Non Cdk target
Q7Z2Z2	Nucleoli	Non Dynamic	Non Cdk target
Q7Z333	53BP1 bodies,Nucleoli	Non Dynamic	Non Cdk target
Q7Z3B4	NPC	Non Dynamic	Non Cdk target
Q7Z3U7	Nucleoli	Non Dynamic	Non Cdk target
Q7Z3V5	Nucleoli	Non Dynamic	Non Cdk target
Q7Z401	Nucleoli	Non Dynamic	Non Cdk target
Q7Z417	Stress granules	Non Dynamic	Cdk target
Q7Z419	Nucleoli	Non Dynamic	Non Cdk target
Q7Z429	Nucleoli	Non Dynamic	Non Cdk target
Q7Z4F1	Nucleoli	Non Dynamic	Non Cdk target
Q7Z4H3	Nucleoli	Non Dynamic	Non Cdk target
Q7Z4W1	Nucleoli	Non Dynamic	Non Cdk target
Q7Z692	Nucleoli	Non Dynamic	Non Cdk target
Q7Z6G8	Cajal bodies	Non Dynamic	Non Cdk target
Q7Z6Z7	Nucleoli	Dynamic	Non Cdk target
Q7Z7M9	Nucleoli	Non Dynamic	Non Cdk target
Q86SE8	Nucleoli	Dynamic	Non Cdk target
Q86SE9	Nucleoli	Non Dynamic	Non Cdk target
Q86SG5	Stress granules	Non Dynamic	Non Cdk target
Q86SQ0	Stress granules	Non Dynamic	Non Cdk target
Q86T82	Nucleoli	Non Dynamic	Cdk target
Q86TI0	Nucleoli	Non Dynamic	Non Cdk target
Q86TJ5	Nucleoli	Non Dynamic	Non Cdk target
Q86TM3	Nucleoli	Non Dynamic	Non Cdk target
Q86U06	Speckles	Non Dynamic	Non Cdk target
Q86U38	Nucleoli	Non Dynamic	Non Cdk target
Q86U44	Speckles	Non Dynamic	Non Cdk target
Q86UA6	Nucleoli	Non Dynamic	Non Cdk target
Q86UC2	PML bodies	Non Dynamic	Non Cdk target
Q86UD0	Nucleoli	Non Dynamic	Non Cdk target
Q86UK0	Nucleoli	Non Dynamic	Non Cdk target
Q86UP3	Nucleoli	Non Dynamic	Non Cdk target
Q86UP6	Nucleoli	Non Dynamic	Non Cdk target
Q86US8	Nucleoli	Non Dynamic	Non Cdk target
Q86V48	Stress granules	Non Dynamic	Non Cdk target
Q86V81	Nucleoli	Dynamic	Non Cdk target
Q86VI3	Nucleoli	Non Dynamic	Non Cdk target
Q86VM9	Speckles	Non Dynamic	Cdk target
Q86VQ1	Nucleoli	Non Dynamic	Non Cdk target
Q86VZ6	Nucleoli	Non Dynamic	Non Cdk target
Q86W56	Stress granules	Non Dynamic	Non Cdk target
Q86W92	Speckles	Dynamic	Non Cdk target
Q86WX3	Nucleoli	Non Dynamic	Non Cdk target
Q86X24	Nucleoli	Non Dynamic	Non Cdk target
Q86X53	Nucleoli	Non Dynamic	Non Cdk target
Q86X55	Superenhancers-Mediator	Non Dynamic	Non Cdk target
Q86XF7	Nucleoli	Non Dynamic	Non Cdk target
Q86XI2	Nucleoli	Non Dynamic	Non Cdk target
Q86XP3	Nucleoli	Dynamic	Non Cdk target
Q86XR5	Nucleoli	Non Dynamic	Non Cdk target
Q86YF9	Stress granules	Non Dynamic	Non Cdk target
Q86YV6	Nucleoli	Non Dynamic	Non Cdk target
Q86YW9	Nucleoli,Superenhancers-Mediator	Non Dynamic	Non Cdk target
Q8IU60	P-bodies	Non Dynamic	Non Cdk target
Q8IUC6	Nucleoli	Non Dynamic	Non Cdk target
Q8IUF8	Nucleoli	Non Dynamic	Non Cdk target
Q8IUH3	PML bodies	Non Dynamic	Non Cdk target
Q8IUX4	P-bodies	Non Dynamic	Non Cdk target
Q8IUY3	Nucleoli	Non Dynamic	Non Cdk target
Q8IV03	Nucleoli	Non Dynamic	Non Cdk target
Q8IV42	Nucleoli	Non Dynamic	Non Cdk target
Q8IV48	Nucleoli	Non Dynamic	Non Cdk target
Q8IVF5	Nucleoli	Non Dynamic	Non Cdk target
Q8IVF6	Nucleoli	Non Dynamic	Non Cdk target
Q8IVL6	Nucleoli	Non Dynamic	Non Cdk target
Q8IVY1	Nucleoli	Non Dynamic	Non Cdk target
Q8IWA0	Nucleoli	Non Dynamic	Non Cdk target
Q8IWR0	Stress granules	Non Dynamic	Non Cdk target
Q8IWS0	Nucleoli	Non Dynamic	Cdk target
Q8IWZ8	Speckles	Non Dynamic	Non Cdk target
Q8IX06	Nucleoli	Non Dynamic	Non Cdk target
Q8IX12	Stress granules,Nucleoli,Superenhancers-Mediator	Non Dynamic	Non Cdk target
Q8IX15	Nucleoli	Non Dynamic	Non Cdk target
Q8IXJ6	Nucleoli	Non Dynamic	Cdk target
Q8IXJ9	Nucleoli	Non Dynamic	Non Cdk target
Q8IXN7	Nucleoli	Non Dynamic	Non Cdk target
Q8IXQ4	Nucleoli	Non Dynamic	Non Cdk target
Q8IXW5	Nucleoli	Non Dynamic	Non Cdk target
Q8IY18	Nucleoli	Non Dynamic	Non Cdk target
Q8IY37	Nucleoli	Non Dynamic	Non Cdk target
Q8IY47	Nucleoli	Non Dynamic	Non Cdk target
Q8IY50	Nucleoli	Non Dynamic	Non Cdk target
Q8IY81	Stress granules,Nucleoli	Non Dynamic	Non Cdk target
Q8IYB3	Speckles	Non Dynamic	Cdk target
Q8IYF1	Speckles	Non Dynamic	Non Cdk target
Q8IYH5	Nucleoli	Non Dynamic	Non Cdk target
Q8IYJ2	Nucleoli	Non Dynamic	Non Cdk target
Q8IYL9	Nucleoli	Non Dynamic	Non Cdk target
Q8IYM9	Cajal bodies	Non Dynamic	Non Cdk target
Q8IYN9	Stress granules	Non Dynamic	Non Cdk target
Q8IYT2	PML bodies	Non Dynamic	Non Cdk target
Q8IYW5	53BP1 bodies	Non Dynamic	Non Cdk target
Q8IZ40	Superenhancers-Mediator	Non Dynamic	Non Cdk target
Q8IZ81	Nucleoli	Non Dynamic	Non Cdk target
Q8IZ83	PML bodies	Non Dynamic	Non Cdk target
Q8IZA0	Nucleoli	Non Dynamic	Non Cdk target
Q8IZD0	Nucleoli	Non Dynamic	Non Cdk target
Q8IZD4	P-bodies	Non Dynamic	Non Cdk target
Q8IZH2	Stress granules	Dynamic	Non Cdk target
Q8IZL2	Superenhancers-Mediator	Non Dynamic	Non Cdk target
Q8IZL8	Nucleoli	Non Dynamic	Cdk target
Q8IZN3	Nucleoli	Non Dynamic	Non Cdk target
Q8IZQ1	Nucleoli	Non Dynamic	Non Cdk target
Q8IZQ5	Nucleoli	Non Dynamic	Non Cdk target
Q8IZU3	Stress granules	Non Dynamic	Non Cdk target
Q8N0T1	Nucleoli	Non Dynamic	Non Cdk target
Q8N0V3	Nucleoli	Non Dynamic	Non Cdk target
Q8N0Y2	Speckles,Nucleoli	Non Dynamic	Non Cdk target
Q8N122	Stress granules	Dynamic	Cdk target
Q8N140	Nucleoli	Non Dynamic	Non Cdk target
Q8N163	Superenhancers-Mediator	Non Dynamic	Non Cdk target
Q8N187	Nucleoli	Non Dynamic	Non Cdk target
Q8N1F7	NPC	Dynamic	Non Cdk target
Q8N1G1	Nucleoli	Non Dynamic	Non Cdk target
Q8N1G4	Nucleoli	Non Dynamic	Non Cdk target
Q8N1H7	Nucleoli	Non Dynamic	Non Cdk target
Q8N1I0	Nucleoli	Non Dynamic	Non Cdk target
Q8N1L9	Nucleoli	Non Dynamic	Non Cdk target
Q8N1Q1	Nucleoli	Non Dynamic	Non Cdk target
Q8N2H9	Nucleoli	Non Dynamic	Non Cdk target
Q8N2W9	Cajal bodies	Non Dynamic	Non Cdk target
Q8N319	Nucleoli	Non Dynamic	Non Cdk target
Q8N3U4	Speckles	Non Dynamic	Non Cdk target
Q8N3Z6	Nucleoli	Non Dynamic	Non Cdk target
Q8N474	Nucleoli	Non Dynamic	Non Cdk target
Q8N4C6	Nucleoli	Non Dynamic	Non Cdk target
Q8N4L1	Nucleoli	Non Dynamic	Non Cdk target
Q8N4L8	Nucleoli	Non Dynamic	Non Cdk target
Q8N4N8	Nucleoli	Non Dynamic	Non Cdk target
Q8N543	Stress granules	Non Dynamic	Non Cdk target
Q8N554	Nucleoli	Non Dynamic	Non Cdk target
Q8N567	Nucleoli	Non Dynamic	Non Cdk target
Q8N594	Nucleoli	Non Dynamic	Non Cdk target
Q8N5A5	Cajal bodies	Non Dynamic	Non Cdk target
Q8N5B7	Nucleoli	Non Dynamic	Non Cdk target
Q8N5C7	Nucleoli	Non Dynamic	Non Cdk target
Q8N5G0	Nucleoli	Non Dynamic	Non Cdk target
Q8N5P1	Speckles	Non Dynamic	Non Cdk target
Q8N5X7	Nucleoli	Non Dynamic	Non Cdk target
Q8N684	Nucleoli	Non Dynamic	Non Cdk target
Q8N6U8	Nucleoli	Non Dynamic	Non Cdk target
Q8N752	Nucleoli	Non Dynamic	Non Cdk target
Q8N7C4	Nucleoli	Non Dynamic	Non Cdk target
Q8N7U6	Nucleoli	Non Dynamic	Non Cdk target
Q8N7W2	Nucleoli	Non Dynamic	Non Cdk target
Q8N831	Nucleoli	Non Dynamic	Non Cdk target
Q8N859	Nucleoli	Non Dynamic	Non Cdk target
Q8N8A6	Nucleoli	Dynamic	Non Cdk target
Q8N8D1	Nucleoli	Non Dynamic	Non Cdk target
Q8N8J6	Nucleoli	Non Dynamic	Non Cdk target
Q8N9E0	Nucleoli	Non Dynamic	Non Cdk target
Q8N9I9	Nucleoli	Non Dynamic	Non Cdk target
Q8N9N2	Stress granules	Non Dynamic	Non Cdk target
Q8N9Q2	Nucleoli	Non Dynamic	Non Cdk target
Q8N9T8	Nucleoli	Non Dynamic	Cdk target
Q8N9V3	Nucleoli	Non Dynamic	Non Cdk target
Q8NAA5	Nucleoli	Non Dynamic	Non Cdk target
Q8NB16	Nucleoli	Non Dynamic	Non Cdk target
Q8NB90	Nucleoli	Non Dynamic	Non Cdk target
Q8NBB4	Nucleoli	Non Dynamic	Non Cdk target
Q8NBI2	Nucleoli	Non Dynamic	Non Cdk target
Q8NBP5	Nucleoli	Non Dynamic	Non Cdk target
Q8NBT2	Nucleoli	Non Dynamic	Non Cdk target
Q8NBU5	Nucleoli	Non Dynamic	Non Cdk target
Q8NBZ0	PML bodies	Non Dynamic	Cdk target
Q8NC51	Stress granules,Nucleoli,Cajal bodies	Non Dynamic	Non Cdk target
Q8NC69	Nucleoli,PML bodies	Non Dynamic	Non Cdk target
Q8NCD3	Nucleoli	Non Dynamic	Cdk target
Q8NCL4	Nucleoli	Non Dynamic	Non Cdk target
Q8NCS4	Nucleoli	Non Dynamic	Non Cdk target
Q8NCW0	Nucleoli	Non Dynamic	Non Cdk target
Q8ND24	Stress granules	Dynamic	Non Cdk target
Q8ND30	Speckles	Dynamic	Non Cdk target
Q8ND56	P-bodies	Dynamic	Non Cdk target
Q8ND82	Nucleoli	Non Dynamic	Non Cdk target
Q8NDC0	Stress granules	Dynamic	Non Cdk target
Q8NDD1	Nucleoli	Non Dynamic	Non Cdk target
Q8NDF8	Nucleoli	Non Dynamic	Non Cdk target
Q8NDT2	Speckles	Non Dynamic	Cdk target
Q8NDZ2	Nucleoli	Non Dynamic	Non Cdk target
Q8NE71	Nucleoli	Dynamic	Non Cdk target
Q8NEA4	Nucleoli	Non Dynamic	Non Cdk target
Q8NEC7	Nucleoli	Non Dynamic	Non Cdk target
Q8NEF9	Nucleoli	Dynamic	Non Cdk target
Q8NEJ9	Nucleoli	Non Dynamic	Non Cdk target
Q8NEM7	Nucleoli	Non Dynamic	Non Cdk target
Q8NEN9	Nucleoli	Non Dynamic	Non Cdk target
Q8NEP7	Nucleoli	Non Dynamic	Non Cdk target
Q8NF91	Stress granules	Non Dynamic	Non Cdk target
Q8NF99	Nucleoli	Non Dynamic	Non Cdk target
Q8NFH3	NPC	Non Dynamic	Non Cdk target
Q8NFH5	NPC	Dynamic	Cdk target
Q8NFP9	Nucleoli	Non Dynamic	Non Cdk target
Q8NFR7	Nucleoli	Non Dynamic	Non Cdk target
Q8NFW8	Nucleoli	Non Dynamic	Non Cdk target
Q8NFW9	Nucleoli	Non Dynamic	Non Cdk target
Q8NG27	Nucleoli,PML bodies	Non Dynamic	Non Cdk target
Q8NG50	Nucleoli	Non Dynamic	Non Cdk target
Q8NHM5	Nucleoli	Non Dynamic	Non Cdk target
Q8NHQ9	Nucleoli	Non Dynamic	Non Cdk target
Q8NHR7	Nucleoli	Non Dynamic	Non Cdk target
Q8NHS4	Nucleoli	Non Dynamic	Non Cdk target
Q8NHU0	Nucleoli	Non Dynamic	Non Cdk target
Q8NHU6	Stress granules	Non Dynamic	Cdk target
Q8NHX9	Nucleoli	Non Dynamic	Non Cdk target
Q8NI36	Nucleoli	Non Dynamic	Non Cdk target
Q8TAF7	Nucleoli	Non Dynamic	Non Cdk target
Q8TAU0	Nucleoli	Non Dynamic	Non Cdk target
Q8TB69	Nucleoli	Non Dynamic	Non Cdk target
Q8TBB5	Nucleoli	Non Dynamic	Non Cdk target
Q8TBF4	Nucleoli	Non Dynamic	Non Cdk target
Q8TBK6	Nucleoli	Non Dynamic	Non Cdk target
Q8TBZ6	Nucleoli	Non Dynamic	Non Cdk target
Q8TC21	Nucleoli	Non Dynamic	Non Cdk target
Q8TC57	Nucleoli	Non Dynamic	Non Cdk target
Q8TC92	Speckles	Non Dynamic	Non Cdk target
Q8TCG1	Stress granules	Non Dynamic	Non Cdk target
Q8TCN5	Nucleoli	Non Dynamic	Non Cdk target
Q8TD17	PML bodies	Non Dynamic	Non Cdk target
Q8TDB6	Stress granules	Non Dynamic	Non Cdk target
Q8TDD1	Nucleoli	Non Dynamic	Non Cdk target
Q8TDD5	Nucleoli	Non Dynamic	Non Cdk target
Q8TDN6	P-bodies,Nucleoli	Non Dynamic	Non Cdk target
Q8TE49	Nucleoli	Non Dynamic	Non Cdk target
Q8TE82	Nucleoli	Non Dynamic	Non Cdk target
Q8TEA7	Nucleoli	Non Dynamic	Non Cdk target
Q8TEA8	Nucleoli	Non Dynamic	Non Cdk target
Q8TED0	P-bodies,Nucleoli	Non Dynamic	Non Cdk target
Q8TEM1	NPC	Non Dynamic	Cdk target
Q8TEQ8	Nucleoli	Non Dynamic	Non Cdk target
Q8TF39	Nucleoli	Non Dynamic	Non Cdk target
Q8TF46	Nucleoli	Non Dynamic	Non Cdk target
Q8WTP8	Nucleoli	Non Dynamic	Non Cdk target
Q8WTS6	Nucleoli	Non Dynamic	Non Cdk target
Q8WTT2	Nucleoli	Non Dynamic	Non Cdk target
Q8WTV1	Nucleoli	Non Dynamic	Non Cdk target
Q8WUJ1	Nucleoli	Non Dynamic	Non Cdk target
Q8WUM0	NPC	Dynamic	Cdk target
Q8WUM4	Stress granules	Non Dynamic	Non Cdk target
Q8WUP2	Nucleoli	Non Dynamic	Non Cdk target
Q8WUT4	Nucleoli	Non Dynamic	Non Cdk target
Q8WV22	Nucleoli	Non Dynamic	Non Cdk target
Q8WV24	Nucleoli	Non Dynamic	Non Cdk target
Q8WV44	Nucleoli	Non Dynamic	Non Cdk target
Q8WV74	Nucleoli	Non Dynamic	Non Cdk target
Q8WV99	Nucleoli	Non Dynamic	Non Cdk target
Q8WVB3	Nucleoli	Non Dynamic	Non Cdk target
Q8WVC0	Nucleoli	Dynamic	Non Cdk target
Q8WVC6	Speckles	Non Dynamic	Non Cdk target
Q8WVF1	Nucleoli	Non Dynamic	Non Cdk target
Q8WVI7	Nucleoli	Non Dynamic	Non Cdk target
Q8WVJ9	Nucleoli	Non Dynamic	Non Cdk target
Q8WVL7	Nucleoli	Non Dynamic	Non Cdk target
Q8WVM0	Nucleoli	Non Dynamic	Non Cdk target
Q8WVV9	Nucleoli	Non Dynamic	Non Cdk target
Q8WVY7	Nucleoli	Non Dynamic	Non Cdk target
Q8WW01	Nucleoli	Non Dynamic	Non Cdk target
Q8WWM7	Stress granules	Dynamic	Non Cdk target
Q8WWN9	Nucleoli	Non Dynamic	Non Cdk target
Q8WWY3	Cajal bodies	Non Dynamic	Cdk target
Q8WX93	Stress granules	Non Dynamic	Cdk target
Q8WXE1	Nucleoli	Non Dynamic	Cdk target
Q8WXE9	Nucleoli	Non Dynamic	Non Cdk target
Q8WXF1	Speckles,Nucleoli	Non Dynamic	Non Cdk target
Q8WXG1	Nucleoli	Non Dynamic	Non Cdk target
Q8WXS4	Nucleoli	Non Dynamic	Non Cdk target
Q8WY54	Nucleoli	Non Dynamic	Non Cdk target
Q8WYA1	Nucleoli	Non Dynamic	Non Cdk target
Q8WYA6	Nucleoli	Non Dynamic	Non Cdk target
Q8WYK1	Nucleoli	Non Dynamic	Non Cdk target
Q8WYN3	Nucleoli	Non Dynamic	Non Cdk target
Q8WYP3	Nucleoli	Non Dynamic	Non Cdk target
Q8WYP5	NPC	Dynamic	Cdk target
Q92484	Nucleoli	Non Dynamic	Non Cdk target
Q92499	Stress granules,53BP1 bodies,Nucleoli	Non Dynamic	Non Cdk target
Q92522	Stress granules,Nucleoli	Non Dynamic	Non Cdk target
Q92540	P-bodies	Non Dynamic	Non Cdk target
Q92541	Speckles	Non Dynamic	Non Cdk target
Q92547	53BP1 bodies	Dynamic	Cdk target
Q92551	Nucleoli	Non Dynamic	Non Cdk target
Q92552	Nucleoli	Non Dynamic	Non Cdk target
Q92574	Stress granules	Non Dynamic	Cdk target
Q92613	Nucleoli	Non Dynamic	Non Cdk target
Q92615	Stress granules	Non Dynamic	Non Cdk target
Q92616	Nucleoli	Non Dynamic	Non Cdk target
Q92620	Speckles	Non Dynamic	Cdk target
Q92621	NPC	Dynamic	Non Cdk target
Q92636	Nucleoli	Non Dynamic	Non Cdk target
Q92665	Nucleoli	Non Dynamic	Non Cdk target
Q92692	Nucleoli	Non Dynamic	Non Cdk target
Q92747	Nucleoli	Non Dynamic	Non Cdk target
Q92750	Nucleoli	Non Dynamic	Non Cdk target
Q92766	Speckles	Non Dynamic	Cdk target
Q92793	Speckles,Superenhancers-Mediator	Non Dynamic	Non Cdk target
Q92794	PML bodies	Non Dynamic	Cdk target
Q92796	Nucleoli	Non Dynamic	Non Cdk target
Q92841	Nucleoli	Non Dynamic	Non Cdk target
Q92844	Nucleoli	Non Dynamic	Non Cdk target
Q92878	53BP1 bodies,Nucleoli	Non Dynamic	Non Cdk target
Q92879	Stress granules	Non Dynamic	Non Cdk target
Q92890	Nucleoli	Dynamic	Non Cdk target
Q92900	P-bodies	Dynamic	Non Cdk target
Q92915	Nucleoli	Non Dynamic	Non Cdk target
Q92945	Stress granules	Dynamic	Cdk target
Q92953	Nucleoli	Non Dynamic	Non Cdk target
Q92966	Nucleoli	Non Dynamic	Non Cdk target
Q92973	Stress granules	Non Dynamic	Non Cdk target
Q92979	Nucleoli	Non Dynamic	Non Cdk target
Q92993	PML bodies	Non Dynamic	Cdk target
Q92994	Stress granules	Non Dynamic	Non Cdk target
Q93052	Stress granules	Dynamic	Non Cdk target
Q93062	Stress granules	Non Dynamic	Non Cdk target
Q93074	Superenhancers-Mediator	Non Dynamic	Non Cdk target
Q969E8	Nucleoli	Non Dynamic	Non Cdk target
Q969G9	Nucleoli	Non Dynamic	Non Cdk target
Q969H6	Nucleoli	Non Dynamic	Non Cdk target
Q969K4	Nucleoli	Non Dynamic	Non Cdk target
Q969L4	Cajal bodies	Non Dynamic	Non Cdk target
Q969Q0	PML bodies	Non Dynamic	Non Cdk target
Q969S3	Nucleoli	Non Dynamic	Non Cdk target
Q969X6	Nucleoli	Non Dynamic	Non Cdk target
Q96A61	Nucleoli	Non Dynamic	Non Cdk target
Q96A65	Nucleoli	Dynamic	Cdk target
Q96A72	Stress granules	Non Dynamic	Non Cdk target
Q96AE4	Stress granules	Non Dynamic	Non Cdk target
Q96AN5	Nucleoli	Non Dynamic	Non Cdk target
Q96AQ9	Nucleoli	Non Dynamic	Non Cdk target
Q96AY4	Nucleoli	Non Dynamic	Non Cdk target
Q96AZ6	Cajal bodies	Non Dynamic	Non Cdk target
Q96B02	Nucleoli	Non Dynamic	Non Cdk target
Q96B26	Nucleoli	Non Dynamic	Non Cdk target
Q96B54	Nucleoli	Non Dynamic	Non Cdk target
Q96B70	Nucleoli	Non Dynamic	Non Cdk target
Q96BF6	Nucleoli	Non Dynamic	Non Cdk target
Q96BK5	Nucleoli	Non Dynamic	Non Cdk target
Q96BP2	Nucleoli	Non Dynamic	Non Cdk target
Q96BQ5	Nucleoli	Non Dynamic	Non Cdk target
Q96C57	Nucleoli	Non Dynamic	Non Cdk target
Q96CG1	Stress granules	Non Dynamic	Non Cdk target
Q96CG3	Nucleoli	Non Dynamic	Non Cdk target
Q96CJ1	Cajal bodies	Non Dynamic	Non Cdk target
Q96CS4	Nucleoli	Non Dynamic	Non Cdk target
Q96D46	Nucleoli	Dynamic	Non Cdk target
Q96DE0	Nucleoli	Non Dynamic	Non Cdk target
Q96DH6	Stress granules	Non Dynamic	Non Cdk target
Q96E39	P-bodies	Non Dynamic	Non Cdk target
Q96EB6	PML bodies	Non Dynamic	Cdk target
Q96EE3	NPC	Non Dynamic	Non Cdk target
Q96EG3	Nucleoli	Non Dynamic	Non Cdk target
Q96EK2	Nucleoli	Non Dynamic	Non Cdk target
Q96EK7	Nucleoli	Non Dynamic	Non Cdk target
Q96EP5	Stress granules	Non Dynamic	Non Cdk target
Q96EQ8	Nucleoli	Non Dynamic	Non Cdk target
Q96ES7	Nucleoli	Non Dynamic	Non Cdk target
Q96EU6	Nucleoli	Non Dynamic	Non Cdk target
Q96EY4	Nucleoli	Non Dynamic	Non Cdk target
Q96F25	Nucleoli	Non Dynamic	Non Cdk target
Q96F44	Superenhancers-Mediator	Non Dynamic	Non Cdk target
Q96FA3	Nucleoli	Non Dynamic	Non Cdk target
Q96FB5	Nucleoli	Non Dynamic	Non Cdk target
Q96FC9	Nucleoli	Non Dynamic	Non Cdk target
Q96FJ2	Stress granules	Non Dynamic	Non Cdk target
Q96FK6	Nucleoli	Non Dynamic	Non Cdk target
Q96FQ6	Nucleoli	Non Dynamic	Non Cdk target
Q96FS4	Nucleoli	Non Dynamic	Non Cdk target
Q96FZ7	Speckles	Non Dynamic	Non Cdk target
Q96G21	Nucleoli	Non Dynamic	Non Cdk target
Q96G25	Superenhancers-Mediator	Non Dynamic	Non Cdk target
Q96G74	Nucleoli	Non Dynamic	Non Cdk target
Q96GA3	Nucleoli	Dynamic	Non Cdk target
Q96GC9	Nucleoli	Non Dynamic	Non Cdk target
Q96GD4	Nucleoli	Non Dynamic	Non Cdk target
Q96GM8	Cajal bodies	Non Dynamic	Non Cdk target
Q96GN5	Nucleoli	Non Dynamic	Non Cdk target
Q96GQ5	Nucleoli	Non Dynamic	Non Cdk target
Q96GQ7	P-bodies,Nucleoli	Non Dynamic	Non Cdk target
Q96H35	Nucleoli	Non Dynamic	Non Cdk target
Q96HA1	NPC	Non Dynamic	Cdk target
Q96HA4	Nucleoli	Non Dynamic	Non Cdk target
Q96HC4	Stress granules	Dynamic	Cdk target
Q96HD1	Nucleoli	Non Dynamic	Non Cdk target
Q96HI0	Nucleoli	Non Dynamic	Non Cdk target
Q96HJ3	Nucleoli	Non Dynamic	Non Cdk target
Q96HQ0	Nucleoli	Non Dynamic	Non Cdk target
Q96HR3	Superenhancers-Mediator	Non Dynamic	Non Cdk target
Q96HR8	Nucleoli	Non Dynamic	Non Cdk target
Q96HS1	Stress granules	Non Dynamic	Non Cdk target
Q96HW7	Nucleoli	Non Dynamic	Non Cdk target
Q96HY6	Nucleoli	Non Dynamic	Non Cdk target
Q96HZ4	Nucleoli	Non Dynamic	Non Cdk target
Q96I24	Stress granules	Non Dynamic	Non Cdk target
Q96IC2	Nucleoli	Non Dynamic	Non Cdk target
Q96IU4	Nucleoli	Non Dynamic	Non Cdk target
Q96IZ0	Stress granules	Non Dynamic	Non Cdk target
Q96IZ2	Nucleoli	Non Dynamic	Non Cdk target
Q96JB5	Nucleoli	Non Dynamic	Non Cdk target
Q96JC9	Cajal bodies	Non Dynamic	Non Cdk target
Q96JF0	Nucleoli	Non Dynamic	Non Cdk target
Q96JI7	Nucleoli	Non Dynamic	Non Cdk target
Q96JM2	Superenhancers-Mediator	Dynamic	Cdk target
Q96JM7	Nucleoli	Non Dynamic	Non Cdk target
Q96JN2	Nucleoli	Non Dynamic	Non Cdk target
Q96JY0	Stress granules	Non Dynamic	Non Cdk target
Q96K12	Nucleoli	Non Dynamic	Non Cdk target
Q96K58	Nucleoli	Non Dynamic	Non Cdk target
Q96K62	PML bodies	Non Dynamic	Non Cdk target
Q96KG9	Speckles	Dynamic	Non Cdk target
Q96KR1	P-bodies,Nucleoli,Superenhancers-Mediator	Non Dynamic	Non Cdk target
Q96L03	Nucleoli	Non Dynamic	Non Cdk target
Q96L12	Stress granules	Non Dynamic	Non Cdk target
Q96L91	Superenhancers-Mediator	Non Dynamic	Non Cdk target
Q96LA8	Nucleoli	Non Dynamic	Non Cdk target
Q96LI5	Nucleoli	Non Dynamic	Non Cdk target
Q96LU7	Nucleoli	Non Dynamic	Non Cdk target
Q96LX8	Nucleoli	Non Dynamic	Non Cdk target
Q96M83	Nucleoli	Non Dynamic	Non Cdk target
Q96MD7	Nucleoli	Non Dynamic	Non Cdk target
Q96ME1	Speckles	Non Dynamic	Non Cdk target
Q96MG7	Nucleoli	Non Dynamic	Non Cdk target
Q96MP5	Nucleoli	Non Dynamic	Non Cdk target
Q96MW7	Nucleoli	Non Dynamic	Non Cdk target
Q96N11	Nucleoli	Non Dynamic	Non Cdk target
Q96N19	Nucleoli	Non Dynamic	Non Cdk target
Q96N20	Nucleoli	Non Dynamic	Non Cdk target
Q96NC0	Nucleoli	Non Dynamic	Non Cdk target
Q96ND8	Nucleoli	Non Dynamic	Non Cdk target
Q96NY9	Nucleoli	Non Dynamic	Cdk target
Q96P11	Nucleoli	Non Dynamic	Non Cdk target
Q96P63	P-bodies	Non Dynamic	Non Cdk target
Q96PE7	Nucleoli	Non Dynamic	Non Cdk target
Q96PK6	Nucleoli	Dynamic	Non Cdk target
Q96PN7	Nucleoli	Non Dynamic	Non Cdk target
Q96PN8	Nucleoli	Non Dynamic	Non Cdk target
Q96PU8	Superenhancers-Mediator	Non Dynamic	Non Cdk target
Q96PV7	Nucleoli	Non Dynamic	Non Cdk target
Q96PZ2	Nucleoli	Non Dynamic	Cdk target
Q96Q15	Stress granules	Non Dynamic	Non Cdk target
Q96Q27	Nucleoli	Non Dynamic	Non Cdk target
Q96QA5	P-bodies	Non Dynamic	Non Cdk target
Q96QC0	Stress granules,Cajal bodies	Non Dynamic	Non Cdk target
Q96QD5	Nucleoli	Non Dynamic	Non Cdk target
Q96QD9	Speckles	Non Dynamic	Non Cdk target
Q96QR8	Stress granules	Non Dynamic	Non Cdk target
Q96QU8	Nucleoli	Non Dynamic	Non Cdk target
Q96RE7	Superenhancers-Mediator	Non Dynamic	Non Cdk target
Q96RE9	Nucleoli	Non Dynamic	Non Cdk target
Q96RN5	Superenhancers-Mediator	Non Dynamic	Non Cdk target
Q96RQ1	Nucleoli	Non Dynamic	Non Cdk target
Q96RS0	Nucleoli,Cajal bodies	Non Dynamic	Non Cdk target
Q96RY5	Nucleoli	Non Dynamic	Non Cdk target
Q96SB4	Nucleoli	Dynamic	Non Cdk target
Q96SI9	P-bodies	Non Dynamic	Non Cdk target
Q96ST2	Nucleoli	Dynamic	Non Cdk target
Q96ST3	Superenhancers-Mediator	Non Dynamic	Non Cdk target
Q96SU4	Stress granules	Non Dynamic	Non Cdk target
Q96T37	P-bodies	Non Dynamic	Non Cdk target
Q96T58	Nucleoli	Non Dynamic	Cdk target
Q96T60	Nucleoli	Non Dynamic	Non Cdk target
Q99081	Superenhancers-Mediator	Non Dynamic	Non Cdk target
Q99459	Speckles	Non Dynamic	Cdk target
Q99496	Superenhancers-Mediator	Non Dynamic	Non Cdk target
Q99547	Nucleoli	Non Dynamic	Non Cdk target
Q99558	Nucleoli	Non Dynamic	Non Cdk target
Q99567	NPC	Non Dynamic	Non Cdk target
Q99575	Nucleoli	Non Dynamic	Non Cdk target
Q99584	Nucleoli	Non Dynamic	Non Cdk target
Q99607	PML bodies	Non Dynamic	Cdk target
Q99612	Nucleoli	Non Dynamic	Non Cdk target
Q99613	Stress granules	Dynamic	Non Cdk target
Q99640	Nucleoli	Non Dynamic	Cdk target
Q99650	Nucleoli	Non Dynamic	Non Cdk target
Q99653	Stress granules	Non Dynamic	Non Cdk target
Q99661	Nucleoli	Dynamic	Cdk target
Q99714	Speckles	Non Dynamic	Non Cdk target
Q99719	Nucleoli	Non Dynamic	Non Cdk target
Q99726	Nucleoli	Non Dynamic	Non Cdk target
Q99729	Nucleoli	Non Dynamic	Non Cdk target
Q99784	Nucleoli	Non Dynamic	Non Cdk target
Q99816	Speckles,Nucleoli	Non Dynamic	Non Cdk target
Q99848	Nucleoli	Non Dynamic	Non Cdk target
Q99871	Nucleoli	Dynamic	Non Cdk target
Q99909	Nucleoli	Non Dynamic	Non Cdk target
Q99941	Nucleoli	Non Dynamic	Non Cdk target
Q99959	Stress granules	Non Dynamic	Non Cdk target
Q99983	Nucleoli	Non Dynamic	Non Cdk target
Q99986	Nucleoli	Non Dynamic	Non Cdk target
Q99996	Stress granules	Non Dynamic	Non Cdk target
Q9BPX5	Nucleoli	Non Dynamic	Non Cdk target
Q9BPY3	Cajal bodies	Non Dynamic	Non Cdk target
Q9BQ04	Speckles,Nucleoli	Non Dynamic	Non Cdk target
Q9BQ39	Stress granules,P-bodies,Nucleoli	Non Dynamic	Non Cdk target
Q9BQ67	Nucleoli	Non Dynamic	Non Cdk target
Q9BQ75	Nucleoli	Non Dynamic	Non Cdk target
Q9BQD3	Nucleoli	Non Dynamic	Non Cdk target
Q9BQE3	Stress granules	Non Dynamic	Non Cdk target
Q9BQE6	Nucleoli	Non Dynamic	Non Cdk target
Q9BQG0	Nucleoli	Non Dynamic	Cdk target
Q9BQI3	Stress granules	Non Dynamic	Non Cdk target
Q9BR76	Stress granules	Non Dynamic	Non Cdk target
Q9BRJ6	Nucleoli	Non Dynamic	Non Cdk target
Q9BRJ7	Nucleoli	Non Dynamic	Non Cdk target
Q9BRJ9	Nucleoli	Non Dynamic	Non Cdk target
Q9BRK3	Nucleoli	Non Dynamic	Non Cdk target
Q9BRP8	Nucleoli	Dynamic	Cdk target
Q9BRS2	Nucleoli	Non Dynamic	Non Cdk target
Q9BRT6	Nucleoli	Non Dynamic	Non Cdk target
Q9BRU9	Nucleoli	Non Dynamic	Non Cdk target
Q9BRX2	Stress granules,Nucleoli	Non Dynamic	Non Cdk target
Q9BRZ2	Stress granules	Non Dynamic	Non Cdk target
Q9BSC4	Nucleoli	Non Dynamic	Non Cdk target
Q9BSE2	Nucleoli	Non Dynamic	Non Cdk target
Q9BSE4	Nucleoli	Non Dynamic	Non Cdk target
Q9BSF8	Nucleoli	Non Dynamic	Non Cdk target
Q9BSH5	Nucleoli	Non Dynamic	Non Cdk target
Q9BSJ1	Nucleoli	Non Dynamic	Non Cdk target
Q9BSK1	Nucleoli	Non Dynamic	Non Cdk target
Q9BSU1	Nucleoli	Non Dynamic	Non Cdk target
Q9BT22	Nucleoli	Non Dynamic	Non Cdk target
Q9BTC8	Speckles	Non Dynamic	Non Cdk target
Q9BTD8	Stress granules	Non Dynamic	Non Cdk target
Q9BTE7	Nucleoli	Non Dynamic	Non Cdk target
Q9BTL3	Speckles	Non Dynamic	Non Cdk target
Q9BTT0	Stress granules,Nucleoli	Non Dynamic	Non Cdk target
Q9BTT4	Nucleoli,Superenhancers-Mediator	Non Dynamic	Non Cdk target
Q9BTX1	NPC	Non Dynamic	Cdk target
Q9BU02	Nucleoli	Non Dynamic	Non Cdk target
Q9BU19	Nucleoli	Non Dynamic	Non Cdk target
Q9BU76	Nucleoli	Non Dynamic	Non Cdk target
Q9BU89	Nucleoli	Non Dynamic	Non Cdk target
Q9BUI4	Speckles	Non Dynamic	Non Cdk target
Q9BUJ2	Stress granules	Non Dynamic	Cdk target
Q9BUL9	Nucleoli	Non Dynamic	Non Cdk target
Q9BUP0	Nucleoli	Non Dynamic	Non Cdk target
Q9BUQ8	Nucleoli	Non Dynamic	Non Cdk target
Q9BUR4	Cajal bodies	Non Dynamic	Non Cdk target
Q9BUU2	Nucleoli	Non Dynamic	Non Cdk target
Q9BV20	Nucleoli	Non Dynamic	Non Cdk target
Q9BV38	Nucleoli	Non Dynamic	Non Cdk target
Q9BV44	Nucleoli	Non Dynamic	Non Cdk target
Q9BV86	Stress granules	Non Dynamic	Non Cdk target
Q9BVG4	Nucleoli	Non Dynamic	Non Cdk target
Q9BVI4	Nucleoli	Non Dynamic	Non Cdk target
Q9BVJ6	Nucleoli	Dynamic	Cdk target
Q9BVL2	NPC	Non Dynamic	Non Cdk target
Q9BVP2	Nucleoli,PML bodies	Non Dynamic	Non Cdk target
Q9BVQ7	Nucleoli	Non Dynamic	Non Cdk target
Q9BVS4	Nucleoli	Non Dynamic	Non Cdk target
Q9BW11	Nucleoli,PML bodies	Non Dynamic	Non Cdk target
Q9BW27	NPC	Non Dynamic	Non Cdk target
Q9BW30	Nucleoli	Non Dynamic	Non Cdk target
Q9BW61	Nucleoli	Non Dynamic	Non Cdk target
Q9BWF3	Nucleoli	Non Dynamic	Non Cdk target
Q9BWV7	Nucleoli	Non Dynamic	Non Cdk target
Q9BX40	Stress granules,P-bodies,Nucleoli	Non Dynamic	Non Cdk target
Q9BX66	Stress granules	Non Dynamic	Non Cdk target
Q9BXS6	Nucleoli	Non Dynamic	Cdk target
Q9BXT2	Nucleoli	Non Dynamic	Non Cdk target
Q9BXV9	Nucleoli	Non Dynamic	Non Cdk target
Q9BXW9	Nucleoli	Non Dynamic	Non Cdk target
Q9BXX2	Nucleoli	Non Dynamic	Non Cdk target
Q9BXX3	Nucleoli	Non Dynamic	Non Cdk target
Q9BXY0	Nucleoli	Non Dynamic	Non Cdk target
Q9BXY5	Nucleoli	Non Dynamic	Non Cdk target
Q9BY42	Nucleoli	Non Dynamic	Non Cdk target
Q9BY44	PML bodies	Non Dynamic	Cdk target
Q9BY66	Nucleoli	Non Dynamic	Non Cdk target
Q9BY77	Nucleoli	Non Dynamic	Non Cdk target
Q9BYE0	Nucleoli	Non Dynamic	Non Cdk target
Q9BYG0	Nucleoli	Non Dynamic	Non Cdk target
Q9BYG3	Nucleoli	Dynamic	Cdk target
Q9BYJ4	Nucleoli	Non Dynamic	Non Cdk target
Q9BYK8	Stress granules	Non Dynamic	Non Cdk target
Q9BYT3	Nucleoli	Non Dynamic	Non Cdk target
Q9BZ67	Nucleoli	Non Dynamic	Non Cdk target
Q9BZB8	Stress granules	Non Dynamic	Non Cdk target
Q9BZE4	P-bodies,Nucleoli	Non Dynamic	Non Cdk target
Q9BZI1	Nucleoli	Non Dynamic	Non Cdk target
Q9BZI7	Stress granules	Dynamic	Non Cdk target
Q9BZK7	Superenhancers-Mediator	Non Dynamic	Non Cdk target
Q9BZZ5	Nucleoli	Non Dynamic	Non Cdk target
Q9C086	Nucleoli	Non Dynamic	Non Cdk target
Q9C0A1	Nucleoli	Non Dynamic	Non Cdk target
Q9C0B9	Nucleoli	Non Dynamic	Non Cdk target
Q9C0C2	Stress granules	Non Dynamic	Cdk target
Q9C0J1	Nucleoli	Non Dynamic	Non Cdk target
Q9C0J8	Nucleoli	Dynamic	Non Cdk target
Q9C0K0	Nucleoli	Non Dynamic	Non Cdk target
Q9GZL7	Nucleoli	Non Dynamic	Non Cdk target
Q9GZR2	Nucleoli	Non Dynamic	Non Cdk target
Q9GZR7	Nucleoli	Non Dynamic	Non Cdk target
Q9GZS1	Nucleoli	Non Dynamic	Non Cdk target
Q9H063	Nucleoli	Dynamic	Non Cdk target
Q9H089	Nucleoli	Non Dynamic	Non Cdk target
Q9H093	Nucleoli	Non Dynamic	Non Cdk target
Q9H0A0	Nucleoli	Non Dynamic	Non Cdk target
Q9H0B3	Speckles	Non Dynamic	Non Cdk target
Q9H0B8	Nucleoli	Non Dynamic	Non Cdk target
Q9H0D6	Nucleoli	Dynamic	Non Cdk target
Q9H0E7	Nucleoli	Non Dynamic	Non Cdk target
Q9H0J9	Stress granules	Non Dynamic	Non Cdk target
Q9H0S4	Stress granules,Nucleoli	Non Dynamic	Non Cdk target
Q9H0U9	Nucleoli	Non Dynamic	Non Cdk target
Q9H0Y0	Nucleoli	Non Dynamic	Non Cdk target
Q9H0Z9	Stress granules	Non Dynamic	Non Cdk target
Q9H116	Nucleoli	Non Dynamic	Non Cdk target
Q9H147	Nucleoli	Non Dynamic	Non Cdk target
Q9H158	Nucleoli	Non Dynamic	Non Cdk target
Q9H1E3	Nucleoli	Dynamic	Cdk target
Q9H1H1	Nucleoli	Non Dynamic	Non Cdk target
Q9H1V8	Nucleoli	Non Dynamic	Non Cdk target
Q9H204	Superenhancers-Mediator	Non Dynamic	Non Cdk target
Q9H213	Nucleoli	Non Dynamic	Non Cdk target
Q9H254	Nucleoli	Non Dynamic	Non Cdk target
Q9H2H8	Speckles	Non Dynamic	Non Cdk target
Q9H2J7	Nucleoli	Non Dynamic	Non Cdk target
Q9H2L5	Nucleoli	Non Dynamic	Non Cdk target
[truncated: 425 more rows]
