# Supplementary material for: A cyclin-dependent kinase-mediated phosphorylation switch of disordered protein condensation
Source: Nat Commun. 2023 Oct 9;14:6316. doi: 10.1038/s41467-023-42049-0 (PMC10562473; doi:10.1038/s41467-023-42049-0)
Supplement: Supplementary file 7 — Supplementary Data 4 [file 41467_2023_42049_MOESM7_ESM.xlsx]

## Sheet: Description
Tables containing the protein disorder prediction for Human, yeast and Xenopus
For each table the first column is the ID of the database were the protein sequence was obtained
The following columns contain the disorder information. There are two columns per predictor, where we stored the percentage of disordered residues (_perc suffix) and the indexes of the disordered residues (_disoIndexes suffix)
	Prefix	Disorder predition
	iupl	IUPred - Long
	iups	IUPred - Short
	pfilt	Pfilt
	seg	SEG
	vsl	VSL2B
	espX	Espritz - Xray
	glo	GlobProt
	jronn	JRONN
	espD	Espritz - Disopred
	dis465	DisEMBL - 465
	disHL	DisEMBL - Hot Loops
	espN	Espritz - NMR
	spot	SPOT

## Sheet: Human disorder prediction
UnipotID	iupl_perc	iupl_disoIndexes	iups_perc	iups_disoIndexes	pfilt_perc	pfilt_disoIndexes	seg_perc	seg_disoIndexes	vsl_perc	vsl_disoIndexes	espX_perc	espX_disoIndexes	glo_perc	glo_disoIndexes	jronn_perc	jronn_disoIndexes	espD_perc	espD_disoIndexes	dis465_perc	dis465_disoIndexes	disHL_perc	disHL_disoIndexes	espN_perc	espN_disoIndexes	spot_perc	spot_disoIndexes
A0A075B759	0.609756	100	6.70732	1,2,73,78,79,159,160,161,162,163,164	0	0	0	0	19.5122	1,2,3,68,69,70,71,72,73,74,75,76,77,78,79,80,81,102,103,104,105,106,148,149,150,151,152,153,154,162,163,164	3.65854	1,2,3,162,163,164	25.6098	2,3,58,59,60,61,62,63,64,65,66,67,68,69,70,71,72,73,74,75,76,77,78,79,80,97,98,99,100,101,102,103,104,105,106,107,108,109,110,156,159,161	17.0732	68,69,70,71,72,73,74,75,76,77,78,79,80,81,82,83,84,85,86,87,95,96,97,101,102,103,104,105	0	0	4.87805	1,2,3,159,161,162,163,164	43.2927	1,2,3,9,10,11,12,13,14,15,16,17,18,19,25,26,27,28,29,30,31,32,33,34,38,39,40,41,42,43,44,45,46,47,61,62,63,64,65,66,67,68,69,70,80,81,82,83,84,85,86,143,144,145,146,147,148,149,150,151,152,153,154,155,156,157,158,159,160,163,164	11.5854	1,2,3,66,67,68,69,70,71,72,73,74,75,103,104,105,106,107,108	0.609756	1
A0A087WUL8	39.084	82,83,109,110,111,112,113,114,115,116,117,118,119,120,121,122,123,124,125,126,127,128,129,130,131,132,133,134,135,136,137,138,139,140,141,142,143,144,145,146,147,149,155,156,157,158,159,160,161,162,163,164,165,166,167,168,169,170,171,172,173,174,175,176,177,178,179,180,181,182,183,184,185,186,187,188,189,190,191,192,193,194,195,196,197,198,199,200,201,202,203,204,205,206,207,208,209,210,211,212,2…	38.2774	1,2,3,4,5,6,7,8,110,111,112,113,117,118,119,120,121,124,125,126,127,128,129,130,131,132,133,134,135,136,137,138,139,140,141,142,143,144,145,146,147,148,149,155,156,158,159,160,161,162,163,164,165,166,167,168,169,170,171,172,173,174,175,176,177,178,179,180,181,182,183,184,185,186,187,188,189,190,191,192,193,194,195,196,197,198,199,200,201,202,203,204,205,206,207,208,209,210,211,212,213,214,215,216…	4.37158	558,559,560,561,562,563,564,565,566,567,568,569,802,803,804,805,806,807,808,809,810,811,812,813,1046,1047,1048,1049,1050,1051,1052,1053,1054,1055,1056,1057,1290,1291,1292,1293,1294,1295,1296,1297,1298,1299,1300,1301,1534,1535,1536,1537,1538,1539,1540,1541,1542,1543,1544,1545,1778,1779,1780,1781,1782,1783,1784,1785,1786,1787,1788,1789,2022,2023,2024,2025,2026,2027,2028,2029,2030,2031,2032,2033,226…	17.5384	165,166,167,168,169,170,171,172,173,174,175,176,177,178,179,180,181,182,183,184,258,259,260,261,262,263,264,265,266,267,268,278,279,280,281,282,283,284,285,286,287,288,289,290,291,292,484,485,486,487,488,489,490,491,492,501,502,503,504,505,506,507,508,509,510,511,554,555,556,557,558,559,560,561,562,563,564,565,566,567,568,569,570,571,572,573,574,575,576,577,578,579,580,581,582,583,728,729,730,731…	87.1715	1,2,3,4,5,6,7,8,9,10,11,12,13,14,15,25,26,27,28,29,30,31,32,33,34,35,36,37,38,39,40,41,49,50,51,52,53,54,55,56,57,58,59,60,61,62,63,64,65,66,67,68,69,70,71,72,73,74,75,76,77,78,79,80,81,82,83,84,85,86,87,88,89,90,91,92,93,94,95,96,97,98,99,100,101,102,103,104,105,106,107,108,109,110,111,112,113,114,115,116,117,118,119,120,121,122,123,124,125,126,127,128,129,130,131,132,133,134,135,136,137,138,139…	48.3737	1,2,3,4,5,6,7,8,112,113,114,115,116,117,118,119,120,121,122,123,124,125,126,127,128,129,130,131,132,133,134,135,136,137,138,139,140,141,142,143,144,145,146,147,148,149,150,151,152,153,154,155,156,157,158,159,160,161,162,163,164,165,166,167,168,169,170,171,172,173,174,175,176,177,178,179,180,181,182,183,184,185,186,187,188,189,190,191,192,193,194,195,196,197,198,199,200,213,214,215,216,217,218,219…	28.9097	3,5,6,8,9,10,133,134,135,136,137,138,139,140,163,164,165,166,167,168,169,170,211,212,213,214,215,216,217,218,219,220,221,222,223,224,264,265,266,267,268,269,270,271,272,292,293,294,295,365,366,367,368,369,370,371,372,373,374,375,376,377,378,379,419,420,446,447,448,449,450,451,452,453,454,455,456,457,488,489,490,491,492,493,494,495,496,519,520,521,522,523,524,525,526,527,528,529,530,531,532,533,53…	55.3214	25,26,27,28,29,30,31,32,33,34,79,80,81,82,83,84,85,86,87,88,89,90,101,102,103,104,105,106,107,108,109,110,111,112,113,114,115,116,117,118,119,120,121,122,123,124,125,126,127,128,129,130,131,132,133,134,135,136,137,138,139,140,141,142,143,144,145,146,147,148,149,150,151,152,157,158,159,160,161,162,163,164,165,166,167,168,169,170,171,172,173,174,175,176,177,178,179,180,181,182,183,184,185,186,187,1…	0	0	27.1663	1,2,3,4,5,6,7,8,9,10,113,114,115,116,117,118,119,120,121,135,136,137,138,139,140,141,142,143,144,145,146,165,166,167,168,169,170,171,172,173,174,180,181,182,183,184,185,186,187,188,189,190,191,192,193,194,195,196,197,198,199,200,201,202,203,219,220,221,222,244,260,261,262,263,264,265,266,267,268,269,270,271,272,273,274,275,276,277,278,279,280,281,282,283,284,285,286,287,288,289,290,291,292,336,33…	39.8387	1,2,3,4,5,6,7,8,9,10,11,12,13,14,50,51,52,53,54,55,56,57,58,59,74,95,96,97,98,99,100,101,102,103,104,105,106,115,116,117,118,119,120,131,132,133,134,135,136,137,138,162,163,164,165,166,167,168,169,170,171,181,182,183,184,185,186,187,188,189,190,191,192,193,194,195,196,197,198,199,200,201,202,203,204,212,213,214,215,216,217,218,219,220,221,222,223,224,239,240,241,242,243,244,245,246,247,248,249,25…	57.9495	1,2,3,4,5,6,7,8,9,10,11,12,113,114,115,116,117,118,119,120,121,122,123,124,125,126,127,128,129,130,131,132,133,134,135,136,137,138,139,140,141,142,143,144,145,146,147,148,149,157,158,159,160,161,162,163,164,165,166,167,168,169,170,171,172,173,174,175,176,177,178,179,180,181,182,183,184,185,186,187,188,189,190,191,192,193,194,195,196,197,198,199,200,201,202,203,204,205,206,207,208,209,210,211,212,…	96.305	1,2,3,4,5,6,7,8,9,10,11,12,13,14,15,16,17,18,19,20,21,22,23,24,25,26,27,28,29,30,31,32,33,34,35,36,37,38,39,40,41,42,43,44,45,46,56,57,58,59,60,61,62,63,64,65,66,67,68,69,70,71,72,73,74,75,76,77,78,79,80,81,82,83,84,85,86,87,88,89,90,91,92,93,94,95,96,97,98,99,100,101,102,103,104,105,106,107,108,109,110,111,112,113,114,115,116,117,118,119,120,121,122,123,124,125,126,127,128,129,130,131,132,133,13…
A0A096LP49	75.5409	1,3,4,5,6,7,8,9,10,11,12,13,14,15,16,17,18,19,20,21,22,23,24,25,26,27,28,29,30,31,32,33,34,35,36,37,38,39,41,42,43,44,45,46,47,48,49,50,53,54,55,56,57,58,59,60,61,62,63,64,65,66,67,68,69,70,71,72,73,74,75,76,77,78,79,80,81,82,83,84,85,86,87,88,89,90,91,92,93,94,95,96,97,98,99,100,101,102,103,104,105,106,107,108,109,110,111,112,113,114,115,116,117,118,125,126,130,131,132,133,134,135,136,137,138,13…	54.5626	1,2,3,4,5,6,7,8,9,10,12,14,15,16,17,18,19,20,21,22,23,24,25,26,27,28,29,30,31,32,33,34,35,36,37,38,39,57,59,60,61,62,63,64,65,66,67,68,69,70,71,72,73,74,75,76,77,78,79,80,81,82,83,84,85,86,87,88,89,90,91,92,93,94,95,96,97,98,99,100,101,102,103,104,105,106,107,108,109,110,111,112,113,114,115,116,117,118,131,132,133,134,135,136,137,138,139,140,141,142,143,144,145,146,147,148,149,150,151,152,153,154…	2.63405	817,818,819,820,821,822,823,824,825,826,827,828,829,830,831,832,833,834,835,836,837,838,839,840,841,842,843,844	8.65475	109,110,111,112,113,114,115,116,117,118,119,120,121,122,123,124,508,509,510,511,512,513,514,515,516,517,518,519,520,521,644,645,646,647,648,649,650,651,652,653,654,704,705,706,707,708,709,710,711,712,713,714,715,716,717,718,719,869,870,871,872,873,874,875,876,877,878,879,880,881,882,883,884,885,886,887,888,889,969,970,971,972,973,974,975,976,977,978,979,980,981,982	94.2615	1,2,3,4,5,6,7,8,9,10,11,12,13,14,15,16,17,18,19,20,21,22,23,24,25,26,27,28,29,30,31,32,33,34,35,36,37,38,39,40,41,42,43,44,45,46,47,48,49,50,51,52,53,54,55,56,57,58,59,60,61,62,63,64,65,66,67,68,69,70,71,72,73,74,75,76,77,78,79,80,81,82,83,84,85,86,87,88,89,90,91,92,93,94,95,96,97,98,99,100,101,102,103,104,105,106,107,108,109,110,111,112,113,114,115,116,117,118,119,120,121,122,123,124,125,126,127…	54.0922	1,2,3,4,5,6,7,8,9,10,11,12,13,14,15,16,17,18,19,20,21,22,23,24,25,26,27,28,29,30,31,32,33,34,35,36,37,38,39,40,41,63,64,65,66,67,68,69,70,71,72,73,74,75,76,77,78,79,80,81,82,83,84,85,86,87,88,89,90,91,92,93,94,95,96,97,98,99,100,101,102,103,104,105,106,107,108,109,110,111,112,113,114,115,116,117,118,119,120,121,122,123,124,125,131,132,133,134,135,136,137,138,139,140,141,142,143,144,145,146,147,14…	49.953	1,2,6,7,8,9,10,11,12,13,14,15,16,17,18,19,20,21,22,23,24,25,26,27,28,29,30,31,32,33,34,35,36,37,62,63,64,65,66,67,68,69,70,71,72,73,74,75,76,77,78,79,80,81,82,83,84,85,86,87,88,89,90,91,92,93,94,95,96,97,98,99,100,101,102,103,104,105,106,107,108,109,110,111,112,113,114,115,116,117,118,119,120,121,122,123,124,125,126,127,128,129,136,137,138,139,140,141,142,143,144,170,171,172,173,174,175,176,177,1…	84.7601	1,2,3,4,5,6,7,8,9,10,11,12,13,14,15,16,17,18,19,20,21,22,23,24,25,26,27,28,29,30,31,32,33,34,35,36,37,38,39,40,41,42,43,44,45,46,47,48,49,50,51,52,53,54,55,56,57,58,59,60,61,62,63,64,65,66,67,68,69,70,71,72,73,74,75,76,77,78,79,80,81,82,83,84,85,86,87,88,89,93,94,95,96,97,98,99,100,101,102,103,104,105,106,107,108,109,110,111,112,113,114,115,116,117,118,119,120,121,122,123,124,130,131,132,133,134,…	18.5325	1,2,3,4,5,6,7,8,9,10,11,12,13,14,15,16,17,18,19,20,21,22,23,24,25,26,27,28,29,30,31,32,33,34,35,36,37,38,39,40,41,42,43,44,45,46,47,48,49,50,51,52,53,54,55,56,57,58,59,60,61,62,63,64,65,66,67,68,69,70,71,72,73,74,75,76,77,78,79,80,81,82,83,84,85,86,87,88,89,90,91,92,93,94,95,96,97,98,99,100,101,102,103,104,105,106,107,108,109,110,111,112,113,118,120,121,122,123,124,125,126,127,128,129,130,131,132…	42.9915	1,2,3,4,19,20,21,22,23,24,25,26,27,28,29,30,31,32,33,34,35,36,37,38,39,40,41,68,69,70,71,72,73,104,105,106,107,108,109,110,111,112,113,114,115,116,117,118,119,120,121,122,123,124,125,137,138,139,140,141,142,143,144,145,146,147,148,149,150,151,163,164,165,166,167,168,169,170,171,172,173,174,175,176,177,178,179,180,181,182,183,184,193,194,195,196,197,198,199,200,201,202,203,204,218,219,220,221,222,…	45.3434	1,2,3,4,5,6,7,9,10,11,12,13,14,15,16,17,18,19,65,66,67,68,69,70,71,72,73,98,99,102,103,104,122,123,124,125,126,127,128,129,131,133,134,135,136,137,138,139,140,141,142,143,144,145,146,147,148,164,165,167,168,169,170,171,172,173,174,175,176,177,178,179,180,181,196,197,198,199,200,201,202,203,204,205,206,207,224,225,226,227,228,229,230,231,232,233,234,235,236,237,238,239,240,241,242,243,244,245,246,…	82.2201	1,2,3,4,5,6,7,8,9,10,11,14,15,16,17,18,19,20,21,22,23,24,25,26,27,28,29,30,31,32,33,34,35,36,37,38,39,40,41,42,43,44,45,52,53,54,55,56,57,58,59,60,61,62,63,64,65,66,67,68,69,70,71,72,73,74,75,76,77,78,79,80,81,82,83,84,85,86,87,88,89,90,91,92,93,94,95,96,97,98,99,100,101,102,103,104,105,106,107,108,109,110,111,112,113,114,115,116,117,118,119,120,121,122,123,124,125,126,127,128,129,130,131,132,133…	95.9548	1,2,3,4,5,6,7,8,9,10,11,12,13,14,15,16,17,18,19,20,21,22,23,24,25,26,27,28,29,30,31,32,33,34,35,36,37,38,39,40,41,42,43,44,45,46,47,48,49,50,51,52,53,54,55,56,57,58,59,60,61,62,63,64,65,66,67,68,69,70,71,72,73,74,75,76,77,78,79,80,81,82,83,84,85,86,87,88,89,90,91,92,93,94,95,96,97,98,99,100,101,102,103,104,105,106,107,108,109,110,111,112,113,114,115,116,117,118,119,120,121,122,123,124,125,126,127…
A0A096LP55	43.956	1,2,3,4,5,6,7,8,9,10,11,12,13,14,15,16,17,18,19,20,21,22,23,24,25,26,27,28,29,30,31,54,55,56,57,58,59,60,61,62	39.5604	1,2,3,4,5,6,7,8,9,10,11,12,13,14,15,16,17,18,19,20,21,22,23,24,25,26,27,28,29,30,31,32,33,89,90,91	0	0	9.89011	17,18,19,20,21,22,23,24,25	83.5165	1,2,3,4,5,6,7,8,9,10,11,12,13,14,15,16,17,18,19,20,21,22,23,24,25,26,27,28,29,30,31,32,33,34,35,36,37,38,39,40,41,42,43,44,45,46,47,48,49,50,51,52,53,54,55,56,57,58,59,60,61,62,63,64,65,66,67,68,69,70,71,87,88,89,90,91	31.8681	1,2,3,4,5,6,7,8,9,10,11,12,13,14,15,16,17,18,19,20,21,22,23,24,25,26,89,90,91	4.3956	1,4,87,88	63.7363	1,2,3,4,5,6,7,8,9,10,11,12,13,14,15,16,17,18,19,20,21,22,23,24,25,26,27,28,29,30,31,32,33,34,35,44,45,46,47,48,49,50,51,52,53,54,55,56,57,58,59,60,61,62,63,64,65,66	100	1,2,3,4,5,6,7,8,9,10,11,12,13,14,15,16,17,18,19,20,21,22,23,24,25,26,27,28,29,30,31,32,33,34,35,36,37,38,39,40,41,42,43,44,45,46,47,48,49,50,51,52,53,54,55,56,57,58,59,60,61,62,63,64,65,66,67,68,69,70,71,72,73,74,75,76,77,78,79,80,81,82,83,84,85,86,87,88,89,90,91	48.3516	1,2,3,4,5,6,7,8,9,10,11,12,13,14,15,16,17,18,19,20,21,22,23,24,25,26,27,28,29,30,55,56,57,58,59,60,61,62,63,64,65,66,90,91	56.044	1,2,3,4,5,6,7,8,9,10,11,12,13,14,15,16,17,18,19,20,21,22,23,24,25,26,27,28,29,30,31,32,33,54,55,56,57,58,59,60,61,62,63,64,65,85,86,88,89,90,91	39.5604	1,2,3,4,5,6,7,8,9,10,11,12,13,14,15,16,17,18,19,20,21,22,23,24,25,55,56,57,58,59,60,61,62,63,64,65	29.6703	1,2,3,4,5,6,7,8,9,10,11,12,13,14,15,16,17,18,19,20,21,22,23,24,25,26,27
A0A0B4J2A2	0.609756	100	6.09756	1,73,78,79,159,160,161,162,163,164	0	0	0	0	19.5122	1,2,3,68,69,70,71,72,73,74,75,76,77,78,79,80,81,102,103,104,105,106,148,149,150,151,152,153,154,162,163,164	3.65854	1,2,3,162,163,164	26.8293	2,3,8,58,59,60,61,62,63,64,65,66,67,68,69,70,71,72,73,74,75,76,77,78,79,80,97,98,99,100,101,102,103,104,105,106,107,108,109,110,111,156,159,161	14.6341	68,69,70,71,72,73,74,75,76,77,78,79,80,81,82,83,84,85,86,87,95,96,97,101	0	0	4.87805	1,2,3,159,161,162,163,164	43.9024	1,2,3,9,10,11,12,13,14,15,16,17,18,19,25,26,27,28,29,30,31,32,33,34,38,39,40,41,42,43,44,45,46,47,61,62,63,64,65,66,67,68,69,70,80,81,82,83,84,85,86,122,143,144,145,146,147,148,149,150,151,152,153,154,155,156,157,158,159,160,163,164	10.9756	1,2,66,67,68,69,70,71,72,73,74,75,76,104,105,106,107,108	0.609756	1
A0A0J9YWL9	79.1541	158,159,160,162,166,167,168,169,170,171,172,173,174,175,176,177,178,179,180,181,182,183,184,185,186,187,188,189,190,191,192,193,194,195,196,197,199,200,201,202,203,204,205,206,207,208,211,212,213,218,219,220,221,222,223,224,226,227,228,229,230,231,232,235,236,237,238,239,240,241,242,243,244,245,246,247,248,249,250,251,252,253,254,255,256,257,258,259,260,261,262,263,264,265,266,269,270,271,272,273…	65.9617	1,2,3,4,5,6,7,158,160,161,164,166,167,168,169,170,173,174,175,176,177,179,180,182,183,184,185,186,187,188,189,190,191,192,193,194,195,196,197,213,219,220,221,222,275,278,280,281,282,285,286,287,288,289,290,291,292,293,294,295,296,297,299,300,301,302,303,304,305,306,307,308,309,310,311,312,313,314,315,316,317,318,319,320,321,322,323,324,325,326,327,328,329,330,331,332,333,334,335,336,337,338,339,3…	0	0	1.61128	121,122,123,124,125,126,127,128,129,130,131,132,133,134,135,136	86.2034	1,2,3,4,5,6,7,8,9,113,114,115,116,117,118,119,120,121,122,123,124,125,158,159,160,161,162,163,164,165,166,167,168,169,170,171,172,173,174,175,176,177,178,179,180,181,182,183,184,185,186,187,188,189,190,191,192,193,194,195,196,197,198,199,200,201,202,203,204,205,206,207,208,209,210,211,212,213,214,215,216,217,218,219,220,221,222,223,224,225,226,227,228,229,230,231,232,233,234,235,236,237,238,239,2…	25.9819	1,2,3,4,5,6,7,8,9,10,11,12,13,14,281,282,283,284,285,286,287,288,289,290,291,292,293,294,295,296,297,298,299,300,301,302,303,304,305,306,307,308,309,310,311,312,313,314,315,316,317,318,319,320,321,322,323,324,325,326,327,328,329,330,331,332,333,334,335,336,337,338,339,340,341,342,343,344,345,346,347,348,349,350,351,352,353,354,355,356,357,358,359,360,361,362,363,364,365,366,367,368,369,370,371,37…	49.7482	3,5,6,9,10,28,29,30,31,32,33,34,35,36,158,159,160,161,162,163,164,165,166,167,168,169,170,171,172,173,174,212,213,214,215,216,229,230,231,232,233,234,235,236,237,238,239,240,241,242,243,244,245,246,247,248,249,250,251,263,264,265,266,267,268,269,270,271,272,273,274,275,277,279,280,284,285,286,287,288,289,290,291,292,293,294,295,296,297,298,299,300,301,302,303,304,305,306,307,308,309,310,311,312,3…	78.6506	1,44,109,110,111,112,113,114,115,161,162,163,164,165,166,167,168,169,170,171,172,173,174,175,176,177,178,179,180,181,182,183,184,185,186,187,188,189,190,191,192,193,194,195,196,197,198,199,200,201,202,203,204,205,206,207,208,209,210,211,212,226,227,228,229,230,231,232,233,234,235,236,237,238,239,240,241,242,243,244,245,246,247,248,249,250,251,252,253,254,255,256,257,258,259,260,261,262,263,264,26…	4.53172	916,917,918,919,920,921,922,923,924,925,926,927,928,929,930,931,932,933,934,935,936,937,938,939,940,941,942,943,944,945,946,947,948,949,950,951,952,953,954,955,956,957,958,959,990	22.3565	1,2,3,4,7,187,188,189,190,191,192,193,194,281,282,283,284,285,286,287,288,313,314,315,316,317,318,319,320,321,322,323,324,325,326,327,328,329,330,331,332,333,334,335,336,337,338,339,340,341,342,343,344,345,346,347,348,349,350,351,352,353,354,355,356,357,358,374,375,376,377,378,379,414,415,416,417,418,419,420,421,422,423,424,438,439,440,441,459,481,482,483,484,485,486,487,497,498,499,500,501,502,5…	41.3897	1,2,3,4,5,6,7,8,9,10,11,12,13,14,25,26,27,28,29,30,31,39,40,41,42,43,44,45,52,53,54,55,56,57,58,59,60,61,326,327,328,329,330,331,332,333,334,335,345,346,347,348,349,350,351,352,353,354,355,356,357,358,359,360,361,362,370,371,372,373,374,375,376,377,378,379,380,381,382,383,384,389,390,391,392,393,394,395,396,397,398,399,400,401,402,403,404,416,417,418,419,420,421,422,423,424,425,458,459,460,461,46…	82.6788	1,2,3,4,5,6,7,8,9,10,11,12,13,14,15,29,30,159,160,161,162,163,164,165,166,167,168,169,170,171,172,173,174,175,176,177,178,179,180,188,189,190,191,192,193,194,195,196,197,198,199,200,201,202,203,204,209,210,211,212,213,214,215,216,217,218,219,220,221,222,223,224,225,226,227,228,229,230,231,232,233,234,235,236,237,238,239,240,241,242,243,244,245,246,247,248,249,250,251,252,253,254,255,256,257,258,2…	88.6203	1,2,3,4,101,102,103,104,105,106,107,108,109,110,111,112,113,114,115,116,117,118,119,120,121,122,123,124,125,126,127,128,129,130,131,132,133,134,135,136,137,138,139,140,141,142,143,144,145,146,147,148,149,150,151,152,153,154,155,156,157,158,159,160,161,162,163,164,165,166,167,168,169,170,171,172,173,174,175,176,177,178,179,180,181,182,183,184,185,186,187,188,189,190,191,192,193,194,195,196,197,198…
A0A1B0GTR3	100	1,2,3,4,5,6,7,8,9,10,11,12,13,14,15,16,17,18,19,20,21,22,23,24,25,26,27,28,29,30,31,32,33,34,35,36,37,38,39,40,41,42,43,44,45,46,47,48,49,50,51,52,53,54,55,56,57,58,59,60,61,62,63,64,65,66,67,68,69,70,71,72,73,74,75,76,77,78,79,80,81,82,83,84,85,86,87,88,89,90,91,92,93,94,95,96,97,98,99,100,101,102,103,104,105,106,107,108	100	1,2,3,4,5,6,7,8,9,10,11,12,13,14,15,16,17,18,19,20,21,22,23,24,25,26,27,28,29,30,31,32,33,34,35,36,37,38,39,40,41,42,43,44,45,46,47,48,49,50,51,52,53,54,55,56,57,58,59,60,61,62,63,64,65,66,67,68,69,70,71,72,73,74,75,76,77,78,79,80,81,82,83,84,85,86,87,88,89,90,91,92,93,94,95,96,97,98,99,100,101,102,103,104,105,106,107,108	19.4444	86,87,88,89,90,91,92,93,94,95,96,97,98,99,100,101,102,103,104,105,106	29.6296	19,20,21,22,23,24,25,26,27,28,29,30,31,32,33,34,35,36,37,38,90,91,92,93,94,95,96,97,98,99,100,101	100	1,2,3,4,5,6,7,8,9,10,11,12,13,14,15,16,17,18,19,20,21,22,23,24,25,26,27,28,29,30,31,32,33,34,35,36,37,38,39,40,41,42,43,44,45,46,47,48,49,50,51,52,53,54,55,56,57,58,59,60,61,62,63,64,65,66,67,68,69,70,71,72,73,74,75,76,77,78,79,80,81,82,83,84,85,86,87,88,89,90,91,92,93,94,95,96,97,98,99,100,101,102,103,104,105,106,107,108	100	1,2,3,4,5,6,7,8,9,10,11,12,13,14,15,16,17,18,19,20,21,22,23,24,25,26,27,28,29,30,31,32,33,34,35,36,37,38,39,40,41,42,43,44,45,46,47,48,49,50,51,52,53,54,55,56,57,58,59,60,61,62,63,64,65,66,67,68,69,70,71,72,73,74,75,76,77,78,79,80,81,82,83,84,85,86,87,88,89,90,91,92,93,94,95,96,97,98,99,100,101,102,103,104,105,106,107,108	52.7778	4,5,7,11,12,13,14,15,16,17,18,19,20,21,22,23,24,25,26,27,28,29,30,31,32,33,34,35,36,37,38,57,58,59,60,61,62,63,64,65,66,67,68,69,70,71,72,73,74,75,76,77,78,79,102,104,105	100	1,2,3,4,5,6,7,8,9,10,11,12,13,14,15,16,17,18,19,20,21,22,23,24,25,26,27,28,29,30,31,32,33,34,35,36,37,38,39,40,41,42,43,44,45,46,47,48,49,50,51,52,53,54,55,56,57,58,59,60,61,62,63,64,65,66,67,68,69,70,71,72,73,74,75,76,77,78,79,80,81,82,83,84,85,86,87,88,89,90,91,92,93,94,95,96,97,98,99,100,101,102,103,104,105,106,107,108	100	1,2,3,4,5,6,7,8,9,10,11,12,13,14,15,16,17,18,19,20,21,22,23,24,25,26,27,28,29,30,31,32,33,34,35,36,37,38,39,40,41,42,43,44,45,46,47,48,49,50,51,52,53,54,55,56,57,58,59,60,61,62,63,64,65,66,67,68,69,70,71,72,73,74,75,76,77,78,79,80,81,82,83,84,85,86,87,88,89,90,91,92,93,94,95,96,97,98,99,100,101,102,103,104,105,106,107,108	86.1111	1,2,3,4,5,6,7,8,9,10,11,12,13,14,15,16,17,18,19,20,21,22,23,24,25,26,27,28,29,30,31,32,33,34,35,36,37,38,39,40,41,42,43,44,45,46,47,48,49,50,51,52,53,54,55,56,57,58,59,60,61,62,63,64,65,66,67,68,69,70,71,72,73,74,75,76,92,93,94,95,96,97,98,99,100,101,102,103,104,105,106,107,108	100	1,2,3,4,5,6,7,8,9,10,11,12,13,14,15,16,17,18,19,20,21,22,23,24,25,26,27,28,29,30,31,32,33,34,35,36,37,38,39,40,41,42,43,44,45,46,47,48,49,50,51,52,53,54,55,56,57,58,59,60,61,62,63,64,65,66,67,68,69,70,71,72,73,74,75,76,77,78,79,80,81,82,83,84,85,86,87,88,89,90,91,92,93,94,95,96,97,98,99,100,101,102,103,104,105,106,107,108	100	1,2,3,4,5,6,7,8,9,10,11,12,13,14,15,16,17,18,19,20,21,22,23,24,25,26,27,28,29,30,31,32,33,34,35,36,37,38,39,40,41,42,43,44,45,46,47,48,49,50,51,52,53,54,55,56,57,58,59,60,61,62,63,64,65,66,67,68,69,70,71,72,73,74,75,76,77,78,79,80,81,82,83,84,85,86,87,88,89,90,91,92,93,94,95,96,97,98,99,100,101,102,103,104,105,106,107,108	100	1,2,3,4,5,6,7,8,9,10,11,12,13,14,15,16,17,18,19,20,21,22,23,24,25,26,27,28,29,30,31,32,33,34,35,36,37,38,39,40,41,42,43,44,45,46,47,48,49,50,51,52,53,54,55,56,57,58,59,60,61,62,63,64,65,66,67,68,69,70,71,72,73,74,75,76,77,78,79,80,81,82,83,84,85,86,87,88,89,90,91,92,93,94,95,96,97,98,99,100,101,102,103,104,105,106,107,108
A0AUZ9	19.8582	1,2,3,12,13,15,16,26,27,28,29,30,31,32,33,41,42,43,44,45,46,47,48,49,50,62,63,64,65,92,93,94,95,96,97,98,99,100,101,206,207,208,209,210,211,212,213,214,215,267,268,269,274,276,277,286,293,339,340,342,343,344,345,346,347,349,350,442,446,447,449,450,451,452,453,454,455,456,457,458,461,465,533,534,536,537,538,539,540,541,542,543,544,545,546,547,548,553,703,704,705,709,710,711,712,715,716,717,718,719…	19.8582	1,2,3,4,5,6,7,8,9,16,17,26,29,30,33,34,35,39,40,41,47,48,51,52,79,91,92,93,94,95,96,99,207,208,209,210,211,212,213,214,265,268,269,270,271,276,286,342,343,344,345,346,347,442,443,444,445,446,447,448,449,450,451,452,453,454,455,456,457,458,459,460,461,462,463,465,466,467,468,470,536,537,538,539,540,541,542,543,544,545,546,547,548,549,550,551,552,553,554,555,557,699,700,702,703,704,705,706,707,708,…	0	0	7.59878	207,208,209,210,211,212,213,214,215,216,217,218,219,220,221,222,340,341,342,343,344,345,346,347,348,349,350,351,352,353,490,491,492,493,494,495,496,497,498,499,500,501,502,503,504,505,506,517,518,519,520,521,522,523,524,525,526,527,528,529,530,531,532,533,534,876,877,878,879,880,881,882,883,884,885	70.5167	1,2,3,4,5,6,7,8,9,10,11,12,13,14,15,16,17,18,19,20,21,22,23,24,25,26,27,28,29,30,31,32,33,34,35,36,37,38,39,40,41,42,43,44,45,46,47,48,49,50,51,52,53,54,55,56,57,58,59,60,61,62,63,64,65,66,67,68,69,70,71,72,73,74,75,76,77,78,79,80,81,82,83,84,85,86,87,88,89,90,91,92,93,94,95,96,97,98,99,100,101,102,103,104,105,106,107,108,109,110,111,112,113,114,115,116,117,118,119,120,121,122,123,124,125,126,127…	20.1621	1,2,3,4,5,6,7,8,9,10,11,12,13,14,15,16,17,18,19,20,334,335,336,337,338,339,340,341,342,343,344,345,346,347,348,349,350,487,490,491,492,493,494,495,496,497,498,499,500,501,502,503,504,505,506,507,508,509,510,511,512,513,514,515,516,517,518,519,520,521,522,523,524,525,526,527,528,529,530,531,532,533,534,535,536,537,538,539,540,541,542,543,544,545,546,547,548,549,693,694,695,696,697,698,699,700,701,…	17.6292	1,2,8,17,18,45,46,47,48,49,50,51,52,53,54,55,56,57,58,59,60,61,62,63,64,65,66,67,68,69,70,71,72,101,108,109,202,203,204,205,206,207,208,279,280,281,282,283,284,285,286,339,340,341,342,343,344,345,346,347,348,349,350,351,443,444,445,446,447,448,449,450,451,452,453,454,455,456,457,458,459,460,461,462,463,464,491,492,493,494,495,496,497,498,499,500,501,502,503,504,505,506,583,584,677,678,679,680,681…	53.6981	3,4,5,6,7,8,9,10,11,12,13,14,15,16,17,18,19,20,21,22,23,24,25,26,27,28,29,30,31,32,64,65,66,67,68,69,70,71,72,73,74,75,76,77,78,79,80,81,82,83,84,85,86,87,88,89,90,91,92,93,94,95,96,97,98,99,100,101,102,103,104,105,106,136,137,138,139,140,141,142,143,144,198,199,200,201,202,203,204,205,206,207,208,209,210,211,212,213,214,215,216,217,218,219,220,221,222,263,264,265,266,267,268,269,270,271,272,273,…	4.55927	943,944,945,946,947,948,949,950,951,952,953,954,955,956,957,958,959,960,961,962,963,964,965,966,967,968,969,970,971,972,973,974,975,976,977,978,979,980,981,982,983,984,985,986,987	21.3779	1,2,3,4,5,6,7,8,9,72,73,137,138,139,140,141,142,143,207,208,209,210,211,212,213,214,215,216,217,218,219,220,339,340,341,342,343,344,345,346,347,348,349,350,351,449,450,451,452,453,454,455,456,457,458,459,460,461,462,463,495,496,497,498,499,500,501,502,503,504,505,521,522,523,524,525,526,527,528,529,530,533,534,535,536,537,538,539,540,541,542,543,544,545,546,547,548,549,559,560,561,562,563,564,604…	34.6505	1,2,5,6,7,8,9,10,11,12,13,14,15,16,17,18,19,20,21,22,23,24,25,71,72,73,74,90,91,92,93,95,96,97,98,99,100,101,102,103,104,105,136,137,138,139,140,141,142,143,155,156,157,158,159,160,161,195,196,197,198,199,200,201,202,203,204,205,206,207,208,209,278,279,280,281,282,283,284,285,286,287,288,289,337,338,339,340,341,342,343,344,345,346,347,348,349,350,351,352,353,354,355,356,357,358,359,360,361,362,36…	36.6768	1,2,3,4,5,6,7,8,9,10,11,12,13,14,18,19,20,21,22,23,24,25,26,69,70,71,72,73,74,136,137,138,139,140,141,142,198,199,200,201,202,203,204,205,206,207,208,209,210,211,212,213,214,215,216,217,218,219,264,265,266,267,268,269,270,271,272,273,274,275,276,277,278,279,280,281,282,283,284,285,336,337,338,339,340,341,342,343,344,345,346,347,348,349,350,351,352,353,441,442,443,444,445,446,447,448,449,450,451,4…	97.0618	1,2,3,4,5,6,7,8,9,10,11,12,13,14,15,16,17,18,19,20,21,22,23,24,25,26,27,28,29,30,31,32,33,34,35,36,37,38,39,40,41,42,43,44,45,46,47,48,49,50,51,52,53,54,55,56,57,58,59,60,61,62,63,64,65,66,67,68,69,70,71,72,73,74,75,76,77,78,86,87,88,89,90,91,92,93,94,95,96,97,98,99,100,101,102,103,104,105,106,107,108,109,110,111,112,113,114,115,116,117,118,119,120,121,122,123,124,125,126,127,128,129,130,131,132,…
A0AV02	8.40336	446,469,470,471,472,473,474,475,476,477,478,479,480,481,482,483,484,485,486,487,488,489,490,491,492,493,494,495,496,497,502,503,520,521,522,534,535,536,537,538,539,540,541,542,543,544,545,546,547,548,549,550,551,552,553,554,555,556,557,558	14.2857	1,2,3,4,5,6,7,8,9,440,445,446,467,468,469,470,471,472,473,474,475,476,477,478,479,480,481,482,483,484,485,486,487,488,489,490,491,492,493,494,495,496,497,498,499,500,501,502,503,504,505,506,507,508,509,518,520,521,522,523,530,531,534,535,536,537,538,539,540,541,542,543,544,545,546,547,548,549,550,551,552,553,554,555,556,557,558,559,560,561,562,694,704,706,707,708,709,710,711,712,713,714	13.5854	64,65,66,67,68,69,70,71,72,73,74,75,76,77,78,79,80,81,82,83,84,85,86,87,88,89,90,91,92,93,94,95,96,261,262,263,264,265,266,267,268,269,270,271,272,273,274,275,276,277,278,279,280,281,282,283,284,285,286,287,288,289,290,291,595,596,597,598,599,600,601,602,603,604,605,606,607,608,609,610,611,612,613,614,615,616,617,618,619,620,621,622,623,624,625,626,627	6.58263	14,15,16,17,18,19,20,21,22,23,24,25,114,115,116,117,118,119,120,121,122,123,124,125,182,183,184,185,186,187,188,189,190,653,654,655,656,657,658,659,660,661,662,663,664,665,666	34.0336	1,2,3,4,5,6,7,8,9,10,11,14,15,16,17,18,96,97,98,99,100,101,102,103,104,105,106,223,224,225,227,257,258,259,260,261,353,354,355,356,357,358,419,420,421,422,423,424,425,426,427,428,429,430,431,432,433,434,435,436,437,438,439,440,441,442,443,444,445,446,447,448,449,450,451,452,453,454,455,456,457,458,459,460,461,462,463,464,465,466,467,468,469,470,471,472,473,474,475,476,477,478,479,480,481,482,483,…	22.2689	1,2,3,4,5,6,7,8,9,10,11,12,13,14,15,16,17,18,19,20,21,22,23,24,25,437,438,439,440,441,442,443,444,445,446,447,448,449,450,451,452,453,454,455,456,457,458,459,460,461,462,463,464,465,466,467,468,469,470,471,472,473,474,475,476,477,478,479,480,481,482,483,484,485,486,487,488,489,490,491,492,493,494,495,496,497,498,499,500,501,502,503,504,505,506,507,508,509,510,511,512,513,514,515,516,517,518,519,5…	20.028	1,4,95,96,97,98,99,100,101,102,103,104,105,106,107,108,109,110,111,112,113,114,115,116,117,118,119,120,205,206,207,208,209,210,211,212,213,214,215,216,217,218,219,220,221,222,223,224,225,226,227,228,229,230,231,232,248,249,250,251,252,253,254,255,256,257,258,259,260,261,350,351,352,353,354,355,356,357,358,359,410,411,412,413,414,415,416,417,440,441,442,443,444,445,446,476,477,478,479,480,481,482,…	24.6499	7,93,94,95,96,97,98,99,100,101,102,103,104,105,106,107,108,109,255,256,257,258,259,260,261,262,263,264,352,353,354,355,430,431,432,433,434,435,436,437,438,439,440,441,442,443,444,445,446,447,448,449,467,468,469,470,471,472,473,474,475,476,477,478,479,480,481,482,483,484,485,486,487,488,489,490,491,492,493,494,495,496,497,498,499,500,501,502,503,504,505,506,524,525,526,527,528,529,530,531,532,533,…	0	0	10.6443	1,2,3,4,5,6,7,8,17,18,19,20,442,443,444,445,446,473,474,475,476,477,478,479,480,481,482,483,484,485,486,487,488,489,490,491,492,493,494,495,496,497,498,499,528,529,530,531,532,533,534,535,536,537,538,539,540,541,542,543,544,545,546,547,548,549,562,563,564,565,566,567,711,712,713,714	16.6667	1,2,3,4,96,97,98,99,100,101,102,103,104,352,353,354,355,356,438,439,440,441,442,443,444,471,472,473,474,475,476,477,478,479,480,481,482,483,484,485,486,487,488,489,490,491,492,493,494,495,496,497,498,499,500,501,502,503,504,505,506,507,508,509,510,511,512,513,514,527,528,529,530,531,532,533,534,535,537,538,539,540,541,542,543,544,545,546,547,548,660,661,662,663,664,665,666,690,691,692,693,694,695…	24.6499	1,2,3,4,5,6,7,8,9,10,11,12,13,14,15,16,17,18,19,20,21,22,23,24,253,254,255,256,257,260,261,350,351,352,353,354,355,356,357,358,359,414,415,416,417,418,419,420,421,422,423,424,425,438,439,440,441,442,443,444,445,446,447,448,449,450,451,452,459,460,461,462,463,464,465,466,467,468,469,470,471,472,473,474,475,476,477,478,479,480,481,482,483,484,485,486,487,488,489,490,491,492,493,494,495,496,497,498,…	29.2717	1,2,3,4,5,6,7,8,9,10,11,12,13,14,15,16,17,18,19,20,21,413,414,415,416,417,418,419,420,421,422,423,424,425,426,427,428,429,430,431,432,433,434,435,436,437,438,439,440,441,442,443,444,445,446,447,448,449,450,451,452,453,454,455,456,457,458,459,460,461,462,463,464,465,467,468,469,470,471,472,473,474,475,476,477,478,479,480,481,482,483,484,485,486,487,488,489,490,491,492,493,494,495,496,497,498,499,5…
A0AV96	11.2985	1,2,3,4,5,6,7,8,9,10,11,12,13,14,15,16,17,18,19,20,21,22,23,24,48,49,50,51,52,53,54,55,56,57,58,59,60,61,62,63,66,327,332,333,382,383,384,385,386,387,388,389,390,391,409,410,411,412,413,419,420,421,422,423,424,425,476	9.10624	1,2,3,4,5,6,7,8,9,10,11,12,13,14,15,16,21,22,23,49,50,51,52,53,54,55,56,57,58,59,60,61,62,63,64,65,66,67,68,384,385,386,387,388,389,390,391,397,412,413,415,419,592,593	3.87858	486,487,488,489,490,491,492,493,494,495,496,497,498,499,500,501,502,503,504,505,506,507,508	17.7066	1,2,3,4,5,6,7,8,9,10,11,12,13,14,15,16,17,18,19,20,56,57,58,59,60,61,62,63,64,65,66,67,330,331,332,333,334,335,336,337,338,339,340,375,376,377,378,379,380,381,382,383,384,385,386,387,388,389,390,391,392,393,394,395,396,487,488,489,490,491,492,493,494,495,496,497,498,499,500,501,502,545,546,547,548,549,550,551,552,553,554,559,560,561,562,563,564,565,566,567,568,569,570,571,572	36.2563	1,2,3,4,5,6,7,8,9,10,11,12,13,14,15,16,17,18,19,20,21,22,23,24,25,26,27,28,29,30,31,32,33,34,35,36,37,38,39,40,41,42,43,44,45,46,47,48,49,50,51,52,53,54,55,56,57,58,59,60,61,62,63,64,65,66,67,68,125,126,127,161,162,163,164,165,166,208,209,260,319,320,321,322,323,324,325,326,327,328,329,330,331,332,333,334,335,336,337,338,339,340,341,342,378,379,380,381,382,383,384,385,386,387,388,389,390,391,392,…	12.6476	1,2,3,4,5,6,7,8,9,10,11,12,13,14,15,16,17,18,19,20,21,22,23,24,25,26,27,28,29,30,31,32,33,34,35,36,37,38,39,40,41,42,43,44,45,46,47,48,49,50,51,52,53,54,55,56,57,58,59,333,334,335,336,337,338,339,340,341,383,384,385,386,387,591,592	16.3575	1,4,5,6,13,14,15,16,17,18,19,20,21,22,23,24,25,49,50,51,52,53,54,55,56,57,58,59,60,61,62,63,64,65,66,67,68,69,70,71,265,266,267,268,362,363,364,365,366,379,380,381,382,383,384,385,386,387,388,389,390,391,392,393,394,395,396,397,398,399,400,401,402,403,404,405,406,407,408,507,508,509,510,511,512,513,514,515,516,517,518,519,520,584,586,587,591	33.2209	1,2,3,4,5,6,7,8,9,10,11,12,13,14,15,16,17,18,19,20,21,22,23,24,25,26,27,28,29,30,49,50,51,52,53,54,55,56,57,58,59,60,61,62,63,64,65,66,67,68,315,316,317,318,319,320,321,322,323,324,325,326,327,328,329,330,331,332,333,334,335,336,337,338,339,340,341,342,343,378,379,380,381,382,383,384,385,386,387,388,389,390,391,392,393,394,395,396,397,398,399,400,401,402,403,404,405,406,407,408,409,410,411,412,41…	4.55312	1,2,3,4,5,6,7,8,9,10,11,12,13,14,15,16,17,18,19,20,21,22,23,24,25,26,27	14.3339	1,2,3,4,5,6,7,8,9,10,11,12,13,14,15,16,17,18,19,20,21,22,23,24,205,206,207,208,324,325,326,327,328,329,330,331,332,333,334,335,336,337,338,339,340,341,381,382,383,384,385,386,387,388,389,390,414,415,416,417,418,419,420,485,486,487,488,489,490,491,492,493,494,495,496,497,498,499,500,501,502,590,591,592,593	21.2479	1,2,3,4,5,6,7,8,9,10,11,12,13,14,15,16,17,18,19,20,21,22,23,24,25,26,63,81,82,83,84,134,135,136,137,138,139,140,141,142,145,156,157,158,159,160,161,162,163,175,176,230,231,232,233,234,235,236,237,238,239,260,261,262,263,264,265,266,267,268,269,270,271,272,316,317,318,319,320,321,322,323,333,334,335,336,337,338,339,340,341,342,343,344,381,382,383,384,385,386,387,388,389,390,391,392,393,394,395,396…	31.0287	1,2,3,4,5,6,7,8,9,10,11,12,13,14,15,16,17,18,19,20,21,22,23,24,25,26,27,28,29,30,31,32,33,34,38,39,40,41,42,43,44,45,46,47,48,49,50,51,52,53,54,55,56,57,58,59,60,61,62,63,64,65,66,67,68,69,107,108,109,110,329,330,331,332,333,334,335,336,337,338,339,340,341,342,343,344,345,366,367,368,369,370,371,374,375,376,377,378,379,380,381,382,383,384,385,386,387,388,389,390,391,392,393,394,395,396,397,398,39…	11.973	1,2,3,4,5,6,7,8,9,10,11,12,13,14,15,16,17,18,19,20,21,22,23,24,25,26,27,28,29,331,332,333,334,335,336,337,338,339,484,485,486,487,488,489,490,491,492,493,494,495,496,497,498,499,500,501,502,503,504,505,506,507,508,509,510,511,512,513,514,515,516
A0AVF1	1.44404	13,14,15,16,17,18,20,21	5.95668	1,2,3,4,5,6,7,8,9,10,11,12,13,14,15,16,17,18,19,20,21,22,23,24,25,26,27,28,29,551,552,553,554	0	0	1.98556	19,20,21,22,23,24,25,26,27,28,29	19.3141	1,2,3,4,5,6,7,8,9,10,11,12,13,14,15,16,17,18,19,20,21,22,23,24,25,26,27,28,29,30,31,32,33,34,35,53,54,55,56,78,79,80,81,82,83,84,85,86,87,88,113,114,115,116,117,118,119,120,121,135,136,137,138,139,140,150,151,239,240,241,242,243,244,245,246,247,248,249,250,251,252,332,333,334,335,336,404,405,406,407,408,409,410,411,412,413,456,457,458,459,518,549,550,551,552,553,554	5.77617	1,2,3,4,5,6,7,8,9,10,11,12,13,14,15,16,17,18,19,20,21,22,23,24,25,26,27,550,551,552,553,554	3.2491	3,7,353,354,355,356,357,358,359,493,494,495,496,497,498,499,549,552	8.84477	1,2,3,4,5,6,7,8,9,10,11,12,13,14,15,16,17,18,19,20,21,22,23,24,25,26,27,28,29,30,31,32,150,151,152,153,245,246,247,248,249,250,406,407,408,409,410,411,412	0	0	9.20578	1,2,3,4,5,6,7,8,9,10,11,12,13,14,15,16,17,18,19,20,21,22,23,24,54,55,56,82,83,84,85,86,87,114,115,116,117,118,405,406,407,408,409,410,411,548,549,551,552,553,554	16.6065	1,2,3,4,5,6,7,8,9,10,11,12,13,14,15,16,17,18,19,20,21,22,23,24,25,26,27,28,29,30,31,32,33,34,35,36,37,38,39,40,41,42,50,51,52,53,54,55,56,57,58,59,60,61,62,85,86,87,88,89,90,91,92,93,311,312,313,314,315,316,317,318,528,529,530,531,532,533,534,535,536,537,545,546,547,548,549,550,551,552,553,554	8.12274	1,2,3,4,5,6,7,8,9,10,11,12,13,14,15,16,17,18,19,20,21,22,23,24,25,26,52,53,54,55,56,57,58,406,407,408,409,410,411,549,550,551,552,553,554	4.33213	1,2,3,4,5,6,7,8,9,10,11,12,13,14,15,16,17,18,19,20,21,22,23,24
A0AVI2	3.3544	116,125,127,131,132,133,134,135,136,137,153,154,155,492,493,603,604,605,858,861,866,867,868,869,870,871,872,873,874,875,876,877,878,879,880,881,882,883,884,885,886,887,888,891,1050,1051,1053,1279,1280,1281,1649,1676,1681,1682,1683,1707,1708,1709,1710,1711,1712,1713,1918,1925,1926,1927,1928,2031,2032	6.66018	1,2,3,4,5,129,133,134,135,138,139,140,148,149,150,152,153,154,155,156,157,161,162,817,860,866,867,868,869,870,871,872,873,874,875,876,877,878,879,880,881,882,883,884,885,886,887,888,889,1044,1045,1046,1047,1048,1049,1050,1051,1052,1053,1054,1055,1056,1057,1277,1279,1280,1281,1282,1283,1284,1621,1649,1650,1651,1652,1682,1683,1686,1708,1709,1710,1711,1712,1713,1715,1716,1915,1916,1917,1918,1919,192…	1.0209	1962,1963,1964,1965,1966,1967,1968,1969,1970,1971,1972,1973,1974,1975,1976,1977,1978,1979,1980,1981,1982	2.28488	657,658,659,660,661,662,663,664,665,666,667,668,669,670,942,943,944,945,946,947,948,949,950,951,952,997,998,999,1000,1001,1002,1003,1004,1005,1006,1459,1460,1461,1462,1463,1464,1465,1466,1467,1468,1469,1470	21.9737	1,2,3,4,5,6,7,8,9,10,11,12,13,14,15,16,71,72,73,74,75,126,127,128,129,130,131,132,133,134,135,136,137,138,139,140,141,142,145,146,147,148,149,150,151,152,153,154,155,156,157,158,159,160,161,162,163,164,165,275,276,277,278,341,342,343,344,345,346,347,411,412,413,414,415,416,417,418,419,420,421,482,483,484,485,486,487,488,489,490,494,495,496,497,498,499,500,601,602,603,604,605,606,607,608,609,610,6…	1.06952	1,2,3,1054,1055,1056,2042,2043,2044,2045,2046,2047,2048,2049,2050,2051,2052,2053,2054,2055,2056,2057	17.2581	7,12,13,14,15,16,17,18,19,20,21,22,268,269,270,271,272,273,274,275,276,277,278,279,280,281,400,401,402,403,425,426,427,428,429,430,431,432,433,434,435,436,437,438,439,440,441,536,537,538,539,540,541,542,543,544,545,546,547,548,549,550,551,552,553,554,555,605,606,607,608,609,610,611,636,637,638,639,801,802,803,804,805,806,807,808,809,810,811,812,813,814,815,816,817,818,819,820,821,822,823,824,825,…	19.4944	1,2,3,4,5,6,7,8,9,10,11,12,13,14,15,16,17,18,19,20,21,22,23,24,117,118,119,120,121,122,123,124,125,126,127,128,129,130,131,132,133,134,135,136,139,140,141,142,143,144,145,146,147,148,149,150,151,152,153,154,155,156,157,158,159,160,161,162,163,164,165,166,195,196,197,198,352,487,488,489,490,491,492,493,494,495,496,539,540,541,542,543,544,545,546,547,548,603,604,605,606,607,608,609,610,611,639,640,…	0	0	4.81283	1,2,3,4,149,150,151,152,153,154,155,156,157,158,159,160,161,162,163,194,195,196,197,498,499,664,665,666,667,668,669,670,671,672,673,674,861,862,863,937,938,939,940,956,957,958,959,960,961,962,963,994,995,996,997,1035,1036,1037,1038,1039,1054,1055,1056,1112,1113,1114,1115,1116,1117,1118,1119,1377,1378,1379,1380,1381,1382,1383,1648,1649,1650,1681,1682,1683,1684,1916,1917,1918,1919,1920,1921,1922,19…	24.3072	1,2,3,4,9,10,11,12,13,14,15,16,17,18,19,20,21,22,23,24,25,27,29,33,34,35,36,37,38,39,40,41,42,43,44,86,87,88,89,90,91,92,93,94,108,157,158,159,160,161,162,163,164,165,166,167,180,181,182,183,184,407,408,409,410,411,412,413,414,415,453,454,455,457,458,459,480,481,482,483,484,485,486,487,495,496,497,498,499,500,501,502,503,504,602,603,604,605,606,607,608,609,610,611,612,613,614,615,616,632,633,634,…	16.7234	38,39,40,41,275,276,277,278,342,343,360,361,362,363,364,365,366,367,608,609,610,611,612,643,644,645,666,667,668,669,670,671,672,673,674,675,691,692,693,694,695,746,747,748,749,750,751,811,812,813,814,815,816,817,818,819,820,821,822,823,857,858,859,860,861,862,863,864,865,866,867,868,869,870,871,872,873,874,875,876,877,878,879,880,881,882,883,884,885,886,887,913,914,915,916,917,918,919,920,921,922…	3.74332	129,130,131,132,133,134,135,136,137,138,139,140,141,142,143,144,145,146,147,148,149,150,151,152,153,154,155,156,157,158,1032,1033,1034,1035,1036,1037,1038,1039,1040,1041,1042,1043,1044,1045,1046,1047,1048,1049,1050,1051,1052,1053,1054,1055,1056,1057,1058,2013,2014,2015,2016,2017,2018,2019,2021,2022,2023,2024,2025,2026,2028,2030,2053,2054,2055,2056,2057
A0AVI4	0.276243	193	1.65746	1,2,3,193,194,195	5.52486	95,96,97,98,99,100,101,102,103,104,105,106,107,108,109,110,111,112,113,114	0	0	8.01105	1,2,3,4,5,82,83,84,85,191,192,193,194,195,196,197,198,199,200,201,202,203,204,274,275,276,277,278,279	1.9337	1,2,3,4,5,6,7	3.8674	1,2,3,6,8,199,201,337,338,339,340,341,356,359	2.76243	192,193,194,195,196,197,198,199,200,201	0	0	5.52486	1,2,3,4,5,192,193,194,195,196,197,198,199,200,201,202,359,360,361,362	18.232	1,2,3,4,154,155,156,157,158,159,160,161,162,163,164,165,183,184,194,195,196,197,198,199,200,201,202,203,204,205,206,307,308,309,310,311,312,313,314,315,332,333,334,335,336,340,341,342,343,344,345,346,347,348,349,350,351,352,353,354,355,357,358,359,361,362	4.14365	1,2,3,4,195,196,197,198,199,200,201,202,203,204,205	0.552486	1,2
A0AVK6	50.6344	1,2,3,4,5,6,7,8,9,10,11,12,13,14,15,16,17,18,19,20,21,22,23,24,25,26,27,28,29,30,31,33,34,35,36,37,38,39,40,41,42,43,44,45,46,47,48,49,50,51,52,53,54,55,56,57,58,59,60,61,62,68,69,70,77,78,79,80,81,82,83,84,85,94,95,96,99,100,101,102,103,104,105,106,107,108,109,110,112,113,232,341,342,343,344,345,346,347,348,349,351,354,355,356,357,358,361,362,363,364,365,366,375,378,379,381,382,383,384,385,386,3…	35.2941	1,2,3,4,5,6,7,8,9,10,12,20,21,22,28,29,33,34,36,37,38,39,40,41,42,43,44,45,46,47,48,49,50,51,52,53,54,55,56,57,58,59,60,61,62,63,64,68,69,78,79,80,81,82,83,84,85,86,87,95,96,101,104,105,106,107,108,109,110,344,345,346,347,348,349,350,351,354,355,356,357,358,359,360,361,362,363,364,365,366,367,368,372,380,381,385,386,387,390,394,403,408,409,410,411,412,413,414,415,416,417,418,419,420,421,422,423,4…	0	0	0	0	74.8558	1,2,3,4,5,6,7,8,9,10,11,12,13,14,15,16,17,18,19,20,21,22,23,24,25,26,27,28,29,30,31,32,33,34,35,36,37,38,39,40,41,42,43,44,45,46,47,48,49,50,51,52,53,54,55,56,57,58,59,60,61,62,63,64,65,66,67,68,69,70,71,72,73,74,75,76,77,78,79,80,81,82,83,84,85,86,87,88,89,90,91,92,93,94,95,96,97,98,99,100,101,102,103,104,105,106,107,108,109,110,111,112,113,114,115,116,117,118,195,196,197,198,199,200,201,202,209…	26.6436	1,2,3,4,5,6,7,41,42,43,44,45,46,47,48,49,50,51,52,53,54,55,56,57,101,102,103,104,105,106,107,108,109,110,350,351,352,353,354,355,356,357,403,404,405,406,407,408,409,410,411,412,413,414,415,416,417,418,419,420,421,422,423,424,425,426,427,428,429,430,431,432,433,451,452,453,454,455,517,526,527,528,529,530,531,532,533,534,535,536,537,538,539,540,541,542,543,544,545,546,547,548,549,550,551,552,553,55…	35.2941	2,6,38,39,40,41,42,43,44,45,46,47,48,49,50,51,52,53,54,55,56,57,58,59,82,83,84,85,86,87,88,89,90,129,130,131,132,133,134,135,136,137,138,231,232,233,234,235,236,237,238,239,240,241,242,243,244,245,343,344,345,346,347,348,349,350,351,352,353,354,355,356,357,358,359,360,361,362,363,382,383,384,385,386,387,388,389,390,391,392,411,412,413,414,415,416,417,418,419,420,421,422,423,424,425,426,427,428,42…	66.2053	2,10,11,12,13,14,15,16,17,18,19,20,21,22,23,34,35,36,37,38,39,40,41,42,43,44,45,46,47,48,49,50,51,52,53,54,55,56,57,58,59,60,61,62,63,64,65,66,67,68,69,70,71,72,73,74,75,76,77,78,79,80,81,82,83,84,85,86,87,88,89,90,91,92,93,94,95,96,97,98,99,100,101,102,103,104,105,106,107,108,109,110,111,112,113,114,115,116,117,118,119,120,121,197,198,199,200,259,260,333,334,335,336,337,338,339,340,341,342,343,3…	0.461361	831,833,834,835	26.4129	1,2,3,4,5,6,7,45,46,47,48,49,50,51,52,53,54,55,56,104,105,106,107,108,109,110,111,112,113,114,115,257,258,259,260,261,262,263,264,351,352,353,354,355,356,371,407,408,409,410,411,412,414,415,416,417,418,419,420,421,422,423,424,425,426,427,428,429,430,431,432,433,448,449,450,451,452,453,454,455,456,457,458,459,460,461,462,463,464,465,530,531,532,533,534,535,536,537,538,539,540,541,542,543,544,545,5…	45.4441	1,2,3,4,5,6,7,8,9,10,11,12,13,14,15,16,17,18,19,20,21,22,36,37,38,39,40,41,45,46,47,48,49,50,51,52,53,54,55,56,57,58,60,72,73,74,75,76,77,78,79,80,81,82,83,84,85,86,87,88,89,90,91,102,103,104,105,106,107,108,109,110,111,112,113,128,129,130,131,132,133,134,135,136,137,138,140,141,176,177,178,179,180,181,182,183,184,185,186,187,188,189,190,191,192,193,194,195,196,197,234,235,236,237,238,239,257,258…	61.5917	1,2,3,4,5,6,7,8,9,10,11,12,13,14,15,16,17,18,19,20,21,22,23,33,34,35,36,37,38,39,40,41,42,43,44,45,46,47,48,49,50,51,52,53,54,55,56,57,58,59,75,76,77,78,79,80,81,82,83,84,85,86,87,88,89,90,91,92,93,94,95,96,97,98,99,100,101,102,103,104,105,106,107,108,109,110,111,112,113,114,115,116,117,131,132,133,134,135,136,137,228,229,230,231,232,233,234,235,236,237,238,239,240,241,242,260,261,262,335,336,337…	79.0081	1,2,3,4,5,6,7,8,9,10,11,12,13,14,15,16,17,18,19,20,21,22,23,24,25,26,27,28,29,30,31,32,33,34,35,36,37,38,39,40,41,42,43,44,45,46,47,48,49,50,51,52,53,54,55,56,57,58,59,60,61,62,63,64,65,66,67,68,69,70,71,72,73,74,75,76,77,78,79,80,81,82,83,84,85,86,87,88,89,90,91,92,93,94,95,96,97,98,99,100,101,102,103,104,105,106,107,108,109,110,111,112,211,212,213,214,215,216,217,218,219,220,221,222,223,224,225…
A0AVT1	3.89734	1,2,3,4,5,6,7,8,9,10,11,12,13,14,15,16,17,18,19,20,606,607,608,609,610,612,801,802,803,804,806,807,808,809,810,811,812,813,814,815,816	7.22433	1,2,3,4,5,6,7,8,9,10,11,12,13,14,15,16,17,18,19,20,21,217,218,343,344,512,513,600,601,608,609,610,611,612,613,614,615,616,617,618,619,622,803,804,805,806,807,808,809,810,811,812,813,814,815,816,817,818,820,821,1033,1035,1039,1040,1041,1042,1043,1044,1045,1046,1047,1048,1049,1050,1051,1052	0	0	1.42586	886,887,888,889,890,891,892,893,894,895,896,897,898,899,900	18.346	1,2,3,4,5,6,7,8,9,10,11,12,13,14,15,16,17,18,19,20,21,22,23,24,25,26,27,28,29,115,116,140,141,142,143,144,209,210,211,212,213,214,339,340,341,342,343,344,345,346,347,348,349,350,351,352,353,354,355,362,363,364,365,366,367,368,369,433,434,488,489,490,491,519,520,521,522,523,592,593,594,595,596,597,598,608,609,610,611,612,613,614,615,616,617,618,619,620,621,622,645,646,647,648,649,650,651,652,653,6…	3.61217	1,2,3,4,5,6,7,8,9,10,11,12,13,14,15,16,17,18,19,20,21,22,23,24,25,26,27,28,32,33,34,35,807,1048,1049,1050,1051,1052	8.36502	2,3,5,15,16,17,18,19,20,21,22,23,24,25,26,27,28,29,139,276,435,588,589,590,591,592,593,594,595,596,597,610,611,612,613,614,615,616,617,618,619,620,621,622,733,734,735,736,737,738,739,740,741,742,743,744,745,746,747,748,811,812,813,814,815,854,855,856,857,1029,1030,1031,1032,1033,1034,1035,1036,1037,1038,1039,1040,1041,1042,1047,1049,1050,1051,1052	19.2966	1,2,3,4,5,6,7,8,9,10,11,12,13,14,15,16,17,18,19,20,21,22,23,24,25,26,27,28,29,30,31,32,33,34,35,36,37,38,39,40,41,42,335,336,337,338,339,340,341,342,343,344,345,346,347,348,349,350,351,352,353,354,355,356,357,358,359,360,361,362,363,364,365,366,367,368,498,499,500,501,502,503,504,505,506,507,508,509,510,511,512,513,514,515,516,517,518,519,520,521,522,523,524,525,607,608,609,610,611,612,613,614,61…	0	0	4.75285	1,2,3,4,5,6,7,8,9,10,11,12,13,14,15,16,17,18,19,20,340,341,342,343,344,345,346,347,348,522,611,612,613,614,615,616,617,618,804,805,806,807,808,809,810,811,1049,1050,1051,1052	26.711	1,2,3,4,5,6,7,8,9,10,11,12,13,14,15,16,17,18,19,20,21,22,23,24,25,26,27,28,29,95,96,97,98,99,100,105,126,127,128,129,130,131,132,133,134,135,136,137,138,139,140,141,142,143,144,305,306,307,308,345,346,347,348,349,366,367,368,429,430,431,435,436,484,485,486,487,488,489,496,497,498,499,500,501,502,513,514,515,516,517,518,519,520,521,522,523,537,538,539,540,541,542,543,544,551,552,553,554,555,556,55…	13.4981	1,2,3,4,5,6,7,8,9,10,11,12,13,14,15,16,17,18,19,20,21,22,23,24,25,26,27,28,29,30,31,32,33,34,35,69,70,71,485,486,487,488,489,490,491,518,519,520,521,522,588,589,590,591,592,593,594,595,596,597,598,599,606,607,608,609,610,611,612,613,614,615,616,617,618,619,620,621,622,646,647,648,649,650,651,652,653,654,655,673,674,675,676,677,678,679,693,736,737,738,739,740,741,742,743,744,804,805,806,807,808,80…	3.61217	1,2,3,4,5,6,7,8,9,10,11,12,13,14,15,16,17,18,19,20,21,22,23,24,25,26,27,28,29,30,31,32,33,34,35,36,1051,1052
A0FGR8	35.2877	1,2,3,4,5,6,7,8,9,10,11,12,13,14,15,16,17,18,19,20,21,22,23,24,25,26,27,28,29,30,31,32,33,34,37,38,39,40,41,42,43,44,45,47,48,49,50,51,52,53,54,55,56,57,58,59,60,61,62,63,64,65,66,67,68,69,70,71,72,73,74,75,76,77,78,79,80,81,82,83,84,85,86,87,88,89,90,91,92,93,94,95,96,97,98,99,100,101,102,103,104,519,520,521,552,553,554,555,556,557,558,559,560,561,562,563,564,565,566,567,568,569,570,571,572,576,…	25.6243	1,2,3,4,5,6,7,8,9,10,11,12,13,14,15,16,17,18,19,20,21,22,23,24,25,26,27,28,29,30,31,32,33,34,35,36,37,38,39,40,41,42,43,44,45,46,47,48,49,50,51,52,53,54,55,56,57,58,59,60,61,62,63,64,65,66,67,68,69,70,71,72,73,74,75,76,77,78,79,80,81,82,83,84,85,86,87,88,89,90,91,92,93,94,95,96,97,98,99,100,101,102,103,457,458,459,551,552,553,554,555,556,559,560,561,562,563,564,565,566,567,573,603,635,636,657,658…	3.04017	121,122,123,124,125,126,127,128,129,130,131,132,133,134,135,136,137,138,139,140,141,142,143,144,145,146,147,148	7.38328	82,83,84,85,86,87,88,89,90,91,92,93,94,95,96,97,98,140,141,142,143,144,145,146,147,153,154,155,156,157,158,159,160,161,162,163,164,165,166,167,168,169,170,171,172,173,174,175,176,177,178,179,691,692,693,694,695,696,697,698,699,700,701,702,703,704,705,706	42.671	1,2,3,4,5,6,7,8,9,10,11,12,13,14,15,16,17,18,19,20,21,22,23,24,25,26,27,28,29,30,31,32,33,34,35,36,37,38,39,40,41,42,43,44,45,46,47,48,49,50,51,52,53,54,55,56,57,58,59,60,61,62,63,64,65,66,67,68,69,70,71,72,73,74,75,76,77,78,79,80,81,82,83,84,85,86,87,88,89,90,91,92,93,94,95,96,97,98,99,100,101,102,103,104,105,106,107,108,109,459,460,461,462,463,464,465,466,467,524,525,526,527,528,529,530,531,532…	28.2302	1,2,3,4,5,6,7,8,9,10,11,12,13,14,15,16,17,18,19,20,21,22,23,24,25,26,27,28,29,30,31,32,33,34,35,36,37,38,39,40,41,42,43,44,45,46,47,48,49,50,51,52,53,54,55,56,57,58,59,60,61,62,63,64,65,66,67,68,69,70,71,72,73,74,75,76,77,78,79,80,81,82,83,84,85,86,87,88,89,90,91,92,93,94,95,96,97,98,99,100,101,102,103,104,105,106,107,633,634,635,636,637,638,639,640,641,642,643,644,645,646,647,648,649,650,651,652…	22.8013	1,3,5,9,10,11,12,13,14,15,16,17,18,19,20,21,22,23,24,25,32,33,34,35,36,37,38,39,40,41,42,43,44,45,46,47,48,49,50,51,52,53,54,74,75,76,77,78,79,80,81,82,83,84,85,86,87,88,89,90,91,92,93,94,95,96,97,98,99,100,101,102,103,104,105,106,337,338,339,340,341,342,343,344,406,407,408,409,412,413,414,462,463,464,465,466,467,468,548,549,550,551,552,553,554,555,556,557,558,559,560,561,562,636,637,638,639,640,…	33.4419	1,2,3,4,5,6,7,8,9,10,11,12,13,14,15,16,17,18,19,20,21,22,23,24,25,26,27,28,29,30,31,32,33,34,35,36,37,38,47,48,49,50,51,52,53,54,55,56,57,58,59,60,61,62,63,64,65,66,67,68,69,70,71,72,73,74,75,76,77,78,79,80,81,82,83,84,85,86,87,88,89,90,91,92,93,94,95,96,97,98,99,100,101,102,103,104,105,106,107,108,109,520,521,522,523,524,525,547,548,549,550,551,552,553,554,555,556,557,558,559,560,561,562,563,564…	6.73181	1,2,3,4,5,6,7,8,9,10,11,12,13,14,15,16,17,18,19,20,21,22,23,24,25,26,27,28,29,30,31,32,33,34,35,36,37,38,39,40,41,42,43,44,45,46,47,48,49,50,51,52,53,54,55,56,57,58,59,60,61,62	18.1325	1,2,3,4,5,6,7,8,9,10,11,12,13,14,15,16,17,18,19,20,21,22,23,24,25,26,27,28,29,30,31,32,51,52,53,54,55,56,57,58,59,60,61,62,63,64,65,66,67,68,69,70,71,72,73,74,75,76,77,78,79,80,81,82,83,84,85,86,87,88,89,90,91,92,93,94,95,96,97,98,566,567,568,569,570,571,572,603,604,605,606,607,608,609,661,662,663,664,665,666,667,668,669,670,671,672,673,674,675,676,677,678,679,680,681,682,683,684,685,686,687,688,…	40.7166	1,2,4,5,6,7,8,9,10,11,12,13,14,15,16,17,18,19,20,21,22,23,24,25,26,27,28,29,30,31,38,39,40,41,42,43,44,45,46,47,48,49,50,51,52,53,54,55,56,57,58,59,60,65,66,67,68,69,70,71,72,73,74,75,76,77,78,79,80,81,82,83,84,85,86,87,88,90,91,92,93,94,95,96,97,165,166,167,168,169,170,171,172,173,174,181,182,183,184,185,186,187,188,189,231,232,234,235,236,237,238,239,240,241,242,243,244,245,246,247,255,256,257,…	36.4821	1,2,3,4,5,6,7,8,9,10,11,12,13,14,15,16,17,18,19,20,21,22,23,24,25,26,27,28,29,30,31,32,33,34,35,36,37,38,39,40,41,42,43,44,45,46,47,48,49,50,51,52,53,54,55,56,57,58,59,60,61,62,63,64,65,66,67,68,69,70,71,72,73,74,75,76,77,78,79,80,81,82,83,84,85,86,87,88,89,90,91,92,93,94,95,96,97,98,99,100,101,102,103,104,105,526,527,528,529,530,531,532,545,546,547,548,549,550,551,552,553,554,555,556,557,558,559…	31.3789	1,2,3,4,5,6,7,8,9,10,11,12,13,14,15,16,17,18,19,20,21,22,23,24,25,26,27,28,29,30,31,32,33,34,35,36,37,38,39,40,41,42,43,44,45,46,47,48,49,50,51,52,53,54,55,56,57,58,59,60,61,62,63,64,65,66,67,68,69,70,71,72,73,74,75,76,77,78,79,80,81,82,83,84,85,86,87,88,89,90,91,92,93,94,95,96,97,98,99,100,101,102,103,104,105,106,107,108,109,110,111,112,113,114,115,116,117,118,119,120,121,122,123,124,125,126,127…
A0FGR9	13.9955	1,2,3,11,12,13,14,15,502,590,591,592,593,594,595,596,597,602,604,605,606,607,608,609,610,611,612,613,614,615,616,617,618,619,620,621,622,623,624,625,626,627,628,629,630,631,632,633,634,635,636,637,638,639,640,641,642,643,644,645,646,647,648,649,650,651,652,653,654,655,656,657,658,659,660,661,662,663,664,665,666,667,668,669,670,671,672,673,674,675,676,677,686,687,688,689,690,691,692,693,694,695,69…	16.14	1,2,3,4,5,6,7,8,9,10,11,12,13,14,15,16,17,18,19,20,21,377,492,499,500,504,593,594,595,596,604,605,606,607,609,610,611,612,613,614,615,616,617,618,619,620,621,622,623,624,625,626,627,628,629,630,631,632,633,634,635,636,637,638,639,640,641,642,643,644,645,646,647,648,649,650,651,652,653,654,655,656,657,658,659,660,661,662,663,664,665,666,667,668,669,670,671,672,673,674,675,676,677,678,679,680,681,6…	2.93454	48,49,50,51,52,53,54,55,56,57,58,59,60,61,62,63,64,65,66,67,68,69,70,71,72,73	7.90068	53,54,55,56,57,58,59,60,61,62,63,64,65,66,67,68,69,70,71,72,418,419,420,421,422,423,424,425,426,427,428,635,636,637,638,639,640,641,642,643,644,645,646,647,648,649,650,651,652,653,654,655,656,657,658,659,721,722,723,724,725,726,727,728,729,730,731,732,733,734	32.6185	1,2,3,4,5,6,7,8,9,10,11,12,13,14,15,16,17,18,19,20,21,22,23,24,25,26,27,28,139,140,141,142,143,144,145,146,147,148,149,150,331,378,379,380,381,382,383,384,434,435,436,437,471,472,473,474,475,476,477,478,479,480,481,482,483,484,485,486,487,488,489,490,491,492,493,494,495,496,497,498,499,500,501,502,503,504,505,506,588,589,590,591,592,593,594,595,596,597,598,599,600,601,602,603,604,605,606,607,608,…	14.447	1,2,3,4,5,6,7,8,9,10,11,12,13,14,15,16,17,18,19,20,21,22,23,24,25,26,585,586,587,588,589,590,591,592,593,594,595,596,597,598,599,600,601,602,603,604,605,606,607,608,609,610,611,612,613,614,615,616,617,618,619,620,621,622,623,624,625,626,627,628,629,630,631,632,633,634,635,636,637,638,639,640,641,642,643,644,645,646,647,648,649,650,651,652,653,654,655,656,657,658,659,660,661,662,663,664,665,666,66…	18.7359	5,8,9,10,11,12,13,14,15,16,17,18,19,20,21,22,23,24,174,258,259,260,261,262,263,264,265,326,327,328,329,330,331,456,457,458,459,460,461,462,463,497,498,499,500,501,502,503,504,505,506,507,508,591,592,593,594,595,596,597,598,599,614,615,616,617,618,619,620,621,622,623,624,625,626,627,628,629,630,631,632,633,634,635,636,637,638,639,640,641,642,656,657,658,659,660,661,662,663,664,665,666,667,668,669,…	26.6366	1,2,3,4,5,6,7,8,9,10,11,12,13,14,15,16,17,18,19,20,21,22,23,24,25,136,137,138,139,140,141,142,143,144,145,146,147,148,149,150,477,478,479,480,481,482,483,484,485,486,487,488,489,490,491,492,493,494,495,496,497,498,499,500,501,502,503,504,505,506,507,589,590,591,592,593,594,595,596,597,598,599,600,601,602,603,604,605,606,607,608,609,610,611,612,613,614,615,616,617,618,619,620,621,622,623,624,625,6…	0	0	13.7698	1,2,3,4,5,6,7,8,9,10,11,12,13,14,15,16,17,18,19,20,21,22,23,24,477,478,479,480,481,482,483,484,485,486,487,488,494,495,496,497,498,499,500,501,502,503,613,614,615,616,617,618,619,620,621,622,623,624,625,626,627,628,632,633,634,635,636,637,638,639,640,641,642,643,644,645,646,647,648,649,650,651,652,653,654,655,656,657,658,659,660,661,662,663,664,665,666,667,668,669,670,671,672,673,702,704,705,706,…	39.5034	1,2,3,4,5,6,7,8,9,10,11,12,13,14,15,16,17,18,19,20,103,104,105,106,107,108,109,110,111,112,113,114,115,116,129,130,131,132,146,147,148,149,150,151,152,153,154,155,156,157,158,159,161,162,163,164,165,166,167,168,169,170,171,172,173,174,175,176,177,178,179,180,181,182,183,184,185,186,187,188,279,280,281,282,283,284,285,286,287,288,289,290,291,292,293,294,295,296,297,298,299,326,327,328,329,330,331,…	24.3792	1,2,3,4,5,6,7,8,9,10,11,12,13,14,15,16,17,18,19,20,21,437,438,439,483,484,485,494,495,496,497,498,499,500,506,563,564,565,566,567,568,569,570,571,572,584,585,586,587,588,589,590,591,592,593,594,595,596,597,598,599,600,601,602,603,604,605,606,607,608,609,610,611,612,613,614,615,616,617,618,619,620,621,622,623,624,625,626,627,628,629,630,631,632,633,634,635,636,637,638,639,640,641,642,643,644,645,6…	26.1851	1,2,3,4,5,6,7,8,9,10,11,12,13,14,15,16,17,18,19,20,21,22,23,24,25,26,27,28,29,30,31,32,33,34,35,36,37,38,39,40,41,42,43,44,45,46,47,48,49,54,57,58,59,60,61,62,63,64,65,66,67,68,69,70,71,72,73,74,75,467,468,469,470,471,472,473,474,475,476,477,478,479,480,481,588,589,590,591,592,593,594,595,596,597,598,599,600,601,602,603,604,605,606,607,608,609,610,611,612,613,614,615,616,617,618,619,620,621,622,6…
A0JLT2	85.2459	2,3,4,5,6,7,8,9,10,11,12,13,14,15,16,17,18,19,20,21,22,23,24,25,26,27,28,29,30,31,32,33,34,35,36,37,38,39,40,41,42,43,44,45,46,47,48,49,50,51,52,53,54,55,56,59,60,61,62,63,64,65,71,77,78,79,80,81,82,83,84,104,108,109,110,111,112,113,114,115,116,117,118,119,120,121,122,123,124,125,126,127,128,129,130,131,132,133,134,135,136,137,138,139,140,141,142,143,144,145,147,148,149,150,151,152,153,154,155,15…	58.1967	1,2,3,4,5,6,7,8,9,10,11,12,13,14,15,16,17,18,19,20,21,22,23,24,25,26,27,28,29,30,31,32,33,34,35,36,37,38,39,40,41,42,43,44,45,46,47,48,49,50,51,52,53,54,55,56,57,120,161,162,163,164,165,166,167,168,169,170,171,172,173,174,175,176,177,178,179,180,181,182,183,184,185,186,187,188,189,190,191,192,193,194,195,196,197,198,199,200,201,202,203,204,205,206,207,208,209,210,211,212,213,214,215,216,217,218,2…	17.2131	24,25,26,27,28,29,30,31,32,33,34,35,36,37,38,39,40,41,42,43,44,45,46,47,48,49,50,51,52,53,211,212,213,214,215,216,217,218,219,220,221,222	32.377	14,15,16,17,18,24,25,26,27,28,29,30,31,32,33,34,35,36,37,38,39,40,41,42,43,44,45,46,47,48,49,50,51,52,53,54,55,172,173,174,175,176,177,178,179,180,199,200,201,202,203,204,205,206,207,208,209,210,211,212,213,214,215,216,217,218,219,220,221,222,234,235,236,237,238,239,240,241,242	81.5574	1,2,3,4,5,6,7,8,9,10,11,12,13,14,15,16,17,18,19,20,21,22,23,24,25,26,27,28,29,30,31,32,33,34,35,36,37,38,39,40,41,42,43,44,45,46,47,48,49,50,51,52,53,54,55,56,57,58,59,60,61,62,63,64,65,75,76,77,78,115,116,117,118,119,120,121,122,123,124,125,126,127,128,129,130,131,132,133,134,135,136,137,138,139,140,141,142,143,144,145,146,147,148,149,150,151,152,153,154,155,156,157,158,159,160,161,162,163,164,1…	63.5246	1,2,3,4,5,6,7,8,9,10,11,12,13,14,15,16,17,18,19,20,21,22,23,24,25,26,27,28,29,30,31,32,33,34,35,36,37,38,39,40,41,42,43,44,45,46,47,48,49,50,51,52,53,54,55,56,57,58,59,60,61,62,63,64,65,155,156,157,158,159,160,161,162,163,164,165,166,167,168,169,170,171,172,173,174,175,176,177,178,179,180,181,182,183,184,185,186,187,188,189,190,191,192,193,194,195,196,197,198,199,200,201,202,203,204,205,206,207,2…	58.1967	2,4,8,11,12,13,14,15,16,17,18,19,20,21,22,23,24,25,26,27,28,29,30,31,32,33,34,35,36,37,38,39,40,41,42,43,44,45,46,47,48,49,50,51,52,53,54,55,56,57,58,59,60,61,62,63,64,65,66,67,68,75,76,77,78,79,109,110,111,112,113,114,115,116,117,118,119,120,121,122,123,124,125,126,127,128,136,137,138,139,140,141,142,143,144,154,176,177,178,179,180,181,182,183,184,185,186,187,188,189,190,191,192,193,194,195,196,…	67.2131	1,2,3,4,5,6,7,8,9,10,11,12,13,14,15,16,17,18,19,20,21,22,23,24,25,26,27,28,29,30,31,32,33,34,35,36,37,38,39,40,41,42,43,44,45,46,47,48,49,50,51,52,53,54,55,56,57,58,59,60,61,62,118,119,120,121,122,123,124,125,126,127,128,129,130,131,132,133,134,135,136,137,138,139,140,166,167,168,169,170,171,172,173,174,175,176,177,178,179,180,181,182,183,184,185,186,187,188,189,190,191,192,193,194,195,196,197,19…	48.3607	1,2,3,4,5,6,7,8,9,10,11,12,13,14,15,16,17,18,19,20,21,22,23,24,25,26,27,28,29,30,31,32,33,34,35,36,37,38,39,40,41,42,43,44,45,46,47,48,49,50,51,52,179,180,181,182,183,184,185,186,187,188,189,190,191,192,193,194,195,196,197,198,199,200,201,202,203,204,205,206,207,208,209,210,211,212,213,214,215,216,217,218,219,220,221,222,223,224,225,226,227,228,229,230,231,232,233,234,235,236,237,238,239,240,241,…	41.3934	1,2,3,4,34,35,36,37,38,39,40,41,42,43,44,45,46,47,48,49,50,51,52,53,54,55,56,171,172,173,174,175,176,177,178,179,180,181,182,183,184,185,186,187,188,189,190,191,192,193,194,195,196,197,198,199,200,201,202,203,204,205,206,207,208,209,210,211,212,213,214,215,216,217,218,219,220,221,222,223,224,225,226,227,228,229,230,231,232,233,234,235,236,237,238,239,240,241,242,243,244	36.4754	9,10,11,12,13,14,15,16,134,135,136,137,138,139,140,171,172,173,174,175,176,177,178,179,180,181,182,183,184,185,186,187,188,189,190,191,192,193,194,195,196,197,198,199,200,201,202,203,204,205,206,207,208,209,210,211,212,213,214,215,216,217,218,219,220,221,222,223,224,225,226,227,228,229,230,231,232,233,234,235,236,237,238,239,240,241,242,243,244	86.0656	1,2,3,4,5,6,7,8,9,10,11,12,13,14,15,16,17,18,19,20,21,22,23,24,25,26,27,28,29,30,31,32,33,34,35,36,37,38,39,40,41,42,43,44,45,46,47,48,49,50,51,52,53,54,55,56,57,58,59,60,61,62,63,64,72,73,74,75,76,79,105,106,107,108,109,110,111,112,113,114,115,116,117,118,119,120,121,122,123,124,125,126,127,128,129,130,131,132,133,134,135,136,137,138,139,140,141,142,143,144,145,146,147,148,149,150,151,152,153,15…	59.0164	1,2,3,4,5,6,7,8,9,10,11,12,13,14,15,16,17,18,19,20,21,22,23,24,25,26,27,28,29,30,31,32,33,34,35,36,37,38,39,40,41,42,43,44,45,46,47,48,49,50,51,52,53,54,55,56,57,58,59,60,61,123,124,125,140,147,148,168,169,170,171,172,173,174,175,176,177,178,179,180,181,182,183,184,185,186,187,188,189,190,191,192,193,194,195,196,197,198,199,200,201,202,203,204,205,206,207,208,209,210,211,212,213,214,215,216,217,2…
A0JNW5	20.082	93,94,95,96,97,98,99,100,101,102,103,104,105,106,107,108,109,265,266,267,268,269,270,271,272,273,274,275,276,277,278,279,280,281,282,283,284,285,286,287,288,289,290,291,292,293,294,297,340,341,342,343,344,345,346,347,348,409,410,411,412,413,414,415,416,417,418,419,420,421,422,423,424,425,426,427,428,429,430,431,432,433,434,595,603,668,669,670,671,672,673,740,741,742,743,744,745,746,747,748,749,75…	18.2377	1,2,3,4,5,6,93,94,95,96,97,98,99,100,101,102,103,104,105,106,107,108,110,267,268,269,270,271,272,273,274,275,276,277,278,279,280,281,282,283,284,285,286,287,288,289,290,291,292,295,296,297,407,408,409,410,411,412,413,414,415,416,417,418,419,420,421,422,423,424,425,426,427,428,429,430,431,432,433,434,435,436,437,438,439,440,441,595,596,597,599,603,604,605,740,741,745,746,747,748,749,750,751,755,75…	1.91257	1423,1424,1425,1426,1427,1428,1429,1430,1431,1432,1433,1434,1435,1436,1437,1438,1439,1440,1441,1442,1443,1444,1445,1446,1447,1448,1449,1450	7.17213	30,31,32,33,34,35,36,37,38,39,40,41,42,43,44,121,122,123,124,125,126,127,128,129,130,131,132,133,134,234,235,236,237,238,239,240,241,242,243,244,245,762,763,764,765,766,767,768,769,770,825,826,827,828,829,830,831,832,833,834,835,836,837,863,864,865,866,867,868,869,870,871,872,873,884,885,886,887,888,889,890,891,892,893,894,895,1433,1434,1435,1436,1437,1438,1439,1440,1441,1442,1443,1444,1445,1446,…	53.6885	1,2,3,4,5,6,16,17,18,19,20,21,22,23,24,25,26,27,28,29,30,31,32,33,34,35,36,37,38,39,40,91,92,93,94,95,96,97,98,99,100,101,102,103,104,105,106,107,108,109,110,111,112,113,114,115,116,117,259,260,261,262,263,264,265,266,267,268,269,270,271,272,273,274,275,276,277,278,279,280,281,282,283,284,285,286,287,288,289,290,291,292,293,294,295,296,297,298,299,300,301,336,337,338,339,340,341,342,343,344,345,3…	13.8661	1,2,3,4,5,6,97,98,99,100,101,102,103,261,262,263,264,265,266,267,268,269,270,271,272,273,274,275,276,277,278,279,280,281,282,283,284,285,286,287,288,289,290,291,292,293,294,295,296,297,298,299,405,406,407,408,409,410,411,412,413,414,415,416,417,418,419,420,421,422,423,424,425,426,427,428,429,430,431,432,433,434,435,436,739,753,754,755,756,757,758,759,760,768,769,770,771,772,773,774,775,776,777,77…	19.3306	2,24,25,26,94,95,96,97,98,99,100,101,102,103,104,105,106,107,108,109,110,365,366,367,368,369,370,371,372,409,410,411,412,413,414,415,416,417,418,419,420,421,422,423,424,425,426,427,428,429,430,431,432,433,434,435,436,437,438,439,440,441,509,510,511,512,513,514,515,516,517,518,519,520,521,522,613,614,615,616,617,638,639,640,641,642,643,644,645,646,647,648,649,708,709,710,711,712,713,714,715,716,71…	41.5984	87,88,89,90,91,92,93,94,95,96,97,98,99,100,101,102,103,104,105,106,107,108,109,110,111,112,113,114,115,116,161,162,163,164,165,166,167,168,169,170,171,172,257,258,259,260,261,262,263,264,265,266,267,268,269,270,271,272,273,274,275,276,277,278,279,280,281,282,283,284,285,286,287,288,289,290,291,292,293,294,295,296,297,298,299,300,407,408,409,410,411,412,413,414,415,416,417,418,419,420,421,422,423,…	0	0	18.4426	1,2,3,4,93,94,95,96,97,98,99,100,101,102,103,104,262,263,264,265,266,267,268,269,270,271,272,273,274,275,276,277,278,279,280,281,282,283,284,285,286,287,288,289,290,291,292,293,294,295,296,340,341,342,343,410,411,412,413,414,415,416,417,418,419,420,421,422,423,424,425,426,427,428,429,442,443,444,445,446,447,448,449,450,451,452,453,454,473,474,475,476,477,478,479,480,481,589,590,591,592,593,594,59…	32.7869	1,2,3,4,5,6,8,15,16,17,18,19,20,21,22,23,24,25,26,27,28,29,30,31,32,33,34,35,68,69,70,71,72,73,74,75,76,77,78,79,97,98,99,100,101,102,103,104,164,165,166,167,168,169,170,171,172,173,174,175,181,182,183,184,206,207,208,209,210,211,212,213,214,215,216,217,218,222,223,224,225,226,227,269,270,271,272,273,274,275,276,277,278,279,280,281,282,283,284,285,286,293,294,295,296,297,298,299,300,301,302,303,3…	35.3825	94,95,96,97,98,99,100,101,102,103,104,105,106,107,108,109,110,111,112,193,194,195,196,197,198,260,261,262,263,264,265,266,267,268,269,270,271,272,273,274,275,276,277,278,279,280,281,282,283,285,286,287,288,289,290,291,292,293,294,295,296,297,298,299,300,301,302,341,342,343,344,345,346,347,348,349,350,366,367,368,369,382,383,384,385,405,406,407,408,409,410,411,412,413,414,415,416,417,418,419,420,4…	35.929	95,96,97,98,99,100,101,102,103,104,105,106,107,108,109,110,111,270,271,272,273,274,275,276,277,278,279,280,281,282,283,284,285,286,287,288,289,290,291,292,293,294,295,296,297,298,299,300,301,407,408,409,410,411,412,413,414,415,416,417,418,419,420,421,422,423,424,425,426,427,428,429,430,431,432,433,434,435,436,437,438,439,440,441,442,443,444,445,446,447,448,560,561,562,563,564,565,566,736,737,738,…
A0JP26	35.4561	83,84,85,86,89,163,172,173,174,175,176,177,336,340,341,365,366,367,368,369,370,371,372,373,374,375,376,377,378,379,380,381,382,383,384,385,386,387,388,389,390,391,392,393,394,395,396,397,398,399,400,401,402,403,404,405,406,407,408,409,410,411,412,413,414,415,416,417,418,419,420,421,422,423,424,425,426,427,428,429,430,431,432,433,434,435,436,437,438,439,440,441,442,443,444,445,446,447,448,449,450,…	25.3012	1,2,3,4,46,172,176,177,178,367,368,369,370,371,372,373,374,375,376,377,378,379,380,381,382,383,384,385,386,387,388,389,390,391,392,393,394,395,396,397,398,399,400,401,402,403,404,405,406,407,408,409,410,411,412,413,414,415,416,417,418,419,420,421,422,423,424,425,426,427,428,429,430,431,432,433,434,435,436,437,438,439,440,441,442,443,444,445,446,447,448,449,450,451,452,453,454,455,456,457,458,459,…	0	0	0	0	63.8554	1,2,3,4,5,6,7,8,9,10,11,12,13,14,15,16,17,18,19,20,21,22,23,24,25,26,27,28,29,30,31,32,33,34,35,36,37,38,39,40,41,42,43,44,45,46,47,48,49,50,51,52,53,54,55,56,57,58,59,60,61,62,63,64,65,66,67,68,69,70,71,72,73,74,75,76,77,78,79,80,81,82,83,84,85,86,87,88,89,90,91,92,93,94,95,96,97,98,99,100,101,102,138,165,166,167,168,169,170,171,172,173,174,175,176,177,179,180,181,182,183,184,185,186,233,234,235…	32.358	1,2,3,4,5,42,43,44,45,330,331,332,333,334,335,336,337,338,339,340,341,342,343,344,345,346,347,348,349,350,351,352,353,354,355,356,357,358,359,360,361,362,363,364,365,366,367,368,369,370,371,372,373,374,375,376,377,378,379,380,381,382,383,384,385,386,387,388,389,390,391,392,393,394,395,396,397,398,399,400,401,402,403,404,405,406,407,408,409,410,411,412,413,414,415,416,417,418,419,420,421,422,423,4…	22.031	6,8,29,30,31,32,33,34,35,36,37,38,39,40,41,42,43,44,45,46,47,48,49,50,51,52,53,64,65,66,67,68,69,70,71,72,73,74,75,76,77,78,79,80,81,82,83,84,85,86,87,88,89,90,103,104,105,106,107,108,109,110,111,112,113,114,115,116,117,118,119,120,121,122,123,124,125,233,234,235,236,375,422,423,424,425,426,427,428,429,430,431,432,433,434,435,436,437,438,439,440,441,442,443,444,445,446,447,448,449,450,451,452,453…	55.4217	1,2,3,4,5,6,7,8,9,10,11,12,13,14,15,16,17,18,19,20,21,22,24,25,26,27,28,29,30,31,32,33,34,35,36,37,38,39,40,41,42,43,44,45,46,47,48,49,50,51,52,53,54,55,56,57,58,70,71,72,73,74,75,76,77,78,79,80,81,82,83,84,85,86,87,88,89,90,91,92,93,94,116,117,118,119,120,121,122,123,124,125,126,127,128,129,130,131,132,133,165,166,167,168,169,170,171,172,173,174,175,176,177,178,179,180,181,182,334,335,336,337,33…	15.8348	476,477,478,479,480,481,482,483,484,485,486,487,488,489,490,491,492,493,494,495,496,497,498,499,500,501,502,503,504,505,506,507,508,509,510,511,512,513,514,515,516,517,518,519,520,521,522,523,524,538,539,540,541,542,543,544,545,546,547,548,549,550,551,552,553,554,555,556,557,558,559,560,561,562,563,564,565,566,567,568,569,570,571,572,573,574,575,576,577,578,579,580	23.0637	1,2,3,4,5,8,9,42,43,44,45,46,167,168,169,170,171,172,173,174,332,333,334,335,336,337,338,339,340,341,342,343,344,345,346,347,348,369,370,371,372,373,374,375,376,377,378,379,380,381,382,383,384,385,386,387,388,389,390,391,392,393,394,395,396,397,398,399,400,401,402,403,404,405,406,407,408,409,417,418,419,420,421,422,423,451,452,453,454,455,456,457,458,459,460,461,462,463,464,465,466,467,468,469,47…	39.2427	1,2,3,4,5,6,7,8,9,10,11,12,13,14,15,16,17,18,19,36,37,38,39,40,41,42,43,44,45,46,47,75,76,77,78,79,80,81,82,83,84,85,109,110,111,112,113,114,115,116,117,118,143,144,145,146,147,148,149,150,151,152,153,154,155,156,157,159,163,164,165,166,167,168,169,170,178,179,180,181,182,183,184,185,186,201,296,297,298,299,370,371,372,373,374,375,376,377,378,379,380,381,382,383,384,385,386,387,388,389,390,391,39…	44.7504	1,2,3,4,5,6,7,8,9,10,11,12,35,36,37,38,39,40,41,42,43,44,45,46,47,48,49,50,51,52,53,54,55,56,57,58,59,60,61,62,63,74,75,76,77,78,79,80,81,82,83,84,85,86,87,88,89,90,93,94,95,96,97,98,99,109,110,111,112,113,114,115,116,117,118,119,120,121,122,123,124,125,163,164,165,166,167,168,169,170,182,183,184,185,186,231,232,267,332,333,334,335,336,337,338,339,340,362,363,364,365,366,367,368,369,370,371,372,3…	53.3563	1,2,3,4,5,6,7,8,9,10,11,12,13,14,15,16,17,18,19,20,21,22,38,39,40,41,42,43,44,45,46,47,48,49,50,51,52,53,54,56,74,75,76,77,78,79,80,81,82,83,84,85,86,87,88,89,90,91,92,93,94,95,96,97,98,99,100,101,102,103,105,106,107,108,109,110,111,112,113,114,115,116,117,118,119,120,121,122,123,124,125,330,331,332,333,334,335,336,337,338,339,340,341,342,343,344,345,346,347,348,349,350,351,363,364,365,366,367,36…
A0MZ66	64.6593	1,2,3,4,6,7,8,9,12,24,25,26,27,28,29,32,33,34,35,36,37,38,39,40,41,42,43,115,116,117,118,119,120,121,122,123,124,125,126,127,128,130,131,132,263,264,265,266,267,268,269,271,272,273,274,275,276,277,278,279,280,281,282,283,284,285,286,287,288,289,290,291,292,293,294,295,296,297,298,299,300,301,302,303,304,305,306,307,308,309,310,311,312,314,315,316,317,318,319,320,321,322,323,324,325,326,327,328,32…	45.0079	1,2,3,4,5,6,7,8,9,10,11,13,27,28,38,39,118,119,120,121,122,123,124,125,126,128,130,277,287,288,289,292,293,324,328,331,332,333,334,335,336,337,338,339,340,341,342,343,344,345,346,347,348,349,350,351,352,353,354,355,356,357,358,359,360,361,362,363,364,365,366,367,368,369,370,371,372,373,374,375,376,377,378,379,380,381,382,383,384,385,386,387,388,389,390,391,392,393,394,395,396,397,398,399,400,401,…	29.3185	17,18,19,20,21,22,23,24,25,26,27,28,29,30,31,32,33,34,35,36,37,38,39,40,41,42,43,44,45,46,47,48,49,50,51,144,145,146,147,148,149,150,151,152,153,154,155,156,157,158,159,160,161,162,163,164,165,166,167,168,169,170,171,172,173,174,175,176,177,178,179,180,181,182,183,184,185,262,263,264,265,266,267,268,269,270,271,272,273,274,275,276,277,278,279,280,281,282,283,284,285,286,287,288,289,290,291,292,29…	9.82567	282,283,284,285,286,287,288,289,290,291,292,293,294,295,306,307,308,309,310,311,312,313,314,315,316,317,318,319,320,321,322,323,353,354,355,356,357,358,359,360,361,362,363,364,365,366,367,368,369,532,533,534,535,536,537,538,539,540,541,542,543,544	97.4643	1,2,3,4,5,6,7,8,9,10,11,12,13,14,15,16,17,18,19,20,21,22,23,24,25,26,27,28,29,30,31,32,33,34,35,36,37,38,39,40,41,42,43,44,45,46,47,48,49,50,51,52,53,54,55,56,57,58,59,60,61,62,63,64,65,66,67,68,69,70,71,72,73,74,75,76,77,78,79,80,81,82,83,84,85,86,87,88,89,90,91,92,93,94,95,96,97,98,99,116,117,118,119,120,121,122,123,124,125,126,127,128,129,130,131,132,133,134,135,136,137,138,139,140,141,142,143…	55.7845	1,2,3,4,5,6,7,8,9,269,270,271,272,273,274,275,276,277,278,279,280,281,282,283,284,285,286,287,288,289,290,291,292,293,294,295,296,297,298,299,300,301,302,303,304,305,306,307,308,309,310,311,312,313,314,315,316,317,318,319,320,321,322,323,324,325,326,327,328,329,330,331,332,333,334,335,336,337,338,339,340,341,342,343,344,345,346,347,348,349,350,351,352,353,354,355,356,357,358,359,360,361,362,363,3…	19.6513	1,2,3,4,122,123,124,125,126,127,128,129,347,348,349,350,351,352,353,354,355,356,357,358,359,360,361,362,363,364,365,366,367,368,369,370,371,372,380,381,382,383,384,385,386,387,388,389,390,391,429,430,431,432,433,434,435,436,437,438,439,440,441,460,461,462,463,464,465,466,467,468,493,494,495,496,497,498,499,500,528,529,530,531,532,533,534,535,536,537,538,539,540,541,542,543,544,545,546,547,548,549…	78.9223	1,2,3,4,5,6,7,24,25,26,27,28,29,30,31,32,33,34,35,36,37,38,39,40,41,42,43,44,45,46,47,48,49,50,51,52,53,54,81,82,83,84,85,86,87,88,89,90,91,92,113,114,115,116,117,118,119,120,121,122,123,124,125,126,127,128,129,130,131,132,133,134,135,136,181,182,183,184,185,186,187,188,189,190,191,192,193,194,195,196,197,198,199,200,201,202,203,204,205,232,233,234,235,237,238,239,240,241,242,243,244,245,246,247,…	50.7132	1,2,3,4,5,6,7,8,9,10,11,12,13,14,15,16,17,18,19,20,21,22,23,24,25,26,27,28,29,30,31,32,33,34,35,36,37,38,39,40,41,42,43,44,356,357,358,359,360,361,362,363,364,365,366,367,368,369,370,371,372,373,374,375,376,377,378,379,380,381,382,383,384,385,386,387,388,389,390,391,392,393,394,395,396,397,398,399,400,401,402,403,404,405,406,407,408,409,410,411,412,413,414,415,416,417,418,419,420,421,422,423,424,…	32.4881	1,2,3,4,5,6,7,8,9,10,31,32,33,34,35,36,123,124,125,126,127,128,129,130,279,280,281,282,283,284,285,286,287,324,325,326,327,328,329,330,331,332,333,334,343,344,345,346,347,348,349,350,351,352,353,354,355,356,357,358,359,360,378,379,380,381,382,383,384,385,386,387,388,389,390,391,392,393,394,395,396,397,398,399,400,401,402,403,427,428,429,430,431,432,433,434,435,436,437,438,439,440,441,442,443,444,…	45.9588	1,2,3,4,5,6,7,8,15,16,17,18,19,20,21,22,23,24,25,26,27,28,29,30,31,32,33,34,35,36,37,38,39,40,89,90,91,92,93,94,95,96,97,98,99,110,111,121,124,125,126,127,129,180,181,182,183,184,185,186,187,188,189,190,191,192,193,194,195,196,197,198,199,200,201,202,203,204,205,326,327,328,329,330,331,332,333,334,349,350,351,352,353,354,355,356,357,358,359,360,361,362,382,383,384,385,386,387,388,389,390,391,392,…	52.4564	1,2,3,4,5,6,7,8,120,121,122,123,124,125,126,127,128,129,313,314,315,316,317,318,319,320,321,322,323,324,325,326,327,328,329,330,331,332,333,334,335,336,337,338,339,340,341,342,343,344,345,346,347,348,349,350,351,352,353,354,355,356,357,358,359,360,361,362,363,364,365,366,367,368,369,370,371,372,373,374,375,376,377,378,379,380,381,382,383,384,385,386,387,388,389,390,391,392,393,394,395,396,397,398…	95.0872	1,2,3,4,5,6,7,8,9,10,11,12,13,16,20,21,24,27,31,34,38,48,49,51,52,54,55,56,57,58,59,60,61,62,63,64,65,66,67,68,69,70,71,72,73,74,75,76,77,78,79,80,81,82,83,84,85,86,87,88,89,90,91,92,93,94,95,96,97,98,99,100,101,102,103,104,105,106,107,108,109,110,111,112,113,114,115,116,117,118,119,120,121,122,123,124,125,126,127,128,129,130,131,132,133,134,135,136,137,138,139,140,141,142,143,144,146,147,150,151…
A0PJK1	0	0	1.34228	1,2,3,4,5,6,7,8	17.4497	18,19,20,21,22,23,24,25,26,27,28,29,30,31,32,33,34,35,36,37,95,96,97,98,99,100,101,102,103,104,105,106,107,108,109,110,111,112,113,114,174,175,176,177,178,179,180,181,182,183,184,185,186,187,188,189,190,191,192,193,194,409,410,411,412,413,414,415,416,417,418,419,420,421,422,423,424,425,426,427,428,429,430,431,516,517,518,519,520,521,522,523,524,525,526,527,528,529,530,531,532,533,534,535	7.88591	72,73,74,75,76,77,78,79,80,81,82,83,84,85,86,87,88,89,90,91,92,93,137,138,139,140,141,142,143,144,145,146,379,380,381,382,383,384,385,386,387,388,389,390,391,392,393	7.55034	1,2,3,4,5,6,7,8,9,10,11,12,13,70,71,254,292,293,294,295,296,297,385,403,404,405,406,497,498,499,500,501,502,503,537,538,559,560,561,562,563,564,565,566,567	3.02013	1,2,3,4,5,6,7,8,9,10,11,12,13,14,15,16,17,18	10.0671	3,4,5,6,7,11,12,74,75,76,77,78,79,80,81,82,251,252,253,254,255,256,257,258,259,260,261,262,263,264,265,492,493,494,495,496,497,498,499,500,501,502,503,504,505,506,536,537,538,557,558,559,560,561,562,563,564,565,566,587	6.04027	1,2,3,4,5,6,7,8,9,10,11,12,237,238,239,240,241,492,493,494,495,496,497,556,557,558,559,560,561,562,563,564,565,566,567,568	0	0	2.51678	1,2,3,4,5,6,7,8,9,10,562,563,564,565,566	9.56376	1,2,3,4,5,6,7,8,9,10,11,12,13,14,15,16,38,39,40,41,42,43,115,116,117,118,119,254,255,259,260,345,346,347,348,349,350,351,352,386,387,388,389,390,391,392,393,448,449,450,451,496,497,498,499,595,596	9.0604	1,2,3,4,5,6,7,8,9,10,11,12,13,14,15,16,17,18,45,252,253,254,255,256,257,258,259,260,261,291,292,293,294,295,296,297,496,497,498,499,500,501,502,557,558,559,560,561,562,563,564,565,566,567	4.69799	1,2,3,4,5,6,7,8,9,10,11,12,13,14,554,555,556,557,558,559,560,561,562,563,564,565,566,567
A0PJW6	0	0	3.9604	1,2,3,4,5,200,201,202	0	0	17.8218	60,61,62,63,64,65,66,67,68,69,70,71,72,73,74,75,76,97,98,99,100,101,102,103,104,105,106,107,108,109,110,111,112,113,114,115	5.44554	1,2,3,4,75,76,77,199,200,201,202	5.44554	1,2,3,4,5,6,7,8,200,201,202	14.3564	3,8,9,10,73,74,75,76,77,78,79,80,81,82,83,84,85,185,186,187,188,189,190,191,192,193,194,196,200	8.91089	68,69,70,71,72,73,74,75,76,77,78,79,80,81,82,83,84,85	0	0	4.9505	1,2,3,4,5,6,199,200,201,202	36.1386	1,2,3,4,5,6,7,8,9,10,11,22,23,24,25,26,27,28,29,30,31,32,74,75,76,77,78,79,80,81,82,83,84,135,136,137,138,139,140,141,142,143,144,162,163,164,165,166,167,168,169,170,171,182,183,184,185,186,187,188,189,190,191,192,193,194,195,196,197,199,200,201,202	5.94059	1,2,3,4,5,6,7,74,81,82,83,84	12.3762	1,2,3,4,5,12,13,15,16,26,74,75,76,77,78,79,80,81,82,83,84,85,200,201,202
A0PJW8	52.3364	1,2,3,4,5,6,7,8,9,10,11,12,13,14,15,16,17,18,19,20,21,22,23,24,25,26,27,28,29,30,31,32,33,34,35,36,37,38,39,40,41,42,44,45,47,48,76,77,78,79,80,81,83,85,86,87	42.9907	1,2,3,4,5,6,7,8,9,10,11,12,13,14,15,16,17,18,19,20,21,22,23,24,25,26,27,28,29,30,31,32,33,34,35,36,37,38,39,40,41,103,104,105,106,107	0	0	0	0	55.1402	1,2,3,4,5,6,7,8,9,10,11,12,13,14,15,16,17,18,19,20,21,22,23,24,25,26,27,28,29,30,31,32,33,34,35,36,37,38,39,40,41,42,43,44,45,46,47,82,83,84,85,86,87,88,103,104,105,106,107	23.3645	1,2,3,4,5,6,7,8,9,10,11,12,13,14,15,16,17,18,19,20,21,22,105,106,107	15.8879	2,6,9,10,11,12,13,14,15,16,17,18,19,20,21,22,103	58.8785	1,2,3,4,5,6,7,8,9,10,11,12,13,14,15,16,17,18,19,20,21,22,23,24,25,26,27,28,29,30,31,32,33,34,35,36,37,38,39,40,41,42,43,44,80,81,82,83,84,85,86,87,88,89,90,91,92,93,94,95,96,97,98	99.0654	1,2,3,4,5,6,7,8,9,10,11,12,13,14,15,16,17,18,19,20,21,22,23,24,25,26,27,28,29,30,31,32,33,34,35,36,37,38,39,40,41,42,43,44,45,46,47,48,49,50,51,52,53,54,55,56,57,58,59,60,61,62,63,64,65,66,67,68,69,70,71,72,73,74,75,76,77,78,79,80,81,82,83,84,85,86,87,88,89,90,91,92,93,94,95,96,97,98,99,100,101,102,103,104,105,106	16.8224	1,2,3,4,5,6,14,15,16,17,18,19,102,103,104,105,106,107	65.4206	1,6,7,8,9,10,11,12,13,14,15,16,17,18,19,20,21,22,23,24,25,26,27,28,29,30,31,32,33,34,35,36,37,38,39,40,41,42,43,44,45,46,47,48,49,50,51,52,53,54,82,83,84,85,86,87,88,89,90,91,92,93,94,101,102,103,104,105,106,107	27.1028	1,2,3,4,5,6,7,8,9,10,11,12,13,14,15,16,17,18,19,20,21,22,23,85,86,87,88,105,106	99.0654	1,2,3,4,5,6,7,8,9,10,11,12,13,14,15,16,17,18,19,20,21,22,23,24,25,26,27,28,29,30,31,32,33,34,35,36,37,38,39,40,41,42,43,44,45,46,47,48,49,50,51,52,53,54,55,56,57,58,59,60,61,62,63,64,65,66,67,68,69,70,71,72,73,74,75,76,77,78,79,80,81,82,83,84,85,86,87,88,89,90,91,92,93,94,95,96,97,98,99,100,101,102,103,104,105,106
A0PJX0	0	0	2.7027	1,2,3,4,185	0	0	8.10811	129,130,131,132,133,134,135,136,137,138,139,140,141,142,143	24.8649	1,2,3,4,132,133,134,135,136,137,138,139,140,141,142,143,144,145,146,147,148,149,150,151,152,153,154,155,156,157,158,159,160,161,162,163,164,165,166,167,168,169,170,171,172,173	2.16216	1,2,3,4	1.62162	1,176,183	37.8378	48,49,50,51,52,53,54,55,56,57,58,59,60,61,62,63,130,131,132,133,134,135,136,137,138,139,140,141,142,143,144,145,146,147,148,149,150,151,152,153,154,155,156,157,158,159,160,161,162,163,164,165,166,167,168,169,170,171,172,173,174,175,176,177,178,179,180,181,183,184	0	0	3.24324	1,2,3,4,184,185	17.2973	1,2,3,4,5,6,7,53,54,55,56,57,58,59,60,61,62,63,64,65,66,114,115,116,117,118,119,169,170,171,180,185	0	0	3.24324	1,2,3,4,5,6
A0PJX2	18.6047	13,14,15,16,17,18,19,20,21,22,23,24,25,26,27,28,29,30,31,32,33,34,35,36,37,38,39,40,41,42,43,44,45,46,47,48,49,50,51,52	24.186	1,2,3,4,5,6,7,8,9,13,14,15,16,17,18,19,20,21,22,23,24,25,26,27,28,29,30,31,32,33,34,35,36,37,38,39,40,41,42,43,44,45,46,47,48,49,50,51,52,53,54,215	5.5814	21,22,23,24,25,26,27,28,29,30,31,32	8.83721	26,27,28,29,30,31,32,33,34,35,36,37,38,39,40,41,42,43,44	33.9535	1,2,3,4,5,6,7,8,9,10,11,12,13,14,15,16,17,18,19,20,21,22,23,24,25,26,27,28,29,30,31,32,33,34,35,36,37,38,39,40,41,42,43,44,45,46,47,48,49,50,51,52,53,54,55,56,57,58,59,60,61,62,63,164,165,166,167,168,169,170,171,214,215	30.2326	1,2,3,4,5,6,7,8,9,10,11,12,13,14,15,16,17,18,19,20,21,22,23,24,25,26,27,28,29,30,31,32,33,34,35,36,37,38,39,40,41,42,43,44,45,46,47,48,49,50,51,52,53,54,55,56,57,58,59,60,61,62,63,64,65	27.4419	2,8,36,37,38,39,40,41,42,43,44,45,68,69,70,71,72,73,74,75,76,77,78,160,161,162,163,164,165,166,167,168,169,170,171,172,173,174,175,176,177,178,179,180,181,182,183,184,185,186,187,188,189,190,191,192,193,214,215	33.0233	1,2,3,4,5,6,7,8,9,10,11,12,13,14,15,16,17,18,19,20,21,22,23,24,25,26,27,28,29,30,31,32,33,34,35,36,37,38,39,40,41,42,43,44,45,46,47,48,49,50,51,52,53,54,55,56,57,58,59,60,61,62,63,64,65,66,67,68,69,70,71	19.5349	1,2,3,4,5,6,7,8,9,10,11,12,13,14,15,16,17,18,19,20,21,22,23,24,25,26,27,28,29,30,31,32,33,34,35,36,37,38,39,40,41,42	19.0698	1,2,3,4,5,16,17,18,19,20,21,22,23,24,25,26,27,28,29,30,31,32,33,34,35,36,37,38,39,40,41,42,43,44,45,46,50,51,213,214,215	24.6512	1,2,3,4,5,6,7,8,9,10,11,12,13,14,15,16,17,18,19,20,21,22,23,24,28,29,30,31,32,33,34,35,36,37,38,39,40,41,42,43,44,45,69,70,71,72,73,74,75,76,211,214,215	37.6744	1,2,3,4,5,6,7,8,9,10,11,12,13,14,15,16,17,18,19,20,21,22,23,24,25,26,27,28,29,30,31,32,33,34,35,36,37,38,39,40,41,42,43,44,45,46,47,48,49,50,51,52,53,54,55,56,57,58,59,60,61,62,63,64,65,66,67,68,69,70,71,72,73,74,75,76,168,169,170,171,172	21.3953	1,2,3,4,5,6,7,8,9,10,11,12,13,14,15,16,17,18,19,20,21,22,23,24,25,26,27,28,29,30,31,32,33,34,35,36,37,38,39,40,41,42,43,44,45,46
A0PJX4	13.4454	136,149,150,151,152,153,154,155,156,157,158,159,160,161,162,163,164,165,166,167,168,223,228,229,230,231,232,233,234,235,236,238	26.0504	135,136,147,148,149,150,151,152,153,154,155,156,157,158,159,160,161,162,163,164,165,166,167,168,169,170,171,172,173,174,175,176,177,178,179,185,186,189,190,191,192,193,194,198,199,200,201,222,224,225,227,228,229,230,231,232,233,234,235,236,237,238	12.1849	92,93,94,95,96,97,98,99,100,101,102,103,104,105,106,107,108,109,110,111,112,113,114,115,116,117,118,119,120	18.0672	2,3,4,5,6,7,8,9,10,11,12,13,14,15,16,17,159,160,161,162,163,164,165,166,167,168,169,170,171,172,173,174,175,176,177,178,179,190,191,192,193,194,195	52.1008	1,23,77,78,79,80,81,82,83,84,85,86,87,128,129,130,131,132,133,134,135,136,137,138,139,140,141,142,143,144,145,146,147,148,149,150,151,152,153,154,155,156,157,158,159,160,161,162,163,164,165,166,167,168,169,170,171,172,173,174,175,176,177,178,179,180,181,182,183,184,185,186,187,188,189,190,191,192,193,194,195,196,197,198,199,200,201,202,203,204,205,206,207,208,209,210,211,212,213,214,215,216,217,2…	42.437	1,2,3,4,128,129,130,131,132,133,148,149,150,151,152,153,154,155,156,157,158,159,160,161,162,163,164,165,166,167,168,169,170,171,172,173,174,175,176,177,178,179,180,181,182,183,184,185,186,187,188,189,190,191,192,193,194,195,196,197,198,199,200,201,202,203,204,205,206,207,208,209,210,211,212,213,214,215,216,217,218,219,220,221,222,223,224,225,226,227,228,229,230,231,232,233,234,235,236,237,238	32.3529	19,20,21,22,23,24,25,38,39,40,41,42,43,44,45,79,80,81,82,83,84,152,153,154,155,156,157,158,159,160,161,162,163,164,165,166,167,168,169,170,171,172,173,184,185,186,187,188,189,190,191,192,193,194,195,196,197,198,199,200,201,202,221,222,223,224,225,226,227,228,230,232,233,235,236,237,238	46.2185	75,76,77,78,79,80,81,82,83,84,85,86,87,88,124,125,126,127,128,129,130,131,132,133,134,135,136,137,138,139,140,141,142,143,147,148,149,150,151,152,153,154,155,156,157,158,159,160,161,162,163,164,165,166,167,168,169,170,171,172,173,174,175,176,177,178,179,180,181,182,183,184,185,186,187,188,189,190,191,192,193,194,195,196,197,198,199,200,201,202,203,204,205,206,223,224,225,226,227,228,229,230,231,2…	18.4874	195,196,197,198,199,200,201,202,203,204,205,206,207,208,209,210,211,212,213,214,215,216,217,218,219,220,221,222,223,224,225,226,227,228,229,230,231,232,233,234,235,236,237,238	15.5462	1,2,153,154,155,156,157,158,159,160,161,162,163,164,165,166,167,168,169,170,171,172,173,194,195,196,197,198,199,230,231,233,234,235,236,237,238	24.3697	1,86,87,88,89,90,91,92,125,126,127,128,129,130,131,132,133,134,151,152,153,154,155,156,157,158,159,160,161,162,163,164,165,166,167,168,169,170,171,172,173,174,223,224,225,226,227,228,229,230,231,232,233,234,235,236,237,238	55.042	18,19,20,21,22,23,76,77,78,79,80,81,82,83,84,86,87,88,89,90,91,92,125,126,127,128,129,130,131,132,133,134,140,141,142,143,144,145,146,147,148,149,150,151,152,153,154,155,156,157,158,159,160,161,162,163,164,165,166,167,168,169,170,171,172,173,174,175,176,177,178,179,180,181,182,183,184,185,186,187,188,189,190,191,192,193,194,195,196,197,198,199,200,201,202,203,204,205,206,207,208,209,210,211,212,2…	56.3025	1,2,3,4,5,6,7,8,9,10,11,12,13,14,15,16,17,18,19,20,21,22,127,128,129,130,131,132,133,134,135,136,137,138,139,140,141,142,143,144,145,146,147,148,149,150,151,152,153,154,155,156,157,158,159,160,161,162,163,164,165,166,167,168,169,170,171,172,173,174,175,176,177,178,179,180,181,182,183,184,185,186,187,188,189,190,191,192,193,194,195,196,197,198,199,200,201,202,203,204,205,206,207,208,209,210,211,21…
A0PJY2	22.7368	1,2,3,4,5,6,7,8,9,10,11,12,13,14,15,16,17,18,19,24,33,34,44,47,48,49,50,51,52,53,57,59,86,88,89,90,91,92,93,94,95,96,97,98,99,100,101,102,103,360,361,362,388,421,422,423,424,425,426,427,428,429,430,431,432,433,434,435,436,437,438,439,440,441,442,443,444,445,446,447,448,449,450,451,452,453,454,455,456,457,458,459,460,461,462,463,464,465,466,467,468,469,470,471,472,473,474,475	16.2105	1,2,3,4,5,6,7,8,9,10,12,16,17,18,19,20,35,49,63,89,92,93,94,95,97,424,425,426,427,428,429,430,431,432,433,434,435,436,437,438,439,440,441,442,443,444,445,446,447,448,449,450,451,452,453,454,455,456,457,458,459,460,461,462,463,464,465,466,467,468,469,470,471,472,473,474,475	0	0	12.6316	98,99,100,101,102,103,104,105,106,107,108,109,110,111,112,113,114,115,116,117,118,432,433,434,435,436,437,438,439,440,441,442,443,444,445,446,447,448,449,450,451,452,453,454,455,456,457,458,459,460,461,462,463,464,465,466,467,468,469,470	51.3684	1,2,3,4,5,6,7,8,9,10,11,12,13,14,15,16,17,18,19,20,21,22,23,24,25,26,27,28,29,30,31,32,33,34,35,36,37,38,39,40,41,42,43,44,45,46,47,48,49,50,51,52,54,55,56,57,58,59,60,61,62,63,64,65,66,67,68,82,83,84,85,86,87,88,89,90,91,92,93,94,95,96,97,98,99,100,101,102,103,104,105,106,107,108,109,110,111,112,113,114,115,116,117,118,119,120,121,122,123,124,191,192,193,194,229,230,231,232,233,234,235,244,245,2…	17.8947	1,2,3,4,5,6,7,8,9,10,11,84,85,86,87,88,89,90,91,92,93,94,95,96,97,416,417,418,419,420,421,422,423,424,425,426,427,428,429,430,431,432,433,434,435,436,437,438,439,440,441,442,443,444,445,446,447,448,449,450,451,452,453,454,455,456,457,458,459,460,461,462,463,464,465,466,467,468,469,470,471,472,473,474,475	34.3158	1,2,3,6,8,9,10,21,22,23,45,46,47,48,49,50,51,52,53,54,55,56,57,58,59,60,61,62,63,64,65,66,67,83,84,85,86,87,88,89,90,91,92,93,94,109,110,111,112,113,114,162,163,164,165,166,167,168,169,170,171,172,173,174,175,176,186,187,188,189,190,191,192,193,247,248,249,250,251,252,253,254,255,256,257,258,318,319,320,321,322,323,324,351,352,353,354,355,356,357,358,359,360,361,393,394,395,396,397,398,399,400,40…	33.0526	1,2,3,4,5,6,7,8,9,10,11,12,13,14,15,16,17,18,19,20,21,22,23,24,25,26,27,28,29,30,52,53,54,55,56,57,58,59,60,61,62,63,64,65,66,67,68,82,83,84,85,86,87,88,89,90,91,92,93,94,95,96,97,98,99,100,101,102,103,104,105,106,107,108,109,110,111,112,113,114,240,241,242,243,244,245,246,247,248,249,250,251,252,253,254,255,256,315,327,328,329,420,421,422,423,424,425,426,427,428,429,430,431,432,433,434,435,436,4…	9.47368	431,432,433,434,435,436,437,438,439,440,441,442,443,444,445,446,447,448,449,450,451,452,453,454,455,456,457,458,459,460,461,462,463,464,465,466,467,468,469,470,471,472,473,474,475	14.3158	1,2,3,4,5,6,7,8,9,61,62,87,88,89,90,91,92,93,94,95,96,97,98,99,100,101,102,103,104,105,106,107,108,109,110,111,112,250,251,252,253,313,314,315,316,317,433,434,435,436,437,438,439,440,441,442,443,444,445,467,468,469,470,471,472,473,474,475	15.1579	1,2,3,4,5,6,13,14,15,16,17,18,19,20,21,22,23,42,43,44,45,46,47,143,144,145,146,147,148,149,150,247,248,249,250,251,252,253,254,255,256,257,258,259,278,279,280,281,282,283,284,285,310,311,312,313,314,315,316,317,318,319,320,321,322,466,468,469,471,472,473,475	37.2632	1,2,3,4,5,6,7,8,9,10,11,12,13,14,15,16,17,18,19,20,21,22,23,24,25,26,27,28,40,41,42,43,44,45,46,47,48,56,57,58,59,60,61,62,63,64,65,66,67,68,69,70,71,81,82,83,84,85,86,87,88,89,90,91,92,93,94,95,96,97,98,151,152,153,154,165,166,167,168,169,172,189,190,191,192,243,244,245,246,247,248,249,250,251,252,253,254,255,256,257,258,278,279,280,281,282,283,284,285,286,356,357,358,359,393,394,395,396,397,398…	72	1,2,3,4,5,6,7,8,9,10,11,12,13,14,15,16,17,18,19,20,21,22,23,24,25,26,27,28,29,30,31,32,33,34,35,36,37,38,39,40,41,42,43,44,45,46,47,48,49,50,51,52,53,54,55,56,57,58,59,60,61,62,63,64,65,66,67,68,69,70,71,72,73,74,75,76,77,78,79,80,81,82,83,84,85,86,87,88,89,90,91,92,93,94,95,96,97,98,99,100,101,102,103,104,105,106,107,108,109,110,111,112,113,114,115,116,117,118,119,120,121,122,123,124,125,126,127…
A0PJZ3	13.544	32,33,34,35,36,37,38,39,40,41,42,43,44,45,46,47,48,49,50,51,52,53,54,55,56,57,58,59,60,61,62,63,64,65,66,67,68,69,70,71,72,73,74,75,76,77,78,79,80,81,82,83,84,85,86,87,88,89,90,91	15.5756	1,2,34,35,36,37,38,39,40,41,42,43,44,45,46,47,48,49,50,51,52,53,54,55,56,57,58,59,60,61,62,63,64,65,66,67,68,69,70,71,72,73,74,75,76,77,78,79,80,81,82,83,84,85,86,87,88,89,90,91,92,93,437,438,439,440,441,442,443	8.12641	6,7,8,9,10,11,12,13,14,15,16,17,18,19,20,21,22,23,24,25,26,27,28,67,68,69,70,71,72,73,74,75,76,77,78,79	17.1558	2,3,4,5,6,7,8,9,10,11,12,13,14,15,16,17,18,19,20,21,22,23,24,25,26,27,28,29,30,31,32,33,34,35,36,37,38,39,40,41,42,43,44,45,55,56,57,58,59,60,61,62,63,64,65,66,67,68,69,70,71,72,73,74,75,76,77,78,79,80,81,82,83,84,85,86	27.3138	1,2,3,4,5,6,7,8,9,10,11,12,13,14,15,16,17,18,19,20,21,22,23,24,25,26,27,28,29,30,31,32,33,34,35,36,37,38,39,40,41,42,43,44,45,46,47,48,49,50,51,52,53,54,55,56,57,58,59,60,61,62,63,64,65,66,67,68,69,70,71,72,73,74,75,76,77,78,79,80,81,82,83,84,85,86,87,88,89,90,91,92,93,94,95,96,97,98,99,100,149,150,151,152,153,154,348,349,350,351,352,353,354,355,356,438,439,440,441,442,443	23.0248	1,2,3,4,5,6,7,8,9,10,11,12,13,14,15,16,17,18,19,20,21,22,23,24,25,26,27,28,29,30,31,32,33,34,35,36,37,38,39,40,41,42,43,44,45,46,47,48,49,50,51,52,53,54,55,56,57,58,59,60,61,62,63,64,65,66,67,68,69,70,71,72,73,74,75,76,77,78,79,80,81,82,83,84,85,86,87,88,89,90,91,92,93,94,95,96,97,98,440,441,442,443	17.6072	4,31,32,33,34,35,36,37,38,39,40,41,42,43,44,45,46,47,48,49,50,51,52,53,54,55,56,57,58,59,60,61,62,63,64,65,66,67,68,69,70,71,72,73,74,75,76,77,78,79,80,259,260,261,262,263,264,265,266,337,338,339,340,341,342,343,344,345,362,363,364,365,366,367,368,437,438,439	25.9594	1,2,3,4,5,6,7,8,9,10,11,12,13,14,15,16,17,18,19,20,21,22,23,24,25,26,27,28,29,30,31,32,33,34,35,36,37,38,39,40,41,42,43,44,45,46,47,48,49,50,51,52,53,54,55,56,57,58,59,60,61,62,63,64,65,66,67,68,69,70,71,72,73,74,75,76,77,78,79,80,81,82,83,84,85,86,87,88,89,90,91,92,93,94,95,96,350,351,352,353,354,355,356,357,358,359,360,361,362,363,364,365,366,367,368	3.386	38,39,40,41,42,43,44,45,46,47,48,49,50,51,52	11.9639	1,2,3,4,5,6,32,33,34,35,36,37,38,39,40,41,42,43,44,45,46,47,48,49,63,64,65,66,67,68,69,70,71,72,73,74,75,76,77,78,79,80,81,82,83,93,94,95,96,440,441,442,443	24.1535	1,2,36,37,38,39,40,41,42,43,44,48,49,50,51,52,53,54,55,56,57,58,59,60,61,62,63,64,65,66,67,68,69,70,71,72,73,74,75,76,77,78,79,80,81,82,83,84,85,86,87,88,89,90,91,92,93,94,95,96,97,98,99,100,101,102,103,104,105,106,107,143,144,145,146,147,148,149,150,151,152,153,179,180,181,182,237,238,239,240,241,242,362,363,364,365,366,434,435,436,437,438,439,440,441,442,443	19.8646	1,2,3,4,5,6,25,26,27,28,29,30,31,32,33,34,35,36,37,38,39,40,41,42,43,44,45,46,47,48,49,50,51,52,53,54,55,56,57,58,59,60,61,62,63,64,65,66,67,68,69,70,71,72,73,74,75,76,77,78,79,80,81,82,83,84,90,91,92,93,94,95,96,97,98,99,100,101,102,103,104,437,438,439,440,441,442,443	25.2822	1,2,3,4,5,6,7,8,9,10,11,12,13,14,15,16,17,18,19,20,21,22,23,24,25,26,27,28,29,30,31,32,33,34,35,36,37,38,39,40,41,42,43,44,45,46,47,48,49,50,51,52,53,54,55,56,57,58,59,60,61,62,63,64,65,66,67,68,69,70,71,72,73,74,75,76,77,78,79,80,81,82,83,84,85,86,87,88,89,90,91,92,93,94,95,96,97,98,99,100,101,102,103,104,105,437,438,439,440,441,442,443
A0PK00	1.17994	336,337,338,339	4.71976	1,2,3,4,5,6,7,8,9,333,334,335,336,337,338,339	6.19469	5,6,7,8,9,10,11,12,13,14,15,16,17,18,19,20,21,22,23,24,25	5.60472	101,102,103,104,105,106,107,108,109,110,111,112,113,114,115,116,117,118,119	25.6637	1,2,3,4,5,6,7,8,9,10,11,12,13,14,15,16,17,18,19,20,21,22,23,24,25,26,27,28,29,30,31,32,33,34,35,36,37,38,39,40,41,42,43,44,45,46,47,48,49,50,51,52,53,54,55,56,57,58,59,60,61,62,63,64,65,66,67,68,69,70,71,72,73,74,75,76,329,330,331,332,333,334,335,336,337,338,339	7.66962	1,2,3,4,5,6,7,8,9,10,11,325,326,327,328,329,330,331,332,333,334,335,336,337,338,339	3.53982	1,2,205,206,207,208,209,331,333,335,338,339	20.944	1,2,3,4,5,6,7,8,9,10,11,12,13,14,15,16,17,18,19,20,21,22,23,24,25,26,40,41,42,43,44,45,46,47,48,49,50,51,52,53,54,55,56,57,58,59,60,61,62,63,64,65,66,67,68,69,70,71,72,73,74,75,76,77,78,334,335,336,337,338,339	0	0	9.73451	1,2,3,4,5,6,7,49,50,51,52,53,64,65,66,67,68,69,70,71,72,73,329,330,331,332,333,334,335,336,337,338,339	10.6195	1,2,3,4,5,6,7,8,9,17,18,19,20,46,47,48,49,50,51,52,53,54,55,56,328,329,330,331,332,333,334,335,336,337,338,339	4.12979	1,2,3,4,330,331,332,333,334,335,336,337,338,339	3.24484	1,2,331,332,333,334,335,336,337,338,339
A0PK05	23.6364	141,142,143,144,145,150,153,154,155,156,157,158,159,160,161,162,163,168,169,170,171,196,200,201,202,203,204,205,206,207,208,209,210,211,212,233,234,235,236,237,238,239,240,241,242,243,244,245,246,247,248,249,250,251,252,253,254,255,256,257,258,259,260,261,262	30.9091	1,141,142,143,144,145,146,147,148,149,150,151,152,153,154,155,156,157,158,159,160,161,162,163,164,165,167,168,169,170,171,172,173,194,195,196,197,198,200,201,202,203,204,205,206,235,236,237,238,239,240,241,242,243,244,245,246,247,248,249,250,251,252,253,254,255,256,257,258,259,260,261,262,263,264,265,267,268,269,270,271,272,273,274,275	0	0	6.54545	243,244,245,246,247,248,249,250,251,252,253,254,255,256,257,258,259,260	52.7273	1,2,133,134,135,136,137,138,139,140,141,142,143,144,145,146,147,148,149,150,151,152,153,154,155,156,157,158,159,160,161,162,163,164,165,166,167,168,169,170,171,172,173,174,175,176,177,178,179,180,181,182,183,184,185,186,187,188,189,190,191,192,193,194,195,196,197,198,199,200,201,202,203,204,205,206,207,208,209,210,211,212,213,214,215,216,217,218,219,220,221,222,223,224,225,226,227,228,229,230,231…	28.3636	1,2,3,132,133,134,135,136,137,138,139,140,141,142,143,144,145,146,147,148,149,150,151,152,153,154,155,156,157,158,159,160,161,162,163,164,165,166,236,237,238,239,240,241,242,243,244,245,246,247,248,249,250,251,252,253,254,255,256,257,258,259,260,261,262,263,264,265,266,267,268,269,270,271,272,273,274,275	23.6364	7,8,147,148,149,150,151,152,153,154,155,156,157,158,159,160,161,162,163,164,165,166,167,194,195,196,197,198,199,200,201,202,237,238,239,240,241,242,243,244,245,246,247,248,249,250,251,252,253,254,255,256,257,258,259,260,261,262,263,264,266,267,269,271,272	48.7273	133,134,135,136,137,138,139,140,141,142,143,144,145,146,147,148,149,150,151,152,153,154,155,156,157,158,159,160,161,162,163,164,165,166,167,168,169,170,171,172,173,174,175,176,177,178,179,180,185,186,187,188,189,190,191,192,193,194,195,196,197,198,199,200,201,202,203,204,205,206,207,208,209,210,211,212,213,214,215,216,217,218,219,220,221,222,223,224,225,229,230,231,232,233,234,235,236,237,238,239…	0	0	22.1818	1,2,3,4,133,134,135,136,137,138,139,140,141,142,143,144,145,146,147,148,149,150,151,152,153,154,155,156,157,158,159,160,161,162,163,164,215,216,217,218,239,240,241,242,243,244,245,246,247,248,249,250,251,252,253,269,270,272,273,274,275	26.1818	1,2,5,141,142,143,144,145,146,147,148,149,150,151,152,153,154,155,156,157,158,159,160,161,162,176,177,178,195,196,197,198,199,222,223,224,225,226,235,236,237,238,239,240,241,242,243,244,245,246,251,252,253,254,255,256,257,258,259,260,261,262,263,264,265,266,268,270,272,273,274,275	35.6364	133,134,135,136,137,138,139,140,141,142,143,144,145,146,147,148,149,150,151,152,153,154,155,156,157,158,159,160,161,162,163,164,165,166,167,168,169,170,171,172,173,174,175,176,177,178,179,180,190,191,192,193,194,195,196,197,198,199,200,201,202,233,234,235,236,237,238,239,240,241,242,243,244,245,246,247,248,249,250,251,252,253,254,255,256,257,258,259,260,261,262,269,270,271,272,273,274,275	48.7273	117,118,132,133,134,135,136,137,138,139,140,141,142,143,144,145,146,147,148,149,150,151,152,153,154,155,156,157,158,159,160,161,162,163,164,165,166,167,168,169,170,171,172,173,174,175,176,177,178,179,180,181,182,183,184,185,186,187,188,189,190,191,192,193,194,195,196,197,198,199,200,201,202,203,204,205,206,207,208,209,210,211,212,213,214,215,216,217,218,219,220,221,222,223,224,225,226,227,228,229…
A1A4G5	66.2921	1,2,3,4,8,32,33,34,35,36,37,38,39,40,41,42,43,44,45,46,47,48,49,50,51,52,55,56,57,58,59,60,61,62,63,64,65,66,67,68,69,70,71,72,73,75,76,89,90,91,92,93,94,95,96,97,98,99,100,101,102,103,105,106,107,126,127,128,129,130,131,132,133,134,135,136,137,138,139,140,141,142,143,144,145,146,147,148,149,150,151,152,153,154,155,156,157,158,159,160,161,162,163,164,165,166,167,168,169,170,171,172,173,174,175,17…	39.8876	1,2,3,4,5,6,7,8,36,37,38,39,40,41,43,44,45,46,48,49,50,51,52,53,54,62,63,64,65,66,67,68,75,96,97,98,99,100,101,105,109,131,132,133,140,153,154,155,156,157,158,159,160,161,162,163,164,165,166,167,168,169,170,171,172,173,174,175,176,177,178	0	0	13.4831	5,6,7,8,9,10,146,147,148,149,150,151,152,153,154,155,156,157,158,159,160,161,162,163	100	1,2,3,4,5,6,7,8,9,10,11,12,13,14,15,16,17,18,19,20,21,22,23,24,25,26,27,28,29,30,31,32,33,34,35,36,37,38,39,40,41,42,43,44,45,46,47,48,49,50,51,52,53,54,55,56,57,58,59,60,61,62,63,64,65,66,67,68,69,70,71,72,73,74,75,76,77,78,79,80,81,82,83,84,85,86,87,88,89,90,91,92,93,94,95,96,97,98,99,100,101,102,103,104,105,106,107,108,109,110,111,112,113,114,115,116,117,118,119,120,121,122,123,124,125,126,127…	80.3371	1,2,3,4,5,6,7,8,9,10,11,12,13,14,15,16,17,18,19,20,21,22,23,24,25,26,27,28,29,30,31,32,33,34,35,36,37,38,39,40,41,42,43,44,45,68,69,70,71,72,73,74,75,89,90,91,92,93,94,95,96,97,98,99,100,101,102,103,104,105,106,107,108,109,110,111,112,113,114,115,116,117,118,119,120,121,122,123,124,125,126,127,128,129,130,131,132,133,134,135,136,137,138,139,140,141,142,143,144,145,146,147,148,149,150,151,152,153,…	23.5955	4,5,6,7,8,9,10,47,48,49,50,51,52,53,54,55,56,57,58,59,60,61,62,63,64,65,66,67,68,69,92,93,94,95,96,97,98,99,100,170,175,176	89.3258	1,2,3,4,24,25,26,27,28,29,30,31,32,33,34,35,36,37,38,39,40,41,42,43,44,45,46,47,48,49,50,51,52,53,54,55,56,57,58,59,60,61,62,63,64,65,66,67,68,69,70,71,72,73,74,75,76,77,78,79,80,81,82,83,84,85,86,87,88,89,90,91,92,93,94,95,96,97,98,99,100,101,102,103,104,105,106,107,108,109,110,111,112,113,114,115,116,117,118,119,120,121,122,123,124,125,126,127,128,129,130,131,132,133,134,135,136,137,138,139,140…	100	1,2,3,4,5,6,7,8,9,10,11,12,13,14,15,16,17,18,19,20,21,22,23,24,25,26,27,28,29,30,31,32,33,34,35,36,37,38,39,40,41,42,43,44,45,46,47,48,49,50,51,52,53,54,55,56,57,58,59,60,61,62,63,64,65,66,67,68,69,70,71,72,73,74,75,76,77,78,79,80,81,82,83,84,85,86,87,88,89,90,91,92,93,94,95,96,97,98,99,100,101,102,103,104,105,106,107,108,109,110,111,112,113,114,115,116,117,118,119,120,121,122,123,124,125,126,127…	55.0562	1,2,3,4,5,6,7,8,9,10,28,29,30,31,32,33,34,35,38,39,40,41,42,43,44,45,46,47,63,64,65,66,67,68,69,70,71,72,73,74,75,76,77,89,90,91,92,93,94,95,96,97,98,99,100,101,102,103,104,105,106,107,108,127,128,129,130,131,132,133,134,135,136,137,138,139,140,150,151,152,153,154,155,156,157,158,159,160,161,162,163,164,165,166,175,176,177,178	84.2697	1,2,3,4,5,6,7,8,9,10,11,12,13,18,19,20,21,22,23,24,25,26,27,28,29,39,40,41,42,43,44,45,46,47,48,49,50,51,52,53,54,55,62,63,64,65,66,67,68,69,70,71,72,73,74,75,76,77,78,79,80,81,87,88,89,90,91,92,93,94,95,96,97,98,99,100,101,102,103,104,105,106,107,108,113,114,115,116,117,118,119,120,121,122,123,124,125,126,127,128,129,130,131,132,133,134,135,136,137,138,139,140,141,142,143,144,145,146,147,148,149…	92.1348	1,2,3,4,5,6,7,8,9,10,11,12,13,14,15,16,17,18,19,20,21,22,23,24,25,26,27,28,29,30,31,32,33,34,35,36,37,38,39,40,41,42,43,44,45,46,47,48,49,50,51,52,53,54,55,65,66,67,68,69,70,71,72,73,74,75,76,77,78,79,80,81,82,83,84,85,86,87,88,89,90,91,92,93,94,95,96,97,98,99,100,101,102,103,104,105,106,107,108,109,110,111,112,113,114,115,116,117,118,119,120,121,122,123,124,125,126,127,128,129,130,131,132,133,13…	98.8764	1,2,3,4,5,6,7,8,9,10,11,12,13,14,15,16,17,18,19,22,23,24,25,26,27,28,29,30,31,32,33,34,35,36,37,38,39,40,41,42,43,44,45,46,47,48,49,50,51,52,53,54,55,56,57,58,59,60,61,62,63,64,65,66,67,68,69,70,71,72,73,74,75,76,77,78,79,80,81,82,83,84,85,86,87,88,89,90,91,92,93,94,95,96,97,98,99,100,101,102,103,104,105,106,107,108,109,110,111,112,113,114,115,116,117,118,119,120,121,122,123,124,125,126,127,128,1…
A1A4S6	25.0636	130,160,162,237,241,243,244,245,246,247,248,249,250,251,252,253,254,255,257,258,259,260,351,549,574,575,576,577,578,579,580,581,582,583,584,585,586,587,588,589,590,591,592,593,594,595,596,597,598,599,600,601,602,603,604,605,606,607,608,610,611,612,613,614,615,617,620,621,622,623,624,625,626,627,628,629,630,631,632,633,634,635,636,637,638,639,640,641,642,643,644,645,646,647,648,649,650,651,652,653…	22.1374	1,2,3,4,5,243,250,251,252,253,254,255,256,257,258,259,260,261,262,353,576,577,578,579,580,581,582,583,584,585,586,587,588,589,590,591,592,593,594,595,596,597,598,599,600,601,602,603,604,605,606,607,608,609,610,611,612,613,614,615,616,617,619,620,622,623,624,625,626,627,628,629,630,631,632,633,634,635,636,637,638,639,640,641,642,643,644,645,646,647,648,649,650,651,652,653,654,655,656,657,658,659,6…	2.67176	232,233,234,235,236,237,238,239,240,241,242,243,244,245,246,247,248,249,250,251,252	8.26972	128,129,130,131,132,133,134,135,136,137,138,139,140,632,633,634,635,636,637,638,639,640,641,642,643,644,645,646,647,648,649,650,651,652,653,654,655,656,657,689,690,691,692,693,694,695,696,697,698,699,700,704,705,706,707,708,709,710,711,712,713,714,715,716,717	39.9491	1,2,3,4,5,26,27,28,29,103,106,107,108,109,110,111,112,113,114,115,116,117,118,119,120,121,122,123,124,125,126,127,128,129,130,131,132,133,134,135,136,137,138,139,140,141,142,143,144,145,146,147,148,149,150,151,152,153,154,155,156,157,158,159,160,161,162,163,164,165,166,167,168,169,236,237,238,239,240,241,242,243,244,245,246,247,248,249,250,251,252,253,254,255,256,257,258,259,260,261,262,263,264,3…	18.3206	1,2,3,4,5,6,7,573,574,575,576,577,578,579,580,581,582,583,584,585,586,587,588,589,590,591,592,593,594,595,596,597,598,599,600,601,602,603,604,605,606,607,608,609,610,611,612,613,614,615,616,617,618,619,620,621,622,623,624,625,626,627,628,629,630,631,632,633,634,635,636,637,638,639,640,641,642,643,644,645,646,647,648,649,650,651,652,653,654,655,656,657,658,659,660,661,662,663,664,665,666,667,668,6…	20.1018	1,4,8,9,10,306,307,308,309,310,311,312,313,314,387,480,481,482,483,484,485,486,487,575,576,577,578,579,580,581,582,583,584,585,586,587,588,589,590,591,592,593,594,595,596,597,598,599,600,601,602,621,622,623,624,625,626,627,628,629,630,631,632,633,634,635,636,637,638,639,640,641,642,643,644,645,646,647,648,649,650,651,652,653,654,655,656,657,658,659,660,661,662,663,664,665,666,667,668,669,670,671,…	33.8422	121,122,123,124,125,126,127,128,129,130,131,132,133,134,135,136,137,138,151,152,153,154,155,156,157,158,159,160,161,162,163,164,165,166,167,168,169,170,171,236,237,238,239,240,241,242,243,244,245,246,247,248,249,250,251,252,253,254,255,256,257,258,259,260,261,262,263,264,265,266,267,268,346,347,348,349,350,351,352,353,383,482,483,484,485,486,487,488,489,490,491,492,493,494,528,529,530,531,532,576…	0	0	15.5216	1,2,3,4,129,130,131,132,133,134,135,136,137,155,156,157,158,159,160,161,256,257,258,259,260,261,262,587,588,589,590,591,592,593,594,595,596,597,598,599,600,601,602,603,604,605,606,607,608,627,628,629,630,631,632,633,634,635,636,637,638,639,640,641,642,643,644,645,646,647,648,649,650,651,690,691,692,693,694,695,696,697,698,699,700,701,702,703,704,705,706,707,708,718,719,720,721,722,723,724,725,726…	31.9338	1,2,3,4,5,6,7,8,9,10,11,12,13,14,15,16,71,72,73,74,75,76,77,78,121,122,123,124,125,126,127,128,129,130,131,132,133,134,135,136,137,138,139,140,141,142,143,144,145,146,149,150,151,152,234,235,236,237,238,239,253,254,255,256,257,258,259,260,261,262,263,264,277,278,279,280,281,282,283,284,285,308,309,310,311,312,313,314,315,327,328,329,330,331,332,333,340,341,342,343,344,345,346,347,348,380,381,382,…	32.8244	1,2,3,4,5,254,255,256,257,258,259,260,261,262,263,277,278,279,280,281,282,283,284,285,303,304,305,306,307,308,309,310,311,312,313,314,315,316,326,327,328,329,330,331,368,369,370,371,372,373,374,375,376,377,378,379,383,384,385,386,387,388,389,477,478,479,480,481,482,483,484,485,486,487,488,489,490,491,539,540,541,542,543,567,568,569,570,571,572,573,574,575,576,577,578,579,580,581,582,583,584,585,5…	20.8651	1,2,3,256,257,258,259,260,261,262,579,580,581,582,583,584,585,586,587,588,589,590,591,592,593,594,595,596,597,598,599,600,601,602,603,604,605,606,607,608,609,610,611,612,613,614,615,616,617,618,619,620,621,622,623,624,625,626,627,628,629,630,631,632,633,634,635,636,637,638,639,640,641,642,643,644,645,646,647,648,649,650,651,652,653,654,655,656,657,658,659,660,661,662,663,664,665,666,667,668,669,6…
A1A4V9	29.9094	20,21,22,23,24,25,26,27,28,29,30,31,32,33,34,35,36,37,38,39,40,41,50,51,52,53,54,55,58,59,61,62,63,64,65,235,236,237,238,239,240,241,242,243,244,245,246,247,248,249,250,251,252,253,254,255,256,257,258,259,260,261,262,263,264,265,266,267,268,269,270,277,294,295,297,307,308,309,311,312,313,314,315,316,317,318,319,320,321,322,323,324,325,326,327,328,329,330,331	33.8369	1,2,3,4,5,6,7,8,9,21,22,23,24,25,27,28,29,30,31,32,33,34,35,36,37,38,39,40,41,42,43,44,45,46,47,48,50,51,52,53,54,55,56,57,61,62,63,64,65,66,67,237,238,239,240,241,242,243,244,245,246,247,248,249,250,251,252,253,254,255,256,257,258,259,260,261,262,263,264,265,266,267,268,269,270,271,272,273,274,275,276,277,309,313,314,315,316,317,318,319,320,321,322,323,324,325,326,327,328,329,330,331	0	0	9.66767	16,17,18,19,20,21,22,23,24,25,26,27,53,54,55,56,57,58,239,240,241,242,243,244,245,246,247,248,249,250,251,252	51.6616	1,2,3,4,5,6,7,8,9,10,11,12,13,14,15,16,17,18,19,20,21,22,23,24,25,26,27,28,29,30,31,32,33,34,35,36,37,38,39,40,41,42,43,44,45,46,47,48,49,50,51,52,53,54,55,56,57,58,59,60,61,62,63,64,65,66,91,92,93,94,95,232,233,234,235,236,237,238,239,240,241,242,243,244,245,246,247,248,249,250,251,252,253,254,255,256,257,258,259,260,261,262,263,264,265,266,267,268,269,270,271,272,273,274,275,276,277,278,279,280…	33.5347	1,2,3,4,5,6,7,8,19,20,21,22,23,24,25,26,27,28,29,30,31,32,33,34,35,36,37,38,39,40,41,42,51,52,53,54,55,56,57,58,59,60,61,62,63,64,65,67,236,237,238,239,240,241,242,243,244,245,246,247,248,249,250,251,252,253,254,255,256,257,258,259,260,261,264,265,266,267,268,269,270,302,303,304,305,306,307,308,309,310,311,312,313,314,315,316,317,318,319,320,321,322,323,324,325,326,327,328,329,330,331	11.7825	2,5,6,60,61,62,63,64,65,66,67,68,69,70,71,72,73,74,232,233,234,235,236,265,266,267,268,269,270,271,318,319,320,321,322,323,325,327,329	47.7341	1,2,3,4,16,17,18,19,20,21,22,23,24,25,26,27,28,29,30,31,32,33,34,35,36,37,38,39,40,41,42,43,44,45,46,47,48,49,50,51,52,53,54,55,56,57,58,59,60,61,62,63,64,65,66,67,68,69,70,71,72,73,74,75,85,86,87,88,89,230,231,232,233,234,235,236,237,238,239,240,241,242,243,244,245,246,247,248,249,250,251,252,253,254,255,256,257,258,259,260,261,262,263,264,265,266,267,268,269,270,271,272,273,274,275,276,277,291,…	16.9184	270,271,272,273,274,281,282,283,284,285,286,287,288,289,290,291,292,293,294,295,296,297,298,299,300,301,302,303,304,305,306,307,308,309,310,311,312,313,314,315,316,317,318,319,320,321,322,323,324,325,326,327,328,329,330,331	25.9819	1,2,3,4,5,7,26,27,28,29,30,31,32,33,34,35,36,37,38,39,40,41,42,43,44,45,46,47,48,49,50,51,52,53,54,55,56,57,58,59,237,238,239,240,241,242,243,244,245,246,247,248,249,250,251,252,253,254,255,256,257,258,259,260,261,262,263,264,265,266,267,268,269,304,305,306,322,323,324,325,326,327,328,329,330,331	33.2326	1,2,3,4,5,6,7,8,9,10,11,12,13,14,15,26,27,28,29,30,31,32,33,34,35,36,37,38,39,40,41,42,43,44,45,46,47,48,54,55,56,57,58,59,60,61,62,63,64,65,66,69,70,229,230,231,232,233,234,235,236,237,238,239,240,251,252,253,254,255,256,257,258,259,260,261,262,263,264,265,266,267,268,269,270,271,272,309,310,311,312,313,314,315,316,317,318,319,320,321,322,323,324,325,326,327,328,329,330,331	46.5257	1,2,3,4,5,6,7,8,9,10,11,12,13,14,15,16,17,18,19,20,21,22,23,24,25,26,27,28,29,30,31,32,33,34,35,36,37,38,39,40,41,42,43,44,45,46,47,48,49,53,54,55,56,57,58,59,60,61,62,63,64,65,66,67,68,69,70,71,72,73,86,87,88,89,90,91,92,93,94,95,113,114,115,181,233,234,235,236,237,238,239,240,241,242,243,244,245,246,247,248,249,250,251,252,253,254,255,256,257,258,259,260,261,262,263,264,265,266,267,268,269,270,…	38.3686	1,2,3,4,5,6,7,8,9,10,11,12,13,14,15,16,17,18,19,20,21,22,23,24,25,26,27,28,29,30,31,32,33,34,35,36,37,38,39,40,41,42,43,44,45,46,47,48,49,50,51,52,53,54,55,56,57,58,59,60,61,62,63,64,65,66,67,68,69,70,239,240,241,242,243,244,245,246,247,248,249,250,251,252,253,254,255,256,257,258,259,260,261,262,263,264,265,266,267,268,269,270,271,272,305,309,310,311,313,314,315,316,317,318,319,320,321,322,323,32…
A1A4Y4	11.0497	1,2,3,4,5,6,7,10,14,54,55,56,60,61,62,63,64,65,66,67	16.0221	1,2,3,4,5,6,7,8,9,50,51,52,55,56,57,58,61,62,63,64,65,66,67,68,177,178,179,180,181	0	0	0	0	24.3094	1,2,3,4,5,6,7,8,9,10,11,12,13,14,15,16,39,40,41,42,43,44,45,46,55,56,57,58,59,60,61,62,63,64,65,66,67,175,176,177,178,179,180,181	8.28729	1,2,3,4,5,6,7,8,9,58,59,60,178,179,180	19.337	4,9,10,36,37,38,39,40,41,42,43,44,45,46,47,48,49,56,57,58,59,60,61,62,63,64,89,90,91,92,93,94,95,96,97	16.5746	1,47,48,49,50,51,52,53,54,55,56,57,58,59,60,61,62,63,64,65,66,67,68,69,70,71,72,170,171,172	0	0	14.9171	1,2,3,4,5,6,7,8,9,10,11,57,58,59,60,61,62,63,64,65,66,67,176,178,179,180,181	28.7293	1,2,3,7,8,9,10,11,12,13,14,15,16,17,25,26,27,28,29,30,31,32,33,37,38,39,40,41,42,43,44,58,59,60,61,62,63,64,158,159,160,161,162,172,173,175,176,177,178,179,180,181	24.8619	1,2,3,4,5,6,7,8,9,10,11,12,13,14,15,16,17,18,39,40,41,42,43,44,45,46,47,54,55,56,57,58,59,60,61,62,63,64,65,66,134,135,136,137,138	2.76243	1,2,179,180,181
A1A519	64.8485	1,2,3,4,5,6,7,8,9,10,11,12,13,14,15,16,17,18,19,20,21,22,23,24,25,26,27,28,29,30,31,32,33,34,35,36,37,38,39,40,41,42,43,44,45,46,69,70,71,72,73,74,75,76,77,78,79,80,81,82,83,84,85,86,87,88,89,90,91,92,93,94,95,96,97,98,99,100,101,102,103,104,105,140,141,142,143,144,145,146,147,148,149,150,151,152,153,154,155,156,157,158,159,160,161,162,163,164,165,166,167,168,169,170,172,173,174,175,176,177,178,1…	57.2727	1,2,3,4,5,6,7,8,9,10,11,12,13,14,15,16,17,18,19,20,21,22,23,24,25,26,27,28,29,30,31,32,33,34,35,36,37,38,39,40,41,44,45,71,72,73,74,75,76,77,78,79,80,81,82,83,84,85,86,87,88,89,90,91,92,93,94,95,96,97,98,99,100,101,102,103,154,155,156,163,164,165,166,167,168,169,170,171,172,173,174,175,176,177,178,179,180,181,182,183,184,185,186,187,188,189,190,191,192,193,194,195,196,197,198,199,200,201,202,203,…	0	0	26.6667	51,52,53,54,55,56,57,58,59,60,61,62,63,64,99,100,101,102,103,104,105,106,107,108,109,110,111,112,113,114,115,116,117,142,143,144,145,146,147,148,149,150,151,152,153,186,187,188,189,190,191,192,193,194,195,196,272,273,274,275,276,277,278,279,280,281,282,283,284,285,286,287,288,289,290,291,292,293,294,295,296,297,298,299,300,301,302,303	80.6061	1,2,3,4,5,6,7,8,9,10,11,12,13,14,15,16,17,18,19,20,21,22,23,24,25,26,27,28,29,30,31,32,33,34,35,36,37,38,39,40,41,42,43,44,45,46,47,48,49,50,51,52,53,54,55,56,57,58,59,60,61,62,63,64,65,66,67,68,69,70,71,72,73,74,75,76,77,78,79,80,81,82,83,84,85,86,87,88,89,90,91,92,93,94,95,96,97,98,99,100,101,102,103,104,105,106,107,108,109,110,111,112,113,114,120,121,122,123,142,143,144,145,146,147,148,149,150…	71.2121	1,2,3,4,5,6,7,8,9,10,11,12,13,14,15,16,17,18,19,20,21,22,23,24,25,26,27,28,29,30,31,32,33,34,35,36,37,38,39,40,41,42,43,44,45,46,47,48,49,50,51,52,53,54,55,56,57,58,59,60,61,62,63,64,65,66,67,68,69,70,71,72,73,74,75,76,77,78,79,80,81,82,83,84,85,86,87,88,89,90,91,92,93,94,95,96,97,98,99,100,101,102,103,104,166,167,168,169,170,171,172,173,174,175,176,177,178,179,180,181,182,183,184,185,186,187,188…	23.6364	20,21,22,23,24,25,26,27,28,29,30,31,40,76,77,78,79,80,81,82,83,84,85,96,97,98,99,100,101,102,170,171,172,173,174,175,176,177,178,179,180,181,182,183,184,185,186,187,188,198,199,200,201,202,203,204,205,206,207,208,209,210,211,212,213,214,315,316,317,318,319,320,323,324,326,328,329,330	77.2727	1,2,3,4,5,6,7,8,9,10,11,12,13,14,15,16,17,18,19,20,21,22,23,24,25,26,27,28,29,30,31,32,33,34,35,36,37,38,39,40,41,42,43,44,45,46,47,48,49,50,51,52,53,54,55,56,57,58,59,60,61,62,63,64,65,66,67,68,69,70,71,72,73,74,75,76,77,78,79,80,81,82,83,84,85,86,87,88,89,90,91,92,93,94,95,96,97,98,99,100,101,102,103,104,105,106,107,108,109,110,111,112,140,141,142,143,144,145,146,147,148,149,150,151,152,153,154…	41.8182	1,2,3,4,5,6,7,8,9,10,11,12,13,14,15,16,17,18,19,20,21,22,23,24,25,26,27,28,29,30,31,32,33,34,35,36,37,38,39,40,41,42,43,44,45,46,47,48,49,50,51,52,53,54,55,56,57,58,59,60,61,62,63,64,79,80,81,82,83,84,85,86,87,88,89,90,91,92,93,94,95,96,97,98,277,278,279,280,281,282,283,284,285,286,287,288,289,290,291,292,293,294,295,296,297,298,299,300,301,302,303,304,305,306,307,308,309,310,311,312,313,314,315,…	56.9697	1,2,3,4,5,6,7,8,9,10,11,12,13,14,15,16,17,18,19,20,21,22,23,24,25,26,27,28,29,30,31,32,33,34,35,36,37,38,39,40,41,42,50,51,52,53,54,55,56,57,58,59,60,61,62,63,64,66,76,77,78,79,80,81,82,83,84,85,86,87,88,89,90,91,92,93,94,95,96,97,98,99,100,101,102,103,104,105,106,107,145,146,147,148,149,150,151,152,153,154,155,156,172,173,174,175,176,177,178,179,180,181,182,183,184,185,186,187,188,189,190,191,19…	61.8182	1,2,3,4,5,6,7,8,9,10,11,12,13,14,15,16,17,18,19,20,21,22,23,24,25,26,27,28,29,33,34,35,36,37,44,45,46,47,48,49,50,51,52,53,54,55,76,77,78,79,80,81,82,83,93,94,95,96,97,98,99,100,101,102,103,104,105,106,107,108,109,110,111,150,151,152,153,154,155,156,157,158,159,160,161,162,163,164,165,166,167,168,169,170,171,172,173,174,175,176,177,178,179,180,181,182,183,184,185,186,187,188,189,190,191,192,193,1…	75.1515	1,2,3,4,5,6,7,8,9,10,11,12,13,14,15,16,17,18,19,20,21,22,23,24,25,26,27,28,29,30,31,32,33,34,35,36,37,38,39,40,41,42,43,44,45,46,47,48,49,50,51,52,53,54,55,56,67,69,70,71,72,73,74,75,76,77,78,79,80,81,82,83,84,85,86,87,88,89,90,91,92,93,94,95,96,97,98,99,100,101,102,103,104,105,106,107,122,123,124,125,135,136,137,138,139,140,149,150,151,152,153,154,155,156,157,158,169,170,171,172,173,174,175,176,…	70.303	1,2,3,4,5,6,7,8,9,10,11,12,13,14,15,16,17,18,19,20,21,22,23,24,25,26,27,28,29,30,31,32,33,34,35,36,37,38,39,40,41,42,43,44,45,46,47,48,49,50,51,52,53,54,55,56,57,58,59,60,61,62,63,64,65,66,67,68,69,70,71,72,73,74,75,76,77,78,79,80,81,82,83,84,85,86,87,88,89,90,91,92,93,94,95,96,97,98,99,100,101,102,103,104,105,106,107,108,109,110,111,112,113,114,115,117,118,119,120,121,122,149,150,151,152,153,154…
A1A5B4	2.94118	5,6,21,22,23,48,49,50,51,52,53,54,55,105,106,107,758,759,760,761,762,763,770	6.64962	1,2,3,4,5,6,7,8,9,10,11,12,13,20,21,22,23,24,50,106,751,752,753,754,755,756,757,758,759,760,761,762,763,764,765,766,767,768,769,770,771,772,773,774,775,776,777,778,779,780,781,782	8.82353	187,188,189,190,191,192,193,194,195,196,197,198,199,200,201,202,203,204,205,206,207,208,209,210,211,212,213,266,267,268,269,270,271,272,273,274,275,276,277,278,279,280,281,282,283,284,285,332,333,334,335,336,337,338,339,340,341,342,343,344,345,346,347,348,349,350,351,352,353	6.26598	206,207,208,209,210,211,212,213,214,215,216,217,218,219,356,357,358,359,360,361,362,363,364,365,366,367,368,369,370,374,375,376,377,378,379,380,381,556,557,558,559,560,561,562,563,564,565,566,567	16.624	1,2,3,4,5,6,7,8,12,13,14,15,16,17,18,19,20,22,23,24,25,26,27,28,29,30,31,32,42,43,44,45,46,47,48,49,50,51,52,53,54,55,56,57,58,59,97,98,99,100,101,102,103,104,105,106,134,135,136,137,245,246,247,412,413,414,415,416,417,418,449,450,451,452,453,506,507,508,509,510,511,512,513,514,515,516,517,518,519,520,666,667,668,669,670,671,685,686,687,688,753,754,755,756,757,758,759,760,761,762,763,764,765,766,…	4.98721	1,2,3,4,5,6,7,751,752,753,754,755,756,757,758,759,760,761,762,763,764,765,766,767,768,769,770,771,772,773,774,775,776,777,778,779,780,781,782	9.46292	2,5,100,101,102,103,104,105,447,448,449,450,451,452,453,510,511,512,513,514,515,516,517,518,638,639,640,641,642,643,661,662,663,664,665,666,667,668,669,670,671,672,682,683,684,685,686,687,688,689,753,754,755,756,757,758,759,760,761,762,763,764,765,766,767,768,769,770,771,772,775,778,779,780	11.7647	23,24,25,26,27,28,29,41,42,43,44,45,46,47,48,49,50,51,52,53,54,55,56,99,100,101,102,103,104,105,106,107,108,109,110,111,112,156,157,158,159,160,503,504,505,506,507,508,509,510,511,512,513,514,515,516,517,518,519,520,521,522,753,754,755,756,757,758,759,760,761,762,763,764,765,766,767,768,769,770,771,772,773,774,775,776,777,778,779,780,781,782	0	0	5.6266	1,2,3,4,5,6,8,27,28,29,42,43,44,45,46,47,48,49,50,51,52,53,508,509,510,511,512,513,514,758,759,760,761,762,763,764,765,776,777,778,779,780,781,782	23.2737	1,2,3,4,5,8,9,10,11,12,13,14,15,16,17,18,19,43,45,46,47,48,49,61,62,63,64,65,66,67,68,69,70,71,72,73,74,75,76,77,78,79,80,100,101,102,103,104,105,106,107,108,109,110,111,112,113,114,115,116,117,134,135,149,150,151,152,153,154,155,156,157,158,159,160,163,164,173,174,175,176,177,178,179,180,414,415,505,506,507,508,509,510,511,512,513,514,515,516,517,518,519,520,521,522,525,588,589,590,591,592,593,5…	10.8696	1,2,3,4,5,6,7,8,15,42,43,44,45,46,47,48,49,50,97,98,99,100,101,102,103,104,508,509,510,511,512,513,514,515,516,517,518,666,667,668,669,682,683,684,685,686,687,688,689,690,691,749,750,751,752,753,754,755,756,757,758,759,760,761,762,763,764,765,766,767,768,769,770,771,772,773,774,775,776,777,778,779,780,781,782	9.97442	1,2,3,4,5,6,7,8,9,10,11,12,13,14,15,16,17,18,19,20,21,22,23,24,25,26,27,28,29,105,107,508,509,510,511,512,513,514,515,516,517,746,747,748,749,750,751,752,753,754,755,756,757,758,759,760,761,762,763,764,765,766,767,768,769,770,771,772,773,774,775,776,777,778,779,780,781,782
A1A5C7	15.3061	1,2,3,4,5,6,7,8,9,10,11,12,13,14,15,16,17,18,19,20,21,22,23,24,25,26,27,28,29,30,31,32,33,34,35,36,37,38,39,40,41,42,43,44,45,46,47,48,49,50,51,52,53,54,55,56,57,58,59,60,61,62,63,64,138,139,140,141,142,143,148,151,153,166,171,172,173,174,175,176,177,178,179,180,181,182,183,184,185,186,187,188,189,190,191,628,629,630,637,638,639,681,682,685,686	20.5539	1,2,3,4,5,6,7,8,9,10,11,12,13,14,15,16,17,18,19,20,21,22,23,24,25,26,27,28,29,30,31,32,33,34,35,36,37,38,39,40,41,42,43,44,45,46,47,48,49,50,51,52,53,54,55,56,57,58,59,60,61,139,140,141,142,143,144,145,148,149,150,151,152,153,154,155,156,157,158,159,160,161,162,163,164,165,166,167,168,169,170,171,172,173,174,175,176,177,178,179,180,181,182,183,184,185,186,187,188,189,190,191,192,193,629,630,631,6…	9.76676	257,258,259,260,261,262,263,264,265,266,267,268,269,270,271,272,273,274,275,276,277,278,279,280,281,282,283,344,345,346,347,348,349,350,351,352,353,354,355,356,357,358,359,360,361,362,363,495,496,497,498,499,500,501,502,503,504,505,506,507,508,509,510,511,512,513,514	17.3469	5,6,7,8,9,10,11,12,13,14,15,16,17,18,19,20,21,22,23,32,33,34,35,36,37,38,39,40,41,42,43,44,45,46,47,48,52,53,54,55,56,57,58,59,60,61,62,63,64,65,66,67,68,69,70,71,72,73,74,75,76,77,78,260,261,262,263,264,265,266,267,268,269,270,271,272,485,486,487,488,489,490,491,492,493,494,495,496,497,498,499,502,503,504,505,506,507,508,509,510,511,512,513,514,515,516,606,607,608,609,610,611,612,613,614,615,616…	32.6531	1,2,3,4,5,6,7,8,9,10,11,12,13,14,15,16,17,18,19,20,21,22,23,24,25,26,27,28,29,30,31,32,33,34,35,36,37,38,39,40,41,42,43,44,45,46,47,48,49,50,51,52,53,54,55,56,57,58,59,60,61,62,63,64,65,66,67,68,69,70,71,72,137,138,139,142,143,144,145,146,147,148,149,150,151,152,153,154,155,156,157,158,159,160,161,162,163,164,165,166,167,168,169,170,171,172,173,174,175,176,177,178,179,180,181,182,183,184,185,186,…	25.2187	1,2,3,4,5,6,7,8,9,10,11,12,13,14,15,16,17,18,19,20,21,22,23,24,25,26,27,28,29,30,31,32,33,34,35,36,37,38,39,40,41,42,43,44,45,46,47,48,49,50,51,52,53,54,55,56,57,58,59,60,61,62,63,64,65,66,67,68,69,70,71,72,73,74,75,76,77,78,79,146,147,148,149,150,151,152,153,154,155,156,157,158,159,160,161,162,163,164,165,166,167,168,169,170,171,172,173,174,175,176,177,178,179,180,181,182,183,184,185,186,187,188…	28.4257	3,11,12,13,14,15,16,17,18,19,20,21,22,23,24,25,26,27,28,29,30,31,32,33,34,35,36,37,38,39,40,41,42,43,44,45,46,47,48,49,50,51,52,53,54,55,56,57,58,59,60,61,62,63,64,65,66,67,68,69,83,84,85,86,87,88,89,90,91,92,93,94,124,125,126,127,128,129,130,131,132,133,135,136,137,138,139,140,141,142,143,144,145,146,147,148,149,150,151,152,153,154,155,156,157,158,159,160,161,162,163,164,165,166,167,168,169,170,…	29.5918	1,2,3,4,5,6,7,8,9,10,11,12,13,14,15,16,17,18,19,20,21,22,23,24,25,26,27,28,29,30,31,32,33,34,35,36,37,38,39,40,41,42,43,44,45,46,47,48,49,50,51,52,53,54,55,56,57,58,59,60,61,62,63,64,65,66,67,68,137,138,139,140,141,142,143,144,145,146,147,148,149,150,151,152,153,154,155,156,157,158,159,160,161,162,163,164,165,166,167,168,169,170,171,172,173,174,175,176,177,178,179,180,181,182,183,184,185,186,187,…	5.53936	1,2,3,4,5,6,7,8,9,10,11,12,13,14,15,16,17,18,19,20,21,22,23,24,25,26,27,28,29,30,31,32,33,34,35,36,37,38	10.6414	1,2,3,4,5,7,8,9,10,11,12,13,14,15,16,17,18,19,20,21,22,23,24,25,26,27,28,61,62,169,170,171,172,173,174,175,176,177,178,179,180,181,182,183,184,186,187,188,189,190,191,192,193,194,407,408,409,410,411,523,524,525,526,527,528,529,530,680,682,683,684,685,686	15.1603	1,2,3,4,5,6,7,8,9,10,11,12,13,14,15,16,17,18,19,20,21,22,23,26,27,134,135,136,142,143,144,145,146,147,148,149,150,151,152,175,176,177,386,387,388,389,390,391,392,393,394,395,396,397,405,406,407,408,409,410,411,412,413,414,415,416,417,418,419,420,421,422,423,424,425,426,427,428,429,635,636,637,638,639,640,641,642,643,644,645,671,672,673,674,675,676,677,678,680,681,682,684,685,686	36.7347	1,2,3,4,5,6,7,8,9,10,11,12,13,14,15,16,17,18,19,20,21,22,23,24,25,26,27,28,29,30,31,32,33,34,35,36,37,38,39,40,41,42,43,44,45,46,47,48,49,50,51,52,53,54,55,56,57,58,59,60,61,62,63,64,65,66,67,68,69,70,71,90,91,92,93,94,95,113,114,115,116,117,118,119,120,121,122,123,124,125,126,128,129,130,131,132,133,134,135,136,137,138,139,140,141,142,143,144,145,146,147,148,149,150,151,152,153,154,155,156,157,1…	22.7405	1,2,3,4,5,6,7,8,9,10,11,12,13,14,15,16,17,18,19,20,21,22,23,24,25,26,27,28,29,30,31,32,33,34,35,36,37,38,39,40,41,42,43,44,45,46,47,48,49,50,51,52,53,54,55,56,57,58,59,60,61,62,63,64,65,66,67,68,69,70,71,72,73,74,168,169,170,171,172,173,174,175,176,177,178,179,180,181,182,183,184,185,186,187,188,189,190,191,192,193,194,195,633,634,635,636,637,638,639,640,641,642,643,644,645,646,647,648,649,650,65…
A1A5D9	69.2913	1,2,3,4,5,6,7,8,9,10,11,12,13,14,15,16,17,18,19,20,21,22,23,24,25,26,33,34,35,36,37,38,39,40,41,42,43,44,45,46,47,48,49,50,51,52,53,54,55,56,57,65,66,78,80,81,82,83,84,85,86,87,88,89,90,91,92,93,94,95,96,97,98,99,100,101,102,103,104,105,106,107,108,109,128,129,130,131,132,133,134,135,136,137,138,139,140,141,142,143,144,145,146,147,148,149,150,151,152,159,160,161,162,163,164,165,166,167,168,169,17…	40.9449	1,2,3,4,5,6,7,8,9,10,11,12,13,14,15,16,17,18,19,20,21,22,23,24,25,26,27,28,29,30,31,32,33,34,35,36,37,38,39,40,41,42,43,44,45,46,47,48,49,50,51,52,53,54,93,130,131,132,133,134,135,136,137,138,139,140,141,142,143,144,145,146,147,148,149,150,151,152,153,154,161,162,163,164,171,206,210,213,229,230,231,232,287,288,289,290,291,292,293,295,296,297,298,299,300,301,302,303,304,305,306,307,308,309,310,311…	34.0551	75,76,77,78,79,80,81,82,83,84,85,86,87,88,89,90,91,92,93,94,95,150,151,152,153,154,155,156,157,158,159,160,161,162,163,164,165,166,167,168,169,170,171,172,173,174,175,176,177,178,179,180,181,182,183,184,199,200,201,202,203,204,205,206,207,208,209,210,211,212,213,214,215,216,217,218,219,220,221,222,223,224,225,226,227,228,229,230,231,232,233,239,240,241,242,243,244,245,246,247,248,249,250,255,256,…	38.7795	2,3,4,5,6,7,8,9,10,11,12,13,14,15,16,17,18,19,20,21,22,39,40,41,42,43,44,45,46,47,48,49,50,51,52,53,54,55,56,57,58,59,60,61,62,63,64,65,66,67,68,69,70,71,72,73,74,75,76,77,78,79,80,81,82,83,88,89,90,91,92,93,94,95,96,97,98,99,100,101,102,103,104,105,156,157,158,159,160,161,162,163,164,165,166,167,168,169,170,171,172,173,174,175,233,234,235,236,237,238,239,240,241,242,243,244,245,246,247,248,249,2…	100	1,2,3,4,5,6,7,8,9,10,11,12,13,14,15,16,17,18,19,20,21,22,23,24,25,26,27,28,29,30,31,32,33,34,35,36,37,38,39,40,41,42,43,44,45,46,47,48,49,50,51,52,53,54,55,56,57,58,59,60,61,62,63,64,65,66,67,68,69,70,71,72,73,74,75,76,77,78,79,80,81,82,83,84,85,86,87,88,89,90,91,92,93,94,95,96,97,98,99,100,101,102,103,104,105,106,107,108,109,110,111,112,113,114,115,116,117,118,119,120,121,122,123,124,125,126,127…	70.0787	1,2,3,4,5,6,7,8,9,10,11,12,13,14,15,16,17,18,19,20,21,22,23,24,25,26,27,28,29,30,31,32,33,34,35,36,37,38,39,40,41,42,43,44,45,46,47,48,49,50,51,52,53,54,55,56,57,58,59,60,61,62,63,64,65,66,67,68,69,70,71,72,73,74,75,76,77,78,79,80,81,82,83,84,85,86,87,88,89,90,91,92,93,94,95,96,126,127,128,129,130,131,132,133,134,135,136,137,138,139,140,141,142,143,144,145,146,147,148,149,150,151,152,153,154,155,…	20.0787	1,2,3,4,5,6,7,9,10,11,12,13,14,15,16,17,18,19,20,21,22,23,24,25,26,27,34,35,36,37,38,39,40,41,42,43,44,45,46,47,48,302,303,304,305,306,307,308,309,310,311,312,313,314,315,316,317,318,319,320,321,322,323,324,325,326,327,328,329,330,331,332,333,334,335,336,337,338,339,340,341,342,343,344,345,486,487,488,489,490,491,492,493,494,495,496,497,498,501,502,507,508	83.4646	1,2,3,4,5,6,7,8,9,10,11,12,13,14,15,16,17,18,19,20,21,22,23,24,38,39,40,41,42,43,44,45,46,47,48,49,50,51,52,53,77,78,79,80,81,82,83,84,85,86,87,88,89,90,91,92,93,94,95,96,97,98,99,100,101,102,103,104,105,106,107,108,109,110,111,112,113,114,115,116,117,118,119,120,121,122,123,124,125,126,127,128,129,130,131,132,133,134,135,136,137,138,139,140,141,142,143,144,145,146,147,148,149,150,151,152,153,154…	20.0787	1,2,3,4,5,6,7,8,9,10,11,12,13,14,15,16,17,18,19,20,21,22,23,24,25,26,27,28,29,30,31,32,33,34,35,36,37,38,39,40,41,42,43,44,45,46,47,48,49,50,51,52,53,54,55,56,57,58,59,60,61,62,63,64,65,66,67,68,69,70,71,72,73,74,75,76,77,78,79,80,81,82,83,84,85,86,87,88,89,90,91,92,93,94,95,96,97,98,99,100,101,102	41.3386	1,2,3,4,5,6,7,8,9,10,11,12,13,14,15,16,17,18,19,20,42,43,44,45,46,104,105,106,107,108,109,110,133,134,135,136,137,138,139,140,141,142,143,144,145,146,147,148,149,150,151,152,153,154,155,156,157,158,159,161,162,163,164,165,166,167,168,169,170,171,172,173,174,175,228,229,230,231,232,233,234,251,252,253,254,255,256,257,258,259,260,261,262,263,264,265,275,276,277,278,279,280,281,282,283,284,285,286,2…	35.4331	1,2,3,4,5,6,7,8,9,10,11,12,13,14,15,16,17,18,19,91,92,93,94,95,132,133,134,135,136,137,138,139,140,141,142,143,205,210,211,225,226,227,228,229,230,231,232,233,234,235,236,237,238,239,240,241,256,257,258,259,260,261,262,263,264,265,266,280,281,282,283,284,285,286,287,288,301,302,303,304,305,306,307,308,309,310,311,312,313,314,315,316,317,318,319,320,321,322,323,324,325,326,327,328,329,330,331,332,…	59.6457	1,2,3,4,5,6,7,8,9,10,11,12,13,14,15,16,17,18,19,20,21,22,23,24,25,26,27,28,29,30,31,32,33,34,35,36,37,38,39,40,41,42,43,44,45,46,47,80,81,82,83,84,85,86,87,88,89,94,95,96,97,98,99,100,101,102,103,104,105,106,107,108,109,110,111,112,113,114,132,133,134,135,136,137,138,139,140,141,142,143,144,145,146,147,148,149,150,151,152,153,154,155,156,162,163,164,165,166,167,168,169,225,226,227,228,229,230,231…	60.8268	1,2,3,4,5,6,7,8,9,10,11,12,13,14,15,16,17,18,19,20,21,22,23,24,25,26,27,28,29,30,31,32,33,34,35,36,37,38,39,40,41,42,43,44,45,46,47,48,49,50,51,52,53,54,57,58,59,60,61,62,63,64,65,66,67,68,69,70,71,72,75,76,77,78,81,82,83,84,85,86,87,88,89,90,91,92,93,96,133,134,135,136,137,138,139,140,141,142,143,144,145,146,147,148,149,187,188,189,241,242,247,248,249,250,251,252,253,254,255,256,257,258,259,260,…
A1E959	40.1434	98,99,104,105,106,107,108,109,110,111,112,113,114,115,116,117,118,119,120,121,124,125,126,127,157,158,159,160,161,162,163,164,165,166,167,168,169,170,171,172,173,194,195,196,197,198,199,200,201,202,203,204,205,206,207,208,209,210,211,212,213,214,215,217,218,226,227,235,236,237,238,239,240,241,242,243,244,245,246,247,248,249,250,251,252,253,254,255,256,257,258,259,260,261,262,263,264,265,266,267,2…	29.7491	98,101,102,103,104,105,106,107,108,109,110,111,112,113,114,115,116,117,118,119,120,121,122,123,124,125,160,161,162,163,164,165,166,167,168,169,170,171,172,173,174,175,197,214,240,241,242,243,244,245,246,247,248,250,251,252,253,254,255,256,257,258,259,260,261,262,263,264,265,266,267,268,269,270,271,272,273,274,275,276,277,278,279	0	0	22.2222	32,33,34,35,36,37,38,39,40,41,42,43,44,45,46,47,48,49,50,51,62,63,64,65,66,67,68,110,111,112,113,114,115,116,117,118,119,120,121,156,157,158,159,160,161,162,163,164,165,166,167,168,169,170,171,172,173,174,175,176,177,178	79.2115	23,24,25,26,27,28,29,30,31,32,33,34,35,36,37,38,39,40,41,42,43,44,45,46,47,48,49,50,51,52,53,54,55,56,57,58,59,60,61,62,63,64,65,66,67,68,69,70,71,72,73,74,75,76,77,78,79,80,81,82,83,84,85,86,87,88,89,90,91,92,93,94,95,96,97,98,99,100,101,102,103,104,105,106,107,108,109,110,111,112,113,114,115,116,117,118,119,120,121,122,123,124,125,126,127,128,129,130,131,132,133,134,135,136,137,138,139,140,141,…	17.2043	20,21,22,23,24,25,26,94,95,96,97,98,99,100,101,102,103,104,105,106,107,108,116,117,118,119,120,259,260,261,262,263,264,265,266,267,268,269,270,271,272,273,274,275,276,277,278,279	19.3548	7,46,47,48,49,50,51,52,53,54,55,56,111,112,113,114,115,116,117,118,119,120,121,122,123,124,125,126,127,128,160,161,237,238,239,240,241,242,243,244,245,246,247,248,249,250,251,252,270,272,273,274,278,279	55.5556	50,51,52,53,56,58,61,62,63,64,65,66,67,68,69,70,71,72,73,74,75,76,94,95,96,97,98,99,100,101,102,103,104,105,106,107,108,109,110,111,112,113,114,115,116,117,118,119,120,121,122,123,124,125,154,155,156,157,158,159,160,161,162,163,164,165,166,167,168,169,170,171,172,173,174,175,176,177,178,186,187,188,189,190,191,192,193,194,195,196,197,198,199,200,201,202,203,204,205,206,207,208,209,210,219,220,231…	11.828	247,248,249,250,251,252,253,254,255,256,257,258,259,260,261,262,263,264,265,266,267,268,269,270,271,272,273,274,275,276,277,278,279	18.638	1,61,62,63,64,65,66,67,68,69,103,104,116,117,118,119,120,121,158,159,160,161,162,163,164,165,166,167,168,169,170,171,172,245,246,247,248,249,250,251,268,269,270,271,272,273,274,275,276,277,278,279	14.3369	1,12,13,14,15,16,243,244,245,246,247,248,249,250,251,252,256,257,258,259,260,261,262,263,264,265,266,267,268,269,270,271,272,273,274,275,276,277,278,279	48.7455	27,28,98,99,100,101,102,103,104,105,106,107,108,109,110,111,112,113,114,115,116,117,118,119,120,121,122,123,124,125,126,127,128,136,137,138,139,140,141,142,155,156,157,158,159,160,161,162,163,164,165,166,167,168,169,170,171,172,173,174,175,176,192,193,194,195,196,197,198,199,200,201,202,203,204,205,206,207,208,209,210,211,212,213,214,215,216,217,218,219,220,235,236,237,238,239,240,241,242,243,244…	100	1,2,3,4,5,6,7,8,9,10,11,12,13,14,15,16,17,18,19,20,21,22,23,24,25,26,27,28,29,30,31,32,33,34,35,36,37,38,39,40,41,42,43,44,45,46,47,48,49,50,51,52,53,54,55,56,57,58,59,60,61,62,63,64,65,66,67,68,69,70,71,72,73,74,75,76,77,78,79,80,81,82,83,84,85,86,87,88,89,90,91,92,93,94,95,96,97,98,99,100,101,102,103,104,105,106,107,108,109,110,111,112,113,114,115,116,117,118,119,120,121,122,123,124,125,126,127…
A1IGU5	14.8148	1,2,3,4,5,6,7,8,9,10,11,12,13,14,15,16,17,18,19,20,21,22,23,24,25,26,442,443,444,446,447,448,450,451,457,458,459,474,475,476,477,478,479,480,481,482,483,484,485,486,487,488,489,490,491,492,493,494,495,496,534,536,544,545,546,547,548,549,550,551,552,580,581,582,583,584,585,586,587,588,589,590,591,592,593,594,595,596,626,627,628,629,630,631,632,633,634,642,643,645	13.6296	1,2,3,4,5,6,7,8,9,10,11,12,13,14,15,16,17,18,19,20,21,22,23,24,25,26,446,447,448,449,450,454,457,458,459,460,461,462,463,464,467,468,470,471,472,473,474,475,476,477,478,479,480,481,482,483,484,485,486,487,488,489,490,491,492,493,494,495,496,497,498,499,547,548,578,581,582,583,584,585,586,587,588,590,591,593,594,643,672,673,674,675	0	0	1.62963	482,483,484,485,486,487,488,489,490,491,492	31.2593	1,2,3,4,5,6,7,8,9,10,11,12,13,14,15,16,17,18,19,20,21,22,23,24,25,26,27,28,29,30,31,32,33,34,35,36,37,38,39,90,91,92,93,94,95,96,97,98,99,138,139,140,216,217,218,219,220,221,222,223,224,225,226,227,228,229,230,233,234,235,236,237,238,239,240,241,242,243,244,245,246,247,248,249,250,251,252,253,254,255,256,257,258,259,263,264,265,266,267,268,269,270,271,388,389,390,440,441,442,443,444,445,446,447,4…	5.77778	1,2,3,4,5,6,7,8,9,10,11,12,13,14,15,16,17,18,19,20,21,22,23,24,25,26,27,28,29,30,31,32,33,34,485,486,673,674,675	12.2963	4,6,8,9,10,11,12,13,14,15,16,17,18,19,20,21,310,311,312,313,481,482,483,484,485,486,487,488,489,490,491,492,511,512,513,514,515,516,519,520,521,522,523,524,542,543,544,545,546,547,548,549,550,551,552,553,554,555,556,557,558,559,584,585,586,587,588,589,590,591,592,593,594,595,596,597,598,599,669,671,673,674,675	33.4815	1,2,3,4,5,6,7,8,9,10,11,12,13,14,15,16,17,18,19,20,21,22,23,24,25,26,27,28,29,30,86,87,88,89,90,91,92,93,94,95,96,97,98,188,189,190,191,192,193,194,195,196,197,198,199,200,201,202,203,204,205,206,207,224,225,237,238,239,240,241,242,243,244,245,246,247,248,249,250,251,252,253,254,255,256,257,258,259,260,261,262,263,264,265,266,267,380,381,382,383,384,385,386,387,388,389,390,391,392,393,437,438,439…	2.81481	1,2,3,4,5,6,7,8,9,10,11,12,13,14,15,16,17,18,19	7.85185	1,2,3,4,5,6,7,8,9,10,11,12,13,14,15,16,17,18,19,20,21,22,23,24,25,26,94,95,96,97,98,221,222,440,441,442,443,444,479,480,481,482,483,484,485,486,620,621,622,672,673,674,675	30.5185	1,2,3,4,5,6,7,8,9,10,11,12,13,14,15,16,17,18,19,20,21,22,23,24,25,26,27,28,29,30,95,96,97,98,155,156,157,190,212,213,214,215,216,217,218,219,220,221,222,223,224,225,226,227,228,229,237,238,239,240,241,242,243,244,245,246,247,248,249,250,251,252,253,254,255,256,257,258,259,260,261,262,263,264,265,266,267,268,269,353,354,355,356,357,358,359,360,381,382,383,384,385,386,387,444,445,446,447,448,449,45…	13.3333	1,2,3,4,5,6,7,8,9,10,11,12,13,14,15,16,17,18,19,20,21,22,23,24,25,26,27,28,29,435,436,437,438,439,440,441,442,443,444,445,446,447,448,449,450,451,482,483,484,485,486,487,488,489,490,505,506,541,542,543,544,545,546,547,548,549,550,551,552,553,554,555,578,579,580,581,582,583,584,585,586,593,636,637,638,639,640,673,674,675	8.2963	1,2,3,4,5,6,7,8,9,10,11,12,13,14,15,16,17,18,19,20,21,22,23,24,25,480,481,482,483,484,485,486,487,488,576,578,579,580,581,582,583,584,585,586,587,588,589,590,591,592,593,594,595,596,674,675
A1KXE4	34.8718	47,48,49,56,57,60,61,64,65,66,67,68,70,71,72,73,74,75,84,85,91,96,115,120,122,127,128,129,130,131,132,133,134,135,136,137,138,140,141,142,143,144,145,146,147,148,149,160,161,162,163,164,165,166,167,168,169,170,171,172,173,174,175,176,177,178,182,183	14.359	1,2,3,4,5,6,74,87,98,121,133,134,143,144,145,160,165,167,175,176,177,189,190,191,192,193,194,195	0	0	24.1026	128,129,130,131,132,133,134,135,136,137,138,139,143,144,145,146,147,148,149,150,151,152,153,154,155,156,157,158,159,160,163,164,165,166,167,168,169,170,171,172,173,174,175,176,177,178,179	100	1,2,3,4,5,6,7,8,9,10,11,12,13,14,15,16,17,18,19,20,21,22,23,24,25,26,27,28,29,30,31,32,33,34,35,36,37,38,39,40,41,42,43,44,45,46,47,48,49,50,51,52,53,54,55,56,57,58,59,60,61,62,63,64,65,66,67,68,69,70,71,72,73,74,75,76,77,78,79,80,81,82,83,84,85,86,87,88,89,90,91,92,93,94,95,96,97,98,99,100,101,102,103,104,105,106,107,108,109,110,111,112,113,114,115,116,117,118,119,120,121,122,123,124,125,126,127…	20	1,2,3,4,5,6,7,8,9,10,11,12,13,14,15,16,49,50,51,52,53,54,55,56,65,66,67,68,69,70,71,72,73,74,75,192,193,194,195	66.1538	1,2,5,6,7,8,9,10,11,12,13,14,15,16,17,18,19,20,21,22,23,24,25,26,27,28,29,30,31,32,33,34,35,36,37,38,39,40,41,42,43,44,45,46,47,48,49,50,51,52,53,54,55,56,57,58,59,60,61,62,63,64,65,66,67,68,69,70,71,72,73,74,75,76,77,78,79,80,81,82,125,126,127,128,129,130,131,132,133,134,135,136,137,138,139,140,141,142,143,144,145,146,147,164,165,166,167,168,169,170,171,172,173,174,175,176,177,178,179,180,181,18…	83.5897	1,2,3,4,37,38,39,40,41,42,43,44,45,46,47,48,49,50,51,52,53,54,55,56,57,58,59,60,61,62,63,64,65,66,67,68,69,70,71,72,73,74,75,76,77,78,79,80,81,82,83,84,85,86,87,88,89,90,91,92,93,94,95,96,97,98,99,100,101,102,103,104,105,106,107,108,109,110,111,112,113,114,115,116,117,118,119,120,121,122,123,124,125,126,127,128,129,130,131,132,133,134,135,136,137,138,139,140,141,142,143,144,145,146,147,148,149,15…	0	0	14.359	1,2,3,4,5,6,7,8,9,63,64,65,66,67,68,69,70,71,72,73,74,75,76,190,192,193,194,195	22.5641	1,2,3,4,5,6,7,8,9,10,11,69,70,71,72,73,74,75,76,77,171,172,173,174,175,176,177,178,179,180,181,182,183,184,185,186,187,189,190,191,192,193,194,195	86.1538	1,2,3,4,5,6,7,8,9,10,11,12,13,14,15,16,17,18,19,20,21,22,23,24,25,26,27,28,29,30,31,32,33,34,35,36,37,38,39,40,41,42,43,44,45,46,47,48,49,50,51,52,53,54,55,56,57,58,59,60,61,62,63,64,65,66,67,68,69,70,71,72,73,74,75,76,77,78,79,80,81,82,83,84,87,88,89,90,91,92,93,94,95,96,97,98,99,100,101,102,103,104,105,106,107,108,109,110,122,123,124,125,126,127,128,129,130,131,132,133,134,135,136,137,138,139,1…	93.3333	1,2,3,4,5,6,7,8,9,10,11,12,13,14,15,16,17,18,19,20,21,22,23,24,25,26,27,28,29,30,31,32,33,34,35,36,37,38,39,40,41,42,43,44,45,46,47,48,49,50,51,52,53,54,55,56,57,58,59,60,61,62,63,64,65,66,67,68,69,70,71,72,73,74,75,76,77,78,79,80,81,82,83,84,85,86,87,88,89,90,91,92,93,94,95,96,97,98,99,100,101,102,103,104,105,106,107,108,109,110,111,112,113,114,115,116,117,118,119,120,121,122,123,124,125,126,127…
A1KZ92	9.91114	240,287,288,289,290,302,303,304,305,306,307,308,316,317,318,319,320,337,345,346,347,348,362,363,364,365,366,371,372,382,383,384,395,396,397,398,399,400,401,409,426,451,452,453,454,455,456,463,470,471,472,473,474,527,528,529,543,544,545,553,555,629,631,764,765,768,769,770,771,772,773,774,820,843,844,845,846,847,848,849,850,854,855,856,857,875,880,881,882,893,894,895,896,897,898,899,902,903,904,905…	5.94668	1,396,397,399,451,453,463,545,546,547,555,632,633,644,772,881,882,894,895,897,898,899,900,903,904,905,906,907,908,909,910,911,912,913,914,915,916,917,918,919,920,921,922,923,924,925,926,927,928,929,930,931,932,933,934,935,936,937,938,939,940,941,942,943,944,945,947,948,949,950,955,1313,1321,1322,1323,1325,1326,1332,1333,1334,1335,1458,1459,1460,1461,1462,1463	1.91388	1369,1370,1371,1372,1373,1374,1375,1376,1377,1378,1379,1380,1381,1382,1383,1384,1385,1386,1387,1388,1389,1390,1391,1392,1393,1394,1395,1396	3.07587	71,72,73,74,75,76,77,78,79,80,81,82,83,84,100,101,102,103,104,105,106,783,784,785,786,787,788,789,790,791,792,793,794,1128,1129,1130,1131,1132,1133,1134,1135,1136,1137,1138,1139	22.283	1,2,159,160,161,162,163,164,165,170,171,172,173,241,242,275,276,277,278,295,296,297,298,299,309,310,311,312,313,314,315,316,317,318,319,320,321,322,323,324,325,326,327,371,372,373,461,462,484,485,486,625,631,632,633,634,635,636,637,638,639,640,641,642,765,766,767,768,769,770,771,772,773,774,775,776,777,778,779,825,826,827,828,829,830,831,832,833,834,835,836,837,838,839,840,841,842,843,844,845,846…	1.2987	1,2,3,4,5,905,1451,1452,1453,1454,1455,1456,1457,1458,1459,1460,1461,1462,1463	17.2249	2,8,9,10,18,19,20,21,22,23,24,25,26,27,28,160,161,162,163,164,165,241,242,246,253,254,255,256,352,353,357,358,359,360,361,362,363,364,365,366,372,373,395,396,397,398,399,400,401,442,443,444,445,446,447,448,449,450,451,452,453,454,461,462,567,568,569,570,571,710,711,712,713,714,715,716,717,718,719,732,733,734,735,736,737,738,761,762,763,764,765,766,767,768,769,770,771,772,773,774,775,776,777,778,7…	24.1285	208,209,210,211,271,272,273,274,275,276,277,278,279,280,281,282,283,284,304,305,306,307,308,309,310,311,312,313,314,315,316,317,318,319,320,321,322,323,324,325,326,327,328,329,330,331,332,333,373,374,375,376,377,378,379,380,381,382,466,467,468,469,470,471,472,473,474,475,476,477,478,479,480,481,482,483,484,485,486,487,488,489,490,491,492,493,525,619,620,621,622,623,624,625,626,627,628,629,630,631…	0.478469	1456,1457,1458,1459,1460,1461,1462	6.76692	1,2,3,4,201,202,203,204,205,206,310,311,312,313,314,315,316,317,318,480,481,482,483,484,485,486,633,637,638,639,827,828,829,830,831,832,833,867,868,869,870,871,872,873,874,875,876,877,878,900,901,902,903,904,905,906,907,908,909,910,911,912,939,940,941,942,943,944,945,946,947,948,949,1308,1309,1310,1311,1312,1313,1314,1315,1316,1317,1318,1319,1320,1321,1322,1323,1454,1455,1456,1457,1458,1459,1460,…	25.1538	1,2,3,45,46,47,48,49,50,51,52,66,67,68,69,70,71,72,73,74,75,155,156,157,158,159,160,161,162,163,164,165,166,167,168,169,170,171,234,235,236,237,238,239,240,241,242,243,244,245,246,247,259,260,261,272,273,274,275,276,277,278,279,280,294,295,296,297,298,299,300,301,313,328,329,330,331,332,333,334,335,336,337,443,444,456,457,458,459,460,461,513,514,515,516,517,518,519,520,521,533,534,535,536,537,538…	13.8756	1,2,3,201,202,203,204,205,326,327,328,329,330,331,443,444,445,446,536,537,538,635,636,637,638,639,640,641,642,643,712,713,714,715,757,758,759,760,761,762,763,764,765,766,767,768,769,770,771,772,773,774,775,776,777,778,779,780,781,827,828,829,830,831,837,838,839,840,841,842,843,844,845,846,847,848,849,850,851,852,853,854,855,856,865,866,867,868,869,870,871,872,873,874,875,876,877,892,893,894,895,8…	5.33151	1,2,3,4,5,6,7,8,9,10,11,12,13,14,1306,1307,1308,1309,1310,1311,1312,1313,1314,1315,1316,1317,1318,1319,1320,1321,1322,1323,1324,1325,1326,1327,1328,1329,1330,1331,1332,1333,1334,1335,1336,1337,1338,1339,1340,1341,1342,1343,1344,1345,1346,1347,1348,1349,1350,1351,1352,1353,1354,1355,1356,1357,1358,1359,1454,1455,1456,1457,1458,1459,1460,1461,1462,1463
A1L020	39.8077	1,2,3,4,5,6,7,8,9,17,18,19,20,21,22,23,24,25,26,27,28,29,30,32,33,34,35,43,44,45,46,48,49,50,51,52,53,54,55,56,57,58,59,60,61,62,63,64,65,66,67,68,69,70,71,72,73,74,75,76,77,78,79,80,81,82,83,84,85,86,87,88,89,90,91,92,93,94,95,96,97,98,99,100,101,102,103,104,105,106,107,108,109,110,111,112,129,130,131,132,133,134,135,136,137,138,139,140,141,142,143,164,165,169,170,171,172,173,174,176,177,178,179…	24.8077	1,2,3,4,5,6,7,52,53,54,55,56,57,58,59,60,61,62,63,64,65,66,67,68,69,70,71,72,73,74,75,76,77,78,79,80,81,82,83,84,85,86,87,88,89,90,91,92,93,94,95,96,97,98,99,100,101,102,103,104,105,106,107,108,109,110,111,112,257,258,260,267,268,269,270,271,272,273,274,404,405,414,415,416,417,418,419,420,421,422,423,424,425,426,427,428,429,430,431,432,433,434,435,436,437,438,439,440,441,442,443,444,445,446,447,4…	8.46154	69,70,71,72,73,74,75,76,77,78,79,80,81,82,83,84,85,86,87,88,89,90,91,92,93,94,95,96,97,98,405,406,407,408,409,410,411,412,413,414,415,416,417,418	27.5	14,15,16,17,18,19,20,21,22,23,24,37,38,39,40,41,42,43,44,45,46,47,48,49,50,51,53,54,55,56,57,58,59,60,61,62,63,64,65,66,67,68,69,70,71,72,73,74,75,76,77,78,79,80,81,82,83,84,85,86,87,88,89,90,91,92,93,94,95,96,97,98,99,100,101,102,103,104,105,106,107,108,109,110,227,228,229,230,231,232,233,234,235,236,237,238,239,240,241,357,358,359,360,361,362,363,364,365,366,367,368,369,370,371,372,373,374,375,…	43.4615	1,2,3,4,5,6,25,26,27,28,29,30,31,32,33,34,35,36,37,38,39,40,41,42,43,44,45,46,47,48,49,50,51,52,53,54,55,56,57,58,59,60,61,62,63,64,65,66,67,68,69,70,71,72,73,74,75,76,77,78,79,80,81,82,83,84,85,86,87,88,89,90,91,92,93,94,95,96,97,98,99,100,101,102,103,104,105,106,107,108,109,110,111,112,113,114,115,116,117,118,119,120,121,122,123,124,125,126,127,128,129,130,131,132,133,134,135,136,137,138,183,18…	34.0385	1,2,3,4,5,6,7,8,9,10,23,24,25,26,27,28,29,30,45,46,47,48,49,50,51,52,53,54,55,56,57,58,59,60,61,62,63,64,65,66,67,68,69,70,71,72,73,74,75,76,77,78,79,80,81,82,83,84,85,86,87,88,89,90,91,92,93,94,95,96,97,98,99,100,101,102,103,104,105,106,107,108,109,110,111,112,113,114,115,116,117,118,384,385,386,387,388,389,390,391,392,393,394,395,396,397,398,399,400,401,402,403,404,405,406,407,408,409,410,411,4…	44.4231	1,2,6,7,12,13,14,15,16,17,18,19,20,21,22,23,24,25,26,27,49,50,51,52,53,54,55,56,57,58,59,60,61,62,63,64,65,66,67,68,69,70,71,72,73,74,75,76,77,78,79,80,81,82,83,84,85,86,87,88,89,90,91,92,93,94,95,96,97,98,99,100,101,102,103,104,105,106,107,108,109,110,131,132,133,134,135,136,214,215,265,266,267,268,269,270,271,304,305,306,307,308,309,310,311,323,324,325,326,327,328,329,330,331,332,333,334,335,33…	32.8846	27,28,51,52,53,54,55,56,57,58,59,60,61,62,63,64,65,66,67,68,69,70,71,72,73,74,75,76,77,78,79,80,81,82,83,84,85,86,87,88,89,90,91,92,93,94,95,96,97,98,99,100,101,102,103,104,105,106,107,108,109,110,111,112,113,114,128,129,130,131,132,133,134,135,136,137,138,139,140,141,142,143,169,170,171,248,250,252,253,254,255,256,257,258,259,260,261,262,388,389,390,391,392,393,394,395,396,397,398,399,400,401,40…	5.96154	38,49,50,51,52,53,54,55,56,57,58,59,60,61,62,63,64,65,66,67,68,69,70,71,72,73,74,75,76,77,78	20.1923	1,2,3,59,60,61,62,63,64,65,66,67,68,69,70,71,72,73,74,75,76,77,78,79,80,81,82,83,84,85,86,87,88,89,90,91,92,93,94,95,96,97,98,99,100,101,102,103,104,105,106,107,108,109,110,111,129,130,131,132,133,134,135,136,137,138,139,402,403,404,405,406,407,408,409,410,411,412,413,414,415,416,417,418,419,420,421,422,423,424,425,426,427,428,429,430,431,432,433,434,460,461,518,519,520	39.0385	1,2,12,13,14,15,16,17,18,104,105,106,107,108,109,124,125,126,127,128,129,130,131,132,133,134,135,136,137,138,139,140,141,142,143,144,145,146,147,148,149,150,151,152,153,154,155,156,157,158,159,160,161,162,163,164,165,166,167,168,169,170,171,172,173,174,175,176,177,178,179,180,181,182,183,184,185,215,216,217,218,219,220,221,222,223,224,225,226,227,228,229,238,239,240,241,242,243,244,245,246,247,24…	46.1538	1,2,3,4,5,6,7,8,9,10,11,12,13,14,15,16,17,18,19,20,21,22,23,24,25,26,27,28,29,30,31,32,33,45,46,47,48,49,50,51,52,53,54,55,56,57,58,59,60,61,62,63,64,65,66,67,68,69,70,71,72,73,74,75,76,77,78,79,80,81,82,83,84,85,86,87,88,89,90,91,92,93,94,95,96,97,98,99,100,101,102,103,104,105,106,107,108,109,110,111,112,113,114,115,116,125,126,127,128,129,130,131,132,133,134,135,171,346,347,348,349,350,351,352,…	35.5769	1,2,3,4,5,6,8,9,10,11,12,13,14,15,16,17,18,19,20,21,22,23,24,25,26,27,28,29,30,31,32,33,34,35,36,37,38,39,40,41,42,43,44,45,46,47,48,49,50,51,52,53,54,55,56,57,58,59,60,61,62,63,64,65,66,67,68,69,70,71,72,73,74,75,76,77,78,79,80,81,82,83,84,85,86,87,88,89,90,91,92,93,94,95,96,97,98,99,100,101,102,103,104,105,106,107,108,109,110,111,112,113,114,115,116,117,118,119,120,121,122,123,124,125,126,127,1…
A1L0T0	1.26582	260,261,263,264,265,420,421,433	3.48101	1,2,3,4,5,261,262,263,264,265,266,426,430,431,433,434,435,438,629,630,631,632	0	0	4.11392	25,26,27,28,29,30,31,32,33,34,35,36,37,38,578,579,580,581,582,583,584,585,586,587,588,589	13.4494	1,2,3,4,5,6,7,8,9,48,49,50,51,52,53,54,55,196,197,224,225,226,227,228,229,258,259,260,261,262,263,264,265,266,267,268,269,270,271,272,273,275,276,277,278,279,280,281,282,283,284,285,286,333,334,335,336,337,423,424,425,426,427,428,429,430,431,432,433,434,435,436,437,558,559,560,593,594,595,627,628,629,630,631,632	3.32278	1,2,3,4,5,6,7,8,9,10,11,12,13,14,15,627,628,629,630,631,632	8.5443	2,3,8,200,201,202,203,204,205,228,229,230,253,254,255,256,257,258,259,260,261,262,263,264,265,266,318,319,320,321,322,323,464,465,466,484,485,486,487,488,489,490,491,492,493,494,495,496,497,498,623,626,627,628	20.8861	1,2,3,4,5,6,7,8,9,10,11,12,13,14,15,119,120,121,122,123,124,125,126,127,128,129,130,131,132,133,134,135,136,137,138,139,140,141,142,143,144,145,146,147,148,149,150,151,152,187,188,189,190,191,192,193,194,195,196,197,198,199,200,253,254,255,256,257,258,259,260,261,262,263,264,265,266,267,268,269,270,271,272,293,294,295,296,297,298,422,423,424,425,426,427,428,429,430,431,432,433,434,435,436,437,438…	0	0	6.01266	1,2,3,4,5,6,7,8,9,193,194,195,196,197,198,269,270,271,272,273,425,426,427,428,429,430,431,432,433,434,603,604,605,606,629,630,631,632	19.3038	1,2,3,4,5,6,7,8,9,10,11,12,163,164,165,166,167,168,169,170,171,172,175,176,177,178,179,180,194,195,196,197,198,199,200,201,202,203,204,222,223,224,225,226,227,228,229,230,293,294,295,296,297,298,299,300,341,342,357,358,359,360,361,362,363,364,365,366,367,368,369,370,371,372,373,374,375,376,411,412,413,414,415,416,417,437,438,439,440,441,442,443,444,482,483,484,485,486,603,604,605,606,607,608,609,…	7.27848	1,2,3,4,5,6,7,8,9,10,11,12,198,199,200,201,225,226,227,228,229,230,231,232,252,253,254,255,256,257,258,259,260,261,262,263,264,265,266,267,268,269,442,443,631,632	6.32911	1,2,3,4,5,6,7,8,9,10,11,12,13,14,15,16,17,18,19,20,21,22,23,24,25,26,27,28,29,30,31,624,625,626,627,628,629,630,631,632
A1L168	54.918	1,2,3,8,9,10,11,12,13,14,15,16,17,18,19,20,21,22,23,24,25,26,27,28,29,30,31,32,33,37,38,73,74,75,76,77,78,79,80,81,82,83,84,85,86,87,88,89,90,91,92,93,94,95,96,97,99,111,114,115,116,117,118,119,120,121,122	45.082	1,2,3,4,5,6,7,8,9,10,11,12,13,14,15,16,17,20,21,22,23,24,25,26,27,28,29,30,77,78,80,81,82,83,84,85,86,87,88,89,90,91,92,93,110,111,114,115,116,117,118,119,120,121,122	0	0	10.6557	54,55,56,57,58,59,60,61,62,63,64,65,66	100	1,2,3,4,5,6,7,8,9,10,11,12,13,14,15,16,17,18,19,20,21,22,23,24,25,26,27,28,29,30,31,32,33,34,35,36,37,38,39,40,41,42,43,44,45,46,47,48,49,50,51,52,53,54,55,56,57,58,59,60,61,62,63,64,65,66,67,68,69,70,71,72,73,74,75,76,77,78,79,80,81,82,83,84,85,86,87,88,89,90,91,92,93,94,95,96,97,98,99,100,101,102,103,104,105,106,107,108,109,110,111,112,113,114,115,116,117,118,119,120,121,122	50.8197	1,2,3,4,5,6,7,8,9,10,11,72,73,74,75,76,77,78,79,80,81,82,83,84,85,86,87,88,89,90,91,92,93,94,95,96,97,98,99,100,101,102,103,104,105,106,107,108,109,110,111,112,113,114,115,116,117,118,119,120,121,122	26.2295	3,6,78,79,80,81,82,83,84,85,86,87,88,89,90,91,92,93,94,95,96,97,98,99,100,101,114,115,118,119,121,122	83.6066	1,2,3,4,5,6,7,8,9,10,11,12,13,14,15,16,17,18,19,20,21,22,23,24,25,26,27,28,29,30,31,32,33,34,35,36,37,38,39,40,41,42,43,44,45,66,67,68,69,70,71,72,73,74,75,76,77,78,79,80,81,82,83,84,85,86,87,88,89,90,91,92,93,94,95,96,97,98,99,100,101,102,103,104,105,106,107,108,109,110,111,112,113,114,115,116,117,118,119,120,121,122	98.3607	1,2,3,4,5,6,7,8,9,10,11,12,13,14,15,16,17,18,19,20,21,22,23,24,25,26,27,28,29,30,31,32,33,34,35,36,37,38,39,40,41,42,43,44,45,46,47,48,49,50,51,52,53,54,55,56,57,58,59,60,61,62,63,64,65,66,67,68,69,70,71,72,73,74,75,76,77,78,79,80,81,82,83,84,85,86,87,88,89,90,91,92,93,94,95,96,97,98,99,100,101,102,103,104,105,106,107,108,109,110,111,112,113,114,115,116,117,118,119,120	41.8033	1,2,3,4,5,6,7,8,9,10,11,12,73,74,75,76,77,78,79,80,81,82,83,84,85,86,87,88,89,90,91,92,93,94,95,96,97,98,99,100,112,113,114,115,116,117,118,119,120,121,122	66.3934	1,2,3,4,5,6,7,8,9,10,11,12,13,14,15,16,17,18,19,20,21,22,23,24,25,26,27,28,29,30,31,32,33,34,35,72,73,74,75,76,77,78,79,80,81,82,83,84,85,86,87,90,91,92,93,94,95,96,97,98,99,100,101,102,106,107,108,109,110,111,112,113,114,115,116,117,118,119,120,121,122	45.082	1,2,3,4,5,6,7,8,9,10,11,12,31,32,72,73,74,75,76,77,78,79,80,81,82,83,84,85,86,87,88,89,90,91,92,93,94,95,96,97,98,99,100,101,112,113,114,115,116,117,118,119,120,121,122	62.2951	1,2,3,4,5,6,7,8,9,10,11,12,13,14,16,17,18,19,20,21,22,23,24,25,26,27,28,29,30,75,77,78,79,80,81,82,83,84,85,86,87,88,89,90,91,92,93,94,95,96,97,98,99,100,101,102,103,104,105,106,107,108,109,110,111,112,113,114,115,116,117,118,119,120,121,122
A1L170	91.9118	7,10,13,14,15,16,17,18,19,20,21,22,23,24,25,26,27,28,29,30,31,32,33,34,35,36,37,38,39,40,41,42,43,44,45,46,47,48,49,50,56,57,58,59,60,61,62,63,64,65,66,67,68,69,70,71,72,73,74,75,76,77,78,79,80,81,82,83,84,85,86,87,88,89,90,91,92,93,94,95,96,97,98,99,100,101,102,103,104,105,106,107,108,109,110,111,112,113,114,115,116,117,118,119,120,121,122,123,124,125,126,127,128,129,130,131,132,133,134,135,136,…	72.4265	1,2,3,4,5,6,7,8,9,16,19,20,21,22,23,24,25,26,27,28,29,30,31,32,33,34,35,37,38,39,40,41,42,43,44,45,46,47,77,78,89,90,91,93,94,95,96,97,98,99,101,102,103,104,105,106,107,108,109,110,111,112,113,114,115,116,117,118,119,120,121,122,123,124,125,126,127,128,129,130,131,132,133,134,135,136,137,138,139,140,141,142,143,144,145,146,147,148,149,150,151,152,153,154,155,156,157,158,159,160,161,162,163,164,16…	0	0	10.6618	27,28,29,30,31,32,33,34,35,36,37,38,39,40,41,42,43,118,119,120,121,122,123,124,125,126,127,128,129	94.8529	1,2,3,4,5,6,7,8,9,10,11,12,13,14,15,16,17,18,19,20,21,22,23,24,25,26,27,28,29,30,31,32,33,34,35,36,37,38,39,40,41,42,43,44,45,46,47,48,49,50,51,52,53,54,55,56,57,58,59,66,67,68,69,70,71,72,73,74,75,76,77,86,87,88,89,90,91,92,93,94,95,96,97,98,99,100,101,102,103,104,105,106,107,108,109,110,111,112,113,114,115,116,117,118,119,120,121,122,123,124,125,126,127,128,129,130,131,132,133,134,135,136,137,1…	99.6324	1,2,3,4,5,6,7,8,9,10,11,12,13,14,15,16,17,18,19,20,21,22,23,24,25,26,27,28,29,30,31,32,33,34,35,36,37,38,39,40,41,42,43,44,45,46,47,48,49,50,51,52,53,54,55,56,57,58,59,60,61,62,63,64,65,66,67,68,69,70,71,72,73,74,75,76,77,78,79,80,81,82,83,84,85,86,87,88,89,90,91,92,93,94,95,96,97,98,99,100,101,102,103,104,105,106,107,108,109,110,111,112,113,114,115,116,117,118,119,120,121,122,123,124,125,126,127…	37.5	3,5,6,9,10,19,20,21,22,23,24,25,26,27,28,29,30,31,32,33,34,35,36,37,38,39,40,41,42,43,44,45,46,47,48,112,113,114,115,116,117,118,119,120,121,122,123,124,125,126,147,148,149,150,151,152,153,154,155,156,157,158,159,160,161,162,163,164,165,166,167,168,169,170,171,172,173,242,243,244,245,246,247,248,249,250,251,252,253,254,255,256,257,258,259,260,261,262,263,265,266,269	90.8088	1,2,3,4,5,6,7,8,9,10,11,12,13,14,15,16,17,18,19,20,21,22,23,24,25,26,27,28,29,30,31,32,33,34,35,36,37,38,39,40,41,42,68,69,70,71,72,73,74,75,76,77,78,79,80,81,82,83,84,85,86,87,88,89,90,91,92,93,94,95,96,97,98,99,100,101,102,103,104,105,106,107,108,109,110,111,112,113,114,115,116,117,118,119,120,121,122,123,124,125,126,127,128,129,130,131,132,133,134,135,136,137,138,139,140,141,142,143,144,145,14…	74.6324	1,2,3,4,5,6,7,8,9,10,11,12,13,14,15,16,17,18,19,20,21,22,23,24,25,26,27,28,29,30,31,32,33,34,35,36,37,38,39,40,41,42,43,44,45,46,47,48,49,50,51,52,53,54,55,56,57,58,59,60,61,62,63,64,65,66,67,68,69,70,71,72,73,74,75,76,77,79,80,81,83,151,152,153,154,155,156,157,158,159,160,161,162,163,164,165,166,167,168,169,170,171,172,173,174,175,176,177,178,179,180,181,182,183,184,185,186,187,188,189,190,191,1…	37.5	1,2,3,4,5,6,7,8,25,26,27,28,29,30,31,32,33,34,35,90,91,92,93,94,95,96,97,98,150,151,152,153,154,155,156,157,158,159,160,161,162,163,164,165,166,167,168,169,170,171,172,173,174,175,176,177,178,179,180,181,182,183,184,185,186,209,210,211,212,213,214,215,216,217,218,219,220,221,244,245,246,247,248,249,250,251,252,253,254,255,256,257,258,259,260,261,266,268,269,270,271,272	51.8382	1,2,3,5,6,7,8,9,10,11,12,13,14,15,16,17,18,19,20,71,72,73,74,75,76,77,78,87,88,89,90,91,92,93,94,111,112,113,114,115,116,117,118,119,120,121,122,123,124,125,126,127,128,129,130,131,133,134,135,163,164,165,166,167,175,176,181,182,183,184,185,186,187,188,189,190,191,192,193,194,195,196,197,198,199,200,201,202,203,204,205,206,207,208,209,210,211,212,213,214,215,216,217,220,221,222,223,224,225,226,22…	91.5441	1,2,3,4,5,6,7,8,9,10,11,12,13,14,15,16,17,18,19,20,21,22,23,24,25,26,27,28,29,30,31,32,33,34,35,36,37,38,39,40,41,42,43,44,45,46,47,67,68,69,70,71,72,73,74,75,76,77,78,79,80,81,82,83,84,85,86,87,88,89,90,91,92,93,94,95,96,97,98,99,104,105,106,107,108,109,110,111,112,113,114,115,116,117,118,119,120,121,122,123,124,125,126,127,128,129,130,131,132,133,134,135,136,137,138,139,140,141,142,143,144,145,…	99.2647	1,2,3,4,5,6,7,8,9,10,11,12,13,14,15,16,17,18,19,20,21,22,23,24,25,26,27,28,29,30,31,32,33,34,35,36,37,38,39,40,41,42,43,44,45,46,47,48,49,50,51,52,53,54,55,56,57,58,59,60,61,62,63,64,65,66,67,68,69,70,71,72,73,74,75,76,77,78,79,80,81,83,84,85,86,87,88,89,91,92,93,94,95,96,97,98,99,100,101,102,103,104,105,106,107,108,109,110,111,112,113,114,115,116,117,118,119,120,121,122,123,124,125,126,127,128,1…
A1L188	0	0	10.8108	1,2,3,4,5,6,73,74	0	0	12.1622	23,24,25,26,27,28,29,30,31	56.7568	1,2,3,4,5,6,37,38,39,40,41,42,43,44,45,46,47,48,49,50,51,52,53,54,55,56,57,58,59,60,63,64,65,66,67,68,69,70,71,72,73,74	17.5676	1,2,3,4,5,67,68,69,70,71,72,73,74	20.2703	1,3,4,8,39,40,41,42,43,44,45,46,68,71,72	4.05405	1,2,3	100	1,2,3,4,5,6,7,8,9,10,11,12,13,14,15,16,17,18,19,20,21,22,23,24,25,26,27,28,29,30,31,32,33,34,35,36,37,38,39,40,41,42,43,44,45,46,47,48,49,50,51,52,53,54,55,56,57,58,59,60,61,62,63,64,65,66,67,68,69,70,71,72,73,74	17.5676	1,2,3,4,5,6,68,69,70,71,72,73,74	29.7297	1,2,3,4,5,6,7,8,9,10,39,40,41,42,43,68,69,70,71,72,73,74	8.10811	1,2,3,4,5,6	12.1622	1,2,3,4,5,6,71,72,73
A1L190	20.4545	1,2,3,4,5,6,7,8,9,11,12,13,15,61,78,80,81,88	19.3182	1,2,3,4,5,6,7,8,9,10,82,83,84,85,86,87,88	31.8182	11,12,13,14,15,16,17,18,19,20,21,22,23,24,25,26,27,28,29,30,31,32,33,34,35,36,37,38	15.9091	21,22,23,24,25,26,27,28,29,30,31,32,33,34	59.0909	1,2,3,4,5,6,7,8,9,10,11,12,13,14,15,16,17,18,19,20,21,22,23,24,25,26,27,28,29,30,31,32,33,70,71,72,73,74,75,76,77,78,79,80,81,82,83,84,85,86,87,88	18.1818	1,2,3,4,5,6,7,8,9,10,83,84,85,86,87,88	7.95455	1,2,4,5,9,10,83	43.1818	1,2,3,4,5,6,7,8,9,10,11,12,13,14,15,16,17,18,19,20,61,62,63,64,65,75,76,77,79,80,81,82,83,84,85,86,87,88	100	1,2,3,4,5,6,7,8,9,10,11,12,13,14,15,16,17,18,19,20,21,22,23,24,25,26,27,28,29,30,31,32,33,34,35,36,37,38,39,40,41,42,43,44,45,46,47,48,49,50,51,52,53,54,55,56,57,58,59,60,61,62,63,64,65,66,67,68,69,70,71,72,73,74,75,76,77,78,79,80,81,82,83,84,85,86,87,88	19.3182	1,2,3,4,5,6,7,8,9,81,82,83,84,85,86,87,88	21.5909	1,2,3,4,5,6,7,8,9,10,11,12,13,83,84,85,86,87,88	19.3182	1,2,3,4,5,6,7,8,9,10,82,83,84,85,86,87,88	15.9091	1,2,3,4,5,6,7,8,9,10,85,86,87,88
A1L390	61.936	1,2,3,4,5,6,7,8,9,10,11,12,13,14,15,16,17,18,19,20,21,22,23,24,25,26,27,28,29,30,31,32,33,34,35,36,37,38,39,40,41,42,43,44,45,46,47,48,49,50,51,52,53,54,55,56,57,58,59,60,61,62,63,64,65,66,69,70,79,80,81,373,376,377,396,397,403,406,407,408,427,428,429,431,432,433,434,435,436,437,438,439,440,441,442,443,444,445,446,447,448,449,450,451,452,453,454,455,456,457,458,459,460,461,462,463,464,465,466,467…	54.5529	1,2,3,4,5,6,7,8,9,10,11,12,13,14,15,16,17,18,19,20,21,22,23,24,25,26,27,28,29,30,31,32,33,34,35,36,37,38,39,40,41,42,43,44,45,46,47,48,49,50,51,52,53,54,55,56,57,58,59,60,61,62,63,64,65,66,67,68,433,434,436,437,438,439,440,441,442,443,444,445,446,447,448,449,450,451,452,453,454,455,456,457,458,459,460,461,462,463,464,465,466,467,468,469,470,471,472,473,474,475,476,477,478,479,480,481,482,483,484,…	0.984413	472,473,474,475,476,477,478,479,480,481,482,483	13.9459	18,19,20,21,22,23,24,25,26,27,28,29,30,31,32,33,34,35,36,37,38,39,40,41,42,43,44,45,46,60,61,62,63,64,65,66,67,245,246,247,248,249,250,251,252,253,254,255,256,257,471,472,473,474,475,476,477,478,479,480,481,482,483,484,485,486,487,488,489,490,491,492,578,579,580,581,582,583,584,585,586,587,588,589,590,591,608,609,610,611,612,613,614,615,616,617,618,619,630,631,632,633,634,635,636,637,638,639,640,…	72.7646	1,2,3,4,5,6,7,8,9,10,11,12,13,14,15,16,17,18,19,20,21,22,23,24,25,26,27,28,29,30,31,32,33,34,35,36,37,38,39,40,41,42,43,44,45,46,47,48,49,50,51,52,53,54,55,56,57,58,59,60,61,62,63,64,65,66,67,68,69,70,71,72,73,74,75,76,77,78,79,80,81,82,83,84,85,86,87,245,246,247,248,249,250,251,252,367,368,369,370,371,372,373,374,375,379,380,381,382,402,404,419,420,421,422,423,424,425,426,427,428,429,430,431,432…	57.0139	1,2,3,4,5,6,7,8,9,10,11,12,13,14,15,16,17,18,19,20,21,22,23,24,25,26,27,28,29,30,31,32,33,34,35,36,37,38,39,40,41,42,43,44,45,46,47,48,49,50,51,52,53,54,55,56,57,58,59,60,61,62,63,64,65,66,67,68,69,70,71,72,73,74,75,76,77,78,79,80,81,82,83,84,85,86,87,88,89,90,91,92,93,94,416,418,419,420,421,422,423,424,425,426,427,428,429,430,431,432,433,434,435,436,437,438,439,440,441,442,443,444,445,446,447,44…	35.767	1,3,4,5,9,10,11,12,13,14,15,16,17,18,19,20,21,22,23,24,25,26,27,28,29,30,31,32,33,34,35,36,37,38,39,40,41,42,43,44,45,46,47,48,49,50,51,52,53,54,55,56,57,58,59,60,61,62,63,64,65,66,67,68,69,70,71,72,73,74,75,76,77,78,79,80,81,82,83,338,339,340,472,473,474,475,476,477,478,479,480,481,482,483,484,485,486,487,488,489,490,491,492,493,504,505,506,507,508,509,510,511,512,527,528,529,530,531,532,533,534…	67.1862	1,2,3,4,5,6,7,8,9,10,11,12,13,14,15,16,17,18,19,20,21,22,23,24,25,26,27,28,29,30,31,32,33,34,35,36,37,38,39,40,41,42,43,44,45,46,47,48,49,50,51,52,53,54,55,56,57,58,59,60,61,62,63,64,65,66,67,68,69,70,71,72,73,74,75,76,77,78,79,80,81,82,83,84,85,86,87,88,89,90,91,366,367,368,369,370,371,372,373,374,375,376,377,400,401,402,403,404,405,406,407,408,409,410,411,412,413,414,415,416,417,418,419,420,421…	43.6423	1,2,3,4,5,6,7,8,9,10,11,12,13,14,15,16,17,18,19,20,21,22,23,24,25,26,27,28,29,30,31,32,33,34,35,36,37,38,39,40,41,42,43,44,45,46,47,512,513,514,515,516,517,518,519,520,521,522,523,524,525,526,527,528,529,530,531,532,533,534,535,536,537,538,539,540,541,542,543,544,545,546,547,548,549,550,551,552,553,554,555,556,557,558,559,560,561,562,563,564,565,566,567,568,569,570,571,572,573,574,575,576,577,578…	38.4742	1,2,3,4,5,6,7,8,9,10,11,12,13,14,15,16,17,18,19,20,21,22,23,24,25,26,27,28,29,30,31,32,33,34,35,36,37,38,39,40,41,42,43,44,45,46,47,48,49,50,51,52,53,81,82,83,84,85,86,87,367,368,369,370,371,372,373,428,429,430,431,432,433,434,435,436,437,438,439,440,441,442,443,444,445,446,447,448,449,462,463,464,465,466,467,468,469,470,471,472,473,474,475,476,477,478,479,480,481,482,483,484,485,486,487,488,489,…	47.7441	1,2,3,4,5,6,7,8,9,10,11,12,13,14,15,16,17,18,19,20,21,22,23,24,25,26,27,28,29,30,31,36,37,38,39,40,41,42,43,44,45,46,47,48,49,50,52,59,60,61,62,63,64,65,66,84,85,86,87,88,89,90,91,92,93,94,128,218,219,220,221,222,223,224,248,289,290,291,292,293,294,295,296,309,310,311,312,313,314,315,316,317,318,319,320,321,322,323,324,325,326,327,328,329,330,331,332,333,334,335,336,337,338,339,366,367,368,369,37…	67.4323	1,2,3,4,5,6,7,8,9,10,11,12,13,14,15,16,17,18,19,20,21,22,23,24,25,26,27,28,29,30,31,32,33,34,35,36,37,38,39,40,41,42,43,44,45,46,47,48,49,50,51,52,53,54,55,56,57,58,59,60,61,62,63,64,65,66,67,68,69,70,71,72,73,74,75,76,77,78,79,80,81,82,83,84,85,86,87,88,405,406,407,408,410,411,412,413,414,415,416,417,418,419,420,421,422,423,424,425,426,427,428,429,430,431,432,433,434,435,436,437,438,439,440,441,…	66.8581	1,2,3,4,5,6,7,8,9,10,11,12,13,14,15,16,17,18,19,20,21,22,23,24,25,26,27,28,29,30,31,32,33,34,35,36,37,38,39,40,41,42,43,44,45,46,47,48,49,50,51,52,53,54,55,56,57,58,59,60,61,62,63,64,65,66,67,68,69,70,71,72,73,74,75,76,77,78,79,80,81,82,83,84,85,86,87,88,413,414,415,416,417,418,419,420,421,422,423,424,425,426,427,428,429,430,431,432,433,434,435,436,437,438,439,440,441,442,443,444,445,446,447,448,…
A1L429	95.7265	3,4,5,9,10,11,12,13,14,15,16,17,18,19,20,21,22,23,24,25,26,27,28,29,30,31,32,33,34,35,36,37,38,39,40,41,42,43,44,45,46,47,48,49,50,51,52,53,54,55,56,57,58,59,60,61,62,63,64,65,66,67,68,69,70,71,72,73,74,75,76,77,78,79,80,81,82,83,84,85,86,87,88,89,90,91,92,93,94,95,96,97,98,99,100,101,102,103,104,105,106,107,108,109,110,111,112,113,114,115,116,117	87.1795	1,2,3,4,5,6,22,23,24,25,26,27,28,29,30,31,32,33,34,35,36,37,38,39,40,41,42,43,44,45,46,47,48,49,50,51,52,53,54,55,56,57,58,59,60,61,62,63,64,65,66,67,68,69,70,71,72,73,74,75,76,77,78,79,80,81,82,83,84,85,86,87,88,89,90,91,92,93,94,95,96,97,98,99,100,101,102,103,104,105,106,107,108,109,110,111,112,113,114,115,116,117	0	0	11.9658	35,36,37,38,39,40,41,42,43,44,45,46,47,48	100	1,2,3,4,5,6,7,8,9,10,11,12,13,14,15,16,17,18,19,20,21,22,23,24,25,26,27,28,29,30,31,32,33,34,35,36,37,38,39,40,41,42,43,44,45,46,47,48,49,50,51,52,53,54,55,56,57,58,59,60,61,62,63,64,65,66,67,68,69,70,71,72,73,74,75,76,77,78,79,80,81,82,83,84,85,86,87,88,89,90,91,92,93,94,95,96,97,98,99,100,101,102,103,104,105,106,107,108,109,110,111,112,113,114,115,116,117	100	1,2,3,4,5,6,7,8,9,10,11,12,13,14,15,16,17,18,19,20,21,22,23,24,25,26,27,28,29,30,31,32,33,34,35,36,37,38,39,40,41,42,43,44,45,46,47,48,49,50,51,52,53,54,55,56,57,58,59,60,61,62,63,64,65,66,67,68,69,70,71,72,73,74,75,76,77,78,79,80,81,82,83,84,85,86,87,88,89,90,91,92,93,94,95,96,97,98,99,100,101,102,103,104,105,106,107,108,109,110,111,112,113,114,115,116,117	72.6496	1,4,6,7,16,17,18,19,20,21,22,23,24,25,26,27,28,29,32,33,34,36,37,38,39,40,41,42,43,44,45,46,47,48,49,60,61,62,63,64,65,66,67,68,69,70,71,72,73,74,75,76,77,78,79,80,81,82,83,84,85,86,87,88,89,90,91,92,93,94,95,96,97,98,99,100,101,102,103,104,105,106,107,110,114	94.0171	7,8,10,11,12,13,14,15,16,17,18,19,20,21,22,23,24,25,26,27,28,29,30,31,32,33,34,35,36,37,38,39,40,41,42,43,44,45,46,47,48,49,50,51,52,53,54,55,56,57,58,59,60,61,62,63,64,65,66,67,68,69,70,71,72,73,74,75,76,77,78,79,80,81,82,83,84,85,86,87,88,89,90,91,92,93,94,95,96,97,98,99,100,101,102,103,104,105,106,107,108,109,110,111,112,113,114,115,116,117	100	1,2,3,4,5,6,7,8,9,10,11,12,13,14,15,16,17,18,19,20,21,22,23,24,25,26,27,28,29,30,31,32,33,34,35,36,37,38,39,40,41,42,43,44,45,46,47,48,49,50,51,52,53,54,55,56,57,58,59,60,61,62,63,64,65,66,67,68,69,70,71,72,73,74,75,76,77,78,79,80,81,82,83,84,85,86,87,88,89,90,91,92,93,94,95,96,97,98,99,100,101,102,103,104,105,106,107,108,109,110,111,112,113,114,115,116,117	76.9231	1,2,3,4,5,6,32,33,34,35,36,37,38,39,40,41,42,43,44,45,46,47,48,49,50,51,52,53,54,55,56,57,58,59,60,61,62,63,64,65,66,67,68,69,70,71,72,73,74,75,76,77,78,79,80,81,82,83,84,85,88,89,90,91,92,93,94,95,96,97,98,99,100,101,102,103,104,105,106,107,108,109,110,111,112,113,114,115,116,117	50.4274	1,2,3,4,5,6,7,8,9,10,11,12,13,14,15,16,17,18,19,20,21,22,23,24,25,75,76,77,78,79,80,81,82,83,92,93,94,95,97,98,99,100,101,102,103,104,105,106,107,108,109,110,111,112,113,114,115,116,117	100	1,2,3,4,5,6,7,8,9,10,11,12,13,14,15,16,17,18,19,20,21,22,23,24,25,26,27,28,29,30,31,32,33,34,35,36,37,38,39,40,41,42,43,44,45,46,47,48,49,50,51,52,53,54,55,56,57,58,59,60,61,62,63,64,65,66,67,68,69,70,71,72,73,74,75,76,77,78,79,80,81,82,83,84,85,86,87,88,89,90,91,92,93,94,95,96,97,98,99,100,101,102,103,104,105,106,107,108,109,110,111,112,113,114,115,116,117	100	1,2,3,4,5,6,7,8,9,10,11,12,13,14,15,16,17,18,19,20,21,22,23,24,25,26,27,28,29,30,31,32,33,34,35,36,37,38,39,40,41,42,43,44,45,46,47,48,49,50,51,52,53,54,55,56,57,58,59,60,61,62,63,64,65,66,67,68,69,70,71,72,73,74,75,76,77,78,79,80,81,82,83,84,85,86,87,88,89,90,91,92,93,94,95,96,97,98,99,100,101,102,103,104,105,106,107,108,109,110,111,112,113,114,115,116,117
A1L443	71.0317	10,39,40,41,42,43,44,62,63,65,66,67,68,69,70,71,72,73,75,76,77,78,79,80,81,82,83,84,85,86,87,88,89,93,94,95,96,97,103,138,139,149,150,151,152,153,154,155,156,157,158,159,160,161,162,163,164,165,166,167,168,169,170,171,172,173,174,175,176,177,178,179,180,181,182,183,184,185,186,187,188,189,190,191,192,193,194,195,196,197,198,199,200,221,223,224,251,252,255,256,257,258,259,260,261,262,286,287,290,2…	58.2011	1,2,3,4,5,6,66,67,68,69,70,71,72,76,77,78,79,151,152,153,154,155,156,157,158,159,160,161,162,163,164,165,166,167,168,169,170,171,172,173,174,175,176,177,178,179,180,181,182,183,184,185,186,187,188,189,190,191,192,193,194,195,196,197,198,199,200,201,202,293,294,295,296,297,298,299,300,301,302,303,304,305,306,307,308,309,310,311,312,313,314,315,316,317,318,319,320,321,322,323,324,325,326,327,328,32…	0	0	12.963	122,123,124,125,126,127,128,129,130,131,155,156,157,158,159,160,161,162,277,278,279,280,281,282,283,284,285,286,287,288,289,290,291,301,302,303,304,305,306,307,308,309,310,311,312,313,314,315,316,317,318,319,320,321,322,386,387,388,389,390,391,392,393,394,395,654,655,656,657,658,659,660,661,662,663,664,665,666,667,668,669,670,671,672,673,674,687,688,689,690,691,692,693,694,695,696,697,698	82.1429	1,2,3,4,5,6,7,8,9,10,11,12,13,14,15,16,17,18,19,20,21,22,23,24,25,26,27,28,29,30,31,32,33,34,35,36,37,38,39,40,41,42,43,44,45,46,47,48,49,50,51,52,53,54,55,56,57,58,59,60,61,62,63,64,65,66,67,68,69,70,71,72,73,74,75,76,77,78,79,80,89,90,91,92,93,94,95,130,131,132,133,134,135,136,137,138,139,140,141,142,143,144,145,146,147,148,149,150,151,152,153,154,155,156,157,158,159,160,161,162,163,164,165,166…	57.672	1,2,3,4,5,6,7,69,70,71,72,73,74,75,76,173,174,175,176,177,178,179,180,181,182,183,184,185,186,187,188,189,190,191,192,193,194,195,196,197,198,285,286,287,288,289,290,291,292,293,294,295,296,297,298,299,300,301,302,303,304,305,306,307,308,309,310,311,312,313,314,315,316,317,318,319,320,321,322,323,324,325,326,327,328,329,330,331,332,333,334,335,336,337,338,339,340,341,342,343,344,345,346,347,348,3…	55.1587	2,3,4,7,11,12,13,14,15,16,17,18,19,20,21,28,29,30,31,32,33,34,35,36,37,38,39,40,41,42,43,44,45,46,47,48,53,54,55,56,57,58,59,60,61,62,63,64,65,66,67,68,69,70,71,72,73,74,75,76,77,78,112,113,114,115,116,117,118,119,120,121,122,123,124,125,126,127,128,129,145,146,147,148,149,150,151,152,153,154,155,156,157,158,159,160,161,162,163,164,165,166,167,168,169,170,171,172,173,174,175,176,177,178,179,180,1…	70.1058	3,9,10,17,18,19,20,21,22,23,24,25,26,27,28,29,30,31,32,33,34,35,36,37,38,39,40,41,42,43,44,59,60,61,62,63,64,65,66,67,68,69,70,71,72,73,74,75,76,77,78,79,80,81,82,83,84,85,86,87,88,89,90,91,92,93,94,95,96,97,98,99,100,101,131,132,133,134,135,136,137,138,139,140,141,142,143,144,145,146,147,148,149,150,151,152,153,154,155,156,157,158,159,160,161,162,163,164,165,166,167,168,169,170,171,172,173,174,1…	40.873	395,397,398,399,400,401,402,403,404,405,406,407,408,409,410,411,412,413,414,415,416,417,418,419,420,421,422,423,424,425,426,427,428,429,430,431,432,433,434,435,436,437,438,439,440,441,442,443,444,445,446,447,448,449,450,451,452,453,454,455,456,457,458,459,460,461,462,463,464,465,468,469,471,521,522,523,524,525,526,527,528,529,530,531,532,533,534,535,536,537,538,539,540,541,542,543,544,545,546,547…	39.8148	1,2,3,4,5,66,67,68,69,70,71,72,73,74,179,180,181,182,183,184,185,186,187,188,189,190,191,192,193,194,195,196,197,198,199,200,201,202,288,289,290,291,292,293,294,295,296,297,298,299,300,301,302,303,304,305,306,307,308,345,346,347,348,349,350,351,352,353,354,355,356,357,358,359,360,361,362,363,364,365,366,367,368,369,370,371,372,373,374,375,376,377,378,379,380,381,382,383,384,385,386,411,412,413,41…	36.5079	1,2,3,4,5,6,7,8,9,10,11,12,13,14,15,70,71,72,73,185,186,187,188,189,190,191,192,193,194,195,196,198,199,200,201,225,226,227,228,229,243,244,245,246,247,248,301,335,342,343,344,345,346,347,348,356,357,358,359,360,361,362,363,364,365,366,367,368,369,370,371,372,373,374,375,376,377,378,379,380,381,382,383,384,385,386,387,388,389,390,408,409,410,411,412,413,414,415,416,417,418,419,420,421,422,423,424…	76.5873	1,2,3,4,5,6,7,8,9,10,11,12,13,14,15,16,17,18,19,20,27,28,29,30,31,32,33,34,35,36,37,38,39,40,41,42,43,52,61,62,63,64,65,66,67,68,69,70,71,72,73,74,75,76,77,78,79,80,85,86,87,88,89,90,91,92,93,94,95,105,106,107,108,109,110,111,112,113,114,115,116,117,118,119,120,121,122,123,131,132,143,144,145,146,147,148,149,150,151,152,153,154,155,156,157,158,159,160,161,162,163,164,165,166,167,168,169,170,171,1…	94.3122	1,2,3,4,5,6,7,8,9,10,11,12,13,14,15,16,17,18,19,20,21,22,23,24,25,26,27,28,29,30,31,32,33,34,35,36,37,38,39,40,41,42,43,44,45,46,47,48,49,50,51,52,53,54,55,56,57,58,59,60,61,62,63,64,65,66,67,68,69,70,71,72,73,74,75,76,77,78,79,80,81,82,83,84,85,86,87,88,89,90,91,92,93,94,95,96,97,98,99,100,101,102,103,104,105,106,107,108,109,110,111,112,113,114,115,116,117,118,119,120,121,122,123,124,125,126,127…
A1L453	0	0	2.45399	1,2,3,4,5,45,46,326	8.89571	6,7,8,9,10,11,12,13,14,15,16,17,18,19,20,21,22,23,24,25,26,27,28,29,30,31,32,33,34	13.8037	9,10,11,12,13,14,15,16,17,18,19,20,21,22,23,24,25,26,27,28,29,30,31,32,33,34,295,296,297,298,299,300,301,302,303,304,305,306,307,308,309,310,311,312,313	11.6564	1,2,3,4,5,6,7,8,9,10,11,12,13,41,193,194,195,196,197,198,199,200,201,202,298,299,300,301,302,303,304,305,306,307,323,324,325,326	3.37423	1,2,3,4,5,6,7,8,9,10,11	22.6994	3,5,8,9,10,11,12,13,44,45,46,47,48,49,50,51,52,53,54,55,56,57,58,59,60,61,62,63,64,65,66,67,239,240,241,242,243,244,245,246,247,248,249,250,265,266,267,268,269,270,271,272,273,274,275,276,294,295,296,297,298,299,300,301,302,303,304,305,306,307,308,309,321,323	21.1656	37,38,39,40,41,42,43,44,45,46,47,48,49,50,51,52,53,54,55,56,57,58,59,60,61,62,63,64,65,66,67,68,69,70,188,189,190,191,192,193,194,195,196,197,198,199,200,201,202,203,204,205,297,298,299,300,301,302,303,304,305,306,307,308,309,310,311,312,313	0	0	4.29448	1,2,3,4,5,6,7,8,196,197,198,324,325,326	9.5092	1,2,3,4,5,6,7,8,9,10,35,36,37,38,39,40,41,42,43,44,45,46,47,48,49,50,51,52,324,325,326	18.4049	1,2,3,4,5,6,7,8,9,10,11,12,13,14,15,37,38,39,40,41,42,43,44,45,46,47,54,55,56,65,66,67,193,194,195,196,197,198,199,244,245,246,295,296,297,298,299,300,301,302,303,304,305,306,307,308,309,324,325,326	20.8589	1,2,3,4,5,6,7,8,9,10,11,12,13,14,15,16,17,18,19,20,21,22,23,24,25,26,27,28,29,30,31,32,33,34,35,36,37,38,39,40,41,42,43,44,45,46,297,298,299,300,301,302,303,304,305,306,307,308,309,310,319,320,321,322,323,324,325,326
A1L4H1	66.7514	120,121,122,123,126,128,129,130,131,132,133,134,135,136,137,138,139,140,141,142,143,144,146,147,149,150,151,152,153,154,155,156,157,158,159,160,161,162,163,164,165,166,167,168,169,170,171,172,173,174,175,176,177,178,179,180,181,182,183,184,185,186,187,188,189,190,191,192,193,194,195,196,198,199,200,201,252,253,254,255,394,396,405,406,407,408,409,410,411,412,413,414,415,416,417,418,419,420,421,422…	57.4698	130,131,132,133,134,135,136,137,138,139,140,141,142,143,144,145,146,147,148,149,150,151,152,153,154,155,156,157,158,159,160,161,162,163,164,165,166,167,168,169,170,171,172,173,174,175,176,177,178,179,180,181,182,183,184,185,186,187,188,189,190,191,192,193,194,195,196,197,198,199,200,412,413,414,415,416,417,418,419,420,421,422,423,424,425,426,427,428,429,430,431,432,433,434,435,436,437,438,439,440…	3.4965	1176,1177,1178,1179,1180,1181,1182,1183,1184,1185,1186,1187,1188,1189,1237,1238,1239,1240,1241,1242,1243,1244,1245,1246,1247,1248,1249,1275,1276,1277,1278,1279,1280,1281,1282,1283,1284,1285,1286,1287,1288,1289,1290,1291,1292,1293,1294,1295,1296,1297,1298,1299,1300,1301,1302	27.7177	61,62,63,64,65,66,67,68,69,70,71,72,73,74,75,76,77,78,79,80,81,143,144,145,146,147,148,149,150,151,152,153,154,155,240,241,242,243,244,245,246,247,248,249,250,251,252,253,254,255,256,257,258,259,344,345,346,347,348,349,350,351,352,353,354,355,356,357,358,359,360,361,362,363,364,365,874,875,876,877,878,879,880,881,882,883,884,885,886,887,888,985,986,987,988,989,990,991,992,993,994,995,996,997,998,…	72.1551	124,125,126,127,128,129,130,131,132,133,134,135,136,137,138,139,140,141,142,143,144,145,146,147,148,149,150,151,152,153,154,155,156,157,158,159,160,161,162,163,164,165,166,167,168,169,170,171,172,173,174,175,176,177,178,179,180,181,182,183,184,185,186,187,188,189,190,191,192,193,194,195,196,197,198,199,200,201,202,203,204,246,247,248,249,250,251,252,253,254,255,256,257,258,259,260,261,262,263,264…	57.1519	1,2,3,119,120,121,122,123,124,125,126,127,128,129,130,131,132,133,134,135,136,137,138,139,140,141,142,143,144,145,146,147,148,149,150,151,152,153,154,155,156,157,158,159,160,161,162,163,164,165,166,167,168,169,170,171,172,173,174,175,176,177,178,179,180,181,182,183,184,185,186,187,188,189,190,191,192,396,397,398,399,400,401,402,403,404,405,406,407,408,409,410,411,412,413,414,415,416,417,418,419,4…	68.9129	26,27,28,29,30,31,32,33,39,40,41,42,43,44,45,46,47,64,65,66,67,68,69,70,71,72,73,74,75,76,77,78,79,126,127,128,129,130,131,132,133,134,135,136,137,138,139,140,141,142,143,144,145,154,155,156,157,158,159,160,161,162,163,164,165,166,167,168,169,170,171,172,173,174,175,176,177,178,179,217,218,219,220,221,222,223,224,225,242,243,244,245,246,247,248,249,250,251,252,253,254,255,256,257,258,259,260,261,…	68.7858	1,119,120,121,122,123,124,125,126,127,128,129,130,131,132,133,134,135,136,137,138,150,151,152,153,154,155,156,157,158,159,160,161,162,163,164,165,166,167,168,169,170,171,172,173,174,175,176,177,178,179,180,181,182,183,184,185,186,187,188,189,190,191,192,193,194,195,196,197,244,245,246,247,248,249,250,251,252,253,254,255,256,257,258,275,276,277,278,279,280,281,282,283,284,285,286,287,288,289,290,2…	10.4895	1003,1004,1005,1006,1007,1008,1009,1010,1011,1012,1013,1014,1015,1016,1017,1018,1019,1020,1021,1022,1023,1024,1025,1026,1027,1028,1029,1030,1031,1032,1033,1034,1035,1036,1037,1038,1039,1040,1041,1042,1043,1044,1045,1046,1047,1048,1049,1050,1051,1052,1053,1054,1055,1056,1057,1058,1059,1060,1061,1062,1063,1064,1065,1066,1067,1068,1069,1070,1071,1072,1073,1074,1075,1076,1077,1078,1079,1080,1081,1082…	35.3465	1,2,127,128,129,130,131,132,133,134,153,154,155,156,159,160,161,162,163,164,165,166,167,168,169,170,171,172,173,174,175,176,177,178,179,180,181,182,183,184,281,417,418,419,420,421,422,423,424,425,426,427,428,429,430,431,432,433,434,435,436,437,438,439,440,441,442,443,444,445,446,447,448,449,450,604,605,606,607,608,609,610,617,618,619,620,621,622,623,624,625,626,627,628,629,630,631,632,633,634,635…	40.8773	1,2,20,21,22,23,24,25,32,33,34,35,36,37,38,39,126,127,128,129,130,131,132,133,134,135,136,137,158,159,160,161,162,163,164,165,166,167,168,169,170,171,172,173,174,175,176,177,178,179,180,181,182,183,184,185,186,187,188,189,190,191,192,193,194,195,196,197,198,199,200,201,202,203,204,209,210,211,212,213,214,215,216,217,218,219,286,287,288,289,385,386,387,388,389,414,415,416,417,418,419,420,421,422,4…	72.7908	93,102,103,104,105,106,109,110,111,112,113,114,115,116,117,118,119,120,121,122,123,124,125,126,127,128,129,130,131,132,133,134,135,136,137,138,139,140,141,142,143,144,145,146,147,148,149,150,151,152,153,154,155,156,157,158,159,160,161,162,163,164,165,166,167,168,169,170,171,172,173,174,175,176,177,178,179,180,181,182,183,184,185,186,187,188,189,190,191,192,193,194,195,202,203,204,205,215,216,217,…	34.4565	171,172,173,174,175,176,177,178,179,180,181,439,440,441,442,443,444,958,959,966,967,968,969,970,971,972,973,974,975,976,977,978,979,980,981,982,983,984,985,986,987,988,989,990,991,992,993,994,995,996,997,998,999,1000,1001,1002,1003,1004,1005,1006,1007,1008,1009,1010,1011,1012,1013,1014,1015,1016,1017,1018,1019,1020,1021,1022,1023,1024,1025,1026,1027,1028,1029,1030,1031,1032,1033,1034,1035,1036,10…
A1L4K1	23.765	1,2,3,4,5,6,7,8,9,10,11,12,13,14,15,33,34,35,37,38,39,40,41,42,43,44,45,46,47,48,49,50,51,52,53,54,55,56,57,58,59,60,61,62,63,64,65,66,67,68,69,70,71,72,73,74,75,76,77,78,86,87,88,89,90,91,92,93,94,95,96,97,98,101,102,103,104,105,106,107,108,109,110,111,112,114,115,117,118,119,120,121,122,123,125,133,134,149,161,162,163,164,165,166,167,177,204,205,206,207,208,209,347,368,371,372,373,374,375,376,3…	13.7517	1,2,3,4,5,6,7,8,9,10,11,12,13,46,47,48,49,50,51,52,53,54,55,56,57,58,59,60,61,62,63,64,65,66,67,68,69,70,74,75,76,78,79,80,88,89,90,91,92,93,95,96,97,98,102,103,104,105,106,107,108,109,110,111,112,114,115,117,118,119,120,121,122,123,124,352,354,355,356,377,380,382,408,409,413,414,461,462,463,588,590,591,592,593,594,595,596,597,598,599,747,748,749	3.73832	260,261,262,263,264,265,266,267,268,269,270,271,272,273,274,275,276,277,278,279,280,281,282,283,284,285,286,287	4.40587	159,160,161,162,163,164,165,166,167,168,169,170,171,172,173,174,175,176,177,178,276,277,278,279,280,281,282,283,284,285,286,287,288	50.0668	1,2,3,4,5,6,7,8,9,10,11,12,13,14,15,16,17,18,19,20,21,22,23,24,25,26,27,28,29,30,31,32,33,34,35,36,37,38,39,40,41,42,43,44,45,46,47,48,49,50,51,52,53,54,55,56,57,58,59,60,61,62,63,64,65,66,67,68,69,70,71,72,73,74,78,79,80,81,82,83,84,85,86,87,88,89,90,91,92,93,94,95,96,97,98,99,100,101,102,103,104,105,106,107,108,109,110,111,112,113,114,115,116,117,118,119,120,121,122,123,124,125,126,127,128,129,…	4.00534	1,2,3,4,5,6,7,8,9,10,11,12,13,14,15,16,17,49,50,51,52,53,54,55,56,57,58,59,60,61	14.0187	4,5,9,10,11,12,13,14,15,56,57,58,59,60,95,96,97,98,99,100,101,102,103,104,105,131,132,133,134,135,136,137,138,139,140,141,368,369,370,371,372,373,374,375,376,377,378,379,380,381,382,383,384,385,386,387,410,411,412,413,414,415,416,417,418,419,420,452,453,454,455,456,457,458,459,460,461,462,463,464,496,548,549,550,551,552,553,554,555,556,597,598,599,600,731,732,733,734,735,736,737,738,740,742,746	34.0454	1,2,3,4,5,6,7,8,9,10,11,12,13,14,15,16,17,18,19,44,45,46,47,48,49,50,51,52,53,54,55,56,57,58,59,60,61,62,63,64,65,66,67,68,69,70,71,72,73,74,75,105,106,107,108,109,110,111,112,113,114,115,116,117,118,119,120,121,122,123,124,125,126,127,128,129,130,131,132,133,134,135,136,137,138,139,140,141,197,198,199,200,201,208,209,210,211,212,213,214,249,250,251,252,253,254,255,256,257,258,259,260,261,262,263…	4.00534	1,2,3,4,5,6,7,8,9,10,11,12,13,14,15,16,17,18,19,20,21,22,23,24,25,26,27,28,29,30	13.2176	1,2,3,4,5,6,7,8,9,10,11,52,53,54,55,56,57,58,59,60,61,62,63,64,65,111,112,113,114,115,116,117,118,119,120,121,170,171,172,173,174,175,384,385,386,387,388,410,411,412,413,414,415,416,417,418,419,454,455,456,457,458,459,460,461,462,507,508,509,510,511,512,513,514,515,516,517,518,551,552,553,554,555,556,590,591,592,593,594,595,596,597,598,599,600,746,747,748,749	32.3097	1,2,3,4,5,6,7,8,9,10,11,12,13,14,15,16,17,18,52,53,54,55,56,57,58,59,60,61,62,63,64,82,83,84,85,86,87,88,89,90,91,92,93,94,95,96,97,98,99,100,101,102,103,104,105,106,107,108,109,110,111,112,127,128,129,130,131,132,133,134,135,136,137,138,197,198,200,201,202,203,204,205,206,207,208,209,210,211,212,213,293,294,295,296,297,340,341,342,343,344,345,346,347,348,349,350,351,352,353,354,355,370,371,372,3…	26.5688	1,2,3,4,5,6,7,8,9,10,11,12,13,14,15,16,17,18,19,39,40,41,47,48,49,50,51,52,53,54,55,56,57,58,59,60,61,62,63,64,65,66,67,68,69,70,87,88,89,90,91,92,93,94,95,96,97,98,99,100,101,102,103,104,105,106,107,108,109,110,111,112,113,114,115,116,117,118,119,120,121,122,123,124,125,126,127,128,129,130,131,132,133,134,135,136,137,138,139,140,141,142,143,153,154,155,156,157,158,159,166,167,168,169,170,171,172…	19.0921	1,2,3,4,5,6,7,8,9,10,11,12,13,14,15,30,31,32,33,34,35,36,37,38,39,40,41,42,43,44,45,46,47,48,49,50,51,52,53,54,55,56,57,58,59,60,61,62,63,64,65,66,67,68,69,70,71,72,73,74,75,76,77,78,79,80,81,82,83,84,85,86,87,88,89,90,91,92,93,94,95,96,97,98,99,100,101,102,103,104,105,106,107,108,109,110,111,112,113,114,115,116,117,118,119,120,121,122,123,124,125,126,127,128,129,130,131,132,133,134,135,136,137,1…
A1X283	62.8979	60,130,131,132,133,134,135,136,137,138,139,140,141,142,143,144,145,202,203,204,205,206,211,212,213,214,215,216,217,218,220,227,228,229,230,231,232,241,243,245,246,271,272,273,274,275,276,277,278,279,280,281,282,283,284,285,286,287,288,289,290,291,292,293,294,295,296,297,298,299,300,301,302,303,304,305,306,307,308,309,310,311,312,313,314,315,316,317,318,319,320,321,322,323,324,325,326,327,328,329,…	57.7387	1,2,3,4,5,6,60,61,62,63,65,70,126,127,129,130,131,132,133,134,135,136,137,138,139,140,141,142,143,144,145,146,147,148,202,203,204,205,206,207,211,212,213,214,215,216,217,218,219,220,229,230,275,276,277,278,279,280,281,282,283,284,285,286,287,288,289,290,291,292,293,294,295,296,297,298,299,300,301,302,303,304,305,306,307,308,309,310,311,312,313,314,315,316,317,318,319,320,321,322,323,324,325,326,3…	1.31723	754,755,756,757,758,759,760,761,762,763,764,765	8.01317	279,280,281,282,283,284,285,286,287,288,289,290,291,292,293,294,295,296,533,534,535,536,537,538,539,540,541,542,543,544,545,546,547,548,549,550,551,644,645,646,647,648,649,650,651,652,653,654,655,751,752,753,754,755,756,757,758,759,760,761,762,763,764,765,766,767,768,769,770,771,772,773,774	66.5203	1,2,3,4,5,6,58,59,60,61,62,63,64,65,66,67,68,69,70,125,126,127,128,129,130,131,132,133,134,135,136,137,138,139,140,141,142,143,144,145,146,147,148,149,150,151,164,165,166,167,168,169,170,171,172,212,213,214,215,216,217,218,219,220,221,222,223,224,225,238,239,240,271,272,273,274,275,276,277,278,279,280,281,282,283,284,285,286,287,288,289,290,291,292,293,294,295,296,297,298,299,300,301,302,303,304,…	58.3974	1,2,3,4,5,6,133,134,135,136,137,138,139,140,141,142,143,144,145,257,258,259,260,261,262,263,264,265,266,267,268,269,270,271,272,273,274,275,276,277,278,279,280,281,282,283,284,285,286,287,288,289,290,291,292,293,294,295,296,297,298,299,300,301,302,303,304,305,306,307,308,309,310,311,312,313,314,315,316,317,318,319,320,321,322,323,324,325,326,327,328,329,330,331,332,333,334,335,336,337,338,339,340…	44.4566	1,2,5,60,61,62,63,64,65,66,67,68,69,70,127,128,129,130,131,132,133,134,135,136,137,138,139,140,141,142,143,144,145,146,147,148,272,273,274,275,276,277,278,279,280,281,282,283,284,285,286,287,288,289,290,291,292,293,294,295,296,297,298,299,300,301,323,324,325,326,327,328,329,330,331,332,333,334,335,336,337,338,339,340,341,342,343,344,345,346,347,348,349,350,351,352,353,354,355,356,357,358,359,360,…	62.3491	1,2,3,4,5,6,7,8,9,10,11,12,13,14,15,16,125,126,127,128,129,130,131,132,133,134,135,136,137,138,139,140,141,142,143,144,145,146,147,148,149,150,151,152,167,168,169,170,171,172,173,174,175,176,177,178,205,206,207,208,209,210,211,212,213,214,215,216,217,218,219,272,273,274,275,276,277,278,279,280,281,282,283,284,285,286,287,288,289,290,291,292,293,294,295,296,297,298,299,300,301,302,303,304,305,306,…	41.0538	522,523,524,525,526,527,528,529,530,531,532,533,534,535,536,537,538,539,540,541,542,543,544,545,546,547,548,549,550,551,552,553,554,555,556,557,558,559,560,561,562,563,564,565,566,567,568,569,570,571,572,573,574,575,576,577,578,579,580,581,582,583,584,585,586,587,588,589,590,591,592,593,594,595,596,597,598,599,600,601,602,603,604,605,606,607,608,609,610,611,612,613,614,615,616,617,618,619,620,621…	30.6257	1,2,3,4,5,7,63,64,65,66,134,135,136,137,138,139,140,141,142,143,144,145,146,166,167,168,169,170,171,218,219,280,281,282,283,284,285,286,287,288,289,290,291,292,311,312,313,314,315,316,317,318,319,331,332,333,334,335,336,337,338,339,340,341,342,343,344,345,346,347,348,459,460,461,462,463,464,465,466,467,492,493,494,495,496,497,498,499,500,501,502,503,504,505,506,507,508,509,510,511,512,513,514,515…	57.7387	1,2,3,4,5,6,7,8,9,10,11,12,13,14,15,16,17,18,19,20,21,22,23,24,25,26,27,28,29,30,31,32,33,34,35,36,37,38,39,40,61,62,63,64,65,66,67,68,69,70,76,77,78,79,80,81,82,83,84,85,86,124,125,126,127,128,129,130,131,132,133,134,135,136,137,138,139,140,141,142,143,144,145,146,147,148,149,150,164,165,166,167,168,169,170,171,172,173,174,175,176,177,215,216,217,218,219,220,221,222,223,224,225,234,235,236,237,2…	66.7398	1,2,3,4,57,58,59,60,61,62,63,64,65,66,67,68,69,70,71,118,119,120,121,122,123,124,125,126,127,128,129,130,131,132,133,134,135,136,137,138,139,140,141,142,143,144,145,146,147,148,149,150,151,152,153,168,169,170,185,186,187,188,194,195,196,197,198,199,207,208,209,210,211,212,213,235,236,237,254,255,256,262,263,264,265,266,267,268,269,270,271,272,273,274,275,276,277,278,279,280,281,282,283,284,285,28…	57.8485	1,2,3,132,133,134,135,136,137,138,139,140,141,142,143,144,145,146,147,148,149,214,215,284,285,286,287,288,289,290,291,292,293,294,295,296,297,298,299,300,301,302,303,304,305,306,307,308,309,310,311,312,313,314,315,316,317,318,319,320,321,322,323,324,325,326,327,328,329,330,331,332,333,334,335,336,337,338,339,340,341,342,343,344,345,346,347,348,349,350,351,352,353,354,355,356,357,358,359,360,361,3…
A1XBS5	30.7958	1,2,3,4,5,6,7,8,9,10,11,12,13,14,15,17,18,118,124,125,126,127,128,129,130,131,132,133,134,135,136,137,138,139,140,141,142,143,144,145,146,147,148,149,150,151,152,153,154,155,156,157,158,159,160,162,163,164,165,166,167,168,169,170,171,237,248,264,265,266,267,268,269,270,271,272,273,274,275,276,277,278,279,280,281,282,283,284,285	27.3356	1,2,3,4,5,6,7,8,9,10,117,119,120,124,125,126,127,128,129,130,131,132,133,134,135,136,137,138,139,140,141,142,143,144,145,146,147,148,149,150,151,152,153,154,155,156,157,158,159,160,161,162,166,167,265,266,267,268,269,270,271,272,273,274,275,276,277,278,279,280,281,282,283,284,285,286,287,288,289	0	0	4.84429	272,273,274,275,276,277,278,279,280,281,282,283,284,285	50.8651	1,2,3,4,5,6,7,8,9,10,11,12,13,14,15,16,17,105,106,107,108,109,110,111,112,113,114,115,116,117,118,119,120,121,122,123,124,125,126,127,128,129,130,131,132,133,134,135,136,137,138,139,140,141,142,143,144,145,146,147,148,149,150,151,152,153,154,155,156,157,158,159,160,161,162,163,164,165,166,167,168,169,170,171,172,173,174,175,176,214,215,216,235,236,237,238,239,240,241,242,243,244,245,246,247,248,2…	18.6851	1,2,3,4,5,6,7,8,9,10,11,12,13,14,15,134,135,136,137,255,256,257,258,259,260,261,262,263,264,265,266,267,268,269,270,271,272,273,274,275,276,277,278,279,280,281,282,283,284,285,286,287,288,289	2.07612	4,7,9,10,281,285	48.0969	1,2,3,4,5,6,7,8,9,10,11,12,13,14,15,16,17,18,19,20,21,115,116,117,118,119,120,121,122,123,124,125,126,127,128,129,130,131,132,133,134,135,136,137,138,139,140,141,142,143,144,145,146,147,148,149,150,151,152,153,154,155,156,157,158,159,160,161,162,163,164,165,166,167,168,169,170,171,172,173,174,175,176,177,214,215,216,217,239,240,241,242,243,244,245,246,247,248,249,250,251,252,253,254,255,256,257,2…	8.99654	264,265,266,267,268,269,270,271,272,273,274,275,276,277,278,279,280,281,282,283,284,285,286,287,288,289	29.4118	1,2,3,4,5,6,7,8,9,10,11,12,13,14,15,16,17,18,130,131,132,133,134,135,136,137,138,139,140,141,150,151,152,153,154,155,156,157,158,159,160,161,162,243,244,245,246,247,248,249,250,251,252,253,254,255,256,257,258,259,260,261,267,268,269,270,271,272,273,274,275,276,277,278,279,280,281,282,283,284,285,286,287,288,289	52.9412	1,2,3,4,5,6,7,8,9,10,11,12,13,14,59,60,61,62,63,64,65,66,67,89,90,91,92,93,94,95,96,97,98,99,100,101,102,103,104,105,106,107,108,109,110,111,112,113,119,120,121,122,123,124,125,126,127,128,129,130,131,132,133,134,135,136,137,138,139,140,141,142,143,157,158,159,160,161,162,163,164,166,167,168,169,170,171,172,173,174,175,176,177,178,213,214,215,216,227,228,229,230,231,232,233,242,243,244,245,246,24…	14.8789	1,2,3,4,5,6,7,8,9,10,131,132,133,134,135,136,137,138,139,140,141,142,143,158,159,160,268,269,270,271,272,273,274,275,276,282,283,284,285,286,287,288,289	25.9516	1,2,3,4,5,6,7,8,223,224,225,226,227,228,229,230,231,232,233,234,235,236,237,238,239,240,241,242,243,244,245,246,247,248,249,250,251,252,253,254,255,256,257,258,259,260,261,262,263,264,265,266,267,268,269,270,271,272,273,274,275,276,277,278,279,280,281,282,283,284,285,286,287,288,289
A1YPR0	27.9483	127,129,130,131,132,133,134,135,136,137,138,139,140,141,142,143,144,145,146,147,148,149,150,151,152,153,154,155,156,157,158,159,160,161,162,163,164,165,166,167,168,169,170,171,172,173,174,175,176,177,178,179,180,181,182,183,184,185,186,187,188,189,190,191,192,193,194,195,196,197,198,199,200,201,202,203,204,205,206,207,208,209,210,211,212,213,214,215,216,217,218,219,220,222,223,224,232,233,234,235…	26.0097	1,2,3,4,5,6,129,130,131,132,133,134,135,136,137,138,139,140,141,142,143,144,145,146,147,148,149,150,151,152,153,154,155,156,157,158,159,160,161,162,163,164,165,166,167,168,169,170,171,172,173,174,175,176,177,178,179,180,181,182,183,184,185,186,187,188,189,190,191,192,193,194,195,196,197,198,199,200,201,202,203,204,205,206,207,208,209,210,211,212,213,214,270,271,272,273,275,276,277,278,279,280,281…	5.81583	135,136,137,138,139,140,141,142,143,144,145,146,147,148,149,150,151,152,153,154,155,156,157,158,159,160,161,162,163,164,165,166,167,168,169,170	16.1551	130,131,132,133,134,135,136,137,138,139,140,141,142,143,144,145,146,147,148,149,150,151,152,153,154,155,156,157,158,159,160,161,162,163,164,165,166,167,168,169,170,290,291,292,293,294,295,296,297,298,299,300,301,302,303,304,305,306,307,308,309,310,311,312,313,314,315,316,573,574,575,576,577,578,579,580,581,582,583,584,585,590,591,592,593,594,595,596,597,598,599,600,601,602,603,604,605,606,607,608	51.2116	1,2,3,4,5,125,126,127,128,129,130,131,132,133,134,135,136,137,138,139,140,141,142,143,144,145,146,147,148,149,150,151,152,153,154,155,156,157,158,159,160,161,162,163,164,165,166,167,168,169,170,171,172,173,174,175,176,177,178,179,180,181,182,183,184,185,186,187,188,189,190,191,192,193,194,195,196,197,198,199,200,201,202,203,204,205,206,207,208,209,210,211,212,213,214,215,216,217,238,239,240,241,2…	21.3247	1,2,3,4,5,6,117,118,119,120,121,122,123,124,125,126,127,128,129,130,131,132,133,134,135,136,137,138,139,140,141,142,143,144,145,146,147,148,149,150,151,152,153,154,155,156,157,158,159,160,161,162,163,164,165,166,167,168,169,170,171,172,173,174,175,176,177,178,179,180,181,182,183,184,185,186,187,188,189,190,191,192,193,194,195,196,197,198,199,200,201,202,203,204,205,206,207,208,209,210,211,212,213…	37.4798	2,3,5,9,10,11,12,13,14,15,16,127,128,129,130,131,132,133,134,135,136,137,138,139,140,141,142,143,144,145,146,147,148,149,150,166,167,168,169,170,171,172,173,174,175,176,177,178,179,180,181,182,183,184,185,186,187,188,189,190,191,199,200,201,202,203,204,205,206,207,208,209,210,211,212,213,214,215,216,217,218,219,239,240,241,242,243,244,245,246,247,248,249,250,251,252,253,254,255,256,257,258,259,26…	45.2342	1,12,13,14,15,16,17,18,125,126,127,128,129,130,131,132,133,134,135,136,137,138,139,140,141,142,143,144,145,146,147,148,149,150,151,152,153,154,155,156,157,158,159,160,161,162,163,164,165,166,167,168,169,170,171,172,173,174,175,176,177,178,179,180,181,182,183,184,185,186,187,188,189,190,191,192,193,194,195,196,197,198,199,200,201,202,203,204,205,206,207,236,237,238,239,240,241,242,243,244,245,246,…	0	0	16.6397	1,2,3,4,5,132,133,134,135,136,137,138,139,140,141,142,143,144,145,146,147,148,149,150,151,152,153,154,155,156,157,158,159,160,161,162,163,164,165,166,167,168,169,170,171,185,186,187,188,189,190,191,192,193,194,195,196,197,199,291,292,293,294,295,296,297,298,299,300,358,359,360,361,362,363,364,463,464,465,466,467,468,469,470,471,472,473,474,475,476,477,478,479,480,481,482,483,484,615,616,617,618,6…	28.7561	1,2,3,4,5,8,9,10,11,12,13,14,15,130,131,132,133,134,135,136,137,138,139,140,141,142,143,145,146,147,148,149,150,151,152,153,154,155,156,157,158,159,160,161,162,163,164,165,166,167,168,169,177,178,179,180,181,182,183,184,185,186,187,188,189,190,191,211,212,213,214,215,216,217,218,219,236,237,238,239,240,241,242,243,244,245,246,274,275,276,277,291,292,293,294,295,296,297,298,299,300,301,302,360,361…	45.2342	1,2,3,4,5,121,122,123,124,125,126,127,128,129,130,131,132,133,134,135,136,137,138,139,140,141,142,143,144,145,146,147,148,149,150,151,152,153,154,155,156,157,158,159,160,161,162,163,164,165,166,167,168,169,170,171,172,173,174,175,176,177,178,179,180,181,182,183,184,185,186,187,188,189,190,191,192,193,194,195,196,197,198,199,200,201,202,203,204,205,206,207,208,209,210,211,212,213,214,215,216,217,2…	37.8029	1,2,3,4,5,6,130,131,132,133,134,135,136,137,138,139,140,141,142,143,144,145,146,147,148,149,150,151,152,153,154,155,156,157,158,159,160,161,162,163,164,165,166,167,168,169,170,171,172,173,174,175,176,177,178,179,180,181,182,183,184,185,186,187,188,189,190,191,192,193,194,195,196,197,198,199,200,201,202,203,204,205,206,207,208,209,210,211,212,213,214,215,216,217,218,219,220,221,222,223,224,225,226…
A1Z1Q3	49.1765	5,6,46,47,48,49,50,51,52,53,54,55,56,57,58,59,60,61,62,63,64,65,66,67,240,242,243,244,245,246,247,248,249,250,251,252,253,254,255,256,257,258,259,260,261,262,263,264,265,266,267,268,269,270,271,272,273,274,275,276,277,278,279,280,281,282,283,284,285,286,287,288,289,290,291,292,293,294,295,296,297,298,299,300,301,302,303,304,305,306,307,308,309,310,311,312,313,314,315,316,317,318,319,320,321,322,3…	48.9412	1,2,3,4,5,6,7,8,48,49,50,51,52,53,54,55,56,57,58,59,60,61,62,63,64,243,244,245,246,247,248,249,250,251,252,253,254,255,256,257,258,259,260,261,262,263,264,265,266,267,268,269,270,271,272,273,274,275,276,277,278,279,280,281,282,283,284,285,286,287,288,289,290,291,292,293,294,295,296,297,298,299,300,301,302,303,304,305,306,307,308,309,310,311,312,313,314,315,316,317,318,319,320,321,322,323,324,325,…	0	0	13.6471	6,7,8,9,10,11,12,13,14,15,16,17,18,19,20,95,96,97,98,99,100,238,239,240,241,242,243,244,245,246,247,248,249,250,251,252,253,254,255,256,257,258,259,260,264,265,266,267,268,269,270,271,272,273,274,275,276,277	63.7647	1,2,3,4,5,6,7,8,9,10,11,12,13,14,15,16,17,18,19,20,21,22,23,24,25,26,27,28,29,30,31,32,33,34,35,36,37,38,39,40,41,42,43,44,45,46,47,48,49,50,51,52,53,54,55,56,57,58,59,60,61,62,63,64,65,66,67,68,69,70,71,154,155,156,157,158,159,160,161,162,235,236,237,238,239,240,241,242,243,244,245,246,247,248,249,250,251,252,253,254,255,256,257,258,259,260,261,262,263,264,265,266,267,268,269,270,271,272,273,274…	54.3529	1,2,3,4,5,6,7,8,9,10,11,12,41,42,43,44,45,46,47,48,49,50,51,52,53,54,55,56,57,58,59,60,61,62,63,64,65,66,67,68,235,236,237,238,239,240,241,242,243,244,245,246,247,248,249,250,251,252,253,254,255,256,257,258,259,260,261,262,263,264,265,266,267,268,269,270,271,272,273,274,275,276,277,278,279,280,281,282,283,284,285,286,287,288,289,290,291,292,293,294,295,296,297,298,299,300,301,302,303,304,305,306,…	28	2,3,4,51,52,53,54,55,94,95,96,97,98,99,100,101,102,103,104,105,106,118,119,120,122,123,124,125,126,127,128,129,130,150,151,152,153,154,155,186,187,188,189,190,191,192,257,258,259,260,261,262,263,281,282,283,284,285,286,287,288,289,315,316,317,318,319,320,321,322,323,324,325,326,327,328,329,330,331,332,333,334,382,383,384,385,386,387,388,389,390,391,392,393,394,395,396,397,398,399,400,401,402,403,…	59.2941	4,5,6,7,8,10,11,12,13,14,15,16,17,45,46,47,48,49,50,51,52,53,54,55,56,57,58,59,60,61,62,63,64,65,66,67,68,69,70,71,72,146,147,148,149,150,151,152,153,154,155,156,157,158,159,160,161,162,163,164,165,166,167,168,169,170,171,241,242,243,244,245,246,247,248,249,250,251,252,253,254,255,256,257,258,259,260,261,262,263,264,265,266,267,268,269,270,271,272,273,274,275,276,277,278,279,280,281,282,283,284,2…	34.8235	3,5,7,8,9,10,11,12,13,14,15,16,17,18,19,20,21,22,23,24,25,26,27,28,29,30,304,305,306,307,308,309,310,311,312,313,314,315,316,317,318,319,320,321,322,323,324,325,326,327,328,329,330,331,332,333,334,335,336,337,338,339,340,341,342,343,344,345,346,347,348,349,350,351,352,353,354,355,356,357,358,359,360,361,362,363,364,365,366,367,368,369,370,371,372,373,374,375,376,377,378,379,380,381,382,383,384,38…	36.2353	1,2,3,4,5,6,7,8,9,10,47,48,49,50,51,52,53,54,55,56,57,58,59,60,61,62,63,64,65,245,246,247,248,249,250,251,252,253,254,255,256,257,258,259,260,261,262,263,264,265,266,267,268,269,270,271,272,273,274,275,276,277,278,279,280,281,290,291,292,293,294,295,296,297,298,299,325,326,327,328,329,330,331,332,333,334,335,344,345,346,347,348,349,350,351,352,353,354,355,356,357,358,359,375,376,377,378,379,380,3…	52	1,2,3,4,5,6,7,8,9,10,11,12,13,23,24,25,26,27,28,29,30,31,32,33,34,35,36,37,38,39,40,41,50,51,52,53,54,55,56,57,58,59,60,61,62,63,64,65,66,67,68,69,70,71,72,150,151,152,153,154,155,156,157,174,175,238,239,240,241,242,243,244,245,246,247,248,251,252,253,254,255,256,257,258,259,260,261,262,273,274,275,276,277,278,279,280,281,282,283,284,288,289,291,292,293,294,295,296,297,298,299,300,301,302,303,307…	58.5882	1,2,3,4,5,6,7,8,9,41,42,43,44,45,46,47,48,49,50,51,52,53,54,55,56,57,58,59,60,61,62,63,64,65,66,67,94,95,96,97,98,99,100,101,102,103,124,188,189,190,191,192,193,212,213,214,215,216,235,236,237,238,239,240,241,242,243,244,245,246,247,248,249,250,251,252,253,254,255,256,257,258,259,260,261,262,263,264,265,266,267,268,269,270,271,272,273,274,275,276,277,278,279,280,281,282,283,284,285,286,287,288,28…	47.2941	1,2,3,4,5,6,7,52,53,54,55,56,57,58,59,60,61,242,243,244,245,246,247,248,249,250,251,252,253,254,255,256,257,258,259,260,261,262,263,264,265,266,267,268,269,270,271,272,273,274,275,276,277,278,279,280,281,282,283,284,285,286,287,288,289,290,291,292,293,294,295,296,297,298,299,300,301,302,303,304,305,306,307,308,309,310,311,312,313,314,315,316,317,318,319,320,321,322,323,324,325,326,327,328,329,330…
A2A288	47.6281	1,45,46,48,49,50,51,52,53,54,55,56,57,58,59,60,61,62,63,64,65,66,67,68,69,70,71,72,73,75,76,77,80,140,143,144,147,148,149,150,232,233,234,235,236,237,238,239,240,241,242,243,244,245,246,247,248,249,250,253,254,256,257,258,285,286,287,288,289,290,291,292,293,294,295,296,297,298,299,300,301,302,303,304,305,306,307,308,309,310,311,312,313,314,315,316,317,318,319,320,321,322,323,324,325,326,327,328,3…	36.8121	1,2,3,4,5,6,7,48,49,51,52,53,54,55,56,57,58,59,60,61,62,63,64,65,66,67,68,69,70,71,72,73,74,75,76,77,78,79,81,82,143,234,235,236,239,240,241,242,243,244,245,246,247,248,249,250,285,286,287,288,289,290,291,292,293,294,295,296,297,298,299,300,301,302,303,304,305,306,307,308,309,310,311,312,313,314,315,316,317,318,319,320,321,322,323,324,325,326,327,328,329,330,331,332,333,334,335,336,338,339,378,37…	0	0	11.1954	307,308,309,310,311,312,313,314,315,316,317,318,319,320,321,322,323,355,356,357,358,359,360,361,362,363,364,365,400,401,402,403,404,405,406,407,408,409,410,411,412,413,429,430,431,432,433,434,435,436,437,438,439,440,441,442,443,444,445	59.7723	1,2,3,4,5,6,7,8,44,45,46,47,48,49,50,51,52,53,54,55,56,57,58,59,60,61,62,63,64,65,66,67,68,69,70,71,72,73,74,75,76,77,78,79,80,81,82,83,101,102,103,104,105,106,107,139,140,141,142,143,144,145,146,200,201,202,203,204,226,227,228,229,230,231,232,233,234,235,236,237,238,239,240,241,242,243,244,245,246,247,248,249,250,251,252,253,254,255,256,257,258,259,260,261,262,263,264,265,266,267,275,276,277,278…	44.7818	1,2,3,4,5,6,67,68,69,70,71,72,73,74,75,231,232,233,234,235,236,237,238,239,240,241,242,243,244,245,246,247,248,249,250,251,252,253,254,255,256,257,278,279,280,281,282,283,284,285,286,287,288,289,290,291,292,293,294,295,296,297,298,299,300,301,302,303,304,305,306,307,308,309,310,311,312,313,314,315,316,317,318,319,320,321,322,323,324,325,326,327,328,329,330,331,332,333,334,335,336,337,338,339,340,…	47.2486	3,4,47,48,49,50,51,52,53,54,55,56,57,58,59,60,61,62,63,64,65,66,67,68,69,70,71,72,73,74,75,102,103,104,136,137,138,139,140,141,142,143,144,226,227,228,229,230,231,232,233,234,235,236,237,238,239,240,241,242,243,244,245,246,247,248,249,250,251,252,253,254,255,256,257,258,259,260,261,262,263,264,299,300,301,302,303,304,305,306,307,308,309,310,311,312,313,314,315,316,317,318,319,320,321,322,323,324,…	50.6641	39,40,41,42,43,44,45,46,47,48,49,50,51,52,53,54,55,56,57,58,59,60,61,62,63,64,65,66,67,68,69,70,71,72,73,74,75,76,77,78,79,80,81,82,101,138,139,140,141,142,143,144,145,146,147,148,149,150,151,152,153,154,155,156,157,158,159,232,233,234,235,236,237,238,239,240,241,242,243,244,245,246,247,248,249,250,251,252,253,254,255,256,257,258,284,285,286,287,288,289,290,291,292,293,294,295,296,297,298,299,300…	0	0	16.129	1,2,3,4,5,6,7,66,67,68,69,70,71,72,73,74,75,246,247,248,249,250,251,252,253,254,255,256,257,258,296,297,298,299,300,301,302,303,304,305,306,307,308,309,310,311,312,313,314,315,316,317,318,319,320,321,322,393,394,395,396,397,398,399,400,401,402,414,415,416,417,418,434,435,436,437,438,519,521,522,523,524,525,526,527	39.6584	1,2,3,4,5,6,7,8,9,10,11,12,13,14,15,16,27,28,29,30,31,32,33,34,45,46,47,48,49,50,51,52,53,54,55,56,57,58,59,60,61,62,63,64,96,97,98,99,100,101,102,103,104,105,106,107,108,109,110,111,121,122,123,129,131,132,133,134,135,136,137,138,139,140,141,142,143,159,160,161,162,163,164,165,166,167,168,169,170,171,172,173,174,175,176,177,179,188,189,190,191,192,193,194,195,196,197,204,206,247,248,249,250,251,…	58.2543	1,2,3,4,5,6,7,43,44,45,46,47,48,49,50,51,52,53,54,55,56,57,58,59,60,61,62,63,64,65,66,67,68,69,70,71,72,73,74,101,102,103,104,105,136,137,138,139,140,141,142,143,144,145,168,169,205,225,226,227,228,229,230,231,232,233,234,235,236,237,238,239,240,241,242,243,244,245,246,247,248,249,250,251,252,253,254,255,256,257,258,259,260,261,262,263,264,265,276,277,278,279,280,281,282,283,284,285,286,287,288,2…	38.7097	1,2,46,47,48,49,50,51,52,53,54,55,56,57,58,59,60,61,62,63,64,65,66,67,68,69,70,71,72,73,74,75,76,77,78,79,80,81,238,239,248,249,250,251,252,253,254,255,256,257,258,259,260,261,262,263,264,265,266,267,268,269,270,271,272,273,275,276,277,278,279,280,281,282,283,284,285,286,287,288,289,290,291,292,293,294,295,296,297,298,299,300,301,302,303,304,305,306,307,308,309,310,311,312,313,314,315,316,317,318…
A2A2Y4	14.9079	344,345,346,347,348,349,350,351,352,353,354,355,356,357,358,359,360,361,362,363,368,371,379,380,381,382,383,384,385,386,387,388,389,390,391,392,393,394,395,396,397,398,399,400,401,402,403,404,405,406,407,408,409,410,411,412,413,414,415,416,417,418,419,420,421,422,423,424,425,426,427,428,429,430,431,432,433,434,435,436,437,438,439,440,441,478,479,480,481	19.0955	1,2,3,4,5,6,7,174,175,176,348,349,350,352,353,354,355,356,357,358,359,360,361,362,363,364,365,366,367,369,370,371,372,373,374,376,377,378,379,380,381,382,383,384,385,386,387,388,389,390,391,392,393,394,395,396,397,398,399,400,401,402,403,404,405,406,407,408,409,410,411,412,413,414,415,416,417,418,419,420,421,422,423,424,425,426,427,428,429,430,431,432,433,434,435,436,437,438,439,440,441,442,453,4…	3.68509	530,531,532,533,534,535,536,537,538,539,540,541,542,543,544,545,546,547,548,549,550,551	14.9079	231,232,233,234,235,236,237,238,239,240,241,242,243,244,378,379,380,381,382,383,384,385,386,387,388,389,390,391,392,393,394,395,396,397,398,399,400,401,402,403,404,405,406,496,497,498,499,500,501,502,503,504,505,506,507,508,527,528,529,530,531,532,533,534,535,536,537,538,539,540,541,542,543,544,545,546,547,548,549,550,551,552,553,554,555,556,557,558,559	44.8911	1,2,3,4,5,6,7,8,9,10,11,12,13,14,15,16,17,18,19,20,21,22,23,24,25,26,27,28,29,30,31,32,33,96,97,163,164,165,166,167,168,169,170,171,172,180,181,182,183,184,185,186,187,188,189,190,194,195,196,197,198,199,200,201,202,225,226,227,228,229,230,231,280,281,282,313,314,315,316,317,318,319,320,321,322,323,324,325,326,327,328,329,330,331,332,333,334,335,336,337,338,339,340,341,342,343,344,345,346,347,348…	6.70017	1,2,3,4,5,6,7,8,9,10,11,358,359,360,361,362,363,364,365,366,367,383,384,385,386,387,388,389,390,391,392,393,394,425,426,427,428,429,430,431	11.0553	3,8,162,163,164,165,166,167,168,169,170,220,221,222,223,224,225,226,227,228,229,230,231,232,233,234,235,382,383,384,385,386,387,388,389,390,391,392,393,394,395,396,397,398,399,400,401,402,403,404,451,452,453,454,455,456,457,458,459,460,461,462,463,594,596,597	39.0285	1,2,3,4,5,6,7,8,9,10,11,12,13,14,15,16,17,18,19,20,21,22,23,24,25,26,27,28,29,30,31,32,33,34,35,36,37,166,167,168,169,170,171,172,173,174,175,176,177,179,180,181,182,183,184,185,186,187,188,189,190,191,192,193,194,195,196,197,198,199,200,201,202,203,204,205,206,207,318,319,320,336,337,338,339,340,341,342,343,344,345,346,347,348,349,350,351,352,353,354,355,356,357,358,359,360,361,362,363,364,365,3…	0	0	12.3953	1,2,3,4,22,23,24,25,26,27,28,29,313,314,315,316,317,318,319,339,340,341,342,343,344,345,346,358,359,360,361,362,363,364,365,366,385,386,387,388,389,390,391,392,393,394,395,396,397,417,418,419,420,421,422,423,424,425,426,427,428,429,430,431,432,433,434,435,477,478,479,480,481,597	33.3333	1,2,3,4,5,6,7,8,9,10,11,12,13,14,15,16,17,18,19,20,21,22,23,24,25,26,27,28,29,30,39,40,41,42,43,44,50,51,52,53,54,55,56,57,82,83,84,85,86,87,88,96,97,98,99,100,101,102,178,179,180,181,182,195,196,197,198,199,200,201,202,203,204,222,223,224,225,226,255,256,257,258,259,260,261,262,263,264,265,313,314,315,316,317,318,319,320,321,322,323,324,325,326,327,328,329,330,331,332,333,334,335,344,345,346,347…	23.4506	1,2,3,161,162,163,164,165,166,167,168,169,170,197,198,199,200,201,202,203,345,346,347,348,349,350,351,352,353,354,355,356,357,358,359,360,361,362,363,364,365,366,367,368,369,370,371,372,373,374,375,376,377,378,379,380,381,382,383,384,385,386,387,388,389,390,391,392,393,394,395,396,397,398,399,400,401,402,403,404,405,406,407,408,409,410,411,412,413,414,415,416,417,418,419,420,421,422,423,424,425,4…	36.3484	313,314,315,316,317,318,319,320,321,322,323,324,325,326,327,328,329,330,331,332,333,334,335,336,337,338,339,340,341,344,345,346,347,348,349,350,351,352,353,354,355,356,357,358,359,360,361,362,363,364,365,366,367,368,369,370,371,372,373,374,375,376,377,378,379,380,381,382,383,384,385,386,387,388,389,390,391,392,393,394,395,396,397,398,399,400,401,402,403,404,405,406,407,408,409,410,411,412,413,414…
A2A2Z9	16.5183	256,257,258,259,260,261,262,263,264,265,266,267,268,269,270,271,272,273,274,275,276,277,278,279,280,281,282,283,284,285,286,287,288,289,290,291,292,293,294,295,296,297,298,299,300,301,302,303,304,305,306,307,308,309,310,311,312,313,314,315,316,317,318,319,320,321,322,323,324,325,326,327,328,329,330,331,405,406,407,408,409,410,411,412,413,414,415,416,417,418,419,420,421,422,423,424,425,426,427,465…	11.8694	1,2,3,4,5,259,260,263,264,265,266,267,268,269,270,271,272,273,274,275,276,277,278,279,280,281,282,283,284,285,286,287,288,289,290,291,292,293,294,295,296,297,298,299,300,301,302,303,304,305,306,307,308,309,310,311,312,313,314,315,316,317,318,319,320,321,322,323,324,325,326,327,328,329,330,408,411,412,413,414,415,416,417,418,420,421,425,469,524,525,526,527,528,529,530,531,532,533,534,535,536,537,5…	15.9248	279,280,281,282,283,284,285,286,287,288,289,290,291,292,393,394,395,396,397,398,399,400,401,402,403,404,405,406,407,408,409,410,411,412,413,414,415,416,417,418,419,420,421,422,423,424,425,426,427,428,429,430,431,432,433,434,435,436,437,438,439,440,441,513,514,515,516,517,518,519,520,521,522,523,524,525,526,527,528,529,530,531,532,533,555,556,557,558,559,560,561,562,563,564,565,566,567,568,569,570…	7.81405	279,280,281,282,283,284,285,286,287,288,289,290,291,292,552,553,554,555,556,557,558,559,560,561,562,563,564,565,566,567,568,569,570,608,609,610,611,612,613,614,615,616,617,618,619,620,621,622,623,751,752,753,754,755,756,757,758,759,760,761,762,795,796,797,798,799,800,801,802,803,804,805,806,807,808,809,810,811,812	65.3808	1,2,3,4,5,6,20,21,22,62,63,64,65,66,67,161,162,163,164,252,253,254,255,256,257,258,259,260,261,262,263,264,265,266,267,268,269,270,271,272,273,274,275,276,277,278,279,280,281,282,283,284,285,286,287,288,289,290,291,292,293,294,295,296,297,298,299,300,301,302,303,304,305,306,307,308,309,310,311,312,313,314,315,316,317,318,319,320,321,322,323,324,325,326,327,328,329,330,331,332,333,334,335,336,337,…	13.0564	1,2,3,4,5,6,7,8,9,10,11,12,13,14,15,16,18,249,250,251,252,253,254,255,256,257,258,259,260,261,262,263,264,265,266,267,268,269,270,271,272,273,274,275,276,277,278,279,280,281,282,283,284,285,286,287,288,289,290,291,292,293,294,295,296,297,298,299,300,301,302,303,304,305,306,307,308,309,310,311,312,313,314,315,316,317,318,319,320,321,322,323,324,325,326,327,328,329,330,331,332,333,334,335,336,337,5…	5.53907	5,7,128,129,130,131,319,320,321,322,323,324,325,326,327,328,540,541,542,648,649,650,651,652,653,654,655,735,736,737,738,739,740,741,950,951,952,953,954,955,956,957,958,959,981,982,983,984,985,986,987,988,989,990,991,1005	46.6864	10,11,12,13,14,15,16,17,18,19,20,259,260,261,262,263,264,265,266,267,268,269,270,271,272,273,274,275,276,277,278,279,280,281,282,283,284,285,286,287,288,289,290,291,292,293,294,295,296,297,298,299,300,301,302,303,304,305,306,307,308,309,310,311,312,313,314,315,316,317,318,319,320,321,322,323,324,325,326,327,328,329,330,331,332,333,334,355,356,357,358,359,360,361,362,363,364,365,397,398,399,400,40…	0	0	10.6825	1,2,3,4,6,7,8,281,282,283,284,285,286,287,288,289,290,291,292,293,294,295,296,297,298,305,306,307,308,309,310,311,312,313,314,315,316,317,318,319,320,321,322,323,324,325,326,327,417,418,419,420,421,422,423,424,425,426,427,428,429,533,534,535,536,537,538,539,540,541,542,543,544,545,546,547,548,549,550,551,552,553,554,648,649,650,651,652,653,654,709,710,711,712,767,914,915,916,917,918,919,920,921,9…	34.4214	1,2,3,4,5,6,17,18,19,20,21,22,23,28,29,30,31,32,44,45,46,47,48,49,50,51,52,53,54,55,56,57,58,59,60,61,62,63,64,65,66,74,75,76,77,78,79,80,81,82,83,85,101,102,103,104,124,125,126,263,264,265,266,267,268,269,270,271,272,273,274,275,276,277,278,279,280,281,282,283,284,285,286,287,288,289,290,291,292,293,294,295,296,297,298,299,300,301,302,303,304,305,306,307,308,309,310,311,312,313,314,315,316,317,3…	25.0247	1,2,3,19,228,229,230,231,232,233,234,235,236,237,254,255,256,257,258,259,260,261,262,263,264,265,266,267,268,269,270,271,272,273,274,275,276,277,278,279,280,281,282,283,284,285,286,287,288,289,290,291,292,293,294,295,296,297,298,299,300,301,302,303,304,305,306,307,308,309,310,311,312,313,314,315,316,317,318,319,320,321,322,323,324,325,326,327,328,329,330,331,332,333,334,335,336,337,338,355,356,35…	26.3106	1,2,3,4,5,6,7,8,9,10,11,12,13,14,15,16,17,18,19,20,21,22,227,228,229,230,231,232,233,234,235,236,237,238,239,240,241,242,243,244,245,246,247,248,249,250,251,252,253,254,255,256,257,258,259,260,261,262,263,264,265,266,267,268,269,270,271,272,273,274,275,276,277,278,279,280,281,282,283,284,285,286,287,288,289,290,291,292,293,294,295,296,297,298,299,300,301,302,303,304,305,306,307,308,309,310,311,31…
A2A368	29.0123	1,2,3,4,5,6,7,8,9,10,11,12,13,14,15,16,17,18,19,20,21,22,23,24,25,26,27,30,31,32,33,36,37,38,39,41,42,43,44,45,46,47,48,49,50,51,52,53,54,55,56,57,58,59,60,61,62,73,74,75,76,77,78,79,80,81,82,83,84,85,86,87,88,89,90,91,92,93,94,95,96,97,98,99,100,101,102,103,104,105,106,107,108,324	22.2222	1,2,3,4,5,6,7,8,9,10,11,12,13,14,15,16,17,18,50,51,52,57,58,61,62,69,73,74,75,76,77,78,79,80,81,82,83,84,85,86,87,88,89,90,91,92,93,94,95,96,97,98,99,100,101,102,103,104,105,106,107,108,109,110,317,318,319,320,321,322,323,324	0	0	15.1235	70,71,72,73,74,75,76,77,78,79,80,81,82,83,84,85,86,87,88,89,90,91,92,93,94,95,96,97,98,99,100,101,102,103,104,310,311,312,313,314,315,316,317,318,319,320,321,322,323	46.2963	1,2,3,4,5,6,7,8,9,10,11,12,13,14,15,16,17,18,19,20,21,22,23,24,25,26,27,28,29,30,31,32,33,34,35,36,37,38,39,40,41,42,43,44,45,46,47,48,49,50,51,52,53,54,55,56,57,58,59,60,61,62,63,64,65,66,67,68,69,70,71,72,73,74,75,76,77,78,79,80,81,82,83,84,85,86,87,88,89,90,91,92,93,94,95,96,97,98,99,100,101,102,103,104,105,106,107,108,109,110,111,112,113,114,115,116,117,118,195,196,197,198,199,200,284,300,301…	40.1235	1,2,3,4,5,6,7,8,9,10,11,12,13,14,15,16,17,18,19,20,21,22,23,24,25,26,27,28,29,30,31,32,33,34,35,36,37,38,39,40,41,42,43,44,45,46,47,48,49,50,51,52,53,54,55,56,57,58,59,60,61,62,63,64,65,66,67,68,69,70,71,72,73,74,75,76,77,78,79,80,81,82,83,84,85,86,87,88,89,90,91,92,93,94,95,96,97,98,99,100,101,102,103,104,105,106,107,108,109,110,111,112,113,114,115,116,117,118,119,314,315,316,317,318,319,320,321…	15.4321	1,3,6,7,44,45,46,47,48,83,84,85,86,87,88,89,90,91,92,93,94,95,96,97,98,99,100,101,102,103,104,105,106,107,108,109,192,193,194,195,196,197,198,199,300,301,302,303,304,305	41.358	1,2,3,4,5,6,7,8,9,10,11,12,13,14,15,16,17,18,19,20,21,22,23,24,25,26,27,28,29,30,31,32,33,34,35,36,37,38,39,40,41,42,43,44,45,46,47,48,49,50,51,52,53,54,55,56,57,58,59,60,61,62,63,64,65,66,67,68,69,70,71,72,73,74,75,76,77,78,79,80,81,82,83,84,85,86,87,88,89,90,91,92,93,94,95,96,97,98,99,100,101,102,103,104,105,106,107,108,109,110,111,302,303,304,305,306,307,308,309,310,311,312,313,314,315,316,317…	22.2222	1,2,3,4,5,6,7,8,9,10,11,12,13,14,15,16,17,18,19,20,21,22,23,24,25,26,27,28,29,30,31,32,33,34,35,36,37,38,39,40,41,42,43,44,45,46,47,48,49,50,51,52,53,54,55,56,57,58,59,60,61,62,63,64,65,66,67,68,69,70,71,72	23.7654	1,2,3,4,5,6,7,8,9,10,11,12,13,52,53,54,55,56,57,58,59,60,61,62,63,64,65,74,75,76,77,78,79,80,81,82,83,84,85,86,87,88,89,90,91,92,93,94,95,96,97,98,99,100,101,102,103,104,105,106,107,309,310,311,312,313,314,315,316,317,318,319,320,321,322,323,324	41.358	1,2,3,4,5,6,7,8,9,10,11,12,13,14,15,16,17,18,19,20,21,22,39,40,41,42,43,44,45,46,47,58,59,60,61,62,63,64,65,66,67,68,69,77,78,79,80,81,82,83,84,85,86,87,88,89,90,91,92,93,94,95,96,97,98,99,100,101,102,103,104,105,106,107,127,128,129,130,131,132,133,134,197,198,199,200,201,202,233,234,235,236,237,238,239,240,241,242,243,244,245,246,265,266,267,268,269,270,271,272,273,280,281,282,283,284,285,299,30…	39.1975	1,2,3,4,5,6,7,8,9,10,11,12,13,14,15,16,17,18,19,20,21,22,23,35,36,37,38,39,40,41,42,43,44,45,46,47,48,49,50,51,52,53,54,55,56,57,58,59,60,61,62,63,64,65,66,67,68,69,70,71,72,73,74,75,76,77,78,79,80,81,82,83,84,85,86,87,88,89,90,91,92,93,94,95,96,97,98,99,100,101,102,103,104,105,106,107,108,109,110,111,112,113,114,115,116,128,129,130,131,132,133,134,135,136,137,138,195,196,197,198,318,319,320,321,…	34.8765	1,2,3,4,5,6,7,8,9,10,11,12,13,14,15,16,17,18,19,20,21,22,23,24,25,26,27,28,29,30,31,32,33,34,35,36,37,38,39,40,41,42,43,44,45,46,47,48,49,50,51,52,53,54,55,56,57,58,59,60,61,62,63,64,65,66,67,68,69,70,71,72,73,74,75,76,77,78,79,80,81,82,83,84,85,86,87,88,89,90,91,92,93,94,95,96,97,98,99,100,101,102,103,104,105,106,107,108,320,321,322,323,324
A2A3K4	25.9947	1,28,34,35,36,38,39,40,41,42,308,310,311,312,313,314,316,318,331,335,336,337,338,339,340,341,342,343,344,345,346,347,348,349,350,351,354,355,356,357,392,398,399,400,401,402,403,404,405,406,407,408,409,410,411,412,413,414,415,416,417,418,419,420,421,430,431,432,433,434,435,436,441,446,447,467,468,472,473,474,475,476,477,478,479,480,481,482,485,486,487,488,489,490,491,492,493,494,495,496,497,498,49…	24.0053	1,2,3,4,5,6,7,8,27,34,35,36,37,130,132,316,317,318,319,321,322,324,327,331,332,333,334,335,336,337,338,339,340,341,342,343,344,345,346,347,348,349,350,351,352,353,354,355,356,402,403,404,405,406,407,408,409,415,416,417,418,419,420,421,431,432,433,476,477,478,479,480,481,482,483,484,485,486,487,488,489,490,491,492,493,494,495,496,497,498,499,500,501,502,503,504,505,506,507,508,509,510,511,512,513,…	0	0	0	0	41.6446	1,2,3,4,5,6,7,8,9,10,11,12,13,14,15,16,17,25,26,27,28,29,30,31,32,33,34,35,36,37,38,39,40,127,128,129,130,131,132,133,134,135,136,137,307,308,309,310,311,312,313,314,315,316,317,318,319,320,321,322,323,324,325,326,327,328,329,330,331,332,333,334,335,336,337,338,339,340,341,342,343,344,345,346,347,348,349,350,351,352,353,388,389,390,391,392,393,394,395,396,397,398,399,400,401,402,403,404,405,406,4…	18.9655	1,2,3,4,5,6,7,8,9,10,11,12,13,14,474,475,476,477,478,479,480,481,482,483,484,485,486,487,488,489,490,491,492,493,494,495,496,497,498,499,500,501,502,503,504,505,506,507,508,509,510,511,512,513,514,515,516,517,518,519,520,521,522,523,524,525,526,527,528,529,530,531,532,533,534,535,536,537,538,539,540,541,542,543,544,545,546,547,548,549,550,551,552,553,554,555,556,557,558,559,560,561,562,563,564,56…	18.5676	3,6,8,27,28,29,30,31,32,33,34,35,124,125,126,127,128,129,130,131,132,133,134,135,136,137,308,309,310,311,339,340,341,342,343,344,345,346,347,348,349,350,351,352,353,354,435,436,437,438,439,440,461,462,463,464,465,466,467,468,469,470,471,472,473,474,475,490,491,492,493,494,495,496,497,498,499,500,501,502,503,504,505,506,507,508,509,510,511,512,513,514,515,516,517,518,519,520,521,527,528,529,530,53…	42.3077	1,2,3,4,5,6,7,8,28,29,30,31,32,33,34,35,36,37,38,41,42,43,44,45,46,51,52,53,54,55,56,57,58,59,60,61,62,63,64,65,66,67,68,69,70,71,72,73,124,125,126,127,128,129,130,131,132,133,134,135,136,137,138,310,311,312,313,314,315,316,317,318,319,320,321,322,323,334,335,336,337,338,339,340,341,342,343,344,345,346,347,348,349,350,351,352,353,354,355,356,357,384,385,386,387,388,389,390,391,392,393,394,395,396…	0.132626	751	14.7215	1,2,3,4,5,6,124,125,126,127,128,311,312,313,487,488,489,490,491,492,493,494,495,496,497,498,499,500,501,502,503,504,515,516,517,518,519,520,521,522,523,524,525,526,527,528,529,530,531,532,533,534,535,536,537,538,539,540,541,542,543,544,545,546,547,548,549,550,551,552,563,564,565,566,567,568,569,570,571,572,573,574,575,576,577,578,579,580,581,582,583,584,605,606,607,608,609,610,742,743,744,745,746…	25.5968	1,2,3,4,5,6,7,8,9,10,11,12,13,14,15,16,17,18,25,27,28,29,30,31,32,33,34,35,36,37,38,39,192,193,194,222,223,224,225,226,227,228,229,230,231,307,308,309,310,311,312,313,314,315,316,339,340,341,342,343,344,345,346,347,354,355,356,357,358,359,367,368,369,370,371,372,373,374,375,376,379,380,381,382,383,384,385,386,387,388,389,390,391,392,393,394,404,405,406,407,408,409,410,411,412,413,414,415,416,436,…	29.5756	1,2,3,4,5,6,7,8,9,10,11,12,131,132,133,134,135,136,137,138,225,226,227,303,304,305,306,307,308,309,310,311,312,313,314,315,316,338,339,340,341,342,343,344,345,346,347,348,349,350,351,394,395,407,408,409,410,411,412,413,414,422,423,424,425,426,436,437,438,439,440,441,442,454,455,456,457,458,459,460,461,462,463,464,465,466,467,468,469,470,471,472,473,474,475,476,477,478,479,480,481,482,483,484,485,…	41.5119	1,2,3,4,5,6,7,8,9,10,11,12,13,14,15,16,17,18,19,20,21,22,23,24,25,26,27,28,29,30,31,308,309,310,311,312,313,314,315,316,317,318,319,320,321,322,323,324,325,326,327,328,329,330,331,332,333,334,335,336,337,338,339,340,341,342,343,344,345,346,347,348,349,350,351,352,353,354,355,356,357,358,359,360,361,362,363,364,365,366,367,368,369,370,371,372,373,375,376,377,378,379,380,381,382,383,384,385,386,387…
A2A3L6	39.3471	1,2,3,4,5,6,7,8,9,10,11,12,13,14,15,16,17,18,19,20,21,22,23,24,25,26,27,28,29,30,31,32,33,34,35,40,41,42,43,44,45,46,47,48,49,50,51,52,53,60,61,62,63,65,99,100,101,102,103,104,105,106,107,108,109,113,114,337,392,393,394,395,396,410,411,412,413,414,416,417,418,419,420,421,422,423,424,425,426,427,428,429,430,431,432,433,434,435,436,437,438,439,440,441,442,443,444,445,446,447,448,449,450,451,452,453…	26.6323	1,2,3,4,5,6,7,8,9,10,11,12,13,14,15,16,17,18,19,20,21,22,23,24,25,26,27,28,29,30,31,32,33,34,35,36,37,41,42,43,44,45,46,47,49,110,306,418,419,420,421,422,423,424,425,426,427,428,429,430,431,432,433,434,435,436,437,438,439,440,441,442,443,444,445,446,447,448,449,450,451,452,453,454,455,456,457,458,459,460,461,462,463,464,465,466,467,468,469,470,471,472,473,474,475,476,477,478,531,533,534,535,536,5…	0	0	7.90378	4,5,6,7,8,9,10,11,12,13,14,15,16,17,18,19,20,21,22,23,24,25,26,27,28,182,183,184,185,186,187,188,189,190,191,192,193,194,195,196,197,198,199,200,201,202	59.7938	1,2,3,4,5,6,7,8,9,10,11,12,13,14,15,16,17,18,19,20,21,22,23,24,25,26,27,28,29,30,31,32,33,34,35,36,37,38,39,40,41,42,43,44,45,46,47,48,49,50,51,52,53,54,55,107,108,109,110,111,112,113,114,115,148,149,150,151,152,153,154,168,169,170,171,172,173,174,175,176,177,178,179,180,181,182,183,184,185,186,187,188,189,190,191,192,193,194,195,196,197,198,199,200,201,202,203,204,205,206,207,208,209,210,211,212…	28.866	1,2,3,4,5,6,7,8,9,10,11,12,13,14,15,16,17,18,19,20,21,22,23,24,25,26,27,28,29,30,31,32,33,34,35,36,37,38,39,40,41,42,43,44,45,46,47,48,49,50,51,52,53,54,55,56,57,58,59,410,411,412,413,414,415,416,417,418,419,420,421,422,423,424,425,426,427,428,429,430,431,432,433,434,435,436,437,438,439,440,441,442,443,444,445,446,447,448,449,450,451,452,453,454,455,456,457,458,459,460,461,462,463,464,465,466,467…	24.5704	1,2,3,4,5,7,9,10,11,12,13,14,15,16,17,18,19,20,21,22,148,149,150,151,152,153,420,421,422,423,424,425,426,427,428,429,430,431,432,433,434,435,436,437,438,439,440,441,442,443,444,445,446,447,448,449,450,475,476,477,478,479,480,481,482,483,484,485,486,487,488,489,490,491,492,493,494,495,496,497,498,499,500,501,502,503,504,505,506,507,508,509,510,511,512,513,516,517,518,519,520,521,522,523,524,525,52…	46.0481	1,2,3,4,5,6,7,8,9,10,11,12,13,14,15,16,17,18,19,20,21,22,23,24,25,26,27,28,29,30,31,32,33,34,35,36,37,38,147,148,149,150,151,152,153,154,155,156,157,178,179,180,181,182,183,184,185,186,187,188,189,190,191,192,193,194,195,196,286,287,288,289,290,291,292,293,294,295,296,297,298,299,300,342,343,344,345,346,347,348,349,350,351,352,353,354,355,356,357,384,385,386,387,388,389,390,391,392,393,394,395,41…	7.73196	1,2,3,4,5,6,7,8,9,10,11,12,13,14,15,16,17,18,19,20,21,22,23,24,25,26,27,28,29,555,556,557,558,561,562,564,565,566,567,568,569,570,571,572,573	24.7423	1,2,3,4,5,6,7,8,9,10,11,12,13,14,15,16,17,18,19,20,21,22,23,24,25,26,27,28,29,30,31,45,46,47,109,110,111,112,113,114,115,116,223,224,225,226,227,344,345,346,347,348,349,350,351,352,383,384,385,386,387,388,389,424,425,426,427,428,429,430,431,432,433,434,435,436,437,438,439,440,441,442,443,444,445,446,447,448,449,450,451,452,453,454,455,456,457,458,459,460,461,462,463,464,465,466,467,468,469,470,47…	27.8351	1,2,3,4,5,6,7,8,9,10,11,12,13,14,15,16,17,18,19,20,21,22,23,24,25,26,27,28,29,109,110,111,112,113,114,115,116,207,208,209,210,211,212,221,222,223,224,225,226,227,228,229,230,231,383,384,385,386,387,388,389,414,415,416,417,418,419,420,421,422,423,424,425,435,436,437,438,439,440,441,442,443,444,445,446,447,448,449,450,451,452,453,454,455,456,457,463,464,465,466,467,468,469,470,471,472,473,474,475,4…	47.7663	1,2,3,4,5,6,7,8,9,10,11,12,13,14,15,16,17,18,19,20,21,22,23,24,25,26,27,28,29,30,31,32,39,40,41,42,43,44,45,46,47,48,49,50,51,52,53,54,55,56,57,58,59,60,61,62,63,64,65,66,67,68,69,70,71,72,73,74,75,76,77,91,92,93,94,95,96,97,106,107,108,109,110,111,112,113,114,115,116,117,118,146,147,148,149,150,151,152,153,154,155,156,157,158,159,344,345,346,347,348,349,386,387,388,389,390,411,412,413,414,415,41…	34.1924	1,2,3,4,5,6,7,8,9,10,11,12,13,14,15,16,17,18,19,20,21,22,23,24,25,26,388,389,390,391,392,393,416,417,418,419,420,421,422,423,424,425,426,427,428,429,430,431,432,433,434,435,436,437,438,439,440,441,442,443,444,445,446,447,448,449,450,451,452,453,454,455,456,457,458,459,460,461,462,463,464,465,466,467,468,469,470,471,472,473,474,475,476,477,478,479,480,481,482,483,484,485,486,487,488,489,490,491,49…
A2A3N6	31.7865	215,216,218,219,220,221,287,288,289,290,291,292,293,294,295,298,306,307,308,309,310,312,317,318,319,320,321,322,323,324,325,326,327,328,329,330,331,332,333,404,408,409,410,411,412,413,414,415,416,439,440,441,442,444,445,446,447,451,453,454,455,456,457,458,459,460,461,462,463,464,465,466,467,468,469,470,471,472,473,474,475,476,477,478,479,480,481,482,483,484,485,486,487,488,491,492,493,494,495,499…	29.6984	1,2,3,4,5,6,7,8,9,18,19,20,21,22,24,25,27,28,214,215,216,217,218,219,220,221,222,223,287,288,289,290,291,292,293,294,295,296,297,298,299,300,301,302,303,304,305,306,307,308,309,310,311,312,313,314,315,316,317,318,319,320,321,322,323,324,325,326,327,328,329,330,331,332,333,334,408,409,410,411,412,413,414,415,416,417,418,441,442,444,445,446,449,453,454,455,456,457,458,459,460,461,462,463,464,465,46…	0	0	8.93271	398,399,400,401,402,403,404,405,406,407,408,409,410,411,412,413,414,415,416,417,418,419,420,421,422,423,424,425,426,674,675,676,677,678,679,680,681,682,683,684,685,686,710,711,712,713,714,715,716,717,718,719,720,721,722,723,724,725,726,727,728,729,730,731,850,851,852,853,854,855,856,857,858,859,860,861,862	51.0441	1,2,3,4,5,6,7,8,9,10,11,12,13,14,15,16,17,18,19,20,21,22,23,24,25,26,27,28,29,30,31,32,33,34,35,45,46,47,48,49,50,51,52,53,54,71,72,73,74,75,76,128,208,209,210,211,212,213,214,215,216,217,218,219,220,221,222,223,224,225,226,227,282,283,284,285,286,287,288,289,290,291,292,293,294,295,296,297,298,299,300,301,302,303,304,305,306,307,308,309,310,311,312,313,314,315,316,317,318,319,320,321,322,323,324…	21.4617	1,2,3,4,5,6,7,8,9,10,11,12,19,20,21,22,23,24,25,26,27,28,29,30,31,32,43,44,45,46,47,48,49,50,215,216,217,218,219,220,221,404,405,406,407,408,409,410,411,412,413,414,415,416,417,418,419,420,421,422,423,424,425,426,457,458,459,460,461,462,463,464,465,466,467,468,469,470,471,472,473,474,475,476,477,478,479,480,481,710,711,712,713,714,715,716,717,718,719,720,721,722,723,724,725,726,727,728,729,730,73…	22.2738	2,5,8,9,10,15,16,17,18,19,20,21,22,23,24,25,26,27,28,29,30,46,47,70,71,72,73,74,75,76,77,127,128,129,321,322,323,324,325,326,327,328,329,330,331,332,333,334,335,336,401,402,403,404,405,406,407,408,409,410,411,412,413,414,415,416,417,418,419,420,421,422,423,424,425,426,427,428,429,430,452,453,454,455,456,457,458,459,460,461,462,463,464,465,466,467,468,469,470,471,472,473,474,475,476,477,478,479,48…	47.0998	1,2,3,4,5,6,7,8,9,10,11,12,13,14,15,16,17,18,19,20,21,22,23,24,25,26,27,28,29,30,31,47,48,49,50,51,52,53,54,207,208,209,210,211,212,213,214,215,216,217,218,219,220,221,222,223,224,225,226,227,228,277,278,279,280,281,282,283,284,285,286,287,288,289,290,291,292,293,294,295,296,297,298,299,300,301,302,303,304,305,306,307,308,309,310,311,312,313,314,315,316,317,318,319,320,321,322,323,324,325,326,327…	6.72854	805,806,807,808,809,810,811,812,813,814,815,816,817,818,819,820,821,822,823,824,825,826,827,828,829,830,831,832,833,834,835,836,837,838,839,840,841,842,843,844,845,846,847,848,849,850,851,852,853,854,855,856,857,858,859,860,861,862	19.2575	1,2,3,4,5,6,7,19,20,21,22,23,24,25,26,27,28,29,47,48,49,212,213,214,215,216,217,218,219,220,221,222,223,284,285,286,287,288,289,290,291,292,293,294,295,296,297,298,299,300,318,319,320,321,322,323,324,405,406,407,408,409,410,411,412,413,414,415,416,417,418,419,420,421,422,423,424,437,438,439,440,441,442,443,444,468,469,470,471,472,473,474,475,476,477,516,517,518,519,520,521,522,523,712,713,714,715…	32.1346	1,2,3,4,6,7,8,9,10,11,12,13,14,15,16,17,18,19,20,21,44,45,46,47,193,194,195,196,197,198,199,204,205,206,207,208,209,210,211,212,213,214,215,216,217,218,219,220,221,222,223,224,225,226,227,228,229,230,231,282,283,284,285,286,287,288,289,290,291,292,293,294,295,296,297,298,299,300,301,302,303,304,305,306,307,308,313,314,315,316,317,318,319,320,321,322,323,325,326,327,328,329,331,332,333,334,335,336…	50.348	1,2,3,4,5,6,7,8,9,10,11,12,13,14,15,16,17,18,19,20,21,22,23,24,25,26,27,28,29,30,31,32,33,34,35,47,48,69,70,71,72,73,74,75,125,126,210,211,212,213,214,215,216,217,218,219,220,221,222,223,224,225,226,227,228,238,239,240,241,242,243,244,275,276,277,278,279,280,281,282,283,284,285,286,287,288,289,290,291,292,293,294,295,296,297,298,299,300,301,302,303,311,312,313,314,315,316,317,318,319,320,321,322,…	38.8631	1,2,3,4,5,6,7,8,9,10,11,12,13,14,15,16,17,18,19,20,21,22,23,24,25,215,216,217,218,219,220,221,222,282,283,284,285,286,287,288,289,290,291,292,293,294,295,296,297,298,299,300,310,317,318,319,320,321,322,323,324,325,326,327,363,364,368,372,373,374,375,376,377,379,380,381,382,383,401,402,403,404,405,406,407,408,409,410,411,412,413,414,415,416,417,418,419,420,421,422,423,424,425,426,427,428,429,430,4…
A2AJT9	71.73	1,2,3,4,5,6,7,8,9,10,11,12,13,14,15,16,17,18,19,20,21,22,23,24,25,26,27,28,29,30,31,32,33,34,35,36,37,38,39,40,41,42,43,44,45,46,47,48,49,50,51,52,53,54,55,56,57,58,59,60,61,62,63,64,65,66,67,68,69,70,71,72,73,74,75,76,77,78,79,80,81,82,83,84,85,86,87,88,89,90,91,92,93,94,95,96,97,98,99,100,101,102,103,104,105,106,107,108,109,110,111,112,113,114,115,116,117,118,119,120,121,122,123,124,125,126,127…	53.8678	1,2,3,4,5,6,7,8,9,10,11,12,13,14,15,16,17,18,19,20,21,22,23,24,25,26,27,28,29,30,31,32,33,34,35,36,37,38,39,48,49,50,51,52,53,54,55,56,57,58,59,60,61,62,63,64,65,66,67,68,69,70,71,72,73,74,75,76,77,80,81,82,83,85,86,87,88,89,98,99,100,101,102,103,104,105,106,107,108,109,110,111,112,113,114,115,116,117,118,119,120,121,122,123,124,125,126,127,128,129,130,131,132,133,134,135,136,137,138,139,140,141,…	0	0	1.68776	412,413,414,415,416,417,418,419,420,421,422,423	80.3094	1,2,3,4,5,6,7,8,9,10,11,12,13,14,15,16,17,18,19,20,21,22,23,24,25,26,27,28,29,30,31,32,33,34,35,36,37,38,39,40,41,42,43,44,45,46,47,48,49,50,51,52,53,54,55,56,57,58,59,60,61,62,63,64,65,66,67,68,69,70,71,72,73,74,75,76,77,78,79,80,81,82,83,84,85,86,87,88,89,90,91,92,93,94,95,96,97,98,99,100,101,102,103,104,105,106,107,108,109,110,111,112,113,114,115,116,117,118,119,120,121,122,123,124,125,126,127…	54.2897	1,2,3,4,5,6,7,8,9,10,11,12,13,14,15,16,17,18,19,20,21,22,23,24,29,30,31,32,33,34,35,36,37,38,39,40,41,42,43,44,45,46,47,48,49,50,51,52,53,54,55,56,57,58,59,60,61,62,63,64,65,66,67,74,75,76,77,78,79,80,81,82,83,84,85,86,87,88,89,90,91,92,93,94,95,96,97,98,99,100,101,102,103,104,105,106,107,108,109,110,111,112,113,114,115,116,117,118,119,120,121,122,123,124,125,126,127,128,129,130,131,132,133,134,1…	31.5049	3,5,7,8,11,12,13,14,15,16,17,34,35,36,37,38,39,40,55,56,57,58,59,60,61,62,63,64,65,66,73,74,75,76,77,78,79,80,81,82,83,84,94,95,96,97,98,99,100,101,102,103,104,105,106,107,108,109,110,130,131,132,133,134,135,136,137,138,139,140,141,142,143,144,145,146,147,148,149,150,151,152,153,154,155,156,157,158,159,212,213,214,215,216,233,234,235,236,237,238,239,240,241,242,243,244,245,246,247,248,249,250,251…	74.2616	1,2,3,4,5,6,7,8,9,10,11,12,13,14,15,16,17,18,19,20,21,22,23,24,25,26,27,28,29,30,31,32,33,34,35,36,37,38,39,40,41,42,43,44,45,46,47,48,49,50,51,52,53,54,55,56,57,58,59,60,61,62,63,64,65,66,67,68,69,70,71,72,73,74,75,76,77,78,79,80,81,82,83,84,85,86,87,88,89,90,91,92,93,94,95,96,97,98,99,100,101,102,103,104,105,106,107,108,109,110,111,112,113,114,115,116,117,118,119,120,121,122,123,124,125,126,127…	48.2419	1,2,3,4,5,6,7,8,9,10,11,12,13,14,15,16,17,18,19,20,21,22,23,24,25,26,27,28,29,30,31,32,33,34,35,36,37,38,39,40,41,42,43,44,45,46,47,48,49,50,51,52,53,54,55,56,57,58,59,60,61,62,63,64,65,66,67,68,69,70,71,72,73,74,75,76,77,78,79,80,81,82,83,84,85,86,87,88,89,90,91,92,93,94,95,96,97,98,99,100,101,102,103,104,105,106,107,108,109,110,111,112,113,114,115,116,117,118,119,120,121,122,123,124,125,126,127…	28.27	1,2,3,4,5,6,7,8,9,10,11,12,13,14,15,16,17,18,19,23,24,25,26,27,28,29,30,31,32,33,34,51,52,53,54,55,56,57,58,59,60,61,129,130,131,132,133,134,135,136,137,138,139,140,141,142,143,144,145,146,147,148,149,150,151,152,153,154,155,156,157,182,183,184,185,186,187,188,189,190,191,192,193,194,195,196,197,198,199,200,218,219,220,221,222,223,224,225,226,227,228,229,230,231,232,233,234,235,236,237,238,239,26…	72.2925	1,2,3,4,5,6,7,8,9,10,11,12,13,14,15,16,17,18,19,20,21,22,23,24,25,26,27,28,29,30,31,32,33,34,35,36,37,38,39,40,41,42,53,54,55,56,57,58,59,60,61,62,63,64,65,66,67,75,76,77,78,79,80,81,82,83,84,97,98,99,100,101,102,103,104,105,106,107,108,109,119,120,121,122,123,124,125,126,131,132,133,134,135,136,137,138,139,140,141,142,143,144,145,146,147,148,149,150,151,152,153,154,155,156,157,158,159,160,175,17…	78.0591	1,2,3,4,5,6,7,8,9,10,11,12,13,14,15,16,17,18,19,20,21,22,23,24,25,26,27,28,29,30,31,32,33,34,35,36,37,38,39,40,41,42,43,44,45,46,47,48,49,50,51,52,53,54,55,56,57,58,59,60,61,62,63,64,65,66,67,68,69,70,71,72,73,74,75,76,77,78,79,80,81,82,83,84,85,86,91,92,93,94,95,96,97,98,99,100,101,102,103,104,105,106,107,108,109,110,111,112,113,114,115,116,117,118,119,120,121,122,123,124,125,126,127,128,129,130…	100	1,2,3,4,5,6,7,8,9,10,11,12,13,14,15,16,17,18,19,20,21,22,23,24,25,26,27,28,29,30,31,32,33,34,35,36,37,38,39,40,41,42,43,44,45,46,47,48,49,50,51,52,53,54,55,56,57,58,59,60,61,62,63,64,65,66,67,68,69,70,71,72,73,74,75,76,77,78,79,80,81,82,83,84,85,86,87,88,89,90,91,92,93,94,95,96,97,98,99,100,101,102,103,104,105,106,107,108,109,110,111,112,113,114,115,116,117,118,119,120,121,122,123,124,125,126,127…
A2CJ06	38.0623	1,2,3,4,5,73,74,75,76,77,78,79,80,81,82,83,84,85,307,308,311,312,313,314,315,316,317,323,324,326,327,328,355,356,365,366,367,369,371,372,373,374,375,376,377,378,379,380,381,382,383,384,385,386,387,388,389,390,391,392,393,394,395,396,397,398,399,400,401,402,403,404,405,406,407,408,409,410,411,412,413,414,415,416,417,418,419,420,421,422,423,424,425,426,427,428,429,430,431,432,433,434,435,436,437,43…	30.6228	1,2,3,4,5,6,7,8,73,74,75,76,77,78,79,80,81,82,83,84,85,145,307,308,309,310,311,312,313,314,315,316,317,318,319,322,323,324,325,326,327,379,380,381,382,383,384,385,386,387,388,389,390,391,392,393,394,395,396,397,398,399,400,401,402,403,404,405,406,407,408,409,410,411,412,413,414,415,416,417,418,419,420,421,422,423,424,425,426,427,428,429,430,431,432,433,434,435,436,437,438,439,440,441,442,443,444,…	3.63322	505,506,507,508,509,510,511,512,513,514,515,516,517,518,519,520,521,522,523,524,525	4.32526	56,57,58,59,60,61,62,63,64,65,66,67,68,69,521,522,523,524,525,526,527,528,529,530,531	53.8062	1,2,3,4,5,6,7,8,9,52,53,54,55,56,57,58,59,60,61,62,63,64,65,66,67,68,69,70,71,72,73,74,75,76,77,78,79,80,81,82,83,84,85,86,87,137,138,139,140,141,142,143,144,145,146,261,262,263,264,265,266,267,268,269,270,288,291,292,293,294,295,296,297,298,299,300,301,302,303,304,305,306,307,308,309,310,311,312,313,314,315,316,317,318,319,320,321,322,323,324,325,326,327,328,329,330,331,332,333,334,335,336,337,3…	21.4533	1,2,3,4,5,6,7,8,9,10,11,12,365,369,370,371,372,373,374,375,376,377,378,379,380,381,382,383,384,385,386,387,388,389,390,391,392,393,394,395,396,397,398,399,400,401,402,403,404,405,406,407,408,409,410,411,412,413,414,415,416,417,418,419,420,421,422,423,424,425,426,427,428,429,430,431,432,433,434,435,436,437,438,439,440,441,442,443,444,445,446,447,448,449,450,451,452,453,454,455,456,457,458,459,460,…	14.7059	1,2,3,6,9,10,79,80,81,82,83,137,138,139,140,141,142,143,144,145,382,383,384,385,386,387,388,389,390,391,392,393,394,395,396,397,398,399,400,401,402,403,404,405,406,407,408,409,410,411,424,425,426,427,428,429,430,431,432,433,434,435,453,454,455,456,457,458,539,540,541,542,543,544,545,546,547,548,549,550,551,552,569,574,575	49.481	1,2,48,49,50,51,52,53,54,55,56,57,58,59,60,61,62,63,64,65,66,67,68,69,70,71,72,73,74,75,76,77,78,79,80,81,82,83,84,85,86,87,137,138,139,140,141,142,143,144,145,146,147,148,149,150,151,152,153,154,261,262,263,264,265,266,267,268,269,270,299,300,301,302,303,304,305,306,307,308,309,310,311,312,313,314,315,316,317,318,319,320,321,322,323,324,325,326,327,328,329,330,331,332,333,334,335,336,363,364,365…	0	0	25.0865	1,2,3,4,5,6,7,56,57,58,76,77,78,79,80,81,82,140,141,142,143,144,176,177,178,261,262,263,264,265,266,267,268,269,300,301,302,303,304,305,306,307,308,318,319,320,321,322,323,383,384,385,386,387,388,389,390,391,392,393,394,395,396,397,398,399,400,401,402,403,404,405,406,407,424,425,426,427,436,437,438,439,440,441,442,443,444,445,446,447,448,449,450,451,452,453,454,455,456,457,458,459,460,461,462,463…	31.3149	1,2,3,4,5,6,75,76,77,78,79,80,81,82,83,84,85,86,135,136,137,138,139,140,141,142,143,144,145,146,160,161,162,163,164,165,166,167,168,169,170,171,172,173,174,218,219,220,221,222,223,224,225,226,227,228,231,232,233,234,235,236,237,312,313,314,315,316,317,318,319,320,321,322,347,348,349,358,359,360,361,362,363,364,365,366,367,384,385,386,387,388,389,390,391,392,393,394,395,396,397,398,399,400,401,402…	38.4083	1,2,3,4,5,6,7,74,75,76,77,78,79,80,81,82,83,119,120,121,122,136,137,138,139,140,141,142,143,144,145,146,258,259,260,261,262,263,264,265,266,267,268,269,270,310,311,312,313,314,315,316,317,318,319,320,321,322,323,324,325,344,345,346,347,348,349,362,363,364,365,366,367,376,377,378,379,380,381,382,383,384,385,386,387,388,389,390,391,392,393,394,395,396,397,398,399,400,401,402,403,404,405,406,407,408…	39.6194	1,2,3,4,5,6,7,298,299,300,301,302,303,304,305,306,307,308,309,310,311,312,313,314,315,316,317,318,319,320,321,322,323,324,325,326,327,328,335,336,337,338,339,340,341,342,343,344,345,346,347,348,349,350,351,352,353,354,355,356,357,358,359,360,361,362,363,364,365,366,367,368,369,370,371,372,373,374,375,376,377,378,379,380,381,382,383,384,385,386,387,388,389,390,391,392,393,394,395,396,397,398,399,4…
A2PYH4	12.7526	19,20,21,22,23,26,27,28,29,30,33,45,46,47,48,49,50,52,53,54,55,56,57,58,59,60,61,62,63,64,68,69,70,71,72,73,103,104,105,106,107,108,109,110,111,132,133,134,135,136,137,139,143,144,145,146,147,148,149,150,190,199,200,201,205,207,1105,1106,1107,1108,1109,1110,1111,1112,1113,1115,1116,1117,1118,1119,1120,1121,1122,1123,1124,1125,1126,1127,1128,1129,1130,1131,1132,1133,1134,1135,1136,1137,1138,1139,1…	8.223	1,2,3,4,5,22,27,28,29,30,31,43,45,46,47,48,49,50,51,52,53,54,55,56,57,58,59,60,62,63,72,73,135,136,139,148,196,202,203,204,205,1106,1107,1108,1109,1110,1111,1112,1113,1114,1115,1116,1117,1118,1119,1120,1121,1122,1123,1124,1125,1126,1127,1128,1129,1130,1131,1132,1133,1134,1135,1136,1137,1208,1247,1249,1250,1260,1282,1295,1296,1297,1298,1299,1301,1303,1304,1305,1306,1307,1308,1309,1310,1311,1312,13…	0	0	1.46341	50,51,52,53,54,55,56,753,754,755,756,757,758,759,760,761,762,763,764,765,766	33.8676	1,2,3,4,5,6,7,8,9,10,11,12,13,14,15,16,17,18,19,20,21,22,23,24,25,26,27,28,29,30,31,32,33,34,35,36,37,38,39,40,41,42,43,44,45,46,47,48,49,50,51,52,53,54,55,56,57,58,59,60,61,62,63,64,65,66,67,68,69,70,71,72,73,74,75,76,77,78,79,80,81,99,100,102,103,136,137,138,139,140,141,142,143,144,145,152,153,154,155,156,157,158,159,160,176,177,178,179,180,181,182,183,184,185,186,187,188,193,194,195,196,197,19…	3.20557	1,2,3,4,5,6,23,24,25,26,27,28,181,182,183,184,185,186,187,188,189,190,191,192,193,194,195,196,197,198,199,200,201,202,203,204,205,206,207,208,209,210,211,1303,1304,1305	9.96516	3,4,5,9,10,21,22,23,24,25,26,27,28,29,30,31,32,33,34,35,39,40,102,103,104,105,106,107,108,109,110,111,112,113,174,175,176,177,178,179,180,181,182,183,202,203,204,205,206,356,357,358,359,360,361,362,363,734,735,736,737,738,739,740,741,1121,1122,1123,1124,1125,1126,1127,1128,1129,1130,1131,1132,1133,1134,1135,1136,1137,1138,1139,1140,1141,1142,1143,1144,1145,1146,1147,1148,1149,1150,1151,1152,1153,…	27.3171	9,10,11,12,13,14,15,16,17,18,19,20,21,22,23,24,25,26,27,28,29,30,31,32,39,40,41,42,43,44,45,46,47,48,49,50,51,52,53,54,55,56,57,58,59,60,61,62,63,64,65,66,67,127,128,129,130,131,132,133,134,135,136,137,138,139,140,141,142,143,144,145,146,147,148,149,150,151,152,153,154,169,170,171,172,173,174,175,176,177,178,179,180,181,182,183,184,185,186,187,188,189,190,191,192,193,194,195,196,197,198,199,200,2…	0	0	7.80488	1,2,3,4,22,23,24,25,26,27,51,52,53,54,140,141,156,157,198,199,200,201,202,203,204,205,206,434,435,436,437,438,439,440,1107,1108,1109,1110,1111,1112,1113,1114,1115,1116,1117,1118,1119,1120,1132,1133,1134,1135,1136,1137,1138,1139,1288,1289,1290,1291,1299,1300,1301,1302,1303,1304,1305,1306,1307,1308,1309,1310,1311,1312,1313,1314,1315,1316,1317,1318,1319,1320,1321,1322,1323,1324,1325,1326,1327,1328,1…	33.2404	1,2,3,4,5,6,7,16,17,18,19,20,21,31,32,33,34,35,36,37,58,59,60,61,62,63,64,65,66,67,68,76,77,78,79,80,134,135,136,137,138,139,140,141,142,143,144,145,146,151,152,153,154,155,156,157,158,159,160,161,162,174,175,176,177,178,179,180,181,182,183,184,185,186,198,199,200,201,202,203,204,205,206,207,208,209,255,256,257,258,259,260,261,302,303,304,305,306,307,308,384,385,386,387,388,389,390,391,392,393,41…	17.9094	1,2,3,4,19,20,21,22,23,24,25,26,27,28,29,30,31,64,65,66,67,68,69,96,97,98,99,140,141,142,143,154,155,156,157,158,159,174,175,176,177,178,179,180,181,182,183,198,199,200,201,202,203,204,205,206,207,208,209,210,211,212,213,214,215,216,217,220,221,222,223,224,225,226,227,228,229,230,231,232,233,234,235,306,388,420,421,658,777,778,779,1109,1110,1111,1112,1113,1114,1115,1116,1117,1118,1119,1120,1121,1…	38.9547	1,2,3,4,5,6,7,8,9,10,11,12,13,14,15,16,17,18,19,20,21,22,23,24,25,26,27,28,29,30,31,32,33,34,35,36,37,38,39,40,41,42,43,44,45,46,47,48,49,50,51,52,53,54,55,56,57,58,59,60,61,62,63,64,65,66,67,68,69,70,71,72,73,74,75,76,77,78,79,80,81,82,83,84,85,86,87,88,89,90,91,92,93,94,95,96,97,98,99,100,101,102,103,104,105,106,107,108,109,110,111,112,113,114,115,116,117,118,119,120,121,122,123,124,125,126,127…
A2RRD8	11.9843	60,61,62,64,65,66,67,68,69,70,109,110,111,112,113,114,115,116,117,118,119,120,121,122,123,124,125,126,127,128,129,130,131,132,133,134,137,138,139,140,141,142,147,148,149,151,205,206,207,317,345,346,347,373,374,375,429,430,431,434,457	11.5914	1,2,3,4,103,105,106,108,109,110,111,112,113,114,115,116,117,118,119,120,121,122,123,124,125,126,127,128,129,130,131,132,133,134,135,136,137,138,139,140,141,142,143,144,151,349,433,434,435,436,446,457,458,459,461,506,507,508,509	0	0	2.1611	145,146,147,148,149,150,151,152,153,154,155	53.6346	1,2,3,4,5,56,57,58,59,60,61,62,63,64,65,66,67,104,105,106,107,108,109,110,111,112,113,114,115,116,117,118,119,120,121,122,123,124,125,126,127,128,129,130,131,132,133,134,135,136,137,138,139,140,141,142,143,144,145,146,147,148,149,150,151,152,153,154,155,156,157,158,159,160,161,162,163,164,165,166,167,168,169,170,171,172,173,174,175,176,177,178,179,180,181,182,183,184,185,186,187,188,189,190,192,1…	3.14342	1,2,3,4,5,6,500,501,502,503,504,505,506,507,508,509	14.7348	3,5,8,56,57,58,59,60,61,62,63,64,65,126,127,128,129,130,131,132,133,239,240,241,242,243,244,245,246,247,248,249,250,271,272,273,274,275,276,277,383,384,385,386,387,388,437,438,439,440,441,442,443,444,445,446,447,448,449,450,451,452,493,494,495,496,497,498,499,502,504,505,506,508,509	31.2377	54,55,56,57,58,59,60,61,62,63,64,65,66,67,68,69,70,71,72,73,74,75,101,102,103,104,105,106,107,108,109,110,111,112,113,114,115,116,117,118,119,120,121,122,123,124,125,126,127,128,129,130,131,132,133,134,135,136,137,138,139,140,141,142,143,152,232,233,234,235,236,237,238,239,240,241,242,243,244,245,246,247,248,249,250,251,315,316,317,318,319,320,321,322,323,324,325,326,327,328,329,330,331,332,333,3…	0	0	11.7878	1,2,3,4,5,120,121,122,123,124,202,203,204,205,206,207,208,237,238,239,240,241,242,243,341,342,343,344,345,369,370,371,372,373,374,375,376,377,378,379,382,439,440,462,463,464,465,466,467,468,469,470,502,503,504,505,506,507,508,509	46.3654	1,2,3,4,5,6,7,8,9,11,17,18,19,20,21,22,23,24,25,26,27,28,104,105,106,107,108,109,110,111,112,113,114,119,120,121,122,123,124,125,126,127,128,129,130,131,132,133,134,135,136,137,138,139,140,141,142,143,144,145,146,151,152,153,154,155,156,157,158,159,160,161,162,163,164,182,183,184,185,186,187,188,189,190,207,208,209,210,211,212,213,214,215,216,217,237,238,239,240,241,242,243,244,245,246,247,248,29…	25.1473	1,2,3,4,5,6,58,59,60,61,62,63,64,65,66,67,68,69,103,104,105,106,107,108,109,110,122,123,124,125,126,127,128,129,130,131,132,133,134,135,136,137,154,155,156,157,158,159,237,238,239,240,241,242,243,316,317,318,319,320,321,322,323,324,325,326,327,351,352,353,354,355,367,368,369,370,371,372,373,374,375,376,377,378,379,380,381,382,433,434,435,436,437,438,439,440,441,442,443,444,445,446,447,448,449,450…	36.7387	1,2,3,4,5,6,7,8,9,10,11,12,13,14,15,16,17,18,19,20,21,22,23,24,25,26,27,28,29,30,31,32,33,34,35,36,37,38,39,40,41,42,43,44,45,46,47,48,49,50,51,52,53,54,55,56,57,58,59,60,61,62,63,64,65,66,67,68,69,70,71,72,73,74,75,76,77,78,79,80,81,82,83,84,85,86,87,88,89,90,91,92,93,94,95,96,97,98,99,100,101,102,103,104,105,106,107,108,109,110,111,112,113,114,115,116,117,118,119,120,121,122,123,124,125,126,127…
A2RRH5	2.05562	280,434,435,436,437,470,471,472,473,474,475,476,479,480,481,485,710	7.49698	1,2,3,4,5,6,7,8,262,263,264,265,266,268,269,270,271,272,274,275,276,277,278,279,280,281,282,431,432,433,434,435,436,437,438,439,440,443,444,461,470,471,472,473,474,475,476,477,478,479,480,481,482,483,484,485,486,487,824,825,826,827	0	0	1.57195	475,476,477,478,479,480,481,482,483,484,485,486,487	23.2164	1,2,3,4,5,6,7,8,26,27,28,29,30,252,253,254,255,256,257,258,259,260,261,262,263,264,265,266,267,268,269,270,271,272,273,274,275,276,277,278,279,280,281,282,283,284,285,286,287,288,289,290,400,401,402,403,404,405,406,407,408,409,410,411,412,413,414,415,416,417,418,419,420,421,422,423,424,425,426,427,428,429,430,431,432,433,434,435,436,437,438,439,440,441,442,443,444,445,446,447,448,449,450,451,452,…	4.71584	1,2,3,4,5,6,7,8,9,266,267,268,269,270,271,272,273,274,275,276,277,278,279,280,281,475,476,477,478,479,480,481,482,483,484,485,486,487,488	12.3337	2,3,5,8,9,10,11,12,270,271,272,273,274,275,276,277,278,279,304,305,306,307,308,309,310,311,312,402,403,404,405,406,407,408,409,410,411,412,413,414,463,464,465,470,471,472,473,474,475,476,477,478,479,480,481,482,483,484,485,498,499,500,501,502,503,504,505,506,507,508,546,547,548,549,550,551,552,553,554,750,751,752,753,754,755,756,757,758,759,760,761,762,763,764,765,766,800,801,802,803,804,818	23.821	250,251,252,253,254,255,256,257,258,259,260,261,262,263,264,265,266,267,268,269,270,271,272,273,274,275,276,277,278,279,280,281,282,283,284,285,286,287,397,398,399,400,401,402,403,404,405,406,407,408,409,410,411,412,413,414,415,421,422,423,424,425,426,427,428,429,430,431,432,433,434,435,436,437,438,439,440,441,442,443,444,445,446,447,448,449,450,451,452,453,454,455,456,457,458,459,460,461,462,463…	0	0	12.8174	1,2,3,4,5,6,7,8,28,29,30,31,32,33,257,258,259,260,261,262,263,264,265,266,267,268,269,270,271,272,273,274,275,276,277,278,279,280,281,282,397,398,399,400,401,402,403,404,405,406,407,408,426,427,428,429,430,431,432,433,434,435,436,437,438,439,457,458,459,474,475,476,477,478,479,480,481,482,483,484,485,486,487,488,489,490,503,504,505,506,507,508,509,639,640,641,642,643,644,645,713,714,715,825,826,8…	21.1608	1,2,3,5,6,7,8,9,10,11,12,13,14,15,165,166,167,168,169,170,171,172,183,184,185,186,187,188,246,247,248,249,250,251,252,253,254,255,256,257,258,259,260,261,262,263,264,265,266,267,268,269,270,271,272,273,274,275,276,277,278,279,280,281,282,283,284,406,407,408,409,410,411,412,427,438,439,440,441,442,443,444,445,446,447,448,449,453,454,455,456,457,458,459,460,461,462,463,464,465,466,467,468,469,470,4…	17.7751	1,2,3,4,5,6,7,8,9,10,11,12,270,271,272,273,274,275,276,277,278,279,280,281,282,283,284,285,398,399,400,401,402,403,404,405,406,407,408,409,410,411,412,413,427,428,429,430,431,432,433,434,435,436,451,452,453,454,455,456,457,458,459,460,461,462,463,464,465,466,467,468,469,470,471,472,473,474,475,476,477,478,479,480,481,482,483,484,485,486,487,488,489,490,491,492,493,494,495,496,497,498,499,500,501,…	1.9347	1,2,3,477,478,479,480,481,482,483,484,485,486,487,488,489
A2RRP1	5.18768	1,2,3,4,5,6,7,8,9,10,11,12,13,14,35,36,37,38,39,40,43,358,359,360,361,362,363,364,365,367,368,369,375,457,458,459,460,461,462,463,464,465,466,467,468,469,470,471,472,473,474,506,530,533,640,642,644,645,646,647,648,649,650,651,652,653,654,655,656,1028,1029,1061,1062,1063,1073,1074,1075,1076,1077,1078,1079,1080,1081,1082,1083,1086,1090,1091,1158,1382,1383,1384,1385,1386,1387,1388,1389,1390,1391,139…	5.90468	1,2,3,4,5,6,7,8,9,10,11,12,13,14,15,16,17,18,19,20,21,22,23,24,25,26,27,28,33,34,35,36,37,38,39,40,41,356,357,358,359,360,361,362,363,367,368,459,460,461,462,463,464,465,466,467,468,469,470,471,472,473,474,475,476,638,639,640,641,642,643,644,645,646,647,648,649,650,651,652,653,654,655,656,1061,1066,1072,1073,1074,1075,1076,1077,1078,1079,1080,1081,1082,1083,1084,1085,1086,1087,1088,1089,1090,1091…	0	0	5.22986	464,465,466,467,468,469,470,471,472,473,474,475,476,535,536,537,538,539,540,541,542,543,544,545,546,648,649,650,651,652,653,654,655,656,657,658,659,660,661,662,663,664,665,666,667,668,1348,1349,1350,1351,1352,1353,1354,1355,1356,1357,1358,1359,1360,1564,1565,1566,1567,1568,1569,1570,1571,1572,1573,1574,1575,1576,1577,1578,1579,1580,1581,1582,1583,1584,2046,2047,2048,2049,2050,2051,2052,2053,2054,…	23.8296	1,2,3,4,5,6,7,8,9,10,11,12,13,14,15,16,17,18,19,20,21,35,36,37,38,39,40,41,42,43,44,45,129,130,131,132,220,221,222,223,224,225,226,227,228,229,230,231,232,261,262,263,264,265,266,267,315,316,317,318,319,320,354,355,356,357,358,359,360,361,362,363,364,365,366,374,375,376,377,378,379,380,381,382,383,384,443,444,445,446,447,448,449,450,451,452,453,454,455,456,457,458,459,460,461,462,463,464,465,466,…	6.19992	1,2,3,4,5,6,7,8,9,10,11,12,13,14,15,16,17,18,19,20,21,22,23,24,25,26,27,28,29,30,31,32,33,34,35,36,37,38,39,40,41,42,43,44,45,46,358,359,360,361,452,453,454,455,456,457,458,459,460,461,462,463,464,465,466,467,468,469,470,471,472,473,474,475,476,631,632,633,634,635,636,637,638,639,640,641,642,643,644,645,646,647,648,649,650,651,652,653,654,655,656,657,1927,1928,1929,1930,1931,1932,1933,1934,1935,1…	7.38085	3,5,6,7,11,12,13,14,15,34,35,36,37,38,39,40,41,42,124,125,126,127,128,129,130,131,230,231,232,233,234,235,236,237,238,239,240,241,282,283,284,285,286,287,288,289,290,291,292,293,294,295,355,356,357,358,359,360,361,362,363,364,365,366,367,368,369,370,371,431,432,433,434,435,436,437,438,439,467,468,469,470,471,472,473,622,623,624,625,626,627,628,629,630,642,643,644,645,646,647,648,649,650,651,767,7…	20.8773	1,2,3,4,5,6,7,8,9,10,11,12,13,14,15,16,17,18,19,20,29,30,31,32,33,34,35,36,37,38,39,40,41,42,43,44,45,46,223,224,225,226,227,228,229,230,231,232,352,353,354,355,356,357,358,359,360,361,362,363,364,365,366,367,368,369,370,371,372,373,374,375,376,377,410,411,412,413,414,415,416,451,452,453,454,455,456,457,458,459,460,461,462,463,464,465,466,467,468,469,470,471,472,473,474,475,476,477,478,479,480,48…	0	0	5.90468	1,2,3,4,5,6,7,8,9,10,11,12,13,14,15,34,35,36,37,38,39,40,41,42,43,44,129,130,131,132,133,262,263,264,265,266,267,355,356,357,358,459,460,461,462,463,464,465,466,467,468,469,470,471,472,473,474,475,476,644,645,646,647,648,649,650,651,652,653,654,655,656,657,1063,1064,1065,1066,1067,1068,1069,1070,1071,1082,1083,1084,1085,1086,1087,1088,1089,1090,1091,1092,1093,1158,1159,1160,1161,1392,1393,1394,13…	19.9916	1,2,3,4,5,6,7,8,9,10,11,12,13,14,15,16,17,35,36,37,38,39,40,41,42,43,44,45,46,47,48,116,117,118,119,120,121,122,123,124,125,126,127,128,129,130,131,132,133,134,135,136,283,284,285,286,287,288,289,290,291,292,294,314,315,316,317,318,359,360,361,362,363,364,365,366,367,368,369,370,371,372,377,378,379,380,381,382,383,384,385,386,387,388,389,390,391,392,393,437,438,439,440,441,450,451,452,453,454,455…	12.0202	1,2,3,4,5,6,7,8,9,10,11,12,13,14,15,16,17,18,19,20,35,36,37,38,39,40,41,42,43,44,45,46,47,48,49,315,316,317,351,352,353,354,355,356,357,358,359,360,361,362,363,364,365,366,367,454,455,456,457,458,459,460,461,462,463,464,465,466,467,468,469,470,471,472,473,474,475,476,477,478,503,504,505,506,507,508,509,510,621,622,623,624,625,626,631,632,633,634,635,636,637,638,639,640,641,642,643,644,645,646,647…	4.47069	1,2,3,4,5,6,7,8,9,10,11,12,13,14,15,16,17,18,454,455,456,457,458,459,460,461,462,463,464,465,466,467,468,469,470,471,472,473,474,475,476,477,478,479,480,481,482,483,484,485,486,487,488,492,493,494,1375,1376,1377,1378,1379,1380,1381,1382,1383,1384,1385,1386,1387,1388,1389,1390,1391,1392,1393,1394,1395,1396,1397,1398,1399,1400,1401,1402,1403,1404,1405,1406,1407,1408,1409,1414,1933,1934,1935,1936,19…
A2RTX5	5.3616	10,37,85,86,87,88,89,90,91,92,93,94,95,96,97,98,99,100,101,102,103,104,105,106,107,108,109,110,111,112,113,114,115,116,117,118,119,122,123,392,398,399,766	6.10973	1,2,3,4,5,6,86,87,88,89,90,91,92,93,94,95,96,97,98,99,100,101,102,103,104,105,106,107,108,109,110,111,112,113,114,115,116,117,118,119,120,121,401,605,798,799,800,801,802	0	0	7.85536	2,3,4,5,6,7,8,9,10,11,12,62,63,64,65,66,67,68,69,70,71,72,73,74,75,82,83,84,85,86,87,88,89,90,91,92,93,94,95,96,97,98,99,100,101,102,103,104,105,106,107,108,109,110,111,112,113,114,115,116,117,118,119	22.3192	1,2,3,4,5,6,7,8,9,10,11,12,13,14,15,16,17,18,19,20,21,22,23,26,28,29,30,31,32,33,34,35,36,37,38,39,40,41,42,43,44,45,46,47,48,49,50,51,52,53,54,55,56,57,58,59,60,61,62,63,64,65,66,67,68,69,70,71,72,73,74,75,76,77,78,79,80,81,82,83,84,85,86,87,88,89,90,91,92,93,94,95,96,97,98,99,100,101,102,103,104,105,106,107,108,109,110,111,112,113,114,115,116,117,118,119,120,121,122,123,124,125,126,127,128,129,…	8.35411	1,2,3,4,5,6,7,75,76,77,78,79,80,81,82,83,84,85,86,87,88,89,90,91,92,93,94,95,96,97,98,99,100,101,102,103,104,105,106,107,108,109,110,111,112,113,114,115,116,117,118,119,120,121,122,123,124,125,126,127,128,797,798,799,800,801,802	9.601	97,98,99,100,101,102,103,104,105,106,107,108,208,209,210,250,251,252,253,254,255,256,257,258,259,260,337,338,339,340,341,342,343,418,419,420,421,422,423,424,488,489,490,491,492,493,494,495,496,497,605,606,607,608,609,610,611,612,613,614,615,616,617,618,619,620,621,656,657,658,659,689,690,691,692,794,796	13.4663	1,2,3,4,5,6,7,8,9,10,11,12,13,14,15,16,17,18,19,20,79,80,81,82,83,84,85,86,87,88,89,90,91,92,93,94,95,96,97,98,99,100,101,102,103,104,105,106,107,108,109,110,111,112,113,114,115,116,117,118,119,120,121,122,123,124,125,126,127,128,386,387,388,389,390,391,392,393,394,395,396,397,398,399,400,401,402,403,404,405,406,452,453,454,455,456,457,458,770,793,794,795,796,797,798,799,800,801	0	0	9.47631	1,2,3,4,5,6,7,8,9,10,11,12,13,14,15,16,17,80,81,82,83,84,86,87,88,89,90,91,92,93,94,95,96,97,98,99,100,101,102,103,104,105,106,107,108,109,110,111,112,113,114,115,116,117,118,119,120,121,122,123,124,394,395,396,397,398,399,400,401,402,796,798,799,800,801,802	29.0524	1,2,4,11,12,13,14,15,16,17,18,19,20,38,39,40,41,42,43,44,45,46,47,48,92,93,94,95,96,97,98,99,100,101,102,103,104,105,106,107,108,109,110,117,118,119,120,121,122,123,124,125,126,127,128,129,130,152,153,154,155,156,157,158,159,160,167,168,169,170,171,172,173,174,175,288,289,290,291,292,293,294,295,296,297,298,311,312,313,314,315,316,317,318,323,324,325,326,327,328,329,330,331,332,333,334,335,336,33…	12.3441	1,2,3,4,35,36,37,38,39,40,41,42,43,44,45,46,79,80,81,82,83,84,85,86,87,88,89,90,91,92,93,94,95,96,97,98,99,100,101,102,103,104,105,106,107,108,109,110,111,112,113,114,115,116,117,118,119,120,121,122,123,124,125,126,127,128,129,130,131,152,153,154,155,156,157,158,159,213,402,611,612,613,614,615,616,655,656,657,658,659,660,661,662,663,798,799,800,801,802	9.601	1,2,3,4,5,6,61,62,63,64,65,66,67,68,73,74,75,76,77,78,79,80,81,82,83,84,85,86,87,88,89,90,91,92,93,94,95,96,97,98,99,100,101,102,103,104,105,106,107,108,109,110,111,112,113,114,115,116,117,118,119,120,121,122,123,153,154,155,156,795,796,797,798,799,800,801,802
A2RTY3	8.77193	55,56,57,58,59,94,131,132,133,134,135,138,140,141,144,145,149,150,152,410,411,490,491,492,493,494,495,496,497,498,499,500,501,502,507,535,536,537,538,539,540,541,542,546,547,548,550,551,552,553	10.7018	1,2,3,4,5,6,7,131,132,133,134,135,136,137,138,139,140,141,142,143,492,493,494,495,496,497,498,499,500,501,502,503,534,535,536,537,538,539,540,541,542,543,544,545,546,547,548,549,550,551,552,553,554,555,564,565,566,567,568,569,570	0	0	1.92982	273,274,275,276,277,278,279,280,281,282,283	48.2456	1,2,3,4,5,6,7,8,9,10,27,28,29,30,31,32,33,34,35,36,37,38,39,40,41,42,43,44,45,46,47,48,49,50,51,52,53,54,55,56,57,58,59,60,61,62,63,64,65,66,67,68,69,70,71,72,73,74,75,76,77,78,88,89,90,91,92,93,94,95,96,97,98,99,100,101,102,103,104,105,106,107,108,109,110,111,112,113,114,115,116,117,118,119,120,121,122,123,124,125,126,127,128,129,130,131,132,133,134,135,136,137,138,139,140,141,142,143,144,145,14…	2.45614	1,2,3,4,5,6,7,8,9,10,11,12,568,569	9.82456	5,6,7,9,10,46,47,48,49,50,51,52,53,54,55,56,57,58,59,60,61,62,63,64,65,66,67,68,69,70,71,72,137,138,139,140,531,532,533,534,535,536,537,538,539,540,541,542,543,544,545,546,547,548,549,550	40	42,43,44,45,46,47,48,49,50,51,52,53,54,55,56,57,58,59,60,61,62,63,64,65,66,67,68,69,70,84,85,86,87,88,89,90,91,92,93,94,95,96,97,98,99,100,101,102,103,123,124,125,126,127,128,129,130,131,132,133,134,135,136,137,138,139,140,141,142,143,144,145,146,147,148,149,150,151,152,153,154,155,156,157,158,159,160,161,162,163,164,165,234,235,236,237,238,239,240,241,242,243,244,245,246,247,248,249,250,251,252,…	0	0	13.1579	1,2,3,4,5,6,7,8,9,10,51,52,53,54,55,56,57,58,59,134,135,136,137,138,139,140,158,159,160,227,228,229,250,251,252,253,254,255,256,275,276,493,494,495,496,497,498,499,500,501,502,503,528,529,530,531,532,533,534,535,536,540,541,542,543,544,545,546,547,548,549,567,568,569,570	28.4211	1,2,3,4,5,6,7,8,9,10,11,12,13,14,15,16,17,18,56,57,58,59,60,61,62,63,64,65,80,81,84,85,115,116,117,118,119,120,121,122,123,124,130,134,135,136,137,138,139,140,141,142,143,144,145,146,147,148,156,157,158,159,160,161,162,163,164,191,192,193,194,195,196,197,198,222,223,224,225,226,227,228,229,230,231,232,248,249,250,251,252,253,254,255,256,257,258,259,260,261,262,381,382,383,485,486,487,488,489,490,…	12.6316	1,2,3,4,5,6,7,8,9,10,11,12,13,14,44,45,46,47,48,49,50,51,52,53,54,55,56,57,58,59,60,61,62,63,64,65,66,67,68,69,130,131,132,133,134,135,136,137,138,139,140,141,142,143,144,228,487,488,530,531,532,533,534,535,536,543,544,545,546,547,548,549	7.7193	1,2,3,4,5,6,7,8,9,10,11,130,131,132,133,134,135,136,137,138,139,140,141,485,486,487,488,489,490,491,492,493,494,495,496,497,498,499,500,501,502,503,504,570
A2RU30	40.499	32,33,34,35,36,37,38,39,40,41,42,43,44,45,46,47,48,49,50,51,52,53,152,181,182,183,266,267,268,269,270,271,272,273,274,275,276,277,278,279,280,281,298,299,300,301,302,303,304,305,306,307,308,309,310,311,312,313,314,315,316,317,327,328,329,330,331,332,333,334,335,336,337,338,339,340,341,342,343,344,345,346,347,348,349,350,351,373,374,375,376,377,378,379,380,381,382,383,387,388,389,390,393,394,395,3…	38.5797	1,2,3,4,5,6,7,33,34,35,36,37,38,39,40,41,42,43,44,45,46,47,48,49,50,51,52,53,54,55,72,151,154,181,182,183,267,268,269,270,271,272,273,274,275,276,277,278,279,280,281,282,283,284,285,286,287,289,291,292,293,294,295,296,297,298,299,300,301,302,303,304,305,306,307,308,309,310,311,312,313,314,315,316,317,318,319,326,327,328,329,330,331,332,333,334,335,336,337,338,339,340,341,342,343,344,345,346,347,3…	0	0	11.5163	30,31,32,33,34,35,36,98,99,100,101,102,103,104,105,106,107,108,109,296,297,298,299,300,301,302,303,304,305,306,307,308,309,488,489,490,491,492,493,494,495,496,497,498,499,500,501,502,503,504,505,506,507,508,509,510,511,512,513,514	71.977	1,2,3,4,5,6,7,8,9,10,11,12,13,14,15,16,17,18,19,20,21,22,23,24,25,26,27,28,29,30,31,32,33,34,35,36,37,38,39,40,41,42,43,44,45,46,47,48,49,50,51,52,53,54,55,72,73,74,75,76,77,78,118,119,121,122,123,125,126,129,130,131,132,133,134,135,136,137,138,139,140,141,142,143,144,145,146,147,148,149,150,151,152,153,154,155,156,157,158,159,160,161,162,163,164,165,166,171,172,173,174,175,176,177,178,179,180,24…	33.9731	1,2,3,4,5,6,7,8,9,10,11,12,13,14,15,16,17,18,19,20,21,22,23,24,25,30,31,32,33,34,35,36,37,38,39,40,41,42,43,44,273,274,275,276,277,278,279,298,299,300,301,302,303,304,305,306,307,308,309,310,311,312,326,327,328,329,330,331,332,333,334,335,336,337,338,339,340,341,342,343,344,345,346,347,348,349,423,424,433,434,435,436,437,438,439,440,441,442,443,444,445,446,447,448,449,450,451,452,453,454,455,456,…	28.9827	3,6,7,8,9,10,40,41,42,43,44,45,46,47,48,49,50,51,52,53,54,86,87,88,89,90,91,92,93,94,134,135,136,137,138,139,140,141,142,143,144,145,146,147,174,175,251,252,253,254,255,256,257,258,259,260,261,262,263,264,273,274,275,276,277,278,279,293,294,295,296,297,298,299,300,301,302,303,304,305,306,307,308,309,337,338,339,340,341,342,343,344,345,346,347,348,349,350,351,352,353,354,355,356,357,358,359,380,38…	54.7025	1,2,3,4,32,33,34,35,36,37,38,39,40,41,42,43,44,45,46,47,48,49,50,51,52,53,54,55,56,129,130,131,132,133,134,135,136,137,138,139,140,141,142,143,144,145,146,147,148,149,150,151,152,153,154,155,156,157,158,159,172,173,174,175,176,177,178,179,180,181,182,183,184,267,268,269,270,271,272,273,274,275,276,277,278,279,280,281,282,283,284,285,286,287,288,289,290,291,293,294,295,296,297,298,299,300,301,302,…	15.9309	1,2,3,4,5,6,7,8,9,10,11,12,13,14,15,16,17,18,19,20,21,22,23,24,25,26,27,28,31,32,33,470,471,472,473,474,475,476,477,478,479,480,481,482,483,484,485,486,487,488,489,490,491,492,493,494,495,496,497,498,499,500,501,502,503,504,505,506,507,508,509,510,511,512,513,514,515,516,517,518,519,520,521	22.2649	1,2,3,4,5,6,7,8,9,10,11,43,44,45,46,47,48,137,138,139,140,141,142,143,144,145,146,147,148,149,175,274,275,276,277,278,279,280,281,282,341,342,343,344,345,346,347,348,349,350,351,369,370,371,372,373,383,425,426,461,462,463,464,465,466,467,468,469,470,471,472,473,474,475,476,477,478,479,480,481,486,487,488,489,490,491,492,493,494,495,496,497,498,499,500,501,502,503,504,505,506,507,508,509,510,511,5…	42.2265	1,2,3,4,5,6,7,8,9,10,11,12,13,37,38,39,40,41,42,43,136,137,138,139,140,141,142,143,144,145,170,171,172,173,174,175,176,177,178,179,186,187,188,189,190,191,192,193,194,195,196,197,265,266,267,268,269,270,271,272,273,274,275,276,277,278,279,280,281,282,283,295,296,297,298,299,300,301,302,303,304,305,306,307,308,309,310,311,331,332,333,334,335,336,337,338,339,340,341,348,349,350,351,352,353,354,355,…	52.2073	1,2,3,4,5,6,7,8,9,10,39,40,41,42,43,44,45,46,47,48,49,50,72,73,74,75,135,136,137,138,139,140,141,142,143,144,145,146,147,148,149,170,171,172,173,174,175,176,177,178,179,260,261,262,263,264,265,266,271,272,273,274,275,276,277,278,279,280,281,282,283,284,285,286,287,288,294,295,296,297,298,299,300,301,302,303,304,305,306,307,308,309,310,311,312,313,323,324,325,326,327,328,329,330,331,332,333,334,33…	100	1,2,3,4,5,6,7,8,9,10,11,12,13,14,15,16,17,18,19,20,21,22,23,24,25,26,27,28,29,30,31,32,33,34,35,36,37,38,39,40,41,42,43,44,45,46,47,48,49,50,51,52,53,54,55,56,57,58,59,60,61,62,63,64,65,66,67,68,69,70,71,72,73,74,75,76,77,78,79,80,81,82,83,84,85,86,87,88,89,90,91,92,93,94,95,96,97,98,99,100,101,102,103,104,105,106,107,108,109,110,111,112,113,114,115,116,117,118,119,120,121,122,123,124,125,126,127…
A2RU48	2.66667	5,6,8,9,12,13	8	1,2,3,4,5,6,7,8,9,10,11,13,220,221,222,223,224,225	0	0	0	0	27.1111	1,2,3,4,5,6,7,8,9,10,11,12,13,14,15,16,17,18,19,77,78,79,80,81,82,83,84,85,86,87,88,89,90,91,92,93,94,99,100,101,102,103,104,105,106,107,201,202,203,204,205,206,207,208,209,220,221,222,223,224,225	9.77778	1,2,3,4,5,6,7,8,9,10,11,12,13,14,15,16,17,18,19,223,224,225	2.22222	3,4,8,217,218	10.2222	1,2,3,4,5,79,80,81,82,83,84,85,86,87,88,89,90,91,92,93,94,95,96	0	0	5.33333	1,2,3,4,5,7,16,221,222,223,224,225	25.7778	1,2,3,4,5,6,7,8,9,10,11,12,55,56,57,58,59,60,61,86,87,88,89,90,91,92,93,94,95,96,100,101,102,103,104,105,106,107,108,109,110,138,139,140,141,204,205,206,207,208,209,210,211,219,220,221,224,225	7.55556	1,2,3,4,5,6,7,8,9,10,11,12,13,222,223,224,225	1.77778	1,2,3,4
A2RU49	3.48525	3,4,5,8,9,10,11,12,13,17,63,64,65	4.82574	1,2,3,4,5,6,7,8,9,10,11,12,13,14,370,371,372,373	0	0	0	0	22.5201	1,2,3,4,5,6,7,8,9,10,11,12,13,14,15,16,17,18,19,20,21,22,23,24,25,26,27,54,55,56,57,58,59,69,70,71,72,73,74,75,102,103,104,105,106,107,108,109,110,111,112,113,114,115,116,117,163,164,165,166,167,233,234,235,236,237,238,239,240,241,242,243,244,245,278,279,280,367,368,369,370,371,372,373	7.7748	1,2,3,4,5,6,7,8,9,10,11,12,13,14,15,16,17,18,19,20,21,22,23,24,369,370,371,372,373	6.43432	1,2,3,4,8,39,40,41,42,43,96,97,98,99,100,101,102,106,107,108,365,368,369,371	19.0349	1,2,3,4,5,6,7,8,9,10,11,12,13,14,15,16,17,18,19,20,21,22,23,24,25,100,101,102,103,104,105,106,107,108,109,110,111,112,152,153,154,155,156,157,158,159,160,161,162,163,164,165,166,167,168,169,170,234,235,236,237,238,239,240,241,242,243,244,245,246,247	0	0	8.31099	1,2,3,4,5,6,7,8,9,10,11,12,13,14,15,16,17,18,19,238,239,240,241,242,243,368,369,370,371,372,373	21.9839	1,2,3,4,5,6,7,8,9,10,11,12,13,14,15,16,17,37,38,39,40,41,42,43,44,45,46,47,53,54,55,56,57,58,59,60,67,68,69,70,71,72,73,74,75,76,110,111,112,113,114,136,137,138,164,165,166,167,168,169,170,171,172,173,174,238,239,240,241,242,254,255,256,365,366,367,368,369,370,371,372,373	19.3029	1,2,3,4,5,6,7,8,9,10,11,12,13,14,15,16,17,18,19,20,21,22,37,38,39,40,41,42,43,44,45,46,53,54,55,56,57,58,59,72,73,162,163,164,165,166,167,168,169,170,226,236,237,238,239,240,241,242,243,244,245,246,247,248,249,367,368,369,370,371,372,373	4.82574	1,2,3,4,5,6,7,8,9,10,11,12,240,241,370,371,372,373
A2RU54	56.4103	1,2,3,4,5,6,7,8,9,10,11,12,13,14,15,16,17,18,19,20,21,22,23,24,25,26,27,28,29,30,31,32,33,34,35,36,37,38,39,40,41,42,43,44,45,46,47,48,49,50,51,52,53,54,55,56,57,58,59,60,61,62,63,64,65,66,67,68,69,70,71,72,73,74,75,76,77,78,79,80,81,82,83,84,85,86,87,88,89,90,91,92,93,94,95,96,97,98,99,100,101,102,103,104,105,106,107,108,109,110,111,112,113,114,115,116,117,118,119,120,121,122,123,124,125,126,127…	52.0147	1,2,3,4,5,6,7,8,9,10,12,15,22,23,24,25,26,27,28,29,30,31,32,33,34,35,36,37,38,39,40,41,42,43,44,45,46,47,48,49,50,51,52,53,54,55,56,57,60,61,62,63,64,65,66,67,68,69,70,71,72,73,74,75,76,77,78,79,80,81,82,83,84,85,86,87,88,89,90,91,92,93,94,95,96,97,98,99,100,101,102,103,104,105,106,107,108,109,110,111,112,113,114,115,116,117,118,119,120,121,122,123,124,125,126,127,128,129,130,131,132,133,134,135,…	0	0	4.7619	90,91,92,93,94,95,96,97,98,99,100,101,102	81.3187	1,2,3,4,5,6,7,8,9,10,11,12,13,14,15,16,17,18,19,20,21,22,23,24,25,26,27,28,29,30,31,32,33,34,35,36,37,38,39,40,41,42,43,44,45,46,47,48,49,50,51,52,53,54,55,56,57,58,59,60,61,62,63,64,65,66,67,68,69,70,71,72,73,74,75,76,77,78,79,80,81,82,83,84,85,86,87,88,89,90,91,92,93,94,95,96,97,98,99,100,101,102,103,104,105,106,107,108,109,110,111,112,113,114,115,116,117,118,119,120,121,122,123,124,125,126,127…	54.9451	1,2,3,4,5,6,7,8,9,10,11,12,13,14,15,16,17,18,19,20,21,22,23,24,25,26,27,28,29,30,31,32,33,34,35,36,37,38,39,40,41,42,43,44,45,46,47,48,49,50,51,52,53,54,55,56,57,58,59,60,61,62,63,64,65,66,67,68,69,70,71,72,73,74,75,76,77,78,79,80,81,82,83,84,85,86,87,88,89,90,91,92,93,94,95,96,97,98,99,100,101,102,103,104,105,106,107,108,109,110,111,112,113,114,115,116,117,118,119,120,121,122,123,124,125,126,127…	47.2527	1,2,5,7,9,10,11,12,13,14,15,16,17,21,22,23,24,25,26,27,28,29,30,31,32,33,34,35,36,37,38,39,53,54,55,56,57,58,59,60,61,62,63,64,65,66,67,68,69,70,71,72,73,74,75,76,77,78,79,80,81,82,83,84,85,86,87,88,89,90,91,92,93,94,95,96,97,98,99,100,101,102,103,104,105,106,107,108,109,110,111,112,113,123,124,125,126,127,128,129,130,131,132,133,134,135,136,137,138,139,140,141,247,248,249,250,251,252,253,254,255…	71.4286	1,2,3,4,5,6,7,8,9,10,11,12,13,14,15,16,17,18,19,20,21,22,23,24,25,26,27,28,29,30,31,32,33,34,35,36,37,38,39,40,41,42,43,44,45,46,47,48,49,50,51,52,53,54,55,56,57,58,59,60,61,62,63,64,65,66,67,68,69,70,71,72,73,74,75,76,77,78,79,80,81,82,83,84,85,86,87,88,89,90,91,92,93,94,95,96,97,98,99,100,101,102,103,104,105,106,107,108,109,110,111,112,113,114,115,116,117,118,119,120,121,122,123,124,125,126,127…	30.4029	1,2,3,4,5,6,7,8,9,10,11,12,13,14,15,16,17,18,19,20,21,22,23,24,25,26,27,28,29,30,31,32,33,34,35,36,37,38,39,40,41,42,43,44,45,46,47,48,49,50,51,52,53,54,55,56,57,58,59,60,61,62,63,64,65,66,67,68,69,70,71,72,73,74,75,76,77,78,79,80,81,82,83	39.5604	1,2,3,4,5,6,7,8,9,10,11,12,13,29,30,31,32,33,34,35,36,37,38,39,42,43,44,45,46,47,48,49,50,51,52,53,54,55,56,57,58,59,72,73,74,75,76,77,78,79,80,94,95,96,97,98,99,100,113,114,115,116,117,118,119,120,121,122,123,124,125,126,127,128,129,130,131,132,133,134,135,136,137,138,139,140,141,142,143,144,145,146,147,148,149,150,151,152,153,154,155,176,177,178,179,271,272,273	46.5201	1,2,3,4,5,6,7,9,10,11,12,13,14,15,16,17,28,29,30,31,32,33,34,35,36,37,38,39,41,42,47,48,49,50,51,52,53,54,55,56,57,58,59,113,120,121,122,123,124,125,126,127,128,129,130,131,132,133,134,135,136,137,138,139,140,142,143,144,145,146,147,148,149,150,151,152,153,154,155,156,157,158,159,160,161,162,163,164,165,166,167,168,185,186,187,188,189,190,191,192,193,194,195,196,249,250,251,252,253,254,255,256,25…	55.6777	1,2,3,4,5,6,7,8,9,10,11,12,13,14,15,16,17,18,19,20,21,22,23,24,25,26,27,28,29,30,31,32,33,34,35,36,37,38,39,40,41,42,43,44,45,46,47,48,49,50,51,52,53,54,55,56,57,58,59,60,61,62,63,64,65,66,67,68,69,70,71,72,73,74,75,76,77,78,79,80,81,82,83,84,85,86,87,88,89,90,91,92,93,94,95,96,97,98,99,100,101,102,103,104,105,106,107,108,109,110,111,112,113,114,115,116,117,118,119,120,121,122,123,124,125,126,127…	56.044	1,2,3,4,5,6,7,8,9,10,11,12,13,14,15,16,17,18,19,20,21,22,23,24,25,27,28,29,30,31,32,33,34,35,36,37,38,39,40,41,42,43,44,45,46,47,48,49,50,51,52,53,54,55,56,57,58,59,60,61,62,63,64,65,66,67,68,69,70,71,72,73,74,75,76,77,78,79,80,81,82,83,84,85,86,87,88,89,90,91,92,93,94,95,96,97,98,99,100,101,102,103,104,105,106,107,108,109,110,111,112,113,114,115,116,117,118,119,120,121,122,123,124,125,126,127,12…
A2RU67	15.1125	6,7,8,9,10,12,13,15,16,17,18,19,20,21,22,23,24,25,26,27,28,29,30,31,32,33,34,35,36,37,38,39,40,41,42,43,44,45,47,48,49,50,51,52,53,54,55,56,57,58,59,60,61,62,63,64,65,66,67,68,69,70,71,72,73,74,75,76,77,78,79,80,81,82,83,84,85,86,87,88,89,136,138,139,356,357,358,359,360,361,480,481,482,597	15.2733	1,2,3,4,5,6,7,8,9,15,16,17,18,19,20,21,22,23,24,25,26,27,28,29,30,31,32,33,34,35,36,37,38,39,40,41,42,43,44,45,46,47,48,49,50,51,52,53,54,55,56,57,58,59,60,61,62,63,64,65,66,67,68,69,70,71,72,73,74,75,76,77,78,79,80,81,82,83,84,85,86,88,151,355,356,357,358,359,360,361,362,363,620,621,622	3.53698	105,106,107,108,109,110,111,112,113,114,115,116,117,118,119,120,121,122,123,124,125,126	1.92926	516,517,518,519,520,521,522,523,524,525,526,527	29.582	1,2,3,4,5,6,7,8,9,10,11,12,13,14,15,16,17,18,19,20,21,22,23,24,25,26,27,28,29,30,31,32,33,34,35,36,37,38,39,40,41,42,43,44,45,46,47,48,49,50,51,52,53,54,55,56,57,58,59,60,61,62,63,64,65,66,67,68,69,70,71,72,73,74,75,76,77,78,79,80,81,82,83,84,85,86,87,88,89,90,91,92,93,94,95,135,136,137,138,139,140,141,142,143,144,145,146,147,148,149,150,151,152,154,155,156,173,174,175,176,177,178,298,299,300,349…	14.1479	1,2,3,4,5,6,7,8,9,10,11,12,13,14,15,16,17,18,19,20,21,22,23,24,25,26,27,28,29,30,31,32,33,34,35,36,37,38,39,40,41,42,43,44,45,46,47,48,49,50,51,52,53,54,55,56,57,58,59,60,61,62,63,64,65,66,67,68,69,70,71,72,73,74,75,76,77,78,79,80,142,143,144,145,146,620,621,622	22.1865	2,5,12,13,14,15,16,17,18,19,20,21,22,23,24,25,26,27,28,29,43,44,45,46,47,48,49,50,51,52,53,54,55,56,57,58,59,60,61,78,79,80,81,82,83,84,85,86,87,88,89,128,129,130,131,132,133,134,135,136,137,138,139,140,141,142,143,144,145,146,147,148,149,150,151,152,153,154,155,194,195,196,247,248,250,251,252,293,294,295,296,297,298,299,300,301,302,303,304,305,352,353,354,355,356,357,358,429,430,431,432,433,434,…	32.1543	3,6,7,8,9,10,11,12,13,14,15,16,17,18,19,20,21,22,23,24,25,26,27,28,29,30,31,32,33,34,35,36,37,38,39,40,41,42,43,44,45,46,47,48,49,50,51,52,53,54,55,56,57,58,59,60,61,62,63,64,65,66,67,68,69,70,71,72,73,74,75,76,77,78,79,80,81,82,83,84,85,86,87,88,89,90,91,92,93,94,95,96,97,131,132,133,134,135,136,137,138,139,140,141,142,143,144,145,146,147,148,149,150,151,152,153,177,178,179,180,181,182,183,184,1…	9.80707	1,2,3,4,5,6,7,8,9,10,11,12,13,14,15,16,17,18,19,20,21,22,23,24,25,26,27,28,29,30,31,32,33,34,35,36,37,38,39,40,41,42,43,44,45,46,47,48,49,50,51,52,53,54,55,56,57,58,59,60,61	14.1479	1,2,3,4,5,6,28,29,30,31,32,33,34,53,54,55,56,57,58,59,60,61,62,63,64,65,66,67,68,74,75,76,77,78,79,80,81,82,93,94,95,96,139,140,141,142,143,177,178,350,351,352,353,354,355,356,357,358,359,360,361,362,363,364,479,480,481,482,483,484,485,486,487,488,564,565,566,567,568,569,570,593,595,617,619,620,621,622	25.0804	1,2,6,8,9,10,11,12,13,14,15,16,17,18,19,20,21,22,27,28,29,30,31,32,33,43,44,45,46,47,48,49,50,51,52,53,54,55,56,57,58,73,74,75,76,81,82,83,84,85,86,87,174,175,176,177,178,179,180,294,295,296,297,298,299,300,301,302,303,348,349,350,351,352,353,354,355,356,357,358,359,360,361,362,363,364,365,366,367,391,392,393,394,395,396,397,398,399,480,481,482,483,484,485,486,487,488,489,545,546,547,548,549,550,…	30.7074	1,2,3,4,5,6,7,8,9,10,11,12,13,14,15,16,17,18,19,20,21,22,23,24,25,26,27,28,29,30,31,32,33,34,35,36,37,38,39,40,41,42,43,44,45,46,47,48,49,50,51,52,53,54,55,56,57,58,59,60,61,62,63,64,65,66,67,68,69,70,71,72,73,74,75,76,77,78,79,80,81,82,83,84,85,86,87,88,89,90,91,92,93,94,95,96,97,98,99,100,101,102,103,104,127,128,129,130,131,132,133,134,135,136,137,138,139,140,141,142,143,144,145,146,147,148,149…	20.2572	1,2,3,4,5,6,7,8,9,10,11,12,13,14,15,16,17,18,19,20,21,22,23,24,25,26,27,28,29,30,31,32,33,34,35,36,37,38,39,40,41,42,43,44,45,46,47,48,49,50,51,52,53,54,55,56,57,58,59,60,61,62,63,64,65,66,67,68,69,70,71,72,73,74,75,76,77,78,79,80,81,82,83,84,85,86,87,88,89,90,91,92,93,94,95,96,97,98,99,100,101,102,103,104,105,106,107,108,109,110,111,112,113,114,115,116,117,118,119,120,121,618,619,620,621,622
A2RUB1	34.979	1,2,3,4,5,6,7,8,9,10,11,12,13,14,15,16,17,18,19,20,21,22,23,24,75,76,77,78,79,109,111,112,113,114,115,116,117,118,119,120,121,122,123,139,176,177,178,183,206,207,208,209,210,211,212,213,214,215,220,243,244,247,248,249,250,251,253,350,351,353,354,355,356,357,358,359,360,362,364,365,366,367,368,369,370,374,378,379,380,381,382,383,384,385,386,387,388,389,390,391,392,393,394,395,396,397,398,399,429,4…	22.6891	1,2,3,4,5,6,7,8,9,10,11,12,13,14,15,16,17,18,19,20,21,22,23,24,25,115,118,119,120,124,220,226,249,353,354,355,356,357,358,359,360,361,364,376,379,380,381,382,383,384,385,386,387,388,389,390,391,392,393,394,395,396,397,398,400,441,442,443,444,445,446,447,448,449,450,451,455,456,457,476,477,478,479,481,484,485,486,487,488,489,490,491,492,493,494,495,496,497,500,501,502,503,504,505,506,507,508,509,5…	0	0	3.67647	83,84,85,86,87,88,89,90,91,92,93,94,699,700,701,702,703,704,705,706,707,708,709,710,711,712,713,714,715,716,717,718,719,720,721	57.2479	1,2,3,4,5,6,7,8,9,10,11,12,13,14,15,16,17,18,19,20,21,22,23,24,25,26,27,67,68,69,70,71,72,73,74,75,76,77,78,79,80,81,82,83,84,85,86,87,88,89,90,91,92,93,94,95,96,97,98,99,100,101,102,103,104,105,106,107,108,109,110,111,112,113,114,115,116,117,118,119,120,121,122,123,124,125,126,127,128,129,130,131,132,144,145,146,147,148,149,197,198,199,200,201,202,203,204,205,206,207,208,216,217,218,219,220,240,…	16.7017	1,2,3,4,5,6,7,8,9,10,11,12,13,14,15,16,17,18,19,20,21,22,23,24,25,26,492,493,494,495,496,497,498,499,500,501,502,503,504,505,506,507,508,509,510,511,512,513,514,515,516,517,518,519,520,521,522,523,524,525,526,527,528,529,530,531,532,533,534,535,536,537,538,539,540,541,542,543,544,545,546,604,605,606,607,608,609,610,611,612,613,614,615,616,617,618,619,620,621,622,623,624,625,626,627,628,629,630,63…	31.8277	5,6,7,9,10,11,12,13,14,15,16,17,18,19,20,21,22,23,24,25,26,27,28,29,30,31,32,33,34,35,36,37,38,39,83,84,85,86,87,88,89,96,97,98,99,100,101,102,103,104,105,106,107,108,109,110,111,152,153,154,155,160,161,162,163,240,241,242,243,244,245,246,247,248,249,250,251,275,276,351,352,353,354,355,356,357,358,359,360,361,362,390,391,392,393,394,395,396,421,422,423,424,425,426,427,428,429,430,431,432,444,445,…	49.5798	1,2,3,4,5,6,7,8,9,10,11,12,13,14,15,16,17,18,19,20,21,22,23,24,66,67,68,69,70,71,72,73,74,75,76,77,78,79,80,81,82,83,84,85,86,87,88,89,90,108,109,110,111,112,113,114,115,116,117,118,119,120,121,122,123,124,125,126,127,128,129,130,131,132,133,184,185,198,199,200,201,202,203,204,205,206,207,208,209,210,211,212,213,214,215,216,217,218,219,220,221,222,223,224,225,226,231,232,233,234,235,236,237,238,2…	0	0	12.0798	1,2,3,4,5,6,7,8,9,10,11,83,84,85,86,87,88,89,90,91,92,242,243,352,354,355,356,357,358,359,360,361,380,381,382,442,443,444,445,446,447,448,449,505,506,507,508,509,510,511,512,513,514,515,516,517,518,519,613,614,615,616,617,618,619,620,640,641,642,643,644,645,646,647,648,649,650,651,652,653,654,748,749,750,751,752,786,787,788,789,790,791,792,793,794,866,867,868,869,870,871,872,873,933,934,943,944,9…	30.3571	1,2,3,4,5,6,7,8,9,10,11,12,13,14,15,16,17,18,19,20,21,22,23,68,69,70,71,72,73,83,84,85,86,87,88,89,90,91,92,93,104,105,106,107,108,109,110,111,112,113,114,115,116,122,123,124,125,126,127,128,129,183,184,185,186,187,188,215,216,217,259,260,261,262,263,270,271,272,273,274,275,276,277,337,338,339,340,341,350,351,352,353,354,355,356,357,358,359,360,361,362,363,364,365,366,367,368,369,370,377,378,381,…	40.5462	1,2,3,4,5,6,7,8,9,10,11,12,13,14,15,16,17,18,19,20,68,69,70,71,72,82,83,84,85,86,87,88,89,90,91,92,101,102,103,104,105,146,147,148,149,168,169,170,171,172,173,174,175,176,177,178,182,240,241,242,243,345,346,347,348,349,350,351,352,353,354,355,356,357,358,359,360,361,388,389,395,396,397,398,399,418,419,420,421,422,423,424,425,426,427,428,429,430,431,432,433,434,435,436,437,438,439,440,441,442,443,…	74.4748	1,2,3,4,5,6,7,8,9,10,11,12,13,14,15,16,17,18,19,20,21,22,23,24,25,26,27,28,29,30,31,32,33,34,35,36,37,38,39,40,41,42,43,44,45,46,47,48,49,50,51,52,53,54,55,56,57,58,59,60,61,62,63,64,65,66,67,68,69,70,71,72,73,74,75,76,77,78,79,80,81,82,83,84,85,86,87,88,89,90,91,92,93,94,95,96,97,98,99,100,101,102,103,104,105,106,107,108,109,110,111,112,113,114,115,116,117,118,119,120,121,122,123,124,125,126,127…
A2RUB6	60.865	72,73,74,75,76,77,78,79,80,81,82,83,84,85,86,87,111,112,113,114,115,116,117,118,119,120,121,122,123,124,125,126,127,128,129,130,131,132,133,134,135,136,137,138,139,140,141,142,143,144,145,164,165,166,167,168,169,170,171,172,173,174,175,176,184,185,186,187,188,198,199,200,201,202,203,204,205,206,207,208,214,215,216,217,218,219,220,221,222,223,224,225,226,227,228,229,232,233,234,280,286,287,288,289…	36.9198	1,2,3,4,5,72,73,74,75,76,77,78,79,80,81,82,83,84,85,86,115,116,117,118,119,120,121,122,123,124,125,126,127,128,129,130,131,132,133,134,135,136,137,138,139,140,141,142,174,175,176,215,216,217,218,219,220,221,222,223,224,225,226,380,381,382,392,404,405,406,407,409,410,411,412,413,414,415,416,417,418,419,420,421,422,423,424,427,428,453,454,455,458,459,460,461,462,463,464,465,466,467,468,469,470,471,…	6.11814	474,475,476,477,478,479,480,481,482,483,484,485,486,487,488,489,490,491,492,493,494,495,496,497,498,499,500,501,502,503,504,505,506,507,508,509,510,529,530,531,532,533,534,535,536,537,538,539,540,541,542,543,544,545,546,547,548,549	3.27004	476,477,478,479,480,481,482,483,484,485,486,487,488,489,490,491,492,493,494,495,496,497,498,499,500,501,502,503,504,505,506	97.3629	1,2,3,4,5,6,7,8,9,10,11,12,13,14,15,16,17,18,19,20,21,22,23,24,25,26,27,28,29,30,31,32,33,34,35,36,37,38,39,40,41,42,43,44,45,46,47,48,49,50,51,52,53,54,55,56,57,58,59,60,61,62,63,64,65,66,67,68,69,70,71,72,73,74,75,76,77,78,79,80,81,82,83,84,85,86,87,88,89,90,91,92,93,94,95,96,97,98,99,100,101,102,103,104,105,106,107,108,109,110,111,112,113,114,115,116,117,118,119,120,121,122,123,124,125,126,127…	15.6118	1,2,3,4,5,6,7,71,72,73,74,75,76,77,78,79,80,81,82,83,84,85,280,413,451,452,453,454,455,456,457,458,459,460,461,462,463,464,465,466,467,468,469,470,471,472,473,474,475,476,477,478,479,480,481,482,483,484,485,486,487,488,489,490,491,492,493,494,495,496,497,498,499,500,501,502,503,504,505,506,507,508,509,642,643,644,645,657,658,659,660,661,662,663,664,665,666,667,762,763,764,765,766,767,791,792,793,…	15.6118	1,3,4,5,76,77,78,79,80,81,82,83,84,85,86,87,88,89,117,118,119,120,371,372,373,374,375,376,377,378,379,380,408,409,410,411,412,413,414,415,584,585,586,587,588,589,590,591,592,593,594,595,596,597,598,599,600,601,602,603,604,605,606,607,608,609,610,611,612,698,699,700,701,702,703,704,705,706,707,708,709,710,711,712,713,746,747,748,749,750,751,752,753,754,755,756,789,790,791,792,793,794,795,796,797,7…	72.7848	1,2,3,26,27,28,29,30,31,32,33,34,35,36,37,38,39,40,41,42,43,44,45,46,47,48,49,50,51,56,64,65,66,67,68,69,70,71,72,73,74,75,76,77,78,79,80,81,82,83,84,85,86,87,88,89,108,109,110,111,112,113,114,115,116,117,118,119,120,121,122,123,124,125,126,127,128,129,130,131,132,133,134,135,136,137,138,139,140,141,142,143,144,145,146,147,148,168,169,170,171,172,173,174,175,176,177,178,179,180,181,182,183,184,18…	5.37975	898,899,900,901,902,903,904,905,906,907,908,909,910,911,912,913,914,915,916,917,918,919,920,921,922,923,924,925,926,927,928,929,930,931,932,933,934,935,936,937,938,939,940,941,942,943,944,945,946,947,948	30.4852	1,2,3,4,5,70,71,72,73,74,75,76,77,78,79,80,81,82,83,84,85,131,132,133,134,135,136,137,138,178,210,211,212,213,214,215,221,222,223,224,225,226,227,228,229,230,231,252,253,254,255,256,257,258,259,260,261,262,263,264,265,266,267,268,278,279,280,281,282,283,284,285,286,287,288,289,290,291,292,293,294,295,296,375,376,377,378,379,380,381,382,383,384,385,386,387,399,400,401,402,403,404,405,407,408,409,4…	47.2574	1,2,3,4,5,14,15,16,17,18,19,20,21,22,23,24,25,26,27,28,29,30,31,32,33,34,35,36,37,38,39,40,41,42,43,44,45,46,47,48,49,50,51,52,53,54,55,56,57,58,59,60,61,62,63,64,65,66,67,68,69,70,71,72,73,74,75,76,77,78,79,80,81,82,83,84,85,86,87,88,89,90,91,110,111,112,113,114,115,116,117,118,119,120,121,122,123,126,127,128,129,130,131,132,133,134,135,136,137,138,139,140,141,142,143,170,171,174,192,193,194,195…	58.1224	1,2,3,4,5,72,73,74,75,76,77,78,79,80,81,82,83,84,85,86,87,88,89,90,91,92,93,94,110,111,112,113,114,115,116,117,118,119,120,121,122,123,124,125,126,127,128,129,130,131,132,133,134,135,136,137,138,139,143,144,145,146,216,217,218,219,220,221,222,223,224,225,226,227,228,256,257,258,259,260,261,281,282,283,284,285,286,287,288,289,290,291,292,293,294,295,296,343,344,345,371,372,373,374,375,376,377,378,…	98.4177	1,2,3,4,5,6,7,8,15,16,17,27,28,29,30,31,32,33,34,35,36,37,38,39,40,41,42,43,44,45,46,47,48,49,50,51,52,53,54,55,56,57,58,59,60,61,62,63,64,65,66,67,68,69,70,71,72,73,74,75,76,77,78,79,80,81,82,83,84,85,86,87,88,89,90,91,92,93,94,95,96,97,98,99,100,101,102,103,104,105,106,107,108,109,110,111,112,113,114,115,116,117,118,119,120,121,122,123,124,125,126,127,128,129,130,131,132,133,134,135,136,137,138…
A2RUC4	0.31746	264	4.7619	1,2,3,4,5,6,7,8,9,310,311,312,313,314,315	0	0	5.07937	133,134,135,136,137,138,139,140,141,142,143,144,145,146,147,148	22.5397	1,2,3,4,5,6,7,8,9,10,11,12,13,14,15,16,54,55,56,57,90,91,92,93,94,95,96,97,98,99,100,101,107,108,109,110,111,112,113,114,115,116,117,118,119,120,121,122,123,259,260,261,262,263,264,265,266,267,268,269,270,271,272,308,309,310,311,312,313,314,315	7.61905	1,2,3,4,5,6,7,8,9,10,264,265,266,267,268,269,308,309,310,311,312,313,314,315	7.61905	2,6,8,37,38,40,41,257,258,259,260,261,262,263,264,265,266,267,268,269,306,310,312,313	14.9206	1,2,3,4,6,7,8,9,10,11,12,13,14,15,16,17,18,19,114,115,116,117,118,258,259,260,261,262,263,264,265,266,267,268,269,270,271,272,273,274,275,276,277,278,279,280,281	0	0	4.12698	1,2,3,4,5,6,309,310,311,312,313,314,315	25.0794	1,2,3,4,5,6,7,8,9,10,11,12,13,14,15,92,93,94,95,96,97,98,99,100,101,102,103,109,110,111,112,113,114,115,116,117,118,127,128,129,130,131,132,133,134,135,173,174,175,176,177,178,179,180,181,182,192,193,194,195,196,197,198,199,200,201,202,203,204,205,307,308,309,310,311,312,313,314,315	11.4286	1,2,3,4,5,6,7,8,9,10,11,12,13,14,15,16,110,111,112,113,114,115,263,264,265,266,267,268,308,309,310,311,312,313,314,315	2.53968	1,2,3,311,312,313,314,315
A2RUG3	0	0	7.69231	1,110,111,112,113,114,115,116,117	17.9487	44,45,46,47,48,49,50,51,52,53,54,55,56,57,58,59,60,61,62,63,64	0	0	22.2222	1,2,94,95,96,97,98,99,100,101,102,103,104,105,106,107,108,109,110,111,112,113,114,115,116,117	15.3846	100,101,102,103,104,105,106,107,108,109,110,111,112,113,114,115,116,117	20.5128	4,5,8,9,10,93,94,95,96,97,98,99,100,101,102,103,104,105,106,107,110,113,116,117	22.2222	92,93,94,95,96,97,98,99,100,101,102,103,104,105,106,107,108,109,110,111,112,113,114,115,116,117	0	0	6.83761	1,2,4,110,114,115,116,117	20.5128	1,6,7,96,97,98,99,100,101,102,103,104,105,106,107,108,109,110,111,112,113,114,115,117	19.6581	95,96,97,98,99,100,101,102,103,104,105,106,107,108,109,110,111,112,113,114,115,116,117	0	0
A2RUQ5	23.3533	7,9,13,14,15,16,17,18,19,21,44,45,46,47,55,57,58,59,60,61,62,63,64,65,66,67,68,69,70,71,72,73,74,75,76,77,78,79,81	25.7485	1,2,3,4,5,6,7,8,9,15,16,17,18,21,47,48,57,58,59,60,61,62,63,64,65,66,67,68,69,70,71,72,73,74,75,76,77,78,79,80,165,166,167	0	0	7.18563	120,121,122,123,124,125,126,127,128,129,130,131	65.8683	1,2,3,4,5,6,7,8,9,10,11,12,13,14,15,16,17,18,19,20,21,22,23,24,25,26,27,28,29,30,31,32,33,34,35,36,37,38,39,40,41,42,43,44,45,46,47,48,49,50,51,52,53,54,55,56,57,58,59,60,61,62,63,64,65,66,67,68,69,70,71,72,73,74,75,76,77,78,79,80,81,82,83,84,85,86,87,88,89,90,95,96,97,98,99,100,101,125,126,127,128,129,130,131,132,133,134,165,166,167	19.7605	1,2,3,4,5,6,7,8,9,10,11,12,13,14,15,16,17,59,60,61,62,63,64,65,66,67,68,69,70,71,72,73,74	31.7365	2,4,6,7,8,11,12,13,14,15,16,17,18,19,20,21,22,23,24,25,26,61,62,63,64,65,66,67,68,69,70,71,72,73,74,75,76,77,78,79,91,92,93,94,95,96,97,98,99,100,101,102,165	48.503	1,2,3,4,5,6,7,8,9,10,11,12,13,14,15,16,17,18,19,20,21,22,23,24,41,42,43,44,45,46,47,48,49,50,51,52,53,54,55,56,57,58,59,60,61,62,63,64,65,66,67,68,69,70,71,72,73,74,75,76,77,78,79,149,150,151,152,153,154,155,156,157,158,159,160,161,162,163,164,165,167	0	0	21.5569	1,2,3,4,5,9,10,11,12,13,14,15,16,17,18,19,20,21,63,64,65,66,67,68,69,70,71,72,73,97,98,99,100,165,166,167	38.9222	1,2,4,5,6,7,8,9,10,11,12,13,14,15,16,17,18,19,20,46,47,48,49,50,51,52,53,54,55,56,57,58,59,60,61,62,63,64,65,66,67,68,69,70,71,72,145,146,147,148,149,150,151,152,153,154,155,156,157,160,163,164,165,166,167	46.1078	1,2,3,4,5,6,7,8,9,10,11,12,13,14,15,16,17,18,19,20,21,22,23,24,25,26,27,28,35,36,37,38,39,40,41,42,43,44,45,46,47,48,49,50,51,52,53,54,55,56,57,58,59,60,61,62,63,64,65,66,67,68,69,70,71,72,73,74,75,76,96,97,98,99,100,101,102	41.9162	1,2,3,4,5,6,7,8,9,10,11,12,13,14,15,16,17,18,19,20,21,22,23,24,25,26,27,28,29,30,31,32,33,34,35,36,37,38,39,40,41,42,43,44,45,46,47,48,49,50,51,52,53,54,55,58,61,62,63,64,65,66,67,68,69,70,71,72,73,74
A2RUR9	46.0406	1,2,3,4,5,6,7,8,9,10,11,12,13,14,15,16,17,18,19,20,21,22,23,24,25,26,27,28,31,32,33,34,35,36,37,39,51,56,57,60,61,62,63,64,65,66,67,68,69,70,71,72,73,74,75,76,77,78,79,80,81,82,83,84,85,86,87,88,89,90,91,92,93,94,95,96,97,98,99,100,101,102,103,104,105,106,107,108,109,110,111,112,113,114,115,116,117,118,119,120,121,122,123,124,125,126,127,128,129,130,131,132,133,134,135,136,137,138,139,140,141,142…	31.7449	1,2,3,4,5,6,7,8,9,10,11,12,13,14,15,16,17,18,19,20,21,22,23,24,25,26,27,35,63,64,65,66,67,68,69,70,71,72,73,74,75,76,77,78,79,80,81,82,83,85,86,87,88,89,90,92,93,94,95,96,97,98,99,100,101,102,103,104,105,106,107,108,109,110,111,112,113,114,115,116,117,118,119,120,121,122,123,124,125,126,127,128,129,130,131,132,133,134,135,136,137,138,139,140,141,142,143,144,145,146,147,148,149,150,151,152,153,154…	18.15	492,493,494,495,496,497,498,499,500,501,502,503,504,505,506,507,508,509,510,511,512,513,514,515,516,517,518,519,656,657,658,659,660,661,662,663,664,665,666,667,668,669,670,671,672,673,674,675,676,677,678,679,680,681,682,683,828,829,830,831,832,833,834,835,836,837,838,839,840,841,842,843,844,845,846,847,848,885,886,887,888,889,890,891,892,893,894,895,896,897,898,899,900,901,902,903,904,905,906,907…	6.51717	543,544,545,546,547,548,549,550,551,552,553,554,555,556,557,558,559,676,677,678,679,680,681,682,683,684,685,686,687,688,689,690,691,692,693,1200,1201,1202,1203,1204,1205,1206,1207,1208,1209,1210,1211,1212,1213,1272,1273,1274,1275,1276,1277,1278,1279,1280,1281,1282,1283,1394,1395,1396,1397,1398,1399,1400,1401,1402,1403,1404,1405,1406,1407,1410,1411,1412,1413,1414,1415,1416,1417,1418,1419,1420,1421…	88.7877	1,2,3,4,5,6,7,8,9,10,11,12,13,14,15,16,17,18,19,20,21,22,23,24,25,26,27,28,29,30,31,32,33,34,56,57,58,59,60,61,62,63,64,65,66,67,68,69,70,71,72,73,74,75,76,77,78,79,80,81,82,83,84,85,86,87,88,89,90,91,92,93,94,95,96,97,98,99,100,101,102,103,104,105,106,107,108,109,110,111,112,113,114,115,116,117,118,119,120,121,122,123,124,125,126,127,128,129,130,131,132,133,134,135,136,137,138,139,140,141,142,14…	25.2978	1,2,3,4,5,6,7,8,9,10,11,12,13,14,15,16,17,18,19,20,21,22,23,24,25,26,55,56,57,58,59,60,61,62,63,64,65,66,67,68,69,70,71,72,73,74,95,96,97,98,99,100,101,102,103,104,105,106,107,108,109,110,111,112,113,114,115,116,117,118,119,120,121,122,123,124,125,126,127,128,129,130,131,132,133,134,135,136,137,138,139,140,141,142,143,144,145,148,149,150,151,152,153,154,155,156,157,158,163,164,165,166,167,168,169…	19.4114	2,4,5,9,10,11,12,13,14,15,16,17,18,19,20,21,22,23,24,25,26,27,28,29,30,31,32,33,34,35,36,37,38,39,40,41,42,43,44,45,46,47,48,49,50,51,52,53,54,55,56,57,58,59,60,61,62,63,64,65,66,67,68,69,95,96,97,98,99,100,101,102,103,104,105,106,107,108,109,128,129,130,131,132,133,134,135,136,137,138,139,140,141,142,143,144,145,146,147,160,161,162,163,164,165,166,167,168,169,170,171,172,173,174,175,244,245,246,…	67.9748	1,2,3,4,5,6,7,8,9,10,11,12,13,14,15,16,17,18,19,20,21,22,23,24,25,26,27,28,29,30,31,32,33,34,55,56,57,58,59,60,61,62,63,64,65,66,67,68,69,70,71,72,73,74,75,76,77,78,79,100,101,102,103,104,105,106,107,108,109,110,111,112,113,114,115,116,117,118,119,120,121,122,123,124,125,126,127,128,129,130,131,132,133,134,135,136,137,138,139,140,141,142,143,144,145,146,147,148,149,150,151,152,153,154,155,156,157…	12.3336	1,2,3,4,5,6,7,8,9,10,11,12,13,14,15,16,17,18,19,20,21,22,23,24,25,26,27,28,29,30,31,32,33,34,35,36,37,38,39,40,41,42,43,44,45,46,47,48,49,50,51,52,53,54,55,56,57,58,59,60,61,62,63,64,65,66,67,68,69,70,71,72,73,74,75,76,77,78,79,80,81,82,83,84,85,86,87,88,89,90,91,92,93,94,95,96,97,98,99,100,101,102,103,104,105,106,107,108,109,110,111,112,113,114,115,116,117,118,119,120,121,122,123,124,125,126,127…	21.8641	1,2,3,4,5,6,7,8,9,10,11,12,13,14,15,16,17,18,19,24,25,26,27,28,29,30,61,62,63,64,65,66,67,68,69,105,106,107,108,109,110,111,112,113,124,125,126,127,128,129,130,131,132,133,134,158,159,160,161,162,163,164,165,166,167,168,169,170,171,172,173,174,175,176,177,215,216,217,218,219,220,221,222,223,224,225,226,227,228,229,230,231,232,233,234,235,236,237,238,239,240,241,242,243,244,245,246,247,248,249,250…	43.5179	1,2,3,4,5,6,7,8,9,10,11,12,13,14,15,16,17,18,19,20,21,22,24,25,26,27,28,29,30,31,32,65,66,67,68,69,70,71,72,73,87,88,89,90,91,92,93,94,95,96,97,98,99,100,101,102,103,104,105,106,107,108,109,110,111,120,121,122,123,124,125,126,127,128,129,130,131,132,133,134,135,136,137,138,139,140,141,142,151,157,158,159,160,161,162,163,164,165,166,167,168,169,170,171,172,173,174,175,176,177,178,179,183,184,185,1…	39.8038	1,2,3,4,5,6,7,8,9,10,11,12,13,14,15,16,17,18,19,20,21,22,23,24,25,26,27,28,29,30,31,32,33,34,35,36,37,38,39,40,41,42,43,44,45,46,47,48,49,50,51,52,53,54,55,56,57,58,59,60,61,62,63,64,65,66,67,68,69,70,71,72,73,87,88,89,90,91,92,93,94,95,96,97,98,99,100,101,102,103,104,105,106,107,108,109,110,111,112,113,114,115,116,117,118,122,123,124,125,126,127,128,129,130,131,132,133,134,135,136,137,138,139,14…	58.164	1,2,3,4,5,6,7,8,9,10,11,12,13,14,15,16,17,18,19,20,21,22,23,24,25,26,27,28,29,30,31,32,33,34,35,36,37,38,39,40,41,42,43,44,45,46,47,48,49,50,51,52,53,54,55,56,57,58,59,60,61,62,63,64,65,66,67,68,69,70,71,72,73,74,75,76,77,78,79,80,81,82,83,84,85,86,87,88,89,90,91,92,93,94,95,96,97,98,99,100,101,102,103,104,105,106,107,108,109,110,111,112,113,114,115,116,117,118,119,120,121,122,123,124,125,126,127…
A2RUS2	5.25876	1,2,3,4,5,6,7,8,9,10,11,12,13,14,15,16,17,18,19,20,21,22,23,24,25,27,28,30,425,426,427,429,430,436,437,438,439,440,441,442,443,444,445,446,447,448,449,450,451,452,453,454,455,456,457,458,459,492,870,873,874,877,881	7.2621	1,2,3,4,5,6,7,8,9,10,11,12,13,14,15,16,17,18,19,20,21,22,23,24,25,26,27,28,29,30,31,32,437,438,439,440,441,442,443,444,445,446,447,448,449,450,451,452,453,454,455,456,457,458,459,460,461,462,463,464,465,466,467,468,469,473,481,482,483,487,492,495,607,608,609,611,636,637,638,879,1192,1193,1194,1195,1196,1197,1198	0	0	8.09683	122,123,124,125,126,127,128,129,130,131,132,133,134,135,136,137,152,153,154,155,156,157,158,159,160,161,162,163,164,165,187,188,189,190,191,192,193,194,195,196,321,322,323,324,325,326,327,328,329,330,331,332,333,334,335,336,337,554,555,556,557,558,559,560,561,562,563,564,565,566,567,568,768,769,770,771,772,773,774,775,776,777,778,865,866,867,868,869,870,871,872,873,874,875,876,877,878	22.4541	1,2,3,4,5,6,7,8,9,10,11,12,13,14,15,16,17,18,19,20,21,22,23,24,25,26,27,28,29,30,31,32,33,34,35,36,37,38,39,154,155,156,157,158,159,160,161,162,275,276,277,294,295,296,297,298,299,300,301,302,329,330,331,332,333,334,335,336,337,338,339,340,341,342,343,344,345,346,347,427,428,429,430,431,432,433,434,435,436,437,438,439,440,441,442,443,444,445,446,447,448,449,450,451,452,453,454,455,456,457,458,459…	4.00668	1,2,3,4,5,6,7,8,9,10,11,12,13,14,15,16,17,18,19,20,21,22,23,24,25,26,27,28,29,30,31,32,33,34,1185,1186,1187,1188,1189,1190,1191,1192,1193,1194,1195,1196,1197,1198	8.01336	2,12,13,14,15,16,17,18,19,20,21,22,23,24,25,26,27,28,29,30,31,32,33,34,35,41,42,43,49,50,51,52,94,95,96,97,98,99,100,101,102,152,153,154,155,156,157,158,159,160,161,162,163,164,165,294,295,296,297,298,299,300,301,302,303,304,305,493,494,495,502,503,504,505,506,507,509,906,907,1001,1002,1003,1004,1005,1137,1138,1139,1140,1141,1142,1143,1144,1145,1146,1189,1196	18.1135	1,2,3,4,5,6,7,8,9,10,11,12,13,14,15,16,17,18,19,20,21,22,23,24,25,26,27,28,29,30,31,32,33,34,35,36,37,38,43,44,45,297,298,299,300,301,324,326,327,328,329,330,331,332,333,334,335,336,337,338,339,340,341,342,343,344,345,346,347,348,426,427,428,429,430,431,432,433,434,435,436,437,438,439,440,441,442,443,444,445,446,447,448,449,450,451,452,453,454,455,456,457,458,459,460,461,462,463,464,465,466,467,4…	1.91987	1,2,3,4,5,6,7,8,9,10,11,12,13,14,15,16,17,18,19,20,21,22,23	6.34391	1,2,3,4,5,6,7,8,9,10,11,12,13,14,15,16,17,18,19,20,21,22,23,24,25,339,340,341,342,343,344,345,346,347,348,349,350,351,352,353,448,449,450,451,452,453,454,455,456,457,458,459,460,461,462,603,604,605,606,607,608,819,820,821,822,1186,1187,1188,1189,1190,1192,1193,1195,1196,1197,1198	25.626	1,2,3,4,5,6,7,8,9,10,11,12,13,14,15,16,17,18,19,20,21,22,23,24,25,26,70,71,155,156,157,295,296,297,298,299,300,301,302,303,335,336,337,338,339,340,355,385,386,387,388,389,390,391,392,393,394,431,432,433,434,435,436,437,438,439,440,441,442,443,444,445,446,447,448,449,450,451,452,453,454,455,456,457,458,459,460,461,462,463,464,465,466,467,468,469,470,471,472,473,474,475,476,477,478,479,480,481,482,…	9.76628	1,2,3,4,5,6,7,8,9,10,11,12,13,14,15,16,17,18,19,20,21,22,23,24,25,26,27,28,29,157,158,159,160,161,179,180,181,182,292,293,294,295,296,297,298,299,300,301,302,303,304,432,433,434,435,436,437,438,439,440,441,442,443,444,445,446,447,448,449,450,451,452,453,454,455,456,457,458,459,460,461,633,634,681,682,683,814,815,816,817,818,819,820,821,822,823,884,885,886,887,888,889,902,903,904,905,906,907,908,9…	10.1002	1,2,3,4,5,6,7,8,9,10,11,12,13,14,15,16,17,18,19,20,21,22,23,24,25,26,27,28,29,333,334,335,336,337,338,339,340,341,342,343,344,345,346,347,433,434,435,436,437,438,439,440,441,442,443,444,445,446,447,448,449,450,451,452,453,454,455,456,457,458,459,460,461,462,463,464,465,466,467,468,469,470,471,472,473,474,475,476,477,478,479,480,481,482,483,484,485,486,487,488,489,490,491,492,493,494,495,496,497,4…
A2RUU4	0	0	3.30579	118,119,120,121	17.3554	1,2,3,4,5,6,7,8,9,10,11,12,13,14,15,16,17,18,19,20,21	11.5702	7,8,9,10,11,12,13,14,15,16,17,18,19,20	29.7521	1,2,42,43,44,45,46,47,48,49,50,51,52,53,54,55,56,57,58,59,60,61,62,63,64,65,66,67,68,69,116,117,118,119,120,121	4.13223	1,2,3,4,5	15.7025	3,47,48,49,50,51,52,53,54,55,56,57,58,59,60,61,62,63,64	24.7934	44,45,46,47,48,49,50,51,52,53,54,55,56,57,58,59,60,61,62,63,64,65,66,67,68,69,70,71,72,73	0	0	15.7025	1,2,3,58,59,60,61,62,63,64,65,66,67,114,115,118,119,120,121	6.61157	1,2,95,96,116,117,120,121	2.47934	1,2,3	32.2314	1,2,3,4,5,6,7,8,9,10,11,12,13,14,15,16,17,18,19,20,21,22,23,24,25,26,27,28,111,112,113,114,115,116,117,118,119,120,121
A2VCK2	35.2436	98,99,100,101,102,103,222,223,224,225,226,227,228,229,230,231,232,233,234,235,236,237,238,239,240,241,242,243,244,245,246,247,248,249,250,251,252,253,254,255,256,257,258,259,260,261,262,263,264,265,266,267,268,269,272,273,274,275,276,277,287,288,289,290,291,292,293,294,295,296,297,298,299,300,301,302,303,304,305,306,307,308,309,310,311,312,313,314,315,316,317,318,319,320,321,322,323,324,325,326,3…	33.5244	1,2,3,4,5,6,7,93,99,100,101,102,103,104,105,222,223,224,225,226,227,228,229,230,231,232,233,234,235,236,237,238,239,240,241,242,243,244,245,246,247,248,249,250,251,252,253,254,255,256,257,258,259,260,261,262,263,264,265,266,267,268,269,270,271,272,273,274,275,276,277,292,297,298,299,300,301,302,303,304,305,306,307,308,309,310,311,312,313,314,315,316,317,318,319,320,321,322,323,324,325,326,327,328…	0	0	7.44986	157,158,159,160,161,162,163,164,165,166,167,168,169,334,335,336,337,338,339,340,341,342,343,344,345,346	43.2665	1,2,3,4,5,6,7,92,93,94,95,96,97,98,99,100,101,102,103,104,105,106,107,147,148,149,218,219,220,221,222,223,224,225,226,227,228,229,230,231,232,233,234,235,236,237,238,239,240,241,242,243,244,245,246,247,248,249,250,251,252,253,254,255,256,257,258,259,260,261,262,263,264,265,266,267,268,269,270,271,272,273,274,275,276,277,278,279,280,281,282,283,291,292,293,294,295,296,297,298,299,300,301,302,303,3…	32.3782	1,2,3,4,5,6,7,8,9,215,216,217,218,219,220,221,222,223,224,225,226,227,228,229,230,231,232,233,234,235,236,237,238,239,240,241,242,243,244,245,246,247,248,249,250,251,252,253,254,255,256,257,258,259,260,261,262,263,264,265,268,269,291,292,293,294,295,296,297,298,299,300,301,302,303,304,305,306,307,308,309,310,311,312,313,314,315,316,317,318,319,320,329,330,331,332,333,334,335,336,337,338,339,340,3…	33.5244	2,3,4,5,16,17,18,19,20,21,22,23,61,62,63,64,65,66,67,68,91,92,93,94,95,96,97,98,99,100,101,102,103,104,105,106,107,108,109,110,111,112,113,114,115,120,121,122,123,124,135,136,137,138,139,140,141,142,143,215,216,217,218,219,220,221,222,223,224,225,226,227,228,229,230,231,232,233,234,235,236,237,245,246,247,248,249,250,251,252,253,254,255,256,257,258,274,275,276,277,278,279,280,281,282,283,284,285,…	38.3954	1,59,60,61,94,95,96,97,98,99,100,101,102,103,104,105,106,107,108,217,218,219,220,221,222,223,224,225,226,227,228,229,230,231,232,233,234,235,236,237,238,239,240,241,242,243,244,245,246,247,248,249,250,251,252,253,254,255,256,257,258,259,260,261,262,263,264,265,266,267,268,269,270,271,272,291,292,293,294,295,296,297,298,299,300,301,302,303,304,305,306,307,308,309,310,311,312,313,314,315,316,317,31…	14.3266	300,301,302,303,304,305,306,307,308,309,310,311,312,313,314,315,316,317,318,319,320,321,322,323,324,325,326,327,328,329,330,331,332,333,334,335,336,337,338,339,340,341,342,343,344,345,346,347,348,349	22.063	1,2,3,4,5,6,7,8,97,98,99,100,224,225,226,227,228,229,230,231,232,233,234,235,236,237,238,239,240,241,242,243,244,245,246,247,248,249,250,251,252,253,254,295,296,297,298,299,300,301,302,303,304,305,306,307,308,309,310,311,312,313,314,315,337,338,339,340,341,342,343,344,345,346,347,348,349	37.8223	1,2,3,4,5,6,7,9,10,14,15,16,17,18,19,20,21,22,23,24,25,26,64,65,66,67,68,69,70,71,72,91,92,93,94,95,96,97,98,99,100,101,102,168,169,170,171,172,173,182,183,184,185,186,187,188,189,190,232,233,234,235,236,237,238,239,240,241,242,243,244,245,246,247,248,249,250,251,252,253,254,263,264,265,266,267,268,269,270,271,272,273,274,275,276,277,278,279,280,281,301,302,303,304,305,306,307,308,309,310,311,313…	45.5587	1,2,3,4,5,6,7,8,9,92,93,94,95,96,97,98,99,100,101,102,103,104,105,106,107,108,109,110,120,121,122,123,124,125,126,127,151,152,184,185,186,187,188,189,203,204,215,216,217,218,219,220,221,222,223,224,225,226,227,228,229,230,231,232,233,234,235,236,237,238,239,240,241,242,243,244,245,246,247,248,249,250,251,252,253,254,255,256,257,258,259,260,261,262,263,264,265,266,267,268,269,270,271,272,273,274,2…	44.6991	1,2,3,4,5,6,94,95,96,97,98,99,100,101,102,103,104,105,106,107,206,207,216,217,218,219,220,221,222,223,224,225,226,227,228,229,230,231,232,233,234,235,236,237,238,239,240,241,242,243,244,245,246,247,248,249,250,251,252,253,254,255,256,257,258,259,260,261,262,263,264,265,266,267,268,269,270,271,272,273,274,275,276,277,278,279,280,281,282,283,284,285,286,287,288,289,290,291,292,293,294,295,296,297,2…
A2VDF0	0	0	1.94805	1,2,154	0	0	0	0	9.09091	1,2,3,4,5,84,85,86,87,88,151,152,153,154	5.84416	1,2,3,4,5,151,152,153,154	3.24675	5,7,145,150,151	0.649351	9	0	0	3.8961	1,2,3,4,5,154	27.2727	1,2,3,4,5,6,7,8,9,10,11,81,82,83,84,85,86,87,88,89,90,91,92,93,135,136,137,138,139,140,141,142,143,144,145,146,148,149,151,152,153,154	9.09091	1,2,3,4,5,6,7,8,9,85,86,87,88,89	3.24675	1,2,3,4,5
A2VDJ0	20.6339	63,64,65,66,67,68,69,70,71,72,73,74,75,76,77,78,79,907,908,909,910,911,912,913,914,915,916,917,918,919,920,921,922,923,946,947,948,949,950,951,952,953,954,955,956,957,958,959,961,962,963,964,965,966,967,968,969,970,971,991,992,993,994,995,996,997,998,999,1000,1001,1002,1003,1004,1005,1006,1007,1008,1009,1010,1011,1012,1013,1014,1015,1016,1017,1045,1046,1047,1048,1049,1050,1051,1052,1053,1054,1057…	18.4587	1,2,3,57,59,60,61,62,63,64,65,66,67,68,69,70,71,72,73,74,75,76,77,78,79,80,81,82,83,908,909,910,911,912,913,914,915,916,917,918,919,920,921,922,923,924,925,926,934,935,939,940,943,946,947,948,949,950,951,952,953,954,955,956,957,958,959,960,961,962,963,964,965,966,967,968,969,970,971,972,973,974,982,983,994,995,996,997,998,999,1000,1001,1002,1003,1004,1005,1006,1007,1008,1009,1010,1011,1012,1013,1…	0.807955	989,990,991,992,993,994,995,996,997,998,999,1000,1001	5.15848	904,905,906,907,908,909,910,911,912,913,914,915,916,917,989,990,991,992,993,994,995,996,997,998,999,1000,1001,1041,1042,1043,1044,1045,1046,1047,1048,1049,1050,1051,1052,1053,1054,1055,1056,1057,1058,1059,1060,1061,1062,1063,1302,1303,1304,1305,1306,1307,1308,1309,1310,1311,1312,1313,1314,1315,1316,1317,1318,1319,1320,1321,1322,1323,1324,1325,1326,1327,1328,1329,1330,1331,1332,1333,1334	42.0137	1,2,3,4,5,6,49,50,51,52,53,54,55,56,57,58,59,60,61,62,63,64,65,66,67,68,69,70,71,72,73,74,75,76,77,78,79,80,81,82,83,84,85,86,87,88,89,90,91,119,120,121,122,166,191,192,193,194,195,196,197,198,216,217,218,219,220,221,222,223,224,225,226,270,271,272,273,274,275,276,277,292,293,294,295,296,297,298,299,300,364,365,366,367,396,397,398,399,400,401,492,493,494,495,513,514,515,516,517,518,519,520,521,52…	20.4475	1,2,3,4,5,6,7,8,9,10,61,62,63,64,65,66,67,68,69,70,71,72,73,74,75,76,77,78,79,80,81,901,902,903,904,905,906,907,908,909,910,911,912,913,914,915,916,917,918,919,920,921,922,923,924,925,926,927,928,929,930,931,932,933,934,935,936,937,938,939,940,941,942,943,944,945,946,947,948,949,950,951,952,953,954,955,956,957,958,959,960,961,962,963,964,965,966,967,968,969,970,971,972,973,974,975,976,977,978,987…	24.4251	2,6,8,9,10,32,33,34,35,36,37,38,39,40,41,42,66,67,68,69,70,71,72,87,88,89,91,139,140,141,142,143,144,145,441,442,443,444,445,446,447,448,449,450,511,512,513,514,515,516,517,518,519,520,521,522,523,524,525,526,527,528,729,730,731,732,733,734,735,736,737,738,739,740,741,742,806,807,808,857,858,859,860,861,862,863,910,911,912,913,914,915,916,917,918,919,920,921,922,923,924,925,926,927,928,929,930,93…	35.9851	2,3,4,5,61,62,63,64,65,66,67,68,69,70,71,72,73,74,75,76,77,78,79,80,81,82,83,84,85,86,87,88,89,90,91,92,190,191,192,193,194,195,196,197,198,199,209,210,211,212,213,214,215,216,217,218,219,220,221,222,223,224,225,226,227,294,295,296,297,298,299,300,331,332,333,334,335,336,337,338,339,340,380,381,382,383,384,385,386,387,388,389,390,391,392,393,394,522,523,524,525,526,527,528,529,530,668,669,670,671…	0	0	12.6165	1,2,3,4,5,6,7,8,66,67,68,69,70,71,72,73,74,75,76,77,78,79,80,81,82,191,293,294,295,296,297,298,903,904,905,906,907,908,909,910,911,912,913,914,915,916,917,961,962,963,964,965,966,967,968,969,970,971,972,973,974,975,976,977,978,979,980,987,988,989,990,991,992,993,994,995,996,997,998,999,1000,1001,1002,1003,1004,1005,1006,1007,1008,1009,1010,1011,1012,1073,1074,1096,1097,1098,1099,1121,1122,1159,11…	28.0298	1,2,3,4,5,6,7,8,9,10,11,135,136,137,138,139,140,141,142,163,164,165,166,296,340,341,342,343,355,356,357,365,366,367,368,369,370,371,372,373,374,375,546,547,548,549,550,551,552,553,554,555,556,557,558,559,564,565,566,567,568,569,570,571,572,573,574,575,576,577,585,586,587,588,702,703,704,705,706,707,708,709,710,731,732,733,734,735,736,737,738,739,740,741,742,743,744,745,746,747,748,760,764,765,766…	32.3182	1,2,3,4,5,6,7,8,9,10,35,36,37,38,39,40,41,57,58,59,60,61,62,63,64,65,66,67,68,69,70,71,72,73,74,75,76,77,78,79,80,81,85,86,87,88,89,90,91,119,120,293,294,295,296,297,298,363,364,365,366,367,368,369,370,371,403,491,492,493,494,495,515,516,517,863,864,865,901,902,903,904,905,906,907,908,909,910,911,912,913,914,915,916,917,918,919,920,921,922,923,924,925,926,927,928,929,930,931,932,933,934,935,936,9…	30.8266	1,2,3,4,5,6,7,8,9,10,65,66,67,68,69,70,71,72,73,74,75,76,77,78,79,80,81,82,892,893,894,904,905,906,907,908,909,910,911,912,913,914,915,916,917,918,919,920,921,922,923,924,925,926,927,928,929,930,931,932,933,934,935,936,937,938,939,940,941,942,943,944,945,946,947,948,949,950,951,952,953,954,955,956,957,958,959,960,961,962,963,964,965,966,967,968,969,970,971,972,973,974,975,976,977,978,979,980,981,…
A2VEC9	5.32039	242,243,244,245,1529,1530,1531,1532,1533,1534,1535,1536,1537,1538,1539,1540,1541,1542,1543,1544,1545,1546,1547,1548,1549,1550,1551,1552,1553,1554,1555,1556,1557,1628,1629,1641,1642,1643,1644,1645,1685,1691,1692,1693,1694,1695,1937,1938,2034,2035,2036,2037,2038,2039,2040,2041,2042,2043,2044,2045,2046,2054,2081,2082,2083,2084,2086,2087,2088,2089,2090,2091,2092,2093,2094,2095,2096,2097,2098,2099,210…	5.16505	1,244,245,1158,1159,1161,1162,1529,1530,1531,1532,1533,1534,1535,1536,1537,1538,1539,1540,1541,1542,1543,1544,1545,1546,1547,1548,1549,1550,1551,1552,1553,1554,1555,1556,1557,1558,1559,1560,1561,1641,1685,1691,1692,1693,1694,1695,1696,1697,1937,1938,1939,1940,1944,1945,1946,1947,1948,1949,1950,2037,2038,2039,2040,2041,2042,2083,2084,2085,2086,2087,2088,2089,2090,2091,2092,2093,2094,2095,2096,2097…	0	0	6.99029	284,285,286,287,288,289,290,291,292,293,294,295,296,297,298,299,300,301,302,303,1103,1104,1105,1106,1107,1108,1109,1110,1111,1112,1113,1114,1115,1116,1117,1118,1119,1120,1121,1122,1123,1124,1401,1402,1403,1404,1405,1406,1407,1408,1409,1410,1411,1412,1413,1414,1415,1416,1417,1418,1419,1420,1530,1531,1532,1533,1534,1535,1536,1537,1538,1539,1540,1541,1542,1543,1544,1545,1546,1547,1548,1549,1550,1553…	71.2621	1,2,30,31,32,33,35,59,60,61,62,63,64,65,66,67,68,69,70,71,72,73,74,75,76,77,78,79,80,81,82,83,84,85,86,87,88,89,107,108,109,110,111,112,124,125,126,127,128,129,130,131,132,133,134,135,136,137,138,139,140,141,142,143,144,145,146,147,148,149,150,151,152,153,154,155,156,157,158,159,160,161,162,163,164,165,166,167,168,169,170,171,172,173,174,175,176,177,178,179,180,181,182,183,184,185,186,187,188,191…	8.13592	1,2,3,4,1515,1516,1517,1518,1519,1520,1521,1522,1523,1524,1525,1526,1527,1528,1529,1530,1531,1532,1533,1534,1535,1536,1537,1538,1539,1540,1541,1542,1543,1544,1545,1546,1547,1548,1549,1550,1551,1552,1553,1554,1555,1556,1557,1558,1559,1560,1561,1562,1563,1564,1565,1566,1567,1568,1569,1570,1571,1572,1573,1574,1575,1576,1577,1578,1579,1580,1581,1582,1583,1584,1585,1586,1587,1588,1589,1590,1591,1592,1…	56.7767	3,8,56,57,58,59,60,61,62,63,64,65,66,67,68,69,70,71,72,73,74,75,76,77,78,79,80,81,82,83,84,91,92,93,94,95,96,97,98,99,100,101,102,144,145,146,147,148,149,150,151,152,153,154,155,156,157,158,159,160,161,162,163,164,165,166,167,168,169,170,171,172,232,233,234,235,236,237,238,239,240,241,242,243,244,245,246,247,321,322,323,324,325,326,327,328,329,330,331,332,333,334,335,336,337,338,339,340,351,352,3…	43.301	62,63,64,65,66,67,68,69,70,71,72,73,74,75,76,77,78,79,80,81,82,123,124,125,126,127,128,129,130,131,132,133,134,135,136,137,138,139,140,141,142,143,144,145,146,147,148,149,150,151,152,153,154,155,156,157,158,159,160,161,162,163,164,165,166,167,168,169,170,171,172,173,174,175,176,177,178,179,180,181,182,183,184,185,186,187,188,189,190,191,192,193,194,195,196,197,198,351,352,353,354,355,356,357,432,…	0	0	17.0291	1,126,127,128,129,130,131,132,133,134,135,136,149,150,151,152,153,154,155,156,157,158,159,160,161,162,163,164,165,166,167,168,183,184,185,186,187,188,189,190,191,192,193,429,430,431,432,433,434,435,436,437,438,487,488,489,490,491,492,493,494,495,496,497,498,499,500,501,502,503,730,731,732,733,734,735,736,737,745,746,747,748,749,810,811,812,813,814,815,946,947,948,949,950,1007,1008,1009,1010,1011,…	8.95146	1,2,7,30,31,32,33,34,35,36,37,38,39,40,41,42,43,44,45,46,47,48,49,50,56,57,58,59,60,61,62,63,64,65,66,67,68,69,70,71,72,73,74,75,76,77,78,79,80,81,82,83,84,85,86,87,88,311,312,313,314,315,316,317,318,459,460,461,643,644,645,812,813,814,815,816,817,818,819,820,821,822,823,894,895,1005,1006,1007,1008,1009,1010,1011,1012,1013,1014,1015,1016,1055,1056,1057,1058,1084,1085,1086,1087,1088,1089,1090,1091…	31.2427	59,60,61,62,63,64,65,66,67,68,69,70,71,80,81,82,83,84,110,111,112,113,126,127,128,129,130,131,132,133,134,135,144,145,146,160,161,162,163,164,165,166,167,168,169,170,171,172,173,174,175,176,177,178,179,180,181,182,427,428,429,430,431,432,433,434,435,436,437,491,492,493,494,812,813,814,815,816,817,818,819,820,821,890,891,892,893,894,895,942,943,944,945,946,947,948,949,950,951,952,953,954,1150,1151…	1.16505	1,2,3,4,5,6,1548,1549,1550,1551,1552,1553,1554,1555,1556,1558,2317,2318,2319,2320,2321,2322,2323,2324,2325,2326,2327,2328,2329,2330,2331,2332,2333,2334,2337,2338,2339,2340,2341,2370,2371,2372,2373,2374,2375,2376,2377,2378,2379,2380,2381,2382,5143,5144,5145,5146,5147,5148,5149,5150
A3KMH1	9.76378	8,9,10,11,12,21,23,24,25,26,27,29,30,31,33,36,37,38,39,40,41,42,43,44,45,46,47,48,49,50,51,63,145,649,650,937,938,939,940,1323,1346,1347,1387,1388,1389,1396,1397,1398,1399,1400,1401,1402,1403,1404,1405,1406,1407,1412,1413,1414,1416,1437,1438,1439,1440,1441,1450,1451,1452,1453,1522,1524,1526,1533,1534,1535,1536,1537,1538,1539,1540,1541,1542,1543,1544,1545,1546,1547,1548,1549,1550,1551,1552,1553,15…	9.34383	1,2,3,4,5,6,7,8,9,10,11,12,13,14,18,19,20,21,22,23,24,25,26,27,28,29,30,31,32,33,34,35,36,37,38,39,40,41,42,43,44,45,46,47,48,49,50,652,653,939,940,941,1321,1322,1323,1324,1325,1326,1332,1334,1335,1342,1343,1347,1348,1396,1397,1398,1399,1400,1401,1402,1403,1404,1405,1406,1407,1408,1409,1412,1413,1414,1415,1416,1439,1440,1441,1442,1451,1535,1536,1537,1538,1539,1540,1541,1542,1543,1544,1545,1546,15…	0	0	4.88189	5,6,7,8,9,10,11,12,13,14,15,16,17,18,20,21,22,23,24,25,26,27,28,29,30,31,32,33,182,183,184,185,186,187,188,189,190,191,192,193,194,195,196,197,656,657,658,659,660,661,662,663,664,665,666,667,668,669,670,1336,1337,1338,1339,1340,1341,1342,1343,1344,1345,1346,1347,1565,1566,1567,1568,1569,1570,1571,1572,1573,1574,1575,1576,1577,1578,1579,1580,1581,1582,1583,1584,1585,1586	27.5066	1,2,3,4,5,6,7,8,9,10,11,12,13,14,15,16,17,18,19,20,21,22,23,24,25,26,27,28,29,30,31,32,33,34,35,36,37,38,39,40,41,42,43,44,45,46,47,48,49,50,51,52,53,54,55,56,72,141,142,143,144,145,146,147,148,194,195,196,197,198,199,200,201,202,215,216,217,218,219,220,221,249,250,251,252,253,254,255,256,257,303,304,305,306,307,364,365,366,367,368,369,370,371,372,373,374,375,379,380,381,382,383,384,385,386,429,4…	3.56955	1,2,3,4,5,6,9,10,11,12,13,14,15,16,31,32,33,34,35,36,37,38,39,40,41,42,46,47,48,49,50,51,52,53,54,55,56,57,1406,1407,1408,1409,1410,1542,1543,1544,1545,1546,1547,1548,1549,1550,1551,1552,1553,1554,1555,1556,1557,1558,1559,1560,1561,1901,1902,1903,1904,1905	11.601	2,8,11,12,13,14,15,16,17,18,19,48,49,50,51,52,53,54,55,56,57,58,59,106,107,108,109,110,111,112,113,114,244,245,246,247,248,249,250,251,252,253,254,255,256,257,258,305,306,307,308,309,310,311,312,313,490,491,492,493,494,495,496,497,906,907,908,909,910,911,912,913,914,915,916,917,918,919,921,923,924,925,926,927,928,929,930,931,932,1171,1172,1316,1317,1318,1319,1320,1321,1322,1323,1324,1379,1380,138…	24.4619	1,2,3,4,5,6,7,8,9,10,11,12,13,14,15,16,17,18,19,20,21,22,23,24,25,26,27,28,29,30,31,32,33,34,35,36,37,38,39,40,41,42,43,44,45,46,47,48,49,50,51,136,137,138,139,140,141,142,143,144,145,146,147,246,247,248,249,250,251,252,253,254,255,256,257,258,259,260,261,303,304,305,306,307,308,309,310,311,312,313,314,315,316,317,318,362,363,364,365,366,367,368,369,370,371,372,373,374,375,376,377,378,379,380,412…	0	0	6.77165	1,2,3,4,13,14,15,16,17,32,33,34,35,36,37,38,39,40,302,303,304,305,306,645,646,647,648,649,650,651,652,653,654,1094,1095,1320,1321,1322,1323,1336,1337,1338,1339,1340,1341,1342,1343,1344,1345,1346,1347,1348,1349,1350,1383,1384,1385,1386,1387,1388,1389,1390,1391,1392,1393,1394,1395,1396,1397,1403,1404,1405,1406,1407,1408,1409,1410,1411,1412,1413,1544,1545,1546,1547,1548,1549,1550,1551,1552,1553,1554…	32.9659	1,2,3,5,6,7,9,10,11,12,13,14,15,16,17,18,19,31,32,33,34,35,36,37,38,39,40,41,42,43,46,47,48,49,50,51,52,53,54,55,56,57,58,59,69,70,71,72,73,74,75,76,77,78,111,112,113,133,134,135,136,137,138,139,140,141,142,143,144,145,146,147,148,149,151,152,153,154,155,156,157,158,159,160,161,162,163,164,178,179,180,181,182,183,184,185,190,191,192,193,194,195,196,197,198,218,219,220,221,222,223,224,225,226,227,…	12.0735	1,2,3,4,5,6,7,8,9,10,11,12,13,14,15,16,17,18,19,20,33,34,35,36,37,38,39,40,41,46,47,48,49,50,51,52,53,54,55,56,111,112,113,246,247,248,249,250,251,252,253,254,255,256,257,258,259,305,306,307,712,713,1120,1121,1122,1123,1162,1298,1299,1300,1301,1302,1303,1304,1315,1316,1317,1318,1319,1320,1321,1322,1338,1339,1340,1341,1342,1343,1389,1390,1391,1392,1393,1394,1395,1396,1397,1398,1399,1400,1404,1405,…	3.77953	1,2,17,18,19,20,21,22,23,24,25,26,28,32,33,34,35,36,37,38,39,48,49,50,51,1394,1395,1396,1397,1543,1544,1545,1546,1547,1548,1549,1550,1551,1552,1553,1554,1555,1556,1557,1558,1559,1560,1561,1562,1566,1567,1568,1570,1571,1572,1573,1574,1575,1576,1577,1578,1579,1580,1581,1582,1583,1584,1585,1586,1587,1704,1706
A3KN83	32.089	6,9,10,11,12,13,21,22,23,24,25,26,27,28,29,30,31,32,33,34,35,36,37,38,39,40,41,42,43,44,45,46,47,48,49,50,51,53,55,56,57,58,59,60,61,62,63,64,65,66,67,68,69,70,71,72,73,74,75,76,77,78,79,80,81,82,83,84,86,87,88,89,90,91,92,99,100,101,102,103,104,105,106,107,108,109,110,111,112,114,115,116,117,118,119,120,121,122,123,124,125,126,127,129,130,131,132,133,134,135,136,137,138,139,140,141,142,143,144,1…	24.2642	1,2,3,4,5,6,7,8,13,23,24,29,30,31,32,34,35,36,37,38,39,40,41,42,43,44,45,46,47,48,49,50,59,60,62,63,64,65,66,67,68,72,73,74,75,76,77,78,79,89,90,91,92,101,107,108,110,123,124,129,131,132,134,135,136,137,138,139,140,141,142,143,144,145,146,147,148,150,151,152,153,154,155,156,157,165,169,180,181,186,187,188,189,190,191,192,193,194,195,196,197,198,199,200,201,202,203,204,205,206,207,208,216,217,218,…	2.36899	224,225,226,227,228,229,230,231,232,233,234,235,848,849,850,851,852,853,854,855,856,857,858,859,860,861,862,863,864,865,866,867,868	9.83489	218,219,220,221,222,223,224,225,226,227,228,229,230,231,232,233,234,235,634,635,636,637,638,639,640,641,642,643,644,645,646,647,648,649,650,728,729,730,731,732,733,734,735,736,737,738,739,740,741,742,743,744,745,746,747,748,749,750,781,782,783,784,785,786,787,788,789,790,791,792,793,823,824,825,826,827,828,829,830,831,832,833,834,835,836,837,838,839,840,855,856,857,858,859,860,861,862,863,864,865…	45.6569	1,2,3,4,5,6,13,14,15,16,17,18,19,20,21,22,23,24,25,26,27,28,29,30,31,32,33,34,35,36,37,38,39,40,41,42,43,44,45,46,47,48,49,50,51,52,53,54,55,56,57,58,59,60,61,62,63,64,65,66,67,68,69,70,71,72,73,74,75,76,77,78,79,80,81,82,83,84,85,86,87,88,89,90,91,92,93,94,95,96,97,98,99,100,101,102,103,104,105,106,107,108,109,110,111,112,113,114,115,116,117,118,119,120,121,122,123,124,125,126,127,128,129,130,13…	20.8184	1,2,3,4,5,6,7,8,9,10,11,12,13,14,15,16,17,18,19,20,21,22,23,24,25,26,27,28,29,30,31,32,33,34,35,36,37,38,39,40,41,42,43,225,226,227,228,229,230,231,232,233,666,667,668,669,670,671,672,673,674,675,676,677,678,679,680,681,682,683,684,685,686,687,688,689,690,691,692,693,694,695,696,697,698,699,700,701,702,703,704,705,706,707,708,709,710,711,712,713,714,715,716,717,718,719,720,721,722,723,724,725,726…	17.4444	3,4,6,18,19,20,21,22,23,24,25,26,27,28,29,30,31,32,33,34,35,36,37,38,39,40,41,42,43,78,99,100,101,102,103,104,105,106,107,191,192,193,269,270,271,272,311,312,313,314,315,316,317,318,319,320,321,322,323,324,325,326,327,385,386,387,388,407,408,409,443,444,445,446,447,448,449,450,451,452,453,496,497,685,686,687,688,689,690,691,692,693,694,695,696,697,698,699,700,701,723,724,725,726,727,728,729,730,7…	41.3496	1,2,36,37,38,39,40,41,42,43,44,45,46,47,48,49,50,51,52,53,54,55,56,57,58,59,60,61,62,63,64,65,66,67,68,69,70,71,72,73,74,75,76,77,78,79,80,81,82,83,84,98,99,100,101,102,103,104,105,106,107,108,109,110,111,112,113,114,115,122,123,124,125,126,127,128,129,130,131,132,133,134,135,136,137,138,139,140,141,142,143,144,145,146,147,148,149,150,151,152,153,154,155,156,157,158,159,160,161,162,163,164,165,16…	0	0	16.2958	1,2,3,4,40,41,42,62,63,64,65,129,130,131,132,133,134,135,136,137,138,139,140,141,142,143,144,145,146,147,148,149,183,184,185,186,187,188,189,190,191,192,193,194,195,196,197,198,223,224,225,226,227,228,229,230,231,232,233,234,235,236,237,262,263,264,265,266,267,268,269,409,410,689,690,691,692,693,694,695,696,697,698,699,700,701,702,703,704,705,716,717,718,719,720,721,722,723,724,725,726,727,728,72…	42.1393	1,2,16,17,18,19,60,61,62,63,64,65,66,67,68,69,71,72,73,74,75,76,77,78,79,80,97,98,99,100,101,102,103,104,107,108,109,110,111,112,113,114,115,116,117,122,123,124,125,126,127,128,129,130,131,132,133,134,135,136,137,138,139,140,141,142,143,144,145,146,147,148,149,150,151,152,153,154,170,171,172,173,174,175,176,179,180,181,182,183,184,185,186,187,188,189,190,191,192,193,194,195,196,197,198,199,200,20…	38.7653	1,2,3,4,5,16,17,18,19,20,21,22,23,24,25,26,27,28,29,30,31,32,33,34,35,36,37,38,39,40,41,42,62,63,64,65,66,67,68,69,70,71,107,108,109,110,111,112,113,129,130,131,132,133,134,135,136,137,138,139,140,141,142,143,144,145,146,147,148,149,150,159,160,161,162,163,164,165,166,167,168,169,170,171,172,173,174,175,176,177,178,179,180,181,182,183,184,185,186,187,188,189,190,191,192,193,194,195,196,197,198,19…	30.7251	1,2,3,4,5,6,7,8,9,10,11,12,13,14,15,16,17,18,19,20,21,22,23,24,25,26,27,28,29,30,31,32,33,34,35,36,37,38,39,40,41,42,43,44,45,46,47,48,49,50,51,52,53,54,55,56,57,58,59,60,61,62,63,64,65,66,67,68,69,70,71,72,73,74,75,76,77,78,79,80,81,82,83,84,85,86,87,88,89,90,91,92,93,94,95,96,97,98,99,100,101,102,103,104,105,106,107,108,109,110,111,112,113,114,115,116,117,118,119,120,121,122,123,124,125,126,127…
A3QJZ6	0.4158	137,138	2.079	1,2,3,4,5,137,138,139,417,481	0	0	0	0	18.9189	1,2,3,4,5,6,7,8,9,10,11,12,13,14,15,16,17,18,19,20,126,127,128,129,130,131,132,133,134,135,136,137,138,139,140,141,142,143,144,145,146,147,148,149,150,151,251,252,253,254,255,256,257,324,325,326,393,394,395,396,397,398,399,402,403,404,405,406,407,408,409,410,411,412,413,414,415,416,417,418,419,420,421,422,423,424,425,426,427,480,481	2.4948	1,2,3,4,5,6,7,8,9,479,480,481	10.395	3,7,65,66,67,68,69,70,71,122,123,124,125,126,127,382,383,384,385,386,387,388,389,390,391,392,393,394,395,396,416,417,419,454,455,456,457,458,459,460,461,462,463,464,465,466,467,472,477,479	13.0977	1,2,3,4,5,6,7,8,9,10,125,126,127,128,129,130,131,132,133,134,135,136,137,138,139,140,141,142,143,144,145,146,147,319,320,321,322,323,324,325,326,327,328,408,409,410,411,412,413,414,415,416,417,418,419,420,421,422,423,424,425,426,427	0	0	5.82121	1,2,3,4,5,6,7,8,127,128,129,130,131,132,133,134,135,136,137,138,139,140,141,142,478,479,480,481	21.4137	1,2,3,4,5,6,17,18,19,92,93,94,95,96,97,98,99,100,101,105,106,107,108,109,110,111,112,113,114,115,116,120,121,122,123,124,125,126,127,128,129,130,131,132,138,139,140,141,142,143,144,145,146,147,148,149,174,175,176,407,408,409,410,411,412,413,414,415,416,417,418,419,420,421,422,423,424,425,449,450,451,452,453,459,460,461,463,464,465,466,467,468,469,470,471,472,473,475,476,478,479,480,481	6.65281	1,2,3,4,5,6,7,8,128,129,130,131,132,133,134,135,139,140,141,142,143,144,145,146,147,419,420,421,422,479,480,481	4.7817	1,2,3,4,5,128,129,130,131,132,133,134,135,136,137,138,139,140,141,142,143,144,145
A3QJZ7	0.209205	139	2.30126	1,2,3,4,5,6,7,8,9,139,141	0	0	5.85774	29,30,31,32,33,34,35,36,37,38,39,40,41,42,177,178,179,180,181,182,183,184,185,186,187,188,189,190	12.3431	1,2,3,4,5,6,7,8,9,10,11,12,13,14,15,16,17,18,19,20,21,22,23,24,25,26,27,28,29,30,31,32,33,34,35,36,37,38,39,40,41,135,136,137,138,139,140,249,250,251,252,253,254,255,256,257,476,477,478	1.46444	1,2,3,4,5,6,7	6.90377	3,6,7,8,135,136,137,138,139,140,141,142,419,420,421,422,423,424,425,456,457,458,459,460,461,462,463,464,465,466,467,469,473	5.64854	1,2,3,4,5,6,7,8,126,127,128,129,130,131,132,133,134,135,136,137,138,139,140,141,142,143,144	0	0	3.55649	1,2,3,4,5,6,7,8,135,136,137,138,139,475,476,477,478	16.318	1,2,3,4,5,6,7,8,9,10,31,32,33,34,35,36,127,128,129,130,131,134,135,136,137,138,139,140,141,142,143,144,145,146,189,190,191,192,193,194,195,251,252,253,254,315,316,317,318,319,320,420,421,422,423,424,425,426,427,445,446,447,448,449,450,457,458,459,460,461,462,463,464,471,473,474,475,477	5.02092	1,2,3,4,5,6,7,8,135,136,137,142,143,144,145,418,419,420,421,422,423,424,425,426	4.39331	1,2,3,4,129,130,131,132,133,134,135,136,137,138,139,140,141,142,143,144,145
A4D0S4	4.48609	649,650,651,1326,1327,1328,1329,1330,1331,1332,1333,1405,1406,1461,1463,1464,1465,1466,1468,1469,1501,1534,1535,1536,1537,1538,1539,1540,1541,1542,1543,1544,1546,1547,1548,1549,1550,1553,1578,1580,1581,1592,1604,1605,1606,1608,1611,1612,1613,1614,1615,1616,1617,1618,1619,1620,1621,1631,1632,1633,1634,1638,1642,1643,1644,1645,1646,1647,1648,1649,1650,1651,1652,1653,1654,1657,1687,1688,1690	1.59001	1,285,650,651,652,1608,1616,1617,1618,1619,1620,1621,1634,1635,1638,1645,1646,1647,1648,1649,1650,1651,1652,1757,1758,1759,1760,1761	7.55253	1268,1269,1270,1271,1272,1273,1274,1275,1276,1277,1278,1279,1280,1281,1282,1283,1284,1285,1286,1287,1288,1289,1290,1291,1292,1293,1294,1295,1422,1423,1424,1425,1426,1427,1428,1429,1430,1431,1432,1433,1434,1435,1436,1437,1438,1439,1440,1441,1442,1443,1444,1445,1446,1447,1448,1449,1590,1591,1592,1593,1594,1595,1596,1597,1598,1599,1600,1601,1602,1603,1604,1605,1606,1607,1608,1609,1610,1611,1612,1613…	3.35037	329,330,331,332,333,334,335,336,337,338,339,340,341,342,810,811,812,813,814,815,816,817,818,819,820,821,1283,1284,1285,1286,1287,1288,1289,1290,1291,1292,1293,1294,1295,1296,1551,1552,1553,1554,1555,1556,1557,1558,1559,1560,1561,1562,1563,1564,1565,1566,1567,1568,1569	54.912	1,2,3,80,81,82,83,84,85,86,101,102,103,188,189,190,191,192,193,245,246,274,275,276,277,278,279,280,281,282,283,284,285,286,287,288,289,290,291,292,293,294,295,296,297,298,299,300,301,302,303,304,305,306,307,308,309,310,311,312,313,314,315,316,317,318,319,320,321,322,323,324,325,326,327,328,329,330,331,332,333,334,335,336,337,338,339,340,341,342,343,344,345,346,347,348,349,350,351,352,353,354,355,…	0.738217	1,2,3,1752,1753,1754,1755,1756,1757,1758,1759,1760,1761	36.1726	5,20,21,22,23,24,25,26,27,28,29,30,31,32,33,34,35,74,75,76,77,78,79,80,81,82,83,84,85,86,167,168,169,170,171,172,173,174,175,176,185,186,187,188,189,190,191,192,210,268,269,270,271,272,279,280,281,282,283,284,285,286,287,288,289,290,291,292,293,294,295,296,297,298,299,300,301,302,303,304,305,306,307,308,309,310,311,328,329,330,331,332,333,334,335,336,337,338,339,340,348,349,350,351,352,353,354,35…	29.0744	1,2,24,25,26,27,28,29,30,31,32,33,34,38,39,40,41,42,97,98,99,100,101,102,103,104,178,179,275,276,277,278,279,280,281,282,283,284,323,324,325,326,327,328,329,330,331,332,333,334,335,336,337,338,350,351,352,353,354,355,356,357,358,359,360,361,362,363,364,365,366,367,368,369,401,402,403,404,405,406,407,408,409,410,411,412,413,414,415,416,417,418,419,420,645,646,647,648,649,650,651,652,653,654,655,65…	0	0	7.04145	1,2,3,4,330,331,332,333,334,335,336,337,368,526,527,528,529,532,533,698,773,774,775,776,777,778,779,780,781,782,783,824,825,826,827,828,982,983,984,985,986,987,1025,1026,1027,1028,1029,1030,1080,1081,1082,1083,1084,1085,1086,1087,1088,1089,1090,1091,1092,1093,1094,1151,1152,1153,1154,1155,1156,1157,1158,1323,1327,1328,1397,1398,1399,1400,1401,1402,1403,1404,1420,1421,1422,1423,1579,1580,1581,1582…	15.2754	1,2,34,35,80,81,82,83,84,136,137,168,169,170,171,172,173,174,175,176,177,190,191,192,193,194,195,235,236,237,238,239,240,241,242,243,244,245,246,366,367,368,369,370,371,372,373,374,375,433,434,435,436,535,536,537,538,539,540,838,839,840,841,842,843,902,903,904,905,906,907,1088,1089,1090,1091,1092,1093,1094,1095,1096,1097,1136,1137,1138,1139,1140,1141,1142,1143,1144,1145,1146,1202,1203,1204,1205,1…	6.53038	79,80,81,82,83,84,85,86,173,245,246,247,248,277,278,279,280,281,282,283,284,286,287,288,289,399,400,401,402,442,443,444,445,446,447,448,449,450,585,586,587,588,589,590,591,644,693,694,695,696,697,698,699,700,701,774,775,776,777,778,808,809,810,811,821,822,823,824,825,899,900,901,902,903,904,905,906,907,916,917,918,957,958,959,960,961,962,963,964,965,1037,1086,1087,1305,1306,1307,1308,1378,1379,13…	0.851789	2,3,4,5,6,7,8,9,10,11,12,13,14,1760,1761
A4D0V7	2.92398	44,45,46,47,48,49,52,53,56,59,84,85,86,87,88,89,525,526,527,528,529,530,540,556,557,558,559,560,562,563	4.67836	55,60,61,84,85,86,87,88,89,90,228,229,525,526,527,528,529,530,531,532,535,537,538,539,540,541,542,544,545,546,547,548,549,551,552,553,554,560,561,562,563,982,983,1022,1023,1024,1025,1026	0	0	2.82651	2,3,4,5,6,7,8,9,10,11,12,13,14,15,16,17,18,851,852,853,854,855,856,857,858,859,860,861,862	21.54	1,2,3,44,45,46,47,48,49,50,51,52,53,54,55,56,57,58,59,60,61,62,63,64,65,66,67,68,69,70,71,72,73,74,75,76,77,78,79,80,81,82,83,84,85,86,87,88,89,90,91,92,93,162,163,164,180,181,182,183,184,185,186,187,188,189,190,191,192,193,194,195,196,197,198,199,200,201,202,203,204,205,206,207,208,209,210,211,212,213,214,215,216,217,218,219,220,221,222,223,224,225,226,227,228,229,230,231,232,233,234,235,236,297…	0.974659	51,52,53,54,55,56,1023,1024,1025,1026	7.89474	4,7,51,137,138,139,140,141,142,143,144,145,218,219,220,221,291,292,293,294,295,296,297,298,488,489,490,491,492,493,494,495,496,497,498,522,523,524,525,526,563,564,565,566,567,568,584,585,586,587,588,589,629,630,631,632,633,634,635,719,720,721,722,723,724,725,726,727,728,807,808,809,810,998,999,1000,1001,1002,1003,1021,1024	12.6706	40,41,42,43,44,45,46,47,48,49,50,51,52,53,54,55,56,57,58,59,60,61,62,63,64,65,66,67,170,171,172,173,174,175,179,180,181,212,213,214,215,216,217,218,219,220,221,222,223,224,225,226,227,228,229,230,231,232,233,234,235,236,237,238,239,528,529,530,531,532,533,534,535,536,537,538,539,540,541,542,543,544,545,546,547,548,549,550,551,552,553,554,555,556,557,558,559,560,561,562,563,839,840,841,842,843,844…	0	0	4.38596	1,2,3,41,42,43,44,45,46,47,48,49,50,51,52,53,54,55,56,57,58,59,60,61,62,63,64,81,82,83,84,85,86,87,88,89,90,91,92,1021,1022,1023,1024,1025,1026	22.4172	1,2,3,4,5,6,7,8,9,10,11,12,13,14,15,16,17,18,44,45,46,47,48,49,50,51,52,53,54,55,56,57,58,59,60,61,62,65,66,67,75,76,77,78,79,80,81,88,89,90,91,92,93,94,95,96,97,98,99,100,161,162,163,184,185,186,187,188,189,208,209,210,211,224,225,226,227,228,229,230,231,232,233,234,235,236,237,238,239,240,241,242,243,244,245,246,247,252,253,254,255,256,257,258,259,260,261,262,288,289,290,291,292,293,294,295,296…	11.7934	1,2,3,4,38,39,40,41,42,43,44,45,46,47,48,49,50,51,52,53,54,55,56,57,58,63,64,65,66,67,134,135,136,137,138,139,140,141,142,143,144,145,146,147,148,160,161,162,163,207,208,209,210,211,212,213,214,215,217,218,219,220,221,222,223,224,225,226,227,228,229,230,231,232,233,345,346,347,348,349,350,492,493,494,517,518,519,520,521,522,523,524,525,553,554,555,556,557,558,559,560,561,562,563,564,565,566,567,5…	11.501	1,2,3,4,40,41,42,43,44,45,46,47,48,49,50,51,52,53,54,55,56,57,58,59,60,61,62,63,64,66,517,518,519,520,521,522,523,524,525,526,527,528,529,530,531,532,533,534,535,536,537,538,539,540,541,542,543,544,545,546,547,548,549,550,551,552,553,554,555,556,557,558,559,560,561,563,564,565,566,567,568,963,964,965,966,967,968,969,970,971,972,973,974,975,976,977,978,979,980,981,982,983,984,985,986,987,988,989,9…
A4D126	9.7561	1,2,3,4,5,6,7,8,9,10,11,12,13,14,15,16,17,18,19,20,21,22,23,24,28,29,30,31,32,33,34,35,36,37,38,39,41,43,44,46,47,48,49,50	10.4213	1,2,3,4,5,6,7,8,9,10,11,12,13,14,15,16,17,18,19,20,21,22,23,24,25,26,27,28,29,30,31,32,33,34,35,36,37,38,39,40,41,42,43,44,45,46,49	0	0	0	0	20.8426	1,2,3,4,5,6,7,8,9,10,11,12,13,14,15,16,17,18,19,20,21,22,23,24,25,26,27,28,29,30,31,32,33,34,35,36,37,38,39,40,41,42,43,44,45,46,47,48,49,50,141,142,143,144,145,206,207,208,209,210,211,292,293,294,295,296,297,305,306,307,308,309,316,317,318,319,349,350,351,352,353,354,385,386,387,388,418,419,420,421,422,423,424,451	10.1996	1,2,3,4,5,6,7,8,9,10,11,12,13,14,15,16,17,18,19,20,21,22,23,24,25,26,27,28,29,30,31,32,33,34,35,36,37,38,39,40,41,42,43,44,45,46	9.7561	3,4,5,6,7,11,12,13,14,15,16,17,18,19,20,21,22,23,24,36,37,38,39,40,54,55,56,57,58,59,60,61,62,63,64,65,66,192,193,194,195,196,442,445	16.408	1,2,3,4,5,6,7,8,9,10,11,12,13,14,15,16,17,18,19,20,21,22,23,24,25,26,27,28,29,30,31,32,33,34,35,36,37,38,39,40,41,42,43,44,45,145,173,174,175,176,177,178,179,180,181,182,183,184,185,186,187,188,189,190,191,192,193,194,195,196,197,198,199,202	6.20843	1,2,3,4,5,6,7,8,9,10,11,12,13,14,15,16,17,18,19,20,21,22,23,24,25,26,27,28	6.43016	1,2,3,4,5,6,7,8,9,10,11,12,13,19,20,21,22,23,24,25,26,27,28,29,39,40,41,42,451	18.6253	1,2,3,4,5,6,7,8,9,10,11,12,13,14,15,38,39,40,41,142,143,144,145,146,148,149,177,178,179,180,181,182,183,184,185,186,187,188,189,190,191,192,193,252,253,254,255,256,257,258,259,260,261,262,263,264,265,278,279,280,281,282,283,381,382,383,384,385,386,436,437,438,439,440,441,442,443,445,446,447,448,449,450,451	14.8559	1,2,3,4,5,6,7,8,9,10,11,12,13,14,15,16,17,18,19,20,21,22,23,24,25,26,27,28,29,30,31,32,33,34,35,36,37,38,39,40,41,42,43,53,54,55,56,57,58,59,60,61,62,63,64,65,209,210,211,212,291,292,293,294,295,296,297	9.53437	1,2,3,4,5,6,7,8,9,10,11,12,13,14,15,16,17,18,19,20,21,22,23,24,25,26,27,28,29,30,31,32,33,34,35,36,37,38,39,40,41,42,451
A4D161	19.7987	169,170,171,173,174,175,176,177,179,180,181,182,242,243,244,245,246,247,248,249,250,251,252,253,254,255,256,257,258,259,260,261,263,264,265,266,267,268,269,270,271,272,281,282,284,285,286,287,288,289,290,291,292,293,294,295,296,297,298	17.1141	1,2,3,4,5,6,7,175,176,180,244,245,246,247,248,249,250,251,252,253,254,255,256,257,258,259,260,261,262,263,267,269,270,271,280,281,284,285,286,287,288,289,290,291,292,293,294,295,296,297,298	0	0	0	0	40.9396	1,2,3,4,5,28,29,30,31,32,33,34,35,36,37,38,39,40,41,42,84,85,86,87,132,133,134,135,136,145,146,147,148,149,150,171,172,173,174,175,176,177,178,179,180,222,223,224,225,226,227,228,229,230,231,232,233,234,235,236,237,238,239,240,241,242,243,244,245,246,247,248,249,250,251,252,253,254,255,256,257,258,259,260,261,262,263,264,265,266,267,268,269,270,271,272,273,274,275,276,277,278,279,280,281,282,283,…	15.1007	1,2,3,4,5,236,237,238,239,240,241,242,243,244,245,246,247,248,249,250,251,252,253,254,255,256,257,258,259,260,284,285,286,287,288,289,290,291,292,293,294,295,296,297,298	24.1611	4,6,8,9,10,28,29,30,31,32,61,62,63,64,65,66,67,68,69,134,135,136,137,138,139,140,141,142,143,144,145,146,147,148,149,150,151,152,153,154,155,156,186,187,188,189,190,191,192,193,194,207,208,209,210,211,241,242,243,244,245,246,247,248,249,289,291,292,294,296,297,298	32.2148	130,131,132,133,134,164,165,166,167,168,169,170,171,172,173,174,175,176,177,178,179,180,181,182,183,228,229,230,231,232,233,234,235,236,237,238,239,240,241,242,243,244,245,246,247,248,249,250,251,252,253,254,255,256,257,258,259,260,261,262,263,264,265,266,267,268,269,270,271,272,273,274,275,276,277,278,279,280,281,282,283,284,285,286,287,288,289,290,291,292,293,294,295,296,297,298	15.1007	254,255,256,257,258,259,260,261,262,263,264,265,266,267,268,269,270,271,272,273,274,275,276,277,278,279,280,281,282,283,284,285,286,287,288,289,290,291,292,293,294,295,296,297,298	17.7852	1,2,3,4,5,7,177,236,237,238,239,240,241,242,243,244,245,246,247,248,249,250,251,252,253,254,255,256,257,258,259,260,261,279,280,281,282,283,284,285,286,287,288,289,290,291,292,293,294,295,296,297,298	34.5638	1,2,3,4,5,6,7,8,9,10,11,12,13,24,25,26,27,28,29,30,31,32,33,34,35,36,37,41,42,43,44,45,46,47,48,49,50,51,58,59,60,61,62,63,64,65,66,178,179,180,181,182,183,184,185,186,187,238,239,240,241,242,243,244,245,246,247,248,249,250,251,252,253,254,255,256,257,258,259,260,261,262,263,264,265,266,282,283,284,285,286,287,288,289,290,291,292,293,294,295,296,297,298	25.8389	1,2,3,4,5,6,27,28,29,30,61,62,85,86,87,88,133,134,135,179,180,181,182,183,184,211,212,237,238,239,240,241,242,243,244,245,246,247,248,249,250,251,252,253,254,255,256,257,258,259,260,261,262,263,264,265,266,267,280,281,282,283,284,285,286,287,288,289,290,291,292,293,294,295,296,297,298	43.2886	1,2,3,138,174,175,176,177,178,179,180,181,182,183,184,185,186,187,188,189,190,191,192,193,194,195,196,197,198,199,200,201,202,203,204,205,206,207,208,209,210,211,212,213,214,215,216,217,218,219,220,221,222,223,224,225,226,227,228,229,230,231,232,233,234,235,236,237,238,239,240,241,242,243,244,245,246,247,248,249,250,251,252,253,254,255,256,257,258,259,260,261,262,263,264,265,266,267,268,269,270,2…
A4D1B5	0	0	0.702576	1,2,851,852,853,854	1.40515	407,408,409,410,411,412,413,414,415,416,417,418	2.9274	24,25,26,27,28,29,30,31,32,33,34,35,36,407,408,409,410,411,412,413,414,415,416,417,418	11.9438	1,2,25,26,27,28,29,30,31,32,33,34,35,36,37,38,39,40,110,111,112,113,114,115,116,117,118,119,120,121,122,160,161,162,163,164,165,318,319,320,321,322,323,324,325,326,327,328,329,330,480,481,482,483,484,485,486,487,556,557,558,559,560,561,562,563,595,596,597,598,599,600,601,602,603,626,627,628,739,740,741,742,743,744,745,787,788,789,790,791,792,793,794,795,796,797,798,799,851,852,853,854	1.63934	1,2,3,4,27,28,29,30,31,32,33,34,35,36	3.62998	7,9,10,29,30,31,32,33,34,35,36,37,38,118,119,120,295,296,382,383,691,692,693,694,695,696,697,698,699,847,852	8.54801	20,21,22,23,24,25,26,27,28,29,30,31,32,33,34,35,36,37,38,39,40,41,42,43,105,106,107,108,109,110,111,112,113,114,115,116,117,118,119,321,322,323,324,325,326,327,328,385,386,387,388,389,390,589,590,591,592,593,594,595,596,597,598,599,600,601,602,603,604,744,831,832,833	0	0	3.51288	1,2,24,25,26,27,28,29,30,31,32,33,34,111,112,113,114,115,116,117,118,119,120,559,560,561,562,563,853,854	17.5644	1,2,3,4,5,6,7,9,10,11,12,13,14,15,27,28,29,30,31,32,33,34,35,36,59,60,61,62,63,64,65,66,111,112,113,114,115,116,117,118,119,120,121,122,123,124,184,185,186,187,188,189,190,191,192,193,194,195,196,197,198,199,200,201,202,203,204,211,212,213,214,215,542,543,544,545,546,547,548,549,555,556,557,558,559,560,561,562,563,564,565,566,567,568,583,584,585,586,587,588,589,590,593,738,739,740,741,742,743,744…	4.80094	25,26,27,28,29,30,31,32,33,34,35,36,37,38,39,40,41,110,111,112,113,114,115,116,117,118,119,120,121,159,160,161,162,163,164,197,198,199,200,201,831	4.56674	25,26,27,28,29,30,31,32,33,34,35,36,37,38,39,40,41,113,114,115,116,117,118,119,559,560,561,562,563,564,565,566,567,791,792,793,794,795,799
A4D1E1	25.1297	35,36,39,40,41,42,43,71,72,73,75,76,81,85,88,89,90,96,97,98,99,100,104,105,106,108,109,113,114,115,123,138,139,176,177,178,179,180,181,182,183,184,185,186,187,188,189,190,191,192,209,210,211,215,241,242,248,249,250,251,277,278,279,280,281,282,283,284,286,314,331,333,334,335,336,337,338,339,340,341,342,343,344,345,346,347,348,349,350,351,352,353,360,367,368,394,395,396,397,398,399,400,401,402,403,…	17.7168	1,2,3,35,40,41,91,92,99,100,105,108,177,178,179,180,181,182,183,184,185,186,187,188,189,190,191,192,193,194,196,210,335,336,337,338,339,340,341,342,343,344,345,346,347,348,351,391,394,395,396,397,398,399,400,401,402,403,404,405,406,407,408,409,410,411,412,413,414,415,416,417,418,419,420,421,422,496,506,508,509,512,513,514,515,516,517,519,520,521,522,523,527,528,529,530,531,534,535,538,542,556,569…	0	0	5.6338	699,700,701,702,703,704,705,706,707,708,709,710,711,712,713,714,715,716,717,718,719,720,721,722,723,724,725,726,727,728,1161,1162,1163,1164,1165,1166,1167,1168,1169,1170,1171,1172,1173,1174,1201,1202,1203,1204,1205,1206,1207,1208,1209,1210,1211,1212,1220,1221,1222,1223,1224,1225,1226,1227,1228,1229,1230,1231,1232,1233,1234,1235,1236,1237,1238,1239	83.321	30,31,32,33,34,35,36,37,38,39,40,41,42,43,44,45,46,47,48,49,62,63,64,65,66,67,68,69,70,71,72,73,74,75,76,77,78,79,80,81,82,83,84,85,86,87,88,89,90,91,92,93,94,95,96,97,98,99,100,101,102,103,104,105,106,107,108,109,110,111,112,113,114,115,116,117,118,119,120,121,122,123,124,125,126,127,128,129,130,131,132,133,134,135,136,137,158,163,164,165,166,167,168,169,170,171,172,173,174,175,176,177,178,179,1…	11.9348	235,236,237,238,239,240,241,242,243,244,245,246,247,248,249,250,395,396,397,398,399,400,401,402,403,404,405,406,407,408,409,410,411,712,713,714,715,716,717,840,841,842,843,844,845,846,847,848,904,905,906,907,908,909,910,911,912,913,914,915,916,917,918,939,940,941,968,969,970,971,972,973,974,975,976,977,978,979,980,981,982,983,984,985,986,987,988,989,990,991,992,993,994,995,996,997,998,999,1000,10…	22.387	7,8,17,18,19,20,21,22,23,24,25,26,27,28,29,30,31,32,33,34,35,36,37,38,39,128,129,130,131,132,133,134,212,213,214,215,245,246,247,248,249,359,360,361,362,363,364,365,366,367,368,369,370,371,372,373,374,375,471,472,473,474,475,476,477,537,538,539,555,556,557,558,559,560,561,562,563,564,565,589,590,591,592,593,594,595,596,597,598,656,657,658,659,660,661,662,663,664,665,666,667,668,669,670,671,672,68…	65.0111	24,25,26,27,28,29,30,31,32,33,34,35,36,37,38,39,40,41,42,43,44,45,46,47,48,49,64,65,66,67,68,69,70,71,72,73,74,75,76,77,78,79,80,81,82,83,84,85,86,87,88,89,90,91,92,93,94,95,96,97,98,99,100,101,102,103,104,105,106,107,108,109,110,111,112,113,114,115,116,117,118,119,120,121,122,123,124,129,130,131,132,133,175,176,177,178,179,180,181,182,183,184,185,186,187,188,189,190,191,192,193,194,195,196,197,1…	0	0	23.6471	1,2,3,35,36,37,38,39,40,41,42,43,80,81,82,83,84,95,96,97,98,99,100,101,102,103,104,105,106,107,108,109,126,127,128,129,130,131,182,183,184,185,186,187,188,189,190,236,237,238,239,240,241,242,243,244,245,246,247,248,256,257,258,259,338,339,340,341,342,343,344,345,346,389,390,391,392,393,394,395,396,397,398,399,400,401,411,412,413,414,415,416,417,418,419,511,512,513,514,515,516,517,518,519,520,521,…	39.5107	1,2,9,10,11,12,13,14,15,16,17,18,26,35,36,88,89,90,91,92,96,97,98,99,100,101,102,103,104,105,106,107,108,122,123,124,125,126,127,128,129,130,131,132,133,149,150,151,152,153,154,155,156,157,158,167,168,169,170,171,172,173,174,175,176,177,178,179,180,181,182,183,184,185,186,187,188,189,190,191,192,193,194,195,196,206,207,208,209,210,211,212,213,214,215,216,234,235,236,237,238,239,240,241,242,243,24…	40.4744	32,33,34,35,96,97,98,99,100,101,102,103,104,105,106,107,123,124,125,126,127,128,129,130,131,132,133,134,135,136,137,170,171,172,173,174,175,176,177,178,179,180,181,182,183,184,185,186,187,188,189,190,191,192,193,194,206,207,208,209,210,211,212,213,214,215,216,217,234,235,236,237,238,239,240,241,242,243,244,245,246,247,248,249,339,340,341,361,362,363,364,365,366,367,368,369,370,371,391,392,393,394…	91.1045	1,2,3,10,11,12,13,14,15,16,17,18,19,21,31,32,33,34,35,36,37,38,39,40,41,42,43,44,45,46,47,48,49,50,51,52,53,54,66,67,68,69,70,71,72,73,74,75,76,77,78,79,80,81,82,83,84,85,86,87,88,89,90,91,92,93,94,95,96,97,98,99,100,101,102,103,104,105,106,107,108,109,110,111,112,113,114,115,116,117,118,119,120,121,122,123,124,125,126,127,128,129,130,131,132,133,134,135,136,137,138,139,140,141,142,143,144,145,14…
A4D1E9	7.23514	33,34,288,290,338,339,340,341,342,343,344,346,347,350,351,371,372,373,374,375,376,377,378,379,380,381,382,383	5.68475	33,34,35,291,292,293,350,373,374,375,376,377,378,379,380,381,382,383,384,385,386,387	0	0	6.45995	36,37,38,39,40,41,42,43,252,253,254,255,256,257,258,259,260,261,262,263,264,265,266,267,268	27.1318	26,27,28,29,30,31,32,33,34,35,36,37,38,39,40,41,75,76,77,78,79,80,81,82,83,84,85,86,87,88,213,214,215,216,217,218,265,266,267,279,280,281,282,283,284,285,286,287,288,289,290,291,292,293,294,295,296,297,298,299,342,343,344,345,346,347,348,349,350,351,352,353,354,355,356,357,358,359,360,362,363,364,365,366,367,368,369,370,371,372,373,374,375,376,377,378,379,380,381,382,383,384,385,386,387	8.52713	1,2,3,344,345,346,347,348,349,350,351,352,353,354,369,370,371,372,373,374,375,376,377,378,379,380,381,382,383,384,385,386,387	17.8295	4,22,23,24,25,26,27,28,29,30,31,32,33,34,35,36,37,38,39,40,41,42,43,44,79,81,83,84,85,86,87,88,89,90,91,92,93,94,126,127,128,129,155,156,157,158,159,160,161,162,163,209,210,211,367,368,369,370,371,372,373,374,375,376,377,379,380,381,384	19.1214	72,73,74,75,76,77,78,79,80,81,82,83,84,85,86,87,88,89,90,272,280,281,282,283,284,285,286,287,288,289,290,341,342,343,344,345,346,347,348,349,350,351,352,353,354,355,356,357,358,359,364,365,366,367,368,369,370,371,372,373,374,375,376,377,378,379,380,381,382,383,384,385,386,387	0	0	6.97674	1,2,3,4,81,82,83,84,85,369,370,371,372,373,374,375,376,377,378,379,380,381,382,384,385,386,387	29.7158	1,2,3,4,13,14,15,16,17,24,25,26,28,29,30,31,32,33,34,36,37,38,39,55,56,57,58,59,60,61,62,63,64,65,66,67,68,69,70,71,72,73,74,75,76,77,78,79,80,81,82,83,84,85,86,87,88,89,90,91,92,93,94,95,96,97,98,99,100,101,102,103,110,111,112,239,240,241,242,243,244,245,246,247,248,273,274,275,276,326,327,328,329,366,367,368,369,370,371,372,373,374,375,376,377,378,379,380,381,382,383,384,385,386,387	29.199	23,24,25,26,27,28,29,30,31,32,33,34,35,36,37,38,39,40,41,42,43,71,72,73,74,75,76,77,78,79,80,81,82,83,84,85,86,87,88,89,90,91,92,93,94,95,96,97,98,99,100,101,102,103,104,105,106,107,156,157,158,159,160,161,210,211,212,213,214,215,216,217,218,219,220,221,222,282,283,284,285,286,344,345,346,347,348,349,350,351,352,353,367,368,369,370,371,372,373,374,375,376,377,378,379,380,381,382,383,384,385,386,3…	7.23514	358,359,362,363,364,365,366,367,368,369,370,371,372,373,374,375,376,377,378,379,380,381,382,383,384,385,386,387
A4D1P6	23.1593	187,208,209,210,211,212,213,214,215,216,217,218,219,220,221,222,223,224,225,226,227,228,229,230,246,247,248,249,257,258,259,260,261,262,263,264,265,266,267,268,269,270,271,272,273,274,275,276,277,278,279,280,281,282,283,284,285,286,287,288,289,290,291,292,293,294,295,296,297,298,299,300,301,302,303,304,305,306,307,308,309,310,311,312,313,314,315,316,317,318,319,320,321,322,323,324,325,326,327,328…	22.6238	1,2,3,4,5,6,210,211,212,213,214,215,216,217,218,219,220,221,222,223,224,225,226,227,234,262,263,264,265,266,267,268,269,270,271,272,273,274,275,276,277,278,279,280,281,282,283,284,285,286,287,288,289,290,291,292,293,294,295,296,297,298,299,300,301,302,303,304,305,306,307,308,309,310,311,312,313,314,315,316,317,318,319,320,321,322,323,324,325,326,327,328,329,330,331,332,333,334,335,336,337,338,339…	2.81124	192,193,194,195,196,197,198,199,200,201,202,203,204,205,206,207,208,209,210,211,212	4.95315	212,213,214,215,216,217,218,219,220,262,263,264,265,266,267,268,269,270,271,272,273,274,275,276,277,278,279,280,281,282,283,284,285,286,287,288,289	37.4833	1,2,3,4,5,6,7,34,35,36,37,38,106,107,108,109,139,140,186,187,188,189,190,191,192,193,194,195,196,197,198,199,200,201,202,203,204,205,206,207,208,209,210,211,212,213,214,215,216,217,218,219,220,221,222,223,224,225,226,227,228,229,230,231,232,233,234,235,236,237,238,239,240,241,242,243,244,245,246,247,248,249,250,251,252,253,254,255,256,257,258,259,260,261,262,263,264,265,266,267,268,269,270,271,27…	24.8996	1,2,3,4,5,6,7,8,9,210,211,212,213,214,215,216,217,218,219,220,221,222,223,224,235,236,237,238,239,240,241,242,243,244,245,246,247,248,249,250,251,252,253,254,255,256,257,258,259,260,261,262,263,264,265,266,267,268,269,270,271,272,273,274,275,276,277,278,279,280,281,282,283,284,285,286,287,288,289,290,291,292,293,294,295,296,297,298,299,300,301,302,303,304,305,306,307,308,309,310,311,312,313,314,3…	19.1432	7,8,132,133,134,135,136,137,138,139,140,141,142,143,144,231,232,233,234,265,266,267,268,269,270,271,272,273,274,275,276,277,278,279,280,281,282,283,284,285,286,287,288,289,290,291,292,293,294,295,296,297,298,299,300,301,302,303,304,305,306,307,308,309,310,311,312,313,314,315,316,317,318,319,320,355,356,357,358,359,360,361,362,363,364,365,366,367,368,369,370,377,378,379,380,381,382,383,384,385,386…	30.7898	1,2,3,4,76,77,78,79,80,117,118,183,184,185,186,187,188,189,190,191,192,193,194,195,196,197,198,199,200,201,202,203,204,205,206,207,208,209,210,211,212,213,214,215,216,217,218,219,220,221,222,223,224,225,226,227,248,249,250,251,252,253,254,255,256,257,258,259,260,261,262,263,264,265,266,267,268,269,270,271,272,273,274,275,276,277,278,279,280,281,282,283,284,285,286,287,288,289,290,291,292,293,294,…	0	0	19.6787	1,2,3,4,5,6,7,8,210,211,212,213,214,215,216,217,218,219,220,221,222,249,250,251,252,253,254,255,256,268,269,270,271,272,273,274,275,276,277,278,279,280,281,282,283,284,285,286,287,288,289,290,291,292,293,294,295,296,297,298,299,300,301,302,303,304,305,306,307,308,309,321,322,323,324,325,326,327,328,329,330,331,332,333,334,335,336,343,344,345,346,347,348,349,350,351,352,353,354,355,356,357,358,359…	30.656	1,2,3,4,5,6,7,8,18,19,20,21,22,23,24,32,33,34,35,36,37,38,39,40,41,74,75,76,77,78,79,80,81,82,83,84,86,87,88,89,90,210,211,212,213,214,215,216,217,218,222,223,224,225,226,227,228,229,230,252,253,254,255,256,257,258,259,272,273,274,275,276,277,278,279,280,281,282,283,284,285,286,287,288,289,290,291,292,293,294,295,296,297,298,299,300,301,302,303,304,305,306,307,308,309,310,318,319,320,321,322,323,…	32.2624	1,2,3,4,5,6,7,135,136,137,138,139,207,208,209,210,211,212,213,214,215,216,217,218,219,220,221,222,223,224,225,226,227,228,229,230,231,232,233,234,235,236,237,238,239,240,241,242,243,244,245,246,247,248,249,250,251,252,253,254,255,256,257,258,259,260,261,262,263,264,265,266,267,268,269,270,271,272,273,274,275,276,277,278,279,280,281,282,283,284,285,286,287,288,289,290,291,292,293,294,295,296,297,2…	13.1191	1,2,3,4,237,241,242,243,244,245,246,247,248,249,250,251,252,253,254,255,256,257,258,259,260,261,262,263,264,265,266,267,268,269,270,271,272,273,274,275,276,277,278,279,280,281,282,283,284,285,286,287,288,289,290,291,292,293,294,295,296,297,298,299,300,301,302,303,304,305,306,307,308,309,310,311,312,313,314,315,316,317,318,319,320,321,322,323,324,325,326,327,328,329,330,331,746,747
A4D1S0	51.5892	1,2,3,4,5,6,7,8,9,10,11,12,13,14,15,16,17,18,19,20,21,22,23,24,25,26,27,28,29,30,31,32,33,34,35,36,37,38,39,40,41,42,43,44,45,46,47,48,49,50,51,52,53,54,55,56,57,58,59,60,61,62,63,64,65,66,67,68,69,70,71,72,73,74,75,76,77,78,79,80,81,82,83,84,85,86,87,88,89,90,91,92,93,94,95,96,97,98,99,100,101,102,103,104,105,106,107,108,109,110,111,112,113,114,115,116,117,118,119,120,121,122,123,124,125,126,127…	48.6553	1,2,3,4,5,6,7,8,9,10,11,12,13,14,15,16,17,18,19,20,21,22,23,24,25,26,27,28,29,30,31,32,33,34,35,36,37,38,39,40,41,42,43,44,45,46,47,48,49,50,51,52,53,54,55,56,57,58,59,60,61,62,63,64,65,66,67,68,69,70,71,72,73,74,75,76,77,78,79,80,81,82,83,84,85,86,87,88,89,90,91,98,99,100,101,102,103,104,105,106,107,108,109,110,111,112,113,114,115,116,117,118,119,120,123,130,131,132,133,134,135,136,137,138,139,1…	6.11247	260,261,262,263,264,265,266,267,268,269,270,271,272,273,274,275,276,277,278,279,280,281,282,283,284	28.6064	41,42,43,44,45,46,47,48,49,50,51,52,53,64,65,66,67,68,69,70,71,72,73,74,75,76,77,78,79,80,81,82,83,84,85,86,104,105,106,107,108,109,110,111,112,113,114,115,116,117,118,119,120,121,134,135,136,137,138,139,140,141,142,143,144,145,146,147,148,149,199,200,201,202,203,204,205,206,207,208,209,210,211,212,213,214,215,216,269,270,271,272,273,274,275,276,277,278,279,280,281,282,283,307,308,309,310,311,312…	63.0807	1,2,3,4,5,6,7,8,9,10,11,12,13,14,15,16,17,18,19,20,21,22,23,24,25,26,27,28,29,30,31,32,33,34,35,36,37,38,39,40,41,42,43,44,45,46,47,48,49,50,51,52,53,54,55,56,57,58,59,60,61,62,63,64,65,66,67,68,69,70,71,72,73,74,75,76,77,78,79,80,81,82,83,84,85,86,87,88,89,90,91,92,93,94,95,96,97,98,99,100,101,102,103,104,105,106,107,108,109,110,111,112,113,114,115,116,117,118,119,120,121,122,123,124,125,126,127…	41.5648	1,2,3,4,5,6,7,8,9,10,11,12,13,14,15,16,17,18,19,20,21,22,23,24,25,26,27,28,29,30,31,32,33,34,35,36,37,38,39,40,41,42,43,44,45,46,47,48,49,50,51,52,53,54,55,56,57,58,59,60,61,62,63,64,65,66,67,68,69,70,71,72,73,74,75,76,77,78,79,80,81,82,83,84,85,86,87,88,89,90,91,92,93,94,95,96,97,98,99,100,101,102,103,104,105,106,107,108,109,110,111,112,113,114,115,116,117,118,119,137,138,139,140,141,180,181,182…	42.7873	3,8,9,10,11,12,13,14,15,16,17,18,19,38,39,40,41,42,43,44,45,46,47,48,49,50,51,52,53,54,61,62,63,64,65,66,67,68,69,70,71,72,73,74,75,76,77,78,79,80,81,82,83,84,85,86,87,88,89,90,91,92,93,94,95,96,97,98,99,100,101,102,103,104,105,106,107,108,109,110,111,112,113,114,115,116,117,133,134,135,136,137,138,139,140,141,142,143,144,145,146,147,148,149,150,151,152,153,158,159,160,161,162,177,178,179,180,181…	55.7457	1,2,3,4,5,6,7,8,9,10,11,12,13,14,15,16,17,18,19,20,21,22,23,24,25,26,27,28,29,30,31,32,33,34,35,36,37,38,39,40,41,42,43,44,45,46,47,48,49,50,51,52,53,54,55,56,57,58,59,60,61,62,63,64,65,66,67,68,69,70,71,72,73,74,75,76,77,78,79,80,81,82,83,84,85,86,87,88,89,90,91,92,93,94,95,96,97,98,99,100,101,102,103,104,105,106,107,108,109,110,111,112,113,114,115,116,117,118,119,120,121,122,123,124,125,126,127…	34.4743	1,2,3,4,5,6,7,8,9,10,11,12,13,14,15,16,17,18,19,20,21,22,23,24,25,26,27,28,29,30,31,32,33,34,35,36,37,38,39,40,41,42,43,44,45,46,47,48,49,50,51,52,53,54,55,56,57,58,59,60,61,62,63,64,65,66,67,68,69,70,71,72,73,74,75,76,77,78,79,80,81,82,83,84,85,86,87,88,89,90,91,92,93,94,95,96,97,98,99,100,101,102,103,104,105,106,107,108,109,110,111,112,113,114,115,116,117,118,119,120,121,122,123,124,125,126,127…	30.8068	1,2,3,4,5,6,7,8,9,10,11,12,13,33,34,35,36,37,38,39,40,41,42,43,44,45,46,47,48,49,50,51,52,53,54,55,56,57,58,59,60,61,62,63,64,65,66,67,68,69,70,71,72,73,74,75,76,77,78,79,108,109,110,111,112,113,114,115,135,136,137,138,139,140,141,142,143,144,145,146,147,159,160,161,180,181,182,183,184,185,186,187,188,189,190,191,192,193,194,195,196,197,198,199,200,201,202,203,204,205,206,207,208,209,210,211,212,…	32.7628	1,2,3,4,5,6,7,8,9,10,11,12,13,14,15,16,17,40,41,42,43,44,45,46,47,48,49,59,60,61,62,63,64,65,66,67,68,69,70,71,72,73,74,75,76,113,114,115,116,117,118,119,120,121,135,136,137,138,139,140,141,142,143,144,145,146,147,148,149,150,163,164,174,175,176,177,178,179,180,181,182,183,196,197,198,204,205,206,207,208,209,210,211,212,213,214,215,216,234,235,236,237,238,239,240,241,242,243,244,245,246,288,289,2…	57.9462	1,2,3,4,5,6,7,8,9,10,11,12,13,14,15,16,17,18,19,20,21,22,23,24,25,26,27,28,29,30,31,32,33,34,35,36,37,38,39,40,41,42,43,44,45,46,47,48,49,50,51,52,53,54,55,56,57,58,59,60,61,62,63,64,65,66,67,68,69,70,71,72,73,74,75,76,77,78,79,80,81,82,83,84,85,86,87,88,89,90,91,92,93,94,95,96,97,98,99,100,101,102,103,104,105,106,107,108,109,110,111,112,113,114,115,116,117,118,119,120,121,122,123,124,125,126,127…	69.1932	1,2,3,4,5,6,7,8,9,10,11,12,13,14,15,16,17,18,19,20,21,22,23,24,25,26,27,28,29,30,31,32,33,34,35,36,37,38,39,40,41,42,43,44,45,46,47,48,49,50,51,52,53,54,55,56,57,58,59,60,61,62,63,64,65,66,67,68,69,70,71,72,73,74,75,76,77,78,79,80,81,82,83,84,85,86,87,88,89,90,91,92,93,94,95,96,97,98,99,100,101,102,103,104,105,106,107,108,109,110,111,112,113,114,115,116,117,118,119,120,121,122,123,124,125,126,127…
A4D1S5	0	0	5.99078	1,2,3,4,5,6,211,212,213,214,215,216,217	0	0	0	0	16.5899	1,2,3,4,5,6,7,8,9,10,11,161,162,163,164,165,166,167,196,197,202,203,204,205,206,207,208,209,210,211,212,213,214,215,216,217	8.29493	1,2,3,4,5,6,7,8,9,10,11,12,13,213,214,215,216,217	10.5991	3,4,5,192,193,194,195,196,197,198,199,200,201,202,203,204,205,206,207,208,209,212,215	10.5991	1,196,197,198,199,200,201,202,203,204,205,206,207,208,209,210,211,212,213,214,215,216,217	0	0	9.21659	1,2,3,4,5,6,7,8,9,207,208,209,210,211,212,213,214,215,216,217	32.7189	1,2,3,4,5,6,7,8,9,39,40,41,42,43,44,45,46,47,48,49,50,51,52,53,54,55,58,60,61,62,63,64,65,66,67,68,69,70,71,72,73,74,75,85,162,163,164,194,195,196,197,198,199,200,201,202,203,204,205,206,207,208,209,210,211,212,213,214,215,216,217	7.8341	1,2,3,4,5,6,7,8,9,10,11,12,164,208,209,210,211	19.8157	1,2,3,4,5,6,7,8,9,10,11,185,186,187,188,189,190,191,192,193,194,195,196,197,198,199,200,201,202,203,204,205,206,207,208,209,210,211,212,213,214,215,216
A4D1U4	14.9451	1,5,6,7,8,9,11,12,13,14,15,16,17,18,19,20,21,22,23,24,25,26,27,28,29,30,31,32,33,34,35,36,37,38,39,40,41,42,43,44,45,46,47,48,49,50,51,52,53,54,55,56,57,58,59,60,61,62,63,64,65,416,417,418,419,420,421,422	15.3846	1,2,3,4,5,6,7,8,9,10,13,14,15,16,17,18,19,20,21,22,23,24,25,26,27,28,29,30,31,32,33,34,35,36,37,38,39,40,41,42,43,44,45,46,47,48,49,50,51,52,53,54,55,56,57,58,59,60,61,62,63,64,65,66,67,68,421,453,454,455	0	0	14.7253	22,23,24,25,26,27,28,29,30,31,32,33,34,35,36,37,38,39,40,41,42,43,44,45,46,47,48,49,50,51,52,53,54,55,56,57,58,59,71,72,73,74,75,76,77,78,79,80,81,82,83,84,85,86,267,268,269,270,271,272,273,274,275,276,277,278,279	31.6484	1,2,3,4,5,6,7,8,9,10,11,12,13,14,15,16,17,18,19,20,21,22,23,24,25,26,27,28,29,30,31,32,33,34,35,36,37,38,39,40,41,42,43,44,45,46,47,48,49,50,51,52,53,54,55,56,57,58,59,60,61,62,63,64,65,66,67,68,69,70,71,72,73,108,109,110,111,112,113,114,115,116,143,144,145,146,147,148,149,181,182,201,202,203,204,205,206,340,341,342,343,354,355,356,357,358,359,360,361,362,363,364,365,366,367,368,369,375,376,377,3…	13.8462	1,2,3,4,5,6,7,8,9,10,11,12,13,14,15,16,17,18,19,20,21,22,23,24,25,26,27,28,29,30,31,32,33,34,35,36,37,38,39,40,41,42,43,44,45,46,47,48,49,50,51,52,53,54,55,56,57,58,59,60,61,62,63	17.1429	4,5,8,20,21,22,23,24,25,26,27,28,29,30,31,32,33,34,35,36,37,38,39,40,41,42,43,44,45,46,47,48,49,50,51,198,199,200,201,202,203,204,205,206,207,208,209,210,211,212,283,284,285,286,287,288,289,290,291,292,293,294,295,421,422,423,424,425,426,427,428,429,430,449,450,451,454,455	21.5385	14,15,16,17,18,19,20,21,22,23,24,25,26,27,28,29,30,31,32,33,34,35,36,37,38,39,40,41,42,43,44,45,46,47,48,49,50,51,52,53,54,55,56,57,58,59,60,61,62,63,64,65,66,342,343,344,345,346,347,348,349,350,351,352,353,354,355,356,357,358,359,360,361,362,364,365,366,367,368,369,370,410,411,412,413,414,415,416,417,418,419,420,421,422,423,424,425,426	10.5495	1,2,3,4,5,6,7,8,9,10,11,12,13,14,15,16,17,18,19,20,21,22,23,24,25,26,27,28,29,30,31,32,33,34,35,36,37,38,39,40,41,42,43,44,45,46,47,48	9.01099	1,2,3,4,5,6,8,31,32,33,34,35,36,37,38,39,40,41,42,43,44,45,46,47,48,49,50,51,52,53,54,55,111,112,113,114,115,146,453,454,455	25.0549	1,2,3,5,6,7,8,9,10,11,21,22,23,24,25,26,27,28,29,30,31,32,33,34,35,36,37,45,46,47,48,49,50,51,52,53,54,55,56,57,58,59,60,61,62,69,70,71,72,73,85,86,87,88,89,90,91,92,145,146,147,148,149,150,151,152,203,204,205,206,207,208,209,210,211,212,289,290,291,340,341,342,343,344,345,346,347,348,349,350,351,352,353,354,355,356,357,358,359,420,421,422,423,424,425,426,427,428,450,451,452,453,454,455	29.2308	1,2,3,4,5,6,7,8,9,10,11,12,13,14,15,16,17,18,19,20,21,22,23,24,25,26,27,28,29,30,31,32,33,34,35,36,37,38,39,40,41,42,43,44,45,46,47,48,49,50,51,52,53,54,55,56,57,58,59,60,61,62,63,64,65,66,67,68,69,70,71,72,73,74,75,85,86,87,88,89,90,91,110,111,112,113,114,115,116,117,118,144,145,146,147,148,149,150,151,152,153,199,200,201,202,203,204,205,206,207,208,209,264,265,287,288,289,290,291,292,419,420,42…	17.1429	1,2,3,4,5,6,7,8,9,10,11,12,13,14,15,16,17,18,19,20,21,22,23,24,25,26,27,28,29,30,31,32,33,34,35,36,37,38,39,40,41,42,43,44,45,46,47,48,49,50,51,52,53,54,55,56,57,58,59,60,61,62,63,64,65,66,67,68,69,70,71,72,73,74,375,376,378,379
A4D256	8.05369	1,2,3,4,5,6,7,8,9,10,14,377,378,379,380,381,382,383,384,385,386,387,388,389,390,391,392,393,397,398,399,400,401,402,403,404	11.4094	1,2,3,4,5,6,7,8,9,10,11,12,13,360,371,372,373,374,375,376,377,378,379,380,381,382,383,384,385,386,387,388,389,390,391,392,393,394,395,396,397,398,399,400,401,402,403,404,405,406,407	0	0	2.46085	7,8,9,10,11,12,13,14,15,16,17	22.8188	1,2,3,4,5,6,7,8,9,10,11,12,13,14,15,16,17,18,19,38,94,95,96,97,98,99,174,175,176,177,178,179,180,181,182,204,205,206,207,208,209,210,211,212,213,214,215,216,348,349,350,351,352,353,354,356,369,370,371,372,373,374,375,376,377,378,379,380,381,382,383,384,385,386,387,388,389,390,391,392,393,394,395,396,397,398,399,400,401,402,403,404,405,406,407,408,409,410,411,412,413,414	19.4631	1,2,3,4,5,6,7,8,9,10,11,12,13,14,15,16,17,18,349,350,351,352,353,354,355,356,357,358,359,360,361,362,363,364,365,366,367,368,369,370,371,372,373,374,375,376,377,378,379,380,381,382,383,384,385,386,387,388,389,390,391,392,393,394,395,396,397,398,399,400,401,402,403,404,405,406,407,408,409,410,411,412,413,414,415,416,417	9.8434	2,3,4,7,8,11,12,13,14,15,134,135,136,137,251,252,253,254,255,256,257,258,377,378,379,380,381,382,383,384,385,386,387,388,389,390,391,392,393,394,395,396,438,442	19.4631	1,2,3,4,5,6,7,8,9,10,11,12,13,14,15,37,38,39,40,41,42,43,89,90,208,209,210,211,212,213,214,351,365,366,367,368,369,370,371,372,373,374,375,376,377,378,379,380,381,382,383,384,385,386,387,388,389,390,391,392,393,394,395,396,397,398,399,400,401,402,403,404,405,406,407,408,409,410,411,412,413,414,415,416,417,418,419	0	0	8.50112	1,2,3,4,5,6,7,8,9,10,11,12,13,208,209,353,354,378,379,380,381,382,383,384,385,386,387,399,400,401,402,403,404,405,406,407,408,409	22.5951	1,2,3,4,5,6,7,8,9,10,11,12,13,14,15,16,17,18,19,20,21,31,32,33,34,35,36,37,38,39,40,91,92,93,94,95,96,97,98,185,186,187,188,283,284,285,286,287,288,289,290,372,376,377,378,379,380,381,382,383,384,385,386,387,388,389,390,391,392,393,394,395,396,397,398,399,400,401,402,403,404,405,406,407,408,409,410,411,412,413,414,415,416,417,418,419,420,421,422,446,447	14.5414	1,2,3,4,5,6,7,8,9,10,11,12,13,14,15,35,36,37,38,39,56,57,58,59,92,93,94,95,96,97,98,99,100,101,208,209,210,211,212,371,372,373,374,375,376,377,378,379,380,381,382,383,384,385,386,387,407,408,409,410,411,412,413,414,415	18.5682	1,2,3,4,5,6,7,8,9,10,11,12,13,14,15,350,351,352,353,354,355,356,357,358,372,373,374,375,376,377,378,379,380,381,382,383,384,385,386,387,388,389,390,391,392,393,394,395,396,397,398,399,400,401,402,403,404,405,406,407,408,409,410,411,412,413,414,415,416,417,418,419,420,421,422,423,441,442,443,444,445,446,447
A4D2B0	41.3534	1,6,7,9,39,40,41,45,46,47,48,49,50,51,52,53,54,55,56,57,58,59,60,61,62,63,64,65,66,67,68,69,70,71,72,73,74,75,76,108,109,110,111,149,150,151,156,157,158,159,160,161,162,163,164,165,166,175,176,191,198,199,200,201,202,203,204,205,206,207,208,209,210,211,214,223,233,234,235,236,237,238,239,240,241,242,243,244,245,246,247,248,249,250,251,252,253,254,255,256,257,258,259,260,261,262,263,264,265,266	32.7068	1,2,3,4,5,6,7,8,36,45,46,47,48,49,50,51,52,53,54,55,56,57,58,59,60,61,62,63,64,65,66,67,68,69,70,71,72,74,75,76,77,78,82,83,200,201,202,204,205,206,207,208,209,210,234,235,236,237,238,239,240,241,242,243,244,245,246,247,248,249,250,251,252,253,254,255,256,257,258,259,260,261,262,263,264,265,266	0	0	17.6692	68,69,70,71,72,73,74,75,76,92,93,94,95,96,97,98,99,100,101,175,176,177,178,179,180,181,182,183,184,185,186,187,188,189,190,191,192,193,220,221,222,223,224,225,226,227,228	52.6316	1,2,3,4,5,6,33,34,35,36,37,38,39,40,41,42,43,44,45,46,47,48,49,50,51,52,53,54,55,56,57,58,59,60,61,62,63,64,65,66,67,68,69,70,71,72,73,74,75,76,77,78,79,80,81,82,83,84,117,118,119,148,149,150,151,152,153,154,155,196,197,198,199,200,201,202,203,204,205,206,207,208,209,210,211,212,213,214,215,216,217,218,219,220,221,222,223,224,225,226,227,228,229,230,231,232,233,234,235,236,237,238,239,240,241,242…	38.7218	1,2,3,4,5,6,7,48,49,50,51,52,53,54,55,56,57,58,59,60,61,62,63,64,65,66,67,68,69,70,71,72,73,74,75,76,77,194,195,196,197,198,199,200,201,202,203,204,205,206,207,208,209,210,211,212,213,214,215,216,217,218,219,227,228,229,230,231,232,233,234,235,236,237,238,239,240,241,242,243,244,245,246,247,248,249,250,251,252,253,254,255,256,257,258,259,260,261,262,263,264,265,266	43.985	2,4,7,9,10,11,12,13,14,15,16,34,35,49,50,51,52,53,54,55,56,57,58,59,60,61,62,63,64,65,66,81,82,83,84,85,106,107,108,109,110,111,112,113,114,115,116,117,118,119,120,121,122,123,124,138,139,140,141,142,143,144,145,146,147,148,149,150,151,152,153,154,155,156,157,158,159,160,161,162,163,164,165,166,167,168,169,170,171,172,173,229,230,231,232,233,234,235,236,237,243,244,245,246,247,248,249,250,251,252…	46.2406	1,2,3,4,5,42,43,44,45,46,47,48,49,50,51,52,53,54,55,56,57,58,59,60,61,62,63,64,65,66,67,68,69,70,71,72,73,74,75,76,77,78,109,110,111,112,113,114,115,116,117,118,119,120,156,157,158,159,160,161,162,163,164,165,166,167,168,169,170,197,198,199,200,201,202,203,204,205,206,207,208,209,210,211,212,213,214,215,216,217,218,219,220,237,238,239,240,241,242,243,244,245,246,247,248,249,250,251,252,253,254,25…	14.2857	229,230,231,232,233,234,235,236,237,238,239,240,241,242,243,244,245,246,247,248,249,250,251,252,253,254,255,256,257,258,259,260,261,262,263,264,265,266	26.3158	1,2,3,4,5,51,52,53,54,55,56,57,58,59,60,61,62,63,64,65,66,67,68,69,70,71,199,200,201,202,203,204,206,207,208,209,210,211,212,213,214,215,216,217,241,242,243,244,245,246,247,248,249,250,251,252,253,254,255,256,257,258,259,260,261,262,263,264,265,266	33.0827	1,2,3,4,5,6,7,8,9,10,11,12,13,14,15,16,17,47,48,49,50,51,52,53,54,55,56,57,58,59,60,61,62,63,64,193,194,195,196,204,207,208,209,210,211,212,213,214,215,216,217,218,219,227,228,229,230,231,232,233,234,235,236,241,242,243,244,245,246,247,248,249,250,251,252,253,254,255,256,257,258,259,260,261,262,263,265,266	46.9925	1,2,3,4,5,6,7,8,31,32,33,34,35,48,49,50,51,52,53,54,55,56,57,58,59,60,61,62,63,64,65,66,67,68,69,70,71,72,73,74,75,76,77,78,100,101,102,103,113,114,115,116,117,144,145,146,147,148,149,150,151,152,153,154,155,156,157,167,168,169,170,171,172,196,197,198,199,200,201,202,203,208,209,210,211,212,213,229,230,231,232,233,234,235,236,237,238,239,240,241,242,243,244,245,246,247,248,249,250,251,252,253,254…	14.2857	1,2,3,4,55,56,57,58,59,60,61,62,241,242,243,244,245,246,247,248,249,250,251,252,253,254,255,256,257,258,259,260,261,262,263,264,265,266
A4D2B8	31.1364	1,17,18,25,26,27,28,29,30,32,33,37,61,62,63,64,65,66,67,68,88,89,90,91,92,93,94,95,96,97,98,99,100,101,102,103,104,105,106,107,108,138,139,140,141,142,143,144,145,146,147,148,149,150,151,152,153,154,155,156,157,158,159,160,161,162,163,164,165,166,167,168,169,170,171,172,173,174,175,176,177,178,179,180,181,182,183,184,185,186,187,188,189,190,191,192,193,194,195,196,197,198,199,200,201,202,203,204,…	27.2727	1,2,3,4,5,6,7,8,29,30,31,32,91,92,93,98,99,100,101,102,103,104,105,106,142,143,144,145,146,147,148,149,150,151,152,153,154,155,156,157,158,159,160,164,168,169,170,171,172,176,177,178,179,180,181,182,183,184,185,186,187,188,189,190,191,192,193,194,195,196,197,198,199,200,201,202,203,204,205,206,207,208,209,210,211,212,213,214,215,216,217,405,406,407,408,409,410,411,412,413,414,415,416,417,418,419,…	0	0	7.27273	105,106,107,108,109,110,111,112,113,114,115,116,117,118,119,120,121,152,153,154,155,156,157,158,159,160,161,162,163,164,165,166	48.1818	1,2,3,4,5,6,23,24,25,26,27,28,29,30,31,32,33,34,35,36,37,38,65,66,68,92,93,94,95,96,97,98,99,104,105,106,107,108,109,110,111,112,132,133,134,135,136,137,138,139,140,141,142,143,144,145,146,147,148,149,150,151,152,153,154,155,156,157,158,159,160,161,162,163,164,165,166,167,168,169,170,171,172,173,174,175,176,177,178,179,180,181,182,183,184,185,186,187,188,189,190,191,192,193,194,195,196,197,198,19…	18.1818	1,2,3,4,5,6,28,29,30,31,32,33,34,35,166,167,168,169,170,171,172,173,174,175,176,177,178,179,180,181,182,183,184,185,186,187,188,189,190,191,192,193,194,195,196,197,198,199,200,201,202,203,204,205,206,207,208,209,210,211,212,213,214,215,412,413,414,415,429,430,431,432,433,434,435,436,437,438,439,440	23.6364	2,5,6,9,10,28,29,30,31,32,33,34,35,36,37,63,64,65,66,67,68,69,70,87,88,89,90,91,92,93,94,95,96,97,98,99,100,134,135,136,137,138,139,140,141,142,143,177,178,179,180,181,182,183,184,185,186,187,188,189,190,191,192,193,194,195,196,197,198,199,345,346,347,348,349,350,351,352,353,354,406,407,408,409,410,411,412,413,414,415,416,417,418,419,420,421,422,430,433,434,435,436,437,438	52.2727	23,24,25,26,27,28,29,30,31,32,33,34,35,36,37,38,39,40,41,42,43,44,45,46,55,56,57,58,59,60,61,62,63,64,65,66,67,87,88,89,90,91,92,93,94,95,96,97,98,99,100,101,102,103,104,105,106,107,108,109,110,111,112,135,136,137,138,139,140,141,142,143,144,145,146,147,148,149,150,151,152,153,154,155,156,157,158,159,160,161,162,163,164,165,166,167,168,169,170,171,172,173,174,175,176,177,178,179,180,181,182,183,1…	0	0	18.4091	1,2,3,4,5,6,8,25,26,27,28,29,30,31,32,33,34,164,165,166,167,168,169,170,171,172,173,174,175,176,177,178,179,180,181,182,183,184,191,192,193,194,195,196,197,198,199,200,201,202,203,204,205,206,207,208,209,210,211,212,213,371,372,373,374,408,409,410,411,412,413,414,415,433,434,435,436,437,438,439,440	36.1364	1,2,3,4,5,6,7,8,9,10,11,12,87,88,89,90,91,92,93,94,95,96,97,98,99,100,101,102,103,104,105,106,107,108,109,132,133,134,135,136,137,138,139,140,141,142,143,144,145,146,147,148,149,150,151,152,153,154,155,156,157,158,159,160,161,162,163,164,165,166,167,168,169,170,171,172,173,174,175,176,177,178,179,180,181,182,183,184,185,186,187,188,189,190,191,192,193,194,195,202,203,204,205,206,207,208,209,210,2…	40	1,2,3,4,5,6,7,8,9,10,11,26,27,28,29,30,31,32,33,34,35,36,37,61,62,63,64,65,66,93,94,95,96,97,98,99,101,105,106,107,108,109,110,111,112,132,133,134,135,136,137,138,139,140,141,142,143,144,145,146,147,148,149,150,151,152,153,154,155,156,157,158,159,160,161,162,163,164,165,166,167,168,169,170,171,172,173,174,175,176,177,178,179,180,181,182,183,184,185,186,187,188,189,190,191,192,193,194,195,196,197,…	26.8182	27,28,29,30,31,32,33,34,35,36,87,88,89,90,91,92,93,94,95,96,97,98,99,100,101,102,103,104,105,106,107,108,109,136,137,138,139,140,141,142,143,144,145,146,147,148,149,150,151,152,153,154,155,156,157,158,159,160,161,162,163,164,165,166,167,168,169,170,171,172,173,174,175,176,177,178,179,180,181,182,183,184,185,186,187,188,189,190,191,192,193,194,195,196,197,198,199,200,201,202,203,204,205,206,207,20…
A4D2H0	47.619	1,2,159,160,161,162,164,165,168,169,170,171,172,207,209,210,211,212,213,214,218,219,220,221,222,224,225,226,246,252,253,254,257,259,260,261,263,264,265,266,267,268,269,270,271,273,274,275,277,278,279,280,281,282,283,284,285,286,287,288,289,291,292,293,294,295,296,297,298,299,300,301,302,306,351,352,353,354,355,356,357,358,359,360,367,368,421,422,434,435,436,467,469,470,471,472,473,474,475,476,477…	36.6795	1,2,3,4,5,6,7,8,9,10,159,160,161,162,163,164,165,166,167,259,270,271,272,277,278,279,280,281,282,283,284,285,286,287,288,289,290,291,293,294,295,296,297,301,478,479,480,483,484,485,487,508,509,510,511,512,513,514,515,516,517,518,519,520,521,522,523,524,525,526,527,528,529,530,531,532,533,534,535,536,537,538,539,540,541,542,543,544,545,546,547,548,549,550,551,552,553,554,555,556,557,558,559,560,56…	15.3153	125,126,127,128,129,130,131,132,133,134,135,136,137,138,139,140,141,142,143,144,145,146,147,148,149,150,151,152,153,154,155,156,157,158,159,174,175,176,177,178,179,180,181,182,183,184,185,186,187,188,189,190,191,192,193,194,342,343,344,345,346,347,348,349,350,351,352,353,354,355,356,357,358,359,360,361,362,363,364,365,366,367,368,369,409,410,411,412,413,414,415,416,417,418,419,420,421,422,423,424…	11.4543	14,15,16,17,18,19,20,21,22,23,24,25,26,283,284,285,286,287,288,289,290,291,292,293,294,295,296,411,412,413,414,415,416,417,418,419,420,421,422,423,424,487,488,489,490,491,492,493,494,495,496,497,498,499,500,501,502,556,557,558,559,560,561,562,563,564,565,710,711,712,713,714,715,716,717,718,719,720,721,722,723,724,725,726,727,728,729,730,731	84.6847	1,2,3,4,5,6,7,8,9,10,11,12,13,14,15,28,29,30,31,32,33,34,35,36,37,91,92,93,94,95,96,97,98,99,100,101,102,103,104,105,106,107,108,109,110,111,112,113,114,115,116,117,118,119,120,121,122,123,124,125,126,127,128,129,130,131,132,133,134,135,136,137,138,139,140,141,142,143,144,145,146,147,148,149,150,151,152,153,154,155,156,157,158,159,160,161,162,163,164,165,166,167,168,169,170,171,172,173,174,175,17…	27.027	1,2,3,4,5,6,7,8,9,471,472,473,474,475,476,477,478,479,480,481,482,483,484,485,486,487,488,489,490,491,492,493,494,498,499,500,501,502,503,504,505,506,507,508,509,510,511,512,513,514,515,516,517,518,519,520,521,522,523,524,525,526,527,528,529,530,531,532,533,534,535,536,537,538,539,540,541,542,543,544,545,546,547,548,549,550,551,552,553,554,555,556,557,558,559,560,561,562,563,564,565,566,567,568,5…	32.4324	3,4,6,7,9,10,30,31,32,33,34,35,36,37,38,39,303,304,305,306,307,308,309,512,513,514,515,516,517,518,519,520,521,522,523,524,525,526,527,528,529,530,544,545,546,547,548,549,550,551,552,553,554,555,556,557,558,559,560,561,562,563,564,565,566,567,568,569,570,571,572,573,574,575,576,577,578,579,580,581,582,583,584,585,586,587,588,589,590,591,592,593,594,595,596,597,598,599,600,601,602,603,604,605,606,…	64.6075	1,2,3,4,5,6,109,110,111,112,113,114,115,116,117,118,119,120,121,122,123,124,125,126,127,128,129,130,131,132,133,134,135,136,137,138,139,140,141,142,143,144,145,146,147,148,149,150,151,152,153,154,155,156,157,158,159,160,161,162,163,164,165,166,167,168,169,170,171,172,173,174,175,176,177,178,179,180,181,182,183,184,185,186,187,209,210,211,212,213,214,215,216,217,218,219,220,221,222,223,224,225,226…	7.07851	721,722,723,724,725,726,727,728,729,730,731,732,733,734,735,736,737,738,739,740,741,742,743,744,745,746,747,748,749,750,751,752,753,754,755,756,757,758,759,760,761,762,763,764,765,766,767,768,769,770,771,772,773,774,775	16.731	1,2,3,4,5,6,7,8,106,107,108,109,110,111,119,120,121,122,123,124,125,126,155,156,157,158,159,160,161,162,163,164,165,176,177,178,179,180,181,182,183,184,185,220,222,286,287,288,348,349,350,361,362,363,413,414,415,416,417,418,419,420,421,422,423,425,426,484,485,486,487,488,489,524,525,526,527,528,529,530,558,559,560,586,587,588,589,590,591,592,593,594,595,596,597,598,599,631,632,633,634,635,636,637…	28.8288	1,2,3,4,5,6,7,8,9,10,11,12,13,29,30,31,32,33,34,35,36,66,67,68,69,70,71,72,73,74,75,76,77,78,79,80,81,82,83,84,85,86,134,135,136,137,138,139,140,141,142,143,157,158,159,160,161,162,163,164,165,166,197,198,213,214,215,216,248,249,250,269,270,271,272,273,274,275,299,300,301,302,303,304,305,306,327,328,329,330,331,332,333,334,335,336,337,403,404,405,406,407,408,409,410,411,412,413,414,415,416,417,41…	48.5199	1,2,3,4,5,6,7,8,9,10,26,27,28,29,30,31,32,33,34,35,36,37,38,39,40,136,137,138,139,140,155,156,157,158,159,160,161,162,163,164,165,166,167,168,169,170,171,172,173,174,175,176,177,178,179,180,181,182,183,184,185,186,187,217,218,284,285,286,287,288,289,290,291,292,293,302,303,304,305,306,307,308,460,461,462,463,478,479,480,481,482,483,484,485,486,487,488,489,490,491,501,502,503,504,505,506,507,508,5…	58.5586	1,2,3,4,5,6,7,253,254,255,256,257,258,259,260,261,262,263,264,265,266,267,268,269,270,271,272,273,274,275,276,277,278,279,280,281,282,283,284,285,286,287,288,289,290,291,292,293,294,295,296,297,298,299,300,301,302,303,304,305,306,307,308,309,310,311,312,313,314,315,316,317,318,319,320,321,328,331,334,335,337,338,345,348,349,351,352,353,355,356,359,360,361,362,363,364,365,366,367,368,369,370,371,3…
A4D2P6	39.3064	1,2,3,4,5,6,7,8,9,10,11,12,13,14,15,16,40,41,42,43,44,45,77,78,79,80,81,82,83,84,85,86,87,88,89,90,91,92,93,94,95,96,97,98,99,100,101,124,125,126,127,128,129,130,131,132,133,134,135,136,140,141,142,143,144,145,146,147,159,226,227,228,229,230,231,232,233,234,235,236,237,238,239,240,241,242,243,244,245,246,247,248,249,250,251,252,253,254,255,256,257,258,259,260,261,262,263,264,265,266,267,268,269,2…	32.0396	1,2,3,4,5,6,7,8,9,10,17,79,80,81,82,83,84,85,86,87,88,89,90,91,92,93,94,95,96,97,98,99,100,101,102,103,124,128,129,130,131,132,133,134,135,136,143,148,226,229,230,231,232,233,234,235,236,237,238,239,240,241,242,243,244,245,246,247,248,249,250,251,252,253,254,255,256,257,258,259,260,261,262,263,264,265,266,267,268,269,270,362,363,364,365,368,370,478,479,480,481,482,483,484,485,486,487,488,489,490,…	2.39472	750,751,752,753,754,755,756,757,758,759,760,761,762,763,794,795,796,797,798,799,800,801,802,803,804,805,806,807,808	19.8183	83,84,85,86,87,88,89,90,91,92,93,94,95,96,97,98,108,109,110,111,112,113,114,115,116,117,118,119,120,121,122,123,220,221,222,223,224,225,226,227,228,229,230,231,232,233,234,235,236,237,238,239,240,241,242,243,244,245,247,248,249,250,251,252,253,254,255,256,257,258,259,260,261,262,263,264,265,266,267,268,269,270,271,272,273,274,275,276,360,361,362,363,364,365,366,367,368,369,370,371,372,373,374,375…	64.1618	1,2,3,4,5,6,7,8,9,36,37,38,39,40,41,42,43,44,45,46,47,48,49,50,52,53,54,55,56,57,58,59,60,61,62,63,64,65,66,67,68,69,70,71,72,73,74,75,76,77,78,79,80,81,82,83,84,85,86,87,88,89,90,91,92,93,94,95,96,97,98,99,100,101,102,103,104,105,106,107,108,109,110,111,112,113,114,115,116,117,118,119,120,121,122,123,124,125,126,127,128,129,130,131,132,133,134,135,136,137,138,139,140,141,142,143,144,145,146,147,…	36.3336	1,2,3,4,5,6,7,8,9,10,11,12,13,14,15,16,83,84,85,86,87,88,89,90,91,92,93,94,95,96,218,219,220,221,222,223,224,225,226,227,228,229,230,231,232,233,234,235,236,237,238,239,240,241,242,243,244,245,246,247,248,249,250,251,252,253,254,255,256,257,258,259,260,261,262,263,357,358,359,360,361,362,363,364,365,366,367,368,473,474,475,476,477,478,479,480,481,482,483,484,485,486,487,488,489,490,491,492,493,49…	33.4434	2,3,5,6,8,9,10,11,12,13,14,15,16,17,18,19,20,21,22,23,24,25,26,27,38,39,40,41,42,43,44,75,76,77,78,79,80,81,82,83,84,85,86,87,88,89,90,91,92,93,94,95,96,97,98,99,100,101,102,249,250,251,252,253,254,255,256,257,258,259,260,261,262,263,264,265,266,267,268,269,270,271,272,273,274,275,276,277,288,289,290,291,292,293,294,299,300,301,302,303,304,305,306,307,308,309,310,311,312,313,314,360,361,362,363,3…	50.7019	2,39,40,41,42,43,44,45,46,47,48,75,76,77,78,79,80,81,82,83,84,85,86,87,88,89,90,91,92,93,94,95,96,97,98,99,100,101,102,121,122,123,124,125,126,127,128,129,130,131,132,133,134,135,136,137,138,139,140,141,142,143,144,145,146,215,216,217,218,219,220,221,222,223,224,225,226,227,228,229,230,231,232,233,234,235,236,237,238,239,240,241,242,243,244,245,246,247,248,249,250,251,252,253,254,255,256,257,258,…	0	0	21.8002	1,2,3,4,5,6,7,8,9,37,38,39,40,88,89,90,91,92,93,94,95,96,125,126,127,128,129,130,131,132,133,134,135,136,137,138,139,140,221,222,223,224,225,226,227,228,229,230,231,232,233,234,235,236,237,238,239,240,241,242,243,244,245,246,247,248,249,250,251,252,253,254,255,256,257,258,259,260,261,362,363,364,365,366,367,368,369,370,371,372,373,374,478,479,480,481,482,483,484,485,486,487,488,489,490,491,492,49…	31.379	1,2,3,4,5,6,7,8,9,10,11,12,13,14,15,16,40,41,42,43,44,45,46,47,48,49,71,72,73,74,75,76,77,78,79,80,81,82,83,84,85,86,87,88,89,90,102,103,104,105,106,118,119,120,121,122,123,124,125,126,127,128,129,130,131,132,133,134,135,136,137,138,139,140,141,142,143,144,145,146,147,148,149,150,151,183,184,185,186,187,188,189,190,191,210,211,212,213,214,215,216,217,218,219,220,221,222,223,224,225,226,227,228,22…	46.986	1,2,3,4,5,6,7,8,9,10,11,12,13,14,15,16,17,18,19,20,21,22,23,24,37,38,39,40,73,74,75,76,77,78,79,80,81,82,83,84,85,86,87,88,89,90,91,92,93,94,95,96,97,98,99,100,123,124,125,126,127,128,129,130,131,132,133,134,135,136,137,138,139,223,224,225,226,227,228,229,230,231,232,233,234,235,236,237,238,239,240,241,242,243,244,245,246,247,248,249,250,251,252,253,254,255,256,257,258,259,260,261,262,263,264,267…	42.0314	1,2,88,89,90,91,92,93,94,95,96,97,98,99,100,101,103,104,213,214,215,216,217,218,219,220,221,222,223,224,225,226,227,228,229,230,231,232,233,234,235,236,237,238,239,240,241,242,243,244,245,246,247,248,249,250,251,252,253,254,255,256,257,258,259,260,261,262,263,264,265,266,267,268,269,270,271,272,273,274,275,276,360,361,362,363,364,365,366,367,368,369,370,371,372,373,374,438,439,440,441,442,455,456…
A4FU01	12.5529	9,11,12,13,14,15,16,17,18,19,20,21,22,23,24,25,26,27,28,29,30,31,32,33,34,36,37,38,39,173,174,175,176,177,178,179,180,181,182,183,185,186,187,188,189,190,191,192,193,194,195,196,197,198,199,200,201,202,204,206,207,210,539,541,546,547,650,651,652,676,677,678,679,680,681,682,683,684,685,686,687,688,689,690,691,692,695,696,702	16.079	1,2,3,4,5,6,7,8,9,10,11,12,13,14,15,16,17,18,19,20,21,22,23,24,25,26,27,28,29,30,31,32,33,34,35,36,37,38,39,40,41,42,177,178,179,180,181,182,183,184,185,186,187,188,189,190,191,192,193,194,195,196,197,198,199,200,201,202,203,204,206,486,495,533,534,539,540,541,542,543,550,551,673,676,677,678,679,680,681,682,683,684,685,686,687,688,689,690,691,692,693,694,695,696,697,701,702,703,704,705,706,707,70…	0	0	3.80818	381,382,383,384,385,386,387,388,389,390,391,392,393,617,618,619,620,621,622,623,624,625,626,627,628,629,630	36.2482	1,2,3,4,5,6,7,8,9,10,11,12,13,14,15,16,17,18,19,20,21,22,23,24,25,26,27,28,29,30,31,32,33,34,35,36,37,38,39,40,41,42,43,44,45,46,47,48,49,50,51,165,166,167,168,169,170,171,172,173,174,175,176,177,178,179,180,181,182,183,184,185,186,187,188,189,190,191,192,193,194,195,196,197,198,199,200,201,202,203,204,205,206,207,208,209,210,254,255,256,257,258,259,260,261,262,263,426,427,428,482,483,484,485,486…	11.2835	1,2,3,4,5,6,7,8,9,10,11,12,13,14,15,16,17,18,19,20,21,22,23,24,25,26,27,28,29,30,31,32,33,34,35,36,37,38,183,184,185,186,187,188,189,675,676,677,678,679,680,681,682,683,684,685,686,687,688,689,690,691,692,693,694,695,696,697,698,699,700,701,702,703,704,705,706,707,708,709	25.67	3,4,6,8,11,12,13,25,26,27,28,29,30,31,32,33,34,35,36,37,38,39,40,41,83,84,85,86,87,88,89,90,180,181,182,183,184,185,186,187,188,189,190,191,192,193,194,253,254,255,256,257,258,259,260,261,262,263,264,265,266,267,268,269,270,271,272,273,274,275,276,277,278,279,280,419,420,421,422,423,424,425,481,482,483,484,485,494,495,496,497,498,499,500,501,502,503,504,505,506,507,508,509,531,532,533,534,535,536…	30.6065	8,9,10,11,12,13,14,15,16,17,18,19,20,21,22,23,24,25,26,27,28,29,30,31,32,33,34,35,36,37,38,39,40,41,42,43,44,45,46,164,165,166,167,168,169,170,171,172,173,174,175,176,177,178,179,180,181,182,183,184,185,186,187,188,189,190,191,192,193,194,195,196,197,198,199,200,201,202,203,204,205,206,207,208,209,210,211,212,213,214,215,216,217,218,480,481,482,483,484,485,486,487,488,489,490,491,492,493,494,495,…	1.83357	15,16,17,18,19,20,21,22,23,24,25,26,27	10.8604	1,2,3,4,5,18,19,20,21,22,23,24,25,26,27,28,29,30,31,32,33,34,35,36,37,38,39,40,166,167,168,169,170,171,172,173,174,181,182,183,184,185,186,187,188,189,190,201,202,203,204,205,206,207,208,209,210,211,212,213,214,483,484,485,486,487,537,679,680,681,682,683,684,706,707,708,709	29.1961	1,2,3,4,5,6,7,8,9,10,11,12,13,14,15,16,17,18,19,20,21,22,23,27,28,29,30,31,32,33,34,35,36,37,38,39,54,55,56,57,58,114,115,118,119,120,121,122,123,124,125,126,127,128,129,130,131,133,134,177,178,179,180,181,182,183,184,185,186,187,188,189,190,191,192,193,194,208,209,210,211,212,213,214,215,216,217,218,219,220,221,222,223,224,225,226,227,228,229,230,231,232,233,234,235,236,253,254,255,256,257,258,2…	29.9013	1,2,3,4,5,6,7,8,9,10,11,12,13,14,15,16,17,18,19,20,21,22,23,24,25,26,27,28,29,30,31,32,33,34,35,36,37,38,39,40,166,167,168,169,170,171,172,173,174,175,176,177,178,179,180,181,182,183,184,185,186,187,188,189,190,191,192,193,194,195,196,197,198,208,209,210,250,251,252,253,254,255,256,257,258,419,420,421,422,423,424,425,426,427,428,429,430,476,477,478,479,480,481,482,483,484,485,486,487,488,489,490,…	13.9633	1,2,3,4,5,6,7,8,9,10,11,12,13,14,15,16,17,18,19,20,21,22,23,24,25,26,27,28,29,30,31,32,33,34,35,36,37,38,39,487,488,489,490,505,506,507,588,589,590,591,592,593,594,595,596,597,598,599,600,601,602,603,604,605,674,675,676,677,678,679,680,681,682,683,684,685,686,687,688,689,690,691,692,693,694,695,696,697,698,699,701,702,703,704,705,706,707,708,709
A4FU28	51.4801	1,2,159,160,161,162,164,165,168,169,170,171,172,207,209,210,211,212,213,214,218,219,220,221,222,224,225,226,245,246,252,253,254,257,259,260,261,262,263,264,265,266,267,268,269,270,271,273,274,275,277,278,279,280,281,282,283,284,285,286,287,288,289,292,293,294,295,296,297,298,299,300,301,302,303,304,305,306,307,308,309,310,311,312,313,314,344,351,352,353,354,355,356,357,358,359,360,367,368,370,371…	38.3526	1,2,3,4,5,6,7,8,9,10,12,159,160,161,162,163,164,165,166,167,259,270,271,272,278,279,280,281,282,283,284,285,286,287,288,289,291,293,294,295,296,297,301,302,303,304,305,306,307,308,309,478,479,480,483,484,485,487,508,509,510,511,512,513,514,515,516,517,518,519,520,521,522,523,524,525,526,527,528,529,530,531,532,533,534,535,536,537,538,539,540,541,542,543,544,545,546,547,548,549,550,551,552,553,554…	15.3153	125,126,127,128,129,130,131,132,133,134,135,136,137,138,139,140,141,142,143,144,145,146,147,148,149,150,151,152,153,154,155,156,157,158,159,174,175,176,177,178,179,180,181,182,183,184,185,186,187,188,189,190,191,192,193,194,342,343,344,345,346,347,348,349,350,351,352,353,354,355,356,357,358,359,360,361,362,363,364,365,366,367,368,369,409,410,411,412,413,414,415,416,417,418,419,420,421,422,423,424…	13.1274	12,13,14,15,16,17,18,19,20,21,22,23,24,25,26,283,284,285,286,287,288,289,290,291,292,293,294,295,411,412,413,414,415,416,417,418,419,420,421,546,547,548,549,550,551,552,553,554,555,556,557,558,559,560,561,562,563,564,565,566,567,568,690,691,692,693,694,695,696,697,698,699,700,701,702,703,704,705,706,707,710,711,712,713,714,715,716,717,718,719,720,721,722,723,724,725,726,727,728,729,730,731	85.5856	1,2,3,4,5,6,7,8,9,10,11,12,13,14,28,29,30,31,32,33,34,35,36,37,91,92,93,94,95,96,97,98,99,100,101,102,103,104,105,106,107,108,109,110,111,112,113,114,115,116,117,118,119,120,121,122,123,124,125,126,127,128,129,130,131,132,133,134,135,136,137,138,139,140,141,142,143,144,145,146,147,148,149,150,151,152,153,154,155,156,157,158,159,160,161,162,163,164,165,166,167,168,169,170,171,172,173,174,175,176,1…	30.2445	1,2,3,4,5,6,7,8,9,157,158,471,472,473,474,475,476,477,478,479,480,481,482,483,484,485,486,487,488,489,490,491,492,493,494,495,496,497,498,499,500,501,502,503,504,505,506,507,508,509,510,511,512,513,514,515,516,517,518,519,520,521,522,523,524,525,526,527,528,529,530,531,532,533,534,535,536,537,538,539,540,541,542,543,544,545,546,547,548,549,550,551,552,553,554,555,556,557,558,559,560,561,562,563,5…	34.3629	3,4,6,7,9,10,29,30,31,32,33,34,35,36,37,38,39,302,303,304,305,306,307,308,309,310,311,312,313,510,511,512,513,514,515,516,517,518,519,520,521,522,523,524,525,526,527,528,529,530,531,532,533,534,535,536,537,538,546,547,548,549,550,551,552,553,554,555,556,557,558,559,560,561,562,563,564,565,566,567,568,569,570,571,572,573,574,575,578,579,580,581,582,583,584,585,586,587,588,589,590,591,592,593,594,5…	67.4389	1,2,3,4,5,109,110,111,112,113,114,115,116,117,118,119,120,121,122,123,124,125,126,127,128,129,130,131,132,133,134,135,136,137,138,139,140,141,142,143,144,145,146,147,148,149,150,151,152,153,154,155,156,157,158,159,160,161,162,163,164,165,166,167,168,169,170,171,172,173,174,175,176,177,178,179,180,181,182,183,184,185,186,187,209,210,211,212,213,214,215,216,217,218,219,220,221,222,223,224,225,226,2…	6.94981	722,723,724,725,726,727,728,729,730,731,732,733,734,735,736,737,738,739,740,741,742,743,744,745,746,747,748,749,750,751,752,753,754,755,756,757,758,759,760,761,762,763,764,765,766,767,768,769,770,771,772,773,774,775	19.9485	1,2,3,4,5,6,7,8,106,107,108,109,110,111,120,121,122,123,124,125,126,130,131,132,133,134,135,136,137,138,139,140,141,155,156,157,158,159,160,161,162,163,164,165,176,177,178,179,180,181,182,183,184,185,220,222,285,286,287,288,348,349,350,361,362,363,413,414,415,416,417,418,419,420,484,485,486,487,488,489,516,517,518,519,520,521,522,523,524,525,526,527,528,529,530,531,532,533,534,535,536,537,556,557…	34.4916	1,2,3,4,5,6,7,8,9,10,11,12,30,31,32,33,34,66,67,68,69,70,71,72,73,74,75,76,77,78,79,80,81,82,83,84,85,86,134,135,136,137,138,139,140,141,142,143,156,157,158,159,160,161,162,163,164,165,166,197,198,213,214,215,216,248,249,250,269,270,271,272,273,274,275,298,299,300,301,302,303,304,305,306,307,308,309,327,328,329,330,331,332,333,334,335,336,337,399,403,404,405,406,407,408,409,410,411,412,413,414,41…	48.5199	1,2,3,4,5,6,7,8,9,27,28,29,30,31,32,33,34,35,36,37,38,39,40,134,135,136,137,138,139,140,141,154,155,156,157,158,159,160,161,162,163,164,165,166,167,168,169,170,171,172,173,174,175,176,177,178,179,180,181,182,183,184,185,186,187,222,223,286,287,288,289,290,291,292,300,301,302,303,304,305,306,307,308,309,310,311,461,462,477,478,479,480,481,482,483,484,485,486,487,488,489,502,503,504,505,506,507,508…	62.677	1,2,3,4,5,6,251,252,253,254,255,256,257,258,259,260,261,262,263,264,265,266,267,268,269,270,271,272,273,274,275,276,277,278,279,280,281,282,283,284,285,286,287,288,289,290,291,292,293,294,295,296,297,298,299,300,301,302,303,304,305,306,307,308,309,310,311,312,313,314,315,316,317,318,319,320,321,322,323,324,325,326,327,328,329,330,331,332,333,334,335,336,337,338,339,340,341,342,343,344,345,346,347…
A4FU49	89.5312	1,2,3,4,5,6,7,8,9,10,11,12,13,14,15,16,17,18,19,20,21,22,23,24,25,26,27,28,29,30,31,32,33,34,35,36,37,38,39,40,41,42,43,44,45,46,47,48,49,50,51,52,53,54,55,56,57,58,60,72,85,86,87,88,89,90,91,92,97,102,103,104,105,106,107,108,109,115,116,117,118,119,120,121,122,123,124,126,127,128,129,130,131,132,133,134,135,136,137,138,139,140,141,142,143,144,145,146,147,148,149,150,151,152,153,154,155,156,157,1…	78.4375	1,2,3,4,5,6,7,8,9,10,11,12,13,14,15,16,17,18,19,20,21,22,23,24,25,26,27,28,29,30,31,32,33,34,35,36,37,38,39,40,41,42,43,44,45,46,47,48,49,50,51,52,53,54,55,56,57,58,59,60,133,138,139,141,142,143,144,145,146,147,148,149,150,151,152,153,154,155,156,157,158,159,160,161,162,163,164,165,166,167,168,169,170,171,172,173,174,175,176,177,178,179,180,181,182,183,184,185,186,187,188,189,190,191,192,193,194,…	0	0	9.375	121,122,123,124,125,126,127,128,129,130,131,132,133,134,135,136,411,412,413,414,415,416,417,418,419,420,421,422,423,424,425,426,427,428,509,510,511,512,513,514,515,516,517,518,519,520,521,522,523,524,525,526,527,528,529,530,531,532,533,534	92.5	1,2,3,4,5,6,7,8,9,10,11,12,13,14,15,16,17,18,19,20,21,22,23,24,25,26,27,28,29,30,31,32,33,34,35,36,37,38,39,40,41,42,43,44,45,46,47,48,49,50,51,52,53,54,55,56,57,58,59,60,61,62,63,64,65,66,67,68,117,118,119,120,121,122,123,124,125,126,127,128,129,130,131,132,133,134,135,136,137,138,139,140,141,142,143,144,145,146,147,148,149,150,151,152,153,154,155,156,157,158,159,160,161,162,163,164,165,166,167,…	65.4688	1,2,3,4,5,6,7,8,9,10,11,12,13,14,15,16,17,18,19,20,21,22,23,24,25,26,27,28,29,30,31,32,33,34,35,36,37,38,39,40,41,42,43,44,45,46,47,48,49,50,51,52,53,54,55,56,57,58,131,132,133,134,135,136,137,138,139,140,141,142,143,144,145,146,147,148,149,150,151,152,153,154,155,156,157,158,159,160,161,162,163,164,165,166,167,168,169,170,171,172,173,174,175,176,177,178,179,180,181,182,183,184,185,186,187,188,18…	45.625	3,9,10,17,18,19,20,21,22,23,24,25,26,27,28,29,30,31,32,33,34,35,36,37,38,39,40,41,42,43,44,45,46,47,48,49,50,51,52,53,54,55,56,57,58,59,60,61,62,108,109,110,111,112,113,114,115,116,117,118,119,120,121,122,123,124,125,126,127,167,168,169,170,171,172,173,174,175,176,177,178,179,180,181,182,183,184,185,186,187,188,189,190,191,192,193,194,195,196,197,198,199,200,201,202,203,204,205,206,207,208,209,21…	86.4062	1,2,3,4,5,6,7,8,9,10,11,12,13,14,15,16,17,18,19,20,21,22,23,24,25,26,27,28,29,30,31,32,33,34,35,36,37,38,39,40,41,42,43,44,45,46,47,48,49,50,51,52,53,54,55,56,57,58,100,101,102,103,122,123,124,125,126,127,128,129,130,131,132,133,134,135,136,137,138,139,140,141,142,143,144,145,146,147,148,149,150,151,152,153,154,155,156,157,158,159,160,161,162,163,164,165,166,167,168,169,170,171,172,173,174,175,17…	83.125	1,2,3,4,5,6,7,8,9,10,11,12,13,14,15,16,17,18,19,20,21,22,23,24,25,26,27,28,29,30,31,32,33,34,35,36,37,38,39,40,41,42,43,44,45,46,47,48,49,50,51,52,53,54,55,56,57,58,59,60,61,62,63,64,65,66,67,68,69,70,71,72,73,74,75,76,77,78,79,80,81,82,83,85,132,133,134,135,136,137,138,139,140,141,142,143,144,145,146,147,148,149,150,151,152,153,154,155,156,157,158,159,160,161,162,163,164,165,166,167,168,169,170,…	45.1562	1,2,3,4,5,6,7,8,9,10,11,12,13,14,15,16,17,18,19,20,21,37,38,39,40,41,42,43,44,45,46,47,98,133,134,135,136,137,138,139,140,141,161,162,163,164,165,166,167,168,169,170,171,172,173,174,175,176,177,178,179,180,181,182,183,184,185,186,187,188,189,190,200,201,202,203,204,205,206,207,208,209,210,211,212,213,214,215,216,217,218,219,220,221,222,223,224,225,226,227,228,229,230,231,232,233,234,235,236,237,2…	75.625	1,2,3,4,5,6,7,8,9,10,11,12,13,14,15,16,17,18,19,20,21,22,23,24,25,26,27,30,31,32,35,37,38,39,40,41,42,43,44,45,80,81,82,83,84,85,86,87,88,89,90,98,99,100,101,102,103,104,105,106,107,108,109,110,111,112,113,114,115,116,117,118,119,120,121,122,123,124,125,126,127,128,129,130,131,132,133,134,135,136,137,138,139,140,141,142,143,144,145,146,147,148,149,150,151,152,153,154,155,156,157,158,159,160,161,1…	81.4062	1,2,3,4,5,6,7,8,9,10,11,12,13,14,15,16,17,18,19,20,21,22,23,24,25,26,27,28,29,30,31,32,33,34,35,36,37,38,39,40,41,42,43,44,45,46,47,48,49,50,51,52,53,54,55,56,57,58,59,60,61,62,119,120,123,124,125,126,127,136,137,138,139,140,141,142,143,144,145,146,147,148,149,150,151,152,153,154,155,156,157,158,159,160,161,162,163,164,165,166,167,168,169,170,171,172,173,174,175,176,177,178,179,180,181,182,183,18…	91.7188	1,2,3,4,5,6,7,8,9,10,11,12,13,14,15,16,17,18,19,20,21,22,23,24,25,26,27,28,29,30,31,32,33,34,35,36,37,38,39,40,41,42,43,44,45,46,47,48,49,50,51,52,53,54,55,56,57,58,59,60,61,62,63,64,65,88,89,101,102,103,110,111,112,113,126,127,128,129,130,131,132,133,134,135,136,137,138,139,140,141,142,143,144,145,146,147,148,149,150,151,152,153,154,155,156,157,158,159,160,161,162,163,164,165,166,167,168,169,170…
[truncated: 16,707 more rows]

## Sheet: Yeast disorder prediction
UniprotID	pfilt_perc	pfilt_disoIndexes	seg_perc	seg_disoIndexes	espX_perc	espX_disoIndexes	jronn_perc	jronn_disoIndexes	vsl_perc	vsl_disoIndexes	glo_perc	glo_disoIndexes	espD_perc	espD_disoIndexes	dis465_perc	dis465_disoIndexes	disHL_perc	disHL_disoIndexes	espN_perc	espN_disoIndexes	iups_perc	iups_disoIndexes	iupl_perc	iupl_disoIndexes	spot_perc	spot_disoIndexes
[truncated: 2,253 more rows]

## Sheet: Xenopus disorder prediction
ID	iupl_perc	iupl_disoIndexes	vsl_perc	vsl_disoIndexes	spot_perc	spot_disoIndexes
1433e	9.80392	74,77,78,234,235,236,237,238,239,240,241,242,243,244,245,246,247,248,249,250,251,252,253,254,255	38.0392	1,2,3,4,5,6,7,8,9,10,11,12,13,14,15,16,17,18,19,20,21,22,23,24,25,26,27,28,29,30,31,66,67,68,69,70,71,72,73,74,75,76,77,78,79,80,112,113,114,115,139,140,141,142,143,144,145,146,147,208,209,210,211,212,213,214,215,216,217,228,229,230,231,232,233,234,235,236,237,238,239,240,241,242,243,244,245,246,247,248,249,250,251,252,253,254,255	9.01961	1,2,3,236,237,238,239,240,241,242,243,244,245,246,247,248,249,250,251,252,253,254,255
1433z	13.7652	30,31,32,70,71,72,73,74,75,76,77,78,79,80,82,153,154,155,231,233,234,235,236,237,238,239,240,241,242,243,244,245,246,247	49.7976	1,2,3,4,5,6,7,8,9,10,11,12,13,14,15,16,17,18,19,20,21,22,23,24,25,26,27,28,29,30,31,32,33,34,35,36,37,38,39,40,41,42,43,44,45,46,47,48,49,50,51,52,53,54,55,56,57,58,59,60,61,62,63,64,65,66,67,68,69,70,71,72,73,74,75,76,77,78,79,80,81,82,83,84,85,86,87,156,157,158,183,184,185,206,207,208,209,210,211,212,213,214,215,216,229,230,231,232,233,234,235,236,237,238,239,240,241,242,243,244,245,246,247	7.28745	1,2,3,4,234,235,236,237,238,239,240,241,242,243,244,245,246,247
2a5g	24.4367	1,2,3,4,5,6,7,8,9,10,11,12,13,14,15,16,17,18,19,20,21,22,23,24,25,26,27,28,29,30,31,32,33,34,35,36,37,38,39,40,41,42,43,44,45,46,47,48,49,50,51,52,53,54,55,56,57,58,59,60,61,62,63,64,65,66,67,68,69,70,71,72,73,74,75,76,77,78,79,80,81,82,83,84,85,88,91,165,166,167,168,169,170,171,172,173,174,175,176,472,498,502,503,507,510,512,522,524,528,529,530,531,532,533,534,535,536,537,538,539,540,541,542,543…	42.1144	1,2,3,4,5,6,7,8,9,10,11,12,13,14,15,16,17,18,19,20,21,22,23,24,25,26,27,28,29,30,31,32,33,34,35,36,37,38,39,40,41,42,43,44,45,46,47,48,49,50,51,52,53,54,55,56,57,58,59,60,61,62,63,64,65,66,67,68,69,70,71,72,73,74,75,76,77,78,79,80,81,82,83,84,85,86,87,88,89,90,91,92,93,94,95,160,161,162,163,164,165,166,167,168,169,170,171,172,173,174,175,176,177,178,179,180,226,227,228,229,230,231,232,233,310,311…	26.1698	1,2,3,4,5,6,7,8,9,10,11,12,13,14,15,16,17,18,19,20,21,22,23,24,25,26,27,28,29,30,31,32,33,34,35,36,37,38,39,40,41,42,43,44,45,46,47,48,49,50,51,52,53,54,55,56,57,58,59,60,61,62,63,64,65,66,67,68,69,70,71,72,73,74,75,493,494,495,496,497,498,499,500,501,502,503,504,505,506,507,508,509,510,511,512,513,514,515,516,517,518,519,520,521,522,523,524,525,526,527,528,529,530,531,532,533,534,535,536,537,538…
[truncated: 1,841 more rows]
