# Supplementary material for: A cyclin-dependent kinase-mediated phosphorylation switch of disordered protein condensation
Source: Nat Commun. 2023 Oct 9;14:6316. doi: 10.1038/s41467-023-42049-0 (PMC10562473; doi:10.1038/s41467-023-42049-0)
Supplement: Supplementary file 9 — Supplementary Data 6 [file 41467_2023_42049_MOESM9_ESM.zip]

Archive with 1,046 entries (942 files):
- suppl_files_md/
- __MACOSX/._suppl_files_md
- suppl_files_md/FigS9b/
- __MACOSX/suppl_files_md/._FigS9b
- suppl_files_md/.DS_Store
- __MACOSX/suppl_files_md/._.DS_Store
- suppl_files_md/FigS9c/
- __MACOSX/suppl_files_md/._FigS9c
- suppl_files_md/Fig7a/
- __MACOSX/suppl_files_md/._Fig7a
- suppl_files_md/table_nonBonded.xvg
- __MACOSX/suppl_files_md/._table_nonBonded.xvg
- suppl_files_md/README
- __MACOSX/suppl_files_md/._README
- suppl_files_md/FigS9b/.DS_Store
- __MACOSX/suppl_files_md/FigS9b/._.DS_Store
- suppl_files_md/FigS9b/non-P/
- __MACOSX/suppl_files_md/FigS9b/._non-P
- suppl_files_md/FigS9b/P/
- __MACOSX/suppl_files_md/FigS9b/._P
- suppl_files_md/FigS9c/.DS_Store
- __MACOSX/suppl_files_md/FigS9c/._.DS_Store
- suppl_files_md/FigS9c/P-Ki67-CR/
- __MACOSX/suppl_files_md/FigS9c/._P-Ki67-CR
- suppl_files_md/FigS9c/2x_Ki67-CR/
- __MACOSX/suppl_files_md/FigS9c/._2x_Ki67-CR
- suppl_files_md/FigS9c/Ki67-CR/
- __MACOSX/suppl_files_md/FigS9c/._Ki67-CR
- suppl_files_md/Fig7a/.DS_Store
- __MACOSX/suppl_files_md/Fig7a/._.DS_Store
- suppl_files_md/Fig7a/non-P/
- __MACOSX/suppl_files_md/Fig7a/._non-P
- suppl_files_md/Fig7a/P/
- __MACOSX/suppl_files_md/Fig7a/._P
- suppl_files_md/FigS9b/non-P/350K/
- __MACOSX/suppl_files_md/FigS9b/non-P/._350K
- suppl_files_md/FigS9b/non-P/500K/
- __MACOSX/suppl_files_md/FigS9b/non-P/._500K
- suppl_files_md/FigS9b/non-P/310K/
- __MACOSX/suppl_files_md/FigS9b/non-P/._310K
- suppl_files_md/FigS9b/non-P/initial_conf.gro
- __MACOSX/suppl_files_md/FigS9b/non-P/._initial_conf.gro
- suppl_files_md/FigS9b/non-P/400K/
- __MACOSX/suppl_files_md/FigS9b/non-P/._400K
- suppl_files_md/FigS9b/non-P/210K/
- __MACOSX/suppl_files_md/FigS9b/non-P/._210K
- suppl_files_md/FigS9b/non-P/.DS_Store
- __MACOSX/suppl_files_md/FigS9b/non-P/._.DS_Store
- suppl_files_md/FigS9b/non-P/250K/
- __MACOSX/suppl_files_md/FigS9b/non-P/._250K
- suppl_files_md/FigS9b/non-P/440K/
- __MACOSX/suppl_files_md/FigS9b/non-P/._440K
- suppl_files_md/FigS9b/non-P/360K/
- __MACOSX/suppl_files_md/FigS9b/non-P/._360K
- suppl_files_md/FigS9b/non-P/380K/
- __MACOSX/suppl_files_md/FigS9b/non-P/._380K
- suppl_files_md/FigS9b/non-P/320K/
- __MACOSX/suppl_files_md/FigS9b/non-P/._320K
- suppl_files_md/FigS9b/non-P/280K/
- __MACOSX/suppl_files_md/FigS9b/non-P/._280K
- suppl_files_md/FigS9b/non-P/min.mdp
- __MACOSX/suppl_files_md/FigS9b/non-P/._min.mdp
- suppl_files_md/FigS9b/non-P/430K/
- __MACOSX/suppl_files_md/FigS9b/non-P/._430K
- suppl_files_md/FigS9b/non-P/490K/
- __MACOSX/suppl_files_md/FigS9b/non-P/._490K
- suppl_files_md/FigS9b/non-P/220K/
- __MACOSX/suppl_files_md/FigS9b/non-P/._220K
- suppl_files_md/FigS9b/non-P/260K/
- __MACOSX/suppl_files_md/FigS9b/non-P/._260K
- suppl_files_md/FigS9b/non-P/470K/
- __MACOSX/suppl_files_md/FigS9b/non-P/._470K
- suppl_files_md/FigS9b/non-P/langevin_NVT_20sigma.mdp
- __MACOSX/suppl_files_md/FigS9b/non-P/._langevin_NVT_20sigma.mdp
- suppl_files_md/FigS9b/non-P/370K/
- __MACOSX/suppl_files_md/FigS9b/non-P/._370K
- suppl_files_md/FigS9b/non-P/330K/
- __MACOSX/suppl_files_md/FigS9b/non-P/._330K
- suppl_files_md/FigS9b/non-P/390K/
- __MACOSX/suppl_files_md/FigS9b/non-P/._390K
- suppl_files_md/FigS9b/non-P/230K/
- __MACOSX/suppl_files_md/FigS9b/non-P/._230K
- suppl_files_md/FigS9b/non-P/480K/
- __MACOSX/suppl_files_md/FigS9b/non-P/._480K
- suppl_files_md/FigS9b/non-P/420K/
- __MACOSX/suppl_files_md/FigS9b/non-P/._420K
- suppl_files_md/FigS9b/non-P/290K/
- __MACOSX/suppl_files_md/FigS9b/non-P/._290K
- suppl_files_md/FigS9b/non-P/460K/
- __MACOSX/suppl_files_md/FigS9b/non-P/._460K
- suppl_files_md/FigS9b/non-P/270K/
- __MACOSX/suppl_files_md/FigS9b/non-P/._270K
- suppl_files_md/FigS9b/non-P/Ki67CR-non-P.top
- __MACOSX/suppl_files_md/FigS9b/non-P/._Ki67CR-non-P.top
- suppl_files_md/FigS9b/non-P/340K/
- __MACOSX/suppl_files_md/FigS9b/non-P/._340K
- suppl_files_md/FigS9b/non-P/300K/
- __MACOSX/suppl_files_md/FigS9b/non-P/._300K
- suppl_files_md/FigS9b/non-P/200K/
- __MACOSX/suppl_files_md/FigS9b/non-P/._200K
- suppl_files_md/FigS9b/non-P/410K/
- __MACOSX/suppl_files_md/FigS9b/non-P/._410K
- suppl_files_md/FigS9b/non-P/450K/
- __MACOSX/suppl_files_md/FigS9b/non-P/._450K
- suppl_files_md/FigS9b/non-P/240K/
- __MACOSX/suppl_files_md/FigS9b/non-P/._240K
- suppl_files_md/FigS9b/P/350K/
- __MACOSX/suppl_files_md/FigS9b/P/._350K
- suppl_files_md/FigS9b/P/500K/
- __MACOSX/suppl_files_md/FigS9b/P/._500K
- suppl_files_md/FigS9b/P/310K/
- __MACOSX/suppl_files_md/FigS9b/P/._310K
- suppl_files_md/FigS9b/P/initial_conf.gro
- __MACOSX/suppl_files_md/FigS9b/P/._initial_conf.gro
- suppl_files_md/FigS9b/P/400K/
- __MACOSX/suppl_files_md/FigS9b/P/._400K
- suppl_files_md/FigS9b/P/210K/
- __MACOSX/suppl_files_md/FigS9b/P/._210K
- suppl_files_md/FigS9b/P/250K/
- __MACOSX/suppl_files_md/FigS9b/P/._250K
- suppl_files_md/FigS9b/P/440K/
- __MACOSX/suppl_files_md/FigS9b/P/._440K
- suppl_files_md/FigS9b/P/360K/
- __MACOSX/suppl_files_md/FigS9b/P/._360K
- suppl_files_md/FigS9b/P/Ki67CR-P.top
- __MACOSX/suppl_files_md/FigS9b/P/._Ki67CR-P.top
- suppl_files_md/FigS9b/P/380K/
- __MACOSX/suppl_files_md/FigS9b/P/._380K
- suppl_files_md/FigS9b/P/320K/
- __MACOSX/suppl_files_md/FigS9b/P/._320K
- suppl_files_md/FigS9b/P/280K/
- __MACOSX/suppl_files_md/FigS9b/P/._280K
- suppl_files_md/FigS9b/P/min.mdp
- __MACOSX/suppl_files_md/FigS9b/P/._min.mdp
- suppl_files_md/FigS9b/P/430K/
- __MACOSX/suppl_files_md/FigS9b/P/._430K
- suppl_files_md/FigS9b/P/490K/
- __MACOSX/suppl_files_md/FigS9b/P/._490K
- suppl_files_md/FigS9b/P/220K/
- __MACOSX/suppl_files_md/FigS9b/P/._220K
- suppl_files_md/FigS9b/P/260K/
- __MACOSX/suppl_files_md/FigS9b/P/._260K
- suppl_files_md/FigS9b/P/470K/
- __MACOSX/suppl_files_md/FigS9b/P/._470K
- suppl_files_md/FigS9b/P/langevin_NVT_20sigma.mdp
- __MACOSX/suppl_files_md/FigS9b/P/._langevin_NVT_20sigma.mdp
- suppl_files_md/FigS9b/P/370K/
- __MACOSX/suppl_files_md/FigS9b/P/._370K
- suppl_files_md/FigS9b/P/330K/
- __MACOSX/suppl_files_md/FigS9b/P/._330K
- suppl_files_md/FigS9b/P/390K/
- __MACOSX/suppl_files_md/FigS9b/P/._390K
- suppl_files_md/FigS9b/P/230K/
- __MACOSX/suppl_files_md/FigS9b/P/._230K
- suppl_files_md/FigS9b/P/480K/
- __MACOSX/suppl_files_md/FigS9b/P/._480K
- suppl_files_md/FigS9b/P/420K/
- __MACOSX/suppl_files_md/FigS9b/P/._420K
- suppl_files_md/FigS9b/P/290K/
- __MACOSX/suppl_files_md/FigS9b/P/._290K
- suppl_files_md/FigS9b/P/460K/
- __MACOSX/suppl_files_md/FigS9b/P/._460K
- suppl_files_md/FigS9b/P/270K/
- __MACOSX/suppl_files_md/FigS9b/P/._270K
- suppl_files_md/FigS9b/P/340K/
- __MACOSX/suppl_files_md/FigS9b/P/._340K
- suppl_files_md/FigS9b/P/300K/
- __MACOSX/suppl_files_md/FigS9b/P/._300K
- suppl_files_md/FigS9b/P/200K/
- __MACOSX/suppl_files_md/FigS9b/P/._200K
- suppl_files_md/FigS9b/P/410K/
- __MACOSX/suppl_files_md/FigS9b/P/._410K
- suppl_files_md/FigS9b/P/450K/
- __MACOSX/suppl_files_md/FigS9b/P/._450K
- suppl_files_md/FigS9b/P/240K/
- __MACOSX/suppl_files_md/FigS9b/P/._240K
- suppl_files_md/FigS9c/P-Ki67-CR/initial_conf.gro
- __MACOSX/suppl_files_md/FigS9c/P-Ki67-CR/._initial_conf.gro
- suppl_files_md/FigS9c/P-Ki67-CR/400K/
- __MACOSX/suppl_files_md/FigS9c/P-Ki67-CR/._400K
- suppl_files_md/FigS9c/P-Ki67-CR/P-monomer.top
- __MACOSX/suppl_files_md/FigS9c/P-Ki67-CR/._P-monomer.top
- suppl_files_md/FigS9c/P-Ki67-CR/390K/
- __MACOSX/suppl_files_md/FigS9c/P-Ki67-CR/._390K
- suppl_files_md/FigS9c/P-Ki67-CR/410K/
- __MACOSX/suppl_files_md/FigS9c/P-Ki67-CR/._410K
- suppl_files_md/FigS9c/2x_Ki67-CR/dimer.top
- __MACOSX/suppl_files_md/FigS9c/2x_Ki67-CR/._dimer.top
- suppl_files_md/FigS9c/2x_Ki67-CR/initial_conf.gro
- __MACOSX/suppl_files_md/FigS9c/2x_Ki67-CR/._initial_conf.gro
- suppl_files_md/FigS9c/2x_Ki67-CR/440K/
- __MACOSX/suppl_files_md/FigS9c/2x_Ki67-CR/._440K
- suppl_files_md/FigS9c/2x_Ki67-CR/460K/
- __MACOSX/suppl_files_md/FigS9c/2x_Ki67-CR/._460K
- suppl_files_md/FigS9c/2x_Ki67-CR/450K/
- __MACOSX/suppl_files_md/FigS9c/2x_Ki67-CR/._450K
- suppl_files_md/FigS9c/Ki67-CR/initial_conf.gro
- __MACOSX/suppl_files_md/FigS9c/Ki67-CR/._initial_conf.gro
- suppl_files_md/FigS9c/Ki67-CR/440K/
- __MACOSX/suppl_files_md/FigS9c/Ki67-CR/._440K
- suppl_files_md/FigS9c/Ki67-CR/430K/
- __MACOSX/suppl_files_md/FigS9c/Ki67-CR/._430K
- suppl_files_md/FigS9c/Ki67-CR/420K/
- __MACOSX/suppl_files_md/FigS9c/Ki67-CR/._420K
- suppl_files_md/FigS9c/Ki67-CR/monomer.top
- __MACOSX/suppl_files_md/FigS9c/Ki67-CR/._monomer.top
- suppl_files_md/Fig7a/non-P/350K/
- __MACOSX/suppl_files_md/Fig7a/non-P/._350K
- suppl_files_md/Fig7a/non-P/310K/
- __MACOSX/suppl_files_md/Fig7a/non-P/._310K
- suppl_files_md/Fig7a/non-P/initial_conf.gro
- __MACOSX/suppl_files_md/Fig7a/non-P/._initial_conf.gro
- suppl_files_md/Fig7a/non-P/index.ndx
- __MACOSX/suppl_files_md/Fig7a/non-P/._index.ndx
- suppl_files_md/Fig7a/non-P/400K/
- __MACOSX/suppl_files_md/Fig7a/non-P/._400K
- suppl_files_md/Fig7a/non-P/.DS_Store
- __MACOSX/suppl_files_md/Fig7a/non-P/._.DS_Store
- suppl_files_md/Fig7a/non-P/360K/
- __MACOSX/suppl_files_md/Fig7a/non-P/._360K
- suppl_files_md/Fig7a/non-P/380K/
- __MACOSX/suppl_files_md/Fig7a/non-P/._380K
- suppl_files_md/Fig7a/non-P/320K/
- __MACOSX/suppl_files_md/Fig7a/non-P/._320K
- suppl_files_md/Fig7a/non-P/min.mdp
- __MACOSX/suppl_files_md/Fig7a/non-P/._min.mdp
- suppl_files_md/Fig7a/non-P/langevin_NVT_20sigma.mdp
- __MACOSX/suppl_files_md/Fig7a/non-P/._langevin_NVT_20sigma.mdp
- suppl_files_md/Fig7a/non-P/370K/
- __MACOSX/suppl_files_md/Fig7a/non-P/._370K
- suppl_files_md/Fig7a/non-P/330K/
- __MACOSX/suppl_files_md/Fig7a/non-P/._330K
- suppl_files_md/Fig7a/non-P/390K/
- __MACOSX/suppl_files_md/Fig7a/non-P/._390K
- suppl_files_md/Fig7a/non-P/ki67.top
- __MACOSX/suppl_files_md/Fig7a/non-P/._ki67.top
- suppl_files_md/Fig7a/non-P/340K/
- __MACOSX/suppl_files_md/Fig7a/non-P/._340K
- suppl_files_md/Fig7a/non-P/300K/
- __MACOSX/suppl_files_md/Fig7a/non-P/._300K
- suppl_files_md/Fig7a/P/350K/
- __MACOSX/suppl_files_md/Fig7a/P/._350K
- suppl_files_md/Fig7a/P/310K/
- __MACOSX/suppl_files_md/Fig7a/P/._310K
- suppl_files_md/Fig7a/P/initial_conf.gro
- __MACOSX/suppl_files_md/Fig7a/P/._initial_conf.gro
- suppl_files_md/Fig7a/P/index.ndx
- __MACOSX/suppl_files_md/Fig7a/P/._index.ndx
- suppl_files_md/Fig7a/P/400K/
- __MACOSX/suppl_files_md/Fig7a/P/._400K
- suppl_files_md/Fig7a/P/ki67_phospho.top
- __MACOSX/suppl_files_md/Fig7a/P/._ki67_phospho.top
- suppl_files_md/Fig7a/P/360K/
- __MACOSX/suppl_files_md/Fig7a/P/._360K
- suppl_files_md/Fig7a/P/ki67_excl.itp
- __MACOSX/suppl_files_md/Fig7a/P/._ki67_excl.itp
- suppl_files_md/Fig7a/P/380K/
- __MACOSX/suppl_files_md/Fig7a/P/._380K
- suppl_files_md/Fig7a/P/320K/
- __MACOSX/suppl_files_md/Fig7a/P/._320K
- suppl_files_md/Fig7a/P/min.mdp
- __MACOSX/suppl_files_md/Fig7a/P/._min.mdp
- suppl_files_md/Fig7a/P/langevin_NVT_20sigma.mdp
- __MACOSX/suppl_files_md/Fig7a/P/._langevin_NVT_20sigma.mdp
- suppl_files_md/Fig7a/P/370K/
- __MACOSX/suppl_files_md/Fig7a/P/._370K
- suppl_files_md/Fig7a/P/ki67_elnet.itp
- __MACOSX/suppl_files_md/Fig7a/P/._ki67_elnet.itp
- suppl_files_md/Fig7a/P/330K/
- __MACOSX/suppl_files_md/Fig7a/P/._330K
- suppl_files_md/Fig7a/P/390K/
- __MACOSX/suppl_files_md/Fig7a/P/._390K
- suppl_files_md/Fig7a/P/340K/
- __MACOSX/suppl_files_md/Fig7a/P/._340K
- suppl_files_md/Fig7a/P/300K/
- __MACOSX/suppl_files_md/Fig7a/P/._300K
- suppl_files_md/FigS9b/non-P/350K/min.mdp
- __MACOSX/suppl_files_md/FigS9b/non-P/350K/._min.mdp
- suppl_files_md/FigS9b/non-P/350K/langevin_NVT_20sigma.mdp
- __MACOSX/suppl_files_md/FigS9b/non-P/350K/._langevin_NVT_20sigma.mdp
- suppl_files_md/FigS9b/non-P/350K/final_conf.gro
- __MACOSX/suppl_files_md/FigS9b/non-P/350K/._final_conf.gro
- suppl_files_md/FigS9b/non-P/350K/md.tpr
- __MACOSX/suppl_files_md/FigS9b/non-P/350K/._md.tpr
- suppl_files_md/FigS9b/non-P/500K/min.mdp
- __MACOSX/suppl_files_md/FigS9b/non-P/500K/._min.mdp
- suppl_files_md/FigS9b/non-P/500K/langevin_NVT_20sigma.mdp
- __MACOSX/suppl_files_md/FigS9b/non-P/500K/._langevin_NVT_20sigma.mdp
- suppl_files_md/FigS9b/non-P/500K/final_conf.gro
- __MACOSX/suppl_files_md/FigS9b/non-P/500K/._final_conf.gro
- suppl_files_md/FigS9b/non-P/500K/md.tpr
- __MACOSX/suppl_files_md/FigS9b/non-P/500K/._md.tpr
- suppl_files_md/FigS9b/non-P/310K/min.mdp
- __MACOSX/suppl_files_md/FigS9b/non-P/310K/._min.mdp
- suppl_files_md/FigS9b/non-P/310K/langevin_NVT_20sigma.mdp
- __MACOSX/suppl_files_md/FigS9b/non-P/310K/._langevin_NVT_20sigma.mdp
- suppl_files_md/FigS9b/non-P/310K/final_conf.gro
- __MACOSX/suppl_files_md/FigS9b/non-P/310K/._final_conf.gro
- suppl_files_md/FigS9b/non-P/310K/md.tpr
- __MACOSX/suppl_files_md/FigS9b/non-P/310K/._md.tpr
[truncated: 746 more entries]
