# Supplementary material for: A cyclin-dependent kinase-mediated phosphorylation switch of disordered protein condensation
Source: Nat Commun. 2023 Oct 9;14:6316. doi: 10.1038/s41467-023-42049-0 (PMC10562473; doi:10.1038/s41467-023-42049-0)
Supplement: Supplementary file 9 — Supplementary Data 6 [file 41467_2023_42049_MOESM9_ESM.zip › suppl_files_md/table_nonBonded.xvg]

0.0000	0.0000000e+00	0.0000000e+00	0.0000000e+00	0.0000000e+00	0.0000000e+00	0.0000000e+00
0.0020	6.2371815e+00	3.1249934e+03	-1.0000000e+00	0.0000000e+00	2.6234119e+29	1.5740471e+33
0.0040	3.1121946e+00	7.8124343e+02	-1.0000000e+00	0.0000000e+00	6.4048142e+25	1.9214442e+29
0.0060	2.0705411e+00	3.4721566e+02	-1.0000000e+00	0.0000000e+00	4.9364123e+23	9.8728246e+26
0.0080	1.5497209e+00	1.9530595e+02	-1.0000000e+00	0.0000000e+00	1.5636753e+22	2.3455130e+25
0.0100	1.2372339e+00	1.2499346e+02	-1.0000000e+00	0.0000000e+00	1.0745495e+21	1.2894594e+24
0.0120	1.0289137e+00	8.6799023e+01	-1.0000000e+00	0.0000000e+00	1.2051788e+20	1.2051788e+23
0.0140	8.8011722e-01	6.3768987e+01	-1.0000000e+00	0.0000000e+00	1.8953525e+19	1.6245879e+22
0.0160	7.6852311e-01	4.8821611e+01	-1.0000000e+00	0.0000000e+00	3.8175667e+18	2.8631750e+21
0.0180	6.8173058e-01	3.8573741e+01	-1.0000000e+00	0.0000000e+00	9.2887306e+17	6.1924871e+20
0.0200	6.1229913e-01	3.1243503e+01	-1.0000000e+00	0.0000000e+00	2.6234119e+17	1.5740471e+20
0.0220	5.5549394e-01	2.5819959e+01	-1.0000000e+00	0.0000000e+00	8.3589987e+16	4.5594538e+19
0.0240	5.0815842e-01	2.1694910e+01	-1.0000000e+00	0.0000000e+00	2.9423310e+16	1.4711655e+19
0.0260	4.6810726e-01	1.8484654e+01	-1.0000000e+00	0.0000000e+00	1.1260204e+16	5.1970171e+18
0.0280	4.3377954e-01	1.5937416e+01	-1.0000000e+00	0.0000000e+00	4.6273254e+15	1.9831395e+18
0.0300	4.0403054e-01	1.3882436e+01	-1.0000000e+00	0.0000000e+00	2.0219544e+15	8.0878177e+17
0.0320	3.7800177e-01	1.2200588e+01	-1.0000000e+00	0.0000000e+00	9.3202307e+14	3.4950866e+17
0.0340	3.5503671e-01	1.0806714e+01	-1.0000000e+00	0.0000000e+00	4.5027661e+14	1.5892116e+17
0.0360	3.3462474e-01	9.6386357e+00	-1.0000000e+00	0.0000000e+00	2.2677562e+14	7.5591878e+16
0.0380	3.1636273e-01	8.6500924e+00	-1.0000000e+00	0.0000000e+00	1.1852861e+14	3.7430091e+16
0.0400	2.9992818e-01	7.8060915e+00	-1.0000000e+00	0.0000000e+00	6.4048126e+13	1.9214440e+16
0.0420	2.8506004e-01	7.0797680e+00	-1.0000000e+00	0.0000000e+00	3.5664390e+13	1.0189827e+16
0.0440	2.7154469e-01	6.4502205e+00	-1.0000000e+00	0.0000000e+00	2.0407703e+13	5.5657383e+15
0.0460	2.5920569e-01	5.9009900e+00	-1.0000000e+00	0.0000000e+00	1.1971049e+13	3.1228832e+15
0.0480	2.4789598e-01	5.4189735e+00	-1.0000000e+00	0.0000000e+00	7.1834199e+12	1.7958557e+15
0.0500	2.3749205e-01	4.9936350e+00	-1.0000000e+00	0.0000000e+00	4.4013506e+12	1.0563246e+15
0.0520	2.2788939e-01	4.6164247e+00	-1.0000000e+00	0.0000000e+00	2.7490699e+12	6.3440113e+14
0.0540	2.1899896e-01	4.2803464e+00	-1.0000000e+00	0.0000000e+00	1.7478359e+12	3.8840827e+14
0.0560	2.1074445e-01	3.9796303e+00	-1.0000000e+00	0.0000000e+00	1.1297160e+12	2.4208223e+14
0.0580	2.0306007e-01	3.7094841e+00	-1.0000000e+00	0.0000000e+00	7.4146302e+11	1.5340632e+14
0.0600	1.9588882e-01	3.4659004e+00	-1.0000000e+00	0.0000000e+00	4.9363982e+11	9.8728105e+13
0.0620	1.8918102e-01	3.2455078e+00	-1.0000000e+00	0.0000000e+00	3.3306167e+11	6.4463660e+13
0.0640	1.8289324e-01	3.0454532e+00	-1.0000000e+00	0.0000000e+00	2.2754375e+11	4.2664543e+13
0.0660	1.7698728e-01	2.8633091e+00	-1.0000000e+00	0.0000000e+00	1.5728851e+11	2.8597984e+13
0.0680	1.7142945e-01	2.6969997e+00	-1.0000000e+00	0.0000000e+00	1.0993016e+11	1.9399498e+13
0.0700	1.6618992e-01	2.5447415e+00	-1.0000000e+00	0.0000000e+00	7.7633083e+10	1.3308576e+13
0.0720	1.6124215e-01	2.4049950e+00	-1.0000000e+00	0.0000000e+00	5.5364678e+10	9.2274856e+12
0.0740	1.5656249e-01	2.2764262e+00	-1.0000000e+00	0.0000000e+00	3.9851203e+10	6.4623897e+12
0.0760	1.5212977e-01	2.1578741e+00	-1.0000000e+00	0.0000000e+00	2.8937314e+10	4.5690764e+12
0.0780	1.4792499e-01	2.0483245e+00	-1.0000000e+00	0.0000000e+00	2.1187769e+10	3.2596792e+12
0.0800	1.4393106e-01	1.9468886e+00	-1.0000000e+00	0.0000000e+00	1.5636503e+10	2.3454942e+12
0.0820	1.4013255e-01	1.8527846e+00	-1.0000000e+00	0.0000000e+00	1.1626584e+10	1.7014671e+12
0.0840	1.3651550e-01	1.7653225e+00	-1.0000000e+00	0.0000000e+00	8.7069427e+09	1.2438623e+12
0.0860	1.3306724e-01	1.6838918e+00	-1.0000000e+00	0.0000000e+00	6.5649934e+09	9.1605690e+11
0.0880	1.2977627e-01	1.6079503e+00	-1.0000000e+00	0.0000000e+00	4.9822103e+09	6.7940194e+11
0.0900	1.2663210e-01	1.5370157e+00	-1.0000000e+00	0.0000000e+00	3.8045407e+09	5.0728032e+11
0.0920	1.2362516e-01	1.4706574e+00	-1.0000000e+00	0.0000000e+00	2.9225129e+09	3.8120438e+11
0.0940	1.2074668e-01	1.4084899e+00	-1.0000000e+00	0.0000000e+00	2.2577399e+09	2.8822818e+11
0.0960	1.1798864e-01	1.3501678e+00	-1.0000000e+00	0.0000000e+00	1.7536822e+09	2.1921551e+11
0.0980	1.1534366e-01	1.2953804e+00	-1.0000000e+00	0.0000000e+00	1.3692730e+09	1.6767061e+11
0.1000	1.1280495e-01	1.2438477e+00	-1.0000000e+00	0.0000000e+00	1.0744839e+09	1.2894201e+11
0.1020	1.1036626e-01	1.1953171e+00	-1.0000000e+00	0.0000000e+00	8.4721674e+08	9.9675982e+10
0.1040	1.0802183e-01	1.1495597e+00	-1.0000000e+00	0.0000000e+00	6.7110864e+08	7.7438601e+10
0.1060	1.0576631e-01	1.1063683e+00	-1.0000000e+00	0.0000000e+00	5.3397197e+08	6.0452273e+10
0.1080	1.0359477e-01	1.0655546e+00	-1.0000000e+00	0.0000000e+00	4.2667708e+08	4.7410860e+10
0.1100	1.0150263e-01	1.0269472e+00	-1.0000000e+00	0.0000000e+00	3.4234758e+08	3.7349027e+10
0.1120	9.9485618e-02	9.9038995e-01	-1.0000000e+00	0.0000000e+00	2.7577688e+08	2.9549302e+10
0.1140	9.7539795e-02	9.5574028e-01	-1.0000000e+00	0.0000000e+00	2.2300266e+08	2.3475536e+10
0.1160	9.5661472e-02	9.2286775e-01	-1.0000000e+00	0.0000000e+00	1.8099476e+08	1.8724987e+10
0.1180	9.3847219e-02	8.9165290e-01	-1.0000000e+00	0.0000000e+00	1.4742489e+08	1.4993596e+10
0.1200	9.2093829e-02	8.6198615e-01	-1.0000000e+00	0.0000000e+00	1.2049592e+08	1.2050690e+10
0.1220	9.0398309e-02	8.3376681e-01	-1.0000000e+00	0.0000000e+00	9.8814593e+07	9.7204459e+09
0.1240	8.8757859e-02	8.0690226e-01	-1.0000000e+00	0.0000000e+00	8.1296131e+07	7.8682401e+09
0.1260	8.7169854e-02	7.8130718e-01	-1.0000000e+00	0.0000000e+00	6.7092481e+07	6.3905402e+09
0.1280	8.5631836e-02	7.5690283e-01	-1.0000000e+00	0.0000000e+00	5.5538002e+07	5.2073863e+09
0.1300	8.4141498e-02	7.3361651e-01	-1.0000000e+00	0.0000000e+00	4.6108213e+07	4.2567696e+09
0.1320	8.2696670e-02	7.1138098e-01	-1.0000000e+00	0.0000000e+00	3.8388317e+07	3.4904103e+09
0.1340	8.1295315e-02	6.9013397e-01	-1.0000000e+00	0.0000000e+00	3.2049070e+07	2.8705730e+09
0.1360	7.9935514e-02	6.6981776e-01	-1.0000000e+00	0.0000000e+00	2.6828219e+07	2.3676529e+09
0.1380	7.8615459e-02	6.5037879e-01	-1.0000000e+00	0.0000000e+00	2.2516162e+07	1.9583397e+09
0.1400	7.7333447e-02	6.3176728e-01	-1.0000000e+00	0.0000000e+00	1.8944819e+07	1.6242147e+09
0.1420	7.6087869e-02	6.1393695e-01	-1.0000000e+00	0.0000000e+00	1.5978979e+07	1.3506741e+09
0.1440	7.4877207e-02	5.9684470e-01	-1.0000000e+00	0.0000000e+00	1.3509530e+07	1.1261005e+09
0.1460	7.3700025e-02	5.8045037e-01	-1.0000000e+00	0.0000000e+00	1.1448155e+07	9.4122231e+08
0.1480	7.2554965e-02	5.6471649e-01	-1.0000000e+00	0.0000000e+00	9.7231578e+06	7.8861697e+08
0.1500	7.1440742e-02	5.4960806e-01	-1.0000000e+00	0.0000000e+00	8.2761708e+06	6.6232381e+08
0.1520	7.0356138e-02	5.3509239e-01	-1.0000000e+00	0.0000000e+00	7.0595420e+06	5.5754202e+08
0.1540	6.9299998e-02	5.2113888e-01	-1.0000000e+00	0.0000000e+00	6.0342633e+06	4.7039375e+08
0.1560	6.8271227e-02	5.0771890e-01	-1.0000000e+00	0.0000000e+00	5.1683185e+06	3.9773783e+08
0.1580	6.7268785e-02	4.9480559e-01	-1.0000000e+00	0.0000000e+00	4.4353618e+06	3.3702287e+08
0.1600	6.6291683e-02	4.8237378e-01	-1.0000000e+00	0.0000000e+00	3.8136600e+06	2.8617097e+08
0.1620	6.5338984e-02	4.7039984e-01	-1.0000000e+00	0.0000000e+00	3.2852405e+06	2.4348541e+08
0.1640	6.4409794e-02	4.5886157e-01	-1.0000000e+00	0.0000000e+00	2.8352056e+06	2.0757727e+08
0.1660	6.3503261e-02	4.4773811e-01	-1.0000000e+00	0.0000000e+00	2.4511775e+06	1.7730673e+08
0.1680	6.2618578e-02	4.3700981e-01	-1.0000000e+00	0.0000000e+00	2.1228490e+06	1.5173614e+08
0.1700	6.1754971e-02	4.2665820e-01	-1.0000000e+00	0.0000000e+00	1.8416180e+06	1.3009236e+08
0.1720	6.0911706e-02	4.1666584e-01	-1.0000000e+00	0.0000000e+00	1.6002901e+06	1.1173640e+08
0.1740	6.0088079e-02	4.0701633e-01	-1.0000000e+00	0.0000000e+00	1.3928354e+06	9.6139003e+07
0.1760	5.9283422e-02	3.9769415e-01	-1.0000000e+00	0.0000000e+00	1.2141896e+06	8.2860784e+07
0.1780	5.8497094e-02	3.8868470e-01	-1.0000000e+00	0.0000000e+00	1.0600911e+06	7.1536229e+07
0.1800	5.7728484e-02	3.7997413e-01	-1.0000000e+00	0.0000000e+00	9.2694650e+05	6.1860619e+07
0.1820	5.6977007e-02	3.7154939e-01	-1.0000000e+00	0.0000000e+00	8.1171997e+05	5.3579402e+07
0.1840	5.6242104e-02	3.6339812e-01	-1.0000000e+00	0.0000000e+00	7.1184210e+05	4.6479509e+07
0.1860	5.5523240e-02	3.5550861e-01	-1.0000000e+00	0.0000000e+00	6.2513415e+05	4.0382245e+07
0.1880	5.4819903e-02	3.4786979e-01	-1.0000000e+00	0.0000000e+00	5.4974533e+05	3.5137454e+07
0.1900	5.4131601e-02	3.4047116e-01	-1.0000000e+00	0.0000000e+00	4.8410073e+05	3.0618726e+07
0.1920	5.3457864e-02	3.3330277e-01	-1.0000000e+00	0.0000000e+00	4.2685783e+05	2.6719448e+07
0.1940	5.2798243e-02	3.2635515e-01	-1.0000000e+00	0.0000000e+00	3.7687033e+05	2.3349540e+07
0.1960	5.2152303e-02	3.1961936e-01	-1.0000000e+00	0.0000000e+00	3.3315784e+05	2.0432757e+07
0.1980	5.1519630e-02	3.1308687e-01	-1.0000000e+00	0.0000000e+00	2.9488052e+05	1.7904458e+07
0.2000	5.0899825e-02	3.0674959e-01	-1.0000000e+00	0.0000000e+00	2.6131780e+05	1.5709740e+07
0.2020	5.0292506e-02	3.0059984e-01	-1.0000000e+00	0.0000000e+00	2.3185047e+05	1.3801900e+07
0.2040	4.9697305e-02	2.9463028e-01	-1.0000000e+00	0.0000000e+00	2.0594561e+05	1.2141143e+07
0.2060	4.9113870e-02	2.8883397e-01	-1.0000000e+00	0.0000000e+00	1.8314392e+05	1.0693507e+07
0.2080	4.8541859e-02	2.8320425e-01	-1.0000000e+00	0.0000000e+00	1.6304895e+05	9.4299657e+06
0.2100	4.7980946e-02	2.7773483e-01	-1.0000000e+00	0.0000000e+00	1.4531798e+05	8.3256676e+06
0.2120	4.7430816e-02	2.7241968e-01	-1.0000000e+00	0.0000000e+00	1.2965438e+05	7.3593089e+06
0.2140	4.6891168e-02	2.6725305e-01	-1.0000000e+00	0.0000000e+00	1.1580103e+05	6.5125979e+06
0.2160	4.6361709e-02	2.6222947e-01	-1.0000000e+00	0.0000000e+00	1.0353476e+05	5.7698071e+06
0.2180	4.5842158e-02	2.5734373e-01	-1.0000000e+00	0.0000000e+00	9.2661595e+04	5.1173944e+06
0.2200	4.5332245e-02	2.5259081e-01	-1.0000000e+00	0.0000000e+00	8.3012749e+04	4.5436837e+06
0.2220	4.4831710e-02	2.4796597e-01	-1.0000000e+00	0.0000000e+00	7.4441143e+04	4.0385936e+06
0.2240	4.4340299e-02	2.4346465e-01	-1.0000000e+00	0.0000000e+00	6.6818463e+04	3.5934084e+06
0.2260	4.3857772e-02	2.3908249e-01	-1.0000000e+00	0.0000000e+00	6.0032626e+04	3.2005827e+06
0.2280	4.3383893e-02	2.3481533e-01	-1.0000000e+00	0.0000000e+00	5.3985605e+04	2.8535765e+06
0.2300	4.2918436e-02	2.3065919e-01	-1.0000000e+00	0.0000000e+00	4.8591574e+04	2.5467135e+06
0.2320	4.2461184e-02	2.2661025e-01	-1.0000000e+00	0.0000000e+00	4.3775292e+04	2.2750612e+06
0.2340	4.2011926e-02	2.2266487e-01	-1.0000000e+00	0.0000000e+00	3.9470728e+04	2.0343282e+06
0.2360	4.1570458e-02	2.1881955e-01	-1.0000000e+00	0.0000000e+00	3.5619869e+04	1.8207763e+06
0.2380	4.1136583e-02	2.1507095e-01	-1.0000000e+00	0.0000000e+00	3.2171685e+04	1.6311454e+06
0.2400	4.0710112e-02	2.1141584e-01	-1.0000000e+00	0.0000000e+00	2.9081246e+04	1.4625889e+06
0.2420	4.0290860e-02	2.0785115e-01	-1.0000000e+00	0.0000000e+00	2.6308945e+04	1.3126188e+06
0.2440	3.9878649e-02	2.0437393e-01	-1.0000000e+00	0.0000000e+00	2.3819837e+04	1.1790577e+06
0.2460	3.9473308e-02	2.0098135e-01	-1.0000000e+00	0.0000000e+00	2.1583052e+04	1.0599982e+06
0.2480	3.9074669e-02	1.9767068e-01	-1.0000000e+00	0.0000000e+00	1.9571296e+04	9.5376743e+05
0.2500	3.8682572e-02	1.9443932e-01	-1.0000000e+00	0.0000000e+00	1.7760413e+04	8.5889669e+05
0.2520	3.8296861e-02	1.9128475e-01	-1.0000000e+00	0.0000000e+00	1.6129000e+04	7.7409524e+05
0.2540	3.7917384e-02	1.8820457e-01	-1.0000000e+00	0.0000000e+00	1.4658079e+04	6.9822754e+05
0.2560	3.7543994e-02	1.8519647e-01	-1.0000000e+00	0.0000000e+00	1.3330803e+04	6.3029355e+05
0.2580	3.7176551e-02	1.8225820e-01	-1.0000000e+00	0.0000000e+00	1.2132206e+04	5.6941172e+05
0.2600	3.6814916e-02	1.7938765e-01	-1.0000000e+00	0.0000000e+00	1.1048976e+04	5.1480414e+05
0.2620	3.6458957e-02	1.7658273e-01	-1.0000000e+00	0.0000000e+00	1.0069266e+04	4.6578375e+05
0.2640	3.6108543e-02	1.7384148e-01	-1.0000000e+00	0.0000000e+00	9.1825224e+03	4.2174308e+05
0.2660	3.5763550e-02	1.7116198e-01	-1.0000000e+00	0.0000000e+00	8.3793336e+03	3.8214462e+05
0.2680	3.5423855e-02	1.6854240e-01	-1.0000000e+00	0.0000000e+00	7.6513011e+03	3.4651221e+05
0.2700	3.5089341e-02	1.6598097e-01	-1.0000000e+00	0.0000000e+00	6.9909232e+03	3.1442377e+05
0.2720	3.4759894e-02	1.6347599e-01	-1.0000000e+00	0.0000000e+00	6.3914940e+03	2.8550474e+05
0.2740	3.4435401e-02	1.6102580e-01	-1.0000000e+00	0.0000000e+00	5.8470139e+03	2.5942247e+05
0.2760	3.4115755e-02	1.5862884e-01	-1.0000000e+00	0.0000000e+00	5.3521108e+03	2.3588126e+05
0.2780	3.3800851e-02	1.5628356e-01	-1.0000000e+00	0.0000000e+00	4.9019708e+03	2.1461805e+05
0.2800	3.3490587e-02	1.5398851e-01	-1.0000000e+00	0.0000000e+00	4.4922766e+03	1.9539862e+05
0.2820	3.3184864e-02	1.5174226e-01	-1.0000000e+00	0.0000000e+00	4.1191535e+03	1.7801422e+05
0.2840	3.2883587e-02	1.4954344e-01	-1.0000000e+00	0.0000000e+00	3.7791210e+03	1.6227868e+05
0.2860	3.2586660e-02	1.4739073e-01	-1.0000000e+00	0.0000000e+00	3.4690507e+03	1.4802585e+05
0.2880	3.2293994e-02	1.4528285e-01	-1.0000000e+00	0.0000000e+00	3.1861284e+03	1.3510726e+05
0.2900	3.2005499e-02	1.4321857e-01	-1.0000000e+00	0.0000000e+00	2.9278209e+03	1.2339022e+05
0.2920	3.1721091e-02	1.4119670e-01	-1.0000000e+00	0.0000000e+00	2.6918460e+03	1.1275598e+05
0.2940	3.1440685e-02	1.3921608e-01	-1.0000000e+00	0.0000000e+00	2.4761462e+03	1.0309825e+05
0.2960	3.1164200e-02	1.3727561e-01	-1.0000000e+00	0.0000000e+00	2.2788657e+03	9.4321750e+04
0.2980	3.0891557e-02	1.3537422e-01	-1.0000000e+00	0.0000000e+00	2.0983289e+03	8.6341063e+04
0.3000	3.0622678e-02	1.3351085e-01	-1.0000000e+00	0.0000000e+00	1.9330222e+03	7.9079533e+04
0.3020	3.0357489e-02	1.3168452e-01	-1.0000000e+00	0.0000000e+00	1.7815773e+03	7.2468321e+04
0.3040	3.0095916e-02	1.2989424e-01	-1.0000000e+00	0.0000000e+00	1.6427567e+03	6.6445565e+04
0.3060	2.9837888e-02	1.2813909e-01	-1.0000000e+00	0.0000000e+00	1.5154400e+03	6.0955633e+04
0.3080	2.9583337e-02	1.2641814e-01	-1.0000000e+00	0.0000000e+00	1.3986125e+03	5.5948461e+04
0.3100	2.9332193e-02	1.2473051e-01	-1.0000000e+00	0.0000000e+00	1.2913545e+03	5.1378963e+04
0.3120	2.9084393e-02	1.2307537e-01	-1.0000000e+00	0.0000000e+00	1.1928320e+03	4.7206515e+04
0.3140	2.8839871e-02	1.2145187e-01	-1.0000000e+00	0.0000000e+00	1.1022882e+03	4.3394482e+04
0.3160	2.8598565e-02	1.1985923e-01	-1.0000000e+00	0.0000000e+00	1.0190359e+03	3.9909807e+04
0.3180	2.8360414e-02	1.1829666e-01	-1.0000000e+00	0.0000000e+00	9.4245071e+02	3.6722644e+04
0.3200	2.8125359e-02	1.1676342e-01	-1.0000000e+00	0.0000000e+00	8.7196502e+02	3.3806028e+04
0.3220	2.7893341e-02	1.1525878e-01	-1.0000000e+00	0.0000000e+00	8.0706253e+02	3.1135579e+04
0.3240	2.7664305e-02	1.1378204e-01	-1.0000000e+00	0.0000000e+00	7.4727334e+02	2.8689246e+04
0.3260	2.7438195e-02	1.1233252e-01	-1.0000000e+00	0.0000000e+00	6.9216949e+02	2.6447065e+04
0.3280	2.7214957e-02	1.1090955e-01	-1.0000000e+00	0.0000000e+00	6.4136107e+02	2.4390958e+04
0.3300	2.6994539e-02	1.0951248e-01	-1.0000000e+00	0.0000000e+00	5.9449257e+02	2.2504538e+04
0.3320	2.6776890e-02	1.0814071e-01	-1.0000000e+00	0.0000000e+00	5.5123973e+02	2.0772948e+04
0.3340	2.6561960e-02	1.0679362e-01	-1.0000000e+00	0.0000000e+00	5.1130657e+02	1.9182706e+04
0.3360	2.6349700e-02	1.0547062e-01	-1.0000000e+00	0.0000000e+00	4.7442285e+02	1.7721575e+04
0.3380	2.6140062e-02	1.0417116e-01	-1.0000000e+00	0.0000000e+00	4.4034163e+02	1.6378436e+04
0.3400	2.5933000e-02	1.0289467e-01	-1.0000000e+00	0.0000000e+00	4.0883720e+02	1.5143186e+04
0.3420	2.5728468e-02	1.0164062e-01	-1.0000000e+00	0.0000000e+00	3.7970311e+02	1.4006634e+04
0.3440	2.5526423e-02	1.0040849e-01	-1.0000000e+00	0.0000000e+00	3.5275045e+02	1.2960422e+04
0.3460	2.5326820e-02	9.9197778e-02	-1.0000000e+00	0.0000000e+00	3.2780628e+02	1.1996938e+04
0.3480	2.5129618e-02	9.8007986e-02	-1.0000000e+00	0.0000000e+00	3.0471219e+02	1.1109248e+04
0.3500	2.4934774e-02	9.6838640e-02	-1.0000000e+00	0.0000000e+00	2.8332299e+02	1.0291035e+04
0.3520	2.4742250e-02	9.5689277e-02	-1.0000000e+00	0.0000000e+00	2.6350558e+02	9.5365376e+03
0.3540	2.4552004e-02	9.4559445e-02	-1.0000000e+00	0.0000000e+00	2.4513787e+02	8.8405001e+03
0.3560	2.4363999e-02	9.3448707e-02	-1.0000000e+00	0.0000000e+00	2.2810781e+02	8.1981254e+03
0.3580	2.4178197e-02	9.2356637e-02	-1.0000000e+00	0.0000000e+00	2.1231253e+02	7.6050326e+03
0.3600	2.3994561e-02	9.1282822e-02	-1.0000000e+00	0.0000000e+00	1.9765751e+02	7.0572193e+03
0.3620	2.3813054e-02	9.0226859e-02	-1.0000000e+00	0.0000000e+00	1.8405591e+02	6.5510264e+03
0.3640	2.3633642e-02	8.9188355e-02	-1.0000000e+00	0.0000000e+00	1.7142789e+02	6.0831078e+03
0.3660	2.3456289e-02	8.8166932e-02	-1.0000000e+00	0.0000000e+00	1.5970001e+02	5.6504018e+03
0.3680	2.3280963e-02	8.7162217e-02	-1.0000000e+00	0.0000000e+00	1.4880468e+02	5.2501055e+03
0.3700	2.3107629e-02	8.6173851e-02	-1.0000000e+00	0.0000000e+00	1.3867970e+02	4.8796518e+03
0.3720	2.2936257e-02	8.5201482e-02	-1.0000000e+00	0.0000000e+00	1.2926775e+02	4.5366887e+03
0.3740	2.2766813e-02	8.4244770e-02	-1.0000000e+00	0.0000000e+00	1.2051606e+02	4.2190600e+03
0.3760	2.2599267e-02	8.3303381e-02	-1.0000000e+00	0.0000000e+00	1.1237594e+02	3.9247882e+03
0.3780	2.2433589e-02	8.2376993e-02	-1.0000000e+00	0.0000000e+00	1.0480254e+02	3.6520589e+03
0.3800	2.2269750e-02	8.1465289e-02	-1.0000000e+00	0.0000000e+00	9.7754460e+01	3.3992067e+03
0.3820	2.2107719e-02	8.0567964e-02	-1.0000000e+00	0.0000000e+00	9.1193489e+01	3.1647021e+03
0.3840	2.1947468e-02	7.9684718e-02	-1.0000000e+00	0.0000000e+00	8.5084359e+01	2.9471399e+03
0.3860	2.1788971e-02	7.8815259e-02	-1.0000000e+00	0.0000000e+00	7.9394497e+01	2.7452287e+03
0.3880	2.1632198e-02	7.7959305e-02	-1.0000000e+00	0.0000000e+00	7.4093804e+01	2.5577808e+03
0.3900	2.1477125e-02	7.7116578e-02	-1.0000000e+00	0.0000000e+00	6.9154462e+01	2.3837039e+03
0.3920	2.1323723e-02	7.6286809e-02	-1.0000000e+00	0.0000000e+00	6.4550747e+01	2.2219927e+03
0.3940	2.1171969e-02	7.5469736e-02	-1.0000000e+00	0.0000000e+00	6.0258866e+01	2.0717216e+03
0.3960	2.1021836e-02	7.4665103e-02	-1.0000000e+00	0.0000000e+00	5.6256804e+01	1.9320381e+03
0.3980	2.0873300e-02	7.3872659e-02	-1.0000000e+00	0.0000000e+00	5.2524180e+01	1.8021569e+03
0.4000	2.0726337e-02	7.3092162e-02	-1.0000000e+00	0.0000000e+00	4.9042125e+01	1.6813540e+03
0.4020	2.0580924e-02	7.2323374e-02	-1.0000000e+00	0.0000000e+00	4.5793158e+01	1.5689619e+03
0.4040	2.0437036e-02	7.1566064e-02	-1.0000000e+00	0.0000000e+00	4.2761082e+01	1.4643647e+03
0.4060	2.0294652e-02	7.0820006e-02	-1.0000000e+00	0.0000000e+00	3.9930883e+01	1.3669942e+03
0.4080	2.0153749e-02	7.0084979e-02	-1.0000000e+00	0.0000000e+00	3.7288638e+01	1.2763259e+03
0.4100	2.0014305e-02	6.9360770e-02	-1.0000000e+00	0.0000000e+00	3.4821435e+01	1.1918752e+03
0.4120	1.9876299e-02	6.8647167e-02	-1.0000000e+00	0.0000000e+00	3.2517291e+01	1.1131947e+03
0.4140	1.9739709e-02	6.7943967e-02	-1.0000000e+00	0.0000000e+00	3.0365086e+01	1.0398707e+03
0.4160	1.9604516e-02	6.7250970e-02	-1.0000000e+00	0.0000000e+00	2.8354493e+01	9.7152077e+02
0.4180	1.9470699e-02	6.6567980e-02	-1.0000000e+00	0.0000000e+00	2.6475923e+01	9.0779135e+02
0.4200	1.9338238e-02	6.5894808e-02	-1.0000000e+00	0.0000000e+00	2.4720466e+01	8.4835525e+02
0.4220	1.9207113e-02	6.5231267e-02	-1.0000000e+00	0.0000000e+00	2.3079842e+01	7.9290968e+02
0.4240	1.9077306e-02	6.4577176e-02	-1.0000000e+00	0.0000000e+00	2.1546354e+01	7.4117431e+02
0.4260	1.8948798e-02	6.3932359e-02	-1.0000000e+00	0.0000000e+00	2.0112845e+01	6.9288956e+02
0.4280	1.8821571e-02	6.3296641e-02	-1.0000000e+00	0.0000000e+00	1.8772656e+01	6.4781491e+02
0.4300	1.8695606e-02	6.2669853e-02	-1.0000000e+00	0.0000000e+00	1.7519594e+01	6.0572750e+02
0.4320	1.8570886e-02	6.2051832e-02	-1.0000000e+00	0.0000000e+00	1.6347893e+01	5.6642071e+02
0.4340	1.8447393e-02	6.1442414e-02	-1.0000000e+00	0.0000000e+00	1.5252185e+01	5.2970295e+02
0.4360	1.8325110e-02	6.0841443e-02	-1.0000000e+00	0.0000000e+00	1.4227474e+01	4.9539650e+02
0.4380	1.8204021e-02	6.0248764e-02	-1.0000000e+00	0.0000000e+00	1.3269102e+01	4.6333644e+02
0.4400	1.8084110e-02	5.9664228e-02	-1.0000000e+00	0.0000000e+00	1.2372733e+01	4.3336970e+02
0.4420	1.7965359e-02	5.9087685e-02	-1.0000000e+00	0.0000000e+00	1.1534323e+01	4.0535415e+02
0.4440	1.7847754e-02	5.8518994e-02	-1.0000000e+00	0.0000000e+00	1.0750103e+01	3.7915780e+02
0.4460	1.7731278e-02	5.7958013e-02	-1.0000000e+00	0.0000000e+00	1.0016561e+01	3.5465800e+02
0.4480	1.7615917e-02	5.7404604e-02	-1.0000000e+00	0.0000000e+00	9.3304166e+00	3.3174079e+02
0.4500	1.7501655e-02	5.6858633e-02	-1.0000000e+00	0.0000000e+00	8.6886132e+00	3.1030023e+02
0.4520	1.7388477e-02	5.6319969e-02	-1.0000000e+00	0.0000000e+00	8.0882971e+00	2.9023779e+02
0.4540	1.7276370e-02	5.5788483e-02	-1.0000000e+00	0.0000000e+00	7.5268045e+00	2.7146185e+02
0.4560	1.7165319e-02	5.5264049e-02	-1.0000000e+00	0.0000000e+00	7.0016489e+00	2.5388715e+02
0.4580	1.7055309e-02	5.4746544e-02	-1.0000000e+00	0.0000000e+00	6.5105081e+00	2.3743435e+02
0.4600	1.6946328e-02	5.4235848e-02	-1.0000000e+00	0.0000000e+00	6.0512130e+00	2.2202959e+02
0.4620	1.6838361e-02	5.3731843e-02	-1.0000000e+00	0.0000000e+00	5.6217370e+00	2.0760408e+02
0.4640	1.6731396e-02	5.3234413e-02	-1.0000000e+00	0.0000000e+00	5.2201866e+00	1.9409378e+02
0.4660	1.6625419e-02	5.2743446e-02	-1.0000000e+00	0.0000000e+00	4.8447917e+00	1.8143898e+02
0.4680	1.6520418e-02	5.2258832e-02	-1.0000000e+00	0.0000000e+00	4.4938975e+00	1.6958408e+02
0.4700	1.6416380e-02	5.1780462e-02	-1.0000000e+00	0.0000000e+00	4.1659567e+00	1.5847722e+02
0.4720	1.6313292e-02	5.1308231e-02	-1.0000000e+00	0.0000000e+00	3.8595222e+00	1.4807006e+02
0.4740	1.6211143e-02	5.0842035e-02	-1.0000000e+00	0.0000000e+00	3.5732402e+00	1.3831751e+02
0.4760	1.6109920e-02	5.0381773e-02	-1.0000000e+00	0.0000000e+00	3.3058439e+00	1.2917753e+02
0.4780	1.6009612e-02	4.9927345e-02	-1.0000000e+00	0.0000000e+00	3.0561479e+00	1.2061085e+02
0.4800	1.5910207e-02	4.9478654e-02	-1.0000000e+00	0.0000000e+00	2.8230427e+00	1.1258085e+02
0.4820	1.5811694e-02	4.9035606e-02	-1.0000000e+00	0.0000000e+00	2.6054896e+00	1.0505334e+02
0.4840	1.5714061e-02	4.8598107e-02	-1.0000000e+00	0.0000000e+00	2.4025157e+00	9.7996383e+01
0.4860	1.5617298e-02	4.8166065e-02	-1.0000000e+00	0.0000000e+00	2.2132103e+00	9.1380160e+01
0.4880	1.5521393e-02	4.7739392e-02	-1.0000000e+00	0.0000000e+00	2.0367199e+00	8.5176807e+01
0.4900	1.5426336e-02	4.7317999e-02	-1.0000000e+00	0.0000000e+00	1.8722452e+00	7.9360293e+01
0.4920	1.5332117e-02	4.6901801e-02	-1.0000000e+00	0.0000000e+00	1.7190371e+00	7.3906283e+01
0.4940	1.5238726e-02	4.6490714e-02	-1.0000000e+00	0.0000000e+00	1.5763936e+00	6.8792033e+01
0.4960	1.5146151e-02	4.6084655e-02	-1.0000000e+00	0.0000000e+00	1.4436566e+00	6.3996273e+01
0.4980	1.5054384e-02	4.5683544e-02	-1.0000000e+00	0.0000000e+00	1.3202094e+00	5.9499111e+01
0.5000	1.4963414e-02	4.5287301e-02	-1.0000000e+00	0.0000000e+00	1.2054736e+00	5.5281940e+01
0.5020	1.4873231e-02	4.4895849e-02	-1.0000000e+00	0.0000000e+00	1.0989067e+00	5.1327350e+01
0.5040	1.4783827e-02	4.4509112e-02	-1.0000000e+00	0.0000000e+00	1.0000000e+00	4.7619048e+01
0.5060	1.4695192e-02	4.4127015e-02	-1.0000000e+00	0.0000000e+00	9.0827646e-01	4.4141783e+01
0.5080	1.4607316e-02	4.3749486e-02	-1.0000000e+00	0.0000000e+00	8.2328838e-01	4.0881278e+01
0.5100	1.4520191e-02	4.3376452e-02	-1.0000000e+00	0.0000000e+00	7.4461577e-01	3.7824164e+01
0.5120	1.4433807e-02	4.3007844e-02	-1.0000000e+00	0.0000000e+00	6.7186450e-01	3.4957920e+01
0.5140	1.4348157e-02	4.2643592e-02	-1.0000000e+00	0.0000000e+00	6.0466468e-01	3.2270815e+01
0.5160	1.4263230e-02	4.2283629e-02	-1.0000000e+00	0.0000000e+00	5.4266915e-01	2.9751860e+01
0.5180	1.4179019e-02	4.1927889e-02	-1.0000000e+00	0.0000000e+00	4.8555202e-01	2.7390756e+01
0.5200	1.4095516e-02	4.1576307e-02	-1.0000000e+00	0.0000000e+00	4.3300734e-01	2.5177852e+01
0.5220	1.4012711e-02	4.1228819e-02	-1.0000000e+00	0.0000000e+00	3.8474786e-01	2.3104099e+01
0.5240	1.3930598e-02	4.0885362e-02	-1.0000000e+00	0.0000000e+00	3.4050384e-01	2.1161013e+01
0.5260	1.3849167e-02	4.0545875e-02	-1.0000000e+00	0.0000000e+00	3.0002201e-01	1.9340638e+01
0.5280	1.3768412e-02	4.0210299e-02	-1.0000000e+00	0.0000000e+00	2.6306447e-01	1.7635513e+01
0.5300	1.3688324e-02	3.9878574e-02	-1.0000000e+00	0.0000000e+00	2.2940780e-01	1.6038637e+01
0.5320	1.3608895e-02	3.9550642e-02	-1.0000000e+00	0.0000000e+00	1.9884214e-01	1.4543443e+01
0.5340	1.3530119e-02	3.9226446e-02	-1.0000000e+00	0.0000000e+00	1.7117035e-01	1.3143770e+01
0.5360	1.3451987e-02	3.8905930e-02	-1.0000000e+00	0.0000000e+00	1.4620725e-01	1.1833831e+01
0.5380	1.3374492e-02	3.8589041e-02	-1.0000000e+00	0.0000000e+00	1.2377883e-01	1.0608200e+01
0.5400	1.3297628e-02	3.8275723e-02	-1.0000000e+00	0.0000000e+00	1.0372164e-01	9.4617798e+00
0.5420	1.3221387e-02	3.7965925e-02	-1.0000000e+00	0.0000000e+00	8.5882101e-02	8.3897841e+00
0.5440	1.3145762e-02	3.7659594e-02	-1.0000000e+00	0.0000000e+00	7.0115892e-02	7.3877195e+00
0.5460	1.3070747e-02	3.7356680e-02	-1.0000000e+00	0.0000000e+00	5.6287421e-02	6.4513654e+00
0.5480	1.2996333e-02	3.7057132e-02	-1.0000000e+00	0.0000000e+00	4.4269272e-02	5.5767573e+00
0.5500	1.2922516e-02	3.6760903e-02	-1.0000000e+00	0.0000000e+00	3.3941716e-02	4.7601708e+00
0.5520	1.2849287e-02	3.6467943e-02	-1.0000000e+00	0.0000000e+00	2.5192246e-02	3.9981065e+00
0.5540	1.2776642e-02	3.6178205e-02	-1.0000000e+00	0.0000000e+00	1.7915139e-02	3.2872762e+00
0.5560	1.2704573e-02	3.5891643e-02	-1.0000000e+00	0.0000000e+00	1.2011049e-02	2.6245895e+00
0.5580	1.2633073e-02	3.5608212e-02	-1.0000000e+00	0.0000000e+00	7.3866250e-03	2.0071420e+00
0.5600	1.2562138e-02	3.5327867e-02	-1.0000000e+00	0.0000000e+00	3.9541459e-03	1.4322031e+00
0.5620	1.2491760e-02	3.5050563e-02	-1.0000000e+00	0.0000000e+00	1.6311879e-03	8.9720617e-01
0.5640	1.2421933e-02	3.4776258e-02	-1.0000000e+00	0.0000000e+00	3.4030541e-04	3.9973775e-01
0.5660	1.2352653e-02	3.4504909e-02	-9.9999127e-01	-6.2471467e-02	0.0000000e+00	0.0000000e+00
0.5680	1.2283912e-02	3.4236475e-02	-9.9943189e-01	-4.9155552e-01	0.0000000e+00	0.0000000e+00
0.5700	1.2215705e-02	3.3970914e-02	-9.9804579e-01	-8.8952148e-01	0.0000000e+00	0.0000000e+00
0.5720	1.2148026e-02	3.3708187e-02	-9.9589329e-01	-1.2582571e+00	0.0000000e+00	0.0000000e+00
0.5740	1.2080870e-02	3.3448253e-02	-9.9303106e-01	-1.5995382e+00	0.0000000e+00	0.0000000e+00
0.5760	1.2014231e-02	3.3191074e-02	-9.8951232e-01	-1.9150351e+00	0.0000000e+00	0.0000000e+00
0.5780	1.1948104e-02	3.2936612e-02	-9.8538706e-01	-2.2063196e+00	0.0000000e+00	0.0000000e+00
0.5800	1.1882483e-02	3.2684829e-02	-9.8070220e-01	-2.4748702e+00	0.0000000e+00	0.0000000e+00
0.5820	1.1817363e-02	3.2435689e-02	-9.7550180e-01	-2.7220783e+00	0.0000000e+00	0.0000000e+00
0.5840	1.1752739e-02	3.2189154e-02	-9.6982724e-01	-2.9492532e+00	0.0000000e+00	0.0000000e+00
0.5860	1.1688605e-02	3.1945191e-02	-9.6371732e-01	-3.1576268e+00	0.0000000e+00	0.0000000e+00
0.5880	1.1624956e-02	3.1703762e-02	-9.5720849e-01	-3.3483587e+00	0.0000000e+00	0.0000000e+00
0.5900	1.1561788e-02	3.1464835e-02	-9.5033492e-01	-3.5225401e+00	0.0000000e+00	0.0000000e+00
0.5920	1.1499095e-02	3.1228375e-02	-9.4312868e-01	-3.6811980e+00	0.0000000e+00	0.0000000e+00
0.5940	1.1436873e-02	3.0994349e-02	-9.3561983e-01	-3.8252991e+00	0.0000000e+00	0.0000000e+00
0.5960	1.1375116e-02	3.0762724e-02	-9.2783658e-01	-3.9557533e+00	0.0000000e+00	0.0000000e+00
0.5980	1.1313820e-02	3.0533469e-02	-9.1980534e-01	-4.0734171e+00	0.0000000e+00	0.0000000e+00
0.6000	1.1252981e-02	3.0306551e-02	-9.1155090e-01	-4.1790967e+00	0.0000000e+00	0.0000000e+00
0.6020	1.1192593e-02	3.0081939e-02	-9.0309644e-01	-4.2735510e+00	0.0000000e+00	0.0000000e+00
0.6040	1.1132652e-02	2.9859603e-02	-8.9446370e-01	-4.3574942e+00	0.0000000e+00	0.0000000e+00
0.6060	1.1073153e-02	2.9639512e-02	-8.8567302e-01	-4.4315990e+00	0.0000000e+00	0.0000000e+00
0.6080	1.1014092e-02	2.9421638e-02	-8.7674344e-01	-4.4964982e+00	0.0000000e+00	0.0000000e+00
0.6100	1.0955465e-02	2.9205950e-02	-8.6769277e-01	-4.5527878e+00	0.0000000e+00	0.0000000e+00
0.6120	1.0897267e-02	2.8992421e-02	-8.5853766e-01	-4.6010286e+00	0.0000000e+00	0.0000000e+00
0.6140	1.0839494e-02	2.8781022e-02	-8.4929367e-01	-4.6417486e+00	0.0000000e+00	0.0000000e+00
0.6160	1.0782141e-02	2.8571725e-02	-8.3997534e-01	-4.6754447e+00	0.0000000e+00	0.0000000e+00
0.6180	1.0725205e-02	2.8364504e-02	-8.3059626e-01	-4.7025848e+00	0.0000000e+00	0.0000000e+00
0.6200	1.0668682e-02	2.8159331e-02	-8.2116908e-01	-4.7236090e+00	0.0000000e+00	0.0000000e+00
0.6220	1.0612567e-02	2.7956179e-02	-8.1170562e-01	-4.7389316e+00	0.0000000e+00	0.0000000e+00
0.6240	1.0556856e-02	2.7755024e-02	-8.0221689e-01	-4.7489427e+00	0.0000000e+00	0.0000000e+00
0.6260	1.0501545e-02	2.7555839e-02	-7.9271315e-01	-4.7540091e+00	0.0000000e+00	0.0000000e+00
0.6280	1.0446631e-02	2.7358599e-02	-7.8320392e-01	-4.7544760e+00	0.0000000e+00	0.0000000e+00
0.6300	1.0392110e-02	2.7163280e-02	-7.7369809e-01	-4.7506684e+00	0.0000000e+00	0.0000000e+00
0.6320	1.0337977e-02	2.6969857e-02	-7.6420390e-01	-4.7428919e+00	0.0000000e+00	0.0000000e+00
0.6340	1.0284229e-02	2.6778306e-02	-7.5472898e-01	-4.7314339e+00	0.0000000e+00	0.0000000e+00
0.6360	1.0230862e-02	2.6588603e-02	-7.4528043e-01	-4.7165648e+00	0.0000000e+00	0.0000000e+00
0.6380	1.0177873e-02	2.6400726e-02	-7.3586482e-01	-4.6985389e+00	0.0000000e+00	0.0000000e+00
0.6400	1.0125258e-02	2.6214652e-02	-7.2648822e-01	-4.6775954e+00	0.0000000e+00	0.0000000e+00
0.6420	1.0073014e-02	2.6030357e-02	-7.1715624e-01	-4.6539591e+00	0.0000000e+00	0.0000000e+00
0.6440	1.0021136e-02	2.5847820e-02	-7.0787404e-01	-4.6278414e+00	0.0000000e+00	0.0000000e+00
0.6460	9.9696211e-03	2.5667019e-02	-6.9864639e-01	-4.5994408e+00	0.0000000e+00	0.0000000e+00
0.6480	9.9184664e-03	2.5487932e-02	-6.8947767e-01	-4.5689440e+00	0.0000000e+00	0.0000000e+00
0.6500	9.8676682e-03	2.5310538e-02	-6.8037190e-01	-4.5365264e+00	0.0000000e+00	0.0000000e+00
0.6520	9.8172232e-03	2.5134817e-02	-6.7133274e-01	-4.5023527e+00	0.0000000e+00	0.0000000e+00
0.6540	9.7671279e-03	2.4960748e-02	-6.6236355e-01	-4.4665776e+00	0.0000000e+00	0.0000000e+00
0.6560	9.7173791e-03	2.4788311e-02	-6.5346740e-01	-4.4293463e+00	0.0000000e+00	0.0000000e+00
0.6580	9.6679735e-03	2.4617486e-02	-6.4464705e-01	-4.3907951e+00	0.0000000e+00	0.0000000e+00
0.6600	9.6189081e-03	2.4448252e-02	-6.3590501e-01	-4.3510519e+00	0.0000000e+00	0.0000000e+00
0.6620	9.5701795e-03	2.4280592e-02	-6.2724356e-01	-4.3102366e+00	0.0000000e+00	0.0000000e+00
0.6640	9.5217847e-03	2.4114486e-02	-6.1866471e-01	-4.2684619e+00	0.0000000e+00	0.0000000e+00
0.6660	9.4737205e-03	2.3949915e-02	-6.1017028e-01	-4.2258330e+00	0.0000000e+00	0.0000000e+00
0.6680	9.4259840e-03	2.3786860e-02	-6.0176188e-01	-4.1824489e+00	0.0000000e+00	0.0000000e+00
0.6700	9.3785721e-03	2.3625305e-02	-5.9344092e-01	-4.1384020e+00	0.0000000e+00	0.0000000e+00
0.6720	9.3314818e-03	2.3465230e-02	-5.8520865e-01	-4.0937790e+00	0.0000000e+00	0.0000000e+00
0.6740	9.2847102e-03	2.3306618e-02	-5.7706614e-01	-4.0486610e+00	0.0000000e+00	0.0000000e+00
0.6760	9.2382544e-03	2.3149451e-02	-5.6901429e-01	-4.0031238e+00	0.0000000e+00	0.0000000e+00
0.6780	9.1921114e-03	2.2993714e-02	-5.6105388e-01	-3.9572384e+00	0.0000000e+00	0.0000000e+00
0.6800	9.1462786e-03	2.2839388e-02	-5.5318552e-01	-3.9110709e+00	0.0000000e+00	0.0000000e+00
0.6820	9.1007529e-03	2.2686457e-02	-5.4540974e-01	-3.8646832e+00	0.0000000e+00	0.0000000e+00
0.6840	9.0555318e-03	2.2534905e-02	-5.3772690e-01	-3.8181331e+00	0.0000000e+00	0.0000000e+00
0.6860	9.0106124e-03	2.2384716e-02	-5.3013728e-01	-3.7714742e+00	0.0000000e+00	0.0000000e+00
0.6880	8.9659920e-03	2.2235873e-02	-5.2264104e-01	-3.7247569e+00	0.0000000e+00	0.0000000e+00
0.6900	8.9216680e-03	2.2088361e-02	-5.1523826e-01	-3.6780277e+00	0.0000000e+00	0.0000000e+00
0.6920	8.8776377e-03	2.1942165e-02	-5.0792891e-01	-3.6313301e+00	0.0000000e+00	0.0000000e+00
0.6940	8.8338985e-03	2.1797270e-02	-5.0071289e-01	-3.5847044e+00	0.0000000e+00	0.0000000e+00
0.6960	8.7904478e-03	2.1653659e-02	-4.9359002e-01	-3.5381881e+00	0.0000000e+00	0.0000000e+00
0.6980	8.7472830e-03	2.1511319e-02	-4.8656004e-01	-3.4918159e+00	0.0000000e+00	0.0000000e+00
0.7000	8.7044017e-03	2.1370236e-02	-4.7962264e-01	-3.4456200e+00	0.0000000e+00	0.0000000e+00
0.7020	8.6618013e-03	2.1230393e-02	-4.7277742e-01	-3.3996302e+00	0.0000000e+00	0.0000000e+00
0.7040	8.6194793e-03	2.1091779e-02	-4.6602396e-01	-3.3538739e+00	0.0000000e+00	0.0000000e+00
0.7060	8.5774333e-03	2.0954378e-02	-4.5936176e-01	-3.3083766e+00	0.0000000e+00	0.0000000e+00
0.7080	8.5356610e-03	2.0818176e-02	-4.5279027e-01	-3.2631615e+00	0.0000000e+00	0.0000000e+00
0.7100	8.4941598e-03	2.0683161e-02	-4.4630891e-01	-3.2182501e+00	0.0000000e+00	0.0000000e+00
0.7120	8.4529275e-03	2.0549318e-02	-4.3991705e-01	-3.1736621e+00	0.0000000e+00	0.0000000e+00
0.7140	8.4119618e-03	2.0416635e-02	-4.3361403e-01	-3.1294154e+00	0.0000000e+00	0.0000000e+00
0.7160	8.3712602e-03	2.0285099e-02	-4.2739915e-01	-3.0855266e+00	0.0000000e+00	0.0000000e+00
0.7180	8.3308206e-03	2.0154696e-02	-4.2127168e-01	-3.0420106e+00	0.0000000e+00	0.0000000e+00
0.7200	8.2906407e-03	2.0025415e-02	-4.1523085e-01	-2.9988809e+00	0.0000000e+00	0.0000000e+00
0.7220	8.2507182e-03	1.9897242e-02	-4.0927589e-01	-2.9561497e+00	0.0000000e+00	0.0000000e+00
0.7240	8.2110510e-03	1.9770165e-02	-4.0340598e-01	-2.9138282e+00	0.0000000e+00	0.0000000e+00
0.7260	8.1716369e-03	1.9644172e-02	-3.9762030e-01	-2.8719262e+00	0.0000000e+00	0.0000000e+00
0.7280	8.1324736e-03	1.9519252e-02	-3.9191799e-01	-2.8304526e+00	0.0000000e+00	0.0000000e+00
0.7300	8.0935591e-03	1.9395392e-02	-3.8629819e-01	-2.7894151e+00	0.0000000e+00	0.0000000e+00
0.7320	8.0548913e-03	1.9272581e-02	-3.8076003e-01	-2.7488205e+00	0.0000000e+00	0.0000000e+00
0.7340	8.0164681e-03	1.9150807e-02	-3.7530261e-01	-2.7086749e+00	0.0000000e+00	0.0000000e+00
0.7360	7.9782874e-03	1.9030059e-02	-3.6992503e-01	-2.6689834e+00	0.0000000e+00	0.0000000e+00
0.7380	7.9403472e-03	1.8910325e-02	-3.6462637e-01	-2.6297503e+00	0.0000000e+00	0.0000000e+00
0.7400	7.9026455e-03	1.8791596e-02	-3.5940572e-01	-2.5909793e+00	0.0000000e+00	0.0000000e+00
0.7420	7.8651802e-03	1.8673859e-02	-3.5426215e-01	-2.5526734e+00	0.0000000e+00	0.0000000e+00
0.7440	7.8279494e-03	1.8557104e-02	-3.4919472e-01	-2.5148347e+00	0.0000000e+00	0.0000000e+00
0.7460	7.7909511e-03	1.8441321e-02	-3.4420249e-01	-2.4774651e+00	0.0000000e+00	0.0000000e+00
0.7480	7.7541834e-03	1.8326499e-02	-3.3928454e-01	-2.4405657e+00	0.0000000e+00	0.0000000e+00
0.7500	7.7176445e-03	1.8212628e-02	-3.3443992e-01	-2.4041372e+00	0.0000000e+00	0.0000000e+00
0.7520	7.6813323e-03	1.8099697e-02	-3.2966768e-01	-2.3681797e+00	0.0000000e+00	0.0000000e+00
0.7540	7.6452451e-03	1.7987697e-02	-3.2496689e-01	-2.3326930e+00	0.0000000e+00	0.0000000e+00
0.7560	7.6093809e-03	1.7876617e-02	-3.2033659e-01	-2.2976763e+00	0.0000000e+00	0.0000000e+00
0.7580	7.5737380e-03	1.7766449e-02	-3.1577587e-01	-2.2631285e+00	0.0000000e+00	0.0000000e+00
0.7600	7.5383145e-03	1.7657181e-02	-3.1128377e-01	-2.2290483e+00	0.0000000e+00	0.0000000e+00
0.7620	7.5031087e-03	1.7548806e-02	-3.0685936e-01	-2.1954338e+00	0.0000000e+00	0.0000000e+00
0.7640	7.4681187e-03	1.7441312e-02	-3.0250172e-01	-2.1622829e+00	0.0000000e+00	0.0000000e+00
0.7660	7.4333428e-03	1.7334692e-02	-2.9820992e-01	-2.1295934e+00	0.0000000e+00	0.0000000e+00
0.7680	7.3987794e-03	1.7228936e-02	-2.9398305e-01	-2.0973624e+00	0.0000000e+00	0.0000000e+00
0.7700	7.3644265e-03	1.7124035e-02	-2.8982017e-01	-2.0655873e+00	0.0000000e+00	0.0000000e+00
0.7720	7.3302827e-03	1.7019979e-02	-2.8572039e-01	-2.0342648e+00	0.0000000e+00	0.0000000e+00
0.7740	7.2963461e-03	1.6916761e-02	-2.8168281e-01	-2.0033917e+00	0.0000000e+00	0.0000000e+00
0.7760	7.2626151e-03	1.6814371e-02	-2.7770653e-01	-1.9729644e+00	0.0000000e+00	0.0000000e+00
0.7780	7.2290880e-03	1.6712801e-02	-2.7379066e-01	-1.9429794e+00	0.0000000e+00	0.0000000e+00
0.7800	7.1957633e-03	1.6612043e-02	-2.6993432e-01	-1.9134328e+00	0.0000000e+00	0.0000000e+00
0.7820	7.1626393e-03	1.6512088e-02	-2.6613664e-01	-1.8843206e+00	0.0000000e+00	0.0000000e+00
0.7840	7.1297144e-03	1.6412927e-02	-2.6239675e-01	-1.8556387e+00	0.0000000e+00	0.0000000e+00
0.7860	7.0969871e-03	1.6314554e-02	-2.5871380e-01	-1.8273831e+00	0.0000000e+00	0.0000000e+00
0.7880	7.0644557e-03	1.6216959e-02	-2.5508694e-01	-1.7995492e+00	0.0000000e+00	0.0000000e+00
0.7900	7.0321187e-03	1.6120135e-02	-2.5151532e-01	-1.7721329e+00	0.0000000e+00	0.0000000e+00
0.7920	6.9999746e-03	1.6024073e-02	-2.4799813e-01	-1.7451295e+00	0.0000000e+00	0.0000000e+00
0.7940	6.9680219e-03	1.5928767e-02	-2.4453453e-01	-1.7185345e+00	0.0000000e+00	0.0000000e+00
0.7960	6.9362591e-03	1.5834209e-02	-2.4112372e-01	-1.6923433e+00	0.0000000e+00	0.0000000e+00
0.7980	6.9046846e-03	1.5740390e-02	-2.3776490e-01	-1.6665513e+00	0.0000000e+00	0.0000000e+00
0.8000	6.8732970e-03	1.5647304e-02	-2.3445726e-01	-1.6411538e+00	0.0000000e+00	0.0000000e+00
0.8020	6.8420949e-03	1.5554943e-02	-2.3120002e-01	-1.6161459e+00	0.0000000e+00	0.0000000e+00
0.8040	6.8110768e-03	1.5463300e-02	-2.2799242e-01	-1.5915229e+00	0.0000000e+00	0.0000000e+00
0.8060	6.7802412e-03	1.5372367e-02	-2.2483368e-01	-1.5672801e+00	0.0000000e+00	0.0000000e+00
0.8080	6.7495868e-03	1.5282139e-02	-2.2172304e-01	-1.5434125e+00	0.0000000e+00	0.0000000e+00
0.8100	6.7191122e-03	1.5192607e-02	-2.1865978e-01	-1.5199154e+00	0.0000000e+00	0.0000000e+00
0.8120	6.6888160e-03	1.5103764e-02	-2.1564314e-01	-1.4967839e+00	0.0000000e+00	0.0000000e+00
0.8140	6.6586967e-03	1.5015605e-02	-2.1267240e-01	-1.4740132e+00	0.0000000e+00	0.0000000e+00
0.8160	6.6287531e-03	1.4928121e-02	-2.0974685e-01	-1.4515984e+00	0.0000000e+00	0.0000000e+00
0.8180	6.5989838e-03	1.4841307e-02	-2.0686577e-01	-1.4295346e+00	0.0000000e+00	0.0000000e+00
0.8200	6.5693874e-03	1.4755157e-02	-2.0402848e-01	-1.4078172e+00	0.0000000e+00	0.0000000e+00
0.8220	6.5399627e-03	1.4669662e-02	-2.0123428e-01	-1.3864412e+00	0.0000000e+00	0.0000000e+00
0.8240	6.5107083e-03	1.4584817e-02	-1.9848249e-01	-1.3654018e+00	0.0000000e+00	0.0000000e+00
0.8260	6.4816230e-03	1.4500616e-02	-1.9577245e-01	-1.3446944e+00	0.0000000e+00	0.0000000e+00
0.8280	6.4527054e-03	1.4417053e-02	-1.9310350e-01	-1.3243142e+00	0.0000000e+00	0.0000000e+00
0.8300	6.4239544e-03	1.4334120e-02	-1.9047498e-01	-1.3042563e+00	0.0000000e+00	0.0000000e+00
0.8320	6.3953685e-03	1.4251813e-02	-1.8788626e-01	-1.2845163e+00	0.0000000e+00	0.0000000e+00
0.8340	6.3669467e-03	1.4170125e-02	-1.8533670e-01	-1.2650893e+00	0.0000000e+00	0.0000000e+00
0.8360	6.3386876e-03	1.4089049e-02	-1.8282570e-01	-1.2459708e+00	0.0000000e+00	0.0000000e+00
0.8380	6.3105901e-03	1.4008581e-02	-1.8035262e-01	-1.2271562e+00	0.0000000e+00	0.0000000e+00
0.8400	6.2826529e-03	1.3928714e-02	-1.7791687e-01	-1.2086410e+00	0.0000000e+00	0.0000000e+00
0.8420	6.2548749e-03	1.3849443e-02	-1.7551786e-01	-1.1904206e+00	0.0000000e+00	0.0000000e+00
0.8440	6.2272548e-03	1.3770761e-02	-1.7315499e-01	-1.1724906e+00	0.0000000e+00	0.0000000e+00
0.8460	6.1997914e-03	1.3692664e-02	-1.7082770e-01	-1.1548466e+00	0.0000000e+00	0.0000000e+00
0.8480	6.1724837e-03	1.3615145e-02	-1.6853542e-01	-1.1374842e+00	0.0000000e+00	0.0000000e+00
0.8500	6.1453305e-03	1.3538200e-02	-1.6627758e-01	-1.1203990e+00	0.0000000e+00	0.0000000e+00
0.8520	6.1183305e-03	1.3461822e-02	-1.6405364e-01	-1.1035868e+00	0.0000000e+00	0.0000000e+00
0.8540	6.0914828e-03	1.3386006e-02	-1.6186306e-01	-1.0870433e+00	0.0000000e+00	0.0000000e+00
0.8560	6.0647861e-03	1.3310748e-02	-1.5970529e-01	-1.0707644e+00	0.0000000e+00	0.0000000e+00
0.8580	6.0382394e-03	1.3236041e-02	-1.5757983e-01	-1.0547458e+00	0.0000000e+00	0.0000000e+00
0.8600	6.0118416e-03	1.3161881e-02	-1.5548614e-01	-1.0389836e+00	0.0000000e+00	0.0000000e+00
0.8620	5.9855916e-03	1.3088263e-02	-1.5342372e-01	-1.0234736e+00	0.0000000e+00	0.0000000e+00
0.8640	5.9594882e-03	1.3015181e-02	-1.5139208e-01	-1.0082119e+00	0.0000000e+00	0.0000000e+00
0.8660	5.9335305e-03	1.2942631e-02	-1.4939071e-01	-9.9319443e-01	0.0000000e+00	0.0000000e+00
0.8680	5.9077173e-03	1.2870607e-02	-1.4741914e-01	-9.7841741e-01	0.0000000e+00	0.0000000e+00
0.8700	5.8820477e-03	1.2799104e-02	-1.4547689e-01	-9.6387696e-01	0.0000000e+00	0.0000000e+00
0.8720	5.8565206e-03	1.2728119e-02	-1.4356348e-01	-9.4956928e-01	0.0000000e+00	0.0000000e+00
0.8740	5.8311349e-03	1.2657645e-02	-1.4167846e-01	-9.3549062e-01	0.0000000e+00	0.0000000e+00
0.8760	5.8058896e-03	1.2587679e-02	-1.3982136e-01	-9.2163730e-01	0.0000000e+00	0.0000000e+00
0.8780	5.7807838e-03	1.2518215e-02	-1.3799176e-01	-9.0800567e-01	0.0000000e+00	0.0000000e+00
0.8800	5.7558165e-03	1.2449250e-02	-1.3618920e-01	-8.9459213e-01	0.0000000e+00	0.0000000e+00
0.8820	5.7309865e-03	1.2380777e-02	-1.3441325e-01	-8.8139314e-01	0.0000000e+00	0.0000000e+00
0.8840	5.7062930e-03	1.2312794e-02	-1.3266348e-01	-8.6840521e-01	0.0000000e+00	0.0000000e+00
0.8860	5.6817350e-03	1.2245295e-02	-1.3093949e-01	-8.5562490e-01	0.0000000e+00	0.0000000e+00
0.8880	5.6573115e-03	1.2178277e-02	-1.2924085e-01	-8.4304882e-01	0.0000000e+00	0.0000000e+00
0.8900	5.6330216e-03	1.2111734e-02	-1.2756716e-01	-8.3067362e-01	0.0000000e+00	0.0000000e+00
0.8920	5.6088643e-03	1.2045662e-02	-1.2591802e-01	-8.1849600e-01	0.0000000e+00	0.0000000e+00
0.8940	5.5848386e-03	1.1980057e-02	-1.2429304e-01	-8.0651273e-01	0.0000000e+00	0.0000000e+00
0.8960	5.5609437e-03	1.1914916e-02	-1.2269184e-01	-7.9472061e-01	0.0000000e+00	0.0000000e+00
0.8980	5.5371787e-03	1.1850233e-02	-1.2111404e-01	-7.8311649e-01	0.0000000e+00	0.0000000e+00
0.9000	5.5135425e-03	1.1786005e-02	-1.1955925e-01	-7.7169726e-01	0.0000000e+00	0.0000000e+00
0.9020	5.4900343e-03	1.1722227e-02	-1.1802713e-01	-7.6045989e-01	0.0000000e+00	0.0000000e+00
0.9040	5.4666533e-03	1.1658896e-02	-1.1651729e-01	-7.4940135e-01	0.0000000e+00	0.0000000e+00
0.9060	5.4433985e-03	1.1596007e-02	-1.1502940e-01	-7.3851870e-01	0.0000000e+00	0.0000000e+00
0.9080	5.4202690e-03	1.1533557e-02	-1.1356310e-01	-7.2780902e-01	0.0000000e+00	0.0000000e+00
0.9100	5.3972639e-03	1.1471542e-02	-1.1211805e-01	-7.1726944e-01	0.0000000e+00	0.0000000e+00
0.9120	5.3743825e-03	1.1409957e-02	-1.1069392e-01	-7.0689714e-01	0.0000000e+00	0.0000000e+00
0.9140	5.3516238e-03	1.1348799e-02	-1.0929036e-01	-6.9668934e-01	0.0000000e+00	0.0000000e+00
0.9160	5.3289870e-03	1.1288065e-02	-1.0790705e-01	-6.8664332e-01	0.0000000e+00	0.0000000e+00
0.9180	5.3064713e-03	1.1227750e-02	-1.0654368e-01	-6.7675637e-01	0.0000000e+00	0.0000000e+00
0.9200	5.2840758e-03	1.1167851e-02	-1.0519992e-01	-6.6702587e-01	0.0000000e+00	0.0000000e+00
0.9220	5.2617996e-03	1.1108364e-02	-1.0387547e-01	-6.5744919e-01	0.0000000e+00	0.0000000e+00
0.9240	5.2396420e-03	1.1049286e-02	-1.0257002e-01	-6.4802379e-01	0.0000000e+00	0.0000000e+00
0.9260	5.2176022e-03	1.0990613e-02	-1.0128328e-01	-6.3874713e-01	0.0000000e+00	0.0000000e+00
0.9280	5.1956793e-03	1.0932341e-02	-1.0001494e-01	-6.2961676e-01	0.0000000e+00	0.0000000e+00
0.9300	5.1738726e-03	1.0874467e-02	-9.8764714e-02	-6.2063021e-01	0.0000000e+00	0.0000000e+00
0.9320	5.1521812e-03	1.0816988e-02	-9.7532322e-02	-6.1178511e-01	0.0000000e+00	0.0000000e+00
0.9340	5.1306044e-03	1.0759899e-02	-9.6317481e-02	-6.0307909e-01	0.0000000e+00	0.0000000e+00
0.9360	5.1091413e-03	1.0703199e-02	-9.5119914e-02	-5.9450982e-01	0.0000000e+00	0.0000000e+00
0.9380	5.0877913e-03	1.0646882e-02	-9.3939352e-02	-5.8607504e-01	0.0000000e+00	0.0000000e+00
0.9400	5.0665535e-03	1.0590947e-02	-9.2775526e-02	-5.7777250e-01	0.0000000e+00	0.0000000e+00
0.9420	5.0454273e-03	1.0535389e-02	-9.1628175e-02	-5.6959998e-01	0.0000000e+00	0.0000000e+00
0.9440	5.0244117e-03	1.0480206e-02	-9.0497041e-02	-5.6155534e-01	0.0000000e+00	0.0000000e+00
0.9460	5.0035062e-03	1.0425395e-02	-8.9381870e-02	-5.5363642e-01	0.0000000e+00	0.0000000e+00
0.9480	4.9827099e-03	1.0370951e-02	-8.8282413e-02	-5.4584114e-01	0.0000000e+00	0.0000000e+00
0.9500	4.9620221e-03	1.0316872e-02	-8.7198424e-02	-5.3816743e-01	0.0000000e+00	0.0000000e+00
0.9520	4.9414422e-03	1.0263156e-02	-8.6129663e-02	-5.3061328e-01	0.0000000e+00	0.0000000e+00
0.9540	4.9209693e-03	1.0209798e-02	-8.5075893e-02	-5.2317667e-01	0.0000000e+00	0.0000000e+00
0.9560	4.9006027e-03	1.0156796e-02	-8.4036879e-02	-5.1585567e-01	0.0000000e+00	0.0000000e+00
0.9580	4.8803419e-03	1.0104146e-02	-8.3012394e-02	-5.0864834e-01	0.0000000e+00	0.0000000e+00
0.9600	4.8601859e-03	1.0051846e-02	-8.2002212e-02	-5.0155279e-01	0.0000000e+00	0.0000000e+00
0.9620	4.8401342e-03	9.9998935e-03	-8.1006110e-02	-4.9456715e-01	0.0000000e+00	0.0000000e+00
0.9640	4.8201861e-03	9.9482846e-03	-8.0023871e-02	-4.8768961e-01	0.0000000e+00	0.0000000e+00
0.9660	4.8003409e-03	9.8970166e-03	-7.9055281e-02	-4.8091836e-01	0.0000000e+00	0.0000000e+00
0.9680	4.7805978e-03	9.8460868e-03	-7.8100128e-02	-4.7425163e-01	0.0000000e+00	0.0000000e+00
0.9700	4.7609563e-03	9.7954924e-03	-7.7158205e-02	-4.6768770e-01	0.0000000e+00	0.0000000e+00
0.9720	4.7414156e-03	9.7452304e-03	-7.6229310e-02	-4.6122485e-01	0.0000000e+00	0.0000000e+00
0.9740	4.7219752e-03	9.6952983e-03	-7.5313240e-02	-4.5486140e-01	0.0000000e+00	0.0000000e+00
0.9760	4.7026342e-03	9.6456931e-03	-7.4409799e-02	-4.4859570e-01	0.0000000e+00	0.0000000e+00
0.9780	4.6833922e-03	9.5964122e-03	-7.3518793e-02	-4.4242615e-01	0.0000000e+00	0.0000000e+00
0.9800	4.6642484e-03	9.5474530e-03	-7.2640031e-02	-4.3635113e-01	0.0000000e+00	0.0000000e+00
0.9820	4.6452022e-03	9.4988127e-03	-7.1773326e-02	-4.3036909e-01	0.0000000e+00	0.0000000e+00
0.9840	4.6262529e-03	9.4504887e-03	-7.0918494e-02	-4.2447848e-01	0.0000000e+00	0.0000000e+00
0.9860	4.6074000e-03	9.4024785e-03	-7.0075353e-02	-4.1867780e-01	0.0000000e+00	0.0000000e+00
0.9880	4.5886428e-03	9.3547794e-03	-6.9243724e-02	-4.1296556e-01	0.0000000e+00	0.0000000e+00
0.9900	4.5699807e-03	9.3073888e-03	-6.8423432e-02	-4.0734030e-01	0.0000000e+00	0.0000000e+00
0.9920	4.5514130e-03	9.2603044e-03	-6.7614306e-02	-4.0180058e-01	0.0000000e+00	0.0000000e+00
0.9940	4.5329393e-03	9.2135235e-03	-6.6816174e-02	-3.9634499e-01	0.0000000e+00	0.0000000e+00
0.9960	4.5145587e-03	9.1670437e-03	-6.6028870e-02	-3.9097215e-01	0.0000000e+00	0.0000000e+00
0.9980	4.4962709e-03	9.1208625e-03	-6.5252231e-02	-3.8568069e-01	0.0000000e+00	0.0000000e+00
1.0000	4.4780751e-03	9.0749775e-03	-6.4486094e-02	-3.8046927e-01	0.0000000e+00	0.0000000e+00
1.0020	4.4599708e-03	9.0293863e-03	-6.3730302e-02	-3.7533658e-01	0.0000000e+00	0.0000000e+00
1.0040	4.4419573e-03	8.9840866e-03	-6.2984696e-02	-3.7028133e-01	0.0000000e+00	0.0000000e+00
1.0060	4.4240342e-03	8.9390759e-03	-6.2249125e-02	-3.6530224e-01	0.0000000e+00	0.0000000e+00
1.0080	4.4062009e-03	8.8943520e-03	-6.1523438e-02	-3.6039807e-01	0.0000000e+00	0.0000000e+00
1.0100	4.3884566e-03	8.8499125e-03	-6.0807484e-02	-3.5556758e-01	0.0000000e+00	0.0000000e+00
1.0120	4.3708010e-03	8.8057551e-03	-6.0101119e-02	-3.5080958e-01	0.0000000e+00	0.0000000e+00
1.0140	4.3532334e-03	8.7618776e-03	-5.9404198e-02	-3.4612287e-01	0.0000000e+00	0.0000000e+00
1.0160	4.3357533e-03	8.7182778e-03	-5.8716581e-02	-3.4150629e-01	0.0000000e+00	0.0000000e+00
1.0180	4.3183601e-03	8.6749534e-03	-5.8038127e-02	-3.3695870e-01	0.0000000e+00	0.0000000e+00
1.0200	4.3010533e-03	8.6319023e-03	-5.7368701e-02	-3.3247897e-01	0.0000000e+00	0.0000000e+00
1.0220	4.2838323e-03	8.5891221e-03	-5.6708167e-02	-3.2806600e-01	0.0000000e+00	0.0000000e+00
1.0240	4.2666967e-03	8.5466109e-03	-5.6056393e-02	-3.2371870e-01	0.0000000e+00	0.0000000e+00
1.0260	4.2496457e-03	8.5043665e-03	-5.5413249e-02	-3.1943600e-01	0.0000000e+00	0.0000000e+00
1.0280	4.2326790e-03	8.4623867e-03	-5.4778606e-02	-3.1521685e-01	0.0000000e+00	0.0000000e+00
1.0300	4.2157960e-03	8.4206695e-03	-5.4152340e-02	-3.1106023e-01	0.0000000e+00	0.0000000e+00
1.0320	4.1989962e-03	8.3792128e-03	-5.3534325e-02	-3.0696511e-01	0.0000000e+00	0.0000000e+00
1.0340	4.1822790e-03	8.3380145e-03	-5.2924439e-02	-3.0293050e-01	0.0000000e+00	0.0000000e+00
1.0360	4.1656439e-03	8.2970726e-03	-5.2322563e-02	-2.9895543e-01	0.0000000e+00	0.0000000e+00
1.0380	4.1490905e-03	8.2563851e-03	-5.1728578e-02	-2.9503893e-01	0.0000000e+00	0.0000000e+00
1.0400	4.1326182e-03	8.2159501e-03	-5.1142369e-02	-2.9118005e-01	0.0000000e+00	0.0000000e+00
1.0420	4.1162265e-03	8.1757655e-03	-5.0563820e-02	-2.8737787e-01	0.0000000e+00	0.0000000e+00
1.0440	4.0999150e-03	8.1358294e-03	-4.9992820e-02	-2.8363147e-01	0.0000000e+00	0.0000000e+00
1.0460	4.0836831e-03	8.0961398e-03	-4.9429258e-02	-2.7993996e-01	0.0000000e+00	0.0000000e+00
1.0480	4.0675303e-03	8.0566948e-03	-4.8873024e-02	-2.7630245e-01	0.0000000e+00	0.0000000e+00
1.0500	4.0514561e-03	8.0174926e-03	-4.8324012e-02	-2.7271807e-01	0.0000000e+00	0.0000000e+00
1.0520	4.0354601e-03	7.9785313e-03	-4.7782117e-02	-2.6918599e-01	0.0000000e+00	0.0000000e+00
1.0540	4.0195418e-03	7.9398089e-03	-4.7247234e-02	-2.6570535e-01	0.0000000e+00	0.0000000e+00
1.0560	4.0037007e-03	7.9013237e-03	-4.6719262e-02	-2.6227533e-01	0.0000000e+00	0.0000000e+00
1.0580	3.9879364e-03	7.8630738e-03	-4.6198100e-02	-2.5889513e-01	0.0000000e+00	0.0000000e+00
1.0600	3.9722483e-03	7.8250574e-03	-4.5683649e-02	-2.5556395e-01	0.0000000e+00	0.0000000e+00
1.0620	3.9566360e-03	7.7872727e-03	-4.5175812e-02	-2.5228100e-01	0.0000000e+00	0.0000000e+00
1.0640	3.9410991e-03	7.7497180e-03	-4.4674493e-02	-2.4904553e-01	0.0000000e+00	0.0000000e+00
1.0660	3.9256370e-03	7.7123915e-03	-4.4179598e-02	-2.4585677e-01	0.0000000e+00	0.0000000e+00
1.0680	3.9102493e-03	7.6752914e-03	-4.3691035e-02	-2.4271399e-01	0.0000000e+00	0.0000000e+00
1.0700	3.8949357e-03	7.6384160e-03	-4.3208712e-02	-2.3961645e-01	0.0000000e+00	0.0000000e+00
1.0720	3.8796955e-03	7.6017636e-03	-4.2732540e-02	-2.3656343e-01	0.0000000e+00	0.0000000e+00
1.0740	3.8645285e-03	7.5653325e-03	-4.2262429e-02	-2.3355424e-01	0.0000000e+00	0.0000000e+00
1.0760	3.8494340e-03	7.5291211e-03	-4.1798294e-02	-2.3058817e-01	0.0000000e+00	0.0000000e+00
1.0780	3.8344118e-03	7.4931276e-03	-4.1340048e-02	-2.2766456e-01	0.0000000e+00	0.0000000e+00
1.0800	3.8194614e-03	7.4573505e-03	-4.0887608e-02	-2.2478272e-01	0.0000000e+00	0.0000000e+00
1.0820	3.8045823e-03	7.4217881e-03	-4.0440890e-02	-2.2194200e-01	0.0000000e+00	0.0000000e+00
1.0840	3.7897741e-03	7.3864387e-03	-3.9999813e-02	-2.1914176e-01	0.0000000e+00	0.0000000e+00
1.0860	3.7750364e-03	7.3513008e-03	-3.9564297e-02	-2.1638135e-01	0.0000000e+00	0.0000000e+00
1.0880	3.7603688e-03	7.3163728e-03	-3.9134262e-02	-2.1366016e-01	0.0000000e+00	0.0000000e+00
1.0900	3.7457708e-03	7.2816531e-03	-3.8709630e-02	-2.1097756e-01	0.0000000e+00	0.0000000e+00
1.0920	3.7312420e-03	7.2471401e-03	-3.8290326e-02	-2.0833296e-01	0.0000000e+00	0.0000000e+00
1.0940	3.7167821e-03	7.2128324e-03	-3.7876273e-02	-2.0572576e-01	0.0000000e+00	0.0000000e+00
1.0960	3.7023905e-03	7.1787284e-03	-3.7467398e-02	-2.0315537e-01	0.0000000e+00	0.0000000e+00
1.0980	3.6880670e-03	7.1448265e-03	-3.7063628e-02	-2.0062122e-01	0.0000000e+00	0.0000000e+00
1.1000	3.6738111e-03	7.1111253e-03	-3.6664890e-02	-1.9812276e-01	0.0000000e+00	0.0000000e+00
1.1020	3.6596224e-03	7.0776232e-03	-3.6271113e-02	-1.9565941e-01	0.0000000e+00	0.0000000e+00
1.1040	3.6455005e-03	7.0443189e-03	-3.5882229e-02	-1.9323064e-01	0.0000000e+00	0.0000000e+00
1.1060	3.6314450e-03	7.0112108e-03	-3.5498168e-02	-1.9083591e-01	0.0000000e+00	0.0000000e+00
1.1080	3.6174555e-03	6.9782975e-03	-3.5118863e-02	-1.8847469e-01	0.0000000e+00	0.0000000e+00
1.1100	3.6035317e-03	6.9455776e-03	-3.4744247e-02	-1.8614647e-01	0.0000000e+00	0.0000000e+00
1.1120	3.5896731e-03	6.9130496e-03	-3.4374255e-02	-1.8385073e-01	0.0000000e+00	0.0000000e+00
1.1140	3.5758793e-03	6.8807121e-03	-3.4008823e-02	-1.8158698e-01	0.0000000e+00	0.0000000e+00
1.1160	3.5621501e-03	6.8485638e-03	-3.3647887e-02	-1.7935472e-01	0.0000000e+00	0.0000000e+00
1.1180	3.5484850e-03	6.8166032e-03	-3.3291384e-02	-1.7715346e-01	0.0000000e+00	0.0000000e+00
1.1200	3.5348836e-03	6.7848290e-03	-3.2939252e-02	-1.7498273e-01	0.0000000e+00	0.0000000e+00
1.1220	3.5213455e-03	6.7532398e-03	-3.2591433e-02	-1.7284206e-01	0.0000000e+00	0.0000000e+00
1.1240	3.5078705e-03	6.7218343e-03	-3.2247864e-02	-1.7073099e-01	0.0000000e+00	0.0000000e+00
1.1260	3.4944581e-03	6.6906111e-03	-3.1908489e-02	-1.6864906e-01	0.0000000e+00	0.0000000e+00
1.1280	3.4811079e-03	6.6595689e-03	-3.1573249e-02	-1.6659584e-01	0.0000000e+00	0.0000000e+00
1.1300	3.4678197e-03	6.6287065e-03	-3.1242087e-02	-1.6457088e-01	0.0000000e+00	0.0000000e+00
1.1320	3.4545930e-03	6.5980224e-03	-3.0914947e-02	-1.6257375e-01	0.0000000e+00	0.0000000e+00
1.1340	3.4414275e-03	6.5675154e-03	-3.0591774e-02	-1.6060403e-01	0.0000000e+00	0.0000000e+00
1.1360	3.4283228e-03	6.5371843e-03	-3.0272513e-02	-1.5866129e-01	0.0000000e+00	0.0000000e+00
1.1380	3.4152786e-03	6.5070278e-03	-2.9957111e-02	-1.5674514e-01	0.0000000e+00	0.0000000e+00
1.1400	3.4022946e-03	6.4770446e-03	-2.9645515e-02	-1.5485517e-01	0.0000000e+00	0.0000000e+00
1.1420	3.3893703e-03	6.4472334e-03	-2.9337673e-02	-1.5299098e-01	0.0000000e+00	0.0000000e+00
1.1440	3.3765055e-03	6.4175931e-03	-2.9033534e-02	-1.5115218e-01	0.0000000e+00	0.0000000e+00
1.1460	3.3636998e-03	6.3881224e-03	-2.8733048e-02	-1.4933838e-01	0.0000000e+00	0.0000000e+00
1.1480	3.3509529e-03	6.3588202e-03	-2.8436164e-02	-1.4754922e-01	0.0000000e+00	0.0000000e+00
1.1500	3.3382644e-03	6.3296851e-03	-2.8142835e-02	-1.4578431e-01	0.0000000e+00	0.0000000e+00
1.1520	3.3256341e-03	6.3007161e-03	-2.7853011e-02	-1.4404330e-01	0.0000000e+00	0.0000000e+00
1.1540	3.3130615e-03	6.2719119e-03	-2.7566646e-02	-1.4232583e-01	0.0000000e+00	0.0000000e+00
1.1560	3.3005463e-03	6.2432713e-03	-2.7283692e-02	-1.4063154e-01	0.0000000e+00	0.0000000e+00
1.1580	3.2880883e-03	6.2147933e-03	-2.7004104e-02	-1.3896008e-01	0.0000000e+00	0.0000000e+00
1.1600	3.2756870e-03	6.1864767e-03	-2.6727837e-02	-1.3731111e-01	0.0000000e+00	0.0000000e+00
1.1620	3.2633422e-03	6.1583202e-03	-2.6454845e-02	-1.3568430e-01	0.0000000e+00	0.0000000e+00
1.1640	3.2510536e-03	6.1303229e-03	-2.6185085e-02	-1.3407932e-01	0.0000000e+00	0.0000000e+00
1.1660	3.2388208e-03	6.1024835e-03	-2.5918513e-02	-1.3249584e-01	0.0000000e+00	0.0000000e+00
1.1680	3.2266436e-03	6.0748011e-03	-2.5655088e-02	-1.3093354e-01	0.0000000e+00	0.0000000e+00
1.1700	3.2145215e-03	6.0472743e-03	-2.5394765e-02	-1.2939211e-01	0.0000000e+00	0.0000000e+00
1.1720	3.2024544e-03	6.0199023e-03	-2.5137505e-02	-1.2787124e-01	0.0000000e+00	0.0000000e+00
1.1740	3.1904418e-03	5.9926838e-03	-2.4883267e-02	-1.2637061e-01	0.0000000e+00	0.0000000e+00
1.1760	3.1784836e-03	5.9656179e-03	-2.4632010e-02	-1.2488994e-01	0.0000000e+00	0.0000000e+00
1.1780	3.1665793e-03	5.9387034e-03	-2.4383694e-02	-1.2342893e-01	0.0000000e+00	0.0000000e+00
1.1800	3.1547286e-03	5.9119393e-03	-2.4138281e-02	-1.2198728e-01	0.0000000e+00	0.0000000e+00
1.1820	3.1429314e-03	5.8853246e-03	-2.3895732e-02	-1.2056472e-01	0.0000000e+00	0.0000000e+00
1.1840	3.1311872e-03	5.8588582e-03	-2.3656010e-02	-1.1916095e-01	0.0000000e+00	0.0000000e+00
1.1860	3.1194959e-03	5.8325391e-03	-2.3419076e-02	-1.1777572e-01	0.0000000e+00	0.0000000e+00
1.1880	3.1078570e-03	5.8063663e-03	-2.3184895e-02	-1.1640873e-01	0.0000000e+00	0.0000000e+00
1.1900	3.0962703e-03	5.7803388e-03	-2.2953429e-02	-1.1505973e-01	0.0000000e+00	0.0000000e+00
1.1920	3.0847355e-03	5.7544555e-03	-2.2724644e-02	-1.1372846e-01	0.0000000e+00	0.0000000e+00
1.1940	3.0732524e-03	5.7287155e-03	-2.2498504e-02	-1.1241464e-01	0.0000000e+00	0.0000000e+00
1.1960	3.0618206e-03	5.7031177e-03	-2.2274974e-02	-1.1111804e-01	0.0000000e+00	0.0000000e+00
1.1980	3.0504398e-03	5.6776613e-03	-2.2054020e-02	-1.0983839e-01	0.0000000e+00	0.0000000e+00
1.2000	3.0391098e-03	5.6523452e-03	-2.1835609e-02	-1.0857546e-01	0.0000000e+00	0.0000000e+00
1.2020	3.0278304e-03	5.6271686e-03	-2.1619707e-02	-1.0732899e-01	0.0000000e+00	0.0000000e+00
1.2040	3.0166011e-03	5.6021303e-03	-2.1406282e-02	-1.0609875e-01	0.0000000e+00	0.0000000e+00
1.2060	3.0054217e-03	5.5772295e-03	-2.1195302e-02	-1.0488450e-01	0.0000000e+00	0.0000000e+00
1.2080	2.9942921e-03	5.5524653e-03	-2.0986734e-02	-1.0368602e-01	0.0000000e+00	0.0000000e+00
1.2100	2.9832118e-03	5.5278367e-03	-2.0780547e-02	-1.0250307e-01	0.0000000e+00	0.0000000e+00
1.2120	2.9721806e-03	5.5033428e-03	-2.0576711e-02	-1.0133543e-01	0.0000000e+00	0.0000000e+00
1.2140	2.9611983e-03	5.4789826e-03	-2.0375195e-02	-1.0018289e-01	0.0000000e+00	0.0000000e+00
1.2160	2.9502646e-03	5.4547554e-03	-2.0175970e-02	-9.9045210e-02	0.0000000e+00	0.0000000e+00
1.2180	2.9393792e-03	5.4306601e-03	-1.9979005e-02	-9.7922193e-02	0.0000000e+00	0.0000000e+00
1.2200	2.9285419e-03	5.4066960e-03	-1.9784271e-02	-9.6813624e-02	0.0000000e+00	0.0000000e+00
1.2220	2.9177523e-03	5.3828620e-03	-1.9591741e-02	-9.5719297e-02	0.0000000e+00	0.0000000e+00
1.2240	2.9070103e-03	5.3591574e-03	-1.9401385e-02	-9.4639007e-02	0.0000000e+00	0.0000000e+00
1.2260	2.8963156e-03	5.3355812e-03	-1.9213176e-02	-9.3572553e-02	0.0000000e+00	0.0000000e+00
1.2280	2.8856679e-03	5.3121326e-03	-1.9027086e-02	-9.2519739e-02	0.0000000e+00	0.0000000e+00
1.2300	2.8750670e-03	5.2888108e-03	-1.8843088e-02	-9.1480370e-02	0.0000000e+00	0.0000000e+00
1.2320	2.8645126e-03	5.2656149e-03	-1.8661155e-02	-9.0454255e-02	0.0000000e+00	0.0000000e+00
1.2340	2.8540045e-03	5.2425440e-03	-1.8481262e-02	-8.9441205e-02	0.0000000e+00	0.0000000e+00
1.2360	2.8435424e-03	5.2195974e-03	-1.8303382e-02	-8.8441034e-02	0.0000000e+00	0.0000000e+00
1.2380	2.8331260e-03	5.1967741e-03	-1.8127489e-02	-8.7453561e-02	0.0000000e+00	0.0000000e+00
1.2400	2.8227552e-03	5.1740735e-03	-1.7953559e-02	-8.6478605e-02	0.0000000e+00	0.0000000e+00
1.2420	2.8124296e-03	5.1514945e-03	-1.7781567e-02	-8.5515990e-02	0.0000000e+00	0.0000000e+00
1.2440	2.8021491e-03	5.1290366e-03	-1.7611487e-02	-8.4565542e-02	0.0000000e+00	0.0000000e+00
1.2460	2.7919134e-03	5.1066988e-03	-1.7443297e-02	-8.3627088e-02	0.0000000e+00	0.0000000e+00
1.2480	2.7817222e-03	5.0844803e-03	-1.7276971e-02	-8.2700461e-02	0.0000000e+00	0.0000000e+00
1.2500	2.7715754e-03	5.0623805e-03	-1.7112487e-02	-8.1785493e-02	0.0000000e+00	0.0000000e+00
1.2520	2.7614726e-03	5.0403984e-03	-1.6949821e-02	-8.0882022e-02	0.0000000e+00	0.0000000e+00
1.2540	2.7514137e-03	5.0185333e-03	-1.6788951e-02	-7.9989886e-02	0.0000000e+00	0.0000000e+00
1.2560	2.7413984e-03	4.9967845e-03	-1.6629854e-02	-7.9108927e-02	0.0000000e+00	0.0000000e+00
1.2580	2.7314265e-03	4.9751511e-03	-1.6472508e-02	-7.8238988e-02	0.0000000e+00	0.0000000e+00
1.2600	2.7214977e-03	4.9536325e-03	-1.6316891e-02	-7.7379916e-02	0.0000000e+00	0.0000000e+00
1.2620	2.7116119e-03	4.9322279e-03	-1.6162981e-02	-7.6531558e-02	0.0000000e+00	0.0000000e+00
1.2640	2.7017688e-03	4.9109365e-03	-1.6010758e-02	-7.5693767e-02	0.0000000e+00	0.0000000e+00
1.2660	2.6919681e-03	4.8897575e-03	-1.5860199e-02	-7.4866395e-02	0.0000000e+00	0.0000000e+00
1.2680	2.6822097e-03	4.8686904e-03	-1.5711285e-02	-7.4049297e-02	0.0000000e+00	0.0000000e+00
1.2700	2.6724933e-03	4.8477342e-03	-1.5563995e-02	-7.3242331e-02	0.0000000e+00	0.0000000e+00
1.2720	2.6628186e-03	4.8268884e-03	-1.5418309e-02	-7.2445357e-02	0.0000000e+00	0.0000000e+00
1.2740	2.6531856e-03	4.8061521e-03	-1.5274207e-02	-7.1658237e-02	0.0000000e+00	0.0000000e+00
1.2760	2.6435940e-03	4.7855248e-03	-1.5131670e-02	-7.0880835e-02	0.0000000e+00	0.0000000e+00
1.2780	2.6340435e-03	4.7650056e-03	-1.4990678e-02	-7.0113017e-02	0.0000000e+00	0.0000000e+00
1.2800	2.6245339e-03	4.7445939e-03	-1.4851212e-02	-6.9354650e-02	0.0000000e+00	0.0000000e+00
1.2820	2.6150650e-03	4.7242890e-03	-1.4713253e-02	-6.8605606e-02	0.0000000e+00	0.0000000e+00
1.2840	2.6056366e-03	4.7040902e-03	-1.4576783e-02	-6.7865756e-02	0.0000000e+00	0.0000000e+00
1.2860	2.5962486e-03	4.6839968e-03	-1.4441784e-02	-6.7134973e-02	0.0000000e+00	0.0000000e+00
1.2880	2.5869006e-03	4.6640081e-03	-1.4308237e-02	-6.6413135e-02	0.0000000e+00	0.0000000e+00
1.2900	2.5775925e-03	4.6441235e-03	-1.4176125e-02	-6.5700119e-02	0.0000000e+00	0.0000000e+00
1.2920	2.5683240e-03	4.6243423e-03	-1.4045431e-02	-6.4995803e-02	0.0000000e+00	0.0000000e+00
1.2940	2.5590950e-03	4.6046639e-03	-1.3916137e-02	-6.4300071e-02	0.0000000e+00	0.0000000e+00
1.2960	2.5499053e-03	4.5850875e-03	-1.3788225e-02	-6.3612804e-02	0.0000000e+00	0.0000000e+00
1.2980	2.5407546e-03	4.5656125e-03	-1.3661680e-02	-6.2933888e-02	0.0000000e+00	0.0000000e+00
1.3000	2.5316428e-03	4.5462384e-03	-1.3536484e-02	-6.2263210e-02	0.0000000e+00	0.0000000e+00
1.3020	2.5225696e-03	4.5269643e-03	-1.3412621e-02	-6.1600658e-02	0.0000000e+00	0.0000000e+00
1.3040	2.5135349e-03	4.5077898e-03	-1.3290076e-02	-6.0946121e-02	0.0000000e+00	0.0000000e+00
1.3060	2.5045384e-03	4.4887142e-03	-1.3168832e-02	-6.0299492e-02	0.0000000e+00	0.0000000e+00
1.3080	2.4955799e-03	4.4697368e-03	-1.3048873e-02	-5.9660663e-02	0.0000000e+00	0.0000000e+00
1.3100	2.4866594e-03	4.4508570e-03	-1.2930184e-02	-5.9029530e-02	0.0000000e+00	0.0000000e+00
1.3120	2.4777764e-03	4.4320743e-03	-1.2812750e-02	-5.8405989e-02	0.0000000e+00	0.0000000e+00
1.3140	2.4689310e-03	4.4133879e-03	-1.2696555e-02	-5.7789938e-02	0.0000000e+00	0.0000000e+00
1.3160	2.4601228e-03	4.3947973e-03	-1.2581585e-02	-5.7181277e-02	0.0000000e+00	0.0000000e+00
1.3180	2.4513517e-03	4.3763019e-03	-1.2467825e-02	-5.6579905e-02	0.0000000e+00	0.0000000e+00
1.3200	2.4426176e-03	4.3579011e-03	-1.2355261e-02	-5.5985727e-02	0.0000000e+00	0.0000000e+00
1.3220	2.4339201e-03	4.3395943e-03	-1.2243877e-02	-5.5398645e-02	0.0000000e+00	0.0000000e+00
1.3240	2.4252591e-03	4.3213809e-03	-1.2133661e-02	-5.4818564e-02	0.0000000e+00	0.0000000e+00
1.3260	2.4166345e-03	4.3032604e-03	-1.2024599e-02	-5.4245393e-02	0.0000000e+00	0.0000000e+00
1.3280	2.4080460e-03	4.2852320e-03	-1.1916675e-02	-5.3679038e-02	0.0000000e+00	0.0000000e+00
1.3300	2.3994935e-03	4.2672954e-03	-1.1809878e-02	-5.3119408e-02	0.0000000e+00	0.0000000e+00
1.3320	2.3909768e-03	4.2494498e-03	-1.1704193e-02	-5.2566415e-02	0.0000000e+00	0.0000000e+00
1.3340	2.3824956e-03	4.2316948e-03	-1.1599608e-02	-5.2019971e-02	0.0000000e+00	0.0000000e+00
1.3360	2.3740499e-03	4.2140297e-03	-1.1496109e-02	-5.1479989e-02	0.0000000e+00	0.0000000e+00
1.3380	2.3656395e-03	4.1964540e-03	-1.1393684e-02	-5.0946383e-02	0.0000000e+00	0.0000000e+00
1.3400	2.3572641e-03	4.1789672e-03	-1.1292319e-02	-5.0419069e-02	0.0000000e+00	0.0000000e+00
1.3420	2.3489235e-03	4.1615687e-03	-1.1192003e-02	-4.9897965e-02	0.0000000e+00	0.0000000e+00
1.3440	2.3406177e-03	4.1442579e-03	-1.1092723e-02	-4.9382988e-02	0.0000000e+00	0.0000000e+00
1.3460	2.3323464e-03	4.1270344e-03	-1.0994467e-02	-4.8874058e-02	0.0000000e+00	0.0000000e+00
1.3480	2.3241095e-03	4.1098975e-03	-1.0897223e-02	-4.8371096e-02	0.0000000e+00	0.0000000e+00
1.3500	2.3159068e-03	4.0928467e-03	-1.0800979e-02	-4.7874023e-02	0.0000000e+00	0.0000000e+00
1.3520	2.3077381e-03	4.0758816e-03	-1.0705723e-02	-4.7382761e-02	0.0000000e+00	0.0000000e+00
1.3540	2.2996032e-03	4.0590016e-03	-1.0611444e-02	-4.6897236e-02	0.0000000e+00	0.0000000e+00
1.3560	2.2915020e-03	4.0422061e-03	-1.0518130e-02	-4.6417373e-02	0.0000000e+00	0.0000000e+00
1.3580	2.2834343e-03	4.0254947e-03	-1.0425771e-02	-4.5943096e-02	0.0000000e+00	0.0000000e+00
1.3600	2.2754000e-03	4.0088668e-03	-1.0334354e-02	-4.5474334e-02	0.0000000e+00	0.0000000e+00
1.3620	2.2673988e-03	3.9923219e-03	-1.0243870e-02	-4.5011015e-02	0.0000000e+00	0.0000000e+00
1.3640	2.2594306e-03	3.9758595e-03	-1.0154307e-02	-4.4553068e-02	0.0000000e+00	0.0000000e+00
1.3660	2.2514953e-03	3.9594792e-03	-1.0065654e-02	-4.4100424e-02	0.0000000e+00	0.0000000e+00
1.3680	2.2435927e-03	3.9431803e-03	-9.9779015e-03	-4.3653013e-02	0.0000000e+00	0.0000000e+00
1.3700	2.2357225e-03	3.9269625e-03	-9.8910386e-03	-4.3210768e-02	0.0000000e+00	0.0000000e+00
1.3720	2.2278848e-03	3.9108252e-03	-9.8050550e-03	-4.2773623e-02	0.0000000e+00	0.0000000e+00
1.3740	2.2200792e-03	3.8947680e-03	-9.7199407e-03	-4.2341511e-02	0.0000000e+00	0.0000000e+00
1.3760	2.2123056e-03	3.8787902e-03	-9.6356857e-03	-4.1914367e-02	0.0000000e+00	0.0000000e+00
1.3780	2.2045640e-03	3.8628916e-03	-9.5522800e-03	-4.1492129e-02	0.0000000e+00	0.0000000e+00
1.3800	2.1968540e-03	3.8470715e-03	-9.4697139e-03	-4.1074732e-02	0.0000000e+00	0.0000000e+00
1.3820	2.1891756e-03	3.8313296e-03	-9.3879779e-03	-4.0662114e-02	0.0000000e+00	0.0000000e+00
1.3840	2.1815287e-03	3.8156653e-03	-9.3070623e-03	-4.0254215e-02	0.0000000e+00	0.0000000e+00
1.3860	2.1739129e-03	3.8000782e-03	-9.2269579e-03	-3.9850974e-02	0.0000000e+00	0.0000000e+00
1.3880	2.1663283e-03	3.7845678e-03	-9.1476554e-03	-3.9452331e-02	0.0000000e+00	0.0000000e+00
1.3900	2.1587746e-03	3.7691337e-03	-9.0691456e-03	-3.9058228e-02	0.0000000e+00	0.0000000e+00
1.3920	2.1512517e-03	3.7537754e-03	-8.9914195e-03	-3.8668606e-02	0.0000000e+00	0.0000000e+00
1.3940	2.1437595e-03	3.7384924e-03	-8.9144682e-03	-3.8283410e-02	0.0000000e+00	0.0000000e+00
1.3960	2.1362977e-03	3.7232843e-03	-8.8382829e-03	-3.7902582e-02	0.0000000e+00	0.0000000e+00
1.3980	2.1288663e-03	3.7081507e-03	-8.7628550e-03	-3.7526067e-02	0.0000000e+00	0.0000000e+00
1.4000	2.1214650e-03	3.6930910e-03	-8.6881758e-03	-3.7153810e-02	0.0000000e+00	0.0000000e+00
1.4020	2.1140939e-03	3.6781050e-03	-8.6142369e-03	-3.6785758e-02	0.0000000e+00	0.0000000e+00
1.4040	2.1067526e-03	3.6631920e-03	-8.5410300e-03	-3.6421857e-02	0.0000000e+00	0.0000000e+00
1.4060	2.0994410e-03	3.6483518e-03	-8.4685468e-03	-3.6062054e-02	0.0000000e+00	0.0000000e+00
1.4080	2.0921591e-03	3.6335838e-03	-8.3967791e-03	-3.5706299e-02	0.0000000e+00	0.0000000e+00
1.4100	2.0849067e-03	3.6188876e-03	-8.3257189e-03	-3.5354540e-02	0.0000000e+00	0.0000000e+00
1.4120	2.0776835e-03	3.6042628e-03	-8.2553583e-03	-3.5006728e-02	0.0000000e+00	0.0000000e+00
1.4140	2.0704896e-03	3.5897091e-03	-8.1856894e-03	-3.4662811e-02	0.0000000e+00	0.0000000e+00
1.4160	2.0633246e-03	3.5752259e-03	-8.1167045e-03	-3.4322742e-02	0.0000000e+00	0.0000000e+00
1.4180	2.0561886e-03	3.5608128e-03	-8.0483959e-03	-3.3986472e-02	0.0000000e+00	0.0000000e+00
1.4200	2.0490813e-03	3.5464695e-03	-7.9807561e-03	-3.3653954e-02	0.0000000e+00	0.0000000e+00
1.4220	2.0420027e-03	3.5321955e-03	-7.9137776e-03	-3.3325141e-02	0.0000000e+00	0.0000000e+00
1.4240	2.0349525e-03	3.5179904e-03	-7.8474531e-03	-3.2999986e-02	0.0000000e+00	0.0000000e+00
1.4260	2.0279307e-03	3.5038538e-03	-7.7817753e-03	-3.2678445e-02	0.0000000e+00	0.0000000e+00
1.4280	2.0209370e-03	3.4897854e-03	-7.7167370e-03	-3.2360472e-02	0.0000000e+00	0.0000000e+00
1.4300	2.0139715e-03	3.4757846e-03	-7.6523310e-03	-3.2046022e-02	0.0000000e+00	0.0000000e+00
1.4320	2.0070339e-03	3.4618512e-03	-7.5885505e-03	-3.1735052e-02	0.0000000e+00	0.0000000e+00
1.4340	2.0001240e-03	3.4479847e-03	-7.5253885e-03	-3.1427519e-02	0.0000000e+00	0.0000000e+00
1.4360	1.9932419e-03	3.4341847e-03	-7.4628382e-03	-3.1123381e-02	0.0000000e+00	0.0000000e+00
1.4380	1.9863873e-03	3.4204509e-03	-7.4008928e-03	-3.0822595e-02	0.0000000e+00	0.0000000e+00
1.4400	1.9795600e-03	3.4067828e-03	-7.3395456e-03	-3.0525120e-02	0.0000000e+00	0.0000000e+00
1.4420	1.9727601e-03	3.3931802e-03	-7.2787901e-03	-3.0230915e-02	0.0000000e+00	0.0000000e+00
1.4440	1.9659873e-03	3.3796425e-03	-7.2186198e-03	-2.9939940e-02	0.0000000e+00	0.0000000e+00
1.4460	1.9592415e-03	3.3661694e-03	-7.1590282e-03	-2.9652155e-02	0.0000000e+00	0.0000000e+00
1.4480	1.9525225e-03	3.3527606e-03	-7.1000091e-03	-2.9367521e-02	0.0000000e+00	0.0000000e+00
1.4500	1.9458304e-03	3.3394157e-03	-7.0415561e-03	-2.9085999e-02	0.0000000e+00	0.0000000e+00
1.4520	1.9391648e-03	3.3261343e-03	-6.9836630e-03	-2.8807551e-02	0.0000000e+00	0.0000000e+00
1.4540	1.9325258e-03	3.3129160e-03	-6.9263239e-03	-2.8532140e-02	0.0000000e+00	0.0000000e+00
1.4560	1.9259131e-03	3.2997605e-03	-6.8695325e-03	-2.8259729e-02	0.0000000e+00	0.0000000e+00
1.4580	1.9193267e-03	3.2866674e-03	-6.8132830e-03	-2.7990280e-02	0.0000000e+00	0.0000000e+00
1.4600	1.9127664e-03	3.2736364e-03	-6.7575694e-03	-2.7723758e-02	0.0000000e+00	0.0000000e+00
1.4620	1.9062321e-03	3.2606670e-03	-6.7023860e-03	-2.7460127e-02	0.0000000e+00	0.0000000e+00
1.4640	1.8997237e-03	3.2477591e-03	-6.6477270e-03	-2.7199353e-02	0.0000000e+00	0.0000000e+00
1.4660	1.8932411e-03	3.2349121e-03	-6.5935867e-03	-2.6941399e-02	0.0000000e+00	0.0000000e+00
1.4680	1.8867840e-03	3.2221257e-03	-6.5399595e-03	-2.6686233e-02	0.0000000e+00	0.0000000e+00
1.4700	1.8803525e-03	3.2093997e-03	-6.4868399e-03	-2.6433820e-02	0.0000000e+00	0.0000000e+00
1.4720	1.8739464e-03	3.1967336e-03	-6.4342224e-03	-2.6184127e-02	0.0000000e+00	0.0000000e+00
1.4740	1.8675655e-03	3.1841272e-03	-6.3821016e-03	-2.5937122e-02	0.0000000e+00	0.0000000e+00
1.4760	1.8612098e-03	3.1715800e-03	-6.3304722e-03	-2.5692771e-02	0.0000000e+00	0.0000000e+00
1.4780	1.8548792e-03	3.1590917e-03	-6.2793288e-03	-2.5451043e-02	0.0000000e+00	0.0000000e+00
1.4800	1.8485734e-03	3.1466621e-03	-6.2286663e-03	-2.5211906e-02	0.0000000e+00	0.0000000e+00
1.4820	1.8422925e-03	3.1342907e-03	-6.1784795e-03	-2.4975330e-02	0.0000000e+00	0.0000000e+00
1.4840	1.8360362e-03	3.1219773e-03	-6.1287633e-03	-2.4741283e-02	0.0000000e+00	0.0000000e+00
1.4860	1.8298045e-03	3.1097215e-03	-6.0795127e-03	-2.4509735e-02	0.0000000e+00	0.0000000e+00
1.4880	1.8235973e-03	3.0975229e-03	-6.0307227e-03	-2.4280656e-02	0.0000000e+00	0.0000000e+00
1.4900	1.8174144e-03	3.0853814e-03	-5.9823884e-03	-2.4054017e-02	0.0000000e+00	0.0000000e+00
1.4920	1.8112557e-03	3.0732965e-03	-5.9345050e-03	-2.3829789e-02	0.0000000e+00	0.0000000e+00
1.4940	1.8051212e-03	3.0612678e-03	-5.8870677e-03	-2.3607943e-02	0.0000000e+00	0.0000000e+00
1.4960	1.7990106e-03	3.0492952e-03	-5.8400717e-03	-2.3388450e-02	0.0000000e+00	0.0000000e+00
1.4980	1.7929240e-03	3.0373783e-03	-5.7935123e-03	-2.3171282e-02	0.0000000e+00	0.0000000e+00
1.5000	1.7868611e-03	3.0255168e-03	-5.7473850e-03	-2.2956412e-02	0.0000000e+00	0.0000000e+00
1.5020	1.7808219e-03	3.0137104e-03	-5.7016852e-03	-2.2743813e-02	0.0000000e+00	0.0000000e+00
1.5040	1.7748062e-03	3.0019586e-03	-5.6564083e-03	-2.2533458e-02	0.0000000e+00	0.0000000e+00
1.5060	1.7688140e-03	2.9902614e-03	-5.6115499e-03	-2.2325320e-02	0.0000000e+00	0.0000000e+00
1.5080	1.7628451e-03	2.9786183e-03	-5.5671055e-03	-2.2119373e-02	0.0000000e+00	0.0000000e+00
1.5100	1.7568995e-03	2.9670290e-03	-5.5230709e-03	-2.1915591e-02	0.0000000e+00	0.0000000e+00
1.5120	1.7509770e-03	2.9554933e-03	-5.4794417e-03	-2.1713949e-02	0.0000000e+00	0.0000000e+00
1.5140	1.7450775e-03	2.9440109e-03	-5.4362137e-03	-2.1514421e-02	0.0000000e+00	0.0000000e+00
1.5160	1.7392009e-03	2.9325814e-03	-5.3933827e-03	-2.1316982e-02	0.0000000e+00	0.0000000e+00
1.5180	1.7333471e-03	2.9212045e-03	-5.3509444e-03	-2.1121609e-02	0.0000000e+00	0.0000000e+00
1.5200	1.7275160e-03	2.9098800e-03	-5.3088949e-03	-2.0928276e-02	0.0000000e+00	0.0000000e+00
1.5220	1.7217076e-03	2.8986076e-03	-5.2672300e-03	-2.0736961e-02	0.0000000e+00	0.0000000e+00
1.5240	1.7159216e-03	2.8873870e-03	-5.2259457e-03	-2.0547638e-02	0.0000000e+00	0.0000000e+00
1.5260	1.7101580e-03	2.8762178e-03	-5.1850381e-03	-2.0360286e-02	0.0000000e+00	0.0000000e+00
1.5280	1.7044167e-03	2.8650999e-03	-5.1445033e-03	-2.0174881e-02	0.0000000e+00	0.0000000e+00
1.5300	1.6986975e-03	2.8540329e-03	-5.1043373e-03	-1.9991400e-02	0.0000000e+00	0.0000000e+00
1.5320	1.6930005e-03	2.8430166e-03	-5.0645364e-03	-1.9809821e-02	0.0000000e+00	0.0000000e+00
1.5340	1.6873254e-03	2.8320506e-03	-5.0250968e-03	-1.9630122e-02	0.0000000e+00	0.0000000e+00
1.5360	1.6816723e-03	2.8211348e-03	-4.9860147e-03	-1.9452281e-02	0.0000000e+00	0.0000000e+00
1.5380	1.6760409e-03	2.8102687e-03	-4.9472864e-03	-1.9276277e-02	0.0000000e+00	0.0000000e+00
1.5400	1.6704312e-03	2.7994522e-03	-4.9089083e-03	-1.9102088e-02	0.0000000e+00	0.0000000e+00
1.5420	1.6648430e-03	2.7886850e-03	-4.8708769e-03	-1.8929693e-02	0.0000000e+00	0.0000000e+00
1.5440	1.6592764e-03	2.7779668e-03	-4.8331884e-03	-1.8759071e-02	0.0000000e+00	0.0000000e+00
1.5460	1.6537311e-03	2.7672973e-03	-4.7958394e-03	-1.8590203e-02	0.0000000e+00	0.0000000e+00
1.5480	1.6482072e-03	2.7566763e-03	-4.7588264e-03	-1.8423067e-02	0.0000000e+00	0.0000000e+00
1.5500	1.6427044e-03	2.7461034e-03	-4.7221460e-03	-1.8257644e-02	0.0000000e+00	0.0000000e+00
1.5520	1.6372227e-03	2.7355786e-03	-4.6857947e-03	-1.8093915e-02	0.0000000e+00	0.0000000e+00
1.5540	1.6317621e-03	2.7251014e-03	-4.6497692e-03	-1.7931859e-02	0.0000000e+00	0.0000000e+00
1.5560	1.6263223e-03	2.7146716e-03	-4.6140662e-03	-1.7771458e-02	0.0000000e+00	0.0000000e+00
1.5580	1.6209033e-03	2.7042890e-03	-4.5786823e-03	-1.7612693e-02	0.0000000e+00	0.0000000e+00
1.5600	1.6155051e-03	2.6939533e-03	-4.5436143e-03	-1.7455544e-02	0.0000000e+00	0.0000000e+00
1.5620	1.6101275e-03	2.6836643e-03	-4.5088591e-03	-1.7299994e-02	0.0000000e+00	0.0000000e+00
1.5640	1.6047704e-03	2.6734216e-03	-4.4744133e-03	-1.7146024e-02	0.0000000e+00	0.0000000e+00
1.5660	1.5994338e-03	2.6632251e-03	-4.4402739e-03	-1.6993617e-02	0.0000000e+00	0.0000000e+00
1.5680	1.5941175e-03	2.6530745e-03	-4.4064378e-03	-1.6842753e-02	0.0000000e+00	0.0000000e+00
1.5700	1.5888214e-03	2.6429696e-03	-4.3729019e-03	-1.6693417e-02	0.0000000e+00	0.0000000e+00
1.5720	1.5835456e-03	2.6329100e-03	-4.3396631e-03	-1.6545591e-02	0.0000000e+00	0.0000000e+00
1.5740	1.5782898e-03	2.6228957e-03	-4.3067185e-03	-1.6399256e-02	0.0000000e+00	0.0000000e+00
1.5760	1.5730540e-03	2.6129262e-03	-4.2740651e-03	-1.6254398e-02	0.0000000e+00	0.0000000e+00
1.5780	1.5678380e-03	2.6030014e-03	-4.2417000e-03	-1.6110998e-02	0.0000000e+00	0.0000000e+00
1.5800	1.5626419e-03	2.5931211e-03	-4.2096202e-03	-1.5969040e-02	0.0000000e+00	0.0000000e+00
1.5820	1.5574655e-03	2.5832849e-03	-4.1778229e-03	-1.5828509e-02	0.0000000e+00	0.0000000e+00
1.5840	1.5523088e-03	2.5734927e-03	-4.1463052e-03	-1.5689387e-02	0.0000000e+00	0.0000000e+00
1.5860	1.5471715e-03	2.5637443e-03	-4.1150644e-03	-1.5551660e-02	0.0000000e+00	0.0000000e+00
1.5880	1.5420538e-03	2.5540393e-03	-4.0840976e-03	-1.5415312e-02	0.0000000e+00	0.0000000e+00
1.5900	1.5369553e-03	2.5443776e-03	-4.0534022e-03	-1.5280326e-02	0.0000000e+00	0.0000000e+00
1.5920	1.5318762e-03	2.5347589e-03	-4.0229754e-03	-1.5146688e-02	0.0000000e+00	0.0000000e+00
1.5940	1.5268163e-03	2.5251830e-03	-3.9928146e-03	-1.5014383e-02	0.0000000e+00	0.0000000e+00
1.5960	1.5217755e-03	2.5156497e-03	-3.9629170e-03	-1.4883395e-02	0.0000000e+00	0.0000000e+00
1.5980	1.5167536e-03	2.5061587e-03	-3.9332801e-03	-1.4753710e-02	0.0000000e+00	0.0000000e+00
1.6000	1.5117508e-03	2.4967099e-03	-3.9039013e-03	-1.4625314e-02	0.0000000e+00	0.0000000e+00
1.6020	1.5067668e-03	2.4873029e-03	-3.8747780e-03	-1.4498192e-02	0.0000000e+00	0.0000000e+00
1.6040	1.5018015e-03	2.4779376e-03	-3.8459077e-03	-1.4372330e-02	0.0000000e+00	0.0000000e+00
1.6060	1.4968550e-03	2.4686138e-03	-3.8172879e-03	-1.4247714e-02	0.0000000e+00	0.0000000e+00
1.6080	1.4919271e-03	2.4593312e-03	-3.7889160e-03	-1.4124329e-02	0.0000000e+00	0.0000000e+00
1.6100	1.4870177e-03	2.4500896e-03	-3.7607897e-03	-1.4002163e-02	0.0000000e+00	0.0000000e+00
1.6120	1.4821267e-03	2.4408889e-03	-3.7329066e-03	-1.3881203e-02	0.0000000e+00	0.0000000e+00
1.6140	1.4772541e-03	2.4317287e-03	-3.7052641e-03	-1.3761433e-02	0.0000000e+00	0.0000000e+00
1.6160	1.4723997e-03	2.4226088e-03	-3.6778601e-03	-1.3642842e-02	0.0000000e+00	0.0000000e+00
1.6180	1.4675636e-03	2.4135292e-03	-3.6506920e-03	-1.3525417e-02	0.0000000e+00	0.0000000e+00
1.6200	1.4627456e-03	2.4044895e-03	-3.6237576e-03	-1.3409144e-02	0.0000000e+00	0.0000000e+00
1.6220	1.4579456e-03	2.3954895e-03	-3.5970547e-03	-1.3294010e-02	0.0000000e+00	0.0000000e+00
1.6240	1.4531636e-03	2.3865290e-03	-3.5705808e-03	-1.3180004e-02	0.0000000e+00	0.0000000e+00
1.6260	1.4483995e-03	2.3776079e-03	-3.5443339e-03	-1.3067113e-02	0.0000000e+00	0.0000000e+00
1.6280	1.4436532e-03	2.3687258e-03	-3.5183116e-03	-1.2955325e-02	0.0000000e+00	0.0000000e+00
1.6300	1.4389246e-03	2.3598827e-03	-3.4925119e-03	-1.2844627e-02	0.0000000e+00	0.0000000e+00
1.6320	1.4342136e-03	2.3510783e-03	-3.4669324e-03	-1.2735008e-02	0.0000000e+00	0.0000000e+00
1.6340	1.4295202e-03	2.3423124e-03	-3.4415711e-03	-1.2626456e-02	0.0000000e+00	0.0000000e+00
1.6360	1.4248443e-03	2.3335848e-03	-3.4164259e-03	-1.2518959e-02	0.0000000e+00	0.0000000e+00
1.6380	1.4201858e-03	2.3248953e-03	-3.3914946e-03	-1.2412506e-02	0.0000000e+00	0.0000000e+00
1.6400	1.4155447e-03	2.3162437e-03	-3.3667752e-03	-1.2307085e-02	0.0000000e+00	0.0000000e+00
1.6420	1.4109208e-03	2.3076298e-03	-3.3422656e-03	-1.2202685e-02	0.0000000e+00	0.0000000e+00
1.6440	1.4063142e-03	2.2990535e-03	-3.3179638e-03	-1.2099295e-02	0.0000000e+00	0.0000000e+00
1.6460	1.4017246e-03	2.2905144e-03	-3.2938677e-03	-1.1996905e-02	0.0000000e+00	0.0000000e+00
1.6480	1.3971521e-03	2.2820125e-03	-3.2699755e-03	-1.1895502e-02	0.0000000e+00	0.0000000e+00
1.6500	1.3925965e-03	2.2735475e-03	-3.2462851e-03	-1.1795077e-02	0.0000000e+00	0.0000000e+00
1.6520	1.3880579e-03	2.2651192e-03	-3.2227945e-03	-1.1695619e-02	0.0000000e+00	0.0000000e+00
1.6540	1.3835360e-03	2.2567275e-03	-3.1995020e-03	-1.1597117e-02	0.0000000e+00	0.0000000e+00
1.6560	1.3790309e-03	2.2483722e-03	-3.1764054e-03	-1.1499562e-02	0.0000000e+00	0.0000000e+00
1.6580	1.3745425e-03	2.2400530e-03	-3.1535031e-03	-1.1402942e-02	0.0000000e+00	0.0000000e+00
1.6600	1.3700707e-03	2.2317698e-03	-3.1307930e-03	-1.1307248e-02	0.0000000e+00	0.0000000e+00
1.6620	1.3656154e-03	2.2235224e-03	-3.1082735e-03	-1.1212471e-02	0.0000000e+00	0.0000000e+00
1.6640	1.3611766e-03	2.2153107e-03	-3.0859426e-03	-1.1118599e-02	0.0000000e+00	0.0000000e+00
1.6660	1.3567542e-03	2.2071344e-03	-3.0637985e-03	-1.1025624e-02	0.0000000e+00	0.0000000e+00
1.6680	1.3523480e-03	2.1989933e-03	-3.0418395e-03	-1.0933535e-02	0.0000000e+00	0.0000000e+00
1.6700	1.3479582e-03	2.1908873e-03	-3.0200638e-03	-1.0842324e-02	0.0000000e+00	0.0000000e+00
1.6720	1.3435845e-03	2.1828162e-03	-2.9984696e-03	-1.0751980e-02	0.0000000e+00	0.0000000e+00
1.6740	1.3392269e-03	2.1747798e-03	-2.9770553e-03	-1.0662496e-02	0.0000000e+00	0.0000000e+00
1.6760	1.3348853e-03	2.1667779e-03	-2.9558191e-03	-1.0573860e-02	0.0000000e+00	0.0000000e+00
1.6780	1.3305597e-03	2.1588104e-03	-2.9347593e-03	-1.0486065e-02	0.0000000e+00	0.0000000e+00
1.6800	1.3262500e-03	2.1508771e-03	-2.9138742e-03	-1.0399102e-02	0.0000000e+00	0.0000000e+00
1.6820	1.3219562e-03	2.1429778e-03	-2.8931623e-03	-1.0312961e-02	0.0000000e+00	0.0000000e+00
1.6840	1.3176781e-03	2.1351124e-03	-2.8726219e-03	-1.0227634e-02	0.0000000e+00	0.0000000e+00
1.6860	1.3134157e-03	2.1272806e-03	-2.8522512e-03	-1.0143112e-02	0.0000000e+00	0.0000000e+00
1.6880	1.3091690e-03	2.1194823e-03	-2.8320489e-03	-1.0059387e-02	0.0000000e+00	0.0000000e+00
1.6900	1.3049378e-03	2.1117173e-03	-2.8120132e-03	-9.9764504e-03	0.0000000e+00	0.0000000e+00
1.6920	1.3007221e-03	2.1039855e-03	-2.7921425e-03	-9.8942936e-03	0.0000000e+00	0.0000000e+00
1.6940	1.2965218e-03	2.0962866e-03	-2.7724355e-03	-9.8129086e-03	0.0000000e+00	0.0000000e+00
1.6960	1.2923369e-03	2.0886206e-03	-2.7528904e-03	-9.7322872e-03	0.0000000e+00	0.0000000e+00
1.6980	1.2881673e-03	2.0809873e-03	-2.7335058e-03	-9.6524214e-03	0.0000000e+00	0.0000000e+00
1.7000	1.2840129e-03	2.0733864e-03	-2.7142802e-03	-9.5733031e-03	0.0000000e+00	0.0000000e+00
1.7020	1.2798737e-03	2.0658179e-03	-2.6952121e-03	-9.4949246e-03	0.0000000e+00	0.0000000e+00
1.7040	1.2757496e-03	2.0582815e-03	-2.6763000e-03	-9.4172781e-03	0.0000000e+00	0.0000000e+00
1.7060	1.2716406e-03	2.0507771e-03	-2.6575425e-03	-9.3403559e-03	0.0000000e+00	0.0000000e+00
1.7080	1.2675465e-03	2.0433046e-03	-2.6389381e-03	-9.2641505e-03	0.0000000e+00	0.0000000e+00
1.7100	1.2634674e-03	2.0358637e-03	-2.6204854e-03	-9.1886542e-03	0.0000000e+00	0.0000000e+00
1.7120	1.2594030e-03	2.0284544e-03	-2.6021830e-03	-9.1138598e-03	0.0000000e+00	0.0000000e+00
1.7140	1.2553535e-03	2.0210764e-03	-2.5840295e-03	-9.0397599e-03	0.0000000e+00	0.0000000e+00
1.7160	1.2513187e-03	2.0137296e-03	-2.5660236e-03	-8.9663473e-03	0.0000000e+00	0.0000000e+00
1.7180	1.2472986e-03	2.0064139e-03	-2.5481637e-03	-8.8936147e-03	0.0000000e+00	0.0000000e+00
1.7200	1.2432930e-03	1.9991291e-03	-2.5304486e-03	-8.8215552e-03	0.0000000e+00	0.0000000e+00
1.7220	1.2393020e-03	1.9918750e-03	-2.5128770e-03	-8.7501617e-03	0.0000000e+00	0.0000000e+00
1.7240	1.2353255e-03	1.9846515e-03	-2.4954476e-03	-8.6794274e-03	0.0000000e+00	0.0000000e+00
1.7260	1.2313634e-03	1.9774584e-03	-2.4781589e-03	-8.6093453e-03	0.0000000e+00	0.0000000e+00
1.7280	1.2274157e-03	1.9702956e-03	-2.4610097e-03	-8.5399088e-03	0.0000000e+00	0.0000000e+00
1.7300	1.2234822e-03	1.9631629e-03	-2.4439988e-03	-8.4711112e-03	0.0000000e+00	0.0000000e+00
1.7320	1.2195630e-03	1.9560602e-03	-2.4271249e-03	-8.4029458e-03	0.0000000e+00	0.0000000e+00
1.7340	1.2156580e-03	1.9489874e-03	-2.4103866e-03	-8.3354062e-03	0.0000000e+00	0.0000000e+00
1.7360	1.2117670e-03	1.9419442e-03	-2.3937828e-03	-8.2684859e-03	0.0000000e+00	0.0000000e+00
1.7380	1.2078902e-03	1.9349305e-03	-2.3773123e-03	-8.2021785e-03	0.0000000e+00	0.0000000e+00
1.7400	1.2040273e-03	1.9279463e-03	-2.3609737e-03	-8.1364777e-03	0.0000000e+00	0.0000000e+00
1.7420	1.2001784e-03	1.9209913e-03	-2.3447660e-03	-8.0713773e-03	0.0000000e+00	0.0000000e+00
1.7440	1.1963433e-03	1.9140654e-03	-2.3286878e-03	-8.0068711e-03	0.0000000e+00	0.0000000e+00
1.7460	1.1925221e-03	1.9071684e-03	-2.3127381e-03	-7.9429531e-03	0.0000000e+00	0.0000000e+00
1.7480	1.1887146e-03	1.9003003e-03	-2.2969156e-03	-7.8796172e-03	0.0000000e+00	0.0000000e+00
1.7500	1.1849208e-03	1.8934608e-03	-2.2812192e-03	-7.8168575e-03	0.0000000e+00	0.0000000e+00
1.7520	1.1811407e-03	1.8866498e-03	-2.2656478e-03	-7.7546680e-03	0.0000000e+00	0.0000000e+00
1.7540	1.1773742e-03	1.8798673e-03	-2.2502002e-03	-7.6930430e-03	0.0000000e+00	0.0000000e+00
1.7560	1.1736213e-03	1.8731130e-03	-2.2348753e-03	-7.6319768e-03	0.0000000e+00	0.0000000e+00
1.7580	1.1698818e-03	1.8663867e-03	-2.2196719e-03	-7.5714635e-03	0.0000000e+00	0.0000000e+00
1.7600	1.1661557e-03	1.8596885e-03	-2.2045890e-03	-7.5114977e-03	0.0000000e+00	0.0000000e+00
1.7620	1.1624430e-03	1.8530181e-03	-2.1896256e-03	-7.4520737e-03	0.0000000e+00	0.0000000e+00
1.7640	1.1587436e-03	1.8463754e-03	-2.1747804e-03	-7.3931860e-03	0.0000000e+00	0.0000000e+00
1.7660	1.1550575e-03	1.8397603e-03	-2.1600525e-03	-7.3348293e-03	0.0000000e+00	0.0000000e+00
1.7680	1.1513845e-03	1.8331725e-03	-2.1454407e-03	-7.2769981e-03	0.0000000e+00	0.0000000e+00
1.7700	1.1477248e-03	1.8266121e-03	-2.1309441e-03	-7.2196871e-03	0.0000000e+00	0.0000000e+00
1.7720	1.1440781e-03	1.8200788e-03	-2.1165616e-03	-7.1628910e-03	0.0000000e+00	0.0000000e+00
1.7740	1.1404444e-03	1.8135726e-03	-2.1022922e-03	-7.1066048e-03	0.0000000e+00	0.0000000e+00
1.7760	1.1368238e-03	1.8070933e-03	-2.0881349e-03	-7.0508232e-03	0.0000000e+00	0.0000000e+00
1.7780	1.1332160e-03	1.8006407e-03	-2.0740886e-03	-6.9955411e-03	0.0000000e+00	0.0000000e+00
1.7800	1.1296212e-03	1.7942147e-03	-2.0601524e-03	-6.9407536e-03	0.0000000e+00	0.0000000e+00
1.7820	1.1260392e-03	1.7878153e-03	-2.0463253e-03	-6.8864556e-03	0.0000000e+00	0.0000000e+00
1.7840	1.1224699e-03	1.7814422e-03	-2.0326062e-03	-6.8326423e-03	0.0000000e+00	0.0000000e+00
1.7860	1.1189134e-03	1.7750954e-03	-2.0189944e-03	-6.7793088e-03	0.0000000e+00	0.0000000e+00
1.7880	1.1153695e-03	1.7687747e-03	-2.0054887e-03	-6.7264503e-03	0.0000000e+00	0.0000000e+00
1.7900	1.1118383e-03	1.7624800e-03	-1.9920883e-03	-6.6740620e-03	0.0000000e+00	0.0000000e+00
1.7920	1.1083196e-03	1.7562111e-03	-1.9787921e-03	-6.6221392e-03	0.0000000e+00	0.0000000e+00
1.7940	1.1048134e-03	1.7499680e-03	-1.9655994e-03	-6.5706774e-03	0.0000000e+00	0.0000000e+00
1.7960	1.1013197e-03	1.7437505e-03	-1.9525091e-03	-6.5196719e-03	0.0000000e+00	0.0000000e+00
1.7980	1.0978384e-03	1.7375586e-03	-1.9395204e-03	-6.4691181e-03	0.0000000e+00	0.0000000e+00
1.8000	1.0943694e-03	1.7313919e-03	-1.9266323e-03	-6.4190116e-03	0.0000000e+00	0.0000000e+00
1.8020	1.0909128e-03	1.7252506e-03	-1.9138441e-03	-6.3693479e-03	0.0000000e+00	0.0000000e+00
1.8040	1.0874684e-03	1.7191343e-03	-1.9011547e-03	-6.3201226e-03	0.0000000e+00	0.0000000e+00
1.8060	1.0840362e-03	1.7130431e-03	-1.8885633e-03	-6.2713314e-03	0.0000000e+00	0.0000000e+00
1.8080	1.0806162e-03	1.7069767e-03	-1.8760690e-03	-6.2229701e-03	0.0000000e+00	0.0000000e+00
1.8100	1.0772083e-03	1.7009351e-03	-1.8636711e-03	-6.1750342e-03	0.0000000e+00	0.0000000e+00
1.8120	1.0738125e-03	1.6949182e-03	-1.8513686e-03	-6.1275197e-03	0.0000000e+00	0.0000000e+00
1.8140	1.0704286e-03	1.6889258e-03	-1.8391608e-03	-6.0804223e-03	0.0000000e+00	0.0000000e+00
1.8160	1.0670567e-03	1.6829578e-03	-1.8270467e-03	-6.0337380e-03	0.0000000e+00	0.0000000e+00
1.8180	1.0636968e-03	1.6770141e-03	-1.8150255e-03	-5.9874627e-03	0.0000000e+00	0.0000000e+00
1.8200	1.0603487e-03	1.6710946e-03	-1.8030965e-03	-5.9415924e-03	0.0000000e+00	0.0000000e+00
1.8220	1.0570124e-03	1.6651991e-03	-1.7912589e-03	-5.8961230e-03	0.0000000e+00	0.0000000e+00
1.8240	1.0536879e-03	1.6593276e-03	-1.7795118e-03	-5.8510507e-03	0.0000000e+00	0.0000000e+00
1.8260	1.0503751e-03	1.6534799e-03	-1.7678544e-03	-5.8063716e-03	0.0000000e+00	0.0000000e+00
1.8280	1.0470739e-03	1.6476560e-03	-1.7562860e-03	-5.7620817e-03	0.0000000e+00	0.0000000e+00
1.8300	1.0437844e-03	1.6418556e-03	-1.7448058e-03	-5.7181774e-03	0.0000000e+00	0.0000000e+00
1.8320	1.0405065e-03	1.6360788e-03	-1.7334131e-03	-5.6746547e-03	0.0000000e+00	0.0000000e+00
1.8340	1.0372401e-03	1.6303253e-03	-1.7221070e-03	-5.6315101e-03	0.0000000e+00	0.0000000e+00
1.8360	1.0339852e-03	1.6245951e-03	-1.7108868e-03	-5.5887398e-03	0.0000000e+00	0.0000000e+00
1.8380	1.0307417e-03	1.6188881e-03	-1.6997518e-03	-5.5463401e-03	0.0000000e+00	0.0000000e+00
1.8400	1.0275096e-03	1.6132041e-03	-1.6887012e-03	-5.5043076e-03	0.0000000e+00	0.0000000e+00
1.8420	1.0242889e-03	1.6075430e-03	-1.6777343e-03	-5.4626385e-03	0.0000000e+00	0.0000000e+00
1.8440	1.0210794e-03	1.6019048e-03	-1.6668504e-03	-5.4213293e-03	0.0000000e+00	0.0000000e+00
1.8460	1.0178812e-03	1.5962893e-03	-1.6560487e-03	-5.3803766e-03	0.0000000e+00	0.0000000e+00
1.8480	1.0146942e-03	1.5906965e-03	-1.6453286e-03	-5.3397770e-03	0.0000000e+00	0.0000000e+00
1.8500	1.0115184e-03	1.5851261e-03	-1.6346894e-03	-5.2995269e-03	0.0000000e+00	0.0000000e+00
1.8520	1.0083537e-03	1.5795782e-03	-1.6241303e-03	-5.2596231e-03	0.0000000e+00	0.0000000e+00
1.8540	1.0052001e-03	1.5740526e-03	-1.6136507e-03	-5.2200621e-03	0.0000000e+00	0.0000000e+00
1.8560	1.0020575e-03	1.5685491e-03	-1.6032498e-03	-5.1808407e-03	0.0000000e+00	0.0000000e+00
1.8580	9.9892588e-04	1.5630678e-03	-1.5929271e-03	-5.1419555e-03	0.0000000e+00	0.0000000e+00
1.8600	9.9580521e-04	1.5576084e-03	-1.5826818e-03	-5.1034035e-03	0.0000000e+00	0.0000000e+00
1.8620	9.9269544e-04	1.5521709e-03	-1.5725133e-03	-5.0651812e-03	0.0000000e+00	0.0000000e+00
1.8640	9.8959651e-04	1.5467552e-03	-1.5624208e-03	-5.0272857e-03	0.0000000e+00	0.0000000e+00
1.8660	9.8650840e-04	1.5413612e-03	-1.5524039e-03	-4.9897136e-03	0.0000000e+00	0.0000000e+00
1.8680	9.8343106e-04	1.5359888e-03	-1.5424618e-03	-4.9524621e-03	0.0000000e+00	0.0000000e+00
1.8700	9.8036443e-04	1.5306378e-03	-1.5325938e-03	-4.9155278e-03	0.0000000e+00	0.0000000e+00
1.8720	9.7730849e-04	1.5253082e-03	-1.5227995e-03	-4.8789080e-03	0.0000000e+00	0.0000000e+00
1.8740	9.7426318e-04	1.5199999e-03	-1.5130780e-03	-4.8425994e-03	0.0000000e+00	0.0000000e+00
1.8760	9.7122848e-04	1.5147128e-03	-1.5034289e-03	-4.8065992e-03	0.0000000e+00	0.0000000e+00
1.8780	9.6820432e-04	1.5094467e-03	-1.4938514e-03	-4.7709044e-03	0.0000000e+00	0.0000000e+00
1.8800	9.6519067e-04	1.5042017e-03	-1.4843450e-03	-4.7355121e-03	0.0000000e+00	0.0000000e+00
1.8820	9.6218750e-04	1.4989775e-03	-1.4749092e-03	-4.7004195e-03	0.0000000e+00	0.0000000e+00
1.8840	9.5919475e-04	1.4937741e-03	-1.4655432e-03	-4.6656236e-03	0.0000000e+00	0.0000000e+00
1.8860	9.5621239e-04	1.4885913e-03	-1.4562465e-03	-4.6311217e-03	0.0000000e+00	0.0000000e+00
1.8880	9.5324037e-04	1.4834292e-03	-1.4470185e-03	-4.5969109e-03	0.0000000e+00	0.0000000e+00
1.8900	9.5027866e-04	1.4782876e-03	-1.4378586e-03	-4.5629886e-03	0.0000000e+00	0.0000000e+00
1.8920	9.4732721e-04	1.4731664e-03	-1.4287663e-03	-4.5293519e-03	0.0000000e+00	0.0000000e+00
1.8940	9.4438598e-04	1.4680654e-03	-1.4197410e-03	-4.4959982e-03	0.0000000e+00	0.0000000e+00
1.8960	9.4145493e-04	1.4629847e-03	-1.4107822e-03	-4.4629248e-03	0.0000000e+00	0.0000000e+00
1.8980	9.3853403e-04	1.4579242e-03	-1.4018891e-03	-4.4301290e-03	0.0000000e+00	0.0000000e+00
1.9000	9.3562322e-04	1.4528836e-03	-1.3930615e-03	-4.3976083e-03	0.0000000e+00	0.0000000e+00
1.9020	9.3272248e-04	1.4478630e-03	-1.3842985e-03	-4.3653600e-03	0.0000000e+00	0.0000000e+00
1.9040	9.2983176e-04	1.4428622e-03	-1.3755998e-03	-4.3333816e-03	0.0000000e+00	0.0000000e+00
1.9060	9.2695102e-04	1.4378812e-03	-1.3669648e-03	-4.3016706e-03	0.0000000e+00	0.0000000e+00
1.9080	9.2408022e-04	1.4329198e-03	-1.3583930e-03	-4.2702244e-03	0.0000000e+00	0.0000000e+00
1.9100	9.2121933e-04	1.4279780e-03	-1.3498838e-03	-4.2390405e-03	0.0000000e+00	0.0000000e+00
1.9120	9.1836830e-04	1.4230557e-03	-1.3414366e-03	-4.2081166e-03	0.0000000e+00	0.0000000e+00
1.9140	9.1552709e-04	1.4181527e-03	-1.3330511e-03	-4.1774500e-03	0.0000000e+00	0.0000000e+00
1.9160	9.1269567e-04	1.4132691e-03	-1.3247267e-03	-4.1470386e-03	0.0000000e+00	0.0000000e+00
1.9180	9.0987400e-04	1.4084047e-03	-1.3164628e-03	-4.1168798e-03	0.0000000e+00	0.0000000e+00
1.9200	9.0706204e-04	1.4035594e-03	-1.3082590e-03	-4.0869713e-03	0.0000000e+00	0.0000000e+00
1.9220	9.0425975e-04	1.3987331e-03	-1.3001147e-03	-4.0573108e-03	0.0000000e+00	0.0000000e+00
1.9240	9.0146709e-04	1.3939258e-03	-1.2920296e-03	-4.0278960e-03	0.0000000e+00	0.0000000e+00
1.9260	8.9868403e-04	1.3891374e-03	-1.2840030e-03	-3.9987245e-03	0.0000000e+00	0.0000000e+00
1.9280	8.9591053e-04	1.3843677e-03	-1.2760345e-03	-3.9697942e-03	0.0000000e+00	0.0000000e+00
1.9300	8.9314655e-04	1.3796167e-03	-1.2681237e-03	-3.9411027e-03	0.0000000e+00	0.0000000e+00
1.9320	8.9039205e-04	1.3748844e-03	-1.2602699e-03	-3.9126479e-03	0.0000000e+00	0.0000000e+00
1.9340	8.8764700e-04	1.3701705e-03	-1.2524729e-03	-3.8844276e-03	0.0000000e+00	0.0000000e+00
1.9360	8.8491136e-04	1.3654751e-03	-1.2447321e-03	-3.8564396e-03	0.0000000e+00	0.0000000e+00
1.9380	8.8218509e-04	1.3607981e-03	-1.2370470e-03	-3.8286817e-03	0.0000000e+00	0.0000000e+00
1.9400	8.7946815e-04	1.3561393e-03	-1.2294172e-03	-3.8011519e-03	0.0000000e+00	0.0000000e+00
1.9420	8.7676052e-04	1.3514987e-03	-1.2218422e-03	-3.7738480e-03	0.0000000e+00	0.0000000e+00
1.9440	8.7406215e-04	1.3468761e-03	-1.2143217e-03	-3.7467679e-03	0.0000000e+00	0.0000000e+00
1.9460	8.7137300e-04	1.3422717e-03	-1.2068550e-03	-3.7199096e-03	0.0000000e+00	0.0000000e+00
1.9480	8.6869305e-04	1.3376851e-03	-1.1994419e-03	-3.6932710e-03	0.0000000e+00	0.0000000e+00
1.9500	8.6602225e-04	1.3331164e-03	-1.1920818e-03	-3.6668502e-03	0.0000000e+00	0.0000000e+00
1.9520	8.6336057e-04	1.3285655e-03	-1.1847743e-03	-3.6406451e-03	0.0000000e+00	0.0000000e+00
1.9540	8.6070798e-04	1.3240323e-03	-1.1775191e-03	-3.6146537e-03	0.0000000e+00	0.0000000e+00
1.9560	8.5806443e-04	1.3195167e-03	-1.1703156e-03	-3.5888741e-03	0.0000000e+00	0.0000000e+00
1.9580	8.5542990e-04	1.3150187e-03	-1.1631634e-03	-3.5633044e-03	0.0000000e+00	0.0000000e+00
1.9600	8.5280434e-04	1.3105381e-03	-1.1560622e-03	-3.5379426e-03	0.0000000e+00	0.0000000e+00
1.9620	8.5018773e-04	1.3060749e-03	-1.1490115e-03	-3.5127868e-03	0.0000000e+00	0.0000000e+00
1.9640	8.4758003e-04	1.3016289e-03	-1.1420109e-03	-3.4878351e-03	0.0000000e+00	0.0000000e+00
1.9660	8.4498121e-04	1.2972002e-03	-1.1350601e-03	-3.4630858e-03	0.0000000e+00	0.0000000e+00
1.9680	8.4239122e-04	1.2927887e-03	-1.1281585e-03	-3.4385369e-03	0.0000000e+00	0.0000000e+00
1.9700	8.3981004e-04	1.2883942e-03	-1.1213058e-03	-3.4141866e-03	0.0000000e+00	0.0000000e+00
1.9720	8.3723763e-04	1.2840167e-03	-1.1145016e-03	-3.3900331e-03	0.0000000e+00	0.0000000e+00
1.9740	8.3467396e-04	1.2796562e-03	-1.1077455e-03	-3.3660747e-03	0.0000000e+00	0.0000000e+00
1.9760	8.3211900e-04	1.2753124e-03	-1.1010372e-03	-3.3423095e-03	0.0000000e+00	0.0000000e+00
1.9780	8.2957270e-04	1.2709855e-03	-1.0943761e-03	-3.3187358e-03	0.0000000e+00	0.0000000e+00
1.9800	8.2703504e-04	1.2666752e-03	-1.0877621e-03	-3.2953519e-03	0.0000000e+00	0.0000000e+00
1.9820	8.2450599e-04	1.2623815e-03	-1.0811946e-03	-3.2721560e-03	0.0000000e+00	0.0000000e+00
1.9840	8.2198551e-04	1.2581044e-03	-1.0746733e-03	-3.2491465e-03	0.0000000e+00	0.0000000e+00
1.9860	8.1947356e-04	1.2538437e-03	-1.0681979e-03	-3.2263217e-03	0.0000000e+00	0.0000000e+00
1.9880	8.1697012e-04	1.2495995e-03	-1.0617679e-03	-3.2036799e-03	0.0000000e+00	0.0000000e+00
1.9900	8.1447515e-04	1.2453715e-03	-1.0553831e-03	-3.1812195e-03	0.0000000e+00	0.0000000e+00
1.9920	8.1198862e-04	1.2411598e-03	-1.0490429e-03	-3.1589388e-03	0.0000000e+00	0.0000000e+00
1.9940	8.0951050e-04	1.2369643e-03	-1.0427472e-03	-3.1368362e-03	0.0000000e+00	0.0000000e+00
1.9960	8.0704076e-04	1.2327849e-03	-1.0364955e-03	-3.1149101e-03	0.0000000e+00	0.0000000e+00
1.9980	8.0457935e-04	1.2286215e-03	-1.0302874e-03	-3.0931589e-03	0.0000000e+00	0.0000000e+00
2.0000	8.0212626e-04	1.2244741e-03	-1.0241227e-03	-3.0715811e-03	0.0000000e+00	0.0000000e+00
2.0020	7.9968144e-04	1.2203426e-03	-1.0180010e-03	-3.0501752e-03	0.0000000e+00	0.0000000e+00
2.0040	7.9724488e-04	1.2162268e-03	-1.0119219e-03	-3.0289395e-03	0.0000000e+00	0.0000000e+00
2.0060	7.9481653e-04	1.2121269e-03	-1.0058851e-03	-3.0078725e-03	0.0000000e+00	0.0000000e+00
2.0080	7.9239636e-04	1.2080426e-03	-9.9989030e-04	-2.9869728e-03	0.0000000e+00	0.0000000e+00
2.0100	7.8998435e-04	1.2039739e-03	-9.9393712e-04	-2.9662389e-03	0.0000000e+00	0.0000000e+00
2.0120	7.8758045e-04	1.1999208e-03	-9.8802524e-04	-2.9456692e-03	0.0000000e+00	0.0000000e+00
2.0140	7.8518465e-04	1.1958831e-03	-9.8215433e-04	-2.9252623e-03	0.0000000e+00	0.0000000e+00
2.0160	7.8279691e-04	1.1918608e-03	-9.7632408e-04	-2.9050169e-03	0.0000000e+00	0.0000000e+00
2.0180	7.8041720e-04	1.1878539e-03	-9.7053416e-04	-2.8849313e-03	0.0000000e+00	0.0000000e+00
2.0200	7.7804549e-04	1.1838622e-03	-9.6478425e-04	-2.8650043e-03	0.0000000e+00	0.0000000e+00
2.0220	7.7568174e-04	1.1798858e-03	-9.5907404e-04	-2.8452343e-03	0.0000000e+00	0.0000000e+00
2.0240	7.7332593e-04	1.1759244e-03	-9.5340321e-04	-2.8256201e-03	0.0000000e+00	0.0000000e+00
2.0260	7.7097803e-04	1.1719782e-03	-9.4777145e-04	-2.8061603e-03	0.0000000e+00	0.0000000e+00
2.0280	7.6863801e-04	1.1680469e-03	-9.4217847e-04	-2.7868534e-03	0.0000000e+00	0.0000000e+00
2.0300	7.6630583e-04	1.1641306e-03	-9.3662394e-04	-2.7676981e-03	0.0000000e+00	0.0000000e+00
2.0320	7.6398148e-04	1.1602291e-03	-9.3110757e-04	-2.7486931e-03	0.0000000e+00	0.0000000e+00
2.0340	7.6166491e-04	1.1563425e-03	-9.2562907e-04	-2.7298371e-03	0.0000000e+00	0.0000000e+00
2.0360	7.5935610e-04	1.1524706e-03	-9.2018813e-04	-2.7111287e-03	0.0000000e+00	0.0000000e+00
2.0380	7.5705502e-04	1.1486133e-03	-9.1478446e-04	-2.6925667e-03	0.0000000e+00	0.0000000e+00
2.0400	7.5476163e-04	1.1447707e-03	-9.0941776e-04	-2.6741497e-03	0.0000000e+00	0.0000000e+00
2.0420	7.5247592e-04	1.1409426e-03	-9.0408776e-04	-2.6558766e-03	0.0000000e+00	0.0000000e+00
2.0440	7.5019785e-04	1.1371290e-03	-8.9879416e-04	-2.6377459e-03	0.0000000e+00	0.0000000e+00
2.0460	7.4792740e-04	1.1333298e-03	-8.9353668e-04	-2.6197566e-03	0.0000000e+00	0.0000000e+00
2.0480	7.4566453e-04	1.1295450e-03	-8.8831504e-04	-2.6019073e-03	0.0000000e+00	0.0000000e+00
2.0500	7.4340921e-04	1.1257745e-03	-8.8312896e-04	-2.5841968e-03	0.0000000e+00	0.0000000e+00
2.0520	7.4116142e-04	1.1220182e-03	-8.7797816e-04	-2.5666239e-03	0.0000000e+00	0.0000000e+00
2.0540	7.3892113e-04	1.1182760e-03	-8.7286238e-04	-2.5491874e-03	0.0000000e+00	0.0000000e+00
2.0560	7.3668830e-04	1.1145480e-03	-8.6778132e-04	-2.5318861e-03	0.0000000e+00	0.0000000e+00
2.0580	7.3446293e-04	1.1108340e-03	-8.6273474e-04	-2.5147189e-03	0.0000000e+00	0.0000000e+00
2.0600	7.3224496e-04	1.1071341e-03	-8.5772236e-04	-2.4976845e-03	0.0000000e+00	0.0000000e+00
2.0620	7.3003438e-04	1.1034480e-03	-8.5274392e-04	-2.4807819e-03	0.0000000e+00	0.0000000e+00
2.0640	7.2783116e-04	1.0997758e-03	-8.4779915e-04	-2.4640098e-03	0.0000000e+00	0.0000000e+00
2.0660	7.2563527e-04	1.0961174e-03	-8.4288779e-04	-2.4473672e-03	0.0000000e+00	0.0000000e+00
2.0680	7.2344668e-04	1.0924727e-03	-8.3800959e-04	-2.4308529e-03	0.0000000e+00	0.0000000e+00
2.0700	7.2126537e-04	1.0888418e-03	-8.3316429e-04	-2.4144657e-03	0.0000000e+00	0.0000000e+00
2.0720	7.1909130e-04	1.0852244e-03	-8.2835164e-04	-2.3982047e-03	0.0000000e+00	0.0000000e+00
2.0740	7.1692446e-04	1.0816207e-03	-8.2357139e-04	-2.3820687e-03	0.0000000e+00	0.0000000e+00
2.0760	7.1476481e-04	1.0780304e-03	-8.1882329e-04	-2.3660566e-03	0.0000000e+00	0.0000000e+00
2.0780	7.1261233e-04	1.0744536e-03	-8.1410708e-04	-2.3501674e-03	0.0000000e+00	0.0000000e+00
2.0800	7.1046699e-04	1.0708902e-03	-8.0942254e-04	-2.3344000e-03	0.0000000e+00	0.0000000e+00
2.0820	7.0832876e-04	1.0673401e-03	-8.0476940e-04	-2.3187534e-03	0.0000000e+00	0.0000000e+00
2.0840	7.0619762e-04	1.0638032e-03	-8.0014744e-04	-2.3032264e-03	0.0000000e+00	0.0000000e+00
2.0860	7.0407354e-04	1.0602797e-03	-7.9555642e-04	-2.2878182e-03	0.0000000e+00	0.0000000e+00
2.0880	7.0195649e-04	1.0567692e-03	-7.9099609e-04	-2.2725276e-03	0.0000000e+00	0.0000000e+00
2.0900	6.9984645e-04	1.0532719e-03	-7.8646623e-04	-2.2573537e-03	0.0000000e+00	0.0000000e+00
2.0920	6.9774340e-04	1.0497876e-03	-7.8196660e-04	-2.2422954e-03	0.0000000e+00	0.0000000e+00
2.0940	6.9564729e-04	1.0463163e-03	-7.7749697e-04	-2.2273518e-03	0.0000000e+00	0.0000000e+00
2.0960	6.9355812e-04	1.0428580e-03	-7.7305712e-04	-2.2125219e-03	0.0000000e+00	0.0000000e+00
2.0980	6.9147585e-04	1.0394125e-03	-7.6864681e-04	-2.1978047e-03	0.0000000e+00	0.0000000e+00
2.1000	6.8940046e-04	1.0359799e-03	-7.6426582e-04	-2.1831993e-03	0.0000000e+00	0.0000000e+00
2.1020	6.8733193e-04	1.0325600e-03	-7.5991394e-04	-2.1687046e-03	0.0000000e+00	0.0000000e+00
2.1040	6.8527021e-04	1.0291529e-03	-7.5559093e-04	-2.1543198e-03	0.0000000e+00	0.0000000e+00
2.1060	6.8321531e-04	1.0257584e-03	-7.5129659e-04	-2.1400439e-03	0.0000000e+00	0.0000000e+00
2.1080	6.8116717e-04	1.0223765e-03	-7.4703068e-04	-2.1258760e-03	0.0000000e+00	0.0000000e+00
2.1100	6.7912579e-04	1.0190072e-03	-7.4279301e-04	-2.1118152e-03	0.0000000e+00	0.0000000e+00
2.1120	6.7709114e-04	1.0156504e-03	-7.3858335e-04	-2.0978606e-03	0.0000000e+00	0.0000000e+00
2.1140	6.7506318e-04	1.0123060e-03	-7.3440150e-04	-2.0840112e-03	0.0000000e+00	0.0000000e+00
2.1160	6.7304190e-04	1.0089740e-03	-7.3024724e-04	-2.0702662e-03	0.0000000e+00	0.0000000e+00
2.1180	6.7102728e-04	1.0056544e-03	-7.2612036e-04	-2.0566247e-03	0.0000000e+00	0.0000000e+00
2.1200	6.6901928e-04	1.0023471e-03	-7.2202067e-04	-2.0430857e-03	0.0000000e+00	0.0000000e+00
2.1220	6.6701788e-04	9.9905197e-04	-7.1794795e-04	-2.0296486e-03	0.0000000e+00	0.0000000e+00
2.1240	6.6502306e-04	9.9576906e-04	-7.1390201e-04	-2.0163123e-03	0.0000000e+00	0.0000000e+00
2.1260	6.6303480e-04	9.9249827e-04	-7.0988264e-04	-2.0030760e-03	0.0000000e+00	0.0000000e+00
2.1280	6.6105306e-04	9.8923957e-04	-7.0588964e-04	-1.9899390e-03	0.0000000e+00	0.0000000e+00
2.1300	6.5907783e-04	9.8599291e-04	-7.0192282e-04	-1.9769003e-03	0.0000000e+00	0.0000000e+00
2.1320	6.5710908e-04	9.8275822e-04	-6.9798197e-04	-1.9639591e-03	0.0000000e+00	0.0000000e+00
2.1340	6.5514679e-04	9.7953546e-04	-6.9406691e-04	-1.9511146e-03	0.0000000e+00	0.0000000e+00
2.1360	6.5319093e-04	9.7632458e-04	-6.9017745e-04	-1.9383661e-03	0.0000000e+00	0.0000000e+00
2.1380	6.5124148e-04	9.7312553e-04	-6.8631339e-04	-1.9257126e-03	0.0000000e+00	0.0000000e+00
2.1400	6.4929842e-04	9.6993826e-04	-6.8247454e-04	-1.9131534e-03	0.0000000e+00	0.0000000e+00
2.1420	6.4736172e-04	9.6676272e-04	-6.7866071e-04	-1.9006877e-03	0.0000000e+00	0.0000000e+00
2.1440	6.4543136e-04	9.6359886e-04	-6.7487172e-04	-1.8883148e-03	0.0000000e+00	0.0000000e+00
2.1460	6.4350732e-04	9.6044663e-04	-6.7110739e-04	-1.8760338e-03	0.0000000e+00	0.0000000e+00
2.1480	6.4158957e-04	9.5730598e-04	-6.6736753e-04	-1.8638440e-03	0.0000000e+00	0.0000000e+00
2.1500	6.3967809e-04	9.5417687e-04	-6.6365195e-04	-1.8517446e-03	0.0000000e+00	0.0000000e+00
2.1520	6.3777285e-04	9.5105923e-04	-6.5996049e-04	-1.8397349e-03	0.0000000e+00	0.0000000e+00
2.1540	6.3587384e-04	9.4795304e-04	-6.5629296e-04	-1.8278140e-03	0.0000000e+00	0.0000000e+00
2.1560	6.3398103e-04	9.4485823e-04	-6.5264917e-04	-1.8159814e-03	0.0000000e+00	0.0000000e+00
2.1580	6.3209440e-04	9.4177476e-04	-6.4902897e-04	-1.8042362e-03	0.0000000e+00	0.0000000e+00
2.1600	6.3021393e-04	9.3870259e-04	-6.4543217e-04	-1.7925778e-03	0.0000000e+00	0.0000000e+00
2.1620	6.2833958e-04	9.3564165e-04	-6.4185860e-04	-1.7810053e-03	0.0000000e+00	0.0000000e+00
2.1640	6.2647135e-04	9.3259192e-04	-6.3830809e-04	-1.7695181e-03	0.0000000e+00	0.0000000e+00
2.1660	6.2460921e-04	9.2955334e-04	-6.3478047e-04	-1.7581155e-03	0.0000000e+00	0.0000000e+00
2.1680	6.2275313e-04	9.2652586e-04	-6.3127558e-04	-1.7467968e-03	0.0000000e+00	0.0000000e+00
2.1700	6.2090310e-04	9.2350944e-04	-6.2779323e-04	-1.7355613e-03	0.0000000e+00	0.0000000e+00
2.1720	6.1905909e-04	9.2050404e-04	-6.2433328e-04	-1.7244083e-03	0.0000000e+00	0.0000000e+00
2.1740	6.1722107e-04	9.1750959e-04	-6.2089554e-04	-1.7133371e-03	0.0000000e+00	0.0000000e+00
2.1760	6.1538904e-04	9.1452607e-04	-6.1747987e-04	-1.7023470e-03	0.0000000e+00	0.0000000e+00
2.1780	6.1356296e-04	9.1155343e-04	-6.1408610e-04	-1.6914375e-03	0.0000000e+00	0.0000000e+00
2.1800	6.1174282e-04	9.0859161e-04	-6.1071407e-04	-1.6806077e-03	0.0000000e+00	0.0000000e+00
2.1820	6.0992859e-04	9.0564057e-04	-6.0736362e-04	-1.6698571e-03	0.0000000e+00	0.0000000e+00
2.1840	6.0812025e-04	9.0270028e-04	-6.0403459e-04	-1.6591850e-03	0.0000000e+00	0.0000000e+00
2.1860	6.0631778e-04	8.9977068e-04	-6.0072683e-04	-1.6485908e-03	0.0000000e+00	0.0000000e+00
2.1880	6.0452116e-04	8.9685172e-04	-5.9744017e-04	-1.6380738e-03	0.0000000e+00	0.0000000e+00
2.1900	6.0273037e-04	8.9394338e-04	-5.9417448e-04	-1.6276334e-03	0.0000000e+00	0.0000000e+00
2.1920	6.0094538e-04	8.9104560e-04	-5.9092959e-04	-1.6172690e-03	0.0000000e+00	0.0000000e+00
2.1940	5.9916618e-04	8.8815833e-04	-5.8770535e-04	-1.6069799e-03	0.0000000e+00	0.0000000e+00
2.1960	5.9739274e-04	8.8528154e-04	-5.8450162e-04	-1.5967655e-03	0.0000000e+00	0.0000000e+00
2.1980	5.9562504e-04	8.8241518e-04	-5.8131824e-04	-1.5866253e-03	0.0000000e+00	0.0000000e+00
2.2000	5.9386307e-04	8.7955920e-04	-5.7815507e-04	-1.5765586e-03	0.0000000e+00	0.0000000e+00
2.2020	5.9210680e-04	8.7671357e-04	-5.7501196e-04	-1.5665648e-03	0.0000000e+00	0.0000000e+00
2.2040	5.9035621e-04	8.7387824e-04	-5.7188876e-04	-1.5566433e-03	0.0000000e+00	0.0000000e+00
2.2060	5.8861128e-04	8.7105318e-04	-5.6878534e-04	-1.5467936e-03	0.0000000e+00	0.0000000e+00
2.2080	5.8687199e-04	8.6823832e-04	-5.6570154e-04	-1.5370150e-03	0.0000000e+00	0.0000000e+00
2.2100	5.8513832e-04	8.6543365e-04	-5.6263723e-04	-1.5273070e-03	0.0000000e+00	0.0000000e+00
2.2120	5.8341025e-04	8.6263910e-04	-5.5959227e-04	-1.5176690e-03	0.0000000e+00	0.0000000e+00
2.2140	5.8168776e-04	8.5985465e-04	-5.5656651e-04	-1.5081004e-03	0.0000000e+00	0.0000000e+00
2.2160	5.7997082e-04	8.5708024e-04	-5.5355982e-04	-1.4986007e-03	0.0000000e+00	0.0000000e+00
2.2180	5.7825943e-04	8.5431585e-04	-5.5057206e-04	-1.4891693e-03	0.0000000e+00	0.0000000e+00
2.2200	5.7655355e-04	8.5156142e-04	-5.4760310e-04	-1.4798057e-03	0.0000000e+00	0.0000000e+00
2.2220	5.7485318e-04	8.4881691e-04	-5.4465279e-04	-1.4705093e-03	0.0000000e+00	0.0000000e+00
2.2240	5.7315828e-04	8.4608229e-04	-5.4172102e-04	-1.4612796e-03	0.0000000e+00	0.0000000e+00
2.2260	5.7146884e-04	8.4335752e-04	-5.3880763e-04	-1.4521160e-03	0.0000000e+00	0.0000000e+00
2.2280	5.6978484e-04	8.4064255e-04	-5.3591251e-04	-1.4430180e-03	0.0000000e+00	0.0000000e+00
2.2300	5.6810627e-04	8.3793734e-04	-5.3303552e-04	-1.4339851e-03	0.0000000e+00	0.0000000e+00
2.2320	5.6643309e-04	8.3524186e-04	-5.3017652e-04	-1.4250168e-03	0.0000000e+00	0.0000000e+00
2.2340	5.6476529e-04	8.3255606e-04	-5.2733541e-04	-1.4161124e-03	0.0000000e+00	0.0000000e+00
2.2360	5.6310286e-04	8.2987990e-04	-5.2451203e-04	-1.4072717e-03	0.0000000e+00	0.0000000e+00
2.2380	5.6144577e-04	8.2721335e-04	-5.2170628e-04	-1.3984939e-03	0.0000000e+00	0.0000000e+00
2.2400	5.5979400e-04	8.2455637e-04	-5.1891802e-04	-1.3897786e-03	0.0000000e+00	0.0000000e+00
2.2420	5.5814753e-04	8.2190891e-04	-5.1614712e-04	-1.3811253e-03	0.0000000e+00	0.0000000e+00
2.2440	5.5650636e-04	8.1927094e-04	-5.1339347e-04	-1.3725336e-03	0.0000000e+00	0.0000000e+00
2.2460	5.5487044e-04	8.1664241e-04	-5.1065695e-04	-1.3640029e-03	0.0000000e+00	0.0000000e+00
2.2480	5.5323978e-04	8.1402330e-04	-5.0793742e-04	-1.3555327e-03	0.0000000e+00	0.0000000e+00
2.2500	5.5161434e-04	8.1141356e-04	-5.0523478e-04	-1.3471225e-03	0.0000000e+00	0.0000000e+00
2.2520	5.4999412e-04	8.0881315e-04	-5.0254889e-04	-1.3387719e-03	0.0000000e+00	0.0000000e+00
2.2540	5.4837909e-04	8.0622204e-04	-4.9987965e-04	-1.3304805e-03	0.0000000e+00	0.0000000e+00
2.2560	5.4676922e-04	8.0364019e-04	-4.9722693e-04	-1.3222476e-03	0.0000000e+00	0.0000000e+00
2.2580	5.4516452e-04	8.0106755e-04	-4.9459062e-04	-1.3140729e-03	0.0000000e+00	0.0000000e+00
2.2600	5.4356495e-04	7.9850410e-04	-4.9197060e-04	-1.3059560e-03	0.0000000e+00	0.0000000e+00
2.2620	5.4197050e-04	7.9594980e-04	-4.8936676e-04	-1.2978962e-03	0.0000000e+00	0.0000000e+00
2.2640	5.4038114e-04	7.9340460e-04	-4.8677898e-04	-1.2898933e-03	0.0000000e+00	0.0000000e+00
2.2660	5.3879687e-04	7.9086848e-04	-4.8420715e-04	-1.2819467e-03	0.0000000e+00	0.0000000e+00
2.2680	5.3721766e-04	7.8834138e-04	-4.8165115e-04	-1.2740559e-03	0.0000000e+00	0.0000000e+00
2.2700	5.3564350e-04	7.8582329e-04	-4.7911089e-04	-1.2662207e-03	0.0000000e+00	0.0000000e+00
2.2720	5.3407436e-04	7.8331416e-04	-4.7658623e-04	-1.2584404e-03	0.0000000e+00	0.0000000e+00
2.2740	5.3251024e-04	7.8081395e-04	-4.7407709e-04	-1.2507147e-03	0.0000000e+00	0.0000000e+00
2.2760	5.3095110e-04	7.7832264e-04	-4.7158334e-04	-1.2430432e-03	0.0000000e+00	0.0000000e+00
2.2780	5.2939694e-04	7.7584018e-04	-4.6910488e-04	-1.2354254e-03	0.0000000e+00	0.0000000e+00
2.2800	5.2784774e-04	7.7336653e-04	-4.6664160e-04	-1.2278609e-03	0.0000000e+00	0.0000000e+00
2.2820	5.2630347e-04	7.7090167e-04	-4.6419340e-04	-1.2203493e-03	0.0000000e+00	0.0000000e+00
2.2840	5.2476412e-04	7.6844555e-04	-4.6176017e-04	-1.2128902e-03	0.0000000e+00	0.0000000e+00
2.2860	5.2322968e-04	7.6599814e-04	-4.5934181e-04	-1.2054831e-03	0.0000000e+00	0.0000000e+00
2.2880	5.2170012e-04	7.6355941e-04	-4.5693820e-04	-1.1981276e-03	0.0000000e+00	0.0000000e+00
2.2900	5.2017544e-04	7.6112933e-04	-4.5454926e-04	-1.1908234e-03	0.0000000e+00	0.0000000e+00
2.2920	5.1865560e-04	7.5870784e-04	-4.5217488e-04	-1.1835700e-03	0.0000000e+00	0.0000000e+00
2.2940	5.1714060e-04	7.5629493e-04	-4.4981495e-04	-1.1763671e-03	0.0000000e+00	0.0000000e+00
2.2960	5.1563042e-04	7.5389056e-04	-4.4746937e-04	-1.1692142e-03	0.0000000e+00	0.0000000e+00
2.2980	5.1412503e-04	7.5149469e-04	-4.4513806e-04	-1.1621110e-03	0.0000000e+00	0.0000000e+00
2.3000	5.1262443e-04	7.4910729e-04	-4.4282090e-04	-1.1550570e-03	0.0000000e+00	0.0000000e+00
2.3020	5.1112860e-04	7.4672833e-04	-4.4051780e-04	-1.1480520e-03	0.0000000e+00	0.0000000e+00
2.3040	5.0963751e-04	7.4435776e-04	-4.3822866e-04	-1.1410954e-03	0.0000000e+00	0.0000000e+00
2.3060	5.0815116e-04	7.4199557e-04	-4.3595338e-04	-1.1341870e-03	0.0000000e+00	0.0000000e+00
2.3080	5.0666953e-04	7.3964171e-04	-4.3369188e-04	-1.1273263e-03	0.0000000e+00	0.0000000e+00
2.3100	5.0519259e-04	7.3729615e-04	-4.3144405e-04	-1.1205130e-03	0.0000000e+00	0.0000000e+00
2.3120	5.0372034e-04	7.3495885e-04	-4.2920979e-04	-1.1137467e-03	0.0000000e+00	0.0000000e+00
2.3140	5.0225275e-04	7.3262979e-04	-4.2698903e-04	-1.1070271e-03	0.0000000e+00	0.0000000e+00
2.3160	5.0078981e-04	7.3030894e-04	-4.2478165e-04	-1.1003537e-03	0.0000000e+00	0.0000000e+00
2.3180	4.9933151e-04	7.2799625e-04	-4.2258758e-04	-1.0937263e-03	0.0000000e+00	0.0000000e+00
2.3200	4.9787782e-04	7.2569170e-04	-4.2040672e-04	-1.0871445e-03	0.0000000e+00	0.0000000e+00
2.3220	4.9642873e-04	7.2339525e-04	-4.1823897e-04	-1.0806078e-03	0.0000000e+00	0.0000000e+00
2.3240	4.9498423e-04	7.2110687e-04	-4.1608426e-04	-1.0741161e-03	0.0000000e+00	0.0000000e+00
2.3260	4.9354430e-04	7.1882653e-04	-4.1394248e-04	-1.0676689e-03	0.0000000e+00	0.0000000e+00
2.3280	4.9210892e-04	7.1655420e-04	-4.1181355e-04	-1.0612658e-03	0.0000000e+00	0.0000000e+00
2.3300	4.9067808e-04	7.1428985e-04	-4.0969739e-04	-1.0549067e-03	0.0000000e+00	0.0000000e+00
2.3320	4.8925176e-04	7.1203344e-04	-4.0759390e-04	-1.0485910e-03	0.0000000e+00	0.0000000e+00
2.3340	4.8782994e-04	7.0978494e-04	-4.0550299e-04	-1.0423185e-03	0.0000000e+00	0.0000000e+00
2.3360	4.8641261e-04	7.0754432e-04	-4.0342459e-04	-1.0360888e-03	0.0000000e+00	0.0000000e+00
2.3380	4.8499976e-04	7.0531156e-04	-4.0135861e-04	-1.0299016e-03	0.0000000e+00	0.0000000e+00
2.3400	4.8359136e-04	7.0308661e-04	-3.9930496e-04	-1.0237566e-03	0.0000000e+00	0.0000000e+00
2.3420	4.8218741e-04	7.0086944e-04	-3.9726356e-04	-1.0176535e-03	0.0000000e+00	0.0000000e+00
2.3440	4.8078788e-04	6.9866004e-04	-3.9523432e-04	-1.0115920e-03	0.0000000e+00	0.0000000e+00
2.3460	4.7939276e-04	6.9645836e-04	-3.9321716e-04	-1.0055716e-03	0.0000000e+00	0.0000000e+00
2.3480	4.7800204e-04	6.9426438e-04	-3.9121200e-04	-9.9959217e-04	0.0000000e+00	0.0000000e+00
2.3500	4.7661570e-04	6.9207806e-04	-3.8921877e-04	-9.9365333e-04	0.0000000e+00	0.0000000e+00
2.3520	4.7523372e-04	6.8989937e-04	-3.8723736e-04	-9.8775477e-04	0.0000000e+00	0.0000000e+00
2.3540	4.7385610e-04	6.8772829e-04	-3.8526772e-04	-9.8189619e-04	0.0000000e+00	0.0000000e+00
2.3560	4.7248280e-04	6.8556479e-04	-3.8330975e-04	-9.7607729e-04	0.0000000e+00	0.0000000e+00
2.3580	4.7111383e-04	6.8340883e-04	-3.8136338e-04	-9.7029776e-04	0.0000000e+00	0.0000000e+00
2.3600	4.6974916e-04	6.8126038e-04	-3.7942854e-04	-9.6455730e-04	0.0000000e+00	0.0000000e+00
2.3620	4.6838879e-04	6.7911942e-04	-3.7750513e-04	-9.5885562e-04	0.0000000e+00	0.0000000e+00
2.3640	4.6703268e-04	6.7698592e-04	-3.7559309e-04	-9.5319242e-04	0.0000000e+00	0.0000000e+00
2.3660	4.6568084e-04	6.7485984e-04	-3.7369233e-04	-9.4756741e-04	0.0000000e+00	0.0000000e+00
2.3680	4.6433324e-04	6.7274116e-04	-3.7180279e-04	-9.4198031e-04	0.0000000e+00	0.0000000e+00
2.3700	4.6298987e-04	6.7062984e-04	-3.6992439e-04	-9.3643081e-04	0.0000000e+00	0.0000000e+00
2.3720	4.6165071e-04	6.6852587e-04	-3.6805705e-04	-9.3091865e-04	0.0000000e+00	0.0000000e+00
2.3740	4.6031576e-04	6.6642921e-04	-3.6620069e-04	-9.2544353e-04	0.0000000e+00	0.0000000e+00
2.3760	4.5898499e-04	6.6433982e-04	-3.6435525e-04	-9.2000518e-04	0.0000000e+00	0.0000000e+00
2.3780	4.5765839e-04	6.6225769e-04	-3.6252064e-04	-9.1460332e-04	0.0000000e+00	0.0000000e+00
2.3800	4.5633596e-04	6.6018279e-04	-3.6069681e-04	-9.0923767e-04	0.0000000e+00	0.0000000e+00
2.3820	4.5501766e-04	6.5811508e-04	-3.5888367e-04	-9.0390797e-04	0.0000000e+00	0.0000000e+00
2.3840	4.5370349e-04	6.5605454e-04	-3.5708115e-04	-8.9861394e-04	0.0000000e+00	0.0000000e+00
2.3860	4.5239344e-04	6.5400114e-04	-3.5528919e-04	-8.9335531e-04	0.0000000e+00	0.0000000e+00
2.3880	4.5108748e-04	6.5195485e-04	-3.5350771e-04	-8.8813181e-04	0.0000000e+00	0.0000000e+00
2.3900	4.4978561e-04	6.4991565e-04	-3.5173664e-04	-8.8294319e-04	0.0000000e+00	0.0000000e+00
2.3920	4.4848781e-04	6.4788350e-04	-3.4997591e-04	-8.7778918e-04	0.0000000e+00	0.0000000e+00
2.3940	4.4719407e-04	6.4585839e-04	-3.4822546e-04	-8.7266952e-04	0.0000000e+00	0.0000000e+00
2.3960	4.4590438e-04	6.4384027e-04	-3.4648521e-04	-8.6758396e-04	0.0000000e+00	0.0000000e+00
2.3980	4.4461871e-04	6.4182913e-04	-3.4475510e-04	-8.6253223e-04	0.0000000e+00	0.0000000e+00
2.4000	4.4333705e-04	6.3982493e-04	-3.4303506e-04	-8.5751409e-04	0.0000000e+00	0.0000000e+00
2.4020	4.4205940e-04	6.3782766e-04	-3.4132502e-04	-8.5252929e-04	0.0000000e+00	0.0000000e+00
2.4040	4.4078574e-04	6.3583728e-04	-3.3962492e-04	-8.4757757e-04	0.0000000e+00	0.0000000e+00
2.4060	4.3951605e-04	6.3385376e-04	-3.3793469e-04	-8.4265869e-04	0.0000000e+00	0.0000000e+00
2.4080	4.3825032e-04	6.3187709e-04	-3.3625426e-04	-8.3777241e-04	0.0000000e+00	0.0000000e+00
2.4100	4.3698854e-04	6.2990723e-04	-3.3458358e-04	-8.3291848e-04	0.0000000e+00	0.0000000e+00
2.4120	4.3573069e-04	6.2794415e-04	-3.3292257e-04	-8.2809666e-04	0.0000000e+00	0.0000000e+00
2.4140	4.3447676e-04	6.2598784e-04	-3.3127117e-04	-8.2330671e-04	0.0000000e+00	0.0000000e+00
2.4160	4.3322673e-04	6.2403826e-04	-3.2962932e-04	-8.1854839e-04	0.0000000e+00	0.0000000e+00
2.4180	4.3198060e-04	6.2209538e-04	-3.2799696e-04	-8.1382148e-04	0.0000000e+00	0.0000000e+00
2.4200	4.3073834e-04	6.2015919e-04	-3.2637402e-04	-8.0912574e-04	0.0000000e+00	0.0000000e+00
2.4220	4.2949996e-04	6.1822966e-04	-3.2476043e-04	-8.0446093e-04	0.0000000e+00	0.0000000e+00
2.4240	4.2826542e-04	6.1630675e-04	-3.2315615e-04	-7.9982683e-04	0.0000000e+00	0.0000000e+00
2.4260	4.2703472e-04	6.1439045e-04	-3.2156111e-04	-7.9522321e-04	0.0000000e+00	0.0000000e+00
2.4280	4.2580785e-04	6.1248073e-04	-3.1997524e-04	-7.9064985e-04	0.0000000e+00	0.0000000e+00
2.4300	4.2458480e-04	6.1057756e-04	-3.1839849e-04	-7.8610651e-04	0.0000000e+00	0.0000000e+00
2.4320	4.2336554e-04	6.0868092e-04	-3.1683079e-04	-7.8159299e-04	0.0000000e+00	0.0000000e+00
2.4340	4.2215007e-04	6.0679079e-04	-3.1527209e-04	-7.7710906e-04	0.0000000e+00	0.0000000e+00
2.4360	4.2093837e-04	6.0490713e-04	-3.1372234e-04	-7.7265450e-04	0.0000000e+00	0.0000000e+00
2.4380	4.1973044e-04	6.0302992e-04	-3.1218146e-04	-7.6822910e-04	0.0000000e+00	0.0000000e+00
2.4400	4.1852625e-04	6.0115914e-04	-3.1064940e-04	-7.6383263e-04	0.0000000e+00	0.0000000e+00
2.4420	4.1732580e-04	5.9929477e-04	-3.0912611e-04	-7.5946490e-04	0.0000000e+00	0.0000000e+00
2.4440	4.1612907e-04	5.9743677e-04	-3.0761152e-04	-7.5512568e-04	0.0000000e+00	0.0000000e+00
2.4460	4.1493604e-04	5.9558513e-04	-3.0610559e-04	-7.5081478e-04	0.0000000e+00	0.0000000e+00
2.4480	4.1374672e-04	5.9373982e-04	-3.0460824e-04	-7.4653197e-04	0.0000000e+00	0.0000000e+00
2.4500	4.1256108e-04	5.9190082e-04	-3.0311944e-04	-7.4227706e-04	0.0000000e+00	0.0000000e+00
2.4520	4.1137911e-04	5.9006809e-04	-3.0163912e-04	-7.3804984e-04	0.0000000e+00	0.0000000e+00
2.4540	4.1020080e-04	5.8824162e-04	-3.0016722e-04	-7.3385011e-04	0.0000000e+00	0.0000000e+00
2.4560	4.0902614e-04	5.8642139e-04	-2.9870370e-04	-7.2967766e-04	0.0000000e+00	0.0000000e+00
2.4580	4.0785511e-04	5.8460736e-04	-2.9724849e-04	-7.2553230e-04	0.0000000e+00	0.0000000e+00
2.4600	4.0668771e-04	5.8279952e-04	-2.9580155e-04	-7.2141384e-04	0.0000000e+00	0.0000000e+00
2.4620	4.0552391e-04	5.8099784e-04	-2.9436282e-04	-7.1732207e-04	0.0000000e+00	0.0000000e+00
2.4640	4.0436371e-04	5.7920230e-04	-2.9293225e-04	-7.1325679e-04	0.0000000e+00	0.0000000e+00
2.4660	4.0320710e-04	5.7741287e-04	-2.9150978e-04	-7.0921783e-04	0.0000000e+00	0.0000000e+00
2.4680	4.0205406e-04	5.7562954e-04	-2.9009536e-04	-7.0520498e-04	0.0000000e+00	0.0000000e+00
2.4700	4.0090458e-04	5.7385227e-04	-2.8868894e-04	-7.0121806e-04	0.0000000e+00	0.0000000e+00
2.4720	3.9975864e-04	5.7208105e-04	-2.8729047e-04	-6.9725687e-04	0.0000000e+00	0.0000000e+00
2.4740	3.9861625e-04	5.7031584e-04	-2.8589989e-04	-6.9332124e-04	0.0000000e+00	0.0000000e+00
2.4760	3.9747738e-04	5.6855664e-04	-2.8451717e-04	-6.8941097e-04	0.0000000e+00	0.0000000e+00
2.4780	3.9634202e-04	5.6680341e-04	-2.8314223e-04	-6.8552588e-04	0.0000000e+00	0.0000000e+00
2.4800	3.9521016e-04	5.6505614e-04	-2.8177505e-04	-6.8166579e-04	0.0000000e+00	0.0000000e+00
2.4820	3.9408179e-04	5.6331479e-04	-2.8041555e-04	-6.7783052e-04	0.0000000e+00	0.0000000e+00
2.4840	3.9295690e-04	5.6157936e-04	-2.7906371e-04	-6.7401989e-04	0.0000000e+00	0.0000000e+00
2.4860	3.9183547e-04	5.5984981e-04	-2.7771946e-04	-6.7023372e-04	0.0000000e+00	0.0000000e+00
2.4880	3.9071749e-04	5.5812612e-04	-2.7638276e-04	-6.6647184e-04	0.0000000e+00	0.0000000e+00
2.4900	3.8960296e-04	5.5640827e-04	-2.7505355e-04	-6.6273407e-04	0.0000000e+00	0.0000000e+00
2.4920	3.8849186e-04	5.5469624e-04	-2.7373180e-04	-6.5902023e-04	0.0000000e+00	0.0000000e+00
2.4940	3.8738417e-04	5.5299000e-04	-2.7241746e-04	-6.5533016e-04	0.0000000e+00	0.0000000e+00
2.4960	3.8627989e-04	5.5128954e-04	-2.7111047e-04	-6.5166368e-04	0.0000000e+00	0.0000000e+00
2.4980	3.8517901e-04	5.4959483e-04	-2.6981079e-04	-6.4802062e-04	0.0000000e+00	0.0000000e+00
2.5000	3.8408151e-04	5.4790585e-04	-2.6851837e-04	-6.4440082e-04	0.0000000e+00	0.0000000e+00
2.5020	3.8298738e-04	5.4622258e-04	-2.6723317e-04	-6.4080411e-04	0.0000000e+00	0.0000000e+00
2.5040	3.8189662e-04	5.4454500e-04	-2.6595514e-04	-6.3723032e-04	0.0000000e+00	0.0000000e+00
2.5060	3.8080920e-04	5.4287308e-04	-2.6468423e-04	-6.3367929e-04	0.0000000e+00	0.0000000e+00
2.5080	3.7972512e-04	5.4120681e-04	-2.6342041e-04	-6.3015085e-04	0.0000000e+00	0.0000000e+00
2.5100	3.7864437e-04	5.3954616e-04	-2.6216361e-04	-6.2664485e-04	0.0000000e+00	0.0000000e+00
2.5120	3.7756693e-04	5.3789111e-04	-2.6091381e-04	-6.2316112e-04	0.0000000e+00	0.0000000e+00
2.5140	3.7649280e-04	5.3624164e-04	-2.5967095e-04	-6.1969951e-04	0.0000000e+00	0.0000000e+00
2.5160	3.7542196e-04	5.3459773e-04	-2.5843500e-04	-6.1625985e-04	0.0000000e+00	0.0000000e+00
2.5180	3.7435440e-04	5.3295936e-04	-2.5720590e-04	-6.1284200e-04	0.0000000e+00	0.0000000e+00
2.5200	3.7329012e-04	5.3132651e-04	-2.5598362e-04	-6.0944579e-04	0.0000000e+00	0.0000000e+00
2.5220	3.7222909e-04	5.2969915e-04	-2.5476810e-04	-6.0607107e-04	0.0000000e+00	0.0000000e+00
2.5240	3.7117132e-04	5.2807727e-04	-2.5355932e-04	-6.0271769e-04	0.0000000e+00	0.0000000e+00
2.5260	3.7011678e-04	5.2646084e-04	-2.5235722e-04	-5.9938550e-04	0.0000000e+00	0.0000000e+00
2.5280	3.6906547e-04	5.2484985e-04	-2.5116176e-04	-5.9607434e-04	0.0000000e+00	0.0000000e+00
2.5300	3.6801738e-04	5.2324427e-04	-2.4997291e-04	-5.9278407e-04	0.0000000e+00	0.0000000e+00
2.5320	3.6697249e-04	5.2164408e-04	-2.4879061e-04	-5.8951454e-04	0.0000000e+00	0.0000000e+00
2.5340	3.6593080e-04	5.2004927e-04	-2.4761483e-04	-5.8626560e-04	0.0000000e+00	0.0000000e+00
2.5360	3.6489229e-04	5.1845981e-04	-2.4644554e-04	-5.8303710e-04	0.0000000e+00	0.0000000e+00
2.5380	3.6385696e-04	5.1687569e-04	-2.4528267e-04	-5.7982891e-04	0.0000000e+00	0.0000000e+00
2.5400	3.6282478e-04	5.1529687e-04	-2.4412621e-04	-5.7664088e-04	0.0000000e+00	0.0000000e+00
2.5420	3.6179577e-04	5.1372336e-04	-2.4297610e-04	-5.7347286e-04	0.0000000e+00	0.0000000e+00
2.5440	3.6076989e-04	5.1215511e-04	-2.4183230e-04	-5.7032471e-04	0.0000000e+00	0.0000000e+00
2.5460	3.5974714e-04	5.1059212e-04	-2.4069478e-04	-5.6719630e-04	0.0000000e+00	0.0000000e+00
2.5480	3.5872752e-04	5.0903436e-04	-2.3956350e-04	-5.6408749e-04	0.0000000e+00	0.0000000e+00
2.5500	3.5771100e-04	5.0748181e-04	-2.3843842e-04	-5.6099813e-04	0.0000000e+00	0.0000000e+00
2.5520	3.5669759e-04	5.0593446e-04	-2.3731950e-04	-5.5792809e-04	0.0000000e+00	0.0000000e+00
2.5540	3.5568726e-04	5.0439229e-04	-2.3620670e-04	-5.5487724e-04	0.0000000e+00	0.0000000e+00
2.5560	3.5468001e-04	5.0285527e-04	-2.3509998e-04	-5.5184544e-04	0.0000000e+00	0.0000000e+00
2.5580	3.5367583e-04	5.0132339e-04	-2.3399930e-04	-5.4883255e-04	0.0000000e+00	0.0000000e+00
2.5600	3.5267472e-04	4.9979663e-04	-2.3290463e-04	-5.4583845e-04	0.0000000e+00	0.0000000e+00
2.5620	3.5167664e-04	4.9827496e-04	-2.3181594e-04	-5.4286300e-04	0.0000000e+00	0.0000000e+00
2.5640	3.5068161e-04	4.9675837e-04	-2.3073317e-04	-5.3990606e-04	0.0000000e+00	0.0000000e+00
2.5660	3.4968961e-04	4.9524685e-04	-2.2965630e-04	-5.3696753e-04	0.0000000e+00	0.0000000e+00
2.5680	3.4870062e-04	4.9374036e-04	-2.2858529e-04	-5.3404725e-04	0.0000000e+00	0.0000000e+00
2.5700	3.4771464e-04	4.9223890e-04	-2.2752010e-04	-5.3114511e-04	0.0000000e+00	0.0000000e+00
2.5720	3.4673166e-04	4.9074245e-04	-2.2646069e-04	-5.2826098e-04	0.0000000e+00	0.0000000e+00
2.5740	3.4575167e-04	4.8925097e-04	-2.2540704e-04	-5.2539473e-04	0.0000000e+00	0.0000000e+00
2.5760	3.4477466e-04	4.8776447e-04	-2.2435910e-04	-5.2254624e-04	0.0000000e+00	0.0000000e+00
2.5780	3.4380061e-04	4.8628291e-04	-2.2331684e-04	-5.1971538e-04	0.0000000e+00	0.0000000e+00
2.5800	3.4282952e-04	4.8480628e-04	-2.2228023e-04	-5.1690204e-04	0.0000000e+00	0.0000000e+00
2.5820	3.4186138e-04	4.8333457e-04	-2.2124923e-04	-5.1410609e-04	0.0000000e+00	0.0000000e+00
2.5840	3.4089618e-04	4.8186775e-04	-2.2022379e-04	-5.1132740e-04	0.0000000e+00	0.0000000e+00
2.5860	3.3993391e-04	4.8040580e-04	-2.1920390e-04	-5.0856587e-04	0.0000000e+00	0.0000000e+00
2.5880	3.3897455e-04	4.7894871e-04	-2.1818952e-04	-5.0582137e-04	0.0000000e+00	0.0000000e+00
2.5900	3.3801811e-04	4.7749646e-04	-2.1718061e-04	-5.0309378e-04	0.0000000e+00	0.0000000e+00
2.5920	3.3706456e-04	4.7604903e-04	-2.1617713e-04	-5.0038298e-04	0.0000000e+00	0.0000000e+00
2.5940	3.3611391e-04	4.7460641e-04	-2.1517906e-04	-4.9768887e-04	0.0000000e+00	0.0000000e+00
2.5960	3.3516613e-04	4.7316857e-04	-2.1418637e-04	-4.9501132e-04	0.0000000e+00	0.0000000e+00
2.5980	3.3422123e-04	4.7173550e-04	-2.1319901e-04	-4.9235022e-04	0.0000000e+00	0.0000000e+00
2.6000	3.3327919e-04	4.7030718e-04	-2.1221696e-04	-4.8970545e-04	0.0000000e+00	0.0000000e+00
2.6020	3.3234000e-04	4.6888359e-04	-2.1124018e-04	-4.8707691e-04	0.0000000e+00	0.0000000e+00
2.6040	3.3140365e-04	4.6746471e-04	-2.1026864e-04	-4.8446448e-04	0.0000000e+00	0.0000000e+00
2.6060	3.3047014e-04	4.6605054e-04	-2.0930231e-04	-4.8186804e-04	0.0000000e+00	0.0000000e+00
2.6080	3.2953945e-04	4.6464104e-04	-2.0834115e-04	-4.7928750e-04	0.0000000e+00	0.0000000e+00
2.6100	3.2861157e-04	4.6323621e-04	-2.0738515e-04	-4.7672274e-04	0.0000000e+00	0.0000000e+00
2.6120	3.2768650e-04	4.6183603e-04	-2.0643425e-04	-4.7417365e-04	0.0000000e+00	0.0000000e+00
2.6140	3.2676422e-04	4.6044047e-04	-2.0548844e-04	-4.7164013e-04	0.0000000e+00	0.0000000e+00
2.6160	3.2584473e-04	4.5904953e-04	-2.0454768e-04	-4.6912207e-04	0.0000000e+00	0.0000000e+00
2.6180	3.2492802e-04	4.5766318e-04	-2.0361194e-04	-4.6661935e-04	0.0000000e+00	0.0000000e+00
2.6200	3.2401408e-04	4.5628140e-04	-2.0268119e-04	-4.6413189e-04	0.0000000e+00	0.0000000e+00
2.6220	3.2310289e-04	4.5490419e-04	-2.0175541e-04	-4.6165956e-04	0.0000000e+00	0.0000000e+00
2.6240	3.2219446e-04	4.5353153e-04	-2.0083455e-04	-4.5920227e-04	0.0000000e+00	0.0000000e+00
2.6260	3.2128876e-04	4.5216339e-04	-1.9991859e-04	-4.5675992e-04	0.0000000e+00	0.0000000e+00
2.6280	3.2038580e-04	4.5079976e-04	-1.9900750e-04	-4.5433241e-04	0.0000000e+00	0.0000000e+00
2.6300	3.1948556e-04	4.4944063e-04	-1.9810125e-04	-4.5191962e-04	0.0000000e+00	0.0000000e+00
2.6320	3.1858804e-04	4.4808597e-04	-1.9719981e-04	-4.4952147e-04	0.0000000e+00	0.0000000e+00
2.6340	3.1769322e-04	4.4673578e-04	-1.9630315e-04	-4.4713785e-04	0.0000000e+00	0.0000000e+00
2.6360	3.1680109e-04	4.4539003e-04	-1.9541125e-04	-4.4476866e-04	0.0000000e+00	0.0000000e+00
2.6380	3.1591165e-04	4.4404871e-04	-1.9452407e-04	-4.4241381e-04	0.0000000e+00	0.0000000e+00
2.6400	3.1502489e-04	4.4271180e-04	-1.9364158e-04	-4.4007320e-04	0.0000000e+00	0.0000000e+00
2.6420	3.1414080e-04	4.4137929e-04	-1.9276376e-04	-4.3774672e-04	0.0000000e+00	0.0000000e+00
2.6440	3.1325937e-04	4.4005116e-04	-1.9189059e-04	-4.3543430e-04	0.0000000e+00	0.0000000e+00
2.6460	3.1238059e-04	4.3872740e-04	-1.9102202e-04	-4.3313582e-04	0.0000000e+00	0.0000000e+00
2.6480	3.1150446e-04	4.3740798e-04	-1.9015803e-04	-4.3085119e-04	0.0000000e+00	0.0000000e+00
2.6500	3.1063096e-04	4.3609289e-04	-1.8929860e-04	-4.2858033e-04	0.0000000e+00	0.0000000e+00
2.6520	3.0976009e-04	4.3478213e-04	-1.8844370e-04	-4.2632313e-04	0.0000000e+00	0.0000000e+00
2.6540	3.0889183e-04	4.3347566e-04	-1.8759330e-04	-4.2407951e-04	0.0000000e+00	0.0000000e+00
2.6560	3.0802618e-04	4.3217348e-04	-1.8674738e-04	-4.2184938e-04	0.0000000e+00	0.0000000e+00
2.6580	3.0716313e-04	4.3087557e-04	-1.8590590e-04	-4.1963263e-04	0.0000000e+00	0.0000000e+00
2.6600	3.0630267e-04	4.2958191e-04	-1.8506884e-04	-4.1742919e-04	0.0000000e+00	0.0000000e+00
2.6620	3.0544480e-04	4.2829249e-04	-1.8423617e-04	-4.1523896e-04	0.0000000e+00	0.0000000e+00
2.6640	3.0458950e-04	4.2700729e-04	-1.8340787e-04	-4.1306185e-04	0.0000000e+00	0.0000000e+00
2.6660	3.0373677e-04	4.2572630e-04	-1.8258391e-04	-4.1089778e-04	0.0000000e+00	0.0000000e+00
2.6680	3.0288659e-04	4.2444951e-04	-1.8176427e-04	-4.0874665e-04	0.0000000e+00	0.0000000e+00
2.6700	3.0203897e-04	4.2317689e-04	-1.8094892e-04	-4.0660839e-04	0.0000000e+00	0.0000000e+00
2.6720	3.0119388e-04	4.2190843e-04	-1.8013783e-04	-4.0448290e-04	0.0000000e+00	0.0000000e+00
2.6740	3.0035133e-04	4.2064412e-04	-1.7933098e-04	-4.0237009e-04	0.0000000e+00	0.0000000e+00
2.6760	2.9951130e-04	4.1938395e-04	-1.7852834e-04	-4.0026989e-04	0.0000000e+00	0.0000000e+00
2.6780	2.9867379e-04	4.1812789e-04	-1.7772989e-04	-3.9818221e-04	0.0000000e+00	0.0000000e+00
2.6800	2.9783879e-04	4.1687593e-04	-1.7693560e-04	-3.9610696e-04	0.0000000e+00	0.0000000e+00
2.6820	2.9700629e-04	4.1562805e-04	-1.7614546e-04	-3.9404407e-04	0.0000000e+00	0.0000000e+00
2.6840	2.9617628e-04	4.1438425e-04	-1.7535942e-04	-3.9199344e-04	0.0000000e+00	0.0000000e+00
2.6860	2.9534875e-04	4.1314451e-04	-1.7457747e-04	-3.8995500e-04	0.0000000e+00	0.0000000e+00
2.6880	2.9452369e-04	4.1190881e-04	-1.7379959e-04	-3.8792866e-04	0.0000000e+00	0.0000000e+00
2.6900	2.9370111e-04	4.1067714e-04	-1.7302575e-04	-3.8591435e-04	0.0000000e+00	0.0000000e+00
2.6920	2.9288098e-04	4.0944948e-04	-1.7225593e-04	-3.8391198e-04	0.0000000e+00	0.0000000e+00
2.6940	2.9206331e-04	4.0822583e-04	-1.7149010e-04	-3.8192147e-04	0.0000000e+00	0.0000000e+00
2.6960	2.9124808e-04	4.0700615e-04	-1.7072823e-04	-3.7994276e-04	0.0000000e+00	0.0000000e+00
2.6980	2.9043528e-04	4.0579045e-04	-1.6997032e-04	-3.7797574e-04	0.0000000e+00	0.0000000e+00
2.7000	2.8962491e-04	4.0457870e-04	-1.6921632e-04	-3.7602036e-04	0.0000000e+00	0.0000000e+00
2.7020	2.8881696e-04	4.0337089e-04	-1.6846623e-04	-3.7407653e-04	0.0000000e+00	0.0000000e+00
2.7040	2.8801143e-04	4.0216701e-04	-1.6772001e-04	-3.7214418e-04	0.0000000e+00	0.0000000e+00
2.7060	2.8720829e-04	4.0096705e-04	-1.6697764e-04	-3.7022322e-04	0.0000000e+00	0.0000000e+00
2.7080	2.8640756e-04	3.9977098e-04	-1.6623911e-04	-3.6831359e-04	0.0000000e+00	0.0000000e+00
2.7100	2.8560921e-04	3.9857880e-04	-1.6550438e-04	-3.6641520e-04	0.0000000e+00	0.0000000e+00
2.7120	2.8481324e-04	3.9739049e-04	-1.6477344e-04	-3.6452799e-04	0.0000000e+00	0.0000000e+00
2.7140	2.8401964e-04	3.9620604e-04	-1.6404626e-04	-3.6265188e-04	0.0000000e+00	0.0000000e+00
2.7160	2.8322841e-04	3.9502543e-04	-1.6332282e-04	-3.6078679e-04	0.0000000e+00	0.0000000e+00
2.7180	2.8243954e-04	3.9384865e-04	-1.6260311e-04	-3.5893266e-04	0.0000000e+00	0.0000000e+00
2.7200	2.8165301e-04	3.9267568e-04	-1.6188709e-04	-3.5708941e-04	0.0000000e+00	0.0000000e+00
2.7220	2.8086883e-04	3.9150652e-04	-1.6117474e-04	-3.5525697e-04	0.0000000e+00	0.0000000e+00
2.7240	2.8008699e-04	3.9034114e-04	-1.6046605e-04	-3.5343527e-04	0.0000000e+00	0.0000000e+00
2.7260	2.7930747e-04	3.8917954e-04	-1.5976099e-04	-3.5162424e-04	0.0000000e+00	0.0000000e+00
2.7280	2.7853027e-04	3.8802170e-04	-1.5905955e-04	-3.4982380e-04	0.0000000e+00	0.0000000e+00
2.7300	2.7775538e-04	3.8686761e-04	-1.5836169e-04	-3.4803389e-04	0.0000000e+00	0.0000000e+00
2.7320	2.7698279e-04	3.8571725e-04	-1.5766741e-04	-3.4625444e-04	0.0000000e+00	0.0000000e+00
2.7340	2.7621250e-04	3.8457062e-04	-1.5697667e-04	-3.4448538e-04	0.0000000e+00	0.0000000e+00
2.7360	2.7544451e-04	3.8342769e-04	-1.5628946e-04	-3.4272664e-04	0.0000000e+00	0.0000000e+00
2.7380	2.7467879e-04	3.8228845e-04	-1.5560575e-04	-3.4097816e-04	0.0000000e+00	0.0000000e+00
2.7400	2.7391535e-04	3.8115290e-04	-1.5492554e-04	-3.3923986e-04	0.0000000e+00	0.0000000e+00
2.7420	2.7315418e-04	3.8002101e-04	-1.5424879e-04	-3.3751168e-04	0.0000000e+00	0.0000000e+00
2.7440	2.7239526e-04	3.7889278e-04	-1.5357548e-04	-3.3579356e-04	0.0000000e+00	0.0000000e+00
2.7460	2.7163860e-04	3.7776819e-04	-1.5290561e-04	-3.3408542e-04	0.0000000e+00	0.0000000e+00
2.7480	2.7088419e-04	3.7664723e-04	-1.5223914e-04	-3.3238721e-04	0.0000000e+00	0.0000000e+00
2.7500	2.7013201e-04	3.7552989e-04	-1.5157605e-04	-3.3069885e-04	0.0000000e+00	0.0000000e+00
2.7520	2.6938207e-04	3.7441614e-04	-1.5091633e-04	-3.2902029e-04	0.0000000e+00	0.0000000e+00
2.7540	2.6863435e-04	3.7330599e-04	-1.5025996e-04	-3.2735146e-04	0.0000000e+00	0.0000000e+00
2.7560	2.6788884e-04	3.7219941e-04	-1.4960692e-04	-3.2569229e-04	0.0000000e+00	0.0000000e+00
2.7580	2.6714555e-04	3.7109640e-04	-1.4895719e-04	-3.2404273e-04	0.0000000e+00	0.0000000e+00
2.7600	2.6640445e-04	3.6999694e-04	-1.4831074e-04	-3.2240271e-04	0.0000000e+00	0.0000000e+00
2.7620	2.6566556e-04	3.6890102e-04	-1.4766757e-04	-3.2077216e-04	0.0000000e+00	0.0000000e+00
2.7640	2.6492885e-04	3.6780863e-04	-1.4702765e-04	-3.1915104e-04	0.0000000e+00	0.0000000e+00
2.7660	2.6419432e-04	3.6671975e-04	-1.4639096e-04	-3.1753927e-04	0.0000000e+00	0.0000000e+00
2.7680	2.6346197e-04	3.6563437e-04	-1.4575749e-04	-3.1593679e-04	0.0000000e+00	0.0000000e+00
2.7700	2.6273178e-04	3.6455248e-04	-1.4512721e-04	-3.1434356e-04	0.0000000e+00	0.0000000e+00
2.7720	2.6200375e-04	3.6347406e-04	-1.4450011e-04	-3.1275949e-04	0.0000000e+00	0.0000000e+00
2.7740	2.6127788e-04	3.6239912e-04	-1.4387616e-04	-3.1118454e-04	0.0000000e+00	0.0000000e+00
2.7760	2.6055415e-04	3.6132762e-04	-1.4325536e-04	-3.0961865e-04	0.0000000e+00	0.0000000e+00
2.7780	2.5983257e-04	3.6025956e-04	-1.4263768e-04	-3.0806176e-04	0.0000000e+00	0.0000000e+00
2.7800	2.5911311e-04	3.5919493e-04	-1.4202311e-04	-3.0651381e-04	0.0000000e+00	0.0000000e+00
2.7820	2.5839579e-04	3.5813371e-04	-1.4141162e-04	-3.0497474e-04	0.0000000e+00	0.0000000e+00
2.7840	2.5768058e-04	3.5707590e-04	-1.4080320e-04	-3.0344450e-04	0.0000000e+00	0.0000000e+00
2.7860	2.5696748e-04	3.5602148e-04	-1.4019784e-04	-3.0192302e-04	0.0000000e+00	0.0000000e+00
2.7880	2.5625649e-04	3.5497044e-04	-1.3959551e-04	-3.0041026e-04	0.0000000e+00	0.0000000e+00
2.7900	2.5554760e-04	3.5392276e-04	-1.3899619e-04	-2.9890615e-04	0.0000000e+00	0.0000000e+00
2.7920	2.5484080e-04	3.5287844e-04	-1.3839988e-04	-2.9741064e-04	0.0000000e+00	0.0000000e+00
2.7940	2.5413608e-04	3.5183747e-04	-1.3780654e-04	-2.9592368e-04	0.0000000e+00	0.0000000e+00
2.7960	2.5343344e-04	3.5079982e-04	-1.3721617e-04	-2.9444521e-04	0.0000000e+00	0.0000000e+00
2.7980	2.5273288e-04	3.4976550e-04	-1.3662876e-04	-2.9297517e-04	0.0000000e+00	0.0000000e+00
2.8000	2.5203438e-04	3.4873448e-04	-1.3604427e-04	-2.9151352e-04	0.0000000e+00	0.0000000e+00
2.8020	2.5133794e-04	3.4770676e-04	-1.3546270e-04	-2.9006019e-04	0.0000000e+00	0.0000000e+00
2.8040	2.5064355e-04	3.4668232e-04	-1.3488402e-04	-2.8861514e-04	0.0000000e+00	0.0000000e+00
2.8060	2.4995121e-04	3.4566116e-04	-1.3430823e-04	-2.8717830e-04	0.0000000e+00	0.0000000e+00
2.8080	2.4926090e-04	3.4464326e-04	-1.3373530e-04	-2.8574964e-04	0.0000000e+00	0.0000000e+00
2.8100	2.4857263e-04	3.4362861e-04	-1.3316523e-04	-2.8432909e-04	0.0000000e+00	0.0000000e+00
2.8120	2.4788639e-04	3.4261719e-04	-1.3259798e-04	-2.8291661e-04	0.0000000e+00	0.0000000e+00
2.8140	2.4720216e-04	3.4160901e-04	-1.3203355e-04	-2.8151215e-04	0.0000000e+00	0.0000000e+00
2.8160	2.4651995e-04	3.4060404e-04	-1.3147193e-04	-2.8011564e-04	0.0000000e+00	0.0000000e+00
2.8180	2.4583974e-04	3.3960227e-04	-1.3091309e-04	-2.7872704e-04	0.0000000e+00	0.0000000e+00
2.8200	2.4516154e-04	3.3860370e-04	-1.3035701e-04	-2.7734631e-04	0.0000000e+00	0.0000000e+00
2.8220	2.4448533e-04	3.3760831e-04	-1.2980370e-04	-2.7597339e-04	0.0000000e+00	0.0000000e+00
2.8240	2.4381110e-04	3.3661609e-04	-1.2925312e-04	-2.7460823e-04	0.0000000e+00	0.0000000e+00
2.8260	2.4313886e-04	3.3562703e-04	-1.2870526e-04	-2.7325078e-04	0.0000000e+00	0.0000000e+00
2.8280	2.4246859e-04	3.3464112e-04	-1.2816011e-04	-2.7190099e-04	0.0000000e+00	0.0000000e+00
2.8300	2.4180029e-04	3.3365835e-04	-1.2761765e-04	-2.7055882e-04	0.0000000e+00	0.0000000e+00
2.8320	2.4113396e-04	3.3267870e-04	-1.2707787e-04	-2.6922422e-04	0.0000000e+00	0.0000000e+00
2.8340	2.4046958e-04	3.3170217e-04	-1.2654075e-04	-2.6789713e-04	0.0000000e+00	0.0000000e+00
2.8360	2.3980714e-04	3.3072875e-04	-1.2600627e-04	-2.6657751e-04	0.0000000e+00	0.0000000e+00
2.8380	2.3914666e-04	3.2975841e-04	-1.2547443e-04	-2.6526532e-04	0.0000000e+00	0.0000000e+00
2.8400	2.3848811e-04	3.2879116e-04	-1.2494521e-04	-2.6396050e-04	0.0000000e+00	0.0000000e+00
2.8420	2.3783149e-04	3.2782699e-04	-1.2441859e-04	-2.6266302e-04	0.0000000e+00	0.0000000e+00
2.8440	2.3717680e-04	3.2686587e-04	-1.2389455e-04	-2.6137281e-04	0.0000000e+00	0.0000000e+00
2.8460	2.3652403e-04	3.2590780e-04	-1.2337309e-04	-2.6008985e-04	0.0000000e+00	0.0000000e+00
2.8480	2.3587317e-04	3.2495278e-04	-1.2285419e-04	-2.5881407e-04	0.0000000e+00	0.0000000e+00
2.8500	2.3522421e-04	3.2400078e-04	-1.2233783e-04	-2.5754545e-04	0.0000000e+00	0.0000000e+00
2.8520	2.3457716e-04	3.2305181e-04	-1.2182400e-04	-2.5628392e-04	0.0000000e+00	0.0000000e+00
2.8540	2.3393200e-04	3.2210584e-04	-1.2131269e-04	-2.5502945e-04	0.0000000e+00	0.0000000e+00
2.8560	2.3328874e-04	3.2116287e-04	-1.2080388e-04	-2.5378199e-04	0.0000000e+00	0.0000000e+00
2.8580	2.3264735e-04	3.2022288e-04	-1.2029756e-04	-2.5254151e-04	0.0000000e+00	0.0000000e+00
2.8600	2.3200784e-04	3.1928588e-04	-1.1979371e-04	-2.5130794e-04	0.0000000e+00	0.0000000e+00
2.8620	2.3137020e-04	3.1835184e-04	-1.1929232e-04	-2.5008126e-04	0.0000000e+00	0.0000000e+00
2.8640	2.3073443e-04	3.1742075e-04	-1.1879338e-04	-2.4886142e-04	0.0000000e+00	0.0000000e+00
2.8660	2.3010052e-04	3.1649261e-04	-1.1829687e-04	-2.4764837e-04	0.0000000e+00	0.0000000e+00
2.8680	2.2946846e-04	3.1556741e-04	-1.1780278e-04	-2.4644207e-04	0.0000000e+00	0.0000000e+00
2.8700	2.2883825e-04	3.1464513e-04	-1.1731110e-04	-2.4524248e-04	0.0000000e+00	0.0000000e+00
2.8720	2.2820988e-04	3.1372577e-04	-1.1682181e-04	-2.4404957e-04	0.0000000e+00	0.0000000e+00
2.8740	2.2758334e-04	3.1280932e-04	-1.1633489e-04	-2.4286328e-04	0.0000000e+00	0.0000000e+00
2.8760	2.2695864e-04	3.1189575e-04	-1.1585035e-04	-2.4168357e-04	0.0000000e+00	0.0000000e+00
2.8780	2.2633576e-04	3.1098508e-04	-1.1536815e-04	-2.4051041e-04	0.0000000e+00	0.0000000e+00
2.8800	2.2571470e-04	3.1007728e-04	-1.1488830e-04	-2.3934375e-04	0.0000000e+00	0.0000000e+00
2.8820	2.2509545e-04	3.0917234e-04	-1.1441078e-04	-2.3818356e-04	0.0000000e+00	0.0000000e+00
2.8840	2.2447801e-04	3.0827026e-04	-1.1393556e-04	-2.3702979e-04	0.0000000e+00	0.0000000e+00
2.8860	2.2386236e-04	3.0737102e-04	-1.1346265e-04	-2.3588240e-04	0.0000000e+00	0.0000000e+00
2.8880	2.2324852e-04	3.0647462e-04	-1.1299203e-04	-2.3474135e-04	0.0000000e+00	0.0000000e+00
2.8900	2.2263646e-04	3.0558104e-04	-1.1252368e-04	-2.3360661e-04	0.0000000e+00	0.0000000e+00
2.8920	2.2202619e-04	3.0469028e-04	-1.1205760e-04	-2.3247813e-04	0.0000000e+00	0.0000000e+00
2.8940	2.2141770e-04	3.0380233e-04	-1.1159377e-04	-2.3135588e-04	0.0000000e+00	0.0000000e+00
2.8960	2.2081098e-04	3.0291717e-04	-1.1113217e-04	-2.3023981e-04	0.0000000e+00	0.0000000e+00
2.8980	2.2020603e-04	3.0203479e-04	-1.1067280e-04	-2.2912990e-04	0.0000000e+00	0.0000000e+00
2.9000	2.1960284e-04	3.0115520e-04	-1.1021565e-04	-2.2802609e-04	0.0000000e+00	0.0000000e+00
2.9020	2.1900141e-04	3.0027837e-04	-1.0976069e-04	-2.2692836e-04	0.0000000e+00	0.0000000e+00
2.9040	2.1840173e-04	2.9940430e-04	-1.0930793e-04	-2.2583666e-04	0.0000000e+00	0.0000000e+00
2.9060	2.1780379e-04	2.9853298e-04	-1.0885734e-04	-2.2475096e-04	0.0000000e+00	0.0000000e+00
2.9080	2.1720759e-04	2.9766439e-04	-1.0840892e-04	-2.2367122e-04	0.0000000e+00	0.0000000e+00
2.9100	2.1661313e-04	2.9679854e-04	-1.0796265e-04	-2.2259740e-04	0.0000000e+00	0.0000000e+00
2.9120	2.1602040e-04	2.9593540e-04	-1.0751853e-04	-2.2152947e-04	0.0000000e+00	0.0000000e+00
2.9140	2.1542939e-04	2.9507498e-04	-1.0707653e-04	-2.2046740e-04	0.0000000e+00	0.0000000e+00
2.9160	2.1484009e-04	2.9421725e-04	-1.0663666e-04	-2.1941114e-04	0.0000000e+00	0.0000000e+00
2.9180	2.1425252e-04	2.9336222e-04	-1.0619888e-04	-2.1836065e-04	0.0000000e+00	0.0000000e+00
2.9200	2.1366664e-04	2.9250987e-04	-1.0576321e-04	-2.1731592e-04	0.0000000e+00	0.0000000e+00
2.9220	2.1308247e-04	2.9166020e-04	-1.0532962e-04	-2.1627689e-04	0.0000000e+00	0.0000000e+00
2.9240	2.1250000e-04	2.9081318e-04	-1.0489810e-04	-2.1524353e-04	0.0000000e+00	0.0000000e+00
2.9260	2.1191922e-04	2.8996883e-04	-1.0446864e-04	-2.1421581e-04	0.0000000e+00	0.0000000e+00
2.9280	2.1134012e-04	2.8912711e-04	-1.0404123e-04	-2.1319370e-04	0.0000000e+00	0.0000000e+00
2.9300	2.1076271e-04	2.8828804e-04	-1.0361586e-04	-2.1217715e-04	0.0000000e+00	0.0000000e+00
2.9320	2.1018697e-04	2.8745159e-04	-1.0319252e-04	-2.1116614e-04	0.0000000e+00	0.0000000e+00
2.9340	2.0961290e-04	2.8661776e-04	-1.0277119e-04	-2.1016064e-04	0.0000000e+00	0.0000000e+00
2.9360	2.0904050e-04	2.8578654e-04	-1.0235187e-04	-2.0916060e-04	0.0000000e+00	0.0000000e+00
2.9380	2.0846975e-04	2.8495792e-04	-1.0193455e-04	-2.0816599e-04	0.0000000e+00	0.0000000e+00
2.9400	2.0790066e-04	2.8413189e-04	-1.0151920e-04	-2.0717679e-04	0.0000000e+00	0.0000000e+00
2.9420	2.0733322e-04	2.8330845e-04	-1.0110584e-04	-2.0619296e-04	0.0000000e+00	0.0000000e+00
2.9440	2.0676743e-04	2.8248758e-04	-1.0069443e-04	-2.0521446e-04	0.0000000e+00	0.0000000e+00
2.9460	2.0620327e-04	2.8166927e-04	-1.0028497e-04	-2.0424126e-04	0.0000000e+00	0.0000000e+00
2.9480	2.0564075e-04	2.8085352e-04	-9.9877460e-05	-2.0327334e-04	0.0000000e+00	0.0000000e+00
2.9500	2.0507986e-04	2.8004032e-04	-9.9471877e-05	-2.0231065e-04	0.0000000e+00	0.0000000e+00
2.9520	2.0452059e-04	2.7922966e-04	-9.9068214e-05	-2.0135317e-04	0.0000000e+00	0.0000000e+00
2.9540	2.0396294e-04	2.7842152e-04	-9.8666461e-05	-2.0040087e-04	0.0000000e+00	0.0000000e+00
2.9560	2.0340690e-04	2.7761591e-04	-9.8266607e-05	-1.9945371e-04	0.0000000e+00	0.0000000e+00
2.9580	2.0285247e-04	2.7681281e-04	-9.7868643e-05	-1.9851166e-04	0.0000000e+00	0.0000000e+00
2.9600	2.0229965e-04	2.7601221e-04	-9.7472557e-05	-1.9757469e-04	0.0000000e+00	0.0000000e+00
2.9620	2.0174842e-04	2.7521411e-04	-9.7078341e-05	-1.9664278e-04	0.0000000e+00	0.0000000e+00
2.9640	2.0119879e-04	2.7441850e-04	-9.6685983e-05	-1.9571588e-04	0.0000000e+00	0.0000000e+00
2.9660	2.0065074e-04	2.7362537e-04	-9.6295474e-05	-1.9479398e-04	0.0000000e+00	0.0000000e+00
2.9680	2.0010428e-04	2.7283470e-04	-9.5906804e-05	-1.9387703e-04	0.0000000e+00	0.0000000e+00
2.9700	1.9955940e-04	2.7204650e-04	-9.5519962e-05	-1.9296501e-04	0.0000000e+00	0.0000000e+00
2.9720	1.9901610e-04	2.7126075e-04	-9.5134940e-05	-1.9205790e-04	0.0000000e+00	0.0000000e+00
2.9740	1.9847436e-04	2.7047745e-04	-9.4751728e-05	-1.9115565e-04	0.0000000e+00	0.0000000e+00
2.9760	1.9793419e-04	2.6969658e-04	-9.4370314e-05	-1.9025824e-04	0.0000000e+00	0.0000000e+00
2.9780	1.9739557e-04	2.6891814e-04	-9.3990691e-05	-1.8936565e-04	0.0000000e+00	0.0000000e+00
2.9800	1.9685851e-04	2.6814213e-04	-9.3612849e-05	-1.8847783e-04	0.0000000e+00	0.0000000e+00
2.9820	1.9632300e-04	2.6736852e-04	-9.3236777e-05	-1.8759478e-04	0.0000000e+00	0.0000000e+00
2.9840	1.9578904e-04	2.6659732e-04	-9.2862466e-05	-1.8671644e-04	0.0000000e+00	0.0000000e+00
2.9860	1.9525661e-04	2.6582851e-04	-9.2489908e-05	-1.8584280e-04	0.0000000e+00	0.0000000e+00
2.9880	1.9472572e-04	2.6506209e-04	-9.2119092e-05	-1.8497384e-04	0.0000000e+00	0.0000000e+00
2.9900	1.9419636e-04	2.6429805e-04	-9.1750010e-05	-1.8410951e-04	0.0000000e+00	0.0000000e+00
2.9920	1.9366853e-04	2.6353638e-04	-9.1382651e-05	-1.8324979e-04	0.0000000e+00	0.0000000e+00
2.9940	1.9314221e-04	2.6277707e-04	-9.1017007e-05	-1.8239466e-04	0.0000000e+00	0.0000000e+00
2.9960	1.9261742e-04	2.6202012e-04	-9.0653069e-05	-1.8154409e-04	0.0000000e+00	0.0000000e+00
2.9980	1.9209413e-04	2.6126551e-04	-9.0290828e-05	-1.8069804e-04	0.0000000e+00	0.0000000e+00
3.0000	1.9157235e-04	2.6051324e-04	-8.9930274e-05	-1.7985650e-04	0.0000000e+00	0.0000000e+00
3.0020	1.9105208e-04	2.5976331e-04	-8.9571399e-05	-1.7901944e-04	0.0000000e+00	0.0000000e+00
3.0040	1.9053330e-04	2.5901570e-04	-8.9214193e-05	-1.7818682e-04	0.0000000e+00	0.0000000e+00
3.0060	1.9001601e-04	2.5827040e-04	-8.8858649e-05	-1.7735863e-04	0.0000000e+00	0.0000000e+00
3.0080	1.8950021e-04	2.5752741e-04	-8.8504756e-05	-1.7653484e-04	0.0000000e+00	0.0000000e+00
3.0100	1.8898590e-04	2.5678672e-04	-8.8152506e-05	-1.7571541e-04	0.0000000e+00	0.0000000e+00
3.0120	1.8847307e-04	2.5604833e-04	-8.7801891e-05	-1.7490033e-04	0.0000000e+00	0.0000000e+00
3.0140	1.8796171e-04	2.5531221e-04	-8.7452902e-05	-1.7408956e-04	0.0000000e+00	0.0000000e+00
3.0160	1.8745182e-04	2.5457838e-04	-8.7105530e-05	-1.7328309e-04	0.0000000e+00	0.0000000e+00
3.0180	1.8694339e-04	2.5384681e-04	-8.6759767e-05	-1.7248088e-04	0.0000000e+00	0.0000000e+00
3.0200	1.8643643e-04	2.5311750e-04	-8.6415604e-05	-1.7168292e-04	0.0000000e+00	0.0000000e+00
3.0220	1.8593092e-04	2.5239045e-04	-8.6073033e-05	-1.7088917e-04	0.0000000e+00	0.0000000e+00
3.0240	1.8542686e-04	2.5166564e-04	-8.5732044e-05	-1.7009962e-04	0.0000000e+00	0.0000000e+00
3.0260	1.8492426e-04	2.5094307e-04	-8.5392631e-05	-1.6931423e-04	0.0000000e+00	0.0000000e+00
3.0280	1.8442309e-04	2.5022273e-04	-8.5054785e-05	-1.6853298e-04	0.0000000e+00	0.0000000e+00
3.0300	1.8392336e-04	2.4950462e-04	-8.4718497e-05	-1.6775585e-04	0.0000000e+00	0.0000000e+00
3.0320	1.8342507e-04	2.4878872e-04	-8.4383759e-05	-1.6698281e-04	0.0000000e+00	0.0000000e+00
3.0340	1.8292821e-04	2.4807502e-04	-8.4050563e-05	-1.6621384e-04	0.0000000e+00	0.0000000e+00
3.0360	1.8243277e-04	2.4736353e-04	-8.3718901e-05	-1.6544891e-04	0.0000000e+00	0.0000000e+00
3.0380	1.8193875e-04	2.4665423e-04	-8.3388764e-05	-1.6468800e-04	0.0000000e+00	0.0000000e+00
3.0400	1.8144615e-04	2.4594712e-04	-8.3060146e-05	-1.6393109e-04	0.0000000e+00	0.0000000e+00
3.0420	1.8095496e-04	2.4524219e-04	-8.2733037e-05	-1.6317816e-04	0.0000000e+00	0.0000000e+00
3.0440	1.8046518e-04	2.4453943e-04	-8.2407431e-05	-1.6242917e-04	0.0000000e+00	0.0000000e+00
3.0460	1.7997680e-04	2.4383883e-04	-8.2083318e-05	-1.6168411e-04	0.0000000e+00	0.0000000e+00
3.0480	1.7948982e-04	2.4314039e-04	-8.1760692e-05	-1.6094295e-04	0.0000000e+00	0.0000000e+00
3.0500	1.7900424e-04	2.4244410e-04	-8.1439544e-05	-1.6020568e-04	0.0000000e+00	0.0000000e+00
3.0520	1.7852005e-04	2.4174995e-04	-8.1119866e-05	-1.5947226e-04	0.0000000e+00	0.0000000e+00
3.0540	1.7803724e-04	2.4105793e-04	-8.0801652e-05	-1.5874267e-04	0.0000000e+00	0.0000000e+00
3.0560	1.7755581e-04	2.4036804e-04	-8.0484893e-05	-1.5801690e-04	0.0000000e+00	0.0000000e+00
3.0580	1.7707576e-04	2.3968028e-04	-8.0169582e-05	-1.5729492e-04	0.0000000e+00	0.0000000e+00
3.0600	1.7659709e-04	2.3899462e-04	-7.9855711e-05	-1.5657670e-04	0.0000000e+00	0.0000000e+00
3.0620	1.7611978e-04	2.3831108e-04	-7.9543273e-05	-1.5586223e-04	0.0000000e+00	0.0000000e+00
3.0640	1.7564384e-04	2.3762963e-04	-7.9232260e-05	-1.5515148e-04	0.0000000e+00	0.0000000e+00
3.0660	1.7516926e-04	2.3695028e-04	-7.8922664e-05	-1.5444444e-04	0.0000000e+00	0.0000000e+00
3.0680	1.7469604e-04	2.3627301e-04	-7.8614479e-05	-1.5374107e-04	0.0000000e+00	0.0000000e+00
3.0700	1.7422417e-04	2.3559782e-04	-7.8307698e-05	-1.5304136e-04	0.0000000e+00	0.0000000e+00
3.0720	1.7375365e-04	2.3492470e-04	-7.8002311e-05	-1.5234529e-04	0.0000000e+00	0.0000000e+00
3.0740	1.7328447e-04	2.3425364e-04	-7.7698314e-05	-1.5165284e-04	0.0000000e+00	0.0000000e+00
3.0760	1.7281663e-04	2.3358465e-04	-7.7395698e-05	-1.5096398e-04	0.0000000e+00	0.0000000e+00
3.0780	1.7235013e-04	2.3291770e-04	-7.7094456e-05	-1.5027869e-04	0.0000000e+00	0.0000000e+00
3.0800	1.7188496e-04	2.3225280e-04	-7.6794581e-05	-1.4959696e-04	0.0000000e+00	0.0000000e+00
3.0820	1.7142112e-04	2.3158993e-04	-7.6496065e-05	-1.4891876e-04	0.0000000e+00	0.0000000e+00
3.0840	1.7095860e-04	2.3092909e-04	-7.6198903e-05	-1.4824407e-04	0.0000000e+00	0.0000000e+00
3.0860	1.7049740e-04	2.3027028e-04	-7.5903087e-05	-1.4757287e-04	0.0000000e+00	0.0000000e+00
3.0880	1.7003752e-04	2.2961349e-04	-7.5608609e-05	-1.4690514e-04	0.0000000e+00	0.0000000e+00
3.0900	1.6957895e-04	2.2895870e-04	-7.5315464e-05	-1.4624087e-04	0.0000000e+00	0.0000000e+00
3.0920	1.6912168e-04	2.2830592e-04	-7.5023644e-05	-1.4558002e-04	0.0000000e+00	0.0000000e+00
3.0940	1.6866572e-04	2.2765513e-04	-7.4733142e-05	-1.4492258e-04	0.0000000e+00	0.0000000e+00
3.0960	1.6821106e-04	2.2700634e-04	-7.4443951e-05	-1.4426854e-04	0.0000000e+00	0.0000000e+00
3.0980	1.6775769e-04	2.2635953e-04	-7.4156065e-05	-1.4361786e-04	0.0000000e+00	0.0000000e+00
3.1000	1.6730562e-04	2.2571469e-04	-7.3869477e-05	-1.4297054e-04	0.0000000e+00	0.0000000e+00
3.1020	1.6685483e-04	2.2507182e-04	-7.3584181e-05	-1.4232655e-04	0.0000000e+00	0.0000000e+00
3.1040	1.6640533e-04	2.2443092e-04	-7.3300169e-05	-1.4168587e-04	0.0000000e+00	0.0000000e+00
3.1060	1.6595711e-04	2.2379198e-04	-7.3017435e-05	-1.4104849e-04	0.0000000e+00	0.0000000e+00
3.1080	1.6551016e-04	2.2315498e-04	-7.2735973e-05	-1.4041438e-04	0.0000000e+00	0.0000000e+00
3.1100	1.6506449e-04	2.2251993e-04	-7.2455775e-05	-1.3978353e-04	0.0000000e+00	0.0000000e+00
3.1120	1.6462008e-04	2.2188682e-04	-7.2176837e-05	-1.3915591e-04	0.0000000e+00	0.0000000e+00
3.1140	1.6417694e-04	2.2125564e-04	-7.1899150e-05	-1.3853152e-04	0.0000000e+00	0.0000000e+00
3.1160	1.6373506e-04	2.2062638e-04	-7.1622708e-05	-1.3791032e-04	0.0000000e+00	0.0000000e+00
3.1180	1.6329443e-04	2.1999904e-04	-7.1347506e-05	-1.3729230e-04	0.0000000e+00	0.0000000e+00
3.1200	1.6285506e-04	2.1937361e-04	-7.1073537e-05	-1.3667745e-04	0.0000000e+00	0.0000000e+00
3.1220	1.6241694e-04	2.1875009e-04	-7.0800794e-05	-1.3606574e-04	0.0000000e+00	0.0000000e+00
3.1240	1.6198006e-04	2.1812847e-04	-7.0529272e-05	-1.3545716e-04	0.0000000e+00	0.0000000e+00
3.1260	1.6154442e-04	2.1750874e-04	-7.0258964e-05	-1.3485169e-04	0.0000000e+00	0.0000000e+00
3.1280	1.6111002e-04	2.1689090e-04	-6.9989863e-05	-1.3424931e-04	0.0000000e+00	0.0000000e+00
3.1300	1.6067686e-04	2.1627493e-04	-6.9721964e-05	-1.3365000e-04	0.0000000e+00	0.0000000e+00
3.1320	1.6024492e-04	2.1566085e-04	-6.9455261e-05	-1.3305375e-04	0.0000000e+00	0.0000000e+00
3.1340	1.5981421e-04	2.1504863e-04	-6.9189747e-05	-1.3246053e-04	0.0000000e+00	0.0000000e+00
3.1360	1.5938473e-04	2.1443827e-04	-6.8925417e-05	-1.3187034e-04	0.0000000e+00	0.0000000e+00
3.1380	1.5895646e-04	2.1382976e-04	-6.8662264e-05	-1.3128315e-04	0.0000000e+00	0.0000000e+00
3.1400	1.5852941e-04	2.1322311e-04	-6.8400282e-05	-1.3069894e-04	0.0000000e+00	0.0000000e+00
3.1420	1.5810356e-04	2.1261830e-04	-6.8139466e-05	-1.3011771e-04	0.0000000e+00	0.0000000e+00
3.1440	1.5767893e-04	2.1201533e-04	-6.7879810e-05	-1.2953942e-04	0.0000000e+00	0.0000000e+00
3.1460	1.5725550e-04	2.1141419e-04	-6.7621307e-05	-1.2896408e-04	0.0000000e+00	0.0000000e+00
3.1480	1.5683327e-04	2.1081487e-04	-6.7363951e-05	-1.2839165e-04	0.0000000e+00	0.0000000e+00
3.1500	1.5641224e-04	2.1021738e-04	-6.7107738e-05	-1.2782212e-04	0.0000000e+00	0.0000000e+00
3.1520	1.5599240e-04	2.0962169e-04	-6.6852661e-05	-1.2725548e-04	0.0000000e+00	0.0000000e+00
3.1540	1.5557375e-04	2.0902782e-04	-6.6598714e-05	-1.2669170e-04	0.0000000e+00	0.0000000e+00
3.1560	1.5515629e-04	2.0843574e-04	-6.6345892e-05	-1.2613078e-04	0.0000000e+00	0.0000000e+00
3.1580	1.5474001e-04	2.0784546e-04	-6.6094189e-05	-1.2557270e-04	0.0000000e+00	0.0000000e+00
3.1600	1.5432491e-04	2.0725697e-04	-6.5843600e-05	-1.2501743e-04	0.0000000e+00	0.0000000e+00
3.1620	1.5391098e-04	2.0667026e-04	-6.5594118e-05	-1.2446498e-04	0.0000000e+00	0.0000000e+00
3.1640	1.5349822e-04	2.0608533e-04	-6.5345738e-05	-1.2391530e-04	0.0000000e+00	0.0000000e+00
3.1660	1.5308664e-04	2.0550217e-04	-6.5098455e-05	-1.2336841e-04	0.0000000e+00	0.0000000e+00
3.1680	1.5267621e-04	2.0492078e-04	-6.4852262e-05	-1.2282426e-04	0.0000000e+00	0.0000000e+00
3.1700	1.5226695e-04	2.0434115e-04	-6.4607156e-05	-1.2228286e-04	0.0000000e+00	0.0000000e+00
3.1720	1.5185885e-04	2.0376327e-04	-6.4363129e-05	-1.2174419e-04	0.0000000e+00	0.0000000e+00
3.1740	1.5145190e-04	2.0318714e-04	-6.4120177e-05	-1.2120822e-04	0.0000000e+00	0.0000000e+00
3.1760	1.5104610e-04	2.0261276e-04	-6.3878294e-05	-1.2067495e-04	0.0000000e+00	0.0000000e+00
3.1780	1.5064145e-04	2.0204011e-04	-6.3637476e-05	-1.2014436e-04	0.0000000e+00	0.0000000e+00
3.1800	1.5023794e-04	2.0146919e-04	-6.3397715e-05	-1.1961643e-04	0.0000000e+00	0.0000000e+00
3.1820	1.4983557e-04	2.0090000e-04	-6.3159008e-05	-1.1909116e-04	0.0000000e+00	0.0000000e+00
3.1840	1.4943434e-04	2.0033252e-04	-6.2921349e-05	-1.1856852e-04	0.0000000e+00	0.0000000e+00
3.1860	1.4903424e-04	1.9976677e-04	-6.2684732e-05	-1.1804849e-04	0.0000000e+00	0.0000000e+00
3.1880	1.4863527e-04	1.9920272e-04	-6.2449153e-05	-1.1753108e-04	0.0000000e+00	0.0000000e+00
3.1900	1.4823743e-04	1.9864037e-04	-6.2214606e-05	-1.1701625e-04	0.0000000e+00	0.0000000e+00
3.1920	1.4784071e-04	1.9807972e-04	-6.1981086e-05	-1.1650400e-04	0.0000000e+00	0.0000000e+00
3.1940	1.4744511e-04	1.9752077e-04	-6.1748589e-05	-1.1599431e-04	0.0000000e+00	0.0000000e+00
3.1960	1.4705062e-04	1.9696349e-04	-6.1517107e-05	-1.1548716e-04	0.0000000e+00	0.0000000e+00
3.1980	1.4665725e-04	1.9640791e-04	-6.1286638e-05	-1.1498255e-04	0.0000000e+00	0.0000000e+00
3.2000	1.4626499e-04	1.9585399e-04	-6.1057176e-05	-1.1448046e-04	0.0000000e+00	0.0000000e+00
3.2020	1.4587383e-04	1.9530175e-04	-6.0828715e-05	-1.1398087e-04	0.0000000e+00	0.0000000e+00
3.2040	1.4548378e-04	1.9475117e-04	-6.0601250e-05	-1.1348377e-04	0.0000000e+00	0.0000000e+00
3.2060	1.4509483e-04	1.9420225e-04	-6.0374778e-05	-1.1298915e-04	0.0000000e+00	0.0000000e+00
3.2080	1.4470697e-04	1.9365498e-04	-6.0149292e-05	-1.1249698e-04	0.0000000e+00	0.0000000e+00
3.2100	1.4432021e-04	1.9310936e-04	-5.9924788e-05	-1.1200727e-04	0.0000000e+00	0.0000000e+00
3.2120	1.4393453e-04	1.9256538e-04	-5.9701262e-05	-1.1151999e-04	0.0000000e+00	0.0000000e+00
3.2140	1.4354994e-04	1.9202305e-04	-5.9478707e-05	-1.1103514e-04	0.0000000e+00	0.0000000e+00
3.2160	1.4316644e-04	1.9148234e-04	-5.9257119e-05	-1.1055269e-04	0.0000000e+00	0.0000000e+00
3.2180	1.4278401e-04	1.9094326e-04	-5.9036494e-05	-1.1007263e-04	0.0000000e+00	0.0000000e+00
3.2200	1.4240266e-04	1.9040580e-04	-5.8816827e-05	-1.0959496e-04	0.0000000e+00	0.0000000e+00
3.2220	1.4202239e-04	1.8986996e-04	-5.8598113e-05	-1.0911965e-04	0.0000000e+00	0.0000000e+00
3.2240	1.4164318e-04	1.8933573e-04	-5.8380347e-05	-1.0864670e-04	0.0000000e+00	0.0000000e+00
3.2260	1.4126504e-04	1.8880310e-04	-5.8163525e-05	-1.0817609e-04	0.0000000e+00	0.0000000e+00
3.2280	1.4088797e-04	1.8827207e-04	-5.7947641e-05	-1.0770781e-04	0.0000000e+00	0.0000000e+00
3.2300	1.4051196e-04	1.8774264e-04	-5.7732692e-05	-1.0724184e-04	0.0000000e+00	0.0000000e+00
3.2320	1.4013700e-04	1.8721480e-04	-5.7518672e-05	-1.0677818e-04	0.0000000e+00	0.0000000e+00
3.2340	1.3976310e-04	1.8668855e-04	-5.7305578e-05	-1.0631680e-04	0.0000000e+00	0.0000000e+00
3.2360	1.3939024e-04	1.8616387e-04	-5.7093404e-05	-1.0585770e-04	0.0000000e+00	0.0000000e+00
3.2380	1.3901844e-04	1.8564077e-04	-5.6882145e-05	-1.0540087e-04	0.0000000e+00	0.0000000e+00
3.2400	1.3864768e-04	1.8511924e-04	-5.6671799e-05	-1.0494629e-04	0.0000000e+00	0.0000000e+00
3.2420	1.3827796e-04	1.8459927e-04	-5.6462359e-05	-1.0449395e-04	0.0000000e+00	0.0000000e+00
3.2440	1.3790928e-04	1.8408086e-04	-5.6253821e-05	-1.0404383e-04	0.0000000e+00	0.0000000e+00
3.2460	1.3754164e-04	1.8356401e-04	-5.6046182e-05	-1.0359593e-04	0.0000000e+00	0.0000000e+00
3.2480	1.3717502e-04	1.8304870e-04	-5.5839436e-05	-1.0315023e-04	0.0000000e+00	0.0000000e+00
3.2500	1.3680944e-04	1.8253494e-04	-5.5633580e-05	-1.0270672e-04	0.0000000e+00	0.0000000e+00
3.2520	1.3644488e-04	1.8202272e-04	-5.5428608e-05	-1.0226539e-04	0.0000000e+00	0.0000000e+00
3.2540	1.3608135e-04	1.8151203e-04	-5.5224517e-05	-1.0182622e-04	0.0000000e+00	0.0000000e+00
3.2560	1.3571883e-04	1.8100287e-04	-5.5021301e-05	-1.0138921e-04	0.0000000e+00	0.0000000e+00
3.2580	1.3535734e-04	1.8049524e-04	-5.4818958e-05	-1.0095434e-04	0.0000000e+00	0.0000000e+00
3.2600	1.3499685e-04	1.7998912e-04	-5.4617483e-05	-1.0052160e-04	0.0000000e+00	0.0000000e+00
3.2620	1.3463738e-04	1.7948452e-04	-5.4416870e-05	-1.0009098e-04	0.0000000e+00	0.0000000e+00
3.2640	1.3427891e-04	1.7898142e-04	-5.4217117e-05	-9.9662468e-05	0.0000000e+00	0.0000000e+00
3.2660	1.3392145e-04	1.7847984e-04	-5.4018219e-05	-9.9236050e-05	0.0000000e+00	0.0000000e+00
3.2680	1.3356499e-04	1.7797975e-04	-5.3820172e-05	-9.8811715e-05	0.0000000e+00	0.0000000e+00
3.2700	1.3320953e-04	1.7748115e-04	-5.3622971e-05	-9.8389453e-05	0.0000000e+00	0.0000000e+00
3.2720	1.3285507e-04	1.7698405e-04	-5.3426613e-05	-9.7969252e-05	0.0000000e+00	0.0000000e+00
3.2740	1.3250159e-04	1.7648843e-04	-5.3231093e-05	-9.7551101e-05	0.0000000e+00	0.0000000e+00
3.2760	1.3214911e-04	1.7599429e-04	-5.3036407e-05	-9.7134988e-05	0.0000000e+00	0.0000000e+00
3.2780	1.3179762e-04	1.7550163e-04	-5.2842551e-05	-9.6720903e-05	0.0000000e+00	0.0000000e+00
3.2800	1.3144710e-04	1.7501044e-04	-5.2649522e-05	-9.6308833e-05	0.0000000e+00	0.0000000e+00
3.2820	1.3109757e-04	1.7452071e-04	-5.2457315e-05	-9.5898769e-05	0.0000000e+00	0.0000000e+00
3.2840	1.3074902e-04	1.7403245e-04	-5.2265925e-05	-9.5490699e-05	0.0000000e+00	0.0000000e+00
3.2860	1.3040144e-04	1.7354564e-04	-5.2075350e-05	-9.5084612e-05	0.0000000e+00	0.0000000e+00
3.2880	1.3005484e-04	1.7306028e-04	-5.1885586e-05	-9.4680497e-05	0.0000000e+00	0.0000000e+00
3.2900	1.2970920e-04	1.7257637e-04	-5.1696627e-05	-9.4278345e-05	0.0000000e+00	0.0000000e+00
3.2920	1.2936453e-04	1.7209390e-04	-5.1508471e-05	-9.3878143e-05	0.0000000e+00	0.0000000e+00
3.2940	1.2902082e-04	1.7161287e-04	-5.1321113e-05	-9.3479881e-05	0.0000000e+00	0.0000000e+00
3.2960	1.2867808e-04	1.7113328e-04	-5.1134550e-05	-9.3083549e-05	0.0000000e+00	0.0000000e+00
3.2980	1.2833629e-04	1.7065511e-04	-5.0948778e-05	-9.2689137e-05	0.0000000e+00	0.0000000e+00
3.3000	1.2799546e-04	1.7017836e-04	-5.0763792e-05	-9.2296633e-05	0.0000000e+00	0.0000000e+00
3.3020	1.2765558e-04	1.6970304e-04	-5.0579590e-05	-9.1906027e-05	0.0000000e+00	0.0000000e+00
3.3040	1.2731664e-04	1.6922913e-04	-5.0396167e-05	-9.1517310e-05	0.0000000e+00	0.0000000e+00
3.3060	1.2697866e-04	1.6875663e-04	-5.0213520e-05	-9.1130470e-05	0.0000000e+00	0.0000000e+00
3.3080	1.2664162e-04	1.6828554e-04	-5.0031644e-05	-9.0745498e-05	0.0000000e+00	0.0000000e+00
3.3100	1.2630552e-04	1.6781584e-04	-4.9850536e-05	-9.0362384e-05	0.0000000e+00	0.0000000e+00
3.3120	1.2597035e-04	1.6734755e-04	-4.9670193e-05	-8.9981116e-05	0.0000000e+00	0.0000000e+00
3.3140	1.2563612e-04	1.6688064e-04	-4.9490611e-05	-8.9601687e-05	0.0000000e+00	0.0000000e+00
3.3160	1.2530283e-04	1.6641513e-04	-4.9311785e-05	-8.9224084e-05	0.0000000e+00	0.0000000e+00
3.3180	1.2497046e-04	1.6595099e-04	-4.9133713e-05	-8.8848299e-05	0.0000000e+00	0.0000000e+00
3.3200	1.2463902e-04	1.6548824e-04	-4.8956391e-05	-8.8474322e-05	0.0000000e+00	0.0000000e+00
3.3220	1.2430851e-04	1.6502686e-04	-4.8779815e-05	-8.8102143e-05	0.0000000e+00	0.0000000e+00
3.3240	1.2397892e-04	1.6456685e-04	-4.8603981e-05	-8.7731752e-05	0.0000000e+00	0.0000000e+00
3.3260	1.2365024e-04	1.6410821e-04	-4.8428886e-05	-8.7363139e-05	0.0000000e+00	0.0000000e+00
3.3280	1.2332248e-04	1.6365092e-04	-4.8254527e-05	-8.6996295e-05	0.0000000e+00	0.0000000e+00
3.3300	1.2299564e-04	1.6319500e-04	-4.8080900e-05	-8.6631211e-05	0.0000000e+00	0.0000000e+00
3.3320	1.2266970e-04	1.6274042e-04	-4.7908001e-05	-8.6267876e-05	0.0000000e+00	0.0000000e+00
3.3340	1.2234467e-04	1.6228720e-04	-4.7735827e-05	-8.5906283e-05	0.0000000e+00	0.0000000e+00
3.3360	1.2202055e-04	1.6183531e-04	-4.7564375e-05	-8.5546420e-05	0.0000000e+00	0.0000000e+00
3.3380	1.2169733e-04	1.6138477e-04	-4.7393641e-05	-8.5188279e-05	0.0000000e+00	0.0000000e+00
3.3400	1.2137501e-04	1.6093556e-04	-4.7223621e-05	-8.4831850e-05	0.0000000e+00	0.0000000e+00
3.3420	1.2105359e-04	1.6048769e-04	-4.7054312e-05	-8.4477125e-05	0.0000000e+00	0.0000000e+00
3.3440	1.2073306e-04	1.6004114e-04	-4.6885711e-05	-8.4124094e-05	0.0000000e+00	0.0000000e+00
3.3460	1.2041342e-04	1.5959591e-04	-4.6717814e-05	-8.3772747e-05	0.0000000e+00	0.0000000e+00
3.3480	1.2009468e-04	1.5915200e-04	-4.6550619e-05	-8.3423077e-05	0.0000000e+00	0.0000000e+00
3.3500	1.1977681e-04	1.5870941e-04	-4.6384121e-05	-8.3075074e-05	0.0000000e+00	0.0000000e+00
3.3520	1.1945984e-04	1.5826812e-04	-4.6218318e-05	-8.2728729e-05	0.0000000e+00	0.0000000e+00
3.3540	1.1914374e-04	1.5782814e-04	-4.6053205e-05	-8.2384034e-05	0.0000000e+00	0.0000000e+00
3.3560	1.1882852e-04	1.5738946e-04	-4.5888780e-05	-8.2040978e-05	0.0000000e+00	0.0000000e+00
3.3580	1.1851418e-04	1.5695208e-04	-4.5725040e-05	-8.1699555e-05	0.0000000e+00	0.0000000e+00
3.3600	1.1820071e-04	1.5651600e-04	-4.5561981e-05	-8.1359754e-05	0.0000000e+00	0.0000000e+00
3.3620	1.1788812e-04	1.5608120e-04	-4.5399600e-05	-8.1021567e-05	0.0000000e+00	0.0000000e+00
3.3640	1.1757639e-04	1.5564768e-04	-4.5237894e-05	-8.0684986e-05	0.0000000e+00	0.0000000e+00
3.3660	1.1726553e-04	1.5521545e-04	-4.5076859e-05	-8.0350002e-05	0.0000000e+00	0.0000000e+00
3.3680	1.1695553e-04	1.5478449e-04	-4.4916493e-05	-8.0016606e-05	0.0000000e+00	0.0000000e+00
3.3700	1.1664639e-04	1.5435481e-04	-4.4756791e-05	-7.9684791e-05	0.0000000e+00	0.0000000e+00
3.3720	1.1633811e-04	1.5392640e-04	-4.4597752e-05	-7.9354547e-05	0.0000000e+00	0.0000000e+00
3.3740	1.1603068e-04	1.5349925e-04	-4.4439372e-05	-7.9025866e-05	0.0000000e+00	0.0000000e+00
3.3760	1.1572411e-04	1.5307336e-04	-4.4281648e-05	-7.8698740e-05	0.0000000e+00	0.0000000e+00
3.3780	1.1541839e-04	1.5264872e-04	-4.4124576e-05	-7.8373161e-05	0.0000000e+00	0.0000000e+00
3.3800	1.1511351e-04	1.5222534e-04	-4.3968154e-05	-7.8049120e-05	0.0000000e+00	0.0000000e+00
3.3820	1.1480948e-04	1.5180321e-04	-4.3812379e-05	-7.7726609e-05	0.0000000e+00	0.0000000e+00
3.3840	1.1450630e-04	1.5138232e-04	-4.3657247e-05	-7.7405621e-05	0.0000000e+00	0.0000000e+00
3.3860	1.1420395e-04	1.5096268e-04	-4.3502755e-05	-7.7086147e-05	0.0000000e+00	0.0000000e+00
3.3880	1.1390245e-04	1.5054427e-04	-4.3348901e-05	-7.6768178e-05	0.0000000e+00	0.0000000e+00
3.3900	1.1360178e-04	1.5012709e-04	-4.3195682e-05	-7.6451708e-05	0.0000000e+00	0.0000000e+00
3.3920	1.1330194e-04	1.4971114e-04	-4.3043093e-05	-7.6136728e-05	0.0000000e+00	0.0000000e+00
3.3940	1.1300293e-04	1.4929642e-04	-4.2891134e-05	-7.5823230e-05	0.0000000e+00	0.0000000e+00
3.3960	1.1270475e-04	1.4888291e-04	-4.2739799e-05	-7.5511206e-05	0.0000000e+00	0.0000000e+00
3.3980	1.1240740e-04	1.4847063e-04	-4.2589088e-05	-7.5200649e-05	0.0000000e+00	0.0000000e+00
3.4000	1.1211087e-04	1.4805955e-04	-4.2438996e-05	-7.4891551e-05	0.0000000e+00	0.0000000e+00
3.4020	1.1181516e-04	1.4764969e-04	-4.2289521e-05	-7.4583904e-05	0.0000000e+00	0.0000000e+00
3.4040	1.1152027e-04	1.4724103e-04	-4.2140659e-05	-7.4277700e-05	0.0000000e+00	0.0000000e+00
3.4060	1.1122619e-04	1.4683358e-04	-4.1992409e-05	-7.3972933e-05	0.0000000e+00	0.0000000e+00
3.4080	1.1093293e-04	1.4642732e-04	-4.1844767e-05	-7.3669593e-05	0.0000000e+00	0.0000000e+00
3.4100	1.1064048e-04	1.4602226e-04	-4.1697730e-05	-7.3367674e-05	0.0000000e+00	0.0000000e+00
3.4120	1.1034884e-04	1.4561839e-04	-4.1551295e-05	-7.3067169e-05	0.0000000e+00	0.0000000e+00
3.4140	1.1005801e-04	1.4521570e-04	-4.1405460e-05	-7.2768069e-05	0.0000000e+00	0.0000000e+00
3.4160	1.0976798e-04	1.4481420e-04	-4.1260222e-05	-7.2470368e-05	0.0000000e+00	0.0000000e+00
3.4180	1.0947875e-04	1.4441387e-04	-4.1115578e-05	-7.2174058e-05	0.0000000e+00	0.0000000e+00
3.4200	1.0919032e-04	1.4401472e-04	-4.0971525e-05	-7.1879131e-05	0.0000000e+00	0.0000000e+00
3.4220	1.0890269e-04	1.4361675e-04	-4.0828060e-05	-7.1585582e-05	0.0000000e+00	0.0000000e+00
3.4240	1.0861586e-04	1.4321994e-04	-4.0685181e-05	-7.1293401e-05	0.0000000e+00	0.0000000e+00
3.4260	1.0832981e-04	1.4282429e-04	-4.0542886e-05	-7.1002583e-05	0.0000000e+00	0.0000000e+00
3.4280	1.0804456e-04	1.4242981e-04	-4.0401170e-05	-7.0713119e-05	0.0000000e+00	0.0000000e+00
3.4300	1.0776009e-04	1.4203648e-04	-4.0260032e-05	-7.0425004e-05	0.0000000e+00	0.0000000e+00
3.4320	1.0747641e-04	1.4164431e-04	-4.0119469e-05	-7.0138229e-05	0.0000000e+00	0.0000000e+00
3.4340	1.0719351e-04	1.4125328e-04	-3.9979478e-05	-6.9852788e-05	0.0000000e+00	0.0000000e+00
3.4360	1.0691140e-04	1.4086340e-04	-3.9840057e-05	-6.9568674e-05	0.0000000e+00	0.0000000e+00
3.4380	1.0663006e-04	1.4047467e-04	-3.9701203e-05	-6.9285879e-05	0.0000000e+00	0.0000000e+00
3.4400	1.0634950e-04	1.4008707e-04	-3.9562913e-05	-6.9004398e-05	0.0000000e+00	0.0000000e+00
3.4420	1.0606971e-04	1.3970061e-04	-3.9425184e-05	-6.8724223e-05	0.0000000e+00	0.0000000e+00
3.4440	1.0579069e-04	1.3931528e-04	-3.9288015e-05	-6.8445347e-05	0.0000000e+00	0.0000000e+00
3.4460	1.0551245e-04	1.3893108e-04	-3.9151402e-05	-6.8167764e-05	0.0000000e+00	0.0000000e+00
3.4480	1.0523497e-04	1.3854800e-04	-3.9015343e-05	-6.7891466e-05	0.0000000e+00	0.0000000e+00
3.4500	1.0495826e-04	1.3816604e-04	-3.8879835e-05	-6.7616448e-05	0.0000000e+00	0.0000000e+00
3.4520	1.0468230e-04	1.3778520e-04	-3.8744877e-05	-6.7342702e-05	0.0000000e+00	0.0000000e+00
3.4540	1.0440711e-04	1.3740548e-04	-3.8610464e-05	-6.7070222e-05	0.0000000e+00	0.0000000e+00
3.4560	1.0413268e-04	1.3702686e-04	-3.8476595e-05	-6.6799001e-05	0.0000000e+00	0.0000000e+00
3.4580	1.0385901e-04	1.3664936e-04	-3.8343267e-05	-6.6529033e-05	0.0000000e+00	0.0000000e+00
3.4600	1.0358608e-04	1.3627295e-04	-3.8210478e-05	-6.6260311e-05	0.0000000e+00	0.0000000e+00
3.4620	1.0331391e-04	1.3589765e-04	-3.8078225e-05	-6.5992829e-05	0.0000000e+00	0.0000000e+00
3.4640	1.0304249e-04	1.3552344e-04	-3.7946506e-05	-6.5726580e-05	0.0000000e+00	0.0000000e+00
3.4660	1.0277182e-04	1.3515033e-04	-3.7815318e-05	-6.5461558e-05	0.0000000e+00	0.0000000e+00
3.4680	1.0250189e-04	1.3477830e-04	-3.7684659e-05	-6.5197757e-05	0.0000000e+00	0.0000000e+00
3.4700	1.0223270e-04	1.3440736e-04	-3.7554526e-05	-6.4935170e-05	0.0000000e+00	0.0000000e+00
3.4720	1.0196426e-04	1.3403750e-04	-3.7424917e-05	-6.4673791e-05	0.0000000e+00	0.0000000e+00
3.4740	1.0169655e-04	1.3366873e-04	-3.7295830e-05	-6.4413613e-05	0.0000000e+00	0.0000000e+00
3.4760	1.0142958e-04	1.3330103e-04	-3.7167262e-05	-6.4154632e-05	0.0000000e+00	0.0000000e+00
3.4780	1.0116335e-04	1.3293440e-04	-3.7039211e-05	-6.3896839e-05	0.0000000e+00	0.0000000e+00
3.4800	1.0089785e-04	1.3256884e-04	-3.6911674e-05	-6.3640230e-05	0.0000000e+00	0.0000000e+00
3.4820	1.0063307e-04	1.3220435e-04	-3.6784649e-05	-6.3384797e-05	0.0000000e+00	0.0000000e+00
3.4840	1.0036903e-04	1.3184092e-04	-3.6658134e-05	-6.3130536e-05	0.0000000e+00	0.0000000e+00
3.4860	1.0010571e-04	1.3147855e-04	-3.6532126e-05	-6.2877439e-05	0.0000000e+00	0.0000000e+00
3.4880	9.9843113e-05	1.3111723e-04	-3.6406623e-05	-6.2625502e-05	0.0000000e+00	0.0000000e+00
3.4900	9.9581239e-05	1.3075697e-04	-3.6281623e-05	-6.2374718e-05	0.0000000e+00	0.0000000e+00
3.4920	9.9320085e-05	1.3039776e-04	-3.6157124e-05	-6.2125080e-05	0.0000000e+00	0.0000000e+00
3.4940	9.9059648e-05	1.3003959e-04	-3.6033122e-05	-6.1876584e-05	0.0000000e+00	0.0000000e+00
3.4960	9.8799926e-05	1.2968247e-04	-3.5909617e-05	-6.1629223e-05	0.0000000e+00	0.0000000e+00
3.4980	9.8540917e-05	1.2932638e-04	-3.5786604e-05	-6.1382992e-05	0.0000000e+00	0.0000000e+00
3.5000	9.8282619e-05	1.2897133e-04	-3.5664084e-05	-6.1137884e-05	0.0000000e+00	0.0000000e+00
3.5020	9.8025031e-05	1.2861732e-04	-3.5542052e-05	-6.0893894e-05	0.0000000e+00	0.0000000e+00
3.5040	9.7768149e-05	1.2826433e-04	-3.5420507e-05	-6.0651017e-05	0.0000000e+00	0.0000000e+00
3.5060	9.7511973e-05	1.2791237e-04	-3.5299447e-05	-6.0409246e-05	0.0000000e+00	0.0000000e+00
3.5080	9.7256499e-05	1.2756144e-04	-3.5178870e-05	-6.0168575e-05	0.0000000e+00	0.0000000e+00
3.5100	9.7001726e-05	1.2721152e-04	-3.5058772e-05	-5.9929000e-05	0.0000000e+00	0.0000000e+00
3.5120	9.6747653e-05	1.2686262e-04	-3.4939153e-05	-5.9690515e-05	0.0000000e+00	0.0000000e+00
3.5140	9.6494275e-05	1.2651474e-04	-3.4820010e-05	-5.9453113e-05	0.0000000e+00	0.0000000e+00
3.5160	9.6241593e-05	1.2616786e-04	-3.4701340e-05	-5.9216790e-05	0.0000000e+00	0.0000000e+00
3.5180	9.5989603e-05	1.2582200e-04	-3.4583142e-05	-5.8981540e-05	0.0000000e+00	0.0000000e+00
3.5200	9.5738304e-05	1.2547714e-04	-3.4465413e-05	-5.8747357e-05	0.0000000e+00	0.0000000e+00
3.5220	9.5487694e-05	1.2513328e-04	-3.4348152e-05	-5.8514236e-05	0.0000000e+00	0.0000000e+00
3.5240	9.5237770e-05	1.2479041e-04	-3.4231355e-05	-5.8282172e-05	0.0000000e+00	0.0000000e+00
3.5260	9.4988532e-05	1.2444855e-04	-3.4115022e-05	-5.8051159e-05	0.0000000e+00	0.0000000e+00
3.5280	9.4739976e-05	1.2410767e-04	-3.3999150e-05	-5.7821192e-05	0.0000000e+00	0.0000000e+00
3.5300	9.4492100e-05	1.2376778e-04	-3.3883737e-05	-5.7592266e-05	0.0000000e+00	0.0000000e+00
3.5320	9.4244904e-05	1.2342888e-04	-3.3768780e-05	-5.7364375e-05	0.0000000e+00	0.0000000e+00
3.5340	9.3998384e-05	1.2309096e-04	-3.3654279e-05	-5.7137513e-05	0.0000000e+00	0.0000000e+00
3.5360	9.3752539e-05	1.2275402e-04	-3.3540230e-05	-5.6911677e-05	0.0000000e+00	0.0000000e+00
3.5380	9.3507367e-05	1.2241806e-04	-3.3426631e-05	-5.6686860e-05	0.0000000e+00	0.0000000e+00
3.5400	9.3262866e-05	1.2208307e-04	-3.3313481e-05	-5.6463058e-05	0.0000000e+00	0.0000000e+00
3.5420	9.3019034e-05	1.2174905e-04	-3.3200778e-05	-5.6240264e-05	0.0000000e+00	0.0000000e+00
3.5440	9.2775870e-05	1.2141600e-04	-3.3088520e-05	-5.6018475e-05	0.0000000e+00	0.0000000e+00
3.5460	9.2533370e-05	1.2108392e-04	-3.2976704e-05	-5.5797685e-05	0.0000000e+00	0.0000000e+00
3.5480	9.2291533e-05	1.2075279e-04	-3.2865328e-05	-5.5577889e-05	0.0000000e+00	0.0000000e+00
3.5500	9.2050358e-05	1.2042263e-04	-3.2754391e-05	-5.5359082e-05	0.0000000e+00	0.0000000e+00
3.5520	9.1809842e-05	1.2009341e-04	-3.2643891e-05	-5.5141258e-05	0.0000000e+00	0.0000000e+00
3.5540	9.1569984e-05	1.1976516e-04	-3.2533826e-05	-5.4924414e-05	0.0000000e+00	0.0000000e+00
3.5560	9.1330781e-05	1.1943785e-04	-3.2424193e-05	-5.4708544e-05	0.0000000e+00	0.0000000e+00
3.5580	9.1092232e-05	1.1911149e-04	-3.2314991e-05	-5.4493642e-05	0.0000000e+00	0.0000000e+00
3.5600	9.0854334e-05	1.1878607e-04	-3.2206218e-05	-5.4279705e-05	0.0000000e+00	0.0000000e+00
3.5620	9.0617087e-05	1.1846159e-04	-3.2097872e-05	-5.4066728e-05	0.0000000e+00	0.0000000e+00
3.5640	9.0380487e-05	1.1813805e-04	-3.1989950e-05	-5.3854704e-05	0.0000000e+00	0.0000000e+00
3.5660	9.0144534e-05	1.1781544e-04	-3.1882452e-05	-5.3643631e-05	0.0000000e+00	0.0000000e+00
3.5680	8.9909225e-05	1.1749377e-04	-3.1775375e-05	-5.3433502e-05	0.0000000e+00	0.0000000e+00
3.5700	8.9674558e-05	1.1717303e-04	-3.1668717e-05	-5.3224314e-05	0.0000000e+00	0.0000000e+00
3.5720	8.9440532e-05	1.1685321e-04	-3.1562477e-05	-5.3016061e-05	0.0000000e+00	0.0000000e+00
3.5740	8.9207145e-05	1.1653432e-04	-3.1456653e-05	-5.2808738e-05	0.0000000e+00	0.0000000e+00
3.5760	8.8974394e-05	1.1621634e-04	-3.1351242e-05	-5.2602342e-05	0.0000000e+00	0.0000000e+00
3.5780	8.8742279e-05	1.1589929e-04	-3.1246243e-05	-5.2396867e-05	0.0000000e+00	0.0000000e+00
3.5800	8.8510797e-05	1.1558315e-04	-3.1141654e-05	-5.2192309e-05	0.0000000e+00	0.0000000e+00
3.5820	8.8279946e-05	1.1526792e-04	-3.1037473e-05	-5.1988663e-05	0.0000000e+00	0.0000000e+00
3.5840	8.8049724e-05	1.1495360e-04	-3.0933698e-05	-5.1785925e-05	0.0000000e+00	0.0000000e+00
3.5860	8.7820131e-05	1.1464019e-04	-3.0830328e-05	-5.1584089e-05	0.0000000e+00	0.0000000e+00
3.5880	8.7591163e-05	1.1432768e-04	-3.0727361e-05	-5.1383153e-05	0.0000000e+00	0.0000000e+00
3.5900	8.7362819e-05	1.1401607e-04	-3.0624795e-05	-5.1183110e-05	0.0000000e+00	0.0000000e+00
3.5920	8.7135098e-05	1.1370536e-04	-3.0522628e-05	-5.0983957e-05	0.0000000e+00	0.0000000e+00
3.5940	8.6907997e-05	1.1339554e-04	-3.0420859e-05	-5.0785689e-05	0.0000000e+00	0.0000000e+00
3.5960	8.6681515e-05	1.1308662e-04	-3.0319485e-05	-5.0588301e-05	0.0000000e+00	0.0000000e+00
3.5980	8.6455650e-05	1.1277859e-04	-3.0218505e-05	-5.0391790e-05	0.0000000e+00	0.0000000e+00
3.6000	8.6230400e-05	1.1247144e-04	-3.0117917e-05	-5.0196151e-05	0.0000000e+00	0.0000000e+00
3.6020	8.6005764e-05	1.1216518e-04	-3.0017720e-05	-5.0001379e-05	0.0000000e+00	0.0000000e+00
3.6040	8.5781739e-05	1.1185980e-04	-2.9917911e-05	-4.9807471e-05	0.0000000e+00	0.0000000e+00
3.6060	8.5558324e-05	1.1155530e-04	-2.9818489e-05	-4.9614421e-05	0.0000000e+00	0.0000000e+00
3.6080	8.5335517e-05	1.1125168e-04	-2.9719453e-05	-4.9422226e-05	0.0000000e+00	0.0000000e+00
3.6100	8.5113317e-05	1.1094893e-04	-2.9620800e-05	-4.9230882e-05	0.0000000e+00	0.0000000e+00
3.6120	8.4891721e-05	1.1064704e-04	-2.9522529e-05	-4.9040384e-05	0.0000000e+00	0.0000000e+00
3.6140	8.4670728e-05	1.1034603e-04	-2.9424638e-05	-4.8850727e-05	0.0000000e+00	0.0000000e+00
3.6160	8.4450336e-05	1.1004588e-04	-2.9327125e-05	-4.8661909e-05	0.0000000e+00	0.0000000e+00
3.6180	8.4230544e-05	1.0974660e-04	-2.9229990e-05	-4.8473924e-05	0.0000000e+00	0.0000000e+00
3.6200	8.4011349e-05	1.0944818e-04	-2.9133229e-05	-4.8286768e-05	0.0000000e+00	0.0000000e+00
3.6220	8.3792751e-05	1.0915061e-04	-2.9036842e-05	-4.8100438e-05	0.0000000e+00	0.0000000e+00
3.6240	8.3574746e-05	1.0885390e-04	-2.8940827e-05	-4.7914929e-05	0.0000000e+00	0.0000000e+00
3.6260	8.3357334e-05	1.0855804e-04	-2.8845182e-05	-4.7730238e-05	0.0000000e+00	0.0000000e+00
3.6280	8.3140514e-05	1.0826303e-04	-2.8749905e-05	-4.7546359e-05	0.0000000e+00	0.0000000e+00
3.6300	8.2924282e-05	1.0796886e-04	-2.8654996e-05	-4.7363290e-05	0.0000000e+00	0.0000000e+00
3.6320	8.2708637e-05	1.0767554e-04	-2.8560452e-05	-4.7181026e-05	0.0000000e+00	0.0000000e+00
3.6340	8.2493579e-05	1.0738307e-04	-2.8466271e-05	-4.6999563e-05	0.0000000e+00	0.0000000e+00
3.6360	8.2279105e-05	1.0709143e-04	-2.8372453e-05	-4.6818897e-05	0.0000000e+00	0.0000000e+00
3.6380	8.2065213e-05	1.0680063e-04	-2.8278995e-05	-4.6639024e-05	0.0000000e+00	0.0000000e+00
3.6400	8.1851902e-05	1.0651066e-04	-2.8185896e-05	-4.6459941e-05	0.0000000e+00	0.0000000e+00
3.6420	8.1639170e-05	1.0622152e-04	-2.8093155e-05	-4.6281643e-05	0.0000000e+00	0.0000000e+00
3.6440	8.1427015e-05	1.0593321e-04	-2.8000769e-05	-4.6104127e-05	0.0000000e+00	0.0000000e+00
3.6460	8.1215436e-05	1.0564573e-04	-2.7908738e-05	-4.5927388e-05	0.0000000e+00	0.0000000e+00
3.6480	8.1004432e-05	1.0535908e-04	-2.7817059e-05	-4.5751424e-05	0.0000000e+00	0.0000000e+00
3.6500	8.0793999e-05	1.0507324e-04	-2.7725731e-05	-4.5576229e-05	0.0000000e+00	0.0000000e+00
3.6520	8.0584138e-05	1.0478822e-04	-2.7634754e-05	-4.5401801e-05	0.0000000e+00	0.0000000e+00
3.6540	8.0374846e-05	1.0450402e-04	-2.7544124e-05	-4.5228135e-05	0.0000000e+00	0.0000000e+00
3.6560	8.0166121e-05	1.0422063e-04	-2.7453841e-05	-4.5055228e-05	0.0000000e+00	0.0000000e+00
3.6580	7.9957963e-05	1.0393806e-04	-2.7363902e-05	-4.4883076e-05	0.0000000e+00	0.0000000e+00
3.6600	7.9750369e-05	1.0365629e-04	-2.7274308e-05	-4.4711675e-05	0.0000000e+00	0.0000000e+00
3.6620	7.9543337e-05	1.0337533e-04	-2.7185055e-05	-4.4541022e-05	0.0000000e+00	0.0000000e+00
3.6640	7.9336867e-05	1.0309517e-04	-2.7096143e-05	-4.4371113e-05	0.0000000e+00	0.0000000e+00
3.6660	7.9130956e-05	1.0281582e-04	-2.7007570e-05	-4.4201944e-05	0.0000000e+00	0.0000000e+00
3.6680	7.8925603e-05	1.0253726e-04	-2.6919335e-05	-4.4033512e-05	0.0000000e+00	0.0000000e+00
3.6700	7.8720806e-05	1.0225950e-04	-2.6831436e-05	-4.3865813e-05	0.0000000e+00	0.0000000e+00
3.6720	7.8516564e-05	1.0198254e-04	-2.6743871e-05	-4.3698844e-05	0.0000000e+00	0.0000000e+00
3.6740	7.8312876e-05	1.0170636e-04	-2.6656640e-05	-4.3532600e-05	0.0000000e+00	0.0000000e+00
3.6760	7.8109738e-05	1.0143098e-04	-2.6569740e-05	-4.3367079e-05	0.0000000e+00	0.0000000e+00
3.6780	7.7907151e-05	1.0115638e-04	-2.6483171e-05	-4.3202277e-05	0.0000000e+00	0.0000000e+00
3.6800	7.7705112e-05	1.0088257e-04	-2.6396931e-05	-4.3038190e-05	0.0000000e+00	0.0000000e+00
3.6820	7.7503620e-05	1.0060953e-04	-2.6311018e-05	-4.2874815e-05	0.0000000e+00	0.0000000e+00
3.6840	7.7302674e-05	1.0033728e-04	-2.6225431e-05	-4.2712148e-05	0.0000000e+00	0.0000000e+00
3.6860	7.7102271e-05	1.0006581e-04	-2.6140169e-05	-4.2550186e-05	0.0000000e+00	0.0000000e+00
3.6880	7.6902410e-05	9.9795106e-05	-2.6055230e-05	-4.2388926e-05	0.0000000e+00	0.0000000e+00
3.6900	7.6703090e-05	9.9525179e-05	-2.5970613e-05	-4.2228364e-05	0.0000000e+00	0.0000000e+00
3.6920	7.6504309e-05	9.9256022e-05	-2.5886316e-05	-4.2068497e-05	0.0000000e+00	0.0000000e+00
3.6940	7.6306065e-05	9.8987632e-05	-2.5802338e-05	-4.1909321e-05	0.0000000e+00	0.0000000e+00
3.6960	7.6108358e-05	9.8720008e-05	-2.5718678e-05	-4.1750832e-05	0.0000000e+00	0.0000000e+00
3.6980	7.5911185e-05	9.8453148e-05	-2.5635334e-05	-4.1593029e-05	0.0000000e+00	0.0000000e+00
3.7000	7.5714545e-05	9.8187048e-05	-2.5552306e-05	-4.1435906e-05	0.0000000e+00	0.0000000e+00
3.7020	7.5518436e-05	9.7921706e-05	-2.5469590e-05	-4.1279462e-05	0.0000000e+00	0.0000000e+00
3.7040	7.5322857e-05	9.7657121e-05	-2.5387187e-05	-4.1123692e-05	0.0000000e+00	0.0000000e+00
3.7060	7.5127807e-05	9.7393290e-05	-2.5305095e-05	-4.0968594e-05	0.0000000e+00	0.0000000e+00
3.7080	7.4933284e-05	9.7130210e-05	-2.5223312e-05	-4.0814164e-05	0.0000000e+00	0.0000000e+00
3.7100	7.4739286e-05	9.6867879e-05	-2.5141838e-05	-4.0660399e-05	0.0000000e+00	0.0000000e+00
3.7120	7.4545812e-05	9.6606296e-05	-2.5060670e-05	-4.0507295e-05	0.0000000e+00	0.0000000e+00
3.7140	7.4352860e-05	9.6345457e-05	-2.4979808e-05	-4.0354850e-05	0.0000000e+00	0.0000000e+00
3.7160	7.4160429e-05	9.6085361e-05	-2.4899251e-05	-4.0203061e-05	0.0000000e+00	0.0000000e+00
3.7180	7.3968518e-05	9.5826006e-05	-2.4818996e-05	-4.0051923e-05	0.0000000e+00	0.0000000e+00
3.7200	7.3777125e-05	9.5567388e-05	-2.4739042e-05	-3.9901434e-05	0.0000000e+00	0.0000000e+00
3.7220	7.3586248e-05	9.5309506e-05	-2.4659389e-05	-3.9751592e-05	0.0000000e+00	0.0000000e+00
3.7240	7.3395886e-05	9.5052357e-05	-2.4580036e-05	-3.9602392e-05	0.0000000e+00	0.0000000e+00
3.7260	7.3206038e-05	9.4795940e-05	-2.4500979e-05	-3.9453832e-05	0.0000000e+00	0.0000000e+00
3.7280	7.3016702e-05	9.4540252e-05	-2.4422220e-05	-3.9305908e-05	0.0000000e+00	0.0000000e+00
3.7300	7.2827877e-05	9.4285290e-05	-2.4343755e-05	-3.9158618e-05	0.0000000e+00	0.0000000e+00
3.7320	7.2639560e-05	9.4031054e-05	-2.4265585e-05	-3.9011958e-05	0.0000000e+00	0.0000000e+00
3.7340	7.2451752e-05	9.3777540e-05	-2.4187707e-05	-3.8865925e-05	0.0000000e+00	0.0000000e+00
3.7360	7.2264450e-05	9.3524746e-05	-2.4110121e-05	-3.8720517e-05	0.0000000e+00	0.0000000e+00
3.7380	7.2077652e-05	9.3272670e-05	-2.4032825e-05	-3.8575731e-05	0.0000000e+00	0.0000000e+00
3.7400	7.1891359e-05	9.3021310e-05	-2.3955817e-05	-3.8431563e-05	0.0000000e+00	0.0000000e+00
3.7420	7.1705567e-05	9.2770664e-05	-2.3879098e-05	-3.8288010e-05	0.0000000e+00	0.0000000e+00
3.7440	7.1520275e-05	9.2520729e-05	-2.3802665e-05	-3.8145070e-05	0.0000000e+00	0.0000000e+00
3.7460	7.1335483e-05	9.2271504e-05	-2.3726517e-05	-3.8002739e-05	0.0000000e+00	0.0000000e+00
3.7480	7.1151189e-05	9.2022986e-05	-2.3650654e-05	-3.7861015e-05	0.0000000e+00	0.0000000e+00
3.7500	7.0967391e-05	9.1775174e-05	-2.3575073e-05	-3.7719894e-05	0.0000000e+00	0.0000000e+00
3.7520	7.0784088e-05	9.1528064e-05	-2.3499774e-05	-3.7579375e-05	0.0000000e+00	0.0000000e+00
3.7540	7.0601278e-05	9.1281655e-05	-2.3424755e-05	-3.7439453e-05	0.0000000e+00	0.0000000e+00
3.7560	7.0418961e-05	9.1035945e-05	-2.3350016e-05	-3.7300127e-05	0.0000000e+00	0.0000000e+00
3.7580	7.0237134e-05	9.0790932e-05	-2.3275554e-05	-3.7161392e-05	0.0000000e+00	0.0000000e+00
3.7600	7.0055797e-05	9.0546613e-05	-2.3201370e-05	-3.7023247e-05	0.0000000e+00	0.0000000e+00
3.7620	6.9874947e-05	9.0302987e-05	-2.3127461e-05	-3.6885689e-05	0.0000000e+00	0.0000000e+00
3.7640	6.9694584e-05	9.0060051e-05	-2.3053826e-05	-3.6748714e-05	0.0000000e+00	0.0000000e+00
3.7660	6.9514706e-05	8.9817803e-05	-2.2980465e-05	-3.6612321e-05	0.0000000e+00	0.0000000e+00
3.7680	6.9335312e-05	8.9576241e-05	-2.2907377e-05	-3.6476506e-05	0.0000000e+00	0.0000000e+00
3.7700	6.9156401e-05	8.9335364e-05	-2.2834559e-05	-3.6341266e-05	0.0000000e+00	0.0000000e+00
3.7720	6.8977971e-05	8.9095168e-05	-2.2762011e-05	-3.6206599e-05	0.0000000e+00	0.0000000e+00
3.7740	6.8800020e-05	8.8855653e-05	-2.2689732e-05	-3.6072502e-05	0.0000000e+00	0.0000000e+00
3.7760	6.8622547e-05	8.8616816e-05	-2.2617721e-05	-3.5938972e-05	0.0000000e+00	0.0000000e+00
3.7780	6.8445552e-05	8.8378654e-05	-2.2545976e-05	-3.5806007e-05	0.0000000e+00	0.0000000e+00
3.7800	6.8269032e-05	8.8141166e-05	-2.2474496e-05	-3.5673604e-05	0.0000000e+00	0.0000000e+00
3.7820	6.8092987e-05	8.7904350e-05	-2.2403281e-05	-3.5541760e-05	0.0000000e+00	0.0000000e+00
3.7840	6.7917415e-05	8.7668204e-05	-2.2332329e-05	-3.5410472e-05	0.0000000e+00	0.0000000e+00
3.7860	6.7742314e-05	8.7432726e-05	-2.2261639e-05	-3.5279739e-05	0.0000000e+00	0.0000000e+00
3.7880	6.7567683e-05	8.7197913e-05	-2.2191210e-05	-3.5149556e-05	0.0000000e+00	0.0000000e+00
3.7900	6.7393522e-05	8.6963765e-05	-2.2121040e-05	-3.5019923e-05	0.0000000e+00	0.0000000e+00
3.7920	6.7219828e-05	8.6730278e-05	-2.2051130e-05	-3.4890836e-05	0.0000000e+00	0.0000000e+00
3.7940	6.7046600e-05	8.6497451e-05	-2.1981477e-05	-3.4762292e-05	0.0000000e+00	0.0000000e+00
3.7960	6.6873837e-05	8.6265281e-05	-2.1912080e-05	-3.4634289e-05	0.0000000e+00	0.0000000e+00
3.7980	6.6701539e-05	8.6033768e-05	-2.1842939e-05	-3.4506824e-05	0.0000000e+00	0.0000000e+00
3.8000	6.6529702e-05	8.5802908e-05	-2.1774053e-05	-3.4379896e-05	0.0000000e+00	0.0000000e+00
3.8020	6.6358326e-05	8.5572700e-05	-2.1705419e-05	-3.4253500e-05	0.0000000e+00	0.0000000e+00
3.8040	6.6187411e-05	8.5343142e-05	-2.1637038e-05	-3.4127636e-05	0.0000000e+00	0.0000000e+00
3.8060	6.6016953e-05	8.5114232e-05	-2.1568908e-05	-3.4002300e-05	0.0000000e+00	0.0000000e+00
3.8080	6.5846953e-05	8.4885968e-05	-2.1501029e-05	-3.3877489e-05	0.0000000e+00	0.0000000e+00
3.8100	6.5677409e-05	8.4658348e-05	-2.1433398e-05	-3.3753202e-05	0.0000000e+00	0.0000000e+00
3.8120	6.5508320e-05	8.4431370e-05	-2.1366015e-05	-3.3629435e-05	0.0000000e+00	0.0000000e+00
3.8140	6.5339683e-05	8.4205032e-05	-2.1298880e-05	-3.3506187e-05	0.0000000e+00	0.0000000e+00
3.8160	6.5171499e-05	8.3979333e-05	-2.1231990e-05	-3.3383455e-05	0.0000000e+00	0.0000000e+00
3.8180	6.5003766e-05	8.3754270e-05	-2.1165346e-05	-3.3261237e-05	0.0000000e+00	0.0000000e+00
3.8200	6.4836481e-05	8.3529842e-05	-2.1098945e-05	-3.3139530e-05	0.0000000e+00	0.0000000e+00
3.8220	6.4669646e-05	8.3306046e-05	-2.1032787e-05	-3.3018331e-05	0.0000000e+00	0.0000000e+00
3.8240	6.4503257e-05	8.3082880e-05	-2.0966871e-05	-3.2897638e-05	0.0000000e+00	0.0000000e+00
3.8260	6.4337314e-05	8.2860344e-05	-2.0901196e-05	-3.2777450e-05	0.0000000e+00	0.0000000e+00
3.8280	6.4171815e-05	8.2638434e-05	-2.0835761e-05	-3.2657763e-05	0.0000000e+00	0.0000000e+00
3.8300	6.4006760e-05	8.2417150e-05	-2.0770565e-05	-3.2538575e-05	0.0000000e+00	0.0000000e+00
3.8320	6.3842146e-05	8.2196488e-05	-2.0705607e-05	-3.2419884e-05	0.0000000e+00	0.0000000e+00
3.8340	6.3677973e-05	8.1976448e-05	-2.0640885e-05	-3.2301688e-05	0.0000000e+00	0.0000000e+00
3.8360	6.3514240e-05	8.1757027e-05	-2.0576400e-05	-3.2183984e-05	0.0000000e+00	0.0000000e+00
3.8380	6.3350945e-05	8.1538224e-05	-2.0512149e-05	-3.2066770e-05	0.0000000e+00	0.0000000e+00
3.8400	6.3188087e-05	8.1320036e-05	-2.0448132e-05	-3.1950043e-05	0.0000000e+00	0.0000000e+00
3.8420	6.3025664e-05	8.1102462e-05	-2.0384348e-05	-3.1833802e-05	0.0000000e+00	0.0000000e+00
3.8440	6.2863676e-05	8.0885500e-05	-2.0320797e-05	-3.1718044e-05	0.0000000e+00	0.0000000e+00
3.8460	6.2702122e-05	8.0669149e-05	-2.0257476e-05	-3.1602766e-05	0.0000000e+00	0.0000000e+00
3.8480	6.2540999e-05	8.0453406e-05	-2.0194385e-05	-3.1487968e-05	0.0000000e+00	0.0000000e+00
3.8500	6.2380308e-05	8.0238269e-05	-2.0131524e-05	-3.1373645e-05	0.0000000e+00	0.0000000e+00
3.8520	6.2220046e-05	8.0023737e-05	-2.0068890e-05	-3.1259797e-05	0.0000000e+00	0.0000000e+00
3.8540	6.2060212e-05	7.9809808e-05	-2.0006484e-05	-3.1146421e-05	0.0000000e+00	0.0000000e+00
3.8560	6.1900806e-05	7.9596480e-05	-1.9944304e-05	-3.1033514e-05	0.0000000e+00	0.0000000e+00
3.8580	6.1741826e-05	7.9383751e-05	-1.9882350e-05	-3.0921075e-05	0.0000000e+00	0.0000000e+00
3.8600	6.1583271e-05	7.9171620e-05	-1.9820620e-05	-3.0809101e-05	0.0000000e+00	0.0000000e+00
3.8620	6.1425139e-05	7.8960085e-05	-1.9759113e-05	-3.0697590e-05	0.0000000e+00	0.0000000e+00
3.8640	6.1267430e-05	7.8749143e-05	-1.9697829e-05	-3.0586541e-05	0.0000000e+00	0.0000000e+00
3.8660	6.1110142e-05	7.8538794e-05	-1.9636767e-05	-3.0475950e-05	0.0000000e+00	0.0000000e+00
3.8680	6.0953274e-05	7.8329035e-05	-1.9575925e-05	-3.0365816e-05	0.0000000e+00	0.0000000e+00
3.8700	6.0796826e-05	7.8119865e-05	-1.9515303e-05	-3.0256136e-05	0.0000000e+00	0.0000000e+00
3.8720	6.0640795e-05	7.7911282e-05	-1.9454900e-05	-3.0146909e-05	0.0000000e+00	0.0000000e+00
3.8740	6.0485180e-05	7.7703284e-05	-1.9394715e-05	-3.0038133e-05	0.0000000e+00	0.0000000e+00
3.8760	6.0329981e-05	7.7495869e-05	-1.9334747e-05	-2.9929805e-05	0.0000000e+00	0.0000000e+00
3.8780	6.0175196e-05	7.7289036e-05	-1.9274996e-05	-2.9821923e-05	0.0000000e+00	0.0000000e+00
3.8800	6.0020825e-05	7.7082783e-05	-1.9215459e-05	-2.9714485e-05	0.0000000e+00	0.0000000e+00
3.8820	5.9866865e-05	7.6877109e-05	-1.9156137e-05	-2.9607489e-05	0.0000000e+00	0.0000000e+00
3.8840	5.9713316e-05	7.6672010e-05	-1.9097029e-05	-2.9500934e-05	0.0000000e+00	0.0000000e+00
3.8860	5.9560176e-05	7.6467487e-05	-1.9038133e-05	-2.9394816e-05	0.0000000e+00	0.0000000e+00
3.8880	5.9407445e-05	7.6263536e-05	-1.8979450e-05	-2.9289135e-05	0.0000000e+00	0.0000000e+00
3.8900	5.9255122e-05	7.6060157e-05	-1.8920977e-05	-2.9183887e-05	0.0000000e+00	0.0000000e+00
3.8920	5.9103204e-05	7.5857347e-05	-1.8862714e-05	-2.9079072e-05	0.0000000e+00	0.0000000e+00
3.8940	5.8951692e-05	7.5655106e-05	-1.8804660e-05	-2.8974687e-05	0.0000000e+00	0.0000000e+00
3.8960	5.8800584e-05	7.5453430e-05	-1.8746815e-05	-2.8870729e-05	0.0000000e+00	0.0000000e+00
3.8980	5.8649878e-05	7.5252320e-05	-1.8689177e-05	-2.8767198e-05	0.0000000e+00	0.0000000e+00
3.9000	5.8499574e-05	7.5051772e-05	-1.8631746e-05	-2.8664090e-05	0.0000000e+00	0.0000000e+00
3.9020	5.8349671e-05	7.4851785e-05	-1.8574520e-05	-2.8561405e-05	0.0000000e+00	0.0000000e+00
3.9040	5.8200166e-05	7.4652358e-05	-1.8517500e-05	-2.8459140e-05	0.0000000e+00	0.0000000e+00
3.9060	5.8051061e-05	7.4453489e-05	-1.8460683e-05	-2.8357294e-05	0.0000000e+00	0.0000000e+00
3.9080	5.7902352e-05	7.4255176e-05	-1.8404070e-05	-2.8255863e-05	0.0000000e+00	0.0000000e+00
3.9100	5.7754040e-05	7.4057418e-05	-1.8347660e-05	-2.8154847e-05	0.0000000e+00	0.0000000e+00
3.9120	5.7606122e-05	7.3860213e-05	-1.8291451e-05	-2.8054244e-05	0.0000000e+00	0.0000000e+00
3.9140	5.7458598e-05	7.3663558e-05	-1.8235442e-05	-2.7954051e-05	0.0000000e+00	0.0000000e+00
3.9160	5.7311467e-05	7.3467454e-05	-1.8179634e-05	-2.7854267e-05	0.0000000e+00	0.0000000e+00
3.9180	5.7164728e-05	7.3271898e-05	-1.8124025e-05	-2.7754890e-05	0.0000000e+00	0.0000000e+00
3.9200	5.7018380e-05	7.3076888e-05	-1.8068614e-05	-2.7655917e-05	0.0000000e+00	0.0000000e+00
3.9220	5.6872420e-05	7.2882422e-05	-1.8013401e-05	-2.7557348e-05	0.0000000e+00	0.0000000e+00
3.9240	5.6726849e-05	7.2688500e-05	-1.7958385e-05	-2.7459180e-05	0.0000000e+00	0.0000000e+00
3.9260	5.6581666e-05	7.2495120e-05	-1.7903564e-05	-2.7361412e-05	0.0000000e+00	0.0000000e+00
3.9280	5.6436869e-05	7.2302279e-05	-1.7848939e-05	-2.7264041e-05	0.0000000e+00	0.0000000e+00
3.9300	5.6292456e-05	7.2109977e-05	-1.7794508e-05	-2.7167066e-05	0.0000000e+00	0.0000000e+00
3.9320	5.6148428e-05	7.1918212e-05	-1.7740270e-05	-2.7070485e-05	0.0000000e+00	0.0000000e+00
3.9340	5.6004783e-05	7.1726982e-05	-1.7686225e-05	-2.6974297e-05	0.0000000e+00	0.0000000e+00
3.9360	5.5861520e-05	7.1536285e-05	-1.7632373e-05	-2.6878498e-05	0.0000000e+00	0.0000000e+00
3.9380	5.5718638e-05	7.1346120e-05	-1.7578711e-05	-2.6783089e-05	0.0000000e+00	0.0000000e+00
3.9400	5.5576135e-05	7.1156486e-05	-1.7525240e-05	-2.6688066e-05	0.0000000e+00	0.0000000e+00
3.9420	5.5434011e-05	7.0967381e-05	-1.7471959e-05	-2.6593428e-05	0.0000000e+00	0.0000000e+00
3.9440	5.5292265e-05	7.0778803e-05	-1.7418866e-05	-2.6499174e-05	0.0000000e+00	0.0000000e+00
3.9460	5.5150896e-05	7.0590750e-05	-1.7365962e-05	-2.6405301e-05	0.0000000e+00	0.0000000e+00
3.9480	5.5009902e-05	7.0403222e-05	-1.7313245e-05	-2.6311808e-05	0.0000000e+00	0.0000000e+00
3.9500	5.4869283e-05	7.0216216e-05	-1.7260714e-05	-2.6218693e-05	0.0000000e+00	0.0000000e+00
3.9520	5.4729037e-05	7.0029732e-05	-1.7208370e-05	-2.6125955e-05	0.0000000e+00	0.0000000e+00
3.9540	5.4589163e-05	6.9843767e-05	-1.7156210e-05	-2.6033591e-05	0.0000000e+00	0.0000000e+00
3.9560	5.4449661e-05	6.9658320e-05	-1.7104235e-05	-2.5941600e-05	0.0000000e+00	0.0000000e+00
3.9580	5.4310530e-05	6.9473390e-05	-1.7052444e-05	-2.5849981e-05	0.0000000e+00	0.0000000e+00
3.9600	5.4171768e-05	6.9288974e-05	-1.7000835e-05	-2.5758731e-05	0.0000000e+00	0.0000000e+00
3.9620	5.4033374e-05	6.9105072e-05	-1.6949408e-05	-2.5667849e-05	0.0000000e+00	0.0000000e+00
3.9640	5.3895347e-05	6.8921682e-05	-1.6898163e-05	-2.5577334e-05	0.0000000e+00	0.0000000e+00
3.9660	5.3757686e-05	6.8738802e-05	-1.6847099e-05	-2.5487183e-05	0.0000000e+00	0.0000000e+00
3.9680	5.3620391e-05	6.8556431e-05	-1.6796214e-05	-2.5397395e-05	0.0000000e+00	0.0000000e+00
3.9700	5.3483460e-05	6.8374568e-05	-1.6745509e-05	-2.5307968e-05	0.0000000e+00	0.0000000e+00
3.9720	5.3346893e-05	6.8193210e-05	-1.6694982e-05	-2.5218901e-05	0.0000000e+00	0.0000000e+00
3.9740	5.3210687e-05	6.8012357e-05	-1.6644633e-05	-2.5130192e-05	0.0000000e+00	0.0000000e+00
3.9760	5.3074843e-05	6.7832007e-05	-1.6594461e-05	-2.5041839e-05	0.0000000e+00	0.0000000e+00
3.9780	5.2939359e-05	6.7652158e-05	-1.6544465e-05	-2.4953842e-05	0.0000000e+00	0.0000000e+00
3.9800	5.2804234e-05	6.7472809e-05	-1.6494646e-05	-2.4866197e-05	0.0000000e+00	0.0000000e+00
3.9820	5.2669467e-05	6.7293958e-05	-1.6445000e-05	-2.4778904e-05	0.0000000e+00	0.0000000e+00
3.9840	5.2535058e-05	6.7115605e-05	-1.6395530e-05	-2.4691962e-05	0.0000000e+00	0.0000000e+00
3.9860	5.2401005e-05	6.6937747e-05	-1.6346232e-05	-2.4605367e-05	0.0000000e+00	0.0000000e+00
3.9880	5.2267307e-05	6.6760383e-05	-1.6297108e-05	-2.4519120e-05	0.0000000e+00	0.0000000e+00
3.9900	5.2133963e-05	6.6583512e-05	-1.6248156e-05	-2.4433218e-05	0.0000000e+00	0.0000000e+00
3.9920	5.2000972e-05	6.6407132e-05	-1.6199375e-05	-2.4347659e-05	0.0000000e+00	0.0000000e+00
3.9940	5.1868334e-05	6.6231242e-05	-1.6150765e-05	-2.4262443e-05	0.0000000e+00	0.0000000e+00
3.9960	5.1736047e-05	6.6055840e-05	-1.6102325e-05	-2.4177568e-05	0.0000000e+00	0.0000000e+00
3.9980	5.1604110e-05	6.5880925e-05	-1.6054054e-05	-2.4093031e-05	0.0000000e+00	0.0000000e+00
[truncated: 2,001 more rows]
