# Supplementary material for: A cyclin-dependent kinase-mediated phosphorylation switch of disordered protein condensation
Source: Nat Commun. 2023 Oct 9;14:6316. doi: 10.1038/s41467-023-42049-0 (PMC10562473; doi:10.1038/s41467-023-42049-0)
Supplement: Supplementary file 9 — Supplementary Data 6 [file 41467_2023_42049_MOESM9_ESM.zip › suppl_files_md/README]

Supplementary Files for MD simulations

Folder names indicate the corresponding Figures in Main Text and Supplementary Information.

Fig7a : Single chain simulations of full length Ki67
 -> non-P : data to reproduce the simulations for non-phosphorylated full chain Ki67
 -> P : data to reproduce the simulations for phosphorylated full chain Ki67
 For each system the initial configuration, final configuration, topology, index, and mdp files are given.

FigS9b : Single chain simulations of the consensus repeat segment of Ki67
 -> non-P : data to reproduce the simulations for non-phosphorylated Ki67 consensus repeat segment
 -> P : data to reproduce the simulations for phosphorylated Ki67 consensus repeat segment
 For each system the initial configuration, final configuration, topology, and mdp files are given.

FigS9c : Phase coexistence simulations of non-phosphorylated monomer, dimer and phosphorylated monomer of consensus repeat segment of Ki67.
 -> Ki67-CR : data to reproduce the simulations for the non-phosphorylated monomer of consensus repeat segment
 -> 2x_Ki67-CR : data to reproduce the simulations for the non-phosphorylated dimer of consensus repeat segment
 -> P-Ki67-CR : data to reproduce the simulations for the phosphorylated monomer of consensus repeat segment
 For each system the initial configuration, final configuration, topology, and mdp files are given.

Also the tabulated potential for the electrostatic interactions with the Debye-Huckel screening (I=100mM) is provided in the table_nonBonded.xvg file.
