# Supplementary material for: A cyclin-dependent kinase-mediated phosphorylation switch of disordered protein condensation
Source: Nat Commun. 2023 Oct 9;14:6316. doi: 10.1038/s41467-023-42049-0 (PMC10562473; doi:10.1038/s41467-023-42049-0)
Supplement: Supplementary file 9 — Supplementary Data 6 [file 41467_2023_42049_MOESM9_ESM.zip › suppl_files_md/FigS9b/non-P/initial_conf.gro]

ki67
  120
    1ILE     BB    1  -1.598  16.974  13.133
    2PRO     BB    2  -1.231  17.073  13.133
    3CYS     BB    3  -0.979  16.944  13.387
    4LYS     BB    4  -0.613  16.912  13.484
    5SER     BB    5  -0.361  16.783  13.738
    6PRO     BB    6   0.005  16.751  13.834
    7GLN     BB    7   0.271  16.607  13.603
    8PRO     BB    8   0.642  16.557  13.538
    9ASP     BB    9   0.894  16.841  13.534
   10PRO     BB   10   1.261  16.940  13.533
   11VAL     BB   11   1.513  16.815  13.789
   12ASP     BB   12   1.879  16.784  13.886
   13THR     BB   13   2.131  16.658  14.142
   14PRO     BB   14   2.497  16.628  14.239
   15THR     BB   15   2.763  16.480  14.010
   16SER     BB   16   3.134  16.429  13.945
   17THR     BB   17   3.399  16.281  13.717
   18LYS     BB   18   3.770  16.230  13.652
   19GLN     BB   19   4.036  16.082  13.423
   20ARG     BB   20   4.407  16.031  13.359
   21PRO     BB   21   4.672  15.883  13.130
   22LYS     BB   22   4.675  15.519  13.020
   23THR     BB   23   4.823  15.259  12.786
   24SER     BB   24   4.825  14.895  12.676
   25LEU     BB   25   4.973  14.635  12.441
   26ARG     BB   26   4.976  14.271  12.331
   27LYS     BB   27   5.124  14.011  12.097
   28VAL     BB   28   5.126  13.647  11.987
   29ASP     BB   29   5.274  13.387  11.752
   30VAL     BB   30   5.277  13.023  11.643
   31LYS     BB   31   5.424  12.763  11.408
   32GLU     BB   32   5.427  12.399  11.298
   33GLU     BB   33   5.575  12.139  11.063
   34LEU     BB   34   5.577  11.775  10.953
   35LEU     BB   35   5.725  11.515  10.719
   36ALA     BB   36   5.728  11.151  10.609
   37VAL     BB   37   5.876  10.891  10.374
   38ARG     BB   38   5.878  10.527  10.265
   39LYS     BB   39   6.026  10.267  10.030
   40LEU     BB   40   6.029   9.903   9.920
   41THR     BB   41   6.177   9.643   9.686
   42GLN     BB   42   6.179   9.279   9.576
   43THR     BB   43   6.327   9.019   9.341
   44SER     BB   44   6.330   8.655   9.231
   45GLY     BB   45   6.478   8.395   8.996
   46GLU     BB   46   6.477   8.031   8.890
   47THR     BB   47   6.622   7.767   8.657
   48THR     BB   48   6.621   7.402   8.551
   49HIS     BB   49   6.767   7.139   8.318
   50THR     BB   50   6.766   6.774   8.211
   51PRO     BB   51   6.911   6.511   7.978
   52LYS     BB   52   6.920   6.548   7.600
   53PRO     BB   53   7.057   6.415   7.271
   54ALA     BB   54   7.428   6.364   7.204
   55VAL     BB   55   7.691   6.213   6.975
   56GLY     BB   56   8.062   6.161   6.908
   57GLU     BB   57   8.322   6.009   6.677
   58GLU     BB   58   8.691   5.954   6.606
   59LYS     BB   59   8.952   5.802   6.374
   60SER     BB   60   9.321   5.748   6.304
   61ILE     BB   61   9.581   5.595   6.072
   62LYS     BB   62   9.951   5.541   6.001
   63ALA     BB   63  10.211   5.389   5.769
   64PHE     BB   64  10.581   5.335   5.699
   65LYS     BB   65  10.841   5.182   5.467
   66GLU     BB   66  11.210   5.128   5.396
   67THR     BB   67  11.470   4.975   5.165
   68PRO     BB   68  11.840   4.921   5.094
   69LYS     BB   69  12.094   5.204   5.077
   70GLN     BB   70  12.461   5.301   5.066
   71LYS     BB   71  12.715   5.584   5.049
   72LEU     BB   72  13.082   5.681   5.038
   73ASP     BB   73  13.335   5.964   5.021
   74PRO     BB   74  13.703   6.061   5.010
   75ALA     BB   75  13.959   5.941   5.265
   76ALA     BB   76  14.327   5.912   5.355
   77SER     BB   77  14.583   5.792   5.610
   78LEU     BB   78  14.951   5.762   5.701
   79THR     BB   79  15.206   5.643   5.955
   80GLY     BB   80  15.575   5.613   6.046
   81SER     BB   81  15.827   5.492   6.303
   82LYS     BB   82  16.194   5.460   6.398
   83ARG     BB   83  16.446   5.339   6.655
   84ARG     BB   84  16.813   5.307   6.750
   85PRO     BB   85  17.065   5.186   7.007
   86ARG     BB   86  17.051   5.281   7.375
   87THR     BB   87  17.182   5.215   7.725
   88PRO     BB   88  17.169   5.310   8.093
   89LYS     BB   89  17.217   5.666   8.219
   90GLU     BB   90  17.189   5.906   8.513
   91LYS     BB   91  17.237   6.261   8.638
   92ALA     BB   92  17.209   6.501   8.932
   93GLN     BB   93  17.257   6.856   9.058
   94ALA     BB   94  17.229   7.096   9.352
   95LEU     BB   95  17.277   7.452   9.477
   96GLU     BB   96  17.249   7.691   9.771
   97ASP     BB   97  17.297   8.047   9.897
   98LEU     BB   98  17.269   8.287  10.190
   99ALA     BB   99  17.317   8.642  10.316
  100GLY     BB  100  17.289   8.882  10.610
  101PHE     BB  101  17.339   9.239  10.731
  102LYS     BB  102  17.312   9.482  11.022
  103GLU     BB  103  17.362   9.839  11.144
  104LEU     BB  104  17.335  10.082  11.435
  105PHE     BB  105  17.385  10.439  11.556
  106GLN     BB  106  17.358  10.682  11.847
  107THR     BB  107  17.408  11.039  11.969
  108PRO     BB  108  17.381  11.282  12.260
  109GLY     BB  109  17.063  11.332  12.462
  110HIS     BB  110  16.909  11.484  12.775
  111THR     BB  111  16.594  11.536  12.980
  112GLU     BB  112  16.440  11.688  13.293
  113GLU     BB  113  16.124  11.741  13.498
  114SER     BB  114  15.970  11.892  13.811
  115THR     BB  115  15.655  11.945  14.016
  116THR     BB  116  15.501  12.096  14.329
  117ASP     BB  117  15.185  12.149  14.535
  118GLU     BB  118  15.031  12.300  14.848
  119LYS     BB  119  14.715  12.353  15.053
  120THR     BB  120  14.562  12.504  15.366
  20.00000  20.00000  20.00000
