# Supplementary material for: A cyclin-dependent kinase-mediated phosphorylation switch of disordered protein condensation
Source: Nat Commun. 2023 Oct 9;14:6316. doi: 10.1038/s41467-023-42049-0 (PMC10562473; doi:10.1038/s41467-023-42049-0)
Supplement: Supplementary file 9 — Supplementary Data 6 [file 41467_2023_42049_MOESM9_ESM.zip › suppl_files_md/FigS9b/P/initial_conf.gro]

ki67
 120
    1ILE     BB    1   0.397   0.285  -0.000
    2PRO     BB    2   0.764   0.384  -0.000
    3CYS     BB    3   1.016   0.255   0.254
    4LYS     BB    4   1.382   0.223   0.351
    5PSE     BB    5   1.634   0.094   0.605
    6PRO     BB    6   2.000   0.062   0.701
    7GLN     BB    7   2.266  -0.082   0.470
    8PRO     BB    8   2.637  -0.132   0.405
    9ASP     BB    9   2.889   0.152   0.401
   10PRO     BB   10   3.256   0.251   0.400
   11VAL     BB   11   3.508   0.126   0.656
   12ASP     BB   12   3.874   0.095   0.753
   13PTH     BB   13   4.126  -0.031   1.009
   14PRO     BB   14   4.492  -0.061   1.106
   15THR     BB   15   4.758  -0.209   0.877
   16SER     BB   16   5.129  -0.260   0.812
   17THR     BB   17   5.394  -0.408   0.584
   18LYS     BB   18   5.765  -0.459   0.519
   19GLN     BB   19   6.031  -0.607   0.290
   20ARG     BB   20   6.402  -0.658   0.226
   21PRO     BB   21   6.667  -0.806  -0.003
   22LYS     BB   22   6.670  -1.170  -0.113
   23THR     BB   23   6.818  -1.430  -0.347
   24SER     BB   24   6.820  -1.794  -0.457
   25LEU     BB   25   6.968  -2.054  -0.692
   26ARG     BB   26   6.971  -2.418  -0.802
   27LYS     BB   27   7.119  -2.678  -1.036
   28VAL     BB   28   7.121  -3.042  -1.146
   29ASP     BB   29   7.269  -3.302  -1.381
   30VAL     BB   30   7.272  -3.666  -1.490
   31LYS     BB   31   7.419  -3.926  -1.725
   32GLU     BB   32   7.422  -4.290  -1.835
   33GLU     BB   33   7.570  -4.550  -2.070
   34LEU     BB   34   7.572  -4.914  -2.180
   35LEU     BB   35   7.720  -5.174  -2.414
   36ALA     BB   36   7.723  -5.538  -2.524
   37VAL     BB   37   7.871  -5.798  -2.759
   38ARG     BB   38   7.873  -6.162  -2.868
   39LYS     BB   39   8.021  -6.422  -3.103
   40LEU     BB   40   8.024  -6.786  -3.213
   41PTH     BB   41   8.172  -7.046  -3.447
   42GLN     BB   42   8.174  -7.410  -3.557
   43THR     BB   43   8.322  -7.670  -3.792
   44SER     BB   44   8.325  -8.034  -3.902
   45GLY     BB   45   8.473  -8.294  -4.137
   46GLU     BB   46   8.472  -8.658  -4.243
   47THR     BB   47   8.617  -8.922  -4.476
   48THR     BB   48   8.616  -9.287  -4.582
   49HIS     BB   49   8.762  -9.550  -4.815
   50PTH     BB   50   8.761  -9.915  -4.922
   51PRO     BB   51   8.906 -10.178  -5.155
   52LYS     BB   52   8.915 -10.141  -5.533
   53PRO     BB   53   9.052 -10.274  -5.862
   54ALA     BB   54   9.423 -10.325  -5.929
   55VAL     BB   55   9.686 -10.476  -6.158
   56GLY     BB   56  10.057 -10.528  -6.225
   57GLU     BB   57  10.317 -10.680  -6.456
   58GLU     BB   58  10.686 -10.735  -6.527
   59LYS     BB   59  10.947 -10.887  -6.759
   60SER     BB   60  11.316 -10.941  -6.829
   61ILE     BB   61  11.576 -11.094  -7.061
   62LYS     BB   62  11.946 -11.148  -7.132
   63ALA     BB   63  12.206 -11.300  -7.364
   64PHE     BB   64  12.576 -11.354  -7.434
   65LYS     BB   65  12.836 -11.507  -7.666
   66GLU     BB   66  13.205 -11.561  -7.737
   67PTH     BB   67  13.465 -11.714  -7.968
   68PRO     BB   68  13.835 -11.768  -8.039
   69LYS     BB   69  14.089 -11.485  -8.056
   70GLN     BB   70  14.456 -11.388  -8.067
   71LYS     BB   71  14.710 -11.105  -8.084
   72LEU     BB   72  15.077 -11.008  -8.095
   73ASP     BB   73  15.330 -10.725  -8.112
   74PRO     BB   74  15.698 -10.628  -8.123
   75ALA     BB   75  15.954 -10.748  -7.868
   76ALA     BB   76  16.322 -10.777  -7.778
   77SER     BB   77  16.578 -10.897  -7.523
   78LEU     BB   78  16.946 -10.927  -7.432
   79THR     BB   79  17.201 -11.046  -7.178
   80GLY     BB   80  17.570 -11.076  -7.087
   81SER     BB   81  17.822 -11.197  -6.830
   82LYS     BB   82  18.189 -11.229  -6.735
   83ARG     BB   83  18.441 -11.350  -6.478
   84ARG     BB   84  18.808 -11.382  -6.383
   85PRO     BB   85  19.060 -11.503  -6.126
   86ARG     BB   86  19.046 -11.408  -5.758
   87PTH     BB   87  19.177 -11.474  -5.408
   88PRO     BB   88  19.164 -11.379  -5.040
   89LYS     BB   89  19.212 -11.023  -4.914
   90GLU     BB   90  19.184 -10.783  -4.620
   91LYS     BB   91  19.232 -10.428  -4.495
   92ALA     BB   92  19.204 -10.188  -4.201
   93GLN     BB   93  19.252  -9.833  -4.075
   94ALA     BB   94  19.224  -9.593  -3.781
   95LEU     BB   95  19.272  -9.237  -3.656
   96GLU     BB   96  19.244  -8.998  -3.362
   97ASP     BB   97  19.292  -8.642  -3.236
   98LEU     BB   98  19.264  -8.402  -2.943
   99ALA     BB   99  19.312  -8.047  -2.817
  100GLY     BB  100  19.284  -7.807  -2.523
  101PHE     BB  101  19.334  -7.450  -2.402
  102LYS     BB  102  19.307  -7.207  -2.111
  103GLU     BB  103  19.357  -6.850  -1.989
  104LEU     BB  104  19.330  -6.607  -1.698
  105PHE     BB  105  19.380  -6.250  -1.577
  106GLN     BB  106  19.353  -6.007  -1.286
  107PTH     BB  107  19.403  -5.650  -1.164
  108PRO     BB  108  19.376  -5.407  -0.873
  109GLY     BB  109  19.058  -5.357  -0.671
  110HIS     BB  110  18.904  -5.205  -0.358
  111THR     BB  111  18.589  -5.153  -0.153
  112GLU     BB  112  18.435  -5.001   0.160
  113GLU     BB  113  18.119  -4.948   0.365
  114SER     BB  114  17.965  -4.797   0.678
  115THR     BB  115  17.650  -4.744   0.883
  116THR     BB  116  17.496  -4.593   1.196
  117ASP     BB  117  17.180  -4.540   1.402
  118GLU     BB  118  17.026  -4.389   1.715
  119LYS     BB  119  16.710  -4.336   1.920
  120THR     BB  120  16.557  -4.185   2.233
	20.0 20.0 20.0
