# Supplementary material for: A cyclin-dependent kinase-mediated phosphorylation switch of disordered protein condensation
Source: Nat Commun. 2023 Oct 9;14:6316. doi: 10.1038/s41467-023-42049-0 (PMC10562473; doi:10.1038/s41467-023-42049-0)
Supplement: Supplementary file 9 — Supplementary Data 6 [file 41467_2023_42049_MOESM9_ESM.zip › suppl_files_md/FigS9c/P-Ki67-CR/initial_conf.gro]

ki67
24000
    1ILE     BB    1   4.220  10.461 101.314
    2PRO     BB    2   3.991  10.761 101.332
    3CYS     BB    3   3.849  10.994 101.071
    4LYS     BB    4   3.668  10.934 100.743
    5PSE     BB    5   3.529  11.080 100.411
    6PRO     BB    6   3.481  11.450 100.394
    7GLN     BB    7   3.736  11.719 100.324
    8PRO     BB    8   3.893  11.783 100.672
    9ASP     BB    9   4.048  11.447 100.755
   10PRO     BB   10   4.306  11.474 101.027
   11VAL     BB   11   4.317  11.816 101.189
   12ASP     BB   12   4.662  11.919 101.303
   13PTH     BB   13   5.011  11.898 101.454
   14PRO     BB   14   5.176  12.215 101.323
   15THR     BB   15   4.923  12.506 101.331
   16SER     BB   16   4.883  12.571 100.959
   17THR     BB   17   5.238  12.593 100.820
   18LYS     BB   18   5.494  12.724 101.068
   19GLN     BB   19   5.707  13.017 100.950
   20ARG     BB   20   5.817  13.257 100.675
   21PRO     BB   21   6.021  13.248 100.351
   22LYS     BB   22   6.213  13.354 100.036
   23THR     BB   23   6.336  13.146  99.744
   24SER     BB   24   6.599  13.002  99.509
   25LEU     BB   25   6.613  12.923  99.136
   26ARG     BB   26   6.952  12.878  98.959
   27LYS     BB   27   7.228  12.680  99.144
   28VAL     BB   28   7.146  12.307  99.169
   29ASP     BB   29   6.937  12.221  98.858
   30VAL     BB   30   7.152  12.098  98.564
   31LYS     BB   31   7.520  12.151  98.627
   32GLU     BB   32   7.661  12.497  98.693
   33GLU     BB   33   7.460  12.798  98.567
   34LEU     BB   34   7.194  12.697  98.308
   35LEU     BB   35   7.325  12.466  98.036
   36ALA     BB   36   7.436  12.122  97.940
   37VAL     BB   37   7.624  11.813  98.040
   38ARG     BB   38   7.981  11.877  98.140
   39LYS     BB   39   8.123  12.163  98.336
   40LEU     BB   40   8.440  12.351  98.390
   41PTH     BB   41   8.546  12.461  98.741
   42GLN     BB   42   8.876  12.322  98.877
   43THR     BB   43   9.065  12.099  98.633
   44SER     BB   44   8.896  11.919  98.350
   45GLY     BB   45   8.569  11.785  98.217
   46GLU     BB   46   8.406  11.577  98.489
   47THR     BB   47   8.513  11.796  98.783
   48THR     BB   48   8.804  11.701  99.013
   49HIS     BB   49   9.096  11.772  99.254
   50PTH     BB   50   9.319  11.688  99.563
   51PRO     BB   51   9.623  11.870  99.711
   52LYS     BB   52   9.970  11.766  99.597
   53PRO     BB   53  10.152  11.553  99.843
   54ALA     BB   54  10.501  11.507  99.964
   55VAL     BB   55  10.849  11.608  99.867
   56GLY     BB   56  10.949  11.584 100.232
   57GLU     BB   57  10.737  11.386 100.474
   58GLU     BB   58  10.693  11.036 100.588
   59LYS     BB   59  10.970  10.797 100.680
   60SER     BB   60  11.321  10.686 100.631
   61ILE     BB   61  11.628  10.487 100.723
   62LYS     BB   62  11.525  10.135 100.839
   63ALA     BB   63  11.764   9.856 100.758
   64PHE     BB   64  12.046   9.671 100.596
   65LYS     BB   65  12.218   9.361 100.715
   66GLU     BB   66  12.313   9.158 101.011
   67PTH     BB   67  12.156   8.975 101.297
   68PRO     BB   68  12.350   8.657 101.379
   69LYS     BB   69  12.734   8.703 101.376
   70GLN     BB   70  12.836   8.595 101.021
   71LYS     BB   71  12.579   8.647 100.735
   72LEU     BB   72  12.233   8.498 100.741
   73ASP     BB   73  12.213   8.167 100.918
   74PRO     BB   74  11.949   8.150 101.185
   75ALA     BB   75  12.028   8.226 101.546
   76ALA     BB   76  11.909   7.925 101.725
   77SER     BB   77  11.906   8.054 102.078
   78LEU     BB   78  12.182   8.286 102.189
   79THR     BB   79  12.469   8.038 102.213
   80GLY     BB   80  12.405   7.882 101.872
   81SER     BB   81  12.558   8.181 101.683
   82LYS     BB   82  12.614   8.042 101.345
   83ARG     BB   83  12.471   7.716 101.262
   84ARG     BB   84  12.167   7.513 101.356
   85PRO     BB   85  12.195   7.166 101.211
   86ARG     BB   86  12.402   6.884 101.082
   87PTH     BB   87  12.512   6.905 100.720
   88PRO     BB   88  12.682   6.671 100.481
   89LYS     BB   89  12.775   6.333 100.347
   90GLU     BB   90  13.062   6.279 100.104
   91LYS     BB   91  13.415   6.399 100.012
   92ALA     BB   92  13.484   6.714 100.203
   93GLN     BB   93  13.766   6.849 100.408
   94ALA     BB   94  13.804   6.641 100.717
   95LEU     BB   95  13.724   6.724 101.082
   96GLU     BB   96  13.741   7.104 101.068
   97ASP     BB   97  13.549   7.284 100.792
   98LEU     BB   98  13.657   7.622 100.680
   99ALA     BB   99  13.888   7.903 100.593
  100GLY     BB  100  13.925   7.924 100.217
  101PHE     BB  101  13.949   8.290 100.123
  102LYS     BB  102  13.705   8.476 100.335
  103GLU     BB  103  13.665   8.470 100.712
  104LEU     BB  104  13.541   8.225 100.964
  105PHE     BB  105  13.271   8.039 101.158
  106GLN     BB  106  13.205   8.200 101.499
  107PTH     BB  107  13.186   8.443 101.793
  108PRO     BB  108  13.491   8.358 102.016
  109GLY     BB  109  13.480   7.986 102.100
  110HIS     BB  110  13.144   7.923 102.274
  111THR     BB  111  12.976   7.864 101.947
  112GLU     BB  112  12.845   7.587 101.735
  113GLU     BB  113  12.631   7.371 101.950
  114SER     BB  114  12.716   7.486 102.306
  115THR     BB  115  12.699   7.682 102.626
  116THR     BB  116  12.932   7.725 102.910
  117ASP     BB  117  13.106   7.973 103.135
  118GLU     BB  118  13.004   8.330 103.051
  119LYS     BB  119  12.825   8.340 102.713
  120THR     BB  120  12.463   8.257 102.767
    1ILE     BB  121   1.894   4.349  97.706
    2PRO     BB  122   1.649   4.597  97.861
    3CYS     BB  123   1.617   4.564  98.242
    4LYS     BB  124   1.840   4.296  98.399
    5PSE     BB  125   1.755   3.936  98.291
    6PRO     BB  126   1.489   3.782  98.517
    7GLN     BB  127   1.473   3.838  98.891
    8PRO     BB  128   1.680   4.127  99.018
    9ASP     BB  129   1.963   4.378  99.002
   10PRO     BB  130   2.091   4.452  99.352
   11VAL     BB  131   1.830   4.624  99.569
   12ASP     BB  132   1.736   4.886  99.831
   13PTH     BB  133   1.526   5.054 100.102
   14PRO     BB  134   1.745   5.259 100.336
   15THR     BB  135   2.114   5.266 100.435
   16SER     BB  136   2.163   4.889 100.496
   17THR     BB  137   1.933   4.797 100.789
   18LYS     BB  138   1.741   5.072 100.954
   19GLN     BB  139   1.449   5.079 101.192
   20ARG     BB  140   1.248   5.323 101.402
   21PRO     BB  141   0.920   5.441 101.236
   22LYS     BB  142   0.635   5.515 100.988
   23THR     BB  143   0.293   5.554 100.818
   24SER     BB  144  -0.006   5.708 100.629
   25LEU     BB  145  -0.076   6.073 100.702
   26ARG     BB  146  -0.208   6.418 100.628
   27LYS     BB  147  -0.275   6.610 100.311
   28VAL     BB  148  -0.133   6.661  99.968
   29ASP     BB  149  -0.235   6.389  99.723
   30VAL     BB  150  -0.613   6.332  99.725
   31LYS     BB  151  -0.745   6.191 100.037
   32GLU     BB  152  -0.646   6.046 100.376
   33GLU     BB  153  -0.970   5.989 100.565
   34LEU     BB  154  -1.286   6.134 100.422
   35LEU     BB  155  -1.429   6.467 100.461
   36ALA     BB  156  -1.406   6.797 100.304
   37VAL     BB  157  -1.452   7.092 100.071
   38ARG     BB  158  -1.232   7.363 100.217
   39LYS     BB  159  -1.162   7.605 100.490
   40LEU     BB  160  -1.314   7.918 100.641
   41PTH     BB  161  -1.101   8.182 100.824
   42GLN     BB  162  -1.057   8.519 100.639
   43THR     BB  163  -1.290   8.499 100.341
   44SER     BB  164  -1.643   8.381 100.371
   45GLY     BB  165  -1.738   8.040 100.252
   46GLU     BB  166  -1.579   7.833  99.980
   47THR     BB  167  -1.268   8.040  99.958
   48THR     BB  168  -0.937   8.081 100.131
   49HIS     BB  169  -0.692   8.365 100.144
   50PTH     BB  170  -0.704   8.716  99.998
   51PRO     BB  171  -0.952   8.953 100.157
   52LYS     BB  172  -0.862   9.273 100.335
   53PRO     BB  173  -1.068   9.556 100.188
   54ALA     BB  174  -0.854   9.820 100.016
   55VAL     BB  175  -0.527   9.928 100.176
   56GLY     BB  176  -0.281  10.220 100.175
   57GLU     BB  177   0.010  10.455 100.258
   58GLU     BB  178   0.294  10.707 100.224
   59LYS     BB  179   0.392  11.054 100.347
   60SER     BB  180   0.690  11.290 100.301
   61ILE     BB  181   0.985  11.523 100.363
   62LYS     BB  182   1.313  11.668 100.246
   63ALA     BB  183   1.363  11.875  99.931
   64PHE     BB  184   1.240  12.103  99.647
   65LYS     BB  185   1.144  12.289  99.322
   66GLU     BB  186   1.070  12.419  98.964
   67PTH     BB  187   1.323  12.466  98.687
   68PRO     BB  188   1.461  12.734  98.456
   69LYS     BB  189   1.684  13.037  98.419
   70GLN     BB  190   1.558  13.385  98.513
   71LYS     BB  191   1.396  13.623  98.262
   72LEU     BB  192   1.172  13.467  98.001
   73ASP     BB  193   1.194  13.091  97.990
   74PRO     BB  194   1.389  12.799  97.858
   75ALA     BB  195   1.753  12.698  97.859
   76ALA     BB  196   2.084  12.819  97.988
   77SER     BB  197   2.408  12.703  97.832
   78LEU     BB  198   2.639  12.989  97.731
   79THR     BB  199   2.462  13.271  97.908
   80GLY     BB  200   2.122  13.287  97.768
   81SER     BB  201   1.754  13.246  97.829
   82LYS     BB  202   1.609  13.346  97.498
   83ARG     BB  203   1.809  13.550  97.244
   84ARG     BB  204   1.714  13.627  96.886
   85PRO     BB  205   1.558  13.568  96.546
   86ARG     BB  206   1.285  13.821  96.456
   87PTH     BB  207   1.032  13.934  96.730
   88PRO     BB  208   0.730  14.167  96.787
   89LYS     BB  209   0.433  14.395  96.867
   90GLU     BB  210   0.076  14.525  96.806
   91LYS     BB  211  -0.157  14.700  96.559
   92ALA     BB  212  -0.154  15.071  96.511
   93GLN     BB  213   0.141  15.303  96.554
   94ALA     BB  214   0.301  15.079  96.815
   95LEU     BB  215   0.394  15.002  97.169
   96GLU     BB  216   0.280  14.763  97.442
   97ASP     BB  217   0.343  14.935  97.779
   98LEU     BB  218   0.591  14.787  98.025
   99ALA     BB  219   0.398  14.779  98.351
  100GLY     BB  220   0.084  14.977  98.276
  101PHE     BB  221  -0.191  14.787  98.101
  102LYS     BB  222  -0.047  14.479  97.942
  103GLU     BB  223   0.214  14.255  98.104
  104LEU     BB  224   0.504  14.173  98.323
  105PHE     BB  225   0.866  14.068  98.331
  106GLN     BB  226   1.004  13.955  98.676
  107PTH     BB  227   1.364  14.037  98.785
  108PRO     BB  228   1.482  14.299  98.529
  109GLY     BB  229   1.728  14.101  98.324
  110HIS     BB  230   2.073  14.261  98.288
  111THR     BB  231   2.085  14.145  97.926
  112GLU     BB  232   1.923  13.805  97.873
  113GLU     BB  233   2.033  13.618  98.191
  114SER     BB  234   2.383  13.727  98.268
  115THR     BB  235   2.637  13.937  98.086
  116THR     BB  236   2.898  13.682  97.979
  117ASP     BB  237   2.929  13.421  98.249
  118GLU     BB  238   2.884  13.596  98.586
  119LYS     BB  239   3.179  13.833  98.636
  120THR     BB  240   3.393  13.890  98.327
    1ILE     BB  241  16.409  12.937  99.034
    2PRO     BB  242  16.646  12.655  99.062
    3CYS     BB  243  16.870  12.473  99.304
    4LYS     BB  244  16.858  12.112  99.408
    5PSE     BB  245  16.723  11.781  99.261
    6PRO     BB  246  16.938  11.673  98.963
    7GLN     BB  247  17.299  11.605  98.901
    8PRO     BB  248  17.324  11.236  98.817
    9ASP     BB  249  17.640  11.156  98.642
   10PRO     BB  250  17.993  11.144  98.758
   11VAL     BB  251  18.240  11.009  99.002
   12ASP     BB  252  18.314  11.077  99.366
   13PTH     BB  253  18.525  10.866  99.605
   14PRO     BB  254  18.687  10.614  99.369
   15THR     BB  255  18.702  10.583  98.996
   16SER     BB  256  18.545  10.251  98.924
   17THR     BB  257  18.771   9.983  99.051
   18LYS     BB  258  18.829   9.974  99.426
   19GLN     BB  259  18.843   9.612  99.551
   20ARG     BB  260  18.624   9.322  99.670
   21PRO     BB  261  18.793   8.985  99.614
   22LYS     BB  262  18.750   8.606  99.656
   23THR     BB  263  18.411   8.587  99.833
   24SER     BB  264  18.385   8.889 100.065
   25LEU     BB  265  18.455   9.063 100.396
   26ARG     BB  266  18.372   8.890 100.728
   27LYS     BB  267  18.379   8.584 100.958
   28VAL     BB  268  18.260   8.631 101.318
   29ASP     BB  269  18.020   8.929 101.321
   30VAL     BB  270  17.760   8.915 101.046
   31LYS     BB  271  17.600   8.578 100.993
   32GLU     BB  272  17.822   8.284 100.888
   33GLU     BB  273  17.944   8.088 101.196
   34LEU     BB  274  17.808   8.196 101.536
   35LEU     BB  275  17.730   8.505 101.737
   36ALA     BB  276  17.428   8.476 101.964
   37VAL     BB  277  17.262   8.181 102.144
   38ARG     BB  278  17.506   7.893 102.095
   39LYS     BB  279  17.878   7.950 102.169
   40LEU     BB  280  18.025   7.794 102.479
   41PTH     BB  281  18.379   7.865 102.602
   42GLN     BB  282  18.381   7.975 102.974
   43THR     BB  283  18.030   7.933 103.125
   44SER     BB  284  17.703   8.039 102.968
   45GLY     BB  285  17.574   8.156 102.634
   46GLU     BB  286  17.712   8.479 102.497
   47THR     BB  287  18.045   8.436 102.675
   48THR     BB  288  18.068   8.535 103.042
   49HIS     BB  289  18.233   8.488 103.385
   50PTH     BB  290  18.392   8.464 103.736
   51PRO     BB  291  18.424   8.400 104.114
   52LYS     BB  292  18.757   8.327 104.281
   53PRO     BB  293  18.878   8.619 104.487
   54ALA     BB  294  18.947   8.681 104.848
   55VAL     BB  295  18.975   8.577 105.208
   56GLY     BB  296  18.618   8.698 105.268
   57GLU     BB  297  18.561   9.047 105.125
   58GLU     BB  298  18.427   9.400 105.153
   59LYS     BB  299  18.685   9.662 105.045
   60SER     BB  300  18.973   9.604 105.284
   61ILE     BB  301  19.139   9.829 105.542
   62LYS     BB  302  19.003  10.185 105.530
   63ALA     BB  303  19.090  10.340 105.867
   64PHE     BB  304  19.201  10.187 106.200
   65LYS     BB  305  19.212  10.457 106.468
   66GLU     BB  306  18.902  10.630 106.609
   67PTH     BB  307  18.952  10.802 106.943
   68PRO     BB  308  19.268  10.748 107.154
   69LYS     BB  309  19.389  11.063 107.340
   70GLN     BB  310  19.086  11.245 107.481
   71LYS     BB  311  18.719  11.155 107.506
   72LEU     BB  312  18.478  11.405 107.673
   73ASP     BB  313  18.574  11.764 107.593
   74PRO     BB  314  18.867  11.825 107.362
   75ALA     BB  315  19.047  12.136 107.486
   76ALA     BB  316  19.368  12.111 107.287
   77SER     BB  317  19.498  12.455 107.387
   78LEU     BB  318  19.878  12.429 107.418
   79THR     BB  319  19.901  12.085 107.584
   80GLY     BB  320  19.568  12.073 107.759
   81SER     BB  321  19.417  11.729 107.717
   82LYS     BB  322  19.118  11.756 107.938
   83ARG     BB  323  18.824  11.892 108.116
   84ARG     BB  324  18.546  12.147 108.093
   85PRO     BB  325  18.199  11.981 108.084
   86ARG     BB  326  17.837  12.090 108.128
   87PTH     BB  327  17.626  12.372 108.277
   88PRO     BB  328  17.313  12.299 108.476
   89LYS     BB  329  17.137  12.150 108.775
   90GLU     BB  330  17.143  12.387 109.079
   91LYS     BB  331  17.419  12.658 109.107
   92ALA     BB  332  17.690  12.485 108.898
   93GLN     BB  333  17.841  12.137 108.853
   94ALA     BB  334  18.147  11.988 108.679
   95LEU     BB  335  18.445  11.751 108.660
   96GLU     BB  336  18.586  11.410 108.739
   97ASP     BB  337  18.818  11.275 109.007
   98LEU     BB  338  19.147  11.272 109.200
   99ALA     BB  339  19.275  10.922 109.269
  100GLY     BB  340  18.967  10.718 109.188
  101PHE     BB  341  19.031  10.348 109.147
  102LYS     BB  342  18.876  10.249 108.810
  103GLU     BB  343  18.888  10.529 108.543
  104LEU     BB  344  19.085  10.836 108.640
  105PHE     BB  345  19.428  10.940 108.678
  106GLN     BB  346  19.753  10.911 108.501
  107PTH     BB  347  19.928  11.182 108.289
  108PRO     BB  348  20.110  11.395 108.555
  109GLY     BB  349  20.005  11.756 108.526
  110HIS     BB  350  19.866  11.845 108.187
  111THR     BB  351  19.556  12.009 108.300
  112GLU     BB  352  19.266  12.241 108.347
  113GLU     BB  353  19.190  12.406 108.009
  114SER     BB  354  19.529  12.565 107.939
  115THR     BB  355  19.869  12.475 108.068
  116THR     BB  356  20.231  12.411 107.983
  117ASP     BB  357  20.458  12.499 107.689
  118GLU     BB  358  20.794  12.573 107.520
  119LYS     BB  359  20.742  12.597 107.142
  120THR     BB  360  20.499  12.883 107.070
    1ILE     BB  361  16.816  19.332 103.408
    2PRO     BB  362  17.110  19.124 103.296
    3CYS     BB  363  17.169  19.089 102.925
    4LYS     BB  364  17.151  19.379 102.686
    5PSE     BB  365  17.151  19.716 102.867
    6PRO     BB  366  17.277  19.728 103.223
    7GLN     BB  367  17.580  19.876 103.397
    8PRO     BB  368  17.639  19.674 103.713
    9ASP     BB  369  17.320  19.477 103.792
   10PRO     BB  370  17.435  19.187 104.008
   11VAL     BB  371  17.733  19.294 104.225
   12ASP     BB  372  18.096  19.188 104.277
   13PTH     BB  373  18.313  18.899 104.407
   14PRO     BB  374  18.504  19.068 104.692
   15THR     BB  375  18.723  19.358 104.586
   16SER     BB  376  18.924  19.409 104.267
   17THR     BB  377  19.274  19.526 104.364
   18LYS     BB  378  19.344  19.447 104.726
   19GLN     BB  379  19.578  19.182 104.858
   20ARG     BB  380  19.596  18.822 104.772
   21PRO     BB  381  19.704  18.623 104.479
   22LYS     BB  382  19.969  18.637 104.217
   23THR     BB  383  19.999  18.303 104.044
   24SER     BB  384  19.672  18.115 104.060
   25LEU     BB  385  19.349  18.300 104.007
   26ARG     BB  386  19.328  18.483 103.670
   27LYS     BB  387  19.377  18.414 103.298
   28VAL     BB  388  19.222  18.159 103.065
   29ASP     BB  389  19.154  17.856 102.864
   30VAL     BB  390  19.302  17.556 102.685
   31LYS     BB  391  19.647  17.492 102.820
   32GLU     BB  392  19.838  17.784 102.988
   33GLU     BB  393  20.214  17.738 102.901
   34LEU     BB  394  20.270  17.576 102.563
   35LEU     BB  395  20.346  17.348 102.288
   36ALA     BB  396  20.572  17.077 102.171
   37VAL     BB  397  20.488  16.711 102.233
   38ARG     BB  398  20.163  16.676 102.434
   39LYS     BB  399  20.146  16.450 102.738
   40LEU     BB  400  20.271  16.092 102.781
   41PTH     BB  401  20.181  15.927 103.112
   42GLN     BB  402  19.962  15.611 103.111
   43THR     BB  403  19.990  15.376 102.815
   44SER     BB  404  19.965  15.532 102.475
   45GLY     BB  405  20.038  15.856 102.297
   46GLU     BB  406  19.765  16.117 102.330
   47THR     BB  407  19.631  15.977 102.658
   48THR     BB  408  19.440  15.665 102.742
   49HIS     BB  409  19.350  15.311 102.846
   50PTH     BB  410  19.426  15.211 103.208
   51PRO     BB  411  19.739  14.994 103.241
   52LYS     BB  412  19.843  14.750 102.964
   53PRO     BB  413  19.527  14.709 102.758
   54ALA     BB  414  19.222  14.679 102.989
   55VAL     BB  415  19.299  14.537 103.332
   56GLY     BB  416  19.116  14.210 103.377
   57GLU     BB  417  18.871  13.939 103.479
   58GLU     BB  418  18.503  13.942 103.567
   59LYS     BB  419  18.309  13.668 103.750
   60SER     BB  420  17.992  13.556 103.939
   61ILE     BB  421  17.633  13.687 103.979
   62LYS     BB  422  17.396  13.462 103.797
   63ALA     BB  423  17.501  13.111 103.795
   64PHE     BB  424  17.592  12.759 103.833
   65LYS     BB  425  17.330  12.500 103.892
   66GLU     BB  426  17.302  12.126 103.920
   67PTH     BB  427  17.266  11.948 104.252
   68PRO     BB  428  16.939  11.983 104.444
   69LYS     BB  429  16.686  11.701 104.482
   70GLN     BB  430  16.670  11.545 104.128
   71LYS     BB  431  16.804  11.717 103.814
   72LEU     BB  432  16.615  11.834 103.511
   73ASP     BB  433  16.317  12.042 103.413
   74PRO     BB  434  16.172  12.301 103.644
   75ALA     BB  435  15.978  12.414 103.941
   76ALA     BB  436  15.874  12.184 104.219
   77SER     BB  437  15.919  12.172 104.589
   78LEU     BB  438  16.127  11.936 104.796
   79THR     BB  439  15.914  11.617 104.791
   80GLY     BB  440  15.767  11.675 104.438
   81SER     BB  441  16.097  11.664 104.254
   82LYS     BB  442  16.061  11.710 103.892
   83ARG     BB  443  15.820  11.735 103.603
   84ARG     BB  444  15.844  11.662 103.228
   85PRO     BB  445  15.704  11.391 102.992
   86ARG     BB  446  15.572  11.129 102.740
   87PTH     BB  447  15.490  10.854 102.487
   88PRO     BB  448  15.407  10.521 102.317
   89LYS     BB  449  15.408  10.149 102.233
   90GLU     BB  450  15.268   9.921 101.958
   91LYS     BB  451  15.146   9.643 101.721
   92ALA     BB  452  15.248   9.305 101.861
   93GLN     BB  453  15.300   9.238 102.231
   94ALA     BB  454  15.531   9.524 102.324
   95LEU     BB  455  15.739   9.574 102.638
   96GLU     BB  456  15.967   9.473 102.927
   97ASP     BB  457  15.992   9.262 103.242
   98LEU     BB  458  15.997   9.245 103.622
   99ALA     BB  459  16.344   9.290 103.767
  100GLY     BB  460  16.555   9.196 103.466
  101PHE     BB  461  16.596   9.490 103.230
  102LYS     BB  462  16.369   9.766 103.359
  103GLU     BB  463  16.347   9.893 103.717
  104LEU     BB  464  16.113   9.819 104.010
  105PHE     BB  465  15.947  10.087 104.229
  106GLN     BB  466  16.156  10.312 104.459
  107PTH     BB  467  16.195  10.244 104.835
  108PRO     BB  468  15.908  10.012 104.938
  109GLY     BB  469  15.616  10.143 104.735
  110HIS     BB  470  15.557  10.514 104.697
  111THR     BB  471  15.807  10.795 104.686
  112GLU     BB  472  15.748  11.101 104.465
  113GLU     BB  473  15.410  11.244 104.570
  114SER     BB  474  15.215  11.011 104.801
  115THR     BB  475  15.344  10.938 105.147
  116THR     BB  476  15.179  11.020 105.477
  117ASP     BB  477  15.320  11.226 105.756
  118GLU     BB  478  15.647  11.346 105.898
  119LYS     BB  479  15.886  11.436 105.614
  120THR     BB  480  15.784  11.708 105.373
    1ILE     BB  481   1.715  14.698  79.644
    2PRO     BB  482   1.911  14.492  79.887
    3CYS     BB  483   2.028  14.225  80.124
    4LYS     BB  484   1.822  13.907  80.155
    5PSE     BB  485   1.470  13.976  80.011
    6PRO     BB  486   1.470  14.102  79.652
    7GLN     BB  487   1.757  14.073  79.406
    8PRO     BB  488   2.082  13.974  79.569
    9ASP     BB  489   2.361  14.230  79.586
   10PRO     BB  490   2.574  14.144  79.891
   11VAL     BB  491   2.612  13.775  79.971
   12ASP     BB  492   2.958  13.643  80.077
   13PTH     BB  493   3.224  13.740  80.335
   14PRO     BB  494   3.557  13.572  80.248
   15THR     BB  495   3.525  13.347  79.937
   16SER     BB  496   3.291  13.081  80.081
   17THR     BB  497   3.433  12.745  79.990
   18LYS     BB  498   3.635  12.654  79.689
   19GLN     BB  499   3.850  12.343  79.755
   20ARG     BB  500   3.939  12.202  80.101
   21PRO     BB  501   3.778  12.418  80.370
   22LYS     BB  502   3.760  12.325  80.738
   23THR     BB  503   3.705  11.950  80.748
   24SER     BB  504   3.489  11.678  80.896
   25LEU     BB  505   3.197  11.563  81.109
   26ARG     BB  506   3.299  11.494  81.470
   27LYS     BB  507   3.308  11.757  81.748
   28VAL     BB  508   3.058  12.046  81.737
   29ASP     BB  509   2.811  11.987  81.455
   30VAL     BB  510   2.633  11.652  81.443
   31LYS     BB  511   2.607  11.468  81.774
   32GLU     BB  512   2.898  11.282  81.929
   33GLU     BB  513   2.932  10.905  81.912
   34LEU     BB  514   2.954  10.672  82.218
   35LEU     BB  515   2.811  10.775  82.552
   36ALA     BB  516   2.533  10.550  82.671
   37VAL     BB  517   2.509  10.216  82.848
   38ARG     BB  518   2.830  10.026  82.768
   39LYS     BB  519   3.153  10.218  82.747
   40LEU     BB  520   3.308  10.485  82.950
   41PTH     BB  521   3.640  10.503  83.128
   42GLN     BB  522   3.640  10.497  83.510
   43THR     BB  523   3.341  10.415  83.726
   44SER     BB  524   3.023  10.507  83.556
   45GLY     BB  525   2.820  10.447  83.248
   46GLU     BB  526   2.628  10.770  83.206
   47THR     BB  527   2.938  10.975  83.142
   48THR     BB  528   3.255  10.994  83.347
   49HIS     BB  529   3.196  11.061  83.715
   50PTH     BB  530   3.447  11.142  83.993
   51PRO     BB  531   3.654  10.828  84.070
   52LYS     BB  532   3.539  10.629  84.375
   53PRO     BB  533   3.623  10.837  84.687
   54ALA     BB  534   3.800  11.008  84.976
   55VAL     BB  535   4.134  10.926  85.133
   56GLY     BB  536   4.149  11.194  85.394
   57GLU     BB  537   4.093  11.453  85.661
   58GLU     BB  538   4.262  11.764  85.536
   59LYS     BB  539   4.543  11.979  85.670
   60SER     BB  540   4.713  12.110  85.986
   61ILE     BB  541   4.637  12.311  86.301
   62LYS     BB  542   4.829  12.637  86.324
   63ALA     BB  543   5.003  12.727  86.648
   64PHE     BB  544   4.952  12.647  87.014
   65LYS     BB  545   4.850  12.935  87.250
   66GLU     BB  546   5.113  13.139  87.443
   67PTH     BB  547   5.415  13.266  87.256
   68PRO     BB  548   5.597  13.600  87.314
   69LYS     BB  549   5.696  13.652  87.683
   70GLN     BB  550   5.377  13.620  87.877
   71LYS     BB  551   5.009  13.599  87.893
   72LEU     BB  552   4.722  13.656  87.662
   73ASP     BB  553   4.548  13.989  87.620
   74PRO     BB  554   4.617  14.186  87.304
   75ALA     BB  555   4.851  14.397  87.105
   76ALA     BB  556   5.185  14.496  87.227
   77SER     BB  557   5.311  14.781  87.430
   78LEU     BB  558   5.570  14.709  87.692
   79THR     BB  559   5.638  14.350  87.694
   80GLY     BB  560   5.438  14.125  87.474
   81SER     BB  561   5.108  14.150  87.646
   82LYS     BB  562   4.938  14.452  87.786
   83ARG     BB  563   4.706  14.367  88.074
   84ARG     BB  564   4.436  14.350  88.341
   85PRO     BB  565   4.126  14.505  88.511
   86ARG     BB  566   3.814  14.647  88.689
   87PTH     BB  567   3.500  14.668  88.914
   88PRO     BB  568   3.551  14.615  89.287
   89LYS     BB  569   3.828  14.525  89.528
   90GLU     BB  570   3.717  14.376  89.861
   91LYS     BB  571   3.807  14.160  90.162
   92ALA     BB  572   4.077  13.927  90.296
   93GLN     BB  573   4.405  14.093  90.403
   94ALA     BB  574   4.419  14.317  90.090
   95LEU     BB  575   4.365  14.155  89.747
   96GLU     BB  576   4.409  13.796  89.825
   97ASP     BB  577   4.623  13.501  89.814
   98LEU     BB  578   4.981  13.428  89.870
   99ALA     BB  579   4.968  13.070  89.998
  100GLY     BB  580   4.690  12.922  89.788
  101PHE     BB  581   4.759  12.935  89.421
  102LYS     BB  582   5.141  12.950  89.409
  103GLU     BB  583   5.289  13.271  89.260
  104LEU     BB  584   5.309  13.542  88.999
  105PHE     BB  585   5.403  13.605  88.638
  106GLN     BB  586   5.671  13.448  88.417
  107PTH     BB  587   6.043  13.541  88.420
  108PRO     BB  588   6.072  13.851  88.657
  109GLY     BB  589   6.195  14.103  88.406
  110HIS     BB  590   6.005  14.093  88.088
  111THR     BB  591   5.662  14.043  88.220
  112GLU     BB  592   5.296  14.140  88.223
  113GLU     BB  593   5.283  14.510  88.312
  114SER     BB  594   5.648  14.617  88.300
  115THR     BB  595   5.885  14.509  88.575
  116THR     BB  596   6.011  14.841  88.707
  117ASP     BB  597   6.151  15.047  88.419
  118GLU     BB  598   6.133  14.865  88.087
  119LYS     BB  599   6.269  14.617  87.840
  120THR     BB  600   6.173  14.662  87.478
    1ILE     BB  601   5.748   4.043  85.217
    2PRO     BB  602   5.608   4.058  84.868
    3CYS     BB  603   5.752   4.063  84.522
    4LYS     BB  604   5.876   3.983  84.179
    5PSE     BB  605   5.657   3.784  83.931
    6PRO     BB  606   5.834   3.663  83.617
    7GLN     BB  607   6.197   3.725  83.524
    8PRO     BB  608   6.400   3.820  83.828
    9ASP     BB  609   6.596   4.146  83.788
   10PRO     BB  610   6.967   4.060  83.776
   11VAL     BB  611   7.232   4.026  83.502
   12ASP     BB  612   7.525   3.969  83.259
   13PTH     BB  613   7.874   3.938  83.095
   14PRO     BB  614   8.050   4.254  83.219
   15THR     BB  615   7.981   4.575  83.025
   16SER     BB  616   7.882   4.441  82.682
   17THR     BB  617   8.174   4.246  82.538
   18LYS     BB  618   8.458   4.112  82.747
   19GLN     BB  619   8.719   3.881  82.585
   20ARG     BB  620   9.052   3.758  82.731
   21PRO     BB  621   9.179   3.419  82.619
   22LYS     BB  622   9.272   3.094  82.447
   23THR     BB  623   8.954   2.889  82.399
   24SER     BB  624   8.772   2.651  82.170
   25LEU     BB  625   8.731   2.278  82.119
   26ARG     BB  626   8.589   1.919  82.106
   27LYS     BB  627   8.687   1.639  82.343
   28VAL     BB  628   8.452   1.485  82.593
   29ASP     BB  629   8.088   1.486  82.495
   30VAL     BB  630   7.951   1.163  82.344
   31LYS     BB  631   8.040   1.150  81.977
   32GLU     BB  632   8.365   1.315  81.872
   33GLU     BB  633   8.691   1.126  81.915
   34LEU     BB  634   8.777   0.984  82.257
   35LEU     BB  635   8.508   0.851  82.484
   36ALA     BB  636   8.273   0.641  82.274
   37VAL     BB  637   8.345   0.570  81.910
   38ARG     BB  638   8.680   0.447  81.798
   39LYS     BB  639   9.040   0.511  81.874
   40LEU     BB  640   9.357   0.351  81.991
   41PTH     BB  641   9.611   0.539  82.200
   42GLN     BB  642   9.828   0.321  82.436
   43THR     BB  643   9.679  -0.022  82.509
   44SER     BB  644   9.305  -0.063  82.456
   45GLY     BB  645   8.986  -0.013  82.254
   46GLU     BB  646   8.745   0.243  82.394
   47THR     BB  647   9.020   0.460  82.539
   48THR     BB  648   9.302   0.425  82.784
   49HIS     BB  649   9.537   0.282  83.045
   50PTH     BB  650   9.872   0.209  83.221
   51PRO     BB  651  10.143   0.126  82.958
   52LYS     BB  652  10.180  -0.247  82.905
   53PRO     BB  653  10.335  -0.395  83.219
   54ALA     BB  654  10.641  -0.463  83.430
   55VAL     BB  655  10.994  -0.375  83.525
   56GLY     BB  656  10.913  -0.303  83.885
   57GLU     BB  657  10.710  -0.452  84.167
   58GLU     BB  658  10.634  -0.437  84.541
   59LYS     BB  659  10.679  -0.467  84.922
   60SER     BB  660  10.673  -0.583  85.287
   61ILE     BB  661  10.774  -0.691  85.639
   62LYS     BB  662  10.601  -0.599  85.966
   63ALA     BB  663  10.724  -0.848  86.228
   64PHE     BB  664  10.887  -1.186  86.171
   65LYS     BB  665  11.095  -1.410  86.395
   66GLU     BB  666  11.186  -1.597  86.707
   67PTH     BB  667  11.532  -1.648  86.837
   68PRO     BB  668  11.808  -1.775  87.060
   69LYS     BB  669  11.892  -2.142  87.110
   70GLN     BB  670  11.603  -2.350  86.962
   71LYS     BB  671  11.332  -2.255  86.713
   72LEU     BB  672  10.965  -2.199  86.797
   73ASP     BB  673  10.714  -1.992  86.989
   74PRO     BB  674  10.705  -1.637  87.118
   75ALA     BB  675  10.890  -1.443  87.381
   76ALA     BB  676  11.139  -1.258  87.168
   77SER     BB  677  11.298  -0.955  87.318
   78LEU     BB  678  11.456  -1.042  87.646
   79THR     BB  679  11.172  -1.196  87.838
   80GLY     BB  680  11.214  -1.567  87.780
   81SER     BB  681  11.398  -1.636  87.457
   82LYS     BB  682  11.237  -1.958  87.356
   83ARG     BB  683  10.929  -2.065  87.553
   84ARG     BB  684  10.740  -2.322  87.763
   85PRO     BB  685  10.592  -2.638  87.928
   86ARG     BB  686  10.386  -2.916  88.102
   87PTH     BB  687  10.017  -2.911  88.214
   88PRO     BB  688   9.822  -3.178  88.402
   89LYS     BB  689   9.812  -3.509  88.582
   90GLU     BB  690   9.726  -3.811  88.364
   91LYS     BB  691   9.896  -4.150  88.332
   92ALA     BB  692  10.138  -4.114  88.622
   93GLN     BB  693  10.420  -4.253  88.823
   94ALA     BB  694  10.674  -4.006  88.685
   95LEU     BB  695  10.959  -3.853  88.496
   96GLU     BB  696  11.231  -3.858  88.239
   97ASP     BB  697  11.603  -3.873  88.164
   98LEU     BB  698  11.792  -3.681  87.890
   99ALA     BB  699  11.823  -3.660  87.513
  100GLY     BB  700  12.185  -3.746  87.426
  101PHE     BB  701  12.273  -3.672  87.062
  102LYS     BB  702  12.013  -3.418  86.973
  103GLU     BB  703  11.814  -3.121  87.111
  104LEU     BB  704  12.018  -2.802  87.144
  105PHE     BB  705  12.387  -2.780  87.105
  106GLN     BB  706  12.609  -3.087  87.178
  107PTH     BB  707  12.560  -3.267  87.521
  108PRO     BB  708  12.191  -3.220  87.611
  109GLY     BB  709  12.115  -2.862  87.704
  110HIS     BB  710  12.001  -2.501  87.723
  111THR     BB  711  11.651  -2.529  87.577
  112GLU     BB  712  11.358  -2.446  87.801
  113GLU     BB  713  11.407  -2.104  87.960
  114SER     BB  714  11.710  -1.950  87.786
  115THR     BB  715  11.777  -1.586  87.882
  116THR     BB  716  11.567  -1.537  88.194
  117ASP     BB  717  11.579  -1.176  88.303
  118GLU     BB  718  11.879  -0.991  88.154
  119LYS     BB  719  11.767  -0.633  88.092
  120THR     BB  720  11.388  -0.606  88.141
    1ILE     BB  721  10.283   8.789  89.348
    2PRO     BB  722  10.551   9.054  89.347
    3CYS     BB  723  10.778   9.001  89.050
    4LYS     BB  724  11.150   8.951  89.030
    5PSE     BB  725  11.331   9.195  89.269
    6PRO     BB  726  11.121   9.223  89.589
    7GLN     BB  727  10.983   8.931  89.786
    8PRO     BB  728  10.932   8.636  89.560
    9ASP     BB  729  10.786   8.385  89.319
   10PRO     BB  730  10.668   8.086  89.525
   11VAL     BB  731  10.786   7.812  89.757
   12ASP     BB  732  10.916   7.451  89.736
   13PTH     BB  733  11.277   7.335  89.749
   14PRO     BB  734  11.370   6.969  89.697
   15THR     BB  735  11.435   6.777  90.020
   16SER     BB  736  11.608   7.050  90.221
   17THR     BB  737  11.980   6.989  90.261
   18LYS     BB  738  12.040   6.642  90.397
   19GLN     BB  739  12.380   6.472  90.377
   20ARG     BB  740  12.604   6.169  90.298
   21PRO     BB  741  12.868   6.134  90.578
   22LYS     BB  742  13.043   6.140  90.920
   23THR     BB  743  13.152   6.500  90.976
   24SER     BB  744  12.942   6.727  90.756
   25LEU     BB  745  12.993   6.745  90.382
   26ARG     BB  746  13.299   6.941  90.276
   27LYS     BB  747  13.602   6.856  90.060
   28VAL     BB  748  13.836   7.126  89.946
   29ASP     BB  749  14.142   7.324  89.856
   30VAL     BB  750  14.449   7.120  89.764
   31LYS     BB  751  14.365   6.745  89.770
   32GLU     BB  752  14.248   6.658  90.128
   33GLU     BB  753  14.416   6.899  90.372
   34LEU     BB  754  14.791   6.915  90.382
   35LEU     BB  755  14.951   6.717  90.108
   36ALA     BB  756  14.982   6.891  89.783
   37VAL     BB  757  15.251   6.919  89.521
   38ARG     BB  758  15.457   6.599  89.592
   39LYS     BB  759  15.236   6.300  89.670
   40LEU     BB  760  15.202   5.934  89.692
   41PTH     BB  761  15.286   5.586  89.806
   42GLN     BB  762  15.450   5.365  89.533
   43THR     BB  763  15.644   5.558  89.276
   44SER     BB  764  15.920   5.806  89.247
   45GLY     BB  765  15.709   6.086  89.394
   46GLU     BB  766  15.553   6.255  89.092
   47THR     BB  767  15.257   6.026  89.059
   48THR     BB  768  15.088   5.694  89.091
   49HIS     BB  769  15.172   5.390  88.887
   50PTH     BB  770  15.366   5.083  88.780
   51PRO     BB  771  15.656   4.998  89.008
   52LYS     BB  772  15.949   4.787  88.896
   53PRO     BB  773  16.021   4.885  88.538
   54ALA     BB  774  15.711   4.809  88.333
   55VAL     BB  775  15.495   4.754  88.028
   56GLY     BB  776  15.275   4.601  87.754
   57GLU     BB  777  15.073   4.456  87.461
   58GLU     BB  778  14.896   4.286  87.168
   59LYS     BB  779  14.598   4.371  86.948
   60SER     BB  780  14.506   4.079  86.716
   61ILE     BB  781  14.690   3.917  86.423
   62LYS     BB  782  14.523   3.778  86.117
   63ALA     BB  783  14.698   3.631  85.820
   64PHE     BB  784  14.951   3.378  85.697
   65LYS     BB  785  14.956   3.323  85.327
   66GLU     BB  786  14.761   3.113  85.068
   67PTH     BB  787  14.843   2.744  85.113
   68PRO     BB  788  15.215   2.694  85.047
   69LYS     BB  789  15.506   2.571  84.843
   70GLN     BB  790  15.477   2.547  84.463
   71LYS     BB  791  15.479   2.805  84.184
   72LEU     BB  792  15.427   3.136  84.034
   73ASP     BB  793  15.107   3.326  84.095
   74PRO     BB  794  14.758   3.341  84.234
   75ALA     BB  795  14.486   3.178  84.440
   76ALA     BB  796  14.318   2.843  84.491
   77SER     BB  797  14.086   2.544  84.508
   78LEU     BB  798  13.745   2.582  84.336
   79THR     BB  799  13.853   2.738  84.006
   80GLY     BB  800  14.203   2.604  83.990
   81SER     BB  801  14.479   2.855  83.975
   82LYS     BB  802  14.832   2.804  83.853
   83ARG     BB  803  14.878   3.081  83.598
   84ARG     BB  804  15.078   3.375  83.460
   85PRO     BB  805  15.084   3.392  83.076
   86ARG     BB  806  15.086   3.281  82.710
   87PTH     BB  807  15.330   3.037  82.548
   88PRO     BB  808  15.705   3.078  82.567
   89LYS     BB  809  15.968   3.325  82.694
   90GLU     BB  810  16.169   3.426  82.381
   91LYS     BB  811  16.109   3.282  82.030
   92ALA     BB  812  16.035   2.921  82.105
   93GLN     BB  813  16.271   2.668  82.250
   94ALA     BB  814  16.144   2.710  82.596
   95LEU     BB  815  16.113   2.741  82.963
   96GLU     BB  816  15.883   2.468  83.068
   97ASP     BB  817  15.971   2.235  83.338
   98LEU     BB  818  16.122   1.918  83.465
   99ALA     BB  819  16.249   1.887  83.817
  100GLY     BB  820  16.605   1.894  83.932
  101PHE     BB  821  16.691   2.103  84.234
  102LYS     BB  822  16.386   2.294  84.331
  103GLU     BB  823  16.019   2.242  84.258
  104LEU     BB  824  15.815   2.284  83.949
  105PHE     BB  825  15.489   2.300  83.753
  106GLN     BB  826  15.172   2.270  83.970
  107PTH     BB  827  15.018   1.955  84.117
  108PRO     BB  828  14.902   1.746  83.822
  109GLY     BB  829  15.172   1.824  83.566
  110HIS     BB  830  15.052   1.994  83.252
  111THR     BB  831  14.937   2.311  83.407
  112GLU     BB  832  14.708   2.576  83.262
  113GLU     BB  833  14.382   2.549  83.461
  114SER     BB  834  14.457   2.260  83.700
  115THR     BB  835  14.405   1.924  83.537
  116THR     BB  836  14.298   1.615  83.729
  117ASP     BB  837  13.960   1.483  83.847
  118GLU     BB  838  13.876   1.458  84.213
  119LYS     BB  839  13.543   1.408  84.384
  120THR     BB  840  13.220   1.466  84.196
    1ILE     BB  841   9.997  12.087  96.156
    2PRO     BB  842   9.627  12.148  96.084
    3CYS     BB  843   9.499  12.465  96.258
    4LYS     BB  844   9.672  12.630  96.554
    5PSE     BB  845   9.660  12.958  96.750
    6PRO     BB  846   9.520  13.056  97.090
    7GLN     BB  847   9.601  13.240  97.414
    8PRO     BB  848   9.967  13.193  97.502
    9ASP     BB  849  10.089  13.272  97.853
   10PRO     BB  850   9.957  13.606  97.978
   11VAL     BB  851  10.077  13.820  98.270
   12ASP     BB  852  10.096  14.146  98.468
   13PTH     BB  853  10.338  14.439  98.431
   14PRO     BB  854  10.504  14.464  98.768
   15THR     BB  855  10.442  14.249  99.070
   16SER     BB  856  10.066  14.266  99.115
   17THR     BB  857   9.884  14.516  98.897
   18LYS     BB  858  10.003  14.859  98.796
   19GLN     BB  859  10.063  15.201  98.944
   20ARG     BB  860   9.965  15.562  99.020
   21PRO     BB  861  10.261  15.797  99.076
   22LYS     BB  862  10.552  15.926  98.868
   23THR     BB  863  10.629  15.704  98.568
   24SER     BB  864  10.597  15.883  98.225
   25LEU     BB  865  10.566  16.060  97.881
   26ARG     BB  866  10.539  16.226  97.529
   27LYS     BB  867  10.540  16.475  97.237
   28VAL     BB  868  10.650  16.669  96.925
   29ASP     BB  869  10.795  16.421  96.675
   30VAL     BB  870  10.556  16.165  96.526
   31LYS     BB  871  10.216  16.319  96.491
   32GLU     BB  872  10.065  16.449  96.814
   33GLU     BB  873  10.016  16.815  96.893
   34LEU     BB  874  10.174  17.060  96.646
   35LEU     BB  875  10.318  16.949  96.310
   36ALA     BB  876  10.477  17.268  96.167
   37VAL     BB  877  10.572  17.553  96.399
   38ARG     BB  878  10.832  17.598  96.673
   39LYS     BB  879  11.182  17.503  96.795
   40LEU     BB  880  11.472  17.655  96.987
   41PTH     BB  881  11.686  17.488  97.256
   42GLN     BB  882  12.014  17.332  97.117
   43THR     BB  883  12.187  17.553  96.858
   44SER     BB  884  11.963  17.701  96.596
   45GLY     BB  885  11.673  17.510  96.442
   46GLU     BB  886  11.696  17.159  96.573
   47THR     BB  887  12.061  17.092  96.517
   48THR     BB  888  12.386  16.984  96.675
   49HIS     BB  889  12.641  17.087  96.936
   50PTH     BB  890  12.826  17.423  96.896
   51PRO     BB  891  13.001  17.408  96.562
   52LYS     BB  892  13.309  17.296  96.393
   53PRO     BB  893  13.581  17.047  96.392
   54ALA     BB  894  13.915  17.182  96.295
   55VAL     BB  895  13.940  17.549  96.384
   56GLY     BB  896  14.310  17.502  96.403
   57GLU     BB  897  14.617  17.291  96.446
   58GLU     BB  898  14.447  16.956  96.395
   59LYS     BB  899  14.542  16.688  96.646
   60SER     BB  900  14.907  16.790  96.721
   61ILE     BB  901  15.235  16.958  96.618
   62LYS     BB  902  15.620  16.993  96.627
   63ALA     BB  903  16.005  16.951  96.632
   64PHE     BB  904  16.337  16.777  96.545
   65LYS     BB  905  16.674  16.630  96.439
   66GLU     BB  906  16.918  16.341  96.475
   67PTH     BB  907  17.281  16.252  96.425
   68PRO     BB  908  17.573  16.102  96.233
   69LYS     BB  909  17.767  15.945  95.945
   70GLN     BB  910  17.569  15.926  95.621
   71LYS     BB  911  17.586  16.138  95.303
   72LEU     BB  912  17.312  16.135  95.040
   73ASP     BB  913  17.287  15.775  94.913
   74PRO     BB  914  17.217  15.535  95.190
   75ALA     BB  915  17.059  15.435  95.512
   76ALA     BB  916  17.358  15.350  95.717
   77SER     BB  917  17.275  14.991  95.801
   78LEU     BB  918  17.517  14.879  96.073
   79THR     BB  919  17.821  15.087  95.977
   80GLY     BB  920  17.819  15.159  95.608
   81SER     BB  921  17.771  15.444  95.371
   82LYS     BB  922  17.857  15.523  95.014
   83ARG     BB  923  18.014  15.199  94.886
   84ARG     BB  924  18.078  14.976  94.587
   85PRO     BB  925  17.812  14.917  94.326
   86ARG     BB  926  17.627  14.828  94.007
   87PTH     BB  927  17.601  15.111  93.746
   88PRO     BB  928  17.823  15.077  93.438
   89LYS     BB  929  18.021  15.258  93.172
   90GLU     BB  930  18.302  15.499  93.268
   91LYS     BB  931  18.471  15.763  93.489
   92ALA     BB  932  18.831  15.645  93.491
   93GLN     BB  933  19.085  15.728  93.753
   94ALA     BB  934  18.855  15.788  94.048
   95LEU     BB  935  18.952  16.031  94.327
   96GLU     BB  936  18.912  16.363  94.134
   97ASP     BB  937  19.150  16.620  94.290
   98LEU     BB  938  19.114  16.637  94.667
   99ALA     BB  939  19.093  16.953  94.875
  100GLY     BB  940  18.721  17.002  94.910
  101PHE     BB  941  18.470  16.732  94.847
  102LYS     BB  942  18.600  16.405  95.000
  103GLU     BB  943  18.901  16.453  95.244
  104LEU     BB  944  18.881  16.798  95.421
  105PHE     BB  945  18.527  16.861  95.551
  106GLN     BB  946  18.367  16.579  95.753
  107PTH     BB  947  18.305  16.529  96.125
  108PRO     BB  948  18.515  16.271  96.311
  109GLY     BB  949  18.813  16.049  96.372
  110HIS     BB  950  19.097  15.808  96.324
  111THR     BB  951  18.983  15.688  95.986
  112GLU     BB  952  18.626  15.782  95.878
  113GLU     BB  953  18.354  15.679  96.127
  114SER     BB  954  18.552  15.539  96.417
  115THR     BB  955  18.778  15.453  96.702
  116THR     BB  956  18.707  15.109  96.831
  117ASP     BB  957  18.583  15.077  97.187
  118GLU     BB  958  18.643  15.395  97.375
  119LYS     BB  959  18.518  15.709  97.209
  120THR     BB  960  18.267  15.681  96.924
    1ILE     BB  961   1.612  16.516  83.729
    2PRO     BB  962   1.302  16.433  83.926
    3CYS     BB  963   1.039  16.173  83.831
    4LYS     BB  964   0.746  16.164  84.074
    5PSE     BB  965   0.460  16.394  83.950
    6PRO     BB  966   0.108  16.246  83.942
    7GLN     BB  967   0.019  15.874  83.955
    8PRO     BB  968   0.350  15.691  83.958
    9ASP     BB  969   0.456  15.628  84.317
   10PRO     BB  970   0.143  15.492  84.491
   11VAL     BB  971  -0.041  15.187  84.626
   12ASP     BB  972  -0.125  15.033  84.965
   13PTH     BB  973  -0.321  14.988  85.290
   14PRO     BB  974  -0.675  15.068  85.200
   15THR     BB  975  -0.876  15.191  84.907
   16SER     BB  976  -1.182  15.364  85.053
   17THR     BB  977  -1.176  15.316  85.423
   18LYS     BB  978  -1.014  15.232  85.745
   19GLN     BB  979  -1.246  15.025  85.968
   20ARG     BB  980  -1.380  15.156  86.300
   21PRO     BB  981  -1.703  15.349  86.314
   22LYS     BB  982  -2.059  15.488  86.330
   23THR     BB  983  -2.006  15.785  86.558
   24SER     BB  984  -1.876  16.117  86.667
   25LEU     BB  985  -1.627  16.314  86.463
   26ARG     BB  986  -1.280  16.397  86.577
   27LYS     BB  987  -1.133  16.680  86.775
   28VAL     BB  988  -1.205  16.894  87.079
   29ASP     BB  989  -1.308  17.243  86.960
   30VAL     BB  990  -1.684  17.259  86.892
   31LYS     BB  991  -1.781  16.934  86.708
   32GLU     BB  992  -1.800  16.645  86.967
   33GLU     BB  993  -1.810  16.749  87.324
   34LEU     BB  994  -1.756  17.059  87.521
   35LEU     BB  995  -1.427  17.232  87.584
   36ALA     BB  996  -1.440  17.572  87.412
   37VAL     BB  997  -1.510  17.888  87.610
   38ARG     BB  998  -1.637  17.811  87.961
   39LYS     BB  999  -1.501  17.534  88.179
   40LEU     BB 1000  -1.376  17.485  88.527
   41PTH     BB 1001  -1.092  17.253  88.631
   42GLN     BB 1002  -0.875  17.391  88.923
   43THR     BB 1003  -0.961  17.754  89.003
   44SER     BB 1004  -1.025  17.975  88.702
   45GLY     BB 1005  -1.226  18.039  88.388
   46GLU     BB 1006  -1.037  17.991  88.062
   47THR     BB 1007  -0.859  17.676  88.172
   48THR     BB 1008  -0.594  17.686  88.441
   49HIS     BB 1009  -0.398  17.822  88.735
   50PTH     BB 1010  -0.284  17.839  89.099
   51PRO     BB 1011  -0.414  17.633  89.392
   52LYS     BB 1012  -0.208  17.588  89.714
   53PRO     BB 1013   0.007  17.596  90.032
   54ALA     BB 1014   0.188  17.620  90.367
   55VAL     BB 1015   0.316  17.963  90.476
   56GLY     BB 1016   0.663  17.813  90.443
   57GLU     BB 1017   0.820  17.476  90.508
   58GLU     BB 1018   0.891  17.380  90.149
   59LYS     BB 1019   1.246  17.336  90.011
   60SER     BB 1020   1.460  17.328  90.323
   61ILE     BB 1021   1.732  17.401  90.571
   62LYS     BB 1022   2.038  17.621  90.566
   63ALA     BB 1023   2.414  17.577  90.600
   64PHE     BB 1024   2.780  17.638  90.699
   65LYS     BB 1025   3.121  17.746  90.846
   66GLU     BB 1026   3.462  17.898  90.941
   67PTH     BB 1027   3.641  17.900  91.274
   68PRO     BB 1028   4.015  17.848  91.336
   69LYS     BB 1029   4.104  17.877  91.711
   70GLN     BB 1030   4.009  18.238  91.795
   71LYS     BB 1031   3.838  18.507  91.595
   72LEU     BB 1032   3.999  18.790  91.395
   73ASP     BB 1033   3.998  18.711  91.026
   74PRO     BB 1034   3.962  18.344  90.944
   75ALA     BB 1035   4.251  18.125  90.873
   76ALA     BB 1036   4.310  17.757  90.850
   77SER     BB 1037   4.682  17.811  90.785
   78LEU     BB 1038   4.869  17.636  91.060
   79THR     BB 1039   4.615  17.636  91.346
   80GLY     BB 1040   4.549  18.002  91.354
   81SER     BB 1041   4.396  18.337  91.356
   82LYS     BB 1042   4.604  18.553  91.135
   83ARG     BB 1043   4.555  18.739  90.812
   84ARG     BB 1044   4.405  19.089  90.766
   85PRO     BB 1045   4.514  19.421  90.921
   86ARG     BB 1046   4.617  19.786  90.984
   87PTH     BB 1047   4.568  20.089  90.757
   88PRO     BB 1048   4.607  20.467  90.753
   89LYS     BB 1049   4.918  20.677  90.799
   90GLU     BB 1050   5.085  20.588  91.136
   91LYS     BB 1051   5.023  20.341  91.422
   92ALA     BB 1052   5.103  20.252  91.784
   93GLN     BB 1053   5.249  20.370  92.114
   94ALA     BB 1054   5.258  20.042  92.308
   95LEU     BB 1055   5.097  20.017  92.655
   96GLU     BB 1056   4.733  19.973  92.556
   97ASP     BB 1057   4.644  19.604  92.594
   98LEU     BB 1058   4.891  19.320  92.607
   99ALA     BB 1059   4.928  19.226  92.968
  100GLY     BB 1060   4.784  19.217  93.321
  101PHE     BB 1061   4.406  19.261  93.342
  102LYS     BB 1062   4.320  19.226  92.983
  103GLU     BB 1063   4.324  19.036  92.666
  104LEU     BB 1064   4.123  18.754  92.557
  105PHE     BB 1065   4.042  18.437  92.409
  106GLN     BB 1066   4.272  18.145  92.378
  107PTH     BB 1067   4.397  17.856  92.582
  108PRO     BB 1068   4.771  17.872  92.645
  109GLY     BB 1069   4.886  18.016  92.310
  110HIS     BB 1070   4.716  17.876  91.998
  111THR     BB 1071   4.630  18.221  91.871
  112GLU     BB 1072   4.892  18.422  91.691
  113GLU     BB 1073   5.061  18.218  91.417
  114SER     BB 1074   5.124  17.878  91.560
  115THR     BB 1075   5.120  17.519  91.669
  116THR     BB 1076   5.293  17.310  91.404
  117ASP     BB 1077   5.296  16.949  91.525
  118GLU     BB 1078   4.993  16.893  91.753
  119LYS     BB 1079   4.685  17.031  91.573
  120THR     BB 1080   4.750  17.026  91.198
    1ILE     BB 1081   4.342  19.950 101.384
    2PRO     BB 1082   4.442  19.947 101.016
    3CYS     BB 1083   4.249  19.700 100.793
    4LYS     BB 1084   4.067  19.438 101.012
    5PSE     BB 1085   4.358  19.270 101.205
    6PRO     BB 1086   4.614  19.133 100.954
    7GLN     BB 1087   4.606  19.214 100.584
    8PRO     BB 1088   4.261  19.171 100.438
    9ASP     BB 1089   3.962  19.000 100.596
   10PRO     BB 1090   3.874  18.700 100.382
   11VAL     BB 1091   3.958  18.777 100.023
   12ASP     BB 1092   3.779  19.010  99.785
   13PTH     BB 1093   3.603  18.976  99.448
   14PRO     BB 1094   3.666  18.617  99.340
   15THR     BB 1095   3.874  18.388  99.559
   16SER     BB 1096   4.177  18.315  99.354
   17THR     BB 1097   4.088  18.315  98.986
   18LYS     BB 1098   3.889  18.475  98.718
   19GLN     BB 1099   3.917  18.515  98.341
   20ARG     BB 1100   3.971  18.340  98.009
   21PRO     BB 1101   3.811  18.448  97.679
   22LYS     BB 1102   3.795  18.742  97.445
   23THR     BB 1103   3.994  19.040  97.566
   24SER     BB 1104   4.321  19.231  97.551
   25LEU     BB 1105   4.698  19.236  97.506
   26ARG     BB 1106   4.796  19.420  97.189
   27LYS     BB 1107   4.537  19.586  96.957
   28VAL     BB 1108   4.342  19.851  97.155
   29ASP     BB 1109   4.629  20.025  97.354
   30VAL     BB 1110   4.835  20.230  97.096
   31LYS     BB 1111   4.578  20.463  96.929
   32GLU     BB 1112   4.363  20.298  96.659
   33GLU     BB 1113   4.550  20.009  96.492
   34LEU     BB 1114   4.925  20.087  96.460
   35LEU     BB 1115   5.006  20.393  96.266
   36ALA     BB 1116   5.206  20.698  96.210
   37VAL     BB 1117   5.137  21.064  96.152
   38ARG     BB 1118   4.853  21.150  96.388
   39LYS     BB 1119   4.573  20.895  96.408
   40LEU     BB 1120   4.418  20.720  96.118
   41PTH     BB 1121   4.115  20.635  95.917
   42GLN     BB 1122   3.803  20.854  95.881
   43THR     BB 1123   3.862  21.182  95.694
   44SER     BB 1124   4.228  21.261  95.724
   45GLY     BB 1125   4.499  21.325  95.975
   46GLU     BB 1126   4.341  21.505  96.268
   47THR     BB 1127   4.049  21.263  96.299
   48THR     BB 1128   3.705  21.409  96.242
   49HIS     BB 1129   3.373  21.386  96.060
   50PTH     BB 1130   3.092  21.628  95.965
   51PRO     BB 1131   2.984  21.641  95.601
   52LYS     BB 1132   2.660  21.816  95.501
   53PRO     BB 1133   2.600  22.117  95.723
   54ALA     BB 1134   2.236  22.211  95.779
   55VAL     BB 1135   2.055  22.384  95.495
   56GLY     BB 1136   1.833  22.580  95.733
   57GLU     BB 1137   1.568  22.851  95.691
   58GLU     BB 1138   1.280  23.056  95.829
   59LYS     BB 1139   1.039  23.330  95.718
   60SER     BB 1140   0.827  23.443  96.014
   61ILE     BB 1141   0.456  23.389  96.064
   62LYS     BB 1142   0.250  23.612  96.274
   63ALA     BB 1143   0.055  23.883  96.100
   64PHE     BB 1144   0.115  24.208  95.921
   65LYS     BB 1145  -0.048  24.504  96.075
   66GLU     BB 1146  -0.276  24.495  96.382
   67PTH     BB 1147  -0.635  24.592  96.302
   68PRO     BB 1148  -0.668  24.618  95.913
   69LYS     BB 1149  -0.630  24.985  95.801
   70GLN     BB 1150  -0.776  25.187  96.094
   71LYS     BB 1151  -0.733  25.245  96.462
   72LEU     BB 1152  -0.483  25.509  96.563
   73ASP     BB 1153  -0.232  25.418  96.829
   74PRO     BB 1154  -0.276  25.064  96.971
   75ALA     BB 1155  -0.381  25.161  97.320
   76ALA     BB 1156  -0.737  25.063  97.328
   77SER     BB 1157  -0.894  25.289  97.599
   78LEU     BB 1158  -1.192  25.060  97.688
   79THR     BB 1159  -1.332  25.083  97.328
   80GLY     BB 1160  -1.236  25.430  97.217
   81SER     BB 1161  -0.916  25.450  97.018
   82LYS     BB 1162  -0.673  25.681  97.194
   83ARG     BB 1163  -0.565  26.002  97.024
   84ARG     BB 1164  -0.568  26.190  96.693
   85PRO     BB 1165  -0.775  26.487  96.592
   86ARG     BB 1166  -0.765  26.828  96.757
   87PTH     BB 1167  -0.450  26.889  96.966
   88PRO     BB 1168  -0.111  26.957  96.816
   89LYS     BB 1169   0.224  27.070  96.684
   90GLU     BB 1170   0.228  27.447  96.614
   91LYS     BB 1171  -0.073  27.674  96.668
   92ALA     BB 1172  -0.382  27.456  96.687
   93GLN     BB 1173  -0.697  27.539  96.500
   94ALA     BB 1174  -0.736  27.218  96.312
   95LEU     BB 1175  -0.741  27.183  95.946
   96GLU     BB 1176  -0.770  27.173  95.576
   97ASP     BB 1177  -0.985  26.891  95.441
   98LEU     BB 1178  -1.011  26.531  95.342
   99ALA     BB 1179  -0.948  26.287  95.064
  100GLY     BB 1180  -0.644  26.418  94.889
  101PHE     BB 1181  -0.335  26.206  94.910
  102LYS     BB 1182  -0.287  26.156  95.279
  103GLU     BB 1183  -0.585  26.072  95.483
  104LEU     BB 1184  -0.909  25.924  95.596
  105PHE     BB 1185  -0.935  25.550  95.598
  106GLN     BB 1186  -1.222  25.307  95.651
  107PTH     BB 1187  -1.577  25.432  95.542
  108PRO     BB 1188  -1.551  25.811  95.630
  109GLY     BB 1189  -1.368  25.773  95.961
  110HIS     BB 1190  -1.340  25.532  96.251
  111THR     BB 1191  -1.283  25.648  96.608
  112GLU     BB 1192  -1.146  25.940  96.804
  113GLU     BB 1193  -1.218  25.980  97.170
  114SER     BB 1194  -1.581  25.891  97.192
  115THR     BB 1195  -1.750  25.567  97.093
  116THR     BB 1196  -2.090  25.617  97.253
  117ASP     BB 1197  -2.382  25.374  97.238
  118GLU     BB 1198  -2.268  25.056  97.057
  119LYS     BB 1199  -1.936  24.950  97.215
  120THR     BB 1200  -1.901  25.101  97.563
    1ILE     BB 1201   7.822  15.226 106.406
    2PRO     BB 1202   7.848  15.578 106.258
    3CYS     BB 1203   7.613  15.807 106.458
    4LYS     BB 1204   7.244  15.711 106.410
    5PSE     BB 1205   7.057  15.817 106.727
    6PRO     BB 1206   7.263  16.060 106.941
    7GLN     BB 1207   7.201  16.202 107.287
    8PRO     BB 1208   7.532  16.325 107.423
    9ASP     BB 1209   7.809  16.210 107.188
   10PRO     BB 1210   8.043  16.515 107.190
   11VAL     BB 1211   8.082  16.619 107.555
   12ASP     BB 1212   8.028  16.955 107.728
   13PTH     BB 1213   7.996  17.331 107.773
   14PRO     BB 1214   7.686  17.545 107.721
   15THR     BB 1215   7.374  17.596 107.509
   16SER     BB 1216   7.274  17.956 107.582
   17THR     BB 1217   7.406  18.185 107.854
   18LYS     BB 1218   7.231  18.482 108.023
   19GLN     BB 1219   7.009  18.764 108.167
   20ARG     BB 1220   6.818  19.082 108.276
   21PRO     BB 1221   6.605  19.398 108.351
   22LYS     BB 1222   6.450  19.610 108.072
   23THR     BB 1223   6.643  19.544 107.758
   24SER     BB 1224   6.826  19.658 107.450
   25LEU     BB 1225   6.616  19.662 107.131
   26ARG     BB 1226   6.614  19.722 106.759
   27LYS     BB 1227   6.408  19.658 106.447
   28VAL     BB 1228   6.434  19.318 106.276
   29ASP     BB 1229   6.166  19.055 106.229
   30VAL     BB 1230   6.029  19.036 105.873
   31LYS     BB 1231   6.111  19.348 105.665
   32GLU     BB 1232   6.103  19.675 105.864
   33GLU     BB 1233   5.835  19.664 106.142
   34LEU     BB 1234   5.517  19.841 106.019
   35LEU     BB 1235   5.501  19.887 105.644
   36ALA     BB 1236   5.341  20.051 105.351
   37VAL     BB 1237   5.325  20.432 105.324
   38ARG     BB 1238   5.594  20.593 105.542
   39LYS     BB 1239   5.818  20.459 105.821
   40LEU     BB 1240   6.153  20.612 105.918
   41PTH     BB 1241   6.190  20.990 105.875
   42GLN     BB 1242   6.367  21.188 105.608
   43THR     BB 1243   6.503  21.132 105.268
   44SER     BB 1244   6.343  20.882 105.039
   45GLY     BB 1245   6.124  20.725 105.310
   46GLU     BB 1246   6.288  20.380 105.333
   47THR     BB 1247   6.616  20.541 105.450
   48THR     BB 1248   6.875  20.661 105.198
   49HIS     BB 1249   6.988  20.907 104.931
   50PTH     BB 1250   7.229  21.172 104.794
   51PRO     BB 1251   7.437  21.448 104.948
   52LYS     BB 1252   7.686  21.718 104.845
   53PRO     BB 1253   7.643  21.830 104.486
   54ALA     BB 1254   7.932  21.786 104.243
   55VAL     BB 1255   8.301  21.855 104.215
   56GLY     BB 1256   8.394  22.006 103.883
   57GLU     BB 1257   8.661  22.070 103.624
   58GLU     BB 1258   8.936  21.841 103.503
   59LYS     BB 1259   9.140  21.934 103.198
   60SER     BB 1260   9.323  21.803 102.892
   61ILE     BB 1261   9.660  21.634 102.852
   62LYS     BB 1262   9.941  21.380 102.831
   63ALA     BB 1263  10.270  21.550 102.767
   64PHE     BB 1264  10.560  21.750 102.648
   65LYS     BB 1265  10.855  21.579 102.503
   66GLU     BB 1266  11.086  21.294 102.464
   67PTH     BB 1267  11.438  21.279 102.340
   68PRO     BB 1268  11.428  21.396 101.980
   69LYS     BB 1269  11.120  21.605 101.891
   70GLN     BB 1270  11.027  21.481 101.541
   71LYS     BB 1271  11.312  21.286 101.355
   72LEU     BB 1272  11.199  20.935 101.273
   73ASP     BB 1273  11.059  20.744 101.568
   74PRO     BB 1274  11.169  20.854 101.912
   75ALA     BB 1275  11.390  20.576 102.023
   76ALA     BB 1276  11.659  20.738 102.225
   77SER     BB 1277  11.915  20.484 102.110
   78LEU     BB 1278  12.217  20.661 101.986
   79THR     BB 1279  12.226  21.036 101.955
   80GLY     BB 1280  11.869  21.119 101.888
   81SER     BB 1281  11.689  20.875 101.673
   82LYS     BB 1282  11.704  20.536 101.513
   83ARG     BB 1283  11.483  20.324 101.286
   84ARG     BB 1284  11.272  20.345 100.963
   85PRO     BB 1285  11.131  20.125 100.680
   86ARG     BB 1286  11.256  19.893 100.404
   87PTH     BB 1287  11.144  19.740 100.071
   88PRO     BB 1288  10.928  19.958  99.842
   89LYS     BB 1289  10.966  20.141  99.509
   90GLU     BB 1290  11.032  20.356  99.195
   91LYS     BB 1291  11.027  20.713  99.052
   92ALA     BB 1292  11.161  20.836  98.721
   93GLN     BB 1293  11.489  21.018  98.660
   94ALA     BB 1294  11.482  21.212  98.984
   95LEU     BB 1295  11.392  21.405  99.295
   96GLU     BB 1296  11.620  21.659  99.454
   97ASP     BB 1297  11.736  21.910  99.716
   98LEU     BB 1298  11.487  22.166  99.834
   99ALA     BB 1299  11.436  22.511  99.707
  100GLY     BB 1300  11.214  22.682  99.942
  101PHE     BB 1301  11.032  22.569 100.241
  102LYS     BB 1302  11.135  22.242 100.375
  103GLU     BB 1303  11.400  22.051 100.565
  104LEU     BB 1304  11.718  22.134 100.753
  105PHE     BB 1305  11.822  22.357 101.030
  106GLN     BB 1306  11.886  22.372 101.399
  107PTH     BB 1307  12.226  22.341 101.569
  108PRO     BB 1308  12.285  22.023 101.774
  109GLY     BB 1309  12.121  21.721 101.608
  110HIS     BB 1310  12.107  21.773 101.229
  111THR     BB 1311  12.257  21.432 101.162
  112GLU     BB 1312  12.078  21.160 101.355
  113GLU     BB 1313  12.268  20.835 101.356
  114SER     BB 1314  12.599  20.781 101.531
  115THR     BB 1315  12.814  20.844 101.834
  116THR     BB 1316  13.130  20.900 102.023
  117ASP     BB 1317  13.245  21.029 102.356
  118GLU     BB 1318  13.051  21.342 102.451
  119LYS     BB 1319  12.684  21.280 102.356
  120THR     BB 1320  12.622  20.909 102.417
    1ILE     BB 1321   4.032   5.634 100.703
    2PRO     BB 1322   3.965   5.285 100.588
    3CYS     BB 1323   3.637   5.110 100.628
    4LYS     BB 1324   3.350   5.321 100.746
    5PSE     BB 1325   3.159   5.515 100.484
    6PRO     BB 1326   2.928   5.337 100.246
    7GLN     BB 1327   2.855   4.962 100.257
    8PRO     BB 1328   3.167   4.815 100.415
    9ASP     BB 1329   3.405   4.521 100.426
   10PRO     BB 1330   3.179   4.244 100.567
   11VAL     BB 1331   2.815   4.329 100.610
   12ASP     BB 1332   2.478   4.462 100.730
   13PTH     BB 1333   2.223   4.253 100.915
   14PRO     BB 1334   1.980   3.995 101.043
   15THR     BB 1335   1.809   4.090 101.360
   16SER     BB 1336   1.744   4.458 101.300
   17THR     BB 1337   1.479   4.484 101.038
   18LYS     BB 1338   1.439   4.184 100.810
   19GLN     BB 1339   1.167   3.970 100.981
   20ARG     BB 1340   0.830   4.146 101.037
   21PRO     BB 1341   0.666   4.024 101.358
   22LYS     BB 1342   0.445   4.183 101.614
   23THR     BB 1343   0.641   4.470 101.756
   24SER     BB 1344   0.495   4.569 102.085
   25LEU     BB 1345   0.475   4.583 102.455
   26ARG     BB 1346   0.765   4.539 102.700
   27LYS     BB 1347   1.051   4.778 102.752
   28VAL     BB 1348   1.304   5.018 102.618
   29ASP     BB 1349   1.174   5.146 102.277
   30VAL     BB 1350   1.187   5.525 102.252
   31LYS     BB 1351   1.203   5.691 102.596
   32GLU     BB 1352   0.885   5.671 102.811
   33GLU     BB 1353   0.786   6.003 102.978
   34LEU     BB 1354   1.069   6.242 103.086
   35LEU     BB 1355   0.999   6.450 103.399
   36ALA     BB 1356   0.669   6.312 103.538
   37VAL     BB 1357   0.618   6.066 103.830
   38ARG     BB 1358   0.463   5.889 104.136
   39LYS     BB 1359   0.158   5.828 104.363
   40LEU     BB 1360  -0.036   5.779 104.690
   41PTH     BB 1361  -0.132   5.442 104.842
   42GLN     BB 1362   0.121   5.292 105.082
   43THR     BB 1363   0.325   5.372 105.386
   44SER     BB 1364   0.613   5.598 105.309
   45GLY     BB 1365   0.425   5.810 105.057
   46GLU     BB 1366   0.661   5.802 104.757
   47THR     BB 1367   0.572   5.441 104.678
   48THR     BB 1368   0.712   5.174 104.899
   49HIS     BB 1369   0.928   5.091 105.196
   50PTH     BB 1370   0.825   5.012 105.547
   51PRO     BB 1371   0.593   4.792 105.748
   52LYS     BB 1372   0.763   4.478 105.901
   53PRO     BB 1373   1.075   4.647 106.032
   54ALA     BB 1374   1.406   4.547 106.176
   55VAL     BB 1375   1.352   4.392 106.509
   56GLY     BB 1376   1.357   4.617 106.808
   57GLU     BB 1377   1.493   4.517 107.144
   58GLU     BB 1378   1.526   4.156 107.078
   59LYS     BB 1379   1.564   3.858 106.845
   60SER     BB 1380   1.894   3.714 106.970
   61ILE     BB 1381   2.042   3.761 107.316
   62LYS     BB 1382   2.331   3.933 107.485
   63ALA     BB 1383   2.554   3.815 107.773
   64PHE     BB 1384   2.793   3.767 108.072
   65LYS     BB 1385   3.015   3.723 108.384
   66GLU     BB 1386   3.267   3.606 108.647
   67PTH     BB 1387   3.226   3.541 109.015
   68PRO     BB 1388   3.415   3.255 109.179
   69LYS     BB 1389   3.755   3.129 109.062
   70GLN     BB 1390   3.954   3.440 108.976
   71LYS     BB 1391   3.872   3.760 108.791
   72LEU     BB 1392   4.164   3.992 108.697
   73ASP     BB 1393   4.482   3.774 108.751
   74PRO     BB 1394   4.461   3.448 108.552
   75ALA     BB 1395   4.769   3.233 108.600
   76ALA     BB 1396   4.733   2.913 108.399
   77SER     BB 1397   4.978   2.713 108.611
   78LEU     BB 1398   4.858   2.356 108.661
   79THR     BB 1399   4.497   2.422 108.750
   80GLY     BB 1400   4.477   2.794 108.824
   81SER     BB 1401   4.433   3.115 109.012
   82LYS     BB 1402   4.607   3.373 109.223
   83ARG     BB 1403   4.791   3.681 109.361
   84ARG     BB 1404   4.780   3.994 109.587
   85PRO     BB 1405   4.755   4.375 109.598
   86ARG     BB 1406   4.986   4.663 109.503
   87PTH     BB 1407   5.331   4.632 109.678
   88PRO     BB 1408   5.387   4.833 109.997
   89LYS     BB 1409   5.440   4.754 110.360
   90GLU     BB 1410   5.488   5.030 110.623
   91LYS     BB 1411   5.772   5.061 110.885
   92ALA     BB 1412   5.666   4.804 111.139
   93GLN     BB 1413   5.347   4.619 111.212
   94ALA     BB 1414   5.195   4.570 110.875
   95LEU     BB 1415   4.900   4.416 110.689
   96GLU     BB 1416   4.671   4.334 110.983
   97ASP     BB 1417   4.468   4.015 110.934
   98LEU     BB 1418   4.326   3.956 110.587
   99ALA     BB 1419   3.963   4.007 110.616
  100GLY     BB 1420   3.730   4.293 110.603
  101PHE     BB 1421   3.502   4.322 110.305
  102LYS     BB 1422   3.696   4.131 110.048
  103GLU     BB 1423   3.859   3.794 110.080
  104LEU     BB 1424   3.801   3.431 110.019
  105PHE     BB 1425   3.801   3.200 109.729
  106GLN     BB 1426   3.807   2.834 109.670
  107PTH     BB 1427   4.001   2.586 109.895
  108PRO     BB 1428   3.877   2.238 109.816
  109GLY     BB 1429   4.031   2.058 109.524
  110HIS     BB 1430   4.168   2.274 109.256
  111THR     BB 1431   4.223   2.641 109.281
  112GLU     BB 1432   4.518   2.793 109.474
  113GLU     BB 1433   4.829   2.714 109.257
  114SER     BB 1434   4.791   2.333 109.270
  115THR     BB 1435   4.707   1.976 109.179
  116THR     BB 1436   5.051   1.852 109.071
  117ASP     BB 1437   5.015   1.721 108.720
  118GLU     BB 1438   4.668   1.664 108.583
  119LYS     BB 1439   4.632   1.853 108.255
  120THR     BB 1440   4.879   1.764 107.982
    1ILE     BB 1441   6.506   5.158  95.108
    2PRO     BB 1442   6.816   5.321  95.230
    3CYS     BB 1443   6.937   5.276  95.586
    4LYS     BB 1444   6.958   4.903  95.670
    5PSE     BB 1445   7.019   4.720  95.336
    6PRO     BB 1446   7.347   4.785  95.161
    7GLN     BB 1447   7.665   4.945  95.295
    8PRO     BB 1448   7.555   5.126  95.606
    9ASP     BB 1449   7.556   5.370  95.888
   10PRO     BB 1450   7.916   5.427  95.995
   11VAL     BB 1451   8.288   5.457  96.039
   12ASP     BB 1452   8.410   5.507  96.402
   13PTH     BB 1453   8.548   5.508  96.761
   14PRO     BB 1454   8.899   5.379  96.827
   15THR     BB 1455   9.096   5.199  97.101
   16SER     BB 1456   8.829   5.005  97.290
   17THR     BB 1457   8.962   4.844  97.608
   18LYS     BB 1458   9.335   4.776  97.632
   19GLN     BB 1459   9.507   4.615  97.937
   20ARG     BB 1460   9.716   4.413  98.188
   21PRO     BB 1461   9.624   4.258  98.526
   22LYS     BB 1462   9.572   3.925  98.707
   23THR     BB 1463   9.224   3.900  98.861
   24SER     BB 1464   9.091   3.547  98.912
   25LEU     BB 1465   8.800   3.385  99.095
   26ARG     BB 1466   8.461   3.503  98.973
   27LYS     BB 1467   8.186   3.735  98.859
   28VAL     BB 1468   7.897   3.747  98.618
   29ASP     BB 1469   7.617   3.495  98.566
   30VAL     BB 1470   7.465   3.336  98.877
   31LYS     BB 1471   7.583   3.536  99.184
   32GLU     BB 1472   7.908   3.366  99.313
   33GLU     BB 1473   7.830   2.999  99.373
   34LEU     BB 1474   7.461   2.905  99.403
   35LEU     BB 1475   7.297   3.072  99.701
   36ALA     BB 1476   7.014   2.949  99.922
   37VAL     BB 1477   6.770   3.215 100.057
   38ARG     BB 1478   6.943   3.552  99.986
   39LYS     BB 1479   7.265   3.604 100.184
   40LEU     BB 1480   7.300   3.616 100.560
   41PTH     BB 1481   7.361   3.938 100.745
   42GLN     BB 1482   7.112   4.135 100.958
   43THR     BB 1483   6.762   3.989 101.003
   44SER     BB 1484   6.779   3.621 100.913
   45GLY     BB 1485   6.722   3.495 100.561
   46GLU     BB 1486   6.520   3.763 100.386
   47THR     BB 1487   6.796   4.024 100.395
   48THR     BB 1488   6.691   4.364 100.520
   49HIS     BB 1489   6.953   4.635 100.567
   50PTH     BB 1490   6.872   4.916 100.815
   51PRO     BB 1491   6.774   4.779 101.159
   52LYS     BB 1492   6.702   5.052 101.420
   53PRO     BB 1493   6.724   5.399 101.268
   54ALA     BB 1494   6.564   5.728 101.366
   55VAL     BB 1495   6.635   5.843 101.719
   56GLY     BB 1496   6.447   6.167 101.645
   57GLU     BB 1497   6.411   6.395 101.948
   58GLU     BB 1498   6.310   6.738 101.829
   59LYS     BB 1499   6.525   7.040 101.912
   60SER     BB 1500   6.358   7.344 101.750
   61ILE     BB 1501   6.137   7.587 101.943
   62LYS     BB 1502   5.909   7.873 102.021
   63ALA     BB 1503   5.776   8.225 101.957
   64PHE     BB 1504   5.691   8.497 102.210
   65LYS     BB 1505   5.439   8.777 102.151
   66GLU     BB 1506   5.061   8.760 102.096
   67PTH     BB 1507   4.830   8.902 102.363
   68PRO     BB 1508   4.890   9.273 102.430
   69LYS     BB 1509   4.687   9.470 102.684
   70GLN     BB 1510   4.349   9.305 102.725
   71LYS     BB 1511   4.266   8.942 102.802
   72LEU     BB 1512   3.980   8.765 102.619
   73ASP     BB 1513   3.947   8.901 102.266
   74PRO     BB 1514   4.226   9.123 102.139
   75ALA     BB 1515   4.525   9.269 101.977
   76ALA     BB 1516   4.540   9.616 102.113
   77SER     BB 1517   4.844   9.835 102.111
   78LEU     BB 1518   4.784  10.108 101.853
   79THR     BB 1519   4.415  10.138 101.834
   80GLY     BB 1520   4.179   9.972 102.073
   81SER     BB 1521   3.980   9.659 102.161
   82LYS     BB 1522   3.792   9.497 102.451
   83ARG     BB 1523   3.491   9.285 102.368
   84ARG     BB 1524   3.338   8.946 102.299
   85PRO     BB 1525   2.992   8.810 102.381
   86ARG     BB 1526   2.741   9.049 102.548
   87PTH     BB 1527   2.374   8.952 102.523
   88PRO     BB 1528   2.180   8.862 102.835
   89LYS     BB 1529   1.850   8.689 102.899
   90GLU     BB 1530   1.584   8.948 102.797
   91LYS     BB 1531   1.541   9.267 103.006
   92ALA     BB 1532   1.434   9.111 103.336
   93GLN     BB 1533   1.647   8.889 103.553
   94ALA     BB 1534   1.967   9.017 103.400
   95LEU     BB 1535   2.216   9.276 103.313
   96GLU     BB 1536   2.569   9.405 103.336
   97ASP     BB 1537   2.840   9.492 103.584
   98LEU     BB 1538   2.974   9.492 103.935
   99ALA     BB 1539   3.094   9.174 104.087
  100GLY     BB 1540   3.008   8.812 104.110
  101PHE     BB 1541   3.278   8.558 104.048
  102LYS     BB 1542   3.596   8.766 104.038
  103GLU     BB 1543   3.646   9.112 103.900
  104LEU     BB 1544   3.570   9.390 103.654
  105PHE     BB 1545   3.866   9.553 103.472
  106GLN     BB 1546   4.148   9.343 103.332
  107PTH     BB 1547   4.520   9.276 103.376
  108PRO     BB 1548   4.622   9.529 103.651
  109GLY     BB 1549   4.408   9.827 103.532
  110HIS     BB 1550   4.497   9.917 103.174
  111THR     BB 1551   4.176   9.854 102.985
  112GLU     BB 1552   4.212   9.930 102.621
  113GLU     BB 1553   4.529  10.095 102.518
  114SER     BB 1554   4.424  10.412 102.344
  115THR     BB 1555   4.544  10.652 102.086
  116THR     BB 1556   4.798  10.840 101.894
  117ASP     BB 1557   5.096  10.971 102.082
  118GLU     BB 1558   5.127  10.967 102.461
  119LYS     BB 1559   4.946  10.653 102.589
  120THR     BB 1560   5.053  10.373 102.354
    1ILE     BB 1561   4.985   6.074  96.948
    2PRO     BB 1562   5.301   6.256  96.858
    3CYS     BB 1563   5.551   6.338  96.595
    4LYS     BB 1564   5.739   6.180  96.309
    5PSE     BB 1565   5.571   5.841  96.231
    6PRO     BB 1566   5.216   5.845  96.381
    7GLN     BB 1567   4.962   6.105  96.282
    8PRO     BB 1568   5.004   6.464  96.373
    9ASP     BB 1569   4.865   6.653  96.669
   10PRO     BB 1570   4.531   6.490  96.751
   11VAL     BB 1571   4.360   6.261  96.503
   12ASP     BB 1572   3.999   6.347  96.410
   13PTH     BB 1573   3.761   6.618  96.532
   14PRO     BB 1574   3.463   6.447  96.694
   15THR     BB 1575   3.317   6.114  96.588
   16SER     BB 1576   3.524   6.009  96.289
   17THR     BB 1577   3.507   6.276  96.020
   18LYS     BB 1578   3.298   6.585  96.079
   19GLN     BB 1579   3.024   6.713  95.846
   20ARG     BB 1580   2.770   6.946  95.679
   21PRO     BB 1581   2.811   7.018  95.305
   22LYS     BB 1582   2.839   7.187  94.962
   23THR     BB 1583   3.073   7.015  94.715
   24SER     BB 1584   3.359   7.020  94.465
   25LEU     BB 1585   3.609   6.972  94.179
   26ARG     BB 1586   3.554   7.178  93.867
   27LYS     BB 1587   3.749   7.450  93.686
   28VAL     BB 1588   4.127   7.426  93.680
   29ASP     BB 1589   4.228   7.184  93.957
   30VAL     BB 1590   4.187   6.816  93.890
   31LYS     BB 1591   4.081   6.683  93.555
   32GLU     BB 1592   3.717   6.716  93.456
   33GLU     BB 1593   3.614   7.012  93.243
   34LEU     BB 1594   3.881   7.205  93.056
   35LEU     BB 1595   4.254   7.159  93.104
   36ALA     BB 1596   4.394   7.514  93.148
   37VAL     BB 1597   4.272   7.782  92.905
   38ARG     BB 1598   3.916   7.900  92.946
   39LYS     BB 1599   3.762   8.244  92.912
   40LEU     BB 1600   3.833   8.558  92.714
   41PTH     BB 1601   3.702   8.891  92.845
   42GLN     BB 1602   3.961   9.166  92.923
   43THR     BB 1603   4.307   9.096  92.781
   44SER     BB 1604   4.423   8.735  92.804
   45GLY     BB 1605   4.364   8.369  92.889
   46GLU     BB 1606   4.302   8.315  93.260
   47THR     BB 1607   4.125   8.649  93.307
   48THR     BB 1608   4.366   8.934  93.371
   49HIS     BB 1609   4.433   9.307  93.378
   50PTH     BB 1610   4.488   9.676  93.288
   51PRO     BB 1611   4.347   9.767  92.946
   52LYS     BB 1612   4.375  10.125  92.822
   53PRO     BB 1613   4.616  10.381  92.969
   54ALA     BB 1614   4.436  10.618  93.195
   55VAL     BB 1615   4.272  10.950  93.202
   56GLY     BB 1616   4.506  11.232  93.267
   57GLU     BB 1617   4.481  11.443  93.578
   58GLU     BB 1618   4.400  11.261  93.896
   59LYS     BB 1619   4.301  11.454  94.211
   60SER     BB 1620   4.436  11.800  94.137
   61ILE     BB 1621   4.664  11.975  93.898
   62LYS     BB 1622   4.936  12.228  93.881
   63ALA     BB 1623   4.956  12.493  94.149
   64PHE     BB 1624   4.865  12.866  94.122
   65LYS     BB 1625   4.790  12.981  94.481
   66GLU     BB 1626   5.073  12.856  94.720
   67PTH     BB 1627   5.395  13.057  94.648
   68PRO     BB 1628   5.305  13.411  94.757
   69LYS     BB 1629   5.146  13.744  94.672
   70GLN     BB 1630   5.435  13.977  94.571
   71LYS     BB 1631   5.695  13.834  94.326
   72LEU     BB 1632   6.072  13.883  94.366
   73ASP     BB 1633   6.165  13.689  94.685
   74PRO     BB 1634   5.863  13.639  94.920
   75ALA     BB 1635   5.584  13.753  95.144
   76ALA     BB 1636   5.312  14.001  95.222
   77SER     BB 1637   5.311  13.938  95.599
   78LEU     BB 1638   5.355  14.261  95.797
   79THR     BB 1639   5.398  14.508  95.510
   80GLY     BB 1640   5.702  14.347  95.344
   81SER     BB 1641   5.783  14.241  94.991
   82LYS     BB 1642   6.155  14.218  94.976
   83ARG     BB 1643   6.509  14.233  94.836
   84ARG     BB 1644   6.793  14.283  94.580
   85PRO     BB 1645   7.145  14.354  94.432
   86ARG     BB 1646   7.531  14.306  94.416
   87PTH     BB 1647   7.876  14.149  94.507
   88PRO     BB 1648   8.164  14.179  94.254
   89LYS     BB 1649   8.305  14.367  93.960
   90GLU     BB 1650   8.658  14.503  93.903
   91LYS     BB 1651   8.784  14.843  94.020
   92ALA     BB 1652   8.443  15.017  94.050
   93GLN     BB 1653   8.162  15.152  93.840
   94ALA     BB 1654   7.859  15.290  94.006
   95LEU     BB 1655   7.596  15.506  94.160
   96GLU     BB 1656   7.283  15.506  93.950
   97ASP     BB 1657   6.992  15.271  93.889
   98LEU     BB 1658   6.638  15.381  93.960
   99ALA     BB 1659   6.494  15.298  93.619
  100GLY     BB 1660   6.219  15.073  93.494
  101PHE     BB 1661   5.899  15.145  93.686
  102LYS     BB 1662   6.016  15.151  94.040
  103GLU     BB 1663   6.235  14.972  94.284
  104LEU     BB 1664   6.190  14.612  94.397
  105PHE     BB 1665   5.834  14.500  94.434
  106GLN     BB 1666   5.482  14.623  94.392
  107PTH     BB 1667   5.422  14.976  94.241
  108PRO     BB 1668   5.588  15.214  94.495
  109GLY     BB 1669   5.445  15.067  94.815
  110HIS     BB 1670   5.658  14.826  95.010
  111THR     BB 1671   5.990  14.955  94.887
  112GLU     BB 1672   6.314  14.825  95.036
  113GLU     BB 1673   6.224  14.688  95.383
  114SER     BB 1674   5.910  14.793  95.568
  115THR     BB 1675   5.761  14.796  95.918
  116THR     BB 1676   5.492  14.855  96.179
  117ASP     BB 1677   5.140  14.828  96.037
  118GLU     BB 1678   4.941  14.564  96.222
  119LYS     BB 1679   5.112  14.384  96.517
  120THR     BB 1680   4.862  14.131  96.657
    1ILE     BB 1681   0.603  18.656 101.899
    2PRO     BB 1682   0.373  18.447 101.705
    3CYS     BB 1683   0.204  18.116 101.641
    4LYS     BB 1684   0.247  17.907 101.957
    5PSE     BB 1685   0.584  18.005 102.118
    6PRO     BB 1686   0.568  18.131 102.473
    7GLN     BB 1687   0.226  18.269 102.569
    8PRO     BB 1688   0.118  18.496 102.290
    9ASP     BB 1689  -0.121  18.417 102.028
   10PRO     BB 1690  -0.453  18.597 102.035
   11VAL     BB 1691  -0.699  18.348 101.914
   12ASP     BB 1692  -0.635  18.036 101.696
   13PTH     BB 1693  -0.941  17.794 101.641
   14PRO     BB 1694  -1.158  17.960 101.923
   15THR     BB 1695  -0.967  17.900 102.248
   16SER     BB 1696  -1.214  17.680 102.425
   17THR     BB 1697  -1.402  17.711 102.746
   18LYS     BB 1698  -1.733  17.533 102.718
   19GLN     BB 1699  -1.737  17.316 102.394
   20ARG     BB 1700  -1.985  17.294 102.099
   21PRO     BB 1701  -2.177  16.964 102.109
   22LYS     BB 1702  -2.094  16.672 102.342
   23THR     BB 1703  -1.964  16.354 102.506
   24SER     BB 1704  -1.671  16.109 102.519
   25LEU     BB 1705  -1.349  15.967 102.368
   26ARG     BB 1706  -1.346  15.596 102.275
   27LYS     BB 1707  -1.394  15.505 101.906
   28VAL     BB 1708  -1.125  15.590 101.662
   29ASP     BB 1709  -0.856  15.831 101.784
   30VAL     BB 1710  -0.728  15.765 102.136
   31LYS     BB 1711  -0.625  15.397 102.167
   32GLU     BB 1712  -0.906  15.141 102.135
   33GLU     BB 1713  -1.029  14.950 102.439
   34LEU     BB 1714  -0.980  14.571 102.433
   35LEU     BB 1715  -0.914  14.384 102.126
   36ALA     BB 1716  -0.716  14.102 101.987
   37VAL     BB 1717  -0.872  13.769 101.888
   38ARG     BB 1718  -1.242  13.808 101.938
   39LYS     BB 1719  -1.506  14.068 101.986
   40LEU     BB 1720  -1.857  14.136 102.083
   41PTH     BB 1721  -2.188  14.291 101.968
   42GLN     BB 1722  -2.216  14.266 101.579
   43THR     BB 1723  -2.039  13.945 101.479
   44SER     BB 1724  -1.798  13.771 101.246
   45GLY     BB 1725  -1.471  13.834 101.417
   46GLU     BB 1726  -1.286  14.166 101.399
   47THR     BB 1727  -1.609  14.365 101.388
   48THR     BB 1728  -1.814  14.330 101.066
   49HIS     BB 1729  -2.086  14.142 100.869
   50PTH     BB 1730  -2.337  13.990 100.622
   51PRO     BB 1731  -2.535  13.749 100.397
   52LYS     BB 1732  -2.380  13.642 100.069
   53PRO     BB 1733  -2.391  13.350  99.835
   54ALA     BB 1734  -2.449  13.269  99.474
   55VAL     BB 1735  -2.371  13.371  99.123
   56GLY     BB 1736  -2.719  13.504  99.083
   57GLU     BB 1737  -2.874  13.483  98.741
   58GLU     BB 1738  -2.747  13.695  98.465
   59LYS     BB 1739  -2.492  13.756  98.198
   60SER     BB 1740  -2.663  13.751  97.859
   61ILE     BB 1741  -2.835  13.837  97.533
   62LYS     BB 1742  -3.017  14.142  97.400
   63ALA     BB 1743  -2.849  14.285  97.093
   64PHE     BB 1744  -2.589  14.175  96.842
   65LYS     BB 1745  -2.756  14.047  96.522
   66GLU     BB 1746  -2.768  14.187  96.168
   67PTH     BB 1747  -2.953  13.997  95.893
   68PRO     BB 1748  -3.098  14.250  95.647
   69LYS     BB 1749  -3.163  14.205  95.279
   70GLN     BB 1750  -3.167  13.828  95.196
   71LYS     BB 1751  -2.824  13.653  95.211
   72LEU     BB 1752  -2.539  13.864  95.345
   73ASP     BB 1753  -2.500  14.231  95.291
   74PRO     BB 1754  -2.551  14.463  95.585
   75ALA     BB 1755  -2.229  14.653  95.560
   76ALA     BB 1756  -2.267  14.796  95.214
   77SER     BB 1757  -2.570  15.006  95.268
   78LEU     BB 1758  -2.889  14.825  95.184
   79THR     BB 1759  -2.763  14.582  94.920
   80GLY     BB 1760  -2.440  14.646  94.743
   81SER     BB 1761  -2.147  14.421  94.807
   82LYS     BB 1762  -2.270  14.074  94.735
   83ARG     BB 1763  -2.185  13.710  94.795
   84ARG     BB 1764  -1.914  13.450  94.709
   85PRO     BB 1765  -1.596  13.490  94.501
   86ARG     BB 1766  -1.290  13.524  94.269
   87PTH     BB 1767  -1.097  13.184  94.273
   88PRO     BB 1768  -1.263  12.946  94.023
   89LYS     BB 1769  -1.080  12.723  93.798
   90GLU     BB 1770  -1.105  12.397  93.615
   91LYS     BB 1771  -1.237  12.373  93.264
   92ALA     BB 1772  -1.611  12.364  93.280
   93GLN     BB 1773  -1.867  12.268  93.543
   94ALA     BB 1774  -1.654  12.429  93.816
   95LEU     BB 1775  -1.816  12.622  94.093
   96GLU     BB 1776  -2.160  12.739  93.985
   97ASP     BB 1777  -2.532  12.794  93.945
   98LEU     BB 1778  -2.750  12.489  93.944
   99ALA     BB 1779  -3.075  12.307  93.895
  100GLY     BB 1780  -3.157  12.180  94.242
  101PHE     BB 1781  -3.077  12.375  94.555
  102LYS     BB 1782  -2.889  12.696  94.563
  103GLU     BB 1783  -2.676  13.004  94.531
  104LEU     BB 1784  -2.802  13.360  94.589
  105PHE     BB 1785  -3.174  13.410  94.646
  106GLN     BB 1786  -3.401  13.107  94.677
  107PTH     BB 1787  -3.759  13.038  94.562
  108PRO     BB 1788  -3.798  13.197  94.220
  109GLY     BB 1789  -3.543  13.469  94.180
  110HIS     BB 1790  -3.353  13.790  94.119
  111THR     BB 1791  -2.979  13.735  94.098
  112GLU     BB 1792  -2.759  13.962  94.310
  113GLU     BB 1793  -2.879  14.014  94.664
  114SER     BB 1794  -3.252  14.067  94.650
  115THR     BB 1795  -3.311  14.435  94.707
  116THR     BB 1796  -3.226  14.785  94.579
  117ASP     BB 1797  -3.579  14.938  94.638
  118GLU     BB 1798  -3.581  14.975  95.024
  119LYS     BB 1799  -3.368  15.288  95.083
  120THR     BB 1800  -3.214  15.408  94.757
    1ILE     BB 1801   5.876  16.957 103.248
    2PRO     BB 1802   6.021  17.299 103.189
    3CYS     BB 1803   5.959  17.665 103.141
    4LYS     BB 1804   5.608  17.795 103.211
    5PSE     BB 1805   5.299  18.008 103.284
    6PRO     BB 1806   4.915  17.979 103.290
    7GLN     BB 1807   4.621  17.882 103.070
    8PRO     BB 1808   4.264  17.780 103.136
    9ASP     BB 1809   4.201  17.439 103.288
   10PRO     BB 1810   4.020  17.484 103.618
   11VAL     BB 1811   3.919  17.804 103.783
   12ASP     BB 1812   3.817  17.738 104.146
   13PTH     BB 1813   3.630  17.507 104.388
   14PRO     BB 1814   3.484  17.243 104.155
   15THR     BB 1815   3.488  17.238 103.778
   16SER     BB 1816   3.404  17.585 103.669
   17THR     BB 1817   3.263  17.814 103.924
   18LYS     BB 1818   2.991  17.646 104.120
   19GLN     BB 1819   3.006  17.607 104.501
   20ARG     BB 1820   3.266  17.578 104.783
   21PRO     BB 1821   3.173  17.699 105.139
   22LYS     BB 1822   2.976  17.955 105.345
   23THR     BB 1823   3.119  18.199 105.600
   24SER     BB 1824   3.346  18.475 105.732
   25LEU     BB 1825   3.628  18.695 105.871
   26ARG     BB 1826   3.770  19.051 105.928
   27LYS     BB 1827   3.980  19.234 106.192
   28VAL     BB 1828   4.317  19.374 106.095
   29ASP     BB 1829   4.403  19.273 105.734
   30VAL     BB 1830   4.380  19.584 105.516
   31LYS     BB 1831   4.149  19.861 105.640
   32GLU     BB 1832   3.819  19.713 105.775
   33GLU     BB 1833   3.738  19.820 106.134
   34LEU     BB 1834   4.024  19.942 106.352
   35LEU     BB 1835   4.294  19.824 106.582
   36ALA     BB 1836   4.567  20.087 106.631
   37VAL     BB 1837   4.505  20.461 106.662
   38ARG     BB 1838   4.136  20.520 106.708
   39LYS     BB 1839   3.923  20.307 106.929
   40LEU     BB 1840   3.814  19.971 107.041
   41PTH     BB 1841   3.543  19.738 107.173
   42GLN     BB 1842   3.602  19.584 107.521
   43THR     BB 1843   3.823  19.755 107.777
   44SER     BB 1844   4.074  19.986 107.619
   45GLY     BB 1845   4.211  20.285 107.432
   46GLU     BB 1846   4.483  20.146 107.214
   47THR     BB 1847   4.439  19.781 107.187
   48THR     BB 1848   4.194  19.510 107.274
   49HIS     BB 1849   4.264  19.341 107.607
   50PTH     BB 1850   4.326  19.220 107.963
   51PRO     BB 1851   4.110  19.387 108.229
   52LYS     BB 1852   4.187  19.313 108.595
   53PRO     BB 1853   4.369  18.987 108.664
   54ALA     BB 1854   4.598  18.817 108.915
   55VAL     BB 1855   4.506  18.644 109.239
   56GLY     BB 1856   4.774  18.390 109.328
   57GLU     BB 1857   4.845  18.102 109.569
   58GLU     BB 1858   5.054  17.834 109.741
   59LYS     BB 1859   4.953  17.482 109.842
   60SER     BB 1860   5.116  17.380 110.171
   61ILE     BB 1861   5.419  17.219 110.332
   62LYS     BB 1862   5.609  16.930 110.173
   63ALA     BB 1863   5.751  16.716 110.456
   64PHE     BB 1864   5.982  16.796 110.747
   65LYS     BB 1865   6.362  16.778 110.785
   66GLU     BB 1866   6.737  16.775 110.862
   67PTH     BB 1867   6.866  16.593 111.165
   68PRO     BB 1868   7.094  16.320 111.298
   69LYS     BB 1869   7.150  16.340 111.681
   70GLN     BB 1870   7.236  16.712 111.730
   71LYS     BB 1871   7.329  16.993 111.500
   72LEU     BB 1872   7.690  17.077 111.396
   73ASP     BB 1873   7.750  16.935 111.044
   74PRO     BB 1874   7.454  16.725 110.917
   75ALA     BB 1875   7.617  16.399 110.831
   76ALA     BB 1876   7.343  16.140 110.816
   77SER     BB 1877   7.584  15.847 110.786
   78LEU     BB 1878   7.522  15.594 111.062
   79THR     BB 1879   7.432  15.820 111.349
   80GLY     BB 1880   7.615  16.127 111.266
   81SER     BB 1881   7.672  16.470 111.387
   82LYS     BB 1882   8.046  16.481 111.409
   83ARG     BB 1883   8.189  16.512 111.056
   84ARG     BB 1884   8.361  16.847 110.968
   85PRO     BB 1885   8.537  17.007 111.271
   86ARG     BB 1886   8.866  17.097 111.448
   87PTH     BB 1887   9.121  17.282 111.660
   88PRO     BB 1888   9.314  17.308 111.987
   89LYS     BB 1889   9.578  17.507 112.171
   90GLU     BB 1890   9.858  17.644 112.392
   91LYS     BB 1891  10.054  17.626 112.722
   92ALA     BB 1892   9.770  17.558 112.972
   93GLN     BB 1893   9.442  17.404 112.850
   94ALA     BB 1894   9.490  17.079 113.042
   95LEU     BB 1895   9.237  16.902 113.274
   96GLU     BB 1896   8.931  17.113 113.201
   97ASP     BB 1897   8.745  17.260 113.490
   98LEU     BB 1898   8.379  17.304 113.511
   99ALA     BB 1899   8.109  17.416 113.731
  100GLY     BB 1900   7.999  17.767 113.654
  101PHE     BB 1901   8.019  17.855 113.289
  102LYS     BB 1902   7.949  17.572 113.045
  103GLU     BB 1903   7.776  17.328 112.810
  104LEU     BB 1904   7.700  16.984 112.664
  105PHE     BB 1905   7.462  16.919 112.376
  106GLN     BB 1906   7.198  16.652 112.335
  107PTH     BB 1907   6.948  16.495 112.572
  108PRO     BB 1908   7.120  16.427 112.908
  109GLY     BB 1909   7.483  16.445 112.792
  110HIS     BB 1910   7.576  16.177 112.536
  111THR     BB 1911   7.829  16.395 112.356
  112GLU     BB 1912   7.755  16.445 111.984
  113GLU     BB 1913   7.737  16.099 111.832
  114SER     BB 1914   7.468  15.855 111.940
  115THR     BB 1915   7.583  15.505 111.844
  116THR     BB 1916   7.491  15.238 111.592
  117ASP     BB 1917   7.184  15.060 111.732
  118GLU     BB 1918   6.978  15.323 111.922
  119LYS     BB 1919   6.927  15.619 111.683
  120THR     BB 1920   6.935  15.478 111.327
    1ILE     BB 1921   2.807  19.198 112.042
    2PRO     BB 1922   3.020  19.019 111.792
    3CYS     BB 1923   3.360  18.876 111.750
    4LYS     BB 1924   3.688  18.704 111.821
    5PSE     BB 1925   3.607  18.323 111.844
    6PRO     BB 1926   3.822  18.179 112.130
    7GLN     BB 1927   4.197  18.222 112.061
    8PRO     BB 1928   4.328  18.540 112.207
    9ASP     BB 1929   4.338  18.886 112.052
   10PRO     BB 1930   4.662  19.032 112.197
   11VAL     BB 1931   4.746  18.908 112.548
   12ASP     BB 1932   5.092  18.859 112.707
   13PTH     BB 1933   5.278  18.826 113.039
   14PRO     BB 1934   5.652  18.787 113.009
   15THR     BB 1935   5.820  18.618 112.713
   16SER     BB 1936   5.886  18.261 112.828
   17THR     BB 1937   5.943  18.263 113.204
   18LYS     BB 1938   6.182  18.536 113.313
   19GLN     BB 1939   6.545  18.531 113.425
   20ARG     BB 1940   6.887  18.365 113.472
   21PRO     BB 1941   6.876  18.098 113.747
   22LYS     BB 1942   6.883  17.719 113.772
   23THR     BB 1943   6.631  17.493 113.935
   24SER     BB 1944   6.349  17.243 113.924
   25LEU     BB 1945   6.098  17.081 114.160
   26ARG     BB 1946   5.834  16.952 114.407
   27LYS     BB 1947   5.475  17.035 114.491
   28VAL     BB 1948   5.128  16.956 114.613
   29ASP     BB 1949   4.907  16.793 114.350
   30VAL     BB 1950   4.875  16.413 114.365
   31LYS     BB 1951   5.117  16.277 114.617
   32GLU     BB 1952   5.467  16.401 114.689
   33GLU     BB 1953   5.664  16.583 114.951
   34LEU     BB 1954   5.517  16.876 115.148
   35LEU     BB 1955   5.154  16.836 115.258
   36ALA     BB 1956   5.080  16.469 115.218
   37VAL     BB 1957   5.244  16.133 115.229
   38ARG     BB 1958   5.569  16.141 115.418
   39LYS     BB 1959   5.675  16.433 115.630
   40LEU     BB 1960   5.504  16.710 115.804
   41PTH     BB 1961   5.574  17.018 116.009
   42GLN     BB 1962   5.432  17.009 116.362
   43THR     BB 1963   5.428  16.678 116.542
   44SER     BB 1964   5.298  16.410 116.308
   45GLY     BB 1965   5.292  16.191 116.003
   46GLU     BB 1966   4.993  16.240 115.783
   47THR     BB 1967   4.868  16.593 115.767
   48THR     BB 1968   4.927  16.829 116.046
   49HIS     BB 1969   4.809  16.747 116.395
   50PTH     BB 1970   4.803  16.942 116.721
   51PRO     BB 1971   5.105  17.037 116.928
   52LYS     BB 1972   5.068  17.304 117.199
   53PRO     BB 1973   5.153  17.149 117.535
   54ALA     BB 1974   4.857  17.153 117.772
   55VAL     BB 1975   4.684  17.489 117.818
   56GLY     BB 1976   4.544  17.359 118.147
   57GLU     BB 1977   4.293  17.531 118.374
   58GLU     BB 1978   4.121  17.767 118.132
   59LYS     BB 1979   3.928  18.067 118.264
   60SER     BB 1980   3.555  18.017 118.207
   61ILE     BB 1981   3.246  18.151 118.384
   62LYS     BB 1982   3.296  18.163 118.757
   63ALA     BB 1983   3.005  18.239 118.978
   64PHE     BB 1984   2.698  18.321 119.175
   65LYS     BB 1985   2.418  18.561 119.083
   66GLU     BB 1986   2.123  18.643 119.319
   67PTH     BB 1987   2.217  18.772 119.660
   68PRO     BB 1988   2.016  19.023 119.863
   69LYS     BB 1989   2.114  19.037 120.232
   70GLN     BB 1990   2.117  18.665 120.343
   71LYS     BB 1991   1.971  18.385 120.128
   72LEU     BB 1992   1.633  18.225 120.075
   73ASP     BB 1993   1.409  18.380 119.808
   74PRO     BB 1994   1.552  18.694 119.649
   75ALA     BB 1995   1.372  19.005 119.544
   76ALA     BB 1996   1.638  19.273 119.527
   77SER     BB 1997   1.409  19.569 119.576
   78LEU     BB 1998   1.389  19.683 119.934
   79THR     BB 1999   1.631  19.457 120.115
   80GLY     BB 2000   1.496  19.124 120.023
   81SER     BB 2001   1.533  18.814 120.218
   82LYS     BB 2002   1.180  18.688 120.289
   83ARG     BB 2003   0.981  18.817 119.986
   84ARG     BB 2004   0.812  18.553 119.763
   85PRO     BB 2005   0.697  18.261 119.990
   86ARG     BB 2006   0.468  18.197 120.293
   87PTH     BB 2007   0.124  18.037 120.265
   88PRO     BB 2008  -0.035  17.827 120.536
   89LYS     BB 2009  -0.277  17.536 120.518
   90GLU     BB 2010  -0.179  17.295 120.807
   91LYS     BB 2011  -0.017  17.457 121.122
   92ALA     BB 2012  -0.274  17.737 121.168
   93GLN     BB 2013  -0.292  18.094 121.038
   94ALA     BB 2014   0.094  18.110 121.029
   95LEU     BB 2015   0.271  18.026 121.354
   96GLU     BB 2016   0.545  17.771 121.423
   97ASP     BB 2017   0.868  17.958 121.520
   98LEU     BB 2018   0.889  18.328 121.430
   99ALA     BB 2019   1.108  18.505 121.683
  100GLY     BB 2020   1.190  18.231 121.931
  101PHE     BB 2021   1.434  17.959 121.829
  102LYS     BB 2022   1.507  18.037 121.463
  103GLU     BB 2023   1.579  18.394 121.354
  104LEU     BB 2024   1.403  18.609 121.088
  105PHE     BB 2025   1.629  18.718 120.806
  106GLN     BB 2026   1.845  19.032 120.804
  107PTH     BB 2027   2.083  19.107 121.099
  108PRO     BB 2028   1.891  18.957 121.401
  109GLY     BB 2029   1.545  19.103 121.351
  110HIS     BB 2030   1.478  19.419 121.149
  111THR     BB 2031   1.226  19.246 120.926
  112GLU     BB 2032   1.291  19.228 120.560
  113GLU     BB 2033   1.012  19.330 120.330
  114SER     BB 2034   0.984  19.699 120.423
  115THR     BB 2035   1.308  19.837 120.570
  116THR     BB 2036   1.347  20.158 120.369
  117ASP     BB 2037   1.603  20.380 120.543
  118GLU     BB 2038   1.856  20.156 120.725
  119LYS     BB 2039   1.950  19.866 120.490
  120THR     BB 2040   1.913  20.000 120.132
    1ILE     BB 2041   1.563   4.858 118.226
    2PRO     BB 2042   1.303   5.002 117.997
    3CYS     BB 2043   0.956   5.106 117.917
    4LYS     BB 2044   0.895   5.390 117.675
    5PSE     BB 2045   0.892   5.227 117.323
    6PRO     BB 2046   0.565   5.030 117.275
    7GLN     BB 2047   0.281   5.088 117.520
    8PRO     BB 2048   0.358   5.081 117.889
    9ASP     BB 2049   0.383   5.426 118.047
   10PRO     BB 2050   0.131   5.660 117.880
   11VAL     BB 2051  -0.202   5.849 117.866
   12ASP     BB 2052  -0.252   6.165 117.662
   13PTH     BB 2053  -0.443   6.466 117.546
   14PRO     BB 2054  -0.806   6.541 117.470
   15THR     BB 2055  -0.840   6.896 117.344
   16SER     BB 2056  -0.803   6.855 116.971
   17THR     BB 2057  -0.921   6.770 116.623
   18LYS     BB 2058  -1.240   6.943 116.524
   19GLN     BB 2059  -1.199   7.318 116.462
   20ARG     BB 2060  -1.513   7.483 116.329
   21PRO     BB 2061  -1.636   7.793 116.176
   22LYS     BB 2062  -1.642   7.901 115.828
   23THR     BB 2063  -1.356   8.011 115.637
   24SER     BB 2064  -1.052   7.916 115.442
   25LEU     BB 2065  -0.679   7.956 115.437
   26ARG     BB 2066  -0.334   8.064 115.320
   27LYS     BB 2067  -0.036   8.153 115.541
   28VAL     BB 2068   0.164   8.468 115.604
   29ASP     BB 2069   0.528   8.383 115.673
   30VAL     BB 2070   0.723   8.260 115.373
   31LYS     BB 2071   0.548   8.220 115.042
   32GLU     BB 2072   0.179   8.216 114.948
   33GLU     BB 2073  -0.003   8.553 114.977
   34LEU     BB 2074   0.236   8.852 115.004
   35LEU     BB 2075   0.523   8.881 115.245
   36ALA     BB 2076   0.752   9.180 115.211
   37VAL     BB 2077   0.825   9.331 114.871
   38ARG     BB 2078   0.588   9.608 114.759
   39LYS     BB 2079   0.233   9.570 114.905
   40LEU     BB 2080   0.181   9.463 115.253
   41PTH     BB 2081   0.307   9.402 115.604
   42GLN     BB 2082   0.636   9.584 115.678
   43THR     BB 2083   0.754   9.739 115.354
   44SER     BB 2084   0.949   9.990 115.160
   45GLY     BB 2085   1.208   9.737 115.049
   46GLU     BB 2086   1.324   9.435 115.244
   47THR     BB 2087   1.271   9.553 115.598
   48THR     BB 2088   1.220   9.916 115.685
   49HIS     BB 2089   0.969  10.094 115.903
   50PTH     BB 2090   1.091  10.401 116.099
   51PRO     BB 2091   0.938  10.727 116.000
   52LYS     BB 2092   0.791  11.024 115.824
   53PRO     BB 2093   1.017  11.319 115.917
   54ALA     BB 2094   1.327  11.175 116.083
   55VAL     BB 2095   1.578  11.426 116.207
   56GLY     BB 2096   1.290  11.603 116.382
   57GLU     BB 2097   1.365  11.773 116.714
   58GLU     BB 2098   1.609  11.771 117.006
   59LYS     BB 2099   1.498  11.903 117.345
   60SER     BB 2100   1.774  11.984 117.593
   61ILE     BB 2101   1.907  12.228 117.852
   62LYS     BB 2102   1.902  12.124 118.219
   63ALA     BB 2103   2.143  12.348 118.414
   64PHE     BB 2104   2.352  12.644 118.295
   65LYS     BB 2105   2.517  12.840 118.577
   66GLU     BB 2106   2.653  12.729 118.914
   67PTH     BB 2107   2.914  12.943 119.083
   68PRO     BB 2108   2.962  12.923 119.457
   69LYS     BB 2109   2.807  13.196 119.674
   70GLN     BB 2110   3.019  13.513 119.602
   71LYS     BB 2111   3.250  13.484 119.289
   72LEU     BB 2112   3.523  13.249 119.178
   73ASP     BB 2113   3.695  12.925 119.275
   74PRO     BB 2114   3.504  12.658 119.463
   75ALA     BB 2115   3.340  12.606 119.798
   76ALA     BB 2116   3.010  12.671 119.966
   77SER     BB 2117   3.073  12.623 120.336
   78LEU     BB 2118   2.992  12.950 120.520
   79THR     BB 2119   3.077  13.188 120.239
   80GLY     BB 2120   3.387  13.009 120.119
   81SER     BB 2121   3.440  13.148 119.777
   82LYS     BB 2122   3.812  13.229 119.789
   83ARG     BB 2123   3.968  12.885 119.867
   84ARG     BB 2124   4.219  12.769 119.594
   85PRO     BB 2125   4.374  13.084 119.430
   86ARG     BB 2126   4.632  13.350 119.538
   87PTH     BB 2127   4.979  13.231 119.650
   88PRO     BB 2128   5.278  13.425 119.521
   89LYS     BB 2129   5.643  13.408 119.427
   90GLU     BB 2130   5.709  13.703 119.183
   91LYS     BB 2131   5.515  14.033 119.251
   92ALA     BB 2132   5.594  14.062 119.625
   93GLN     BB 2133   5.428  13.884 119.918
   94ALA     BB 2134   5.084  13.925 119.747
   95LEU     BB 2135   4.998  14.278 119.634
   96GLU     BB 2136   4.943  14.363 119.267
   97ASP     BB 2137   4.583  14.492 119.216
   98LEU     BB 2138   4.344  14.427 119.505
   99ALA     BB 2139   4.210  14.767 119.604
  100GLY     BB 2140   4.270  14.986 119.301
  101PHE     BB 2141   4.133  14.880 118.964
  102LYS     BB 2142   3.877  14.611 119.052
  103GLU     BB 2143   3.683  14.632 119.381
  104LEU     BB 2144   3.695  14.361 119.656
  105PHE     BB 2145   3.491  14.049 119.571
  106GLN     BB 2146   3.140  14.115 119.429
  107PTH     BB 2147   2.904  14.409 119.492
  108PRO     BB 2148   3.113  14.666 119.688
  109GLY     BB 2149   3.227  14.459 119.983
  110HIS     BB 2150   3.048  14.144 120.096
  111THR     BB 2151   3.373  13.988 120.208
  112GLU     BB 2152   3.452  13.641 120.093
  113GLU     BB 2153   3.645  13.444 120.356
  114SER     BB 2154   3.412  13.422 120.654
  115THR     BB 2155   3.108  13.647 120.635
  116THR     BB 2156   2.831  13.482 120.831
  117ASP     BB 2157   2.526  13.709 120.806
  118GLU     BB 2158   2.542  13.895 120.470
  119LYS     BB 2159   2.618  13.637 120.197
  120THR     BB 2160   2.486  13.298 120.312
    1ILE     BB 2161   0.247   1.877  98.316
    2PRO     BB 2162   0.429   1.755  98.623
    3CYS     BB 2163   0.249   1.525  98.868
    4LYS     BB 2164  -0.126   1.614  98.886
    5PSE     BB 2165  -0.136   1.999  98.924
    6PRO     BB 2166  -0.127   2.099  99.295
    7GLN     BB 2167  -0.322   1.906  99.562
    8PRO     BB 2168  -0.616   1.784  99.774
    9ASP     BB 2169  -0.898   1.621  99.975
   10PRO     BB 2170  -0.902   1.667 100.352
   11VAL     BB 2171  -1.133   1.778 100.628
   12ASP     BB 2172  -1.393   1.585 100.830
   13PTH     BB 2173  -1.429   1.680 101.203
   14PRO     BB 2174  -1.379   2.057 101.183
   15THR     BB 2175  -1.053   2.228 101.114
   16SER     BB 2176  -0.777   2.188 101.367
   17THR     BB 2177  -0.667   2.514 101.523
   18LYS     BB 2178  -0.745   2.758 101.795
   19GLN     BB 2179  -0.998   2.754 102.072
   20ARG     BB 2180  -1.366   2.725 102.166
   21PRO     BB 2181  -1.439   2.398 102.347
   22LYS     BB 2182  -1.480   2.189 102.666
   23THR     BB 2183  -1.184   2.018 102.804
   24SER     BB 2184  -0.862   1.833 102.784
   25LEU     BB 2185  -0.502   1.740 102.821
   26ARG     BB 2186  -0.369   1.434 103.001
   27LYS     BB 2187  -0.390   1.055 102.969
   28VAL     BB 2188  -0.342   0.916 102.621
   29ASP     BB 2189  -0.005   0.777 102.522
   30VAL     BB 2190   0.195   0.612 102.802
   31LYS     BB 2191   0.270   0.826 103.102
   32GLU     BB 2192   0.249   1.205 103.070
   33GLU     BB 2193   0.576   1.375 103.171
   34LEU     BB 2194   0.775   1.246 103.470
   35LEU     BB 2195   0.772   0.881 103.562
   36ALA     BB 2196   0.895   0.728 103.882
   37VAL     BB 2197   0.834   0.356 103.954
   38ARG     BB 2198   0.567   0.241 103.697
   39LYS     BB 2199   0.204   0.302 103.808
   40LEU     BB 2200   0.042   0.114 104.095
   41PTH     BB 2201   0.072  -0.075 104.423
   42GLN     BB 2202  -0.068  -0.423 104.457
   43THR     BB 2203  -0.171  -0.737 104.284
   44SER     BB 2204   0.024  -0.797 103.966
   45GLY     BB 2205   0.123  -0.440 103.908
   46GLU     BB 2206   0.163  -0.296 103.564
   47THR     BB 2207  -0.202  -0.174 103.568
   48THR     BB 2208  -0.403  -0.337 103.853
   49HIS     BB 2209  -0.536  -0.682 103.760
   50PTH     BB 2210  -0.547  -1.050 103.880
   51PRO     BB 2211  -0.714  -1.056 104.217
   52LYS     BB 2212  -1.027  -1.209 104.353
   53PRO     BB 2213  -0.923  -1.493 104.579
   54ALA     BB 2214  -1.050  -1.818 104.447
   55VAL     BB 2215  -1.196  -2.051 104.701
   56GLY     BB 2216  -1.190  -2.318 104.431
   57GLU     BB 2217  -1.111  -2.677 104.522
   58GLU     BB 2218  -1.207  -2.824 104.184
   59LYS     BB 2219  -1.578  -2.888 104.099
   60SER     BB 2220  -1.872  -3.130 104.046
   61ILE     BB 2221  -2.130  -3.414 104.019
   62LYS     BB 2222  -2.355  -3.725 104.016
   63ALA     BB 2223  -2.576  -4.035 104.006
   64PHE     BB 2224  -2.797  -4.327 104.112
   65LYS     BB 2225  -2.751  -4.651 103.914
   66GLU     BB 2226  -2.832  -4.654 103.537
   67PTH     BB 2227  -3.204  -4.709 103.463
   68PRO     BB 2228  -3.315  -4.978 103.716
   69LYS     BB 2229  -3.076  -5.252 103.818
   70GLN     BB 2230  -2.889  -5.555 103.704
   71LYS     BB 2231  -2.634  -5.798 103.572
   72LEU     BB 2232  -2.553  -5.806 103.204
   73ASP     BB 2233  -2.479  -5.462 103.066
   74PRO     BB 2234  -2.622  -5.178 103.274
   75ALA     BB 2235  -2.980  -5.238 103.193
   76ALA     BB 2236  -3.337  -5.294 103.249
   77SER     BB 2237  -3.458  -5.247 102.896
   78LEU     BB 2238  -3.607  -5.573 102.778
   79THR     BB 2239  -3.494  -5.818 103.027
   80GLY     BB 2240  -3.141  -5.740 103.146
   81SER     BB 2241  -2.990  -5.653 102.813
   82LYS     BB 2242  -2.742  -5.665 102.533
   83ARG     BB 2243  -2.620  -5.841 102.220
   84ARG     BB 2244  -2.481  -6.141 102.033
   85PRO     BB 2245  -2.242  -6.406 102.146
   86ARG     BB 2246  -2.217  -6.772 102.248
   87PTH     BB 2247  -2.046  -6.959 102.531
   88PRO     BB 2248  -1.969  -6.741 102.836
   89LYS     BB 2249  -1.634  -6.734 103.024
   90GLU     BB 2250  -1.633  -7.094 103.189
   91LYS     BB 2251  -1.910  -7.341 103.085
   92ALA     BB 2252  -2.231  -7.434 103.265
   93GLN     BB 2253  -2.587  -7.567 103.255
   94ALA     BB 2254  -2.801  -7.274 103.357
   95LEU     BB 2255  -2.999  -6.986 103.478
   96GLU     BB 2256  -3.066  -7.008 103.844
   97ASP     BB 2257  -2.904  -6.992 104.176
   98LEU     BB 2258  -2.602  -6.896 104.382
   99ALA     BB 2259  -2.672  -6.539 104.443
  100GLY     BB 2260  -2.651  -6.185 104.556
  101PHE     BB 2261  -2.932  -6.097 104.796
  102LYS     BB 2262  -3.204  -6.356 104.751
  103GLU     BB 2263  -3.264  -6.592 104.450
  104LEU     BB 2264  -3.174  -6.434 104.107
  105PHE     BB 2265  -3.020  -6.088 104.101
  106GLN     BB 2266  -3.201  -5.790 104.259
  107PTH     BB 2267  -3.506  -5.841 104.496
  108PRO     BB 2268  -3.698  -6.137 104.356
  109GLY     BB 2269  -3.675  -6.174 103.982
  110HIS     BB 2270  -3.770  -6.505 103.830
  111THR     BB 2271  -3.529  -6.667 103.602
  112GLU     BB 2272  -3.497  -6.669 103.223
  113GLU     BB 2273  -3.667  -6.378 103.090
  114SER     BB 2274  -3.871  -6.172 103.324
  115THR     BB 2275  -4.101  -5.934 103.147
  116THR     BB 2276  -4.230  -5.684 102.898
  117ASP     BB 2277  -4.497  -5.463 103.054
  118GLU     BB 2278  -4.499  -5.095 103.133
  119LYS     BB 2279  -4.340  -4.896 102.850
  120THR     BB 2280  -4.050  -5.108 102.714
    1ILE     BB 2281   6.584   4.743  89.223
    2PRO     BB 2282   6.427   4.432  89.368
    3CYS     BB 2283   6.140   4.422  89.610
    4LYS     BB 2284   5.928   4.735  89.666
    5PSE     BB 2285   6.129   5.060  89.640
    6PRO     BB 2286   6.211   5.232  89.972
    7GLN     BB 2287   5.970   5.216  90.256
    8PRO     BB 2288   5.812   4.874  90.300
    9ASP     BB 2289   5.440   4.866  90.387
   10PRO     BB 2290   5.094   4.758  90.518
   11VAL     BB 2291   4.750   4.639  90.388
   12ASP     BB 2292   4.406   4.482  90.297
   13PTH     BB 2293   4.028   4.553  90.261
   14PRO     BB 2294   3.971   4.878  90.458
   15THR     BB 2295   4.294   4.985  90.636
   16SER     BB 2296   4.345   4.663  90.839
   17THR     BB 2297   4.026   4.486  90.935
   18LYS     BB 2298   3.964   4.150  90.765
   19GLN     BB 2299   3.730   3.873  90.905
   20ARG     BB 2300   3.527   3.588  91.073
   21PRO     BB 2301   3.253   3.329  91.000
   22LYS     BB 2302   3.248   2.982  90.841
   23THR     BB 2303   3.518   2.760  90.986
   24SER     BB 2304   3.818   2.698  90.755
   25LEU     BB 2305   3.840   2.771  90.382
   26ARG     BB 2306   3.829   2.482  90.135
   27LYS     BB 2307   4.039   2.169  90.090
   28VAL     BB 2308   4.281   2.103  89.810
   29ASP     BB 2309   4.643   2.172  89.864
   30VAL     BB 2310   4.872   1.876  89.922
   31LYS     BB 2311   4.671   1.577  90.048
   32GLU     BB 2312   4.389   1.643  90.296
   33GLU     BB 2313   4.405   1.440  90.620
   34LEU     BB 2314   4.385   1.056  90.569
   35LEU     BB 2315   4.523   0.926  90.244
   36ALA     BB 2316   4.722   0.616  90.194
   37VAL     BB 2317   4.666   0.252  90.116
   38ARG     BB 2318   4.336   0.142  90.272
   39LYS     BB 2319   4.085   0.406  90.368
   40LEU     BB 2320   3.876   0.699  90.266
   41PTH     BB 2321   3.505   0.640  90.205
   42GLN     BB 2322   3.379   0.451  89.899
   43THR     BB 2323   3.528   0.109  89.832
   44SER     BB 2324   3.902   0.108  89.845
   45GLY     BB 2325   4.231   0.219  89.700
   46GLU     BB 2326   4.272   0.592  89.740
   47THR     BB 2327   3.916   0.667  89.626
   48THR     BB 2328   3.770   0.434  89.365
   49HIS     BB 2329   3.433   0.326  89.224
   50PTH     BB 2330   3.215   0.182  88.942
   51PRO     BB 2331   2.881   0.141  88.770
   52LYS     BB 2332   2.691   0.145  88.442
   53PRO     BB 2333   2.661  -0.208  88.305
   54ALA     BB 2334   2.870  -0.244  87.990
   55VAL     BB 2335   2.792  -0.547  87.785
   56GLY     BB 2336   2.616  -0.340  87.528
   57GLU     BB 2337   2.528  -0.488  87.190
   58GLU     BB 2338   2.240  -0.247  87.134
   59LYS     BB 2339   2.302   0.115  87.234
   60SER     BB 2340   2.494   0.259  86.937
   61ILE     BB 2341   2.609   0.089  86.615
   62LYS     BB 2342   2.572   0.289  86.291
   63ALA     BB 2343   2.569   0.161  85.931
   64PHE     BB 2344   2.519   0.153  85.551
   65LYS     BB 2345   2.337   0.133  85.216
   66GLU     BB 2346   2.306  -0.038  84.873
   67PTH     BB 2347   1.995  -0.230  84.774
   68PRO     BB 2348   1.837  -0.206  84.429
   69LYS     BB 2349   1.656  -0.512  84.299
   70GLN     BB 2350   1.848  -0.831  84.334
   71LYS     BB 2351   2.152  -1.030  84.238
   72LEU     BB 2352   2.367  -0.946  83.936
   73ASP     BB 2353   2.575  -0.640  84.036
   74PRO     BB 2354   2.388  -0.424  84.289
   75ALA     BB 2355   2.374  -0.054  84.250
   76ALA     BB 2356   2.118   0.179  84.108
   77SER     BB 2357   1.797   0.371  84.120
   78LEU     BB 2358   1.460   0.205  84.138
   79THR     BB 2359   1.492  -0.078  83.888
   80GLY     BB 2360   1.820  -0.007  83.726
   81SER     BB 2361   2.026  -0.308  83.839
   82LYS     BB 2362   2.337  -0.232  83.644
   83ARG     BB 2363   2.550  -0.470  83.441
   84ARG     BB 2364   2.814  -0.742  83.457
   85PRO     BB 2365   2.913  -1.092  83.350
   86ARG     BB 2366   3.096  -1.345  83.126
   87PTH     BB 2367   3.466  -1.338  83.030
   88PRO     BB 2368   3.636  -1.575  82.789
   89LYS     BB 2369   3.917  -1.825  82.841
   90GLU     BB 2370   3.785  -2.186  82.871
   91LYS     BB 2371   3.406  -2.261  82.838
   92ALA     BB 2372   3.322  -2.005  82.568
   93GLN     BB 2373   3.107  -2.067  82.262
   94ALA     BB 2374   2.821  -2.199  82.479
   95LEU     BB 2375   2.749  -2.068  82.833
   96GLU     BB 2376   2.728  -2.397  83.027
   97ASP     BB 2377   2.364  -2.498  83.098
   98LEU     BB 2378   2.139  -2.265  83.298
   99ALA     BB 2379   1.797  -2.327  83.145
  100GLY     BB 2380   1.687  -2.655  83.303
  101PHE     BB 2381   1.672  -2.649  83.683
  102LYS     BB 2382   1.623  -2.281  83.772
  103GLU     BB 2383   1.567  -1.974  83.557
  104LEU     BB 2384   1.797  -1.691  83.443
  105PHE     BB 2385   1.917  -1.435  83.703
  106GLN     BB 2386   1.671  -1.372  83.992
  107PTH     BB 2387   1.288  -1.364  83.976
  108PRO     BB 2388   1.210  -1.445  83.605
  109GLY     BB 2389   1.445  -1.194  83.434
  110HIS     BB 2390   1.403  -0.849  83.592
  111THR     BB 2391   1.755  -0.801  83.713
  112GLU     BB 2392   2.008  -0.790  83.429
  113GLU     BB 2393   1.932  -0.485  83.216
  114SER     BB 2394   1.626  -0.316  83.359
  115THR     BB 2395   1.251  -0.294  83.339
  116THR     BB 2396   0.972  -0.154  83.122
  117ASP     BB 2397   0.634   0.009  83.205
  118GLU     BB 2398   0.586  -0.005  83.585
  119LYS     BB 2399   0.914   0.108  83.734
  120THR     BB 2400   1.167   0.281  83.509
    1ILE     BB 2401  13.916   4.400  86.978
    2PRO     BB 2402  13.993   4.354  86.612
    3CYS     BB 2403  13.785   4.205  86.346
    4LYS     BB 2404  13.787   3.989  86.042
    5PSE     BB 2405  14.003   3.905  85.737
    6PRO     BB 2406  13.945   4.148  85.451
    7GLN     BB 2407  13.804   4.493  85.386
    8PRO     BB 2408  13.525   4.553  85.636
    9ASP     BB 2409  13.443   4.531  86.005
   10PRO     BB 2410  13.526   4.871  86.150
   11VAL     BB 2411  13.507   5.134  85.892
   12ASP     BB 2412  13.441   5.358  85.599
   13PTH     BB 2413  13.574   5.684  85.446
   14PRO     BB 2414  13.350   5.939  85.632
   15THR     BB 2415  12.995   5.804  85.643
   16SER     BB 2416  12.963   5.693  85.278
   17THR     BB 2417  12.987   6.014  85.076
   18LYS     BB 2418  13.348   6.111  85.002
   19GLN     BB 2419  13.577   6.284  84.745
   20ARG     BB 2420  13.674   6.339  84.379
   21PRO     BB 2421  13.904   6.571  84.180
   22LYS     BB 2422  14.086   6.746  83.892
   23THR     BB 2423  14.246   6.453  83.712
   24SER     BB 2424  14.587   6.312  83.682
   25LEU     BB 2425  14.862   6.130  83.860
   26ARG     BB 2426  15.176   6.353  83.815
   27LYS     BB 2427  15.490   6.167  83.724
   28VAL     BB 2428  15.564   5.862  83.928
   29ASP     BB 2429  15.272   5.623  83.967
   30VAL     BB 2430  15.405   5.269  83.890
   31LYS     BB 2431  15.608   5.308  83.565
   32GLU     BB 2432  15.472   5.590  83.339
   33GLU     BB 2433  15.722   5.844  83.204
   34LEU     BB 2434  16.011   5.933  83.431
   35LEU     BB 2435  16.159   5.710  83.696
   36ALA     BB 2436  16.376   5.464  83.499
   37VAL     BB 2437  16.455   5.533  83.132
   38ARG     BB 2438  16.494   5.866  82.959
   39LYS     BB 2439  16.438   6.229  83.045
   40LEU     BB 2440  16.632   6.543  83.097
   41PTH     BB 2441  16.537   6.813  83.347
   42GLN     BB 2442  16.829   6.922  83.577
   43THR     BB 2443  17.168   6.769  83.491
   44SER     BB 2444  17.165   6.401  83.405
   45GLY     BB 2445  16.984   6.095  83.271
   46GLU     BB 2446  16.762   5.939  83.535
   47THR     BB 2447  16.663   6.267  83.689
   48THR     BB 2448  16.899   6.416  83.945
   49HIS     BB 2449  17.152   6.646  84.110
   50PTH     BB 2450  17.237   7.016  84.177
   51PRO     BB 2451  17.477   7.162  83.923
   52LYS     BB 2452  17.761   6.958  83.784
   53PRO     BB 2453  18.090   7.025  83.952
   54ALA     BB 2454  18.295   7.310  84.095
   55VAL     BB 2455  18.103   7.635  84.083
   56GLY     BB 2456  18.405   7.826  84.214
   57GLU     BB 2457  18.751   7.677  84.253
   58GLU     BB 2458  18.719   7.515  84.587
   59LYS     BB 2459  18.660   7.269  84.872
   60SER     BB 2460  18.734   7.512  85.165
   61ILE     BB 2461  19.062   7.712  85.155
   62LYS     BB 2462  19.122   7.977  85.419
   63ALA     BB 2463  19.472   7.965  85.566
   64PHE     BB 2464  19.832   7.917  85.677
   65LYS     BB 2465  20.167   7.927  85.861
   66GLU     BB 2466  20.292   8.144  86.145
   67PTH     BB 2467  20.611   8.094  86.340
   68PRO     BB 2468  20.988   8.114  86.334
   69LYS     BB 2469  21.319   8.293  86.337
   70GLN     BB 2470  21.626   8.105  86.450
   71LYS     BB 2471  21.736   7.818  86.672
   72LEU     BB 2472  21.477   7.557  86.767
   73ASP     BB 2473  21.156   7.759  86.793
   74PRO     BB 2474  21.199   8.116  86.932
   75ALA     BB 2475  20.875   8.116  87.123
   76ALA     BB 2476  20.897   8.126  87.491
   77SER     BB 2477  20.773   7.892  87.759
   78LEU     BB 2478  20.860   8.033  88.106
   79THR     BB 2479  21.183   8.206  88.008
   80GLY     BB 2480  21.314   7.975  87.741
   81SER     BB 2481  21.380   7.856  87.394
   82LYS     BB 2482  21.157   7.558  87.371
   83ARG     BB 2483  21.295   7.214  87.447
   84ARG     BB 2484  21.456   7.007  87.719
   85PRO     BB 2485  21.668   7.083  88.029
   86ARG     BB 2486  22.001   6.989  87.863
   87PTH     BB 2487  21.926   6.879  87.495
   88PRO     BB 2488  22.188   6.967  87.238
   89LYS     BB 2489  22.399   6.748  87.016
   90GLU     BB 2490  22.694   6.926  86.853
   91LYS     BB 2491  23.068   6.894  86.778
   92ALA     BB 2492  23.204   7.098  87.075
   93GLN     BB 2493  23.003   7.415  87.164
   94ALA     BB 2494  23.038   7.543  86.807
   95LEU     BB 2495  23.370   7.488  86.620
   96GLU     BB 2496  23.535   7.829  86.660
   97ASP     BB 2497  23.273   8.106  86.669
   98LEU     BB 2498  22.903   8.094  86.575
   99ALA     BB 2499  22.910   8.412  86.371
  100GLY     BB 2500  22.851   8.297  86.017
  101PHE     BB 2501  22.509   8.154  86.011
  102LYS     BB 2502  22.232   8.093  86.240
  103GLU     BB 2503  22.260   8.208  86.611
  104LEU     BB 2504  22.383   8.581  86.618
  105PHE     BB 2505  22.191   8.789  86.360
  106GLN     BB 2506  22.164   9.172  86.355
  107PTH     BB 2507  22.136   9.383  86.679
  108PRO     BB 2508  22.272   9.141  86.948
  109GLY     BB 2509  22.007   8.866  86.953
  110HIS     BB 2510  21.756   8.591  86.889
  111THR     BB 2511  21.826   8.271  87.070
  112GLU     BB 2512  21.915   8.157  87.419
  113GLU     BB 2513  21.694   8.350  87.658
  114SER     BB 2514  21.385   8.407  87.438
  115THR     BB 2515  21.136   8.651  87.569
  116THR     BB 2516  21.267   8.785  87.899
  117ASP     BB 2517  20.991   8.792  88.163
  118GLU     BB 2518  20.723   9.038  88.038
  119LYS     BB 2519  20.557   8.872  87.736
  120THR     BB 2520  20.574   8.496  87.781
    1ILE     BB 2521   7.917  10.748  97.433
    2PRO     BB 2522   8.247  10.928  97.410
    3CYS     BB 2523   8.536  11.099  97.587
    4LYS     BB 2524   8.514  11.461  97.708
    5PSE     BB 2525   8.141  11.564  97.649
    6PRO     BB 2526   7.922  11.287  97.806
    7GLN     BB 2527   8.095  11.044  98.042
    8PRO     BB 2528   8.281  10.717  97.982
    9ASP     BB 2529   8.052  10.416  97.966
   10PRO     BB 2530   8.220  10.084  98.025
   11VAL     BB 2531   8.341  10.003  98.374
   12ASP     BB 2532   8.671   9.911  98.535
   13PTH     BB 2533   8.995  10.054  98.680
   14PRO     BB 2534   8.886  10.273  98.971
   15THR     BB 2535   8.517  10.260  99.067
   16SER     BB 2536   8.469  10.594  99.244
   17THR     BB 2537   8.786  10.692  99.429
   18LYS     BB 2538   8.950  10.403  99.616
   19GLN     BB 2539   9.097  10.514  99.954
   20ARG     BB 2540   9.199  10.755 100.232
   21PRO     BB 2541   9.536  10.935 100.224
   22LYS     BB 2542   9.818  11.194 100.262
   23THR     BB 2543   9.652  11.533 100.214
   24SER     BB 2544   9.873  11.830 100.290
   25LEU     BB 2545  10.213  11.781 100.447
   26ARG     BB 2546  10.503  11.939 100.637
   27LYS     BB 2547  10.783  12.119 100.458
   28VAL     BB 2548  10.759  12.182 100.089
   29ASP     BB 2549  10.438  12.080  99.915
   30VAL     BB 2550  10.123  12.270  99.994
   31LYS     BB 2551  10.154  12.494 100.297
   32GLU     BB 2552  10.347  12.578 100.610
   33GLU     BB 2553  10.415  12.930 100.740
   34LEU     BB 2554  10.413  13.271 100.915
   35LEU     BB 2555  10.654  13.475 101.131
   36ALA     BB 2556  10.910  13.616 100.884
   37VAL     BB 2557  11.260  13.488 100.926
   38ARG     BB 2558  11.381  13.545 101.277
   39LYS     BB 2559  11.715  13.422 101.399
   40LEU     BB 2560  11.890  13.120 101.541
   41PTH     BB 2561  12.028  12.783 101.640
   42GLN     BB 2562  12.087  12.487 101.400
   43THR     BB 2563  12.187  12.593 101.050
   44SER     BB 2564  12.324  12.941 101.069
   45GLY     BB 2565  12.019  13.137 100.969
   46GLU     BB 2566  11.674  13.014 100.902
   47THR     BB 2567  11.590  12.677 101.050
   48THR     BB 2568  11.663  12.402 100.795
   49HIS     BB 2569  11.926  12.239 100.575
   50PTH     BB 2570  12.268  12.082 100.630
   51PRO     BB 2571  12.389  12.001 100.976
   52LYS     BB 2572  12.682  12.187 101.119
   53PRO     BB 2573  12.975  12.098 100.896
   54ALA     BB 2574  13.340  12.028 100.887
   55VAL     BB 2575  13.672  11.955 101.044
   56GLY     BB 2576  13.721  11.639 100.838
   57GLU     BB 2577  14.050  11.563 100.655
   58GLU     BB 2578  14.386  11.471 100.500
   59LYS     BB 2579  14.464  11.259 100.195
   60SER     BB 2580  14.808  11.191 100.043
   61ILE     BB 2581  15.070  11.107  99.780
   62LYS     BB 2582  15.423  11.004  99.858
   63ALA     BB 2583  15.745  11.113  99.708
   64PHE     BB 2584  16.061  11.140  99.512
   65LYS     BB 2585  16.064  11.034  99.147
   66GLU     BB 2586  16.216  10.696  99.074
   67PTH     BB 2587  16.452  10.556  99.341
   68PRO     BB 2588  16.723  10.371  99.151
   69LYS     BB 2589  17.068  10.536  99.166
   70GLN     BB 2590  17.012  10.906  99.256
   71LYS     BB 2591  16.730  11.102  99.090
   72LEU     BB 2592  16.687  11.045  98.718
   73ASP     BB 2593  16.751  10.696  98.583
   74PRO     BB 2594  16.476  10.435  98.587
   75ALA     BB 2595  16.367  10.162  98.361
   76ALA     BB 2596  16.236   9.811  98.299
   77SER     BB 2597  16.493   9.696  98.066
   78LEU     BB 2598  16.853   9.670  98.044
   79THR     BB 2599  17.117   9.633  98.293
   80GLY     BB 2600  17.374   9.908  98.357
   81SER     BB 2601  17.493  10.246  98.495
   82LYS     BB 2602  17.352  10.594  98.558
   83ARG     BB 2603  17.278  10.842  98.283
   84ARG     BB 2604  17.155  11.190  98.202
   85PRO     BB 2605  16.986  11.493  98.372
   86ARG     BB 2606  17.236  11.748  98.226
   87PTH     BB 2607  17.335  11.613  97.871
   88PRO     BB 2608  17.668  11.417  97.885
   89LYS     BB 2609  17.925  11.443  98.167
   90GLU     BB 2610  18.198  11.691  98.056
   91LYS     BB 2611  18.536  11.687  97.884
   92ALA     BB 2612  18.803  11.637  98.149
   93GLN     BB 2613  19.062  11.363  98.137
   94ALA     BB 2614  18.829  11.112  97.966
   95LEU     BB 2615  18.472  11.054  98.088
   96GLU     BB 2616  18.490  11.223  98.427
   97ASP     BB 2617  18.765  11.064  98.632
   98LEU     BB 2618  18.855  11.203  98.972
   99ALA     BB 2619  18.591  11.477  98.994
  100GLY     BB 2620  18.227  11.564  99.046
  101PHE     BB 2621  17.888  11.571  99.213
  102LYS     BB 2622  17.719  11.256  99.335
  103GLU     BB 2623  17.623  10.907  99.230
  104LEU     BB 2624  17.770  10.590  99.088
  105PHE     BB 2625  18.064  10.441  99.283
  106GLN     BB 2626  18.187  10.115  99.425
  107PTH     BB 2627  18.196   9.732  99.480
  108PRO     BB 2628  18.340   9.578  99.165
  109GLY     BB 2629  18.244   9.831  98.900
  110HIS     BB 2630  17.997  10.075  98.761
  111THR     BB 2631  18.054  10.039  98.398
  112GLU     BB 2632  17.890   9.733  98.256
  113GLU     BB 2633  17.681   9.432  98.226
  114SER     BB 2634  17.853   9.098  98.256
  115THR     BB 2635  17.817   8.758  98.109
  116THR     BB 2636  17.655   8.493  98.308
  117ASP     BB 2637  17.482   8.299  98.576
  118GLU     BB 2638  17.135   8.415  98.655
  119LYS     BB 2639  16.805   8.587  98.612
  120THR     BB 2640  16.519   8.560  98.369
    1ILE     BB 2641   9.611   2.205  89.245
    2PRO     BB 2642   9.682   2.505  89.467
    3CYS     BB 2643   9.393   2.758  89.489
    4LYS     BB 2644   9.045   2.638  89.392
    5PSE     BB 2645   8.951   2.687  89.019
    6PRO     BB 2646   8.724   2.997  88.989
    7GLN     BB 2647   8.522   3.068  89.306
    8PRO     BB 2648   8.763   3.241  89.543
    9ASP     BB 2649   8.722   3.085  89.888
   10PRO     BB 2650   8.360   3.027  89.989
   11VAL     BB 2651   8.250   3.109  90.347
   12ASP     BB 2652   8.342   3.437  90.512
   13PTH     BB 2653   8.261   3.681  90.792
   14PRO     BB 2654   7.926   3.573  90.934
   15THR     BB 2655   7.698   3.322  90.761
   16SER     BB 2656   7.377   3.535  90.772
   17THR     BB 2657   7.328   3.583  91.147
   18LYS     BB 2658   7.442   3.858  91.375
   19GLN     BB 2659   7.173   4.103  91.501
   20ARG     BB 2660   7.025   4.446  91.430
   21PRO     BB 2661   6.717   4.666  91.449
   22LYS     BB 2662   6.647   5.030  91.385
   23THR     BB 2663   6.909   5.237  91.230
   24SER     BB 2664   6.980   5.167  90.865
   25LEU     BB 2665   7.256   5.385  90.723
   26ARG     BB 2666   7.483   5.589  90.952
   27LYS     BB 2667   7.863   5.605  90.964
   28VAL     BB 2668   8.135   5.858  91.035
   29ASP     BB 2669   8.327   5.932  90.714
   30VAL     BB 2670   8.128   5.964  90.396
   31LYS     BB 2671   8.137   6.280  90.185
   32GLU     BB 2672   7.813   6.465  90.169
   33GLU     BB 2673   7.442   6.505  90.178
   34LEU     BB 2674   7.305   6.696  90.473
   35LEU     BB 2675   7.531   6.882  90.715
   36ALA     BB 2676   7.838   6.967  90.516
   37VAL     BB 2677   8.013   7.297  90.531
   38ARG     BB 2678   7.816   7.583  90.689
   39LYS     BB 2679   7.798   7.615  91.070
   40LEU     BB 2680   7.874   7.339  91.320
   41PTH     BB 2681   8.071   7.353  91.641
   42GLN     BB 2682   8.303   7.610  91.791
   43THR     BB 2683   8.395   7.897  91.559
   44SER     BB 2684   8.386   7.758  91.207
   45GLY     BB 2685   8.360   7.483  90.952
   46GLU     BB 2686   8.396   7.109  90.996
   47THR     BB 2687   8.571   7.145  91.330
   48THR     BB 2688   8.806   7.421  91.445
   49HIS     BB 2689   9.118   7.326  91.650
   50PTH     BB 2690   9.179   7.546  91.965
   51PRO     BB 2691   8.892   7.804  91.941
   52LYS     BB 2692   9.004   8.142  91.804
   53PRO     BB 2693   9.311   8.207  92.009
   54ALA     BB 2694   9.662   8.308  92.064
   55VAL     BB 2695   9.839   8.624  92.126
   56GLY     BB 2696  10.028   8.524  92.432
   57GLU     BB 2697   9.995   8.195  92.609
   58GLU     BB 2698  10.326   8.158  92.787
   59LYS     BB 2699  10.685   8.021  92.825
   60SER     BB 2700  11.057   7.999  92.944
   61ILE     BB 2701  11.431   7.997  93.059
   62LYS     BB 2702  11.806   7.990  93.168
   63ALA     BB 2703  12.105   8.117  93.374
   64PHE     BB 2704  12.401   8.350  93.337
   65LYS     BB 2705  12.754   8.436  93.439
   66GLU     BB 2706  12.872   8.464  93.797
   67PTH     BB 2707  13.045   8.267  94.073
   68PRO     BB 2708  13.389   8.433  94.118
   69LYS     BB 2709  13.339   8.814  94.128
   70GLN     BB 2710  13.291   8.947  93.774
   71LYS     BB 2711  13.492   9.103  93.493
   72LEU     BB 2712  13.725   8.928  93.256
   73ASP     BB 2713  13.637   8.559  93.228
   74PRO     BB 2714  13.402   8.405  93.484
   75ALA     BB 2715  13.624   8.158  93.645
   76ALA     BB 2716  13.493   7.887  93.864
   77SER     BB 2717  13.823   7.692  93.865
   78LEU     BB 2718  14.111   7.927  93.952
   79THR     BB 2719  13.939   8.199  94.133
   80GLY     BB 2720  13.963   8.571  94.153
   81SER     BB 2721  13.843   8.638  93.795
   82LYS     BB 2722  14.144   8.525  93.598
   83ARG     BB 2723  14.424   8.726  93.445
   84ARG     BB 2724  14.767   8.878  93.396
   85PRO     BB 2725  15.048   8.843  93.138
   86ARG     BB 2726  15.335   8.726  92.905
   87PTH     BB 2727  15.659   8.929  92.927
   88PRO     BB 2728  15.914   8.948  92.653
   89LYS     BB 2729  15.861   8.955  92.276
   90GLU     BB 2730  15.987   9.303  92.153
   91LYS     BB 2731  16.071   9.580  92.406
   92ALA     BB 2732  15.919   9.513  92.747
   93GLN     BB 2733  15.598   9.584  92.939
   94ALA     BB 2734  15.321   9.425  93.147
   95LEU     BB 2735  14.972   9.502  93.273
   96GLU     BB 2736  14.881   9.836  93.422
   97ASP     BB 2737  14.926   9.936  93.785
   98LEU     BB 2738  14.632  10.032  94.003
   99ALA     BB 2739  14.410  10.205  93.751
  100GLY     BB 2740  14.131  10.466  93.732
  101PHE     BB 2741  13.816  10.306  93.595
  102LYS     BB 2742  13.834   9.951  93.720
  103GLU     BB 2743  14.048   9.786  93.976
  104LEU     BB 2744  14.038   9.755  94.351
  105PHE     BB 2745  13.693   9.756  94.514
  106GLN     BB 2746  13.518   9.425  94.607
  107PTH     BB 2747  13.738   9.153  94.775
  108PRO     BB 2748  14.074   9.333  94.854
  109GLY     BB 2749  14.266   9.233  94.550
  110HIS     BB 2750  14.336   8.864  94.521
  111THR     BB 2751  14.649   8.913  94.322
  112GLU     BB 2752  14.720   8.735  94.000
  113GLU     BB 2753  14.614   8.374  93.984
  114SER     BB 2754  14.470   8.313  94.325
  115THR     BB 2755  14.259   8.235  94.627
  116THR     BB 2756  14.222   7.856  94.587
  117ASP     BB 2757  14.024   7.737  94.890
  118GLU     BB 2758  13.755   8.000  94.964
  119LYS     BB 2759  13.573   8.076  94.633
  120THR     BB 2760  13.616   7.769  94.413
    1ILE     BB 2761  12.325   3.247  99.948
    2PRO     BB 2762  12.564   3.536  99.964
    3CYS     BB 2763  12.748   3.693  99.669
    4LYS     BB 2764  12.828   3.958  99.408
    5PSE     BB 2765  12.942   4.262  99.204
    6PRO     BB 2766  13.256   4.446  99.073
    7GLN     BB 2767  13.549   4.204  99.037
    8PRO     BB 2768  13.514   3.941  99.304
    9ASP     BB 2769  13.414   3.782  99.628
   10PRO     BB 2770  13.702   3.549  99.719
   11VAL     BB 2771  14.046   3.689  99.652
   12ASP     BB 2772  14.087   3.674  99.276
   13PTH     BB 2773  14.124   3.867  98.957
   14PRO     BB 2774  14.490   3.952  98.923
   15THR     BB 2775  14.705   4.181  98.737
   16SER     BB 2776  14.920   4.463  98.804
   17THR     BB 2777  15.279   4.363  98.762
   18LYS     BB 2778  15.358   4.226  98.426
   19GLN     BB 2779  15.418   4.397  98.090
   20ARG     BB 2780  15.494   4.348  97.724
   21PRO     BB 2781  15.501   4.584  97.429
   22LYS     BB 2782  15.348   4.785  97.152
   23THR     BB 2783  15.316   4.836  96.781
   24SER     BB 2784  14.957   4.773  96.688
   25LEU     BB 2785  14.712   4.614  96.919
   26ARG     BB 2786  14.595   4.265  96.835
   27LYS     BB 2787  14.701   3.948  96.666
   28VAL     BB 2788  14.735   3.813  96.313
   29ASP     BB 2789  14.422   3.851  96.103
   30VAL     BB 2790  14.176   4.130  96.169
   31LYS     BB 2791  14.061   4.443  95.992
   32GLU     BB 2792  14.242   4.734  95.821
   33GLU     BB 2793  14.004   4.997  95.675
   34LEU     BB 2794  13.737   4.825  95.453
   35LEU     BB 2795  13.802   4.459  95.383
   36ALA     BB 2796  14.113   4.399  95.191
   37VAL     BB 2797  14.369   4.331  94.930
   38ARG     BB 2798  14.587   4.044  95.006
   39LYS     BB 2799  14.947   4.003  95.084
   40LEU     BB 2800  15.201   3.909  94.819
   41PTH     BB 2801  15.311   3.720  94.516
   42GLN     BB 2802  15.151   3.436  94.319
   43THR     BB 2803  14.843   3.216  94.328
   44SER     BB 2804  14.470   3.216  94.269
   45GLY     BB 2805  14.202   3.480  94.284
   46GLU     BB 2806  13.847   3.379  94.367
   47THR     BB 2807  13.943   3.089  94.582
   48THR     BB 2808  14.189   2.860  94.736
   49HIS     BB 2809  14.553   2.783  94.701
   50PTH     BB 2810  14.719   2.590  94.419
   51PRO     BB 2811  14.524   2.644  94.098
   52LYS     BB 2812  14.151   2.715  94.101
   53PRO     BB 2813  13.996   2.461  94.328
   54ALA     BB 2814  14.094   2.102  94.281
   55VAL     BB 2815  14.454   1.980  94.268
   56GLY     BB 2816  14.653   1.664  94.160
   57GLU     BB 2817  14.852   1.342  94.065
   58GLU     BB 2818  15.091   1.047  93.991
   59LYS     BB 2819  15.010   0.676  93.973
   60SER     BB 2820  15.192   0.361  93.863
   61ILE     BB 2821  15.167   0.020  93.697
   62LYS     BB 2822  14.862  -0.168  93.831
   63ALA     BB 2823  14.842  -0.519  93.693
   64PHE     BB 2824  15.029  -0.695  93.411
   65LYS     BB 2825  14.854  -1.036  93.380
   66GLU     BB 2826  14.706  -1.162  93.707
   67PTH     BB 2827  14.395  -1.369  93.713
   68PRO     BB 2828  14.458  -1.713  93.578
   69LYS     BB 2829  14.500  -1.968  93.313
   70GLN     BB 2830  14.329  -2.088  93.000
   71LYS     BB 2831  14.077  -1.897  92.785
   72LEU     BB 2832  13.703  -1.955  92.822
   73ASP     BB 2833  13.599  -1.731  93.121
   74PRO     BB 2834  13.893  -1.621  93.343
   75ALA     BB 2835  13.880  -1.743  93.699
   76ALA     BB 2836  14.078  -1.843  94.001
   77SER     BB 2837  14.022  -2.036  94.317
   78LEU     BB 2838  14.121  -2.401  94.291
   79THR     BB 2839  14.032  -2.467  93.927
   80GLY     BB 2840  14.105  -2.216  93.660
   81SER     BB 2841  13.865  -2.189  93.373
   82LYS     BB 2842  13.510  -2.209  93.500
   83ARG     BB 2843  13.218  -2.227  93.248
   84ARG     BB 2844  12.886  -2.251  93.048
   85PRO     BB 2845  12.504  -2.256  92.963
   86ARG     BB 2846  12.126  -2.253  92.868
   87PTH     BB 2847  11.783  -2.086  92.824
   88PRO     BB 2848  11.442  -1.952  92.701
   89LYS     BB 2849  11.369  -1.911  92.330
   90GLU     BB 2850  11.257  -2.234  92.164
   91LYS     BB 2851  11.216  -2.446  91.852
   92ALA     BB 2852  11.573  -2.583  91.822
   93GLN     BB 2853  11.731  -2.926  91.834
   94ALA     BB 2854  12.047  -2.832  92.023
   95LEU     BB 2855  12.353  -2.645  91.895
   96GLU     BB 2856  12.718  -2.644  91.789
   97ASP     BB 2857  13.042  -2.744  91.619
   98LEU     BB 2858  13.410  -2.709  91.534
   99ALA     BB 2859  13.425  -2.468  91.244
  100GLY     BB 2860  13.560  -2.168  91.428
  101PHE     BB 2861  13.835  -2.103  91.665
  102LYS     BB 2862  13.793  -2.323  91.959
  103GLU     BB 2863  13.966  -2.334  92.292
  104LEU     BB 2864  14.327  -2.336  92.386
  105PHE     BB 2865  14.658  -2.478  92.482
  106GLN     BB 2866  14.802  -2.723  92.217
  107PTH     BB 2867  14.567  -2.871  91.953
  108PRO     BB 2868  14.204  -2.877  92.069
  109GLY     BB 2869  14.200  -2.895  92.441
  110HIS     BB 2870  14.194  -2.832  92.808
  111THR     BB 2871  13.927  -2.564  92.843
  112GLU     BB 2872  13.646  -2.668  93.079
  113GLU     BB 2873  13.825  -2.775  93.402
  114SER     BB 2874  14.176  -2.633  93.361
  115THR     BB 2875  14.510  -2.587  93.523
  116THR     BB 2876  14.477  -2.862  93.783
  117ASP     BB 2877  14.623  -2.775  94.118
  118GLU     BB 2878  14.969  -2.618  94.077
  119LYS     BB 2879  14.922  -2.242  94.060
  120THR     BB 2880  14.578  -2.159  93.941
    1ILE     BB 2881  10.837  10.501 108.919
    2PRO     BB 2882  10.682  10.653 108.614
    3CYS     BB 2883  10.834  10.891 108.362
    4LYS     BB 2884  11.082  10.720 108.123
    5PSE     BB 2885  11.308  10.509 108.359
    6PRO     BB 2886  11.133  10.179 108.448
    7GLN     BB 2887  10.978   9.989 108.153
    8PRO     BB 2888  10.650   9.881 108.294
    9ASP     BB 2889  10.512  10.091 108.574
   10PRO     BB 2890  10.147  10.173 108.504
   11VAL     BB 2891  10.042   9.949 108.216
   12ASP     BB 2892  10.232   9.917 107.893
   13PTH     BB 2893  10.220   9.777 107.542
   14PRO     BB 2894   9.884   9.595 107.565
   15THR     BB 2895   9.862   9.218 107.518
   16SER     BB 2896  10.224   9.120 107.501
   17THR     BB 2897  10.294   8.817 107.729
   18LYS     BB 2898  10.144   8.531 107.520
   19GLN     BB 2899  10.161   8.639 107.150
   20ARG     BB 2900  10.367   8.736 106.845
   21PRO     BB 2901  10.487   8.478 106.589
   22LYS     BB 2902  10.389   8.420 106.227
   23THR     BB 2903  10.583   8.506 105.913
   24SER     BB 2904  10.639   8.879 105.864
   25LEU     BB 2905  10.642   9.143 105.588
   26ARG     BB 2906  10.796   9.492 105.620
   27LYS     BB 2907  10.712   9.804 105.816
   28VAL     BB 2908  10.678  10.173 105.798
   29ASP     BB 2909  10.715  10.532 105.693
   30VAL     BB 2910  10.889  10.590 105.360
   31LYS     BB 2911  10.753  10.348 105.100
   32GLU     BB 2912  10.712   9.979 105.190
   33GLU     BB 2913  10.920   9.750 104.963
   34LEU     BB 2914  10.843   9.841 104.591
   35LEU     BB 2915  10.495  10.000 104.538
   36ALA     BB 2916  10.557  10.345 104.384
   37VAL     BB 2917  10.794  10.336 104.080
   38ARG     BB 2918  10.603  10.131 103.819
   39LYS     BB 2919  10.242  10.020 103.874
   40LEU     BB 2920   9.953  10.064 103.638
   41PTH     BB 2921   9.595   9.982 103.555
   42GLN     BB 2922   9.375  10.264 103.415
   43THR     BB 2923   9.567  10.564 103.283
   44SER     BB 2924   9.885  10.666 103.460
   45GLY     BB 2925  10.224  10.576 103.600
   46GLU     BB 2926  10.271  10.681 103.959
   47THR     BB 2927   9.957  10.540 104.109
   48THR     BB 2928   9.613  10.520 103.955
   49HIS     BB 2929   9.415  10.821 103.841
   50PTH     BB 2930   9.145  10.974 103.620
   51PRO     BB 2931   8.952  10.731 103.398
   52LYS     BB 2932   8.989  10.770 103.021
   53PRO     BB 2933   8.755  11.056 102.928
   54ALA     BB 2934   8.549  11.158 103.232
   55VAL     BB 2935   8.199  11.269 103.137
   56GLY     BB 2936   8.233  11.647 103.172
   57GLU     BB 2937   8.043  11.979 103.194
   58GLU     BB 2938   7.949  12.331 103.306
   59LYS     BB 2939   7.822  12.676 103.400
   60SER     BB 2940   7.588  12.978 103.387
   61ILE     BB 2941   7.374  13.293 103.354
   62LYS     BB 2942   7.172  13.614 103.383
   63ALA     BB 2943   6.945  13.844 103.179
   64PHE     BB 2944   6.727  14.150 103.233
   65LYS     BB 2945   6.893  14.463 103.377
   66GLU     BB 2946   6.744  14.596 103.708
   67PTH     BB 2947   6.367  14.590 103.714
   68PRO     BB 2948   6.210  14.548 103.375
   69LYS     BB 2949   6.061  14.850 103.201
   70GLN     BB 2950   6.344  15.096 103.134
   71LYS     BB 2951   6.677  15.089 103.300
   72LEU     BB 2952   6.849  15.248 103.584
   73ASP     BB 2953   7.111  15.098 103.806
   74PRO     BB 2954   7.149  14.899 104.129
   75ALA     BB 2955   7.017  14.889 104.490
   76ALA     BB 2956   6.764  15.022 104.743
   77SER     BB 2957   6.391  15.077 104.720
   78LEU     BB 2958   6.114  15.302 104.598
   79THR     BB 2959   6.051  15.518 104.298
   80GLY     BB 2960   6.292  15.719 104.103
   81SER     BB 2961   6.513  15.894 103.864
   82LYS     BB 2962   6.878  15.871 103.839
   83ARG     BB 2963   7.217  15.713 103.917
   84ARG     BB 2964   7.416  15.860 104.212
   85PRO     BB 2965   7.315  16.227 104.253
   86ARG     BB 2966   7.070  16.502 104.162
   87PTH     BB 2967   7.013  16.671 103.827
   88PRO     BB 2968   7.129  16.926 103.581
   89LYS     BB 2969   7.267  17.272 103.525
   90GLU     BB 2970   7.245  17.446 103.187
   91LYS     BB 2971   7.079  17.540 102.856
   92ALA     BB 2972   6.826  17.713 102.642
   93GLN     BB 2973   6.476  17.820 102.539
   94ALA     BB 2974   6.326  17.528 102.729
   95LEU     BB 2975   6.477  17.176 102.731
   96GLU     BB 2976   6.159  16.978 102.676
   97ASP     BB 2977   6.131  16.661 102.478
   98LEU     BB 2978   6.435  16.595 102.257
   99ALA     BB 2979   6.242  16.409 101.986
  100GLY     BB 2980   6.308  16.048 102.089
  101PHE     BB 2981   5.982  15.878 102.178
  102LYS     BB 2982   5.809  16.115 102.415
  103GLU     BB 2983   5.821  16.059 102.784
  104LEU     BB 2984   5.948  15.790 103.014
  105PHE     BB 2985   5.797  15.479 103.158
  106GLN     BB 2986   5.665  15.245 102.873
  107PTH     BB 2987   5.545  15.423 102.548
  108PRO     BB 2988   5.337  15.718 102.683
  109GLY     BB 2989   5.360  15.868 103.035
  110HIS     BB 2990   5.470  16.111 103.311
  111THR     BB 2991   5.792  16.322 103.332
  112GLU     BB 2992   6.085  16.160 103.523
  113GLU     BB 2993   5.914  15.894 103.736
  114SER     BB 2994   5.664  15.617 103.759
  115THR     BB 2995   5.618  15.274 103.913
  116THR     BB 2996   5.488  15.306 104.266
  117ASP     BB 2997   5.503  15.088 104.575
  118GLU     BB 2998   5.347  14.745 104.566
  119LYS     BB 2999   5.013  14.633 104.710
  120THR     BB 3000   4.641  14.679 104.761
    1ILE     BB 3001   6.435  15.263  89.156
    2PRO     BB 3002   6.540  14.985  88.939
    3CYS     BB 3003   6.875  14.833  88.976
    4LYS     BB 3004   7.162  14.962  89.175
    5PSE     BB 3005   7.269  15.085  89.519
    6PRO     BB 3006   7.228  14.827  89.794
    7GLN     BB 3007   7.420  14.504  89.788
    8PRO     BB 3008   7.345  14.294  89.488
    9ASP     BB 3009   7.080  14.338  89.222
   10PRO     BB 3010   6.838  14.047  89.270
   11VAL     BB 3011   7.056  13.750  89.342
   12ASP     BB 3012   7.408  13.662  89.442
   13PTH     BB 3013   7.475  13.364  89.677
   14PRO     BB 3014   7.203  13.123  89.561
   15THR     BB 3015   7.210  12.747  89.534
   16SER     BB 3016   7.487  12.638  89.770
   17THR     BB 3017   7.335  12.380  90.004
   18LYS     BB 3018   7.562  12.075  90.021
   19GLN     BB 3019   7.914  12.135  89.896
   20ARG     BB 3020   8.013  12.301  89.569
   21PRO     BB 3021   8.257  12.142  89.318
   22LYS     BB 3022   8.239  12.112  88.935
   23THR     BB 3023   8.523  12.206  88.691
   24SER     BB 3024   8.760  12.287  88.398
   25LEU     BB 3025   9.001  12.380  88.112
   26ARG     BB 3026   9.206  12.495  87.806
   27LYS     BB 3027   9.051  12.594  87.474
   28VAL     BB 3028   8.793  12.852  87.397
   29ASP     BB 3029   8.754  13.128  87.147
   30VAL     BB 3030   9.065  13.244  86.968
   31LYS     BB 3031   9.378  13.050  87.057
   32GLU     BB 3032   9.468  13.094  87.429
   33GLU     BB 3033   9.847  13.142  87.465
   34LEU     BB 3034  10.058  13.014  87.173
   35LEU     BB 3035  10.070  13.158  86.827
   36ALA     BB 3036  10.079  12.987  86.501
   37VAL     BB 3037  10.089  12.827  86.163
   38ARG     BB 3038  10.316  12.524  86.156
   39LYS     BB 3039  10.220  12.172  86.263
   40LEU     BB 3040   9.961  11.987  86.462
   41PTH     BB 3041   9.903  11.611  86.398
   42GLN     BB 3042   9.597  11.598  86.148
   43THR     BB 3043   9.709  11.801  85.857
   44SER     BB 3044   9.789  11.993  85.552
   45GLY     BB 3045   9.929  12.281  85.762
   46GLU     BB 3046   9.679  12.397  86.021
   47THR     BB 3047   9.351  12.223  86.075
   48THR     BB 3048   9.226  12.162  85.722
   49HIS     BB 3049   9.050  11.850  85.647
   50PTH     BB 3050   9.185  11.505  85.635
   51PRO     BB 3051   9.516  11.430  85.453
   52LYS     BB 3052   9.436  11.237  85.145
   53PRO     BB 3053   9.078  11.276  85.077
   54ALA     BB 3054   8.845  11.287  84.789
   55VAL     BB 3055   8.605  10.994  84.838
   56GLY     BB 3056   8.348  11.240  84.974
   57GLU     BB 3057   7.987  11.148  84.907
   58GLU     BB 3058   7.774  11.061  84.604
   59LYS     BB 3059   7.487  11.275  84.468
   60SER     BB 3060   7.266  11.077  84.222
   61ILE     BB 3061   6.984  10.901  84.029
   62LYS     BB 3062   6.677  10.908  83.797
   63ALA     BB 3063   6.607  11.044  83.446
   64PHE     BB 3064   6.465  11.118  83.096
   65LYS     BB 3065   6.251  11.375  82.910
   66GLU     BB 3066   5.978  11.386  82.642
   67PTH     BB 3067   5.935  11.162  82.348
   68PRO     BB 3068   5.757  10.829  82.316
   69LYS     BB 3069   5.527  10.749  82.018
   70GLN     BB 3070   5.590  11.008  81.745
   71LYS     BB 3071   5.697  11.371  81.776
   72LEU     BB 3072   5.608  11.717  81.666
   73ASP     BB 3073   5.584  12.037  81.874
   74PRO     BB 3074   5.642  12.015  82.249
   75ALA     BB 3075   5.514  11.666  82.291
   76ALA     BB 3076   5.197  11.676  82.095
   77SER     BB 3077   4.826  11.679  82.115
   78LEU     BB 3078   4.698  11.325  82.130
   79THR     BB 3079   5.029  11.139  82.077
   80GLY     BB 3080   5.125  11.307  81.753
   81SER     BB 3081   4.939  11.584  81.594
   82LYS     BB 3082   4.987  11.944  81.534
   83ARG     BB 3083   5.198  12.250  81.487
   84ARG     BB 3084   5.311  12.612  81.494
   85PRO     BB 3085   5.271  12.805  81.170
   86ARG     BB 3086   5.194  12.788  80.800
   87PTH     BB 3087   5.176  13.135  80.631
   88PRO     BB 3088   5.521  13.187  80.466
   89LYS     BB 3089   5.615  12.915  80.223
   90GLU     BB 3090   5.699  13.066  79.883
   91LYS     BB 3091   5.517  13.094  79.551
   92ALA     BB 3092   5.253  12.822  79.582
   93GLN     BB 3093   5.241  12.541  79.837
   94ALA     BB 3094   5.615  12.456  79.818
   95LEU     BB 3095   5.766  12.139  79.966
   96GLU     BB 3096   5.942  11.809  79.897
   97ASP     BB 3097   5.908  11.429  79.919
   98LEU     BB 3098   5.718  11.240  80.191
   99ALA     BB 3099   5.707  10.869  80.175
  100GLY     BB 3100   5.789  10.656  79.879
  101PHE     BB 3101   6.123  10.768  79.737
  102LYS     BB 3102   6.314  10.941  80.013
  103GLU     BB 3103   6.293  10.944  80.390
  104LEU     BB 3104   6.053  10.869  80.672
  105PHE     BB 3105   6.045  10.553  80.876
  106GLN     BB 3106   5.872  10.215  80.839
  107PTH     BB 3107   5.550  10.131  80.650
  108PRO     BB 3108   5.463  10.431  80.431
  109GLY     BB 3109   5.490  10.750  80.633
  110HIS     BB 3110   5.421  10.720  81.003
  111THR     BB 3111   5.598  11.041  81.112
  112GLU     BB 3112   5.358  11.329  81.204
  113GLU     BB 3113   5.013  11.168  81.208
  114SER     BB 3114   5.059  10.885  81.465
  115THR     BB 3115   4.740  10.852  81.657
  116THR     BB 3116   4.409  10.821  81.832
  117ASP     BB 3117   4.375  10.447  81.905
  118GLU     BB 3118   4.720  10.282  81.951
  119LYS     BB 3119   4.913  10.481  82.213
  120THR     BB 3120   4.684  10.737  82.373
    1ILE     BB 3121  14.846   8.715 102.193
    2PRO     BB 3122  14.601   8.523 102.415
    3CYS     BB 3123  14.582   8.160 102.525
    4LYS     BB 3124  14.287   7.983 102.688
    5PSE     BB 3125  13.936   8.138 102.646
    6PRO     BB 3126  13.666   7.860 102.608
    7GLN     BB 3127  13.818   7.581 102.391
    8PRO     BB 3128  13.964   7.328 102.636
    9ASP     BB 3129  13.997   7.476 102.985
   10PRO     BB 3130  14.194   7.242 103.208
   11VAL     BB 3131  14.293   6.916 103.045
   12ASP     BB 3132  14.390   6.634 103.281
   13PTH     BB 3133  14.242   6.317 103.419
   14PRO     BB 3134  14.086   6.204 103.740
   15THR     BB 3135  13.919   6.405 104.014
   16SER     BB 3136  13.563   6.403 103.876
   17THR     BB 3137  13.492   6.034 103.789
   18LYS     BB 3138  13.642   5.817 104.067
   19GLN     BB 3139  13.649   6.006 104.394
   20ARG     BB 3140  13.589   6.009 104.763
   21PRO     BB 3141  13.426   5.797 105.032
   22LYS     BB 3142  13.090   5.660 105.144
   23THR     BB 3143  12.866   5.967 105.155
   24SER     BB 3144  13.078   6.267 105.063
   25LEU     BB 3145  13.374   6.435 105.235
   26ARG     BB 3146  13.235   6.773 105.350
   27LYS     BB 3147  13.390   7.076 105.498
   28VAL     BB 3148  13.685   7.106 105.717
   29ASP     BB 3149  13.747   7.424 105.908
   30VAL     BB 3150  13.444   7.591 106.071
   31LYS     BB 3151  13.103   7.549 105.914
   32GLU     BB 3152  12.860   7.410 105.655
   33GLU     BB 3153  12.532   7.279 105.803
   34LEU     BB 3154  12.498   7.296 106.181
   35LEU     BB 3155  12.749   7.255 106.449
   36ALA     BB 3156  13.074   7.434 106.519
   37VAL     BB 3157  13.068   7.699 106.795
   38ARG     BB 3158  12.953   7.498 107.104
   39LYS     BB 3159  12.969   7.122 107.068
   40LEU     BB 3160  13.181   6.909 106.835
   41PTH     BB 3161  13.384   6.661 107.027
   42GLN     BB 3162  13.483   6.755 107.379
   43THR     BB 3163  13.400   7.076 107.537
   44SER     BB 3164  13.439   7.446 107.548
   45GLY     BB 3165  13.521   7.507 107.189
   46GLU     BB 3166  13.615   7.411 106.840
   47THR     BB 3167  13.821   7.113 106.955
   48THR     BB 3168  13.967   7.154 107.299
   49HIS     BB 3169  14.005   7.223 107.667
   50PTH     BB 3170  13.885   7.062 107.987
   51PRO     BB 3171  13.971   6.695 108.046
   52LYS     BB 3172  14.013   6.538 108.385
   53PRO     BB 3173  14.314   6.400 108.558
   54ALA     BB 3174  14.643   6.541 108.681
   55VAL     BB 3175  14.709   6.588 109.049
   56GLY     BB 3176  14.836   6.858 109.278
   57GLU     BB 3177  15.076   7.089 109.460
   58GLU     BB 3178  15.383   7.065 109.250
   59LYS     BB 3179  15.572   7.290 109.011
   60SER     BB 3180  15.819   7.495 109.228
   61ILE     BB 3181  16.121   7.494 109.467
   62LYS     BB 3182  16.388   7.618 109.717
   63ALA     BB 3183  16.767   7.630 109.758
   64PHE     BB 3184  17.035   7.719 110.008
   65LYS     BB 3185  17.377   7.573 110.090
   66GLU     BB 3186  17.617   7.436 109.828
   67PTH     BB 3187  17.802   7.112 109.898
   68PRO     BB 3188  17.922   7.091 110.258
   69LYS     BB 3189  18.181   7.129 110.535
   70GLN     BB 3190  18.195   7.504 110.648
   71LYS     BB 3191  18.030   7.736 110.372
   72LEU     BB 3192  18.202   7.634 110.039
   73ASP     BB 3193  18.522   7.438 110.076
   74PRO     BB 3194  18.728   7.401 109.758
   75ALA     BB 3195  19.019   7.612 109.645
   76ALA     BB 3196  19.153   7.425 109.346
   77SER     BB 3197  19.532   7.438 109.313
   78LEU     BB 3198  19.672   7.092 109.394
   79THR     BB 3199  19.389   6.966 109.617
   80GLY     BB 3200  19.362   7.278 109.830
   81SER     BB 3201  19.143   7.192 110.123
   82LYS     BB 3202  19.092   7.533 110.285
   83ARG     BB 3203  19.308   7.817 110.158
   84ARG     BB 3204  19.342   8.196 110.158
   85PRO     BB 3205  19.369   8.433 110.455
   86ARG     BB 3206  19.354   8.753 110.664
   87PTH     BB 3207  19.477   9.107 110.736
   88PRO     BB 3208  19.534   9.471 110.663
   89LYS     BB 3209  19.588   9.779 110.880
   90GLU     BB 3210  19.814   9.809 111.186
   91LYS     BB 3211  19.991   9.663 111.491
   92ALA     BB 3212  20.140   9.318 111.549
   93GLN     BB 3213  20.384   9.029 111.559
   94ALA     BB 3214  20.220   8.804 111.817
   95LEU     BB 3215  20.061   8.657 112.128
   96GLU     BB 3216  19.814   8.366 112.139
   97ASP     BB 3217  19.554   8.101 112.230
   98LEU     BB 3218  19.242   7.877 112.229
   99ALA     BB 3219  18.963   7.616 112.209
  100GLY     BB 3220  18.640   7.783 112.326
  101PHE     BB 3221  18.360   7.529 112.379
  102LYS     BB 3222  18.273   7.455 112.018
  103GLU     BB 3223  18.577   7.479 111.778
  104LEU     BB 3224  18.749   7.137 111.711
  105PHE     BB 3225  18.519   6.875 111.559
  106GLN     BB 3226  18.579   6.504 111.491
  107PTH     BB 3227  18.932   6.390 111.371
  108PRO     BB 3228  19.169   6.686 111.438
  109GLY     BB 3229  19.470   6.614 111.216
  110HIS     BB 3230  19.419   6.604 110.837
  111THR     BB 3231  19.657   6.884 110.743
  112GLU     BB 3232  19.556   7.211 110.581
  113GLU     BB 3233  19.726   7.346 110.271
  114SER     BB 3234  19.792   7.053 110.041
  115THR     BB 3235  19.594   6.745 110.141
  116THR     BB 3236  19.863   6.519 110.286
  117ASP     BB 3237  19.846   6.176 110.119
  118GLU     BB 3238  19.616   6.182 109.813
  119LYS     BB 3239  19.757   6.433 109.562
  120THR     BB 3240  20.041   6.641 109.700
    1ILE     BB 3241   7.199   2.276  85.728
    2PRO     BB 3242   7.310   2.571  85.932
    3CYS     BB 3243   7.542   2.863  85.970
    4LYS     BB 3244   7.905   2.812  86.075
    5PSE     BB 3245   7.907   2.496  86.299
    6PRO     BB 3246   7.748   2.194  86.124
    7GLN     BB 3247   7.846   2.138  85.761
    8PRO     BB 3248   7.806   2.449  85.554
    9ASP     BB 3249   7.586   2.713  85.397
   10PRO     BB 3250   7.772   3.044  85.442
   11VAL     BB 3251   8.150   3.016  85.462
   12ASP     BB 3252   8.390   3.262  85.291
   13PTH     BB 3253   8.676   3.490  85.174
   14PRO     BB 3254   8.693   3.538  84.797
   15THR     BB 3255   8.993   3.418  84.591
   16SER     BB 3256   9.258   3.408  84.866
   17THR     BB 3257   9.268   3.750  85.035
   18LYS     BB 3258   9.132   4.022  84.802
   19GLN     BB 3259   9.303   3.981  84.460
   20ARG     BB 3260   9.598   3.982  84.223
   21PRO     BB 3261   9.912   4.185  84.282
   22LYS     BB 3262  10.181   4.408  84.420
   23THR     BB 3263  10.330   4.346  84.758
   24SER     BB 3264  10.241   4.410  85.116
   25LEU     BB 3265  10.000   4.576  85.354
   26ARG     BB 3266  10.055   4.562  85.731
   27LYS     BB 3267  10.177   4.588  86.093
   28VAL     BB 3268   9.971   4.701  86.393
   29ASP     BB 3269   9.854   4.427  86.630
   30VAL     BB 3270  10.035   4.426  86.967
   31LYS     BB 3271  10.358   4.633  86.965
   32GLU     BB 3272  10.584   4.697  86.664
   33GLU     BB 3273  10.942   4.814  86.736
   34LEU     BB 3274  11.034   5.059  87.015
   35LEU     BB 3275  11.158   4.936  87.353
   36ALA     BB 3276  11.497   5.088  87.409
   37VAL     BB 3277  11.607   5.407  87.565
   38ARG     BB 3278  11.718   5.630  87.272
   39LYS     BB 3279  11.471   5.589  86.979
   40LEU     BB 3280  11.172   5.794  86.875
   41PTH     BB 3281  11.247   6.164  86.931
   42GLN     BB 3282  11.226   6.333  87.268
   43THR     BB 3283  11.393   6.312  87.605
   44SER     BB 3284  11.398   5.961  87.748
   45GLY     BB 3285  11.200   5.813  87.468
   46GLU     BB 3286  10.971   5.527  87.466
   47THR     BB 3287  10.683   5.698  87.300
   48THR     BB 3288  10.662   6.054  87.180
   49HIS     BB 3289  10.542   6.386  87.303
   50PTH     BB 3290  10.728   6.687  87.441
   51PRO     BB 3291  10.796   6.980  87.219
   52LYS     BB 3292  10.622   7.309  87.234
   53PRO     BB 3293  10.403   7.461  87.495
   54ALA     BB 3294  10.088   7.631  87.382
   55VAL     BB 3295   9.921   7.898  87.590
   56GLY     BB 3296   9.875   7.760  87.938
   57GLU     BB 3297   9.546   7.684  88.112
   58GLU     BB 3298   9.314   7.874  87.876
   59LYS     BB 3299   9.306   8.255  87.923
   60SER     BB 3300   9.102   8.540  88.079
   61ILE     BB 3301   8.961   8.846  88.264
   62LYS     BB 3302   8.820   9.160  88.433
   63ALA     BB 3303   8.458   9.203  88.550
   64PHE     BB 3304   8.182   9.373  88.754
   65LYS     BB 3305   7.851   9.465  88.927
   66GLU     BB 3306   7.544   9.632  88.776
   67PTH     BB 3307   7.250   9.766  88.965
   68PRO     BB 3308   6.975  10.025  88.937
   69LYS     BB 3309   6.889  10.269  89.213
   70GLN     BB 3310   7.114  10.214  89.513
   71LYS     BB 3311   7.341   9.915  89.624
   72LEU     BB 3312   7.153   9.718  89.900
   73ASP     BB 3313   6.809   9.677  89.750
   74PRO     BB 3314   6.775   9.655  89.382
   75ALA     BB 3315   6.395   9.663  89.337
   76ALA     BB 3316   6.400   9.948  89.105
   77SER     BB 3317   6.112   9.820  88.895
   78LEU     BB 3318   5.975  10.143  88.775
   79THR     BB 3319   6.026  10.375  89.056
   80GLY     BB 3320   6.167  10.308  89.401
   81SER     BB 3321   6.407  10.129  89.635
   82LYS     BB 3322   6.256   9.911  89.908
   83ARG     BB 3323   6.351   9.611  90.123
   84ARG     BB 3324   6.665   9.456  90.272
   85PRO     BB 3325   6.885   9.683  90.480
   86ARG     BB 3326   7.153   9.847  90.690
   87PTH     BB 3327   7.177   9.933  91.062
   88PRO     BB 3328   7.012   9.704  91.311
   89LYS     BB 3329   6.926   9.752  91.674
   90GLU     BB 3330   7.152  10.022  91.838
   91LYS     BB 3331   7.444  10.176  91.639
   92ALA     BB 3332   7.474  10.538  91.726
   93GLN     BB 3333   7.273  10.787  91.931
   94ALA     BB 3334   7.218  11.002  91.620
   95LEU     BB 3335   7.495  11.048  91.362
   96GLU     BB 3336   7.447  11.398  91.233
   97ASP     BB 3337   7.584  11.733  91.319
   98LEU     BB 3338   7.687  12.073  91.189
   99ALA     BB 3339   8.050  12.010  91.165
  100GLY     BB 3340   8.298  11.799  91.000
  101PHE     BB 3341   8.521  11.666  90.739
  102LYS     BB 3342   8.365  11.467  90.463
  103GLU     BB 3343   8.193  11.582  90.140
  104LEU     BB 3344   7.849  11.464  90.027
  105PHE     BB 3345   7.680  11.481  89.691
  106GLN     BB 3346   7.748  11.713  89.400
  107PTH     BB 3347   7.627  12.059  89.298
  108PRO     BB 3348   7.287  12.138  89.442
  109GLY     BB 3349   7.190  11.826  89.639
  110HIS     BB 3350   7.046  11.525  89.455
  111THR     BB 3351   7.020  11.146  89.474
  112GLU     BB 3352   6.769  10.861  89.446
  113GLU     BB 3353   6.473  10.768  89.227
  114SER     BB 3354   6.129  10.844  89.378
  115THR     BB 3355   5.868  10.954  89.127
  116THR     BB 3356   5.533  10.962  88.973
  117ASP     BB 3357   5.355  11.219  88.764
  118GLU     BB 3358   5.522  11.244  88.426
  119LYS     BB 3359   5.862  11.078  88.381
  120THR     BB 3360   5.919  10.741  88.537
    1ILE     BB 3361  14.985  11.151  80.901
    2PRO     BB 3362  14.946  10.768  80.904
    3CYS     BB 3363  14.827  10.669  80.552
    4LYS     BB 3364  14.598  10.929  80.390
    5PSE     BB 3365  14.754  11.147  80.113
    6PRO     BB 3366  14.824  10.939  79.795
    7GLN     BB 3367  14.574  10.660  79.704
    8PRO     BB 3368  14.578  10.436  80.012
    9ASP     BB 3369  14.950  10.349  80.058
   10PRO     BB 3370  15.008  10.083  79.791
   11VAL     BB 3371  14.708   9.993  79.577
   12ASP     BB 3372  14.605   9.628  79.589
   13PTH     BB 3373  14.592   9.305  79.788
   14PRO     BB 3374  14.773   9.045  79.575
   15THR     BB 3375  14.625   8.955  79.236
   16SER     BB 3376  14.247   8.927  79.273
   17THR     BB 3377  14.142   8.861  79.634
   18LYS     BB 3378  14.379   8.597  79.776
   19GLN     BB 3379  14.495   8.382  79.477
   20ARG     BB 3380  14.227   8.241  79.236
   21PRO     BB 3381  13.890   8.401  79.321
   22LYS     BB 3382  13.568   8.440  79.519
   23THR     BB 3383  13.261   8.431  79.298
   24SER     BB 3384  12.954   8.233  79.399
   25LEU     BB 3385  12.859   8.221  79.766
   26ARG     BB 3386  12.500   8.274  79.889
   27LYS     BB 3387  12.348   8.157  80.219
   28VAL     BB 3388  12.396   8.382  80.525
   29ASP     BB 3389  12.471   8.732  80.383
   30VAL     BB 3390  12.172   8.965  80.433
   31LYS     BB 3391  11.851   8.772  80.496
   32GLU     BB 3392  11.771   8.501  80.239
   33GLU     BB 3393  11.702   8.143  80.338
   34LEU     BB 3394  11.864   8.017  80.658
   35LEU     BB 3395  11.893   8.237  80.961
   36ALA     BB 3396  11.603   8.477  80.977
   37VAL     BB 3397  11.309   8.470  80.742
   38ARG     BB 3398  11.166   8.121  80.715
   39LYS     BB 3399  11.279   7.808  80.888
   40LEU     BB 3400  11.535   7.603  81.073
   41PTH     BB 3401  11.473   7.225  81.070
   42GLN     BB 3402  11.278   7.077  81.367
   43THR     BB 3403  11.012   7.306  81.515
   44SER     BB 3404  11.059   7.677  81.473
   45GLY     BB 3405  10.917   7.984  81.309
   46GLU     BB 3406  11.129   8.296  81.334
   47THR     BB 3407  11.455   8.134  81.420
   48THR     BB 3408  11.595   7.886  81.662
   49HIS     BB 3409  11.563   7.523  81.778
   50PTH     BB 3410  11.454   7.254  82.034
   51PRO     BB 3411  11.194   6.977  82.021
   52LYS     BB 3412  11.274   6.618  81.937
   53PRO     BB 3413  11.376   6.396  82.226
   54ALA     BB 3414  11.256   6.182  82.511
   55VAL     BB 3415  11.032   6.187  82.814
   56GLY     BB 3416  11.336   6.222  83.032
   57GLU     BB 3417  11.616   5.969  83.032
   58GLU     BB 3418  11.927   6.004  83.242
   59LYS     BB 3419  12.000   5.990  83.615
   60SER     BB 3420  12.021   6.032  83.994
   61ILE     BB 3421  11.961   5.959  84.365
   62LYS     BB 3422  12.086   5.823  84.702
   63ALA     BB 3423  12.216   6.125  84.895
   64PHE     BB 3424  12.321   6.229  85.246
   65LYS     BB 3425  12.409   5.908  85.423
   66GLU     BB 3426  12.344   5.571  85.270
   67PTH     BB 3427  12.476   5.238  85.380
   68PRO     BB 3428  12.806   5.227  85.572
   69LYS     BB 3429  12.955   4.903  85.684
   70GLN     BB 3430  12.895   4.791  86.036
   71LYS     BB 3431  12.840   4.805  86.401
   72LEU     BB 3432  12.827   5.089  86.649
   73ASP     BB 3433  12.786   5.400  86.443
   74PRO     BB 3434  12.987   5.404  86.121
   75ALA     BB 3435  13.147   5.731  86.179
   76ALA     BB 3436  13.497   5.664  86.101
   77SER     BB 3437  13.839   5.757  85.998
   78LEU     BB 3438  14.061   5.467  85.900
   79THR     BB 3439  14.038   5.232  86.190
   80GLY     BB 3440  13.747   5.344  86.395
   81SER     BB 3441  13.391   5.291  86.504
   82LYS     BB 3442  13.330   5.588  86.725
   83ARG     BB 3443  13.023   5.739  86.878
   84ARG     BB 3444  12.670   5.655  86.994
   85PRO     BB 3445  12.448   5.750  87.288
   86ARG     BB 3446  12.579   6.086  87.424
   87PTH     BB 3447  12.623   6.321  87.723
   88PRO     BB 3448  12.543   6.275  88.096
   89LYS     BB 3449  12.261   6.320  88.338
   90GLU     BB 3450  12.258   6.270  88.718
   91LYS     BB 3451  11.974   6.186  88.959
   92ALA     BB 3452  11.900   5.822  88.916
   93GLN     BB 3453  11.798   5.472  88.843
   94ALA     BB 3454  12.114   5.279  88.806
   95LEU     BB 3455  12.379   5.061  88.654
   96GLU     BB 3456  12.315   4.770  88.426
   97ASP     BB 3457  12.220   4.638  88.086
   98LEU     BB 3458  12.047   4.381  87.876
   99ALA     BB 3459  11.668   4.390  87.867
  100GLY     BB 3460  11.568   4.586  87.562
  101PHE     BB 3461  11.725   4.528  87.228
  102LYS     BB 3462  11.646   4.749  86.925
  103GLU     BB 3463  11.825   5.093  86.914
  104LEU     BB 3464  12.204   5.097  86.996
  105PHE     BB 3465  12.339   4.742  86.947
  106GLN     BB 3466  12.617   4.495  86.948
  107PTH     BB 3467  12.776   4.239  86.715
  108PRO     BB 3468  13.079   4.068  86.867
  109GLY     BB 3469  13.409   4.205  86.739
  110HIS     BB 3470  13.371   4.569  86.653
  111THR     BB 3471  13.217   4.695  86.974
  112GLU     BB 3472  13.341   5.043  87.065
  113GLU     BB 3473  13.701   5.080  86.953
  114SER     BB 3474  13.851   4.916  86.647
  115THR     BB 3475  14.227   4.912  86.677
  116THR     BB 3476  14.486   4.887  86.403
  117ASP     BB 3477  14.532   4.520  86.357
  118GLU     BB 3478  14.324   4.370  86.087
  119LYS     BB 3479  14.082   4.624  85.957
  120THR     BB 3480  14.241   4.869  85.723
    1ILE     BB 3481   3.223   1.182 105.063
    2PRO     BB 3482   3.575   1.092 104.953
    3CYS     BB 3483   3.852   1.120 105.208
    4LYS     BB 3484   4.046   0.854 105.402
    5PSE     BB 3485   4.090   0.481 105.303
    6PRO     BB 3486   4.204   0.468 104.937
    7GLN     BB 3487   4.569   0.561 104.876
    8PRO     BB 3488   4.704   0.699 105.203
    9ASP     BB 3489   4.824   0.717 105.557
   10PRO     BB 3490   4.571   0.649 105.830
   11VAL     BB 3491   4.473   0.343 106.038
   12ASP     BB 3492   4.594  -0.015 106.070
   13PTH     BB 3493   4.853  -0.283 106.143
   14PRO     BB 3494   4.945  -0.410 105.806
   15THR     BB 3495   4.999  -0.487 105.444
   16SER     BB 3496   5.228  -0.788 105.456
   17THR     BB 3497   5.475  -0.727 105.734
   18LYS     BB 3498   5.386  -0.864 106.077
   19GLN     BB 3499   5.422  -1.248 106.022
   20ARG     BB 3500   5.265  -1.576 105.906
   21PRO     BB 3501   4.927  -1.652 106.063
   22LYS     BB 3502   4.693  -1.819 106.301
   23THR     BB 3503   4.368  -2.007 106.278
   24SER     BB 3504   4.398  -2.371 106.380
   25LEU     BB 3505   4.108  -2.545 106.547
   26ARG     BB 3506   3.772  -2.483 106.375
   27LYS     BB 3507   3.525  -2.207 106.447
   28VAL     BB 3508   3.523  -1.903 106.207
   29ASP     BB 3509   3.618  -2.018 105.858
   30VAL     BB 3510   3.430  -2.334 105.745
   31LYS     BB 3511   3.112  -2.373 105.952
   32GLU     BB 3512   3.100  -2.693 106.164
   33GLU     BB 3513   3.046  -2.987 105.928
   34LEU     BB 3514   2.817  -3.251 105.804
   35LEU     BB 3515   2.499  -3.408 105.903
   36ALA     BB 3516   2.203  -3.310 106.102
   37VAL     BB 3517   2.119  -3.333 106.466
   38ARG     BB 3518   2.289  -3.619 106.641
   39LYS     BB 3519   2.591  -3.665 106.849
   40LEU     BB 3520   2.858  -3.519 107.070
   41PTH     BB 3521   3.008  -3.782 107.312
   42GLN     BB 3522   2.812  -3.801 107.642
   43THR     BB 3523   2.535  -3.539 107.637
   44SER     BB 3524   2.284  -3.487 107.361
   45GLY     BB 3525   2.164  -3.268 107.076
   46GLU     BB 3526   2.430  -3.025 106.962
   47THR     BB 3527   2.560  -2.973 107.314
   48THR     BB 3528   2.537  -2.934 107.689
   49HIS     BB 3529   2.583  -3.070 108.041
   50PTH     BB 3530   2.536  -3.113 108.419
   51PRO     BB 3531   2.724  -3.404 108.585
   52LYS     BB 3532   2.717  -3.484 108.959
   53PRO     BB 3533   2.412  -3.459 109.188
   54ALA     BB 3534   2.329  -3.306 109.527
   55VAL     BB 3535   2.037  -3.415 109.743
   56GLY     BB 3536   1.994  -3.469 110.117
   57GLU     BB 3537   2.004  -3.197 110.379
   58GLU     BB 3538   1.966  -2.897 110.149
   59LYS     BB 3539   2.023  -2.564 110.325
   60SER     BB 3540   1.905  -2.645 110.672
   61ILE     BB 3541   1.950  -2.850 110.983
   62LYS     BB 3542   2.023  -2.590 111.256
   63ALA     BB 3543   1.753  -2.329 111.194
   64PHE     BB 3544   1.430  -2.148 111.247
   65LYS     BB 3545   1.315  -2.042 111.592
   66GLU     BB 3546   1.457  -1.743 111.779
   67PTH     BB 3547   1.487  -1.629 112.135
   68PRO     BB 3548   1.239  -1.506 112.396
   69LYS     BB 3549   1.216  -1.506 112.775
   70GLN     BB 3550   0.998  -1.367 113.054
   71LYS     BB 3551   0.779  -1.104 113.227
   72LEU     BB 3552   0.485  -0.977 113.032
   73ASP     BB 3553   0.399  -1.219 112.753
   74PRO     BB 3554   0.668  -1.279 112.497
   75ALA     BB 3555   0.928  -1.011 112.528
   76ALA     BB 3556   1.112  -0.834 112.798
   77SER     BB 3557   1.209  -0.475 112.728
   78LEU     BB 3558   1.223  -0.283 113.060
   79THR     BB 3559   0.965  -0.488 113.245
   80GLY     BB 3560   0.679  -0.444 113.000
   81SER     BB 3561   0.661  -0.541 112.638
   82LYS     BB 3562   0.399  -0.688 112.409
   83ARG     BB 3563   0.047  -0.800 112.493
   84ARG     BB 3564  -0.299  -0.755 112.626
   85PRO     BB 3565  -0.479  -0.483 112.815
   86ARG     BB 3566  -0.715  -0.375 112.532
   87PTH     BB 3567  -0.959  -0.100 112.670
   88PRO     BB 3568  -1.028  -0.234 113.032
   89LYS     BB 3569  -1.185  -0.573 113.060
   90GLU     BB 3570  -1.300  -0.871 113.266
   91LYS     BB 3571  -1.220  -1.243 113.257
   92ALA     BB 3572  -1.517  -1.426 113.411
   93GLN     BB 3573  -1.658  -1.278 113.735
   94ALA     BB 3574  -1.326  -1.331 113.911
   95LEU     BB 3575  -1.015  -1.528 113.835
   96GLU     BB 3576  -1.068  -1.788 113.561
   97ASP     BB 3577  -1.061  -2.143 113.695
   98LEU     BB 3578  -1.018  -2.169 114.074
   99ALA     BB 3579  -0.665  -2.020 114.075
  100GLY     BB 3580  -0.505  -2.250 113.817
  101PHE     BB 3581  -0.452  -2.097 113.474
  102LYS     BB 3582  -0.439  -1.728 113.540
  103GLU     BB 3583  -0.326  -1.564 113.872
  104LEU     BB 3584  -0.056  -1.288 113.817
  105PHE     BB 3585   0.060  -1.259 113.455
  106GLN     BB 3586   0.255  -1.550 113.296
  107PTH     BB 3587   0.573  -1.694 113.463
  108PRO     BB 3588   0.633  -1.480 113.774
  109GLY     BB 3589   0.561  -1.114 113.751
  110HIS     BB 3590   0.422  -0.902 114.029
  111THR     BB 3591   0.220  -0.706 113.772
  112GLU     BB 3592   0.443  -0.547 113.522
  113GLU     BB 3593   0.463  -0.170 113.459
  114SER     BB 3594   0.654  -0.063 113.771
  115THR     BB 3595   0.905  -0.339 113.863
  116THR     BB 3596   1.247  -0.250 113.731
  117ASP     BB 3597   1.597  -0.271 113.586
  118GLU     BB 3598   1.780   0.031 113.445
  119LYS     BB 3599   2.152   0.032 113.541
  120THR     BB 3600   2.360   0.028 113.224
    1ILE     BB 3601  14.904  15.675  79.420
    2PRO     BB 3602  14.640  15.862  79.612
    3CYS     BB 3603  14.312  16.046  79.638
    4LYS     BB 3604  14.292  16.405  79.509
    5PSE     BB 3605  14.597  16.454  79.274
    6PRO     BB 3606  14.654  16.147  79.053
    7GLN     BB 3607  14.401  15.867  79.013
    8PRO     BB 3608  14.050  15.990  79.080
    9ASP     BB 3609  13.849  15.807  79.346
   10PRO     BB 3610  13.484  15.909  79.295
   11VAL     BB 3611  13.448  16.248  79.127
   12ASP     BB 3612  13.127  16.423  79.239
   13PTH     BB 3613  12.841  16.220  79.393
   14PRO     BB 3614  12.867  15.894  79.196
   15THR     BB 3615  13.038  15.807  78.872
   16SER     BB 3616  13.111  16.105  78.655
   17THR     BB 3617  12.882  16.400  78.699
   18LYS     BB 3618  12.541  16.342  78.848
   19GLN     BB 3619  12.286  16.625  78.830
   20ARG     BB 3620  12.030  16.851  78.662
   21PRO     BB 3621  11.998  17.225  78.731
   22LYS     BB 3622  11.857  17.550  78.873
   23THR     BB 3623  11.899  17.852  78.647
   24SER     BB 3624  12.231  18.033  78.679
   25LEU     BB 3625  12.298  18.337  78.896
   26ARG     BB 3626  12.054  18.627  78.951
   27LYS     BB 3627  11.946  18.724  79.308
   28VAL     BB 3628  12.235  18.718  79.558
   29ASP     BB 3629  12.564  18.696  79.370
   30VAL     BB 3630  12.735  19.022  79.283
   31LYS     BB 3631  12.563  19.228  79.021
   32GLU     BB 3632  12.191  19.254  78.977
   33GLU     BB 3633  11.927  19.355  79.225
   34LEU     BB 3634  12.003  19.338  79.599
   35LEU     BB 3635  12.365  19.344  79.709
   36ALA     BB 3636  12.542  19.610  79.507
   37VAL     BB 3637  12.367  19.830  79.254
   38ARG     BB 3638  12.026  19.986  79.283
   39LYS     BB 3639  11.724  19.932  79.497
   40LEU     BB 3640  11.516  19.980  79.798
   41PTH     BB 3641  11.225  19.895  80.022
   42GLN     BB 3642  11.253  20.022  80.388
   43THR     BB 3643  11.515  20.296  80.426
   44SER     BB 3644  11.845  20.281  80.249
   45GLY     BB 3645  12.001  20.292  79.903
   46GLU     BB 3646  12.263  20.019  79.868
   47THR     BB 3647  12.071  19.768  80.069
   48THR     BB 3648  11.791  19.683  80.303
   49HIS     BB 3649  11.832  19.797  80.663
   50PTH     BB 3650  11.835  20.017  80.976
   51PRO     BB 3651  11.496  20.178  81.047
   52LYS     BB 3652  11.391  20.283  81.398
   53PRO     BB 3653  11.437  20.009  81.656
   54ALA     BB 3654  11.233  20.078  81.966
   55VAL     BB 3655  11.062  20.402  82.038
   56GLY     BB 3656  10.806  20.321  82.303
   57GLU     BB 3657  10.571  20.080  82.477
   58GLU     BB 3658  10.709  19.733  82.547
   59LYS     BB 3659  10.891  19.700  82.880
   60SER     BB 3660  10.761  19.988  83.086
   61ILE     BB 3661  10.619  20.169  83.380
   62LYS     BB 3662  10.469  20.054  83.705
   63ALA     BB 3663  10.677  20.136  84.010
   64PHE     BB 3664  10.886  20.166  84.322
   65LYS     BB 3665  11.039  20.069  84.655
   66GLU     BB 3666  10.920  20.148  85.013
   67PTH     BB 3667  11.002  19.948  85.324
   68PRO     BB 3668  10.725  19.936  85.576
   69LYS     BB 3669  10.473  20.174  85.721
   70GLN     BB 3670  10.568  20.535  85.624
   71LYS     BB 3671  10.928  20.597  85.505
   72LEU     BB 3672  11.230  20.471  85.692
   73ASP     BB 3673  11.272  20.261  85.998
   74PRO     BB 3674  10.993  20.026  86.097
   75ALA     BB 3675  11.130  19.707  85.954
   76ALA     BB 3676  11.214  19.363  86.088
   77SER     BB 3677  11.305  19.197  86.414
   78LEU     BB 3678  11.125  19.170  86.742
   79THR     BB 3679  10.818  19.380  86.728
   80GLY     BB 3680  10.915  19.612  86.443
   81SER     BB 3681  11.276  19.737  86.490
   82LYS     BB 3682  11.453  20.061  86.562
   83ARG     BB 3683  11.647  20.376  86.489
   84ARG     BB 3684  11.793  20.648  86.719
   85PRO     BB 3685  11.730  20.592  87.088
   86ARG     BB 3686  12.045  20.571  87.305
   87PTH     BB 3687  12.319  20.808  87.168
   88PRO     BB 3688  12.335  21.170  87.294
   89LYS     BB 3689  12.418  21.454  87.059
   90GLU     BB 3690  12.251  21.792  87.121
   91LYS     BB 3691  11.951  21.860  87.351
   92ALA     BB 3692  11.953  21.551  87.570
   93GLN     BB 3693  11.795  21.224  87.682
   94ALA     BB 3694  11.770  21.105  87.330
   95LEU     BB 3695  11.758  21.297  87.008
   96GLU     BB 3696  11.469  21.534  87.075
   97ASP     BB 3697  11.098  21.530  87.140
   98LEU     BB 3698  10.770  21.355  87.218
   99ALA     BB 3699  10.516  21.527  86.997
  100GLY     BB 3700  10.265  21.500  86.717
  101PHE     BB 3701  10.365  21.641  86.376
  102LYS     BB 3702  10.747  21.611  86.413
  103GLU     BB 3703  10.848  21.273  86.562
  104LEU     BB 3704  10.600  21.005  86.680
  105PHE     BB 3705  10.283  20.957  86.483
  106GLN     BB 3706   9.955  20.776  86.448
  107PTH     BB 3707   9.696  20.562  86.632
  108PRO     BB 3708   9.770  20.186  86.625
  109GLY     BB 3709   9.964  20.037  86.915
  110HIS     BB 3710  10.209  19.847  87.131
  111THR     BB 3711  10.568  19.848  87.039
  112GLU     BB 3712  10.886  19.958  86.874
  113GLU     BB 3713  11.181  19.792  87.051
  114SER     BB 3714  11.029  19.518  87.242
  115THR     BB 3715  10.729  19.415  87.432
  116THR     BB 3716  10.692  19.072  87.284
  117ASP     BB 3717  10.325  18.980  87.275
  118GLU     BB 3718  10.185  19.205  86.993
  119LYS     BB 3719  10.292  19.029  86.669
  120THR     BB 3720  10.593  18.809  86.739
    1ILE     BB 3721   1.069  16.283 112.107
    2PRO     BB 3722   1.108  16.533 112.378
    3CYS     BB 3723   1.211  16.599 112.736
    4LYS     BB 3724   1.032  16.371 112.988
    5PSE     BB 3725   0.729  16.204 112.812
    6PRO     BB 3726   0.827  15.882 112.633
    7GLN     BB 3727   1.069  15.626 112.786
    8PRO     BB 3728   1.406  15.688 112.603
    9ASP     BB 3729   1.411  16.064 112.602
   10PRO     BB 3730   1.677  16.208 112.823
   11VAL     BB 3731   1.940  15.942 112.897
   12ASP     BB 3732   2.136  15.981 113.225
   13PTH     BB 3733   2.515  15.965 113.267
   14PRO     BB 3734   2.592  15.588 113.269
   15THR     BB 3735   2.303  15.405 113.443
   16SER     BB 3736   2.287  15.585 113.779
   17THR     BB 3737   2.269  15.332 114.061
   18LYS     BB 3738   2.440  15.012 114.172
   19GLN     BB 3739   2.717  15.070 114.425
   20ARG     BB 3740   2.907  15.187 114.731
   21PRO     BB 3741   2.760  15.495 114.910
   22LYS     BB 3742   2.569  15.760 115.115
   23THR     BB 3743   2.608  15.902 115.465
   24SER     BB 3744   2.312  15.948 115.700
   25LEU     BB 3745   2.129  16.276 115.688
   26ARG     BB 3746   1.934  16.388 115.986
   27LYS     BB 3747   1.681  16.207 116.189
   28VAL     BB 3748   1.362  16.073 116.043
   29ASP     BB 3749   1.010  16.189 116.087
   30VAL     BB 3750   0.877  16.221 116.445
   31LYS     BB 3751   1.191  16.249 116.663
   32GLU     BB 3752   1.342  15.890 116.668
   33GLU     BB 3753   1.073  15.643 116.757
   34LEU     BB 3754   0.800  15.753 116.989
   35LEU     BB 3755   0.712  16.091 117.099
   36ALA     BB 3756   0.779  16.165 117.462
   37VAL     BB 3757   0.868  15.849 117.654
   38ARG     BB 3758   1.171  15.696 117.515
   39LYS     BB 3759   1.430  15.839 117.294
   40LEU     BB 3760   1.787  15.900 117.368
   41PTH     BB 3761   1.912  16.020 117.706
   42GLN     BB 3762   1.877  16.402 117.749
   43THR     BB 3763   1.844  16.613 118.058
   44SER     BB 3764   1.628  16.925 118.053
   45GLY     BB 3765   1.363  16.757 117.851
   46GLU     BB 3766   1.190  16.960 117.595
   47THR     BB 3767   1.458  17.004 117.334
   48THR     BB 3768   1.808  16.932 117.450
   49HIS     BB 3769   2.081  17.084 117.662
   50PTH     BB 3770   2.197  17.318 117.945
   51PRO     BB 3771   2.406  17.478 118.216
   52LYS     BB 3772   2.702  17.707 118.269
   53PRO     BB 3773   2.700  17.885 118.609
   54ALA     BB 3774   2.642  18.253 118.561
   55VAL     BB 3775   2.767  18.588 118.464
   56GLY     BB 3776   2.924  18.709 118.779
   57GLU     BB 3777   3.282  18.794 118.858
   58GLU     BB 3778   3.423  18.769 118.506
   59LYS     BB 3779   3.258  18.996 118.247
   60SER     BB 3780   3.304  19.356 118.361
   61ILE     BB 3781   3.376  19.728 118.380
   62LYS     BB 3782   3.553  19.961 118.139
   63ALA     BB 3783   3.551  20.335 118.202
   64PHE     BB 3784   3.487  20.665 118.374
   65LYS     BB 3785   3.604  21.027 118.355
   66GLU     BB 3786   3.605  21.303 118.098
   67PTH     BB 3787   3.573  21.676 118.147
   68PRO     BB 3788   3.828  21.875 117.939
   69LYS     BB 3789   4.059  22.098 118.145
   70GLN     BB 3790   3.901  22.156 118.482
   71LYS     BB 3791   3.552  22.162 118.625
   72LEU     BB 3792   3.314  22.460 118.599
   73ASP     BB 3793   3.205  22.491 118.234
   74PRO     BB 3794   3.432  22.329 117.977
   75ALA     BB 3795   3.621  22.553 117.740
   76ALA     BB 3796   3.917  22.360 117.612
   77SER     BB 3797   4.247  22.516 117.520
   78LEU     BB 3798   4.535  22.465 117.759
   79THR     BB 3799   4.425  22.620 118.088
   80GLY     BB 3800   4.059  22.665 118.012
   81SER     BB 3801   3.774  22.704 118.237
   82LYS     BB 3802   3.557  23.006 118.289
   83ARG     BB 3803   3.300  23.051 118.014
   84ARG     BB 3804   2.921  23.014 118.059
   85PRO     BB 3805   2.688  23.239 118.264
   86ARG     BB 3806   2.373  23.432 118.366
   87PTH     BB 3807   2.306  23.791 118.466
   88PRO     BB 3808   2.022  24.012 118.584
   89LYS     BB 3809   1.699  24.162 118.446
   90GLU     BB 3810   1.537  24.402 118.703
   91LYS     BB 3811   1.751  24.672 118.872
   92ALA     BB 3812   2.079  24.483 118.930
   93GLN     BB 3813   2.136  24.203 119.182
   94ALA     BB 3814   2.444  24.041 119.034
   95LEU     BB 3815   2.740  23.835 119.155
   96GLU     BB 3816   2.864  23.755 119.508
   97ASP     BB 3817   3.218  23.620 119.548
   98LEU     BB 3818   3.450  23.565 119.253
   99ALA     BB 3819   3.793  23.473 119.391
  100GLY     BB 3820   3.742  23.505 119.766
  101PHE     BB 3821   3.555  23.221 119.935
  102LYS     BB 3822   3.417  23.013 119.649
  103GLU     BB 3823   3.622  22.902 119.351
  104LEU     BB 3824   3.718  22.987 118.991
  105PHE     BB 3825   3.917  22.729 118.809
  106GLN     BB 3826   4.268  22.623 118.710
  107PTH     BB 3827   4.550  22.729 118.960
  108PRO     BB 3828   4.384  23.026 119.153
  109GLY     BB 3829   4.248  23.229 118.859
  110HIS     BB 3830   4.458  23.222 118.539
  111THR     BB 3831   4.178  23.125 118.314
  112GLU     BB 3832   4.055  23.225 117.971
  113GLU     BB 3833   4.251  23.088 117.680
  114SER     BB 3834   4.617  23.087 117.783
  115THR     BB 3835   4.902  22.987 117.553
  116THR     BB 3836   5.155  23.063 117.278
  117ASP     BB 3837   5.466  22.857 117.221
  118GLU     BB 3838   5.478  22.518 117.380
  119LYS     BB 3839   5.119  22.384 117.407
  120THR     BB 3840   4.874  22.523 117.152
    1ILE     BB 3841  15.747  12.840 108.870
    2PRO     BB 3842  15.413  12.674 108.804
    3CYS     BB 3843  15.037  12.719 108.755
    4LYS     BB 3844  14.816  12.666 109.065
    5PSE     BB 3845  15.043  12.750 109.367
    6PRO     BB 3846  15.278  13.043 109.284
    7GLN     BB 3847  15.207  13.273 108.988
    8PRO     BB 3848  14.833  13.296 108.920
    9ASP     BB 3849  14.498  13.218 108.757
   10PRO     BB 3850  14.242  13.495 108.684
   11VAL     BB 3851  13.929  13.450 108.472
   12ASP     BB 3852  13.598  13.363 108.298
   13PTH     BB 3853  13.281  13.561 108.384
   14PRO     BB 3854  13.421  13.862 108.568
   15THR     BB 3855  13.706  13.946 108.804
   16SER     BB 3856  13.653  14.307 108.895
   17THR     BB 3857  13.808  14.505 109.177
   18LYS     BB 3858  13.544  14.702 109.364
   19GLN     BB 3859  13.380  14.553 109.677
   20ARG     BB 3860  13.114  14.719 109.895
   21PRO     BB 3861  13.046  14.713 110.271
   22LYS     BB 3862  13.089  14.462 110.555
   23THR     BB 3863  13.048  14.416 110.930
   24SER     BB 3864  12.944  14.114 111.141
   25LEU     BB 3865  12.901  13.830 111.397
   26ARG     BB 3866  12.787  13.567 111.656
   27LYS     BB 3867  12.449  13.385 111.638
   28VAL     BB 3868  12.454  13.026 111.503
   29ASP     BB 3869  12.820  12.913 111.539
   30VAL     BB 3870  12.906  12.852 111.906
   31LYS     BB 3871  12.601  12.698 112.086
   32GLU     BB 3872  12.357  12.993 112.153
   33GLU     BB 3873  12.568  13.296 112.266
   34LEU     BB 3874  12.857  13.200 112.492
   35LEU     BB 3875  12.895  13.176 112.866
   36ALA     BB 3876  12.557  13.092 113.021
   37VAL     BB 3877  12.266  13.066 112.784
   38ARG     BB 3878  12.033  13.297 112.594
   39LYS     BB 3879  11.731  13.101 112.446
   40LEU     BB 3880  11.507  12.949 112.706
   41PTH     BB 3881  11.334  12.722 112.942
   42GLN     BB 3882  11.223  12.375 112.818
   43THR     BB 3883  11.498  12.118 112.883
   44SER     BB 3884  11.825  12.291 112.954
   45GLY     BB 3885  11.950  12.605 112.791
   46GLU     BB 3886  12.052  12.518 112.444
   47THR     BB 3887  11.692  12.429 112.355
   48THR     BB 3888  11.472  12.136 112.273
   49HIS     BB 3889  11.239  11.851 112.361
   50PTH     BB 3890  11.074  11.634 112.624
   51PRO     BB 3891  10.765  11.693 112.834
   52LYS     BB 3892  10.458  11.469 112.814
   53PRO     BB 3893  10.451  11.248 112.505
   54ALA     BB 3894  10.246  10.928 112.553
   55VAL     BB 3895   9.980  10.957 112.823
   56GLY     BB 3896   9.817  10.639 112.719
   57GLU     BB 3897   9.691  10.433 112.428
   58GLU     BB 3898   9.934  10.572 112.170
   59LYS     BB 3899   9.830  10.517 111.807
   60SER     BB 3900   9.623  10.196 111.804
   61ILE     BB 3901   9.521   9.832 111.764
   62LYS     BB 3902   9.378   9.550 111.547
   63ALA     BB 3903   9.175   9.253 111.410
   64PHE     BB 3904   9.003   8.952 111.238
   65LYS     BB 3905   8.867   8.637 111.059
   66GLU     BB 3906   8.604   8.398 111.204
   67PTH     BB 3907   8.262   8.400 111.043
   68PRO     BB 3908   8.259   8.188 110.727
   69LYS     BB 3909   7.916   8.051 110.629
   70GLN     BB 3910   7.752   7.884 110.931
   71LYS     BB 3911   7.983   7.781 111.221
   72LEU     BB 3912   8.349   7.717 111.166
   73ASP     BB 3913   8.724   7.719 111.120
   74PRO     BB 3914   8.840   7.948 110.834
   75ALA     BB 3915   8.816   7.673 110.573
   76ALA     BB 3916   8.443   7.653 110.560
   77SER     BB 3917   8.394   7.875 110.268
   78LEU     BB 3918   8.106   7.739 110.078
   79THR     BB 3919   8.079   7.377 110.023
   80GLY     BB 3920   8.253   7.124 110.230
   81SER     BB 3921   8.484   7.091 110.519
   82LYS     BB 3922   8.541   7.153 110.883
   83ARG     BB 3923   8.919   7.140 110.942
   84ARG     BB 3924   9.068   6.784 110.986
   85PRO     BB 3925   8.861   6.500 111.147
   86ARG     BB 3926   8.743   6.184 111.335
   87PTH     BB 3927   8.529   5.992 111.590
   88PRO     BB 3928   8.674   5.885 111.923
   89LYS     BB 3929   8.813   5.628 112.164
   90GLU     BB 3930   8.510   5.477 112.344
   91LYS     BB 3931   8.511   5.106 112.449
   92ALA     BB 3932   8.184   5.011 112.277
   93GLN     BB 3933   7.899   4.881 112.072
   94ALA     BB 3934   7.569   5.051 112.017
   95LEU     BB 3935   7.284   5.288 111.953
   96GLU     BB 3936   7.436   5.584 111.775
   97ASP     BB 3937   7.429   5.922 111.943
   98LEU     BB 3938   7.134   6.072 112.115
   99ALA     BB 3939   6.941   6.318 112.306
  100GLY     BB 3940   6.761   6.489 112.575
  101PHE     BB 3941   6.570   6.804 112.501
  102LYS     BB 3942   6.814   6.993 112.277
  103GLU     BB 3943   7.156   6.859 112.189
  104LEU     BB 3944   7.277   6.672 111.881
  105PHE     BB 3945   7.452   6.890 111.615
  106GLN     BB 3946   7.381   7.270 111.681
  107PTH     BB 3947   7.014   7.396 111.701
  108PRO     BB 3948   6.801   7.081 111.628
  109GLY     BB 3949   6.956   6.968 111.299
  110HIS     BB 3950   7.158   7.191 111.066
  111THR     BB 3951   7.522   7.293 111.070
  112GLU     BB 3952   7.879   7.188 110.984
  113GLU     BB 3953   7.971   7.357 110.660
  114SER     BB 3954   7.668   7.471 110.478
  115THR     BB 3955   7.495   7.721 110.257
  116THR     BB 3956   7.504   7.551 109.915
  117ASP     BB 3957   7.285   7.750 109.676
  118GLU     BB 3958   7.307   8.120 109.779
  119LYS     BB 3959   7.678   8.197 109.817
  120THR     BB 3960   7.885   8.021 109.552
    1ILE     BB 3961  11.055  13.815 110.391
    2PRO     BB 3962  10.800  13.573 110.248
    3CYS     BB 3963  10.440  13.551 110.158
    4LYS     BB 3964  10.084  13.578 110.271
    5PSE     BB 3965   9.713  13.586 110.155
    6PRO     BB 3966   9.711  13.415 109.805
    7GLN     BB 3967   9.972  13.143 109.790
    8PRO     BB 3968  10.339  13.159 109.744
    9ASP     BB 3969  10.649  13.111 109.543
   10PRO     BB 3970  10.611  13.191 109.177
   11VAL     BB 3971  10.466  13.169 108.837
   12ASP     BB 3972  10.371  12.820 108.740
   13PTH     BB 3973  10.487  12.462 108.664
   14PRO     BB 3974  10.283  12.403 108.350
   15THR     BB 3975  10.226  12.703 108.125
   16SER     BB 3976   9.986  12.922 108.316
   17THR     BB 3977   9.671  12.705 108.353
   18LYS     BB 3978   9.670  12.360 108.197
   19GLN     BB 3979   9.806  12.009 108.145
   20ARG     BB 3980   9.689  11.654 108.229
   21PRO     BB 3981   9.745  11.303 108.077
   22LYS     BB 3982   9.483  11.114 107.875
   23THR     BB 3983   9.217  11.016 108.129
   24SER     BB 3984   9.354  11.128 108.465
   25LEU     BB 3985   9.332  10.944 108.793
   26ARG     BB 3986   9.056  10.682 108.741
   27LYS     BB 3987   8.814  10.558 109.014
   28VAL     BB 3988   8.956  10.275 109.230
   29ASP     BB 3989   9.033  10.433 109.572
   30VAL     BB 3990   8.708  10.509 109.760
   31LYS     BB 3991   8.468  10.215 109.708
   32GLU     BB 3992   8.296  10.224 109.363
   33GLU     BB 3993   8.056   9.922 109.350
   34LEU     BB 3994   8.258   9.594 109.329
   35LEU     BB 3995   8.409   9.485 109.662
   36ALA     BB 3996   8.158   9.611 109.922
   37VAL     BB 3997   7.787   9.599 109.840
   38ARG     BB 3998   7.675   9.311 109.623
   39LYS     BB 3999   7.885   9.056 109.443
   40LEU     BB 4000   7.963   8.692 109.466
   41PTH     BB 4001   8.266   8.534 109.298
   42GLN     BB 4002   8.502   8.353 109.543
   43THR     BB 4003   8.331   8.287 109.870
   44SER     BB 4004   8.143   8.392 110.173
   45GLY     BB 4005   7.925   8.675 110.052
   46GLU     BB 4006   8.084   9.019 110.057
   47THR     BB 4007   8.413   8.890 109.917
   48THR     BB 4008   8.634   8.712 110.172
   49HIS     BB 4009   8.730   8.397 110.366
   50PTH     BB 4010   8.970   8.141 110.213
   51PRO     BB 4011   8.851   7.968 109.905
   52LYS     BB 4012   8.703   7.647 109.784
   53PRO     BB 4013   8.699   7.406 110.075
   54ALA     BB 4014   8.964   7.237 110.282
   55VAL     BB 4015   9.333   7.196 110.206
   56GLY     BB 4016   9.559   6.896 110.144
   57GLU     BB 4017   9.744   6.575 110.053
   58GLU     BB 4018  10.102   6.464 109.987
   59LYS     BB 4019  10.403   6.494 109.756
   60SER     BB 4020  10.758   6.405 109.854
   61ILE     BB 4021  11.041   6.166 109.884
   62LYS     BB 4022  11.335   5.954 109.921
   63ALA     BB 4023  11.319   5.607 110.050
   64PHE     BB 4024  11.357   5.463 110.401
   65LYS     BB 4025  11.715   5.521 110.522
   66GLU     BB 4026  11.974   5.252 110.445
   67PTH     BB 4027  11.999   4.900 110.563
   68PRO     BB 4028  12.242   4.680 110.368
   69LYS     BB 4029  12.473   4.439 110.542
   70GLN     BB 4030  12.477   4.462 110.917
   71LYS     BB 4031  12.233   4.654 111.129
   72LEU     BB 4032  12.286   4.957 111.344
   73ASP     BB 4033  12.557   5.174 111.506
   74PRO     BB 4034  12.716   5.436 111.282
   75ALA     BB 4035  13.002   5.461 111.034
   76ALA     BB 4036  13.217   5.287 110.778
   77SER     BB 4037  13.178   5.042 110.501
   78LEU     BB 4038  13.078   4.696 110.403
   79THR     BB 4039  13.088   4.516 110.741
   80GLY     BB 4040  13.290   4.778 110.933
   81SER     BB 4041  13.399   5.012 111.208
   82LYS     BB 4042  13.263   5.175 111.523
   83ARG     BB 4043  13.095   5.175 111.869
   84ARG     BB 4044  13.111   5.226 112.255
   85PRO     BB 4045  13.225   5.272 112.623
   86ARG     BB 4046  13.504   5.120 112.839
   87PTH     BB 4047  13.528   5.257 113.196
   88PRO     BB 4048  13.298   5.084 113.440
   89LYS     BB 4049  13.089   4.788 113.324
   90GLU     BB 4050  13.045   4.557 113.627
   91LYS     BB 4051  13.330   4.310 113.713
   92ALA     BB 4052  13.286   4.074 113.415
   93GLN     BB 4053  12.997   3.989 113.186
   94ALA     BB 4054  13.090   3.749 112.905
   95LEU     BB 4055  12.880   3.582 112.629
   96GLU     BB 4056  12.796   3.605 112.256
   97ASP     BB 4057  12.551   3.354 112.102
   98LEU     BB 4058  12.502   2.989 112.001
   99ALA     BB 4059  12.568   2.900 111.634
  100GLY     BB 4060  12.213   2.787 111.553
  101PHE     BB 4061  11.974   3.083 111.547
  102LYS     BB 4062  12.183   3.396 111.575
  103GLU     BB 4063  12.531   3.475 111.471
  104LEU     BB 4064  12.771   3.590 111.210
  105PHE     BB 4065  12.688   3.850 110.949
  106GLN     BB 4066  12.605   3.797 110.582
  107PTH     BB 4067  12.637   3.449 110.418
  108PRO     BB 4068  12.835   3.241 110.686
  109GLY     BB 4069  13.113   3.496 110.714
  110HIS     BB 4070  13.292   3.822 110.653
  111THR     BB 4071  13.335   3.908 111.016
  112GLU     BB 4072  13.181   4.160 111.251
  113GLU     BB 4073  13.437   4.425 111.347
  114SER     BB 4074  13.657   4.431 111.035
  115THR     BB 4075  13.669   4.467 110.657
  116THR     BB 4076  13.711   4.842 110.598
  117ASP     BB 4077  13.950   4.868 110.302
  118GLU     BB 4078  13.757   4.827 109.975
  119LYS     BB 4079  13.478   5.086 109.970
  120THR     BB 4080  13.572   5.363 110.216
    1ILE     BB 4081  15.151   2.768  89.280
    2PRO     BB 4082  15.062   2.582  89.594
    3CYS     BB 4083  14.798   2.669  89.852
    4LYS     BB 4084  14.931   2.921  90.112
    5PSE     BB 4085  15.079   3.205  89.892
    6PRO     BB 4086  14.862   3.250  89.578
    7GLN     BB 4087  14.491   3.173  89.562
    8PRO     BB 4088  14.355   3.111  89.913
    9ASP     BB 4089  14.205   2.755  89.901
   10PRO     BB 4090  13.940   2.806  89.626
   11VAL     BB 4091  13.715   3.095  89.733
   12ASP     BB 4092  13.494   3.045  90.036
   13PTH     BB 4093  13.216   2.878  90.223
   14PRO     BB 4094  12.963   3.107  90.384
   15THR     BB 4095  13.061   3.393  90.605
   16SER     BB 4096  13.308   3.643  90.462
   17THR     BB 4097  13.117   3.972  90.402
   18LYS     BB 4098  12.838   3.997  90.661
   19GLN     BB 4099  12.867   3.855  91.022
   20ARG     BB 4100  12.835   3.768  91.401
   21PRO     BB 4101  12.771   3.710  91.780
   22LYS     BB 4102  12.570   3.607  92.092
   23THR     BB 4103  12.615   3.856  92.375
   24SER     BB 4104  12.965   4.003  92.343
   25LEU     BB 4105  13.263   3.811  92.201
   26ARG     BB 4106  13.488   3.667  92.474
   27LYS     BB 4107  13.656   3.741  92.805
   28VAL     BB 4108  14.020   3.833  92.850
   29ASP     BB 4109  14.118   4.117  92.610
   30VAL     BB 4110  14.303   4.402  92.787
   31LYS     BB 4111  14.399   4.306  93.143
   32GLU     BB 4112  14.119   4.260  93.402
   33GLU     BB 4113  14.144   4.516  93.689
   34LEU     BB 4114  14.473   4.706  93.708
   35LEU     BB 4115  14.769   4.646  93.941
   36ALA     BB 4116  14.628   4.769  94.279
   37VAL     BB 4117  14.302   4.603  94.370
   38ARG     BB 4118  14.156   4.273  94.262
   39LYS     BB 4119  14.009   4.002  94.474
   40LEU     BB 4120  13.975   3.851  94.810
   41PTH     BB 4121  13.963   3.834  95.185
   42GLN     BB 4122  14.122   3.901  95.522
   43THR     BB 4123  14.417   4.127  95.582
   44SER     BB 4124  14.605   4.430  95.478
   45GLY     BB 4125  14.801   4.577  95.190
   46GLU     BB 4126  14.821   4.757  94.856
   47THR     BB 4127  14.950   4.474  94.648
   48THR     BB 4128  14.799   4.220  94.419
   49HIS     BB 4129  14.673   3.870  94.351
   50PTH     BB 4130  14.581   3.686  94.663
   51PRO     BB 4131  14.405   3.403  94.816
   52LYS     BB 4132  14.316   3.317  95.174
   53PRO     BB 4133  14.582   3.525  95.368
   54ALA     BB 4134  14.612   3.399  95.722
   55VAL     BB 4135  14.558   3.021  95.732
   56GLY     BB 4136  14.281   2.758  95.739
   57GLU     BB 4137  14.097   2.437  95.848
   58GLU     BB 4138  14.013   2.066  95.801
   59LYS     BB 4139  14.299   1.816  95.847
   60SER     BB 4140  14.290   1.617  96.172
   61ILE     BB 4141  14.188   1.393  96.461
   62LYS     BB 4142  14.405   1.141  96.646
   63ALA     BB 4143  14.683   0.908  96.764
   64PHE     BB 4144  15.027   0.747  96.805
   65LYS     BB 4145  15.172   0.472  97.026
   66GLU     BB 4146  15.184   0.102  97.104
   67PTH     BB 4147  15.274  -0.246  96.993
   68PRO     BB 4148  15.383  -0.544  97.211
   69LYS     BB 4149  15.296  -0.494  97.580
   70GLN     BB 4150  15.523  -0.203  97.696
   71LYS     BB 4151  15.745  -0.020  97.444
   72LEU     BB 4152  16.117  -0.035  97.376
   73ASP     BB 4153  16.220  -0.285  97.107
   74PRO     BB 4154  15.916  -0.433  96.933
   75ALA     BB 4155  15.911  -0.805  96.994
   76ALA     BB 4156  15.590  -0.913  96.830
   77SER     BB 4157  15.527  -1.216  97.041
   78LEU     BB 4158  15.253  -1.195  97.299
   79THR     BB 4159  15.446  -1.119  97.615
   80GLY     BB 4160  15.722  -0.920  97.457
   81SER     BB 4161  15.922  -0.614  97.510
   82LYS     BB 4162  16.279  -0.706  97.546
   83ARG     BB 4163  16.462  -0.870  97.254
   84ARG     BB 4164  16.846  -0.828  97.267
   85PRO     BB 4165  16.934  -0.617  97.581
   86ARG     BB 4166  17.305  -0.621  97.639
   87PTH     BB 4167  17.583  -0.446  97.837
   88PRO     BB 4168  17.798  -0.734  97.996
   89LYS     BB 4169  17.657  -0.853  98.328
   90GLU     BB 4170  17.845  -0.651  98.605
   91LYS     BB 4171  18.129  -0.846  98.781
   92ALA     BB 4172  17.978  -1.197  98.724
   93GLN     BB 4173  17.634  -1.290  98.850
   94ALA     BB 4174  17.535  -0.955  98.984
   95LEU     BB 4175  17.298  -0.843  99.246
   96GLU     BB 4176  17.245  -0.989  99.590
   97ASP     BB 4177  16.893  -0.896  99.716
   98LEU     BB 4178  16.702  -0.645  99.500
   99ALA     BB 4179  16.715  -0.308  99.668
  100GLY     BB 4180  16.710  -0.028  99.410
  101PHE     BB 4181  16.809  -0.138  99.060
  102LYS     BB 4182  16.530  -0.311  98.878
  103GLU     BB 4183  16.433  -0.648  98.731
  104LEU     BB 4184  16.139  -0.775  98.523
  105PHE     BB 4185  16.029  -0.675  98.175
  106GLN     BB 4186  15.689  -0.739  98.033
  107PTH     BB 4187  15.357  -0.720  98.227
  108PRO     BB 4188  15.465  -0.816  98.586
  109GLY     BB 4189  15.674  -1.126  98.525
  110HIS     BB 4190  15.601  -1.348  98.224
  111THR     BB 4191  15.964  -1.345  98.120
  112GLU     BB 4192  16.054  -1.228  97.784
  113GLU     BB 4193  16.100  -1.345  97.434
  114SER     BB 4194  15.793  -1.557  97.377
  115THR     BB 4195  15.605  -1.692  97.675
  116THR     BB 4196  15.271  -1.795  97.532
  117ASP     BB 4197  15.108  -2.049  97.303
  118GLU     BB 4198  14.744  -2.132  97.228
  119LYS     BB 4199  14.630  -2.030  96.881
  120THR     BB 4200  14.348  -2.009  96.632
    1ILE     BB 4201   0.636   9.305 110.071
    2PRO     BB 4202   0.995   9.409 110.130
    3CYS     BB 4203   1.051   9.519 110.491
    4LYS     BB 4204   0.730   9.657 110.644
    5PSE     BB 4205   0.563   9.901 110.411
    6PRO     BB 4206   0.578  10.273 110.393
    7GLN     BB 4207   0.661  10.445 110.727
    8PRO     BB 4208   0.696  10.177 110.990
    9ASP     BB 4209   0.477   9.921 111.160
   10PRO     BB 4210   0.604   9.603 111.306
   11VAL     BB 4211   0.637   9.615 111.682
   12ASP     BB 4212   0.921   9.522 111.917
   13PTH     BB 4213   1.121   9.788 112.114
   14PRO     BB 4214   0.850  10.047 112.103
   15THR     BB 4215   0.572  10.264 111.981
   16SER     BB 4216   0.678  10.581 112.172
   17THR     BB 4217   0.850  10.484 112.496
   18LYS     BB 4218   1.068  10.247 112.690
   19GLN     BB 4219   1.390  10.359 112.858
   20ARG     BB 4220   1.770  10.343 112.854
   21PRO     BB 4221   1.933  10.403 113.193
   22LYS     BB 4222   2.179  10.677 113.293
   23THR     BB 4223   2.465  10.655 113.048
   24SER     BB 4224   2.365  10.530 112.703
   25LEU     BB 4225   2.652  10.383 112.504
   26ARG     BB 4226   2.922  10.493 112.258
   27LYS     BB 4227   3.156  10.280 112.049
   28VAL     BB 4228   3.363  10.376 111.749
   29ASP     BB 4229   3.285  10.723 111.616
   30VAL     BB 4230   3.553  10.983 111.699
   31LYS     BB 4231   3.852  10.816 111.877
   32GLU     BB 4232   3.861  10.949 112.239
   33GLU     BB 4233   3.853  11.337 112.217
   34LEU     BB 4234   4.106  11.470 111.955
   35LEU     BB 4235   4.426  11.262 111.925
   36ALA     BB 4236   4.723  11.482 112.020
   37VAL     BB 4237   5.048  11.316 112.125
   38ARG     BB 4238   5.168  11.438 112.461
   39LYS     BB 4239   5.297  11.431 112.812
   40LEU     BB 4240   5.471  11.318 113.125
   41PTH     BB 4241   5.326  11.157 113.440
   42GLN     BB 4242   5.537  10.871 113.589
   43THR     BB 4243   5.856  10.802 113.391
   44SER     BB 4244   5.790  10.783 113.018
   45GLY     BB 4245   5.649  10.944 112.706
   46GLU     BB 4246   5.314  10.821 112.576
   47THR     BB 4247   5.169  10.774 112.924
   48THR     BB 4248   5.300  10.497 113.145
   49HIS     BB 4249   5.548  10.263 113.313
   50PTH     BB 4250   5.886  10.097 113.381
   51PRO     BB 4251   6.160  10.287 113.558
   52LYS     BB 4252   6.537  10.303 113.562
   53PRO     BB 4253   6.655   9.980 113.722
   54ALA     BB 4254   6.355   9.767 113.830
   55VAL     BB 4255   6.434   9.392 113.789
   56GLY     BB 4256   6.520   9.034 113.668
   57GLU     BB 4257   6.576   8.671 113.544
   58GLU     BB 4258   6.632   8.310 113.420
   59LYS     BB 4259   6.688   7.958 113.276
   60SER     BB 4260   6.744   7.598 113.152
   61ILE     BB 4261   6.780   7.249 112.995
   62LYS     BB 4262   6.916   6.903 113.078
   63ALA     BB 4263   7.125   6.786 112.787
   64PHE     BB 4264   7.363   6.512 112.698
   65LYS     BB 4265   7.498   6.360 113.016
   66GLU     BB 4266   7.856   6.413 113.146
   67PTH     BB 4267   7.998   6.129 113.354
   68PRO     BB 4268   7.757   5.828 113.299
   69LYS     BB 4269   7.958   5.526 113.188
   70GLN     BB 4270   8.108   5.612 112.848
   71LYS     BB 4271   8.241   5.957 112.761
   72LEU     BB 4272   8.021   6.189 112.556
   73ASP     BB 4273   7.687   6.034 112.497
   74PRO     BB 4274   7.510   5.790 112.721
   75ALA     BB 4275   7.307   5.620 112.455
   76ALA     BB 4276   7.117   5.305 112.530
   77SER     BB 4277   7.096   5.398 112.895
   78LEU     BB 4278   7.392   5.248 113.060
   79THR     BB 4279   7.437   4.921 112.881
   80GLY     BB 4280   7.543   4.992 112.530
   81SER     BB 4281   7.737   5.306 112.490
   82LYS     BB 4282   7.878   5.538 112.240
   83ARG     BB 4283   8.007   5.804 111.998
   84ARG     BB 4284   8.124   5.641 111.666
   85PRO     BB 4285   8.296   5.311 111.771
   86ARG     BB 4286   8.510   4.992 111.755
   87PTH     BB 4287   8.873   5.097 111.691
   88PRO     BB 4288   8.896   5.451 111.554
   89LYS     BB 4289   9.015   5.504 111.196
   90GLU     BB 4290   9.396   5.425 111.204
   91LYS     BB 4291   9.564   5.338 111.540
   92ALA     BB 4292   9.768   5.022 111.513
   93GLN     BB 4293   9.961   4.844 111.789
   94ALA     BB 4294   9.643   4.763 111.984
   95LEU     BB 4295   9.388   5.025 112.096
   96GLU     BB 4296   9.619   5.288 112.256
   97ASP     BB 4297   9.721   5.140 112.600
   98LEU     BB 4298   9.444   4.920 112.754
   99ALA     BB 4299   9.582   4.855 113.098
  100GLY     BB 4300   9.744   5.184 113.184
  101PHE     BB 4301   9.586   5.523 113.161
  102LYS     BB 4302   9.387   5.592 112.851
  103GLU     BB 4303   9.048   5.465 112.737
  104LEU     BB 4304   8.738   5.526 112.940
  105PHE     BB 4305   8.627   5.609 113.286
  106GLN     BB 4306   8.604   5.339 113.560
  107PTH     BB 4307   8.897   5.088 113.603
  108PRO     BB 4308   9.108   5.118 113.286
  109GLY     BB 4309   8.914   4.981 112.992
  110HIS     BB 4310   8.611   4.777 113.079
  111THR     BB 4311   8.337   5.030 113.082
  112GLU     BB 4312   8.041   4.996 112.853
  113GLU     BB 4313   8.010   4.654 112.697
  114SER     BB 4314   8.103   4.446 113.008
  115THR     BB 4315   7.869   4.591 113.281
  116THR     BB 4316   7.559   4.395 113.171
  117ASP     BB 4317   7.428   4.245 113.499
  118GLU     BB 4318   7.442   4.525 113.763
  119LYS     BB 4319   7.312   4.844 113.591
  120THR     BB 4320   7.065   4.737 113.322
    1ILE     BB 4321  12.803   8.508 111.772
    2PRO     BB 4322  12.510   8.535 112.009
    3CYS     BB 4323  12.573   8.333 112.327
    4LYS     BB 4324  12.270   8.152 112.469
    5PSE     BB 4325  11.978   8.185 112.234
    6PRO     BB 4326  11.863   7.909 112.010
    7GLN     BB 4327  11.666   7.612 112.135
    8PRO     BB 4328  11.876   7.416 112.382
    9ASP     BB 4329  11.996   7.622 112.677
   10PRO     BB 4330  11.713   7.872 112.747
   11VAL     BB 4331  11.430   7.796 112.993
   12ASP     BB 4332  11.148   7.848 113.250
   13PTH     BB 4333  11.076   7.953 113.612
   14PRO     BB 4334  10.998   7.628 113.795
   15THR     BB 4335  10.786   7.361 113.626
   16SER     BB 4336  10.638   7.540 113.325
   17THR     BB 4337  10.452   7.850 113.439
   18LYS     BB 4338  10.444   7.962 113.799
   19GLN     BB 4339  10.164   8.167 113.962
   20ARG     BB 4340   9.938   8.427 114.128
   21PRO     BB 4341   9.766   8.716 114.307
   22LYS     BB 4342   9.465   8.905 114.456
   23THR     BB 4343   9.440   9.233 114.261
   24SER     BB 4344   9.711   9.231 113.987
   25LEU     BB 4345   9.706   9.542 113.766
   26ARG     BB 4346   9.592   9.849 113.973
   27LYS     BB 4347   9.826  10.158 113.935
   28VAL     BB 4348   9.997  10.131 113.596
   29ASP     BB 4349  10.034   9.990 113.246
   30VAL     BB 4350   9.797  10.163 113.005
   31LYS     BB 4351   9.545  10.387 113.189
   32GLU     BB 4352   9.362  10.178 113.456
   33GLU     BB 4353   9.196  10.305 113.772
   34LEU     BB 4354   9.219  10.677 113.856
   35LEU     BB 4355   9.262  10.918 113.563
   36ALA     BB 4356   8.951  11.131 113.508
   37VAL     BB 4357   8.613  11.018 113.632
   38ARG     BB 4358   8.537  10.779 113.910
   39LYS     BB 4359   8.522  10.834 114.279
   40LEU     BB 4360   8.396  11.086 114.523
   41PTH     BB 4361   8.558  11.155 114.863
   42GLN     BB 4362   8.727  11.498 114.879
   43THR     BB 4363   8.748  11.687 114.551
   44SER     BB 4364   8.489  11.658 114.286
   45GLY     BB 4365   8.662  11.371 114.114
   46GLU     BB 4366   9.015  11.269 114.079
   47THR     BB 4367   9.074  11.168 114.436
   48THR     BB 4368   9.298  11.417 114.619
   49HIS     BB 4369   9.338  11.765 114.767
   50PTH     BB 4370   9.176  12.111 114.788
   51PRO     BB 4371   8.855  12.106 115.000
   52LYS     BB 4372   8.920  11.949 115.343
   53PRO     BB 4373   9.281  12.000 115.453
   54ALA     BB 4374   9.458  12.140 115.762
   55VAL     BB 4375   9.496  12.013 116.118
   56GLY     BB 4376   9.842  12.124 116.216
   57GLU     BB 4377  10.037  12.449 116.241
   58GLU     BB 4378  10.250  12.349 116.532
   59LYS     BB 4379  10.620  12.308 116.584
   60SER     BB 4380  10.740  12.668 116.571
   61ILE     BB 4381  10.871  13.020 116.601
   62LYS     BB 4382  10.998  13.101 116.940
   63ALA     BB 4383  11.052  13.418 117.122
   64PHE     BB 4384  11.113  13.766 117.231
   65LYS     BB 4385  11.399  13.970 117.368
   66GLU     BB 4386  11.551  14.315 117.304
   67PTH     BB 4387  11.603  14.681 117.401
   68PRO     BB 4388  11.852  14.733 117.689
   69LYS     BB 4389  12.198  14.575 117.624
   70GLN     BB 4390  12.418  14.847 117.460
   71LYS     BB 4391  12.259  15.165 117.317
   72LEU     BB 4392  12.319  15.304 116.973
   73ASP     BB 4393  12.538  15.076 116.761
   74PRO     BB 4394  12.506  14.713 116.853
   75ALA     BB 4395  12.767  14.462 116.939
   76ALA     BB 4396  12.709  14.366 117.295
   77SER     BB 4397  12.963  14.431 117.563
   78LEU     BB 4398  12.829  14.291 117.887
   79THR     BB 4399  12.676  14.590 118.059
   80GLY     BB 4400  12.839  14.860 117.860
   81SER     BB 4401  13.014  15.027 117.579
   82LYS     BB 4402  13.046  14.929 117.218
   83ARG     BB 4403  13.109  15.145 116.925
   84ARG     BB 4404  13.358  15.378 116.777
   85PRO     BB 4405  13.693  15.447 116.946
   86ARG     BB 4406  13.656  15.832 116.949
   87PTH     BB 4407  13.308  15.907 116.810
   88PRO     BB 4408  13.108  16.014 116.524
   89LYS     BB 4409  12.848  16.216 116.364
   90GLU     BB 4410  12.936  16.582 116.317
   91LYS     BB 4411  13.184  16.782 116.531
   92ALA     BB 4412  13.216  16.526 116.821
   93GLN     BB 4413  12.931  16.413 117.046
   94ALA     BB 4414  13.048  16.138 117.280
   95LEU     BB 4415  13.371  16.182 117.477
   96GLU     BB 4416  13.283  16.456 117.725
   97ASP     BB 4417  12.907  16.508 117.746
   98LEU     BB 4418  12.612  16.281 117.657
   99ALA     BB 4419  12.527  16.194 118.010
  100GLY     BB 4420  12.213  16.209 118.215
  101PHE     BB 4421  11.926  16.072 118.009
  102LYS     BB 4422  12.063  15.790 117.805
  103GLU     BB 4423  12.407  15.668 117.739
  104LEU     BB 4424  12.560  15.350 117.871
  105PHE     BB 4425  12.316  15.122 118.055
  106GLN     BB 4426  12.061  15.300 118.280
  107PTH     BB 4427  12.151  15.616 118.481
  108PRO     BB 4428  12.488  15.751 118.362
  109GLY     BB 4429  12.749  15.487 118.400
  110HIS     BB 4430  12.896  15.137 118.400
  111THR     BB 4431  13.136  15.228 118.124
  112GLU     BB 4432  13.512  15.194 118.142
  113GLU     BB 4433  13.609  14.953 117.858
  114SER     BB 4434  13.336  14.690 117.885
  115THR     BB 4435  13.243  14.629 118.246
  116THR     BB 4436  13.443  14.319 118.327
  117ASP     BB 4437  13.412  14.271 118.707
  118GLU     BB 4438  13.065  14.396 118.815
  119LYS     BB 4439  12.809  14.233 118.582
  120THR     BB 4440  12.965  13.934 118.404
    1ILE     BB 4441   6.316   8.450 104.814
    2PRO     BB 4442   6.617   8.320 105.005
    3CYS     BB 4443   6.894   8.153 104.805
    4LYS     BB 4444   6.793   7.967 104.489
    5PSE     BB 4445   6.567   8.164 104.249
    6PRO     BB 4446   6.762   8.417 104.035
    7GLN     BB 4447   7.142   8.393 104.046
    8PRO     BB 4448   7.268   8.415 104.401
    9ASP     BB 4449   7.474   8.122 104.529
   10PRO     BB 4450   7.839   8.137 104.407
   11VAL     BB 4451   8.205   8.158 104.518
   12ASP     BB 4452   8.590   8.173 104.517
   13PTH     BB 4453   8.873   7.915 104.523
   14PRO     BB 4454   8.724   7.637 104.319
   15THR     BB 4455   8.364   7.659 104.188
   16SER     BB 4456   8.334   7.628 103.808
   17THR     BB 4457   8.660   7.455 103.710
   18LYS     BB 4458   8.725   7.156 103.939
   19GLN     BB 4459   9.087   7.064 103.941
   20ARG     BB 4460   9.271   6.746 103.894
   21PRO     BB 4461   9.456   6.564 104.162
   22LYS     BB 4462   9.401   6.194 104.204
   23THR     BB 4463   9.200   6.105 103.892
   24SER     BB 4464   8.943   5.840 103.911
   25LEU     BB 4465   8.863   5.576 104.159
   26ARG     BB 4466   8.579   5.369 104.282
   27LYS     BB 4467   8.220   5.398 104.381
   28VAL     BB 4468   8.000   5.233 104.638
   29ASP     BB 4469   7.674   5.059 104.562
   30VAL     BB 4470   7.688   4.767 104.322
   31LYS     BB 4471   7.940   4.807 104.046
   32GLU     BB 4472   8.204   5.016 103.867
   33GLU     BB 4473   8.371   4.839 103.571
   34LEU     BB 4474   8.263   4.479 103.502
   35LEU     BB 4475   8.126   4.221 103.733
   36ALA     BB 4476   8.375   3.940 103.802
   37VAL     BB 4477   8.320   3.650 103.561
   38ARG     BB 4478   8.570   3.432 103.379
   39LYS     BB 4479   8.926   3.504 103.508
   40LEU     BB 4480   8.954   3.724 103.814
   41PTH     BB 4481   9.118   3.619 104.129
   42GLN     BB 4482   9.064   3.261 104.237
   43THR     BB 4483   8.759   3.065 104.185
   44SER     BB 4484   8.524   3.221 103.944
   45GLY     BB 4485   8.500   3.550 104.128
   46GLU     BB 4486   8.230   3.540 104.381
   47THR     BB 4487   8.092   3.628 104.717
   48THR     BB 4488   8.331   3.807 104.937
   49HIS     BB 4489   8.535   3.798 105.251
   50PTH     BB 4490   8.771   3.584 105.454
   51PRO     BB 4491   9.031   3.378 105.272
   52LYS     BB 4492   9.083   3.013 105.355
   53PRO     BB 4493   8.758   2.818 105.334
   54ALA     BB 4494   8.559   2.946 105.632
   55VAL     BB 4495   8.732   2.840 105.961
   56GLY     BB 4496   8.966   2.709 106.243
   57GLU     BB 4497   9.207   2.603 106.530
   58GLU     BB 4498   9.396   2.549 106.865
   59LYS     BB 4499   9.319   2.792 107.152
   60SER     BB 4500   9.240   2.613 107.475
   61ILE     BB 4501   9.165   2.361 107.742
   62LYS     BB 4502   9.035   2.422 108.090
   63ALA     BB 4503   9.211   2.196 108.338
   64PHE     BB 4504   9.171   1.832 108.431
   65LYS     BB 4505   8.986   1.793 108.764
   66GLU     BB 4506   8.755   2.093 108.830
   67PTH     BB 4507   8.733   2.222 109.179
   68PRO     BB 4508   9.014   2.090 109.399
   69LYS     BB 4509   8.967   1.783 109.604
   70GLN     BB 4510   8.612   1.660 109.600
   71LYS     BB 4511   8.439   1.406 109.371
   72LEU     BB 4512   8.061   1.385 109.445
   73ASP     BB 4513   7.981   1.722 109.576
   74PRO     BB 4514   8.113   2.052 109.494
   75ALA     BB 4515   8.272   2.334 109.673
   76ALA     BB 4516   8.599   2.214 109.782
   77SER     BB 4517   8.821   2.517 109.757
   78LEU     BB 4518   8.867   2.624 110.114
   79THR     BB 4519   8.612   2.436 110.304
   80GLY     BB 4520   8.299   2.268 110.190
   81SER     BB 4521   8.206   1.928 110.068
   82LYS     BB 4522   8.179   1.559 110.130
   83ARG     BB 4523   7.847   1.385 110.094
   84ARG     BB 4524   7.472   1.339 110.082
   85PRO     BB 4525   7.262   1.020 110.078
   86ARG     BB 4526   6.909   1.110 110.176
   87PTH     BB 4527   6.534   1.124 110.113
   88PRO     BB 4528   6.409   0.784 109.967
   89LYS     BB 4529   6.333   0.533 110.233
   90GLU     BB 4530   6.553   0.284 110.411
   91LYS     BB 4531   6.683  -0.068 110.424
   92ALA     BB 4532   6.982  -0.048 110.653
   93GLN     BB 4533   7.073  -0.339 110.882
   94ALA     BB 4534   7.442  -0.316 110.791
   95LEU     BB 4535   7.610  -0.018 110.626
   96GLU     BB 4536   7.775  -0.115 110.296
   97ASP     BB 4537   7.906   0.202 110.117
   98LEU     BB 4538   8.120   0.414 110.355
   99ALA     BB 4539   8.376   0.135 110.429
  100GLY     BB 4540   8.414  -0.030 110.086
  101PHE     BB 4541   8.513   0.228 109.821
  102LYS     BB 4542   8.727   0.473 110.018
  103GLU     BB 4543   8.622   0.802 110.189
  104LEU     BB 4544   8.661   1.117 109.973
  105PHE     BB 4545   8.948   1.109 109.720
  106GLN     BB 4546   9.311   1.241 109.742
  107PTH     BB 4547   9.572   1.005 109.906
  108PRO     BB 4548   9.352   0.762 110.115
  109GLY     BB 4549   9.133   1.005 110.305
  110HIS     BB 4550   9.271   1.348 110.386
  111THR     BB 4551   8.998   1.542 110.226
  112GLU     BB 4552   8.775   1.842 110.206
  113GLU     BB 4553   8.585   1.846 110.532
  114SER     BB 4554   8.823   1.692 110.780
  115THR     BB 4555   9.176   1.679 110.902
  116THR     BB 4556   9.302   1.921 111.165
  117ASP     BB 4557   9.679   1.915 111.119
  118GLU     BB 4558   9.751   1.968 110.756
  119LYS     BB 4559   9.871   2.236 110.531
  120THR     BB 4560  10.149   2.487 110.553
    1ILE     BB 4561   3.034  16.621 106.435
    2PRO     BB 4562   2.735  16.839 106.450
    3CYS     BB 4563   2.532  17.116 106.301
    4LYS     BB 4564   2.416  17.276 105.979
    5PSE     BB 4565   2.530  17.517 105.699
    6PRO     BB 4566   2.792  17.349 105.473
    7GLN     BB 4567   2.681  17.074 105.240
    8PRO     BB 4568   2.356  16.936 105.378
    9ASP     BB 4569   2.051  16.916 105.592
   10PRO     BB 4570   1.920  16.565 105.610
   11VAL     BB 4571   1.578  16.502 105.473
   12ASP     BB 4572   1.276  16.691 105.576
   13PTH     BB 4573   0.994  16.764 105.818
   14PRO     BB 4574   0.722  16.885 105.577
   15THR     BB 4575   0.736  16.749 105.224
   16SER     BB 4576   0.758  16.873 104.870
   17THR     BB 4577   0.413  16.865 104.714
   18LYS     BB 4578   0.100  16.736 104.889
   19GLN     BB 4579  -0.217  16.894 104.737
   20ARG     BB 4580  -0.529  17.051 104.585
   21PRO     BB 4581  -0.524  17.240 104.255
   22LYS     BB 4582  -0.652  17.586 104.145
   23THR     BB 4583  -0.644  17.777 104.467
   24SER     BB 4584  -0.507  18.101 104.582
   25LEU     BB 4585  -0.503  18.169 104.944
   26ARG     BB 4586  -0.752  17.998 105.166
   27LYS     BB 4587  -0.894  18.104 105.504
   28VAL     BB 4588  -0.623  18.226 105.748
   29ASP     BB 4589  -0.292  18.249 105.553
   30VAL     BB 4590  -0.238  18.588 105.382
   31LYS     BB 4591  -0.553  18.802 105.427
   32GLU     BB 4592  -0.834  18.664 105.202
   33GLU     BB 4593  -0.988  18.945 105.001
   34LEU     BB 4594  -1.123  19.229 105.220
   35LEU     BB 4595  -1.223  19.130 105.579
   36ALA     BB 4596  -1.456  19.179 105.880
   37VAL     BB 4597  -1.680  19.210 106.192
   38ARG     BB 4598  -1.935  19.236 106.479
   39LYS     BB 4599  -2.208  19.417 106.681
   40LEU     BB 4600  -2.471  19.245 106.894
   41PTH     BB 4601  -2.463  18.858 106.867
   42GLN     BB 4602  -2.430  18.691 107.216
   43THR     BB 4603  -2.432  18.934 107.508
   44SER     BB 4604  -2.253  19.261 107.464
   45GLY     BB 4605  -2.049  19.498 107.257
   46GLU     BB 4606  -1.731  19.355 107.101
   47THR     BB 4607  -1.868  18.999 107.096
   48THR     BB 4608  -1.827  18.839 107.433
   49HIS     BB 4609  -1.936  18.538 107.627
   50PTH     BB 4610  -2.193  18.385 107.859
   51PRO     BB 4611  -2.402  18.619 108.070
   52LYS     BB 4612  -2.766  18.702 108.038
   53PRO     BB 4613  -2.978  18.564 108.327
   54ALA     BB 4614  -3.136  18.286 108.538
   55VAL     BB 4615  -3.394  18.194 108.804
   56GLY     BB 4616  -3.340  17.845 108.932
   57GLU     BB 4617  -3.202  17.523 108.787
   58GLU     BB 4618  -2.942  17.457 109.048
   59LYS     BB 4619  -2.962  17.628 109.389
   60SER     BB 4620  -3.020  17.314 109.598
   61ILE     BB 4621  -2.924  17.057 109.856
   62LYS     BB 4622  -2.904  17.201 110.203
   63ALA     BB 4623  -3.165  17.363 110.426
   64PHE     BB 4624  -3.214  17.326 110.799
   65LYS     BB 4625  -3.137  16.979 110.949
   66GLU     BB 4626  -2.995  17.016 111.310
   67PTH     BB 4627  -2.921  16.754 111.565
   68PRO     BB 4628  -3.047  16.593 111.886
   69LYS     BB 4629  -3.056  16.825 112.186
   70GLN     BB 4630  -3.105  16.677 112.530
   71LYS     BB 4631  -3.023  16.310 112.618
   72LEU     BB 4632  -2.830  16.139 112.328
   73ASP     BB 4633  -2.561  16.397 112.241
   74PRO     BB 4634  -2.193  16.356 112.199
   75ALA     BB 4635  -2.030  16.060 112.364
   76ALA     BB 4636  -2.298  15.792 112.325
   77SER     BB 4637  -2.046  15.518 112.408
   78LEU     BB 4638  -1.921  15.369 112.729
   79THR     BB 4639  -2.036  15.590 113.014
   80GLY     BB 4640  -2.201  15.869 112.830
   81SER     BB 4641  -2.402  16.166 112.742
   82LYS     BB 4642  -2.276  16.503 112.829
   83ARG     BB 4643  -2.205  16.689 113.156
   84ARG     BB 4644  -2.004  16.987 113.296
   85PRO     BB 4645  -1.704  17.217 113.366
   86ARG     BB 4646  -1.547  17.532 113.524
   87PTH     BB 4647  -1.783  17.794 113.677
   88PRO     BB 4648  -1.612  18.103 113.830
   89LYS     BB 4649  -1.587  18.176 114.199
   90GLU     BB 4650  -1.752  18.011 114.505
   91LYS     BB 4651  -1.906  17.836 114.812
   92ALA     BB 4652  -2.268  17.771 114.905
   93GLN     BB 4653  -2.558  17.994 114.998
   94ALA     BB 4654  -2.843  17.751 115.038
   95LEU     BB 4655  -3.072  17.583 114.790
   96GLU     BB 4656  -3.277  17.460 114.491
   97ASP     BB 4657  -3.481  17.297 114.210
   98LEU     BB 4658  -3.674  17.161 113.908
   99ALA     BB 4659  -3.974  16.939 113.940
  100GLY     BB 4660  -4.277  17.042 113.739
  101PHE     BB 4661  -4.197  17.173 113.396
  102LYS     BB 4662  -3.903  16.994 113.264
  103GLU     BB 4663  -3.529  16.924 113.300
  104LEU     BB 4664  -3.400  16.617 113.104
  105PHE     BB 4665  -3.658  16.472 112.858
  106GLN     BB 4666  -4.001  16.376 112.966
  107PTH     BB 4667  -4.223  16.108 113.125
  108PRO     BB 4668  -3.991  15.932 113.387
  109GLY     BB 4669  -3.651  16.027 113.254
  110HIS     BB 4670  -3.304  15.983 113.132
  111THR     BB 4671  -3.030  16.098 113.344
  112GLU     BB 4672  -2.717  16.263 113.222
  113GLU     BB 4673  -2.418  16.042 113.314
  114SER     BB 4674  -2.534  15.685 113.383
  115THR     BB 4675  -2.512  15.327 113.264
  116THR     BB 4676  -2.362  15.049 113.063
  117ASP     BB 4677  -2.636  14.849 112.910
  118GLU     BB 4678  -2.958  14.864 112.727
  119LYS     BB 4679  -2.962  14.633 112.427
  120THR     BB 4680  -2.663  14.396 112.454
    1ILE     BB 4681   1.556   2.611  98.251
    2PRO     BB 4682   1.560   2.525  98.619
    3CYS     BB 4683   1.852   2.615  98.844
    4LYS     BB 4684   2.170   2.421  98.931
    5PSE     BB 4685   2.179   2.058  98.811
    6PRO     BB 4686   2.488   1.848  98.900
    7GLN     BB 4687   2.655   1.843  99.244
    8PRO     BB 4688   2.593   2.189  99.393
    9ASP     BB 4689   2.834   2.431  99.220
   10PRO     BB 4690   3.176   2.356  99.375
   11VAL     BB 4691   3.441   2.325  99.643
   12ASP     BB 4692   3.332   2.231  99.992
   13PTH     BB 4693   3.390   2.017 100.299
   14PRO     BB 4694   3.482   2.242 100.593
   15THR     BB 4695   3.804   2.143 100.766
   16SER     BB 4696   3.982   1.946 100.492
   17THR     BB 4697   4.341   2.048 100.423
   18LYS     BB 4698   4.480   2.178 100.758
   19GLN     BB 4699   4.341   1.955 101.041
   20ARG     BB 4700   4.085   1.679 101.109
   21PRO     BB 4701   3.941   1.560 101.443
   22LYS     BB 4702   3.801   1.392 101.758
   23THR     BB 4703   3.523   1.189 101.919
   24SER     BB 4704   3.258   1.142 102.187
   25LEU     BB 4705   2.977   0.931 102.335
   26ARG     BB 4706   2.852   0.864 102.693
   27LYS     BB 4707   2.660   1.140 102.884
   28VAL     BB 4708   2.434   1.342 102.644
   29ASP     BB 4709   2.349   1.100 102.356
   30VAL     BB 4710   2.181   0.782 102.494
   31LYS     BB 4711   1.947   0.880 102.785
   32GLU     BB 4712   2.141   0.848 103.116
   33GLU     BB 4713   2.141   0.480 103.230
   34LEU     BB 4714   1.782   0.338 103.258
   35LEU     BB 4715   1.490   0.590 103.239
   36ALA     BB 4716   1.274   0.518 103.545
   37VAL     BB 4717   1.462   0.409 103.852
   38ARG     BB 4718   1.810   0.537 103.923
   39LYS     BB 4719   1.943   0.826 103.724
   40LEU     BB 4720   2.008   1.201 103.731
   41PTH     BB 4721   2.036   1.309 104.101
   42GLN     BB 4722   1.786   1.140 104.327
   43THR     BB 4723   1.534   0.926 104.501
   44SER     BB 4724   1.256   0.784 104.291
   45GLY     BB 4725   1.376   0.926 103.965
   46GLU     BB 4726   1.379   1.103 103.638
   47THR     BB 4727   1.313   1.431 103.814
   48THR     BB 4728   1.235   1.400 104.183
   49HIS     BB 4729   1.309   1.561 104.515
   50PTH     BB 4730   1.501   1.852 104.667
   51PRO     BB 4731   1.385   2.211 104.637
   52LYS     BB 4732   1.137   2.360 104.887
   53PRO     BB 4733   0.817   2.559 104.835
   54ALA     BB 4734   0.923   2.919 104.756
   55VAL     BB 4735   0.906   3.125 105.077
   56GLY     BB 4736   0.630   3.272 105.298
   57GLU     BB 4737   0.760   3.423 105.629
   58GLU     BB 4738   0.893   3.754 105.492
   59LYS     BB 4739   0.853   3.781 105.111
   60SER     BB 4740   0.596   4.053 105.086
   61ILE     BB 4741   0.622   4.394 105.243
   62LYS     BB 4742   0.408   4.676 105.144
   63ALA     BB 4743   0.170   4.808 105.395
   64PHE     BB 4744  -0.115   4.922 105.603
   65LYS     BB 4745  -0.011   5.163 105.881
   66GLU     BB 4746  -0.152   5.520 105.880
   67PTH     BB 4747  -0.152   5.853 105.707
   68PRO     BB 4748  -0.405   6.116 105.836
   69LYS     BB 4749  -0.567   6.017 106.164
   70GLN     BB 4750  -0.914   6.178 106.223
   71LYS     BB 4751  -1.148   6.173 105.910
   72LEU     BB 4752  -0.999   5.992 105.617
   73ASP     BB 4753  -1.156   5.935 105.278
   74PRO     BB 4754  -1.053   6.221 105.039
   75ALA     BB 4755  -1.190   6.496 105.255
   76ALA     BB 4756  -1.248   6.835 105.122
   77SER     BB 4757  -0.910   6.929 104.985
   78LEU     BB 4758  -0.733   7.218 105.160
   79THR     BB 4759  -0.887   7.206 105.494
   80GLY     BB 4760  -1.205   7.043 105.579
   81SER     BB 4761  -1.366   6.742 105.715
   82LYS     BB 4762  -1.691   6.593 105.610
   83ARG     BB 4763  -1.853   6.753 105.299
   84ARG     BB 4764  -2.236   6.759 105.258
   85PRO     BB 4765  -2.421   6.451 105.392
   86ARG     BB 4766  -2.692   6.304 105.157
   87PTH     BB 4767  -2.876   5.952 105.186
   88PRO     BB 4768  -3.214   6.035 105.343
   89LYS     BB 4769  -3.552   6.195 105.279
   90GLU     BB 4770  -3.733   6.184 105.622
   91LYS     BB 4771  -3.799   6.430 105.902
   92ALA     BB 4772  -3.553   6.525 106.175
   93GLN     BB 4773  -3.277   6.762 106.278
   94ALA     BB 4774  -3.008   6.903 106.037
   95LEU     BB 4775  -2.659   6.735 106.052
   96GLU     BB 4776  -2.696   6.543 106.365
   97ASP     BB 4777  -2.841   6.435 106.691
   98LEU     BB 4778  -2.601   6.502 106.978
   99ALA     BB 4779  -2.261   6.480 106.816
  100GLY     BB 4780  -2.174   6.127 106.922
  101PHE     BB 4781  -1.842   5.989 106.818
  102LYS     BB 4782  -1.647   6.301 106.735
  103GLU     BB 4783  -1.516   6.362 106.381
  104LEU     BB 4784  -1.336   6.694 106.310
  105PHE     BB 4785  -1.090   6.797 106.574
  106GLN     BB 4786  -0.972   6.691 106.918
  107PTH     BB 4787  -0.699   6.883 107.118
  108PRO     BB 4788  -0.668   7.226 106.947
  109GLY     BB 4789  -0.579   7.127 106.593
  110HIS     BB 4790  -0.624   7.350 106.292
  111THR     BB 4791  -0.995   7.388 106.361
  112GLU     BB 4792  -1.221   7.287 106.074
  113GLU     BB 4793  -1.218   7.583 105.834
  114SER     BB 4794  -0.852   7.685 105.839
  115THR     BB 4795  -0.536   7.656 105.634
  116THR     BB 4796  -0.406   8.003 105.561
  117ASP     BB 4797  -0.029   7.971 105.637
  118GLU     BB 4798   0.117   7.650 105.487
  119LYS     BB 4799  -0.081   7.565 105.168
  120THR     BB 4800  -0.221   7.868 104.990
    1ILE     BB 4801   6.622   9.541  88.720
    2PRO     BB 4802   6.547   9.871  88.537
    3CYS     BB 4803   6.617   9.866  88.165
    4LYS     BB 4804   6.618   9.525  87.996
    5PSE     BB 4805   6.296   9.346  87.907
    6PRO     BB 4806   6.040   9.523  87.692
    7GLN     BB 4807   6.025   9.877  87.553
    8PRO     BB 4808   6.332  10.057  87.670
    9ASP     BB 4809   6.546  10.309  87.509
   10PRO     BB 4810   6.542  10.310  87.129
   11VAL     BB 4811   6.261  10.120  86.973
   12ASP     BB 4812   6.139  10.291  86.659
   13PTH     BB 4813   6.116  10.140  86.312
   14PRO     BB 4814   6.321  10.325  86.054
   15THR     BB 4815   6.207  10.557  85.777
   16SER     BB 4816   6.096  10.313  85.507
   17THR     BB 4817   6.132  10.178  85.157
   18LYS     BB 4818   6.257  10.395  84.873
   19GLN     BB 4819   6.068  10.328  84.546
   20ARG     BB 4820   5.819  10.246  84.270
   21PRO     BB 4821   5.741   9.972  84.016
   22LYS     BB 4822   5.735   9.640  83.835
   23THR     BB 4823   6.037   9.435  83.747
   24SER     BB 4824   6.348   9.402  83.955
   25LEU     BB 4825   6.594   9.365  84.243
   26ARG     BB 4826   6.875   9.111  84.186
   27LYS     BB 4827   7.197   9.076  83.985
   28VAL     BB 4828   7.518   8.979  84.167
   29ASP     BB 4829   7.421   8.824  84.504
   30VAL     BB 4830   7.545   8.463  84.533
   31LYS     BB 4831   7.509   8.271  84.208
   32GLU     BB 4832   7.239   8.411  83.973
   33GLU     BB 4833   7.386   8.547  83.648
   34LEU     BB 4834   7.749   8.651  83.643
   35LEU     BB 4835   8.024   8.633  83.899
   36ALA     BB 4836   8.097   8.270  83.983
   37VAL     BB 4837   8.024   8.004  83.723
   38ARG     BB 4838   8.126   8.078  83.367
   39LYS     BB 4839   8.177   8.409  83.196
   40LEU     BB 4840   8.429   8.564  82.968
   41PTH     BB 4841   8.491   8.940  82.964
   42GLN     BB 4842   8.866   9.033  82.940
   43THR     BB 4843   9.086   8.720  82.936
   44SER     BB 4844   9.008   8.455  83.193
   45GLY     BB 4845   8.743   8.228  83.338
   46GLU     BB 4846   8.615   8.340  83.677
   47THR     BB 4847   8.603   8.709  83.588
   48THR     BB 4848   8.924   8.905  83.553
   49HIS     BB 4849   9.288   8.982  83.471
   50PTH     BB 4850   9.615   9.061  83.289
   51PRO     BB 4851   9.846   9.358  83.231
   52LYS     BB 4852  10.205   9.459  83.303
   53PRO     BB 4853  10.416   9.775  83.326
   54ALA     BB 4854  10.557   9.853  82.976
   55VAL     BB 4855  10.798   9.574  82.878
   56GLY     BB 4856  10.982   9.651  83.200
   57GLU     BB 4857  10.995   9.995  83.351
   58GLU     BB 4858  10.817  10.313  83.282
   59LYS     BB 4859  10.822  10.684  83.363
   60SER     BB 4860  11.145  10.820  83.484
   61ILE     BB 4861  11.466  10.965  83.601
   62LYS     BB 4862  11.545  10.894  83.966
   63ALA     BB 4863  11.897  10.734  83.916
   64PHE     BB 4864  12.183  10.956  83.812
   65LYS     BB 4865  12.483  11.000  84.027
   66GLU     BB 4866  12.861  11.027  84.021
   67PTH     BB 4867  13.037  11.287  83.808
   68PRO     BB 4868  13.363  11.405  83.969
   69LYS     BB 4869  13.654  11.164  83.985
   70GLN     BB 4870  14.019  11.249  83.926
   71LYS     BB 4871  14.376  11.252  84.068
   72LEU     BB 4872  14.412  11.429  84.409
   73ASP     BB 4873  14.058  11.504  84.522
   74PRO     BB 4874  13.799  11.690  84.324
   75ALA     BB 4875  13.648  11.922  84.570
   76ALA     BB 4876  13.756  12.280  84.604
   77SER     BB 4877  13.635  12.305  84.967
   78LEU     BB 4878  13.661  12.666  85.087
   79THR     BB 4879  13.938  12.783  84.864
   80GLY     BB 4880  14.242  12.603  84.992
   81SER     BB 4881  14.163  12.291  85.177
   82LYS     BB 4882  14.196  12.001  84.941
   83ARG     BB 4883  13.998  11.707  85.078
   84ARG     BB 4884  14.136  11.348  85.108
   85PRO     BB 4885  14.503  11.276  85.027
   86ARG     BB 4886  14.858  11.136  85.058
   87PTH     BB 4887  15.072  10.863  85.218
   88PRO     BB 4888  15.450  10.835  85.163
   89LYS     BB 4889  15.657  10.521  85.117
   90GLU     BB 4890  16.006  10.494  85.269
   91LYS     BB 4891  16.350  10.593  85.403
   92ALA     BB 4892  16.409  10.940  85.258
   93GLN     BB 4893  16.433  10.993  84.882
   94ALA     BB 4894  16.087  10.859  84.802
   95LEU     BB 4895  15.780  10.994  84.626
   96GLU     BB 4896  15.674  10.973  84.264
   97ASP     BB 4897  15.461  11.095  83.975
   98LEU     BB 4898  15.152  11.145  83.760
   99ALA     BB 4899  15.276  11.324  83.451
  100GLY     BB 4900  15.125  11.128  83.166
  101PHE     BB 4901  14.822  11.249  82.979
  102LYS     BB 4902  14.878  11.627  82.954
  103GLU     BB 4903  14.937  11.772  83.315
  104LEU     BB 4904  14.707  11.601  83.578
  105PHE     BB 4905  14.367  11.496  83.425
  106GLN     BB 4906  14.220  11.756  83.177
  107PTH     BB 4907  14.161  12.108  83.336
  108PRO     BB 4908  14.511  12.193  83.473
  109GLY     BB 4909  14.521  12.179  83.846
  110HIS     BB 4910  14.297  11.908  83.983
  111THR     BB 4911  14.259  12.073  84.318
  112GLU     BB 4912  14.308  12.417  84.459
  113GLU     BB 4913  14.396  12.784  84.466
  114SER     BB 4914  14.488  13.004  84.768
  115THR     BB 4915  14.649  13.309  84.933
  116THR     BB 4916  14.483  13.625  85.062
  117ASP     BB 4917  14.164  13.687  84.861
  118GLU     BB 4918  14.109  13.420  84.599
  119LYS     BB 4919  13.753  13.313  84.549
  120THR     BB 4920  13.524  13.583  84.695
    1ILE     BB 4921  14.675  18.476 101.552
    2PRO     BB 4922  14.650  18.291 101.244
    3CYS     BB 4923  14.646  18.098 100.933
    4LYS     BB 4924  14.481  17.833 100.736
    5PSE     BB 4925  14.161  17.630 100.743
    6PRO     BB 4926  13.847  17.824 100.839
    7GLN     BB 4927  13.672  17.990 100.544
    8PRO     BB 4928  13.885  18.287 100.444
    9ASP     BB 4929  13.715  18.615 100.540
   10PRO     BB 4930  13.343  18.547 100.478
   11VAL     BB 4931  13.269  18.403 100.130
   12ASP     BB 4932  13.040  18.420  99.819
   13PTH     BB 4933  12.863  18.361  99.482
   14PRO     BB 4934  12.645  18.617  99.306
   15THR     BB 4935  12.264  18.602  99.326
   16SER     BB 4936  12.206  18.227  99.282
   17THR     BB 4937  12.423  18.118  98.988
   18LYS     BB 4938  12.406  18.366  98.700
   19GLN     BB 4939  12.236  18.242  98.375
   20ARG     BB 4940  12.091  18.090  98.053
   21PRO     BB 4941  11.977  18.013  97.695
   22LYS     BB 4942  12.118  17.965  97.342
   23THR     BB 4943  12.420  17.735  97.387
   24SER     BB 4944  12.746  17.906  97.298
   25LEU     BB 4945  13.062  17.751  97.447
   26ARG     BB 4946  13.249  17.573  97.168
   27LYS     BB 4947  13.443  17.741  96.887
   28VAL     BB 4948  13.794  17.869  96.907
   29ASP     BB 4949  14.065  17.718  97.116
   30VAL     BB 4950  14.270  17.433  96.966
   31LYS     BB 4951  14.052  17.139  96.884
   32GLU     BB 4952  13.689  17.171  96.982
   33GLU     BB 4953  13.359  16.978  96.963
   34LEU     BB 4954  13.412  16.614  96.835
   35LEU     BB 4955  13.780  16.550  96.772
   36ALA     BB 4956  13.947  16.614  96.452
   37VAL     BB 4957  13.983  16.627  96.084
   38ARG     BB 4958  13.738  16.740  95.823
   39LYS     BB 4959  13.552  17.062  95.763
   40LEU     BB 4960  13.623  17.432  95.815
   41PTH     BB 4961  13.557  17.663  95.522
   42GLN     BB 4962  13.716  17.604  95.180
   43THR     BB 4963  13.990  17.457  94.962
   44SER     BB 4964  14.264  17.305  95.178
   45GLY     BB 4965  14.042  17.204  95.467
   46GLU     BB 4966  14.230  17.157  95.794
   47THR     BB 4967  14.268  17.529  95.849
   48THR     BB 4968  14.209  17.757  95.551
   49HIS     BB 4969  14.317  17.924  95.224
   50PTH     BB 4970  14.396  18.014  94.858
   51PRO     BB 4971  14.561  18.060  94.518
   52LYS     BB 4972  14.562  18.370  94.300
   53PRO     BB 4973  14.886  18.402  94.098
   54ALA     BB 4974  15.031  18.732  94.222
   55VAL     BB 4975  14.910  19.085  94.246
   56GLY     BB 4976  15.145  19.173  93.969
   57GLU     BB 4977  15.361  19.474  93.977
   58GLU     BB 4978  15.270  19.627  94.304
   59LYS     BB 4979  15.380  19.984  94.370
   60SER     BB 4980  15.631  20.070  94.102
   61ILE     BB 4981  15.801  20.387  93.994
   62LYS     BB 4982  15.710  20.734  93.875
   63ALA     BB 4983  15.945  21.009  93.993
   64PHE     BB 4984  16.273  21.199  93.968
   65LYS     BB 4985  16.389  21.562  93.956
   66GLU     BB 4986  16.750  21.689  93.965
   67PTH     BB 4987  16.868  21.819  94.304
   68PRO     BB 4988  17.190  22.023  94.237
   69LYS     BB 4989  17.449  21.813  94.075
   70GLN     BB 4990  17.666  21.965  93.815
   71LYS     BB 4991  18.024  22.064  93.842
   72LEU     BB 4992  18.282  21.904  94.052
   73ASP     BB 4993  18.190  21.867  94.408
   74PRO     BB 4994  17.866  21.717  94.545
   75ALA     BB 4995  17.647  21.807  94.841
   76ALA     BB 4996  17.345  22.020  94.775
   77SER     BB 4997  17.187  22.355  94.693
   78LEU     BB 4998  17.213  22.713  94.778
   79THR     BB 4999  17.469  22.965  94.690
   80GLY     BB 5000  17.764  22.910  94.468
   81SER     BB 5001  18.134  22.840  94.470
   82LYS     BB 5002  18.309  22.538  94.332
   83ARG     BB 5003  18.607  22.368  94.487
   84ARG     BB 5004  18.816  22.058  94.459
   85PRO     BB 5005  18.857  21.742  94.257
   86ARG     BB 5006  18.953  21.674  93.898
   87PTH     BB 5007  19.309  21.597  93.781
   88PRO     BB 5008  19.572  21.871  93.804
   89LYS     BB 5009  19.913  22.027  93.791
   90GLU     BB 5010  20.197  21.920  93.563
   91LYS     BB 5011  20.330  21.847  93.216
   92ALA     BB 5012  20.476  22.132  93.030
   93GLN     BB 5013  20.438  22.426  92.805
   94ALA     BB 5014  20.074  22.388  92.721
   95LEU     BB 5015  19.717  22.314  92.648
   96GLU     BB 5016  19.568  21.969  92.602
   97ASP     BB 5017  19.188  21.982  92.663
   98LEU     BB 5018  19.070  22.305  92.841
   99ALA     BB 5019  19.054  22.519  92.528
  100GLY     BB 5020  18.919  22.266  92.274
  101PHE     BB 5021  18.600  22.088  92.389
  102LYS     BB 5022  18.432  22.315  92.643
  103GLU     BB 5023  18.369  22.267  93.017
  104LEU     BB 5024  18.051  22.148  93.182
  105PHE     BB 5025  17.676  22.141  93.187
  106GLN     BB 5026  17.409  22.377  93.050
  107PTH     BB 5027  17.493  22.596  92.741
  108PRO     BB 5028  17.876  22.620  92.735
  109GLY     BB 5029  17.996  22.720  93.078
  110HIS     BB 5030  17.743  22.854  93.331
  111THR     BB 5031  17.863  22.610  93.586
  112GLU     BB 5032  18.240  22.625  93.659
  113GLU     BB 5033  18.282  22.955  93.850
  114SER     BB 5034  17.933  23.013  93.987
  115THR     BB 5035  17.635  23.205  93.872
  116THR     BB 5036  17.452  23.310  94.187
  117ASP     BB 5037  17.169  23.542  94.066
  118GLU     BB 5038  16.980  23.342  93.797
  119LYS     BB 5039  16.816  23.045  93.976
  120THR     BB 5040  16.908  23.067  94.341
    1ILE     BB 5041  11.113  17.191  96.184
    2PRO     BB 5042  10.937  16.995  96.459
    3CYS     BB 5043  11.196  16.850  96.703
    4LYS     BB 5044  11.410  16.578  96.538
    5PSE     BB 5045  11.470  16.608  96.160
    6PRO     BB 5046  11.802  16.776  96.065
    7GLN     BB 5047  12.144  16.617  96.133
    8PRO     BB 5048  12.434  16.855  96.076
    9ASP     BB 5049  12.758  17.017  96.180
   10PRO     BB 5050  12.943  16.786  96.425
   11VAL     BB 5051  13.204  16.609  96.212
   12ASP     BB 5052  13.459  16.331  96.231
   13PTH     BB 5053  13.378  15.983  96.370
   14PRO     BB 5054  13.614  15.965  96.666
   15THR     BB 5055  13.976  15.997  96.532
   16SER     BB 5056  13.966  15.702  96.289
   17THR     BB 5057  13.779  15.414  96.457
   18LYS     BB 5058  13.838  15.397  96.833
   19GLN     BB 5059  13.798  15.058  96.995
   20ARG     BB 5060  13.793  14.718  96.821
   21PRO     BB 5061  13.857  14.412  97.041
   22LYS     BB 5062  14.015  14.074  96.949
   23THR     BB 5063  13.759  13.950  96.693
   24SER     BB 5064  13.443  13.851  96.880
   25LEU     BB 5065  13.336  14.011  97.196
   26ARG     BB 5066  13.539  14.048  97.518
   27LYS     BB 5067  13.409  14.218  97.832
   28VAL     BB 5068  13.063  14.347  97.784
   29ASP     BB 5069  12.785  14.210  97.970
   30VAL     BB 5070  12.669  13.855  97.903
   31LYS     BB 5071  12.889  13.748  97.612
   32GLU     BB 5072  12.730  13.614  97.304
   33GLU     BB 5073  12.677  13.235  97.324
   34LEU     BB 5074  12.777  13.073  97.655
   35LEU     BB 5075  12.794  13.227  98.005
   36ALA     BB 5076  12.680  12.960  98.245
   37VAL     BB 5077  12.921  12.675  98.323
   38ARG     BB 5078  13.221  12.830  98.500
   39LYS     BB 5079  13.223  13.206  98.525
   40LEU     BB 5080  13.412  13.446  98.736
   41PTH     BB 5081  13.651  13.324  99.003
   42GLN     BB 5082  13.518  13.154  99.317
   43THR     BB 5083  13.201  12.950  99.306
   44SER     BB 5084  12.944  12.998  99.039
   45GLY     BB 5085  12.703  13.048  98.755
   46GLU     BB 5086  12.637  13.408  98.654
   47THR     BB 5087  12.799  13.558  98.962
   48THR     BB 5088  13.019  13.549  99.268
   49HIS     BB 5089  12.965  13.458  99.635
   50PTH     BB 5090  12.973  13.409 100.017
   51PRO     BB 5091  12.726  13.551 100.275
   52LYS     BB 5092  12.673  13.469 100.641
   53PRO     BB 5093  12.427  13.497 100.916
   54ALA     BB 5094  12.311  13.466 101.268
   55VAL     BB 5095  12.526  13.302 101.521
   56GLY     BB 5096  12.672  13.620 101.654
   57GLU     BB 5097  13.017  13.632 101.807
   58GLU     BB 5098  13.091  14.002 101.799
   59LYS     BB 5099  12.813  14.256 101.811
   60SER     BB 5100  12.794  14.369 102.171
   61ILE     BB 5101  12.697  14.359 102.535
   62LYS     BB 5102  12.541  14.670 102.684
   63ALA     BB 5103  12.502  14.666 103.062
   64PHE     BB 5104  12.353  14.725 103.406
   65LYS     BB 5105  12.566  14.723 103.722
   66GLU     BB 5106  12.785  14.985 103.885
   67PTH     BB 5107  12.826  15.290 104.101
   68PRO     BB 5108  12.767  15.289 104.471
   69LYS     BB 5109  12.611  15.155 104.783
   70GLN     BB 5110  12.271  15.310 104.836
   71LYS     BB 5111  12.145  15.547 104.574
   72LEU     BB 5112  12.257  15.673 104.244
   73ASP     BB 5113  11.993  15.898 104.090
   74PRO     BB 5114  12.014  16.269 104.033
   75ALA     BB 5115  12.335  16.411 104.179
   76ALA     BB 5116  12.585  16.149 104.079
   77SER     BB 5117  12.860  16.233 104.323
   78LEU     BB 5118  12.964  15.905 104.486
   79THR     BB 5119  12.676  15.850 104.719
   80GLY     BB 5120  12.420  16.092 104.593
   81SER     BB 5121  12.065  16.194 104.600
   82LYS     BB 5122  11.721  16.065 104.644
   83ARG     BB 5123  11.512  15.755 104.690
   84ARG     BB 5124  11.305  15.496 104.877
   85PRO     BB 5125  11.033  15.506 105.148
   86ARG     BB 5126  10.773  15.451 105.428
   87PTH     BB 5127  10.423  15.586 105.503
   88PRO     BB 5128  10.105  15.445 105.662
   89LYS     BB 5129   9.735  15.482 105.602
   90GLU     BB 5130   9.482  15.623 105.852
   91LYS     BB 5131   9.596  15.847 106.145
   92ALA     BB 5132   9.967  15.758 106.163
   93GLN     BB 5133  10.308  15.602 106.233
   94ALA     BB 5134  10.435  15.266 106.103
   95LEU     BB 5135  10.760  15.080 106.016
   96GLU     BB 5136  11.093  14.878 106.007
   97ASP     BB 5137  11.404  14.648 106.022
   98LEU     BB 5138  11.760  14.508 105.971
   99ALA     BB 5139  11.941  14.302 106.234
  100GLY     BB 5140  12.206  14.048 106.135
  101PHE     BB 5141  12.222  14.004 105.757
  102LYS     BB 5142  12.405  14.270 105.560
  103GLU     BB 5143  12.271  14.622 105.489
  104LEU     BB 5144  12.356  14.982 105.402
  105PHE     BB 5145  12.686  15.159 105.455
  106GLN     BB 5146  12.974  15.034 105.668
  107PTH     BB 5147  13.171  15.242 105.924
  108PRO     BB 5148  13.172  15.611 105.833
  109GLY     BB 5149  12.962  15.672 105.531
  110HIS     BB 5150  12.770  15.935 105.349
  111THR     BB 5151  12.471  15.722 105.259
  112GLU     BB 5152  12.172  15.905 105.111
  113GLU     BB 5153  12.244  16.278 105.141
  114SER     BB 5154  12.563  16.398 104.976
  115THR     BB 5155  12.933  16.387 104.910
  116THR     BB 5156  13.074  16.648 104.674
  117ASP     BB 5157  13.369  16.858 104.790
  118GLU     BB 5158  13.657  16.927 104.547
  119LYS     BB 5159  13.517  16.933 104.189
  120THR     BB 5160  13.170  17.090 104.204
    1ILE     BB 5161   0.073   4.752  79.213
    2PRO     BB 5162   0.249   4.526  79.460
    3CYS     BB 5163   0.040   4.371  79.735
    4LYS     BB 5164  -0.265   4.166  79.643
    5PSE     BB 5165  -0.393   4.235  79.289
    6PRO     BB 5166  -0.136   4.183  79.012
    7GLN     BB 5167   0.220   4.060  79.046
    8PRO     BB 5168   0.273   3.907  79.388
    9ASP     BB 5169   0.481   3.971  79.696
   10PRO     BB 5170   0.552   3.645  79.881
   11VAL     BB 5171   0.714   3.312  79.966
   12ASP     BB 5172   0.662   3.013  80.199
   13PTH     BB 5173   0.880   2.947  80.508
   14PRO     BB 5174   1.221   3.087  80.400
   15THR     BB 5175   1.337   3.107  80.039
   16SER     BB 5176   1.118   2.882  79.826
   17THR     BB 5177   1.036   2.560  80.007
   18LYS     BB 5178   1.287   2.464  80.271
   19GLN     BB 5179   1.181   2.370  80.621
   20ARG     BB 5180   0.861   2.263  80.792
   21PRO     BB 5181   0.565   2.018  80.808
   22LYS     BB 5182   0.203   1.882  80.816
   23THR     BB 5183  -0.161   1.762  80.863
   24SER     BB 5184  -0.534   1.689  80.926
   25LEU     BB 5185  -0.910   1.621  80.892
   26ARG     BB 5186  -1.104   1.445  81.175
   27LYS     BB 5187  -1.080   1.603  81.528
   28VAL     BB 5188  -1.143   1.981  81.513
   29ASP     BB 5189  -1.312   2.056  81.177
   30VAL     BB 5190  -1.671   2.176  81.222
   31LYS     BB 5191  -1.860   2.016  81.505
   32GLU     BB 5192  -1.705   1.725  81.693
   33GLU     BB 5193  -1.674   1.389  81.533
   34LEU     BB 5194  -1.904   1.156  81.350
   35LEU     BB 5195  -2.277   1.237  81.341
   36ALA     BB 5196  -2.294   1.580  81.509
   37VAL     BB 5197  -2.292   1.614  81.886
   38ARG     BB 5198  -2.119   1.298  82.011
   39LYS     BB 5199  -1.782   1.288  82.178
   40LEU     BB 5200  -1.680   1.214  82.527
   41PTH     BB 5201  -1.511   1.157  82.854
   42GLN     BB 5202  -1.670   1.239  83.189
   43THR     BB 5203  -2.043   1.218  83.241
   44SER     BB 5204  -2.205   1.192  82.896
   45GLY     BB 5205  -2.268   1.367  82.565
   46GLU     BB 5206  -2.147   1.726  82.519
   47THR     BB 5207  -1.941   1.699  82.835
   48THR     BB 5208  -2.097   1.806  83.156
   49HIS     BB 5209  -1.929   2.040  83.402
   50PTH     BB 5210  -1.698   1.859  83.636
   51PRO     BB 5211  -1.758   1.511  83.768
   52LYS     BB 5212  -2.044   1.492  84.013
   53PRO     BB 5213  -2.089   1.452  84.381
   54ALA     BB 5214  -2.234   1.698  84.628
   55VAL     BB 5215  -2.194   1.951  84.901
   56GLY     BB 5216  -1.942   1.962  85.173
   57GLU     BB 5217  -1.572   1.984  85.189
   58GLU     BB 5218  -1.480   2.319  85.044
   59LYS     BB 5219  -1.786   2.478  84.862
   60SER     BB 5220  -2.015   2.476  85.168
   61ILE     BB 5221  -1.889   2.496  85.524
   62LYS     BB 5222  -1.635   2.713  85.688
   63ALA     BB 5223  -1.696   2.895  86.008
   64PHE     BB 5224  -1.859   3.085  86.289
   65LYS     BB 5225  -1.882   3.377  86.527
   66GLU     BB 5226  -1.696   3.588  86.785
   67PTH     BB 5227  -1.830   3.789  87.083
   68PRO     BB 5228  -1.696   4.092  87.274
   69LYS     BB 5229  -1.705   4.140  87.656
   70GLN     BB 5230  -2.024   3.974  87.787
   71LYS     BB 5231  -2.341   3.950  87.575
   72LEU     BB 5232  -2.613   4.220  87.572
   73ASP     BB 5233  -2.471   4.563  87.471
   74PRO     BB 5234  -2.120   4.522  87.333
   75ALA     BB 5235  -1.841   4.765  87.344
   76ALA     BB 5236  -1.487   4.640  87.380
   77SER     BB 5237  -1.360   4.978  87.502
   78LEU     BB 5238  -1.555   5.060  87.816
   79THR     BB 5239  -1.688   4.728  87.939
   80GLY     BB 5240  -2.042   4.746  87.821
   81SER     BB 5241  -2.231   4.479  87.995
   82LYS     BB 5242  -2.555   4.653  88.089
   83ARG     BB 5243  -2.576   4.989  87.916
   84ARG     BB 5244  -2.847   5.092  87.667
   85PRO     BB 5245  -3.209   5.100  87.799
   86ARG     BB 5246  -3.575   5.126  87.909
   87PTH     BB 5247  -3.772   5.371  88.124
   88PRO     BB 5248  -4.147   5.341  88.166
   89LYS     BB 5249  -4.521   5.392  88.207
   90GLU     BB 5250  -4.571   5.723  88.406
   91LYS     BB 5251  -4.296   5.793  88.665
   92ALA     BB 5252  -4.141   5.457  88.734
   93GLN     BB 5253  -3.775   5.409  88.814
   94ALA     BB 5254  -3.841   5.319  89.168
   95LEU     BB 5255  -3.928   5.116  89.469
   96GLU     BB 5256  -3.666   4.845  89.441
   97ASP     BB 5257  -3.462   4.860  89.118
   98LEU     BB 5258  -3.101   4.743  89.100
   99ALA     BB 5259  -3.063   4.500  89.389
  100GLY     BB 5260  -3.403   4.343  89.443
  101PHE     BB 5261  -3.648   4.248  89.166
  102LYS     BB 5262  -3.397   4.180  88.887
  103GLU     BB 5263  -3.060   4.032  88.988
  104LEU     BB 5264  -2.718   4.189  88.975
  105PHE     BB 5265  -2.540   4.365  88.695
  106GLN     BB 5266  -2.367   4.128  88.441
  107PTH     BB 5267  -2.137   3.837  88.537
  108PRO     BB 5268  -2.180   3.806  88.924
  109GLY     BB 5269  -2.128   4.159  89.057
  110HIS     BB 5270  -1.865   4.353  88.862
  111THR     BB 5271  -1.859   4.495  88.506
  112GLU     BB 5272  -2.076   4.802  88.464
  113GLU     BB 5273  -2.068   5.115  88.256
  114SER     BB 5274  -1.737   5.270  88.367
  115THR     BB 5275  -1.474   5.008  88.458
  116THR     BB 5276  -1.157   5.170  88.319
  117ASP     BB 5277  -0.861   4.972  88.458
  118GLU     BB 5278  -0.965   4.603  88.485
  119LYS     BB 5279  -1.143   4.512  88.159
  120THR     BB 5280  -1.001   4.734  87.884
    1ILE     BB 5281   2.593   3.157  90.961
    2PRO     BB 5282   2.593   3.161  91.338
    3CYS     BB 5283   2.251   3.142  91.510
    4LYS     BB 5284   1.964   3.311  91.326
    5PSE     BB 5285   1.895   3.237  90.956
    6PRO     BB 5286   1.613   2.979  90.913
    7GLN     BB 5287   1.531   2.689  91.146
    8PRO     BB 5288   1.643   2.781  91.496
    9ASP     BB 5289   1.945   2.631  91.678
   10PRO     BB 5290   1.938   2.270  91.543
   11VAL     BB 5291   1.582   2.138  91.613
   12ASP     BB 5292   1.429   1.906  91.879
   13PTH     BB 5293   1.360   1.584  92.070
   14PRO     BB 5294   1.058   1.605  92.298
   15THR     BB 5295   0.746   1.414  92.260
   16SER     BB 5296   0.515   1.616  92.041
   17THR     BB 5297   0.188   1.415  92.062
   18LYS     BB 5298   0.150   1.198  92.371
   19GLN     BB 5299  -0.061   1.269  92.679
   20ARG     BB 5300  -0.097   1.346  93.046
   21PRO     BB 5301  -0.260   1.630  93.228
   22LYS     BB 5302  -0.583   1.821  93.195
   23THR     BB 5303  -0.496   2.182  93.274
   24SER     BB 5304  -0.133   2.242  93.213
   25LEU     BB 5305   0.046   2.554  93.307
   26ARG     BB 5306   0.067   2.885  93.107
   27LYS     BB 5307  -0.032   3.205  93.293
   28VAL     BB 5308   0.004   3.162  93.673
   29ASP     BB 5309   0.012   3.498  93.851
   30VAL     BB 5310  -0.239   3.730  93.681
   31LYS     BB 5311  -0.562   3.544  93.604
   32GLU     BB 5312  -0.642   3.352  93.936
   33GLU     BB 5313  -0.649   3.595  94.235
   34LEU     BB 5314  -0.684   3.963  94.154
   35LEU     BB 5315  -0.575   4.307  94.247
   36ALA     BB 5316  -0.398   4.300  94.582
   37VAL     BB 5317  -0.543   4.136  94.882
   38ARG     BB 5318  -0.881   3.986  94.812
   39LYS     BB 5319  -0.946   3.613  94.825
   40LEU     BB 5320  -1.096   3.435  95.131
   41PTH     BB 5321  -0.901   3.154  95.279
   42GLN     BB 5322  -0.700   3.127  95.601
   43THR     BB 5323  -0.696   3.437  95.811
   44SER     BB 5324  -0.906   3.713  95.666
   45GLY     BB 5325  -0.739   3.844  95.360
   46GLU     BB 5326  -0.455   3.636  95.236
   47THR     BB 5327  -0.193   3.432  95.396
   48THR     BB 5328  -0.112   3.437  95.761
   49HIS     BB 5329  -0.142   3.112  95.959
   50PTH     BB 5330  -0.231   3.185  96.331
   51PRO     BB 5331  -0.375   3.537  96.331
   52LYS     BB 5332  -0.355   3.809  96.600
   53PRO     BB 5333  -0.078   3.676  96.822
   54ALA     BB 5334   0.137   3.568  97.111
   55VAL     BB 5335  -0.047   3.576  97.446
   56GLY     BB 5336   0.272   3.460  97.611
   57GLU     BB 5337   0.559   3.225  97.528
   58GLU     BB 5338   0.738   3.232  97.863
   59LYS     BB 5339   0.984   2.999  98.030
   60SER     BB 5340   1.141   3.078  98.367
   61ILE     BB 5341   1.382   3.147  98.651
   62LYS     BB 5342   1.753   3.206  98.600
   63ALA     BB 5343   1.939   3.487  98.776
   64PHE     BB 5344   2.183   3.774  98.816
   65LYS     BB 5345   2.377   3.905  99.117
   66GLU     BB 5346   2.699   3.947  99.326
   67PTH     BB 5347   3.007   3.746  99.232
   68PRO     BB 5348   3.314   3.661  99.437
   69LYS     BB 5349   3.320   3.730  99.807
   70GLN     BB 5350   3.226   4.060  99.959
   71LYS     BB 5351   3.036   4.388  99.933
   72LEU     BB 5352   3.236   4.693  99.803
   73ASP     BB 5353   3.311   4.618  99.436
   74PRO     BB 5354   3.399   4.253  99.375
   75ALA     BB 5355   3.720   4.090  99.269
   76ALA     BB 5356   3.859   3.883  99.544
   77SER     BB 5357   3.888   3.544  99.388
   78LEU     BB 5358   4.090   3.322  99.613
   79THR     BB 5359   4.369   3.515  99.769
   80GLY     BB 5360   4.324   3.886  99.778
   81SER     BB 5361   4.177   4.209  99.906
   82LYS     BB 5362   3.862   4.404  99.837
   83ARG     BB 5363   3.879   4.643  99.545
   84ARG     BB 5364   3.842   5.013  99.626
   85PRO     BB 5365   3.997   5.095  99.969
   86ARG     BB 5366   4.352   5.078 100.113
   87PTH     BB 5367   4.493   5.419 100.230
   88PRO     BB 5368   4.251   5.688 100.105
   89LYS     BB 5369   4.240   6.057 100.109
   90GLU     BB 5370   4.224   6.217 100.452
   91LYS     BB 5371   3.972   6.399 100.667
   92ALA     BB 5372   3.744   6.152 100.827
   93GLN     BB 5373   3.439   5.954 100.893
   94ALA     BB 5374   3.577   5.734 101.164
   95LEU     BB 5375   3.765   5.417 101.258
   96GLU     BB 5376   3.496   5.207 101.397
   97ASP     BB 5377   3.135   5.225 101.359
   98LEU     BB 5378   2.825   5.226 101.557
   99ALA     BB 5379   2.653   4.906 101.478
  100GLY     BB 5380   2.344   4.902 101.248
  101PHE     BB 5381   2.431   5.144 100.986
  102LYS     BB 5382   2.760   5.023 100.872
  103GLU     BB 5383   2.979   4.758 101.023
  104LEU     BB 5384   3.351   4.704 101.032
  105PHE     BB 5385   3.469   4.354 101.128
  106GLN     BB 5386   3.184   4.129 101.217
  107PTH     BB 5387   3.026   3.839 101.398
  108PRO     BB 5388   3.264   3.545 101.389
  109GLY     BB 5389   3.540   3.687 101.159
  110HIS     BB 5390   3.449   3.711 100.790
  111THR     BB 5391   3.715   3.957 100.682
  112GLU     BB 5392   3.749   4.019 100.314
  113GLU     BB 5393   3.876   3.739 100.104
  114SER     BB 5394   4.136   3.549 100.300
  115THR     BB 5395   4.085   3.179 100.244
  116THR     BB 5396   4.394   2.995 100.121
  117ASP     BB 5397   4.435   2.689 100.353
  118GLU     BB 5398   4.080   2.601 100.469
  119LYS     BB 5399   3.876   2.507 100.159
  120THR     BB 5400   3.883   2.738  99.859
    1ILE     BB 5401   7.173  19.176 117.241
    2PRO     BB 5402   7.185  19.118 116.871
    3CYS     BB 5403   7.100  19.310 116.557
    4LYS     BB 5404   6.763  19.235 116.396
    5PSE     BB 5405   6.596  18.944 116.585
    6PRO     BB 5406   6.596  18.984 116.965
    7GLN     BB 5407   6.542  19.325 117.122
    8PRO     BB 5408   6.724  19.596 116.936
    9ASP     BB 5409   7.066  19.752 116.968
   10PRO     BB 5410   7.030  20.124 116.899
   11VAL     BB 5411   6.696  20.303 116.871
   12ASP     BB 5412   6.695  20.685 116.886
   13PTH     BB 5413   6.724  21.067 116.899
   14PRO     BB 5414   6.450  21.208 116.675
   15THR     BB 5415   6.154  20.982 116.593
   16SER     BB 5416   5.893  21.233 116.473
   17THR     BB 5417   5.952  21.580 116.619
   18LYS     BB 5418   5.967  21.881 116.384
   19GLN     BB 5419   5.615  22.002 116.293
   20ARG     BB 5420   5.453  22.056 115.952
   21PRO     BB 5421   5.469  21.929 115.596
   22LYS     BB 5422   5.554  21.943 115.225
   23THR     BB 5423   5.535  21.602 115.046
   24SER     BB 5424   5.577  21.294 114.822
   25LEU     BB 5425   5.390  21.069 114.577
   26ARG     BB 5426   5.448  21.056 114.204
   27LYS     BB 5427   5.782  21.007 114.023
   28VAL     BB 5428   5.937  20.658 114.084
   29ASP     BB 5429   5.683  20.470 114.291
   30VAL     BB 5430   5.502  20.184 114.118
   31LYS     BB 5431   5.422  20.292 113.761
   32GLU     BB 5432   5.453  20.647 113.633
   33GLU     BB 5433   5.146  20.873 113.667
   34LEU     BB 5434   4.840  20.684 113.529
   35LEU     BB 5435   4.898  20.459 113.233
   36ALA     BB 5436   4.681  20.571 112.945
   37VAL     BB 5437   4.460  20.878 112.959
   38ARG     BB 5438   4.614  21.162 113.148
   39LYS     BB 5439   4.976  21.258 113.189
   40LEU     BB 5440   5.217  21.515 113.067
   41PTH     BB 5441   5.518  21.741 113.057
   42GLN     BB 5442   5.665  21.836 112.715
   43THR     BB 5443   5.458  21.764 112.405
   44SER     BB 5444   5.240  21.458 112.429
   45GLY     BB 5445   4.945  21.290 112.592
   46GLU     BB 5446   5.027  20.925 112.636
   47THR     BB 5447   5.374  20.952 112.782
   48THR     BB 5448   5.664  21.186 112.714
   49HIS     BB 5449   5.855  21.279 112.398
   50PTH     BB 5450   6.066  21.476 112.146
   51PRO     BB 5451   6.104  21.770 111.910
   52LYS     BB 5452   6.363  21.803 111.630
   53PRO     BB 5453   6.617  21.866 111.349
   54ALA     BB 5454   6.875  21.890 111.065
   55VAL     BB 5455   7.129  21.895 110.775
   56GLY     BB 5456   7.376  21.868 110.482
   57GLU     BB 5457   7.746  21.815 110.556
   58GLU     BB 5458   7.879  22.169 110.541
   59LYS     BB 5459   8.172  22.276 110.760
   60SER     BB 5460   8.528  22.353 110.864
   61ILE     BB 5461   8.903  22.308 110.862
   62LYS     BB 5462   9.135  22.229 110.585
   63ALA     BB 5463   9.314  21.967 110.401
   64PHE     BB 5464   9.459  21.925 110.053
   65LYS     BB 5465   9.399  22.272 109.896
   66GLU     BB 5466   9.511  22.565 110.118
   67PTH     BB 5467   9.849  22.727 110.052
   68PRO     BB 5468  10.042  22.485 109.827
   69LYS     BB 5469  10.075  22.134 109.937
   70GLN     BB 5470  10.188  21.791 109.861
   71LYS     BB 5471   9.972  21.499 109.745
   72LEU     BB 5472  10.162  21.230 109.552
   73ASP     BB 5473  10.432  21.098 109.793
   74PRO     BB 5474  10.479  21.283 110.127
   75ALA     BB 5475  10.831  21.253 110.257
   76ALA     BB 5476  11.173  21.251 110.415
   77SER     BB 5477  11.381  21.330 110.722
   78LEU     BB 5478  11.514  21.673 110.680
   79THR     BB 5479  11.300  21.901 110.471
   80GLY     BB 5480  11.311  21.687 110.158
   81SER     BB 5481  11.196  21.451 109.896
   82LYS     BB 5482  10.900  21.458 109.672
   83ARG     BB 5483  10.883  21.260 109.353
   84ARG     BB 5484  10.721  20.938 109.235
   85PRO     BB 5485  10.911  20.632 109.108
   86ARG     BB 5486  11.024  20.306 108.941
   87PTH     BB 5487  10.826  20.144 108.658
   88PRO     BB 5488  11.003  20.090 108.321
   89LYS     BB 5489  10.985  19.763 108.129
   90GLU     BB 5490  10.943  19.825 107.756
   91LYS     BB 5491  11.132  20.043 107.508
   92ALA     BB 5492  11.363  19.958 107.226
   93GLN     BB 5493  11.505  20.187 106.964
   94ALA     BB 5494  11.599  20.489 107.162
   95LEU     BB 5495  11.334  20.667 107.368
   96GLU     BB 5496  10.967  20.647 107.258
   97ASP     BB 5497  10.766  20.973 107.322
   98LEU     BB 5498  10.633  21.327 107.407
   99ALA     BB 5499  10.402  21.630 107.403
  100GLY     BB 5500  10.338  21.930 107.625
  101PHE     BB 5501  10.344  22.250 107.806
  102LYS     BB 5502  10.391  22.247 108.178
  103GLU     BB 5503  10.336  21.951 108.418
  104LEU     BB 5504  10.633  21.845 108.639
  105PHE     BB 5505  10.890  22.123 108.661
  106GLN     BB 5506  10.863  22.497 108.677
  107PTH     BB 5507  11.008  22.765 108.915
  108PRO     BB 5508  11.383  22.690 108.935
  109GLY     BB 5509  11.405  22.314 108.915
  110HIS     BB 5510  11.513  21.966 108.832
  111THR     BB 5511  11.291  21.708 109.001
  112GLU     BB 5512  11.407  21.651 109.358
  113GLU     BB 5513  11.465  21.907 109.624
  114SER     BB 5514  11.524  22.106 109.932
  115THR     BB 5515  11.477  22.425 110.123
  116THR     BB 5516  11.821  22.584 110.057
  117ASP     BB 5517  11.750  22.962 110.041
  118GLU     BB 5518  11.626  23.033 110.394
  119LYS     BB 5519  11.875  22.901 110.643
  120THR     BB 5520  11.721  22.859 110.985
    1ILE     BB 5521   1.943   5.609  83.496
    2PRO     BB 5522   1.937   5.776  83.155
    3CYS     BB 5523   2.137   6.095  83.123
    4LYS     BB 5524   2.463   6.133  83.315
    5PSE     BB 5525   2.600   5.790  83.421
    6PRO     BB 5526   2.503   5.511  83.177
    7GLN     BB 5527   2.425   5.577  82.811
    8PRO     BB 5528   2.558   5.916  82.707
    9ASP     BB 5529   2.303   6.152  82.553
   10PRO     BB 5530   2.441   6.265  82.216
   11VAL     BB 5531   2.809   6.252  82.119
   12ASP     BB 5532   2.910   6.497  81.845
   13PTH     BB 5533   3.067   6.805  81.682
   14PRO     BB 5534   3.220   6.685  81.353
   15THR     BB 5535   3.283   6.308  81.337
   16SER     BB 5536   3.414   6.237  81.688
   17THR     BB 5537   3.657   6.514  81.784
   18LYS     BB 5538   3.869   6.680  81.517
   19GLN     BB 5539   4.181   6.819  81.340
   20ARG     BB 5540   4.355   7.160  81.357
   21PRO     BB 5541   4.536   7.352  81.084
   22LYS     BB 5542   4.721   7.659  80.949
   23THR     BB 5543   4.865   7.840  81.242
   24SER     BB 5544   4.948   7.671  81.565
   25LEU     BB 5545   5.268   7.786  81.738
   26ARG     BB 5546   5.176   8.030  82.023
   27LYS     BB 5547   4.875   8.263  82.018
   28VAL     BB 5548   4.675   8.464  82.269
   29ASP     BB 5549   4.682   8.305  82.615
   30VAL     BB 5550   4.994   8.383  82.821
   31LYS     BB 5551   5.011   8.762  82.871
   32GLU     BB 5552   5.077   8.929  82.529
   33GLU     BB 5553   5.271   8.680  82.305
   34LEU     BB 5554   5.582   8.547  82.484
   35LEU     BB 5555   5.693   8.746  82.791
   36ALA     BB 5556   5.830   9.072  82.924
   37VAL     BB 5557   5.622   9.309  83.136
   38ARG     BB 5558   5.281   9.369  82.984
   39LYS     BB 5559   5.122   9.546  82.697
   40LEU     BB 5560   5.198   9.743  82.389
   41PTH     BB 5561   5.500   9.970  82.347
   42GLN     BB 5562   5.475  10.309  82.506
   43THR     BB 5563   5.587  10.416  82.851
   44SER     BB 5564   5.863  10.160  82.903
   45GLY     BB 5565   5.632   9.857  82.930
   46GLU     BB 5566   5.468   9.907  83.273
   47THR     BB 5567   5.160  10.040  83.104
   48THR     BB 5568   4.957  10.177  82.814
   49HIS     BB 5569   4.794  10.501  82.932
   50PTH     BB 5570   5.034  10.796  82.961
   51PRO     BB 5571   5.223  10.861  82.635
   52LYS     BB 5572   5.349  11.208  82.613
   53PRO     BB 5573   5.076  11.455  82.621
   54ALA     BB 5574   4.763  11.644  82.671
   55VAL     BB 5575   4.484  11.865  82.550
   56GLY     BB 5576   4.662  12.160  82.699
   57GLU     BB 5577   4.560  12.518  82.662
   58GLU     BB 5578   4.217  12.478  82.502
   59LYS     BB 5579   3.909  12.337  82.670
   60SER     BB 5580   3.594  12.552  82.713
   61ILE     BB 5581   3.269  12.731  82.815
   62LYS     BB 5582   2.956  12.919  82.940
   63ALA     BB 5583   2.642  13.108  83.058
   64PHE     BB 5584   2.315  13.286  83.157
   65LYS     BB 5585   2.017  13.482  83.307
   66GLU     BB 5586   2.072  13.732  83.593
   67PTH     BB 5587   1.940  14.081  83.516
   68PRO     BB 5588   1.560  14.050  83.458
   69LYS     BB 5589   1.385  14.386  83.398
   70GLN     BB 5590   1.561  14.641  83.618
   71LYS     BB 5591   1.796  14.600  83.912
   72LEU     BB 5592   1.867  14.325  84.157
   73ASP     BB 5593   1.704  14.002  84.269
   74PRO     BB 5594   1.582  13.759  83.997
   75ALA     BB 5595   1.255  13.644  84.145
   76ALA     BB 5596   0.913  13.741  84.261
   77SER     BB 5597   0.661  13.568  84.033
   78LEU     BB 5598   0.390  13.827  83.958
   79THR     BB 5599   0.373  14.014  84.288
   80GLY     BB 5600   0.690  14.213  84.276
   81SER     BB 5601   0.620  14.544  84.425
   82LYS     BB 5602   0.532  14.489  84.783
   83ARG     BB 5603   0.872  14.377  84.923
   84ARG     BB 5604   1.220  14.521  84.980
   85PRO     BB 5605   1.405  14.822  84.825
   86ARG     BB 5606   1.336  15.035  85.136
   87PTH     BB 5607   1.353  14.821  85.462
   88PRO     BB 5608   1.585  14.950  85.736
   89LYS     BB 5609   1.603  14.871  86.108
   90GLU     BB 5610   1.858  15.123  86.263
   91LYS     BB 5611   1.874  15.468  86.082
   92ALA     BB 5612   1.498  15.518  86.032
   93GLN     BB 5613   1.245  15.472  85.752
   94ALA     BB 5614   1.527  15.493  85.491
   95LEU     BB 5615   1.754  15.797  85.503
   96GLU     BB 5616   2.058  15.754  85.281
   97ASP     BB 5617   1.952  15.705  84.917
   98LEU     BB 5618   1.600  15.579  84.845
   99ALA     BB 5619   1.492  15.738  84.524
  100GLY     BB 5620   1.712  16.042  84.478
  101PHE     BB 5621   2.060  15.981  84.341
  102LYS     BB 5622   2.083  15.610  84.287
  103GLU     BB 5623   1.946  15.266  84.390
  104LEU     BB 5624   1.587  15.197  84.264
  105PHE     BB 5625   1.548  15.238  83.890
  106GLN     BB 5626   1.504  15.437  83.570
  107PTH     BB 5627   1.573  15.823  83.591
  108PRO     BB 5628   1.551  15.888  83.968
  109GLY     BB 5629   1.232  15.721  84.079
  110HIS     BB 5630   0.954  15.535  83.899
  111THR     BB 5631   0.943  15.265  84.153
  112GLU     BB 5632   0.978  15.098  84.493
  113GLU     BB 5633   0.624  15.092  84.630
  114SER     BB 5634   0.437  15.038  84.296
  115THR     BB 5635   0.276  15.101  83.966
  116THR     BB 5636   0.473  15.189  83.648
  117ASP     BB 5637   0.689  15.055  83.360
  118GLU     BB 5638   0.846  14.733  83.224
  119LYS     BB 5639   0.701  14.384  83.277
  120THR     BB 5640   0.478  14.098  83.384
    1ILE     BB 5641  11.954   4.810  93.399
    2PRO     BB 5642  12.050   4.868  93.764
    3CYS     BB 5643  12.098   4.554  93.980
    4LYS     BB 5644  11.913   4.265  93.819
    5PSE     BB 5645  11.547   4.347  93.745
    6PRO     BB 5646  11.446   4.405  93.384
    7GLN     BB 5647  11.571   4.162  93.116
    8PRO     BB 5648  11.870   3.992  93.264
    9ASP     BB 5649  12.234   4.088  93.236
   10PRO     BB 5650  12.282   4.138  92.858
   11VAL     BB 5651  12.036   3.943  92.650
   12ASP     BB 5652  12.060   3.624  92.451
   13PTH     BB 5653  12.120   3.252  92.399
   14PRO     BB 5654  12.012   3.101  92.726
   15THR     BB 5655  11.866   2.961  93.030
   16SER     BB 5656  12.033   2.915  93.359
   17THR     BB 5657  12.184   2.571  93.373
   18LYS     BB 5658  12.175   2.404  93.031
   19GLN     BB 5659  12.080   2.044  93.092
   20ARG     BB 5660  11.991   1.965  93.463
   21PRO     BB 5661  12.025   1.588  93.498
   22LYS     BB 5662  12.257   1.320  93.362
   23THR     BB 5663  12.126   1.005  93.530
   24SER     BB 5664  12.014   1.101  93.881
   25LEU     BB 5665  12.194   1.373  94.075
   26ARG     BB 5666  12.219   1.522  94.422
   27LYS     BB 5667  12.423   1.752  94.641
   28VAL     BB 5668  12.663   2.036  94.729
   29ASP     BB 5669  12.476   2.292  94.942
   30VAL     BB 5670  12.427   2.243  95.317
   31LYS     BB 5671  12.540   1.896  95.412
   32GLU     BB 5672  12.391   1.588  95.265
   33GLU     BB 5673  12.438   1.273  95.476
   34LEU     BB 5674  12.798   1.178  95.553
   35LEU     BB 5675  13.048   1.463  95.596
   36ALA     BB 5676  12.894   1.679  95.869
   37VAL     BB 5677  12.814   1.516  96.201
   38ARG     BB 5678  12.904   1.150  96.238
   39LYS     BB 5679  13.159   0.937  96.065
   40LEU     BB 5680  13.421   0.940  95.796
   41PTH     BB 5681  13.654   0.640  95.785
   42GLN     BB 5682  13.925   0.561  96.042
   43THR     BB 5683  13.958   0.776  96.351
   44SER     BB 5684  13.695   1.044  96.357
   45GLY     BB 5685  13.459   1.336  96.380
   46GLU     BB 5686  13.448   1.579  96.094
   47THR     BB 5687  13.763   1.461  95.925
   48THR     BB 5688  14.019   1.188  95.871
   49HIS     BB 5689  14.361   1.034  95.925
   50PTH     BB 5690  14.624   0.840  96.127
   51PRO     BB 5691  14.549   0.537  96.341
   52LYS     BB 5692  14.762   0.237  96.441
   53PRO     BB 5693  15.139   0.203  96.442
   54ALA     BB 5694  15.494   0.176  96.571
   55VAL     BB 5695  15.773   0.188  96.823
   56GLY     BB 5696  16.101   0.054  96.694
   57GLU     BB 5697  16.380   0.215  96.490
   58GLU     BB 5698  16.510   0.325  96.151
   59LYS     BB 5699  16.731   0.358  95.843
   60SER     BB 5700  16.906   0.690  95.860
   61ILE     BB 5701  17.119   0.969  95.982
   62LYS     BB 5702  17.433   1.156  95.955
   63ALA     BB 5703  17.760   1.065  95.783
   64PHE     BB 5704  18.083   1.103  95.995
   65LYS     BB 5705  18.078   1.464  96.138
   66GLU     BB 5706  18.390   1.604  96.297
   67PTH     BB 5707  18.714   1.455  96.168
   68PRO     BB 5708  18.664   1.359  95.803
   69LYS     BB 5709  18.926   1.388  95.532
   70GLN     BB 5710  19.123   1.713  95.571
   71LYS     BB 5711  19.122   1.883  95.911
   72LEU     BB 5712  19.204   2.085  96.215
   73ASP     BB 5713  18.901   2.275  96.356
   74PRO     BB 5714  18.590   2.160  96.159
   75ALA     BB 5715  18.544   2.419  95.887
   76ALA     BB 5716  18.915   2.451  95.821
   77SER     BB 5717  18.978   2.627  95.505
   78LEU     BB 5718  19.307   2.495  95.365
   79THR     BB 5719  19.469   2.326  95.648
   80GLY     BB 5720  19.740   2.546  95.790
   81SER     BB 5721  19.637   2.551  96.156
   82LYS     BB 5722  19.317   2.754  96.143
   83ARG     BB 5723  19.307   2.966  96.454
   84ARG     BB 5724  19.440   3.119  96.774
   85PRO     BB 5725  19.756   3.125  96.986
   86ARG     BB 5726  19.989   2.953  97.237
   87PTH     BB 5727  19.851   2.908  97.594
   88PRO     BB 5728  20.084   3.010  97.883
   89LYS     BB 5729  20.325   2.757  98.034
   90GLU     BB 5730  20.405   2.712  98.406
   91LYS     BB 5731  20.337   2.431  98.660
   92ALA     BB 5732  20.667   2.303  98.798
   93GLN     BB 5733  20.956   2.561  98.811
   94ALA     BB 5734  20.983   2.553  98.437
   95LEU     BB 5735  20.860   2.296  98.188
   96GLU     BB 5736  20.943   1.974  98.368
   97ASP     BB 5737  20.852   1.645  98.206
   98LEU     BB 5738  20.648   1.551  97.899
   99ALA     BB 5739  20.591   1.189  98.005
  100GLY     BB 5740  20.451   1.261  98.357
  101PHE     BB 5741  20.075   1.208  98.343
  102LYS     BB 5742  19.981   1.328  97.995
  103GLU     BB 5743  20.089   1.137  97.684
  104LEU     BB 5744  20.301   1.250  97.387
  105PHE     BB 5745  20.144   1.326  97.044
  106GLN     BB 5746  20.042   1.030  96.818
  107PTH     BB 5747  20.302   0.848  96.594
  108PRO     BB 5748  20.577   1.111  96.536
  109GLY     BB 5749  20.375   1.432  96.496
  110HIS     BB 5750  20.059   1.419  96.284
  111THR     BB 5751  19.851   1.642  96.514
  112GLU     BB 5752  19.828   2.003  96.384
  113GLU     BB 5753  19.848   2.004  96.006
  114SER     BB 5754  19.709   1.770  95.747
  115THR     BB 5755  19.694   1.829  95.370
  116THR     BB 5756  19.996   1.638  95.242
  117ASP     BB 5757  20.037   1.362  94.980
  118GLU     BB 5758  19.737   1.349  94.748
  119LYS     BB 5759  19.585   1.697  94.725
  120THR     BB 5760  19.445   1.819  94.400
    1ILE     BB 5761  17.738   7.423  86.206
    2PRO     BB 5762  17.491   7.648  86.372
    3CYS     BB 5763  17.492   7.982  86.524
    4LYS     BB 5764  17.555   8.344  86.552
    5PSE     BB 5765  17.502   8.553  86.230
    6PRO     BB 5766  17.122   8.628  86.202
    7GLN     BB 5767  16.916   8.662  86.521
    8PRO     BB 5768  16.783   8.426  86.786
    9ASP     BB 5769  17.050   8.173  86.889
   10PRO     BB 5770  16.941   7.841  86.733
   11VAL     BB 5771  16.560   7.833  86.786
   12ASP     BB 5772  16.500   7.994  87.131
   13PTH     BB 5773  16.282   7.817  87.393
   14PRO     BB 5774  15.970   7.773  87.170
   15THR     BB 5775  15.923   7.998  86.869
   16SER     BB 5776  16.141   8.299  86.806
   17THR     BB 5777  16.207   8.509  87.112
   18LYS     BB 5778  15.998   8.393  87.406
   19GLN     BB 5779  15.718   8.580  87.585
   20ARG     BB 5780  15.453   8.772  87.783
   21PRO     BB 5781  15.454   9.025  88.071
   22LYS     BB 5782  15.407   9.178  88.417
   23THR     BB 5783  15.431   9.551  88.481
   24SER     BB 5784  15.769   9.721  88.498
   25LEU     BB 5785  15.966   9.931  88.745
   26ARG     BB 5786  15.843   9.956  89.105
   27LYS     BB 5787  16.040   9.845  89.412
   28VAL     BB 5788  16.414   9.802  89.372
   29ASP     BB 5789  16.527   9.781  89.011
   30VAL     BB 5790  16.727  10.084  88.896
   31LYS     BB 5791  16.627  10.400  89.082
   32GLU     BB 5792  16.247  10.441  89.098
   33GLU     BB 5793  16.108  10.482  89.450
   34LEU     BB 5794  16.335  10.373  89.732
   35LEU     BB 5795  16.685  10.238  89.766
   36ALA     BB 5796  16.923  10.531  89.810
   37VAL     BB 5797  16.846  10.804  90.064
   38ARG     BB 5798  16.539  10.745  90.275
   39LYS     BB 5799  16.405  10.411  90.394
   40LEU     BB 5800  16.383  10.293  90.749
   41PTH     BB 5801  16.309   9.926  90.823
   42GLN     BB 5802  16.576   9.762  91.051
   43THR     BB 5803  16.823  10.022  91.181
   44SER     BB 5804  16.971  10.296  90.967
   45GLY     BB 5805  16.945  10.479  90.636
   46GLU     BB 5806  17.028  10.252  90.345
   47THR     BB 5807  16.900   9.933  90.508
   48THR     BB 5808  17.163   9.770  90.732
   49HIS     BB 5809  17.167   9.486  90.984
   50PTH     BB 5810  17.210   9.535  91.361
   51PRO     BB 5811  16.895   9.490  91.563
   52LYS     BB 5812  16.773   9.199  91.772
   53PRO     BB 5813  16.990   9.150  92.079
   54ALA     BB 5814  16.820   9.240  92.406
   55VAL     BB 5815  16.491   9.062  92.451
   56GLY     BB 5816  16.602   8.921  92.784
   57GLU     BB 5817  16.955   8.779  92.776
   58GLU     BB 5818  16.962   8.629  92.422
   59LYS     BB 5819  17.318   8.511  92.332
   60SER     BB 5820  17.441   8.434  92.688
   61ILE     BB 5821  17.493   8.271  93.024
   62LYS     BB 5822  17.628   7.943  93.161
   63ALA     BB 5823  17.896   7.752  93.361
   64PHE     BB 5824  18.122   7.543  93.596
   65LYS     BB 5825  18.353   7.328  93.822
   66GLU     BB 5826  18.589   7.145  94.064
   67PTH     BB 5827  18.861   6.888  94.132
   68PRO     BB 5828  18.923   6.669  94.442
   69LYS     BB 5829  18.935   6.853  94.771
   70GLN     BB 5830  19.262   6.994  94.891
   71LYS     BB 5831  19.549   6.903  95.117
   72LEU     BB 5832  19.891   6.824  94.984
   73ASP     BB 5833  19.850   6.749  94.611
   74PRO     BB 5834  19.534   6.655  94.433
   75ALA     BB 5835  19.396   6.312  94.362
   76ALA     BB 5836  19.128   6.124  94.541
   77SER     BB 5837  18.965   5.786  94.580
   78LEU     BB 5838  18.961   5.694  94.948
   79THR     BB 5839  19.318   5.697  95.032
   80GLY     BB 5840  19.626   5.604  94.844
   81SER     BB 5841  19.524   5.731  94.500
   82LYS     BB 5842  19.847   5.851  94.351
   83ARG     BB 5843  20.019   6.189  94.322
   84ARG     BB 5844  20.307   6.406  94.450
   85PRO     BB 5845  20.448   6.645  94.713
   86ARG     BB 5846  20.592   6.900  94.962
   87PTH     BB 5847  20.945   7.044  94.999
   88PRO     BB 5848  21.108   7.177  95.322
   89LYS     BB 5849  21.358   7.464  95.337
   90GLU     BB 5850  21.713   7.387  95.471
   91LYS     BB 5851  21.769   7.370  95.854
   92ALA     BB 5852  21.454   7.559  95.960
   93GLN     BB 5853  21.193   7.434  96.202
   94ALA     BB 5854  20.937   7.330  95.936
   95LEU     BB 5855  20.567   7.315  96.038
   96GLU     BB 5856  20.447   6.962  96.078
   97ASP     BB 5857  20.175   6.726  96.178
   98LEU     BB 5858  19.877   6.546  96.319
   99ALA     BB 5859  19.634   6.828  96.312
  100GLY     BB 5860  19.789   7.158  96.311
  101PHE     BB 5861  19.885   7.383  96.038
  102LYS     BB 5862  19.934   7.172  95.732
  103GLU     BB 5863  19.893   6.805  95.647
  104LEU     BB 5864  19.576   6.626  95.728
  105PHE     BB 5865  19.299   6.515  95.935
  106GLN     BB 5866  18.938   6.596  96.024
  107PTH     BB 5867  18.740   6.311  96.205
  108PRO     BB 5868  19.006   6.038  96.233
  109GLY     BB 5869  19.239   5.770  96.134
  110HIS     BB 5870  19.588   5.908  96.051
  111THR     BB 5871  19.665   5.589  95.861
  112GLU     BB 5872  19.745   5.540  95.498
  113GLU     BB 5873  19.752   5.243  95.275
  114SER     BB 5874  19.395   5.157  95.193
  115THR     BB 5875  19.334   5.133  94.827
  116THR     BB 5876  19.292   4.791  94.675
  117ASP     BB 5877  19.100   4.594  94.934
  118GLU     BB 5878  18.959   4.777  95.235
  119LYS     BB 5879  18.747   5.059  95.078
  120THR     BB 5880  18.750   5.128  94.706
    1ILE     BB 5881  14.002   4.954  99.577
    2PRO     BB 5882  14.217   4.800  99.840
    3CYS     BB 5883  14.346   5.058 100.090
    4LYS     BB 5884  14.254   5.427 100.040
    5PSE     BB 5885  14.055   5.717 100.200
    6PRO     BB 5886  13.897   6.029 100.366
    7GLN     BB 5887  13.933   6.057 100.748
    8PRO     BB 5888  13.588   6.120 100.892
    9ASP     BB 5889  13.375   6.265 100.617
   10PRO     BB 5890  13.233   6.599 100.693
   11VAL     BB 5891  13.117   6.873 100.911
   12ASP     BB 5892  12.947   6.730 101.217
   13PTH     BB 5893  13.120   6.652 101.547
   14PRO     BB 5894  13.327   6.981 101.563
   15THR     BB 5895  13.240   7.299 101.367
   16SER     BB 5896  13.413   7.573 101.571
   17THR     BB 5897  13.428   7.457 101.932
   18LYS     BB 5898  13.253   7.243 102.188
   19GLN     BB 5899  13.266   7.315 102.565
   20ARG     BB 5900  13.394   7.274 102.925
   21PRO     BB 5901  13.627   7.012 103.089
   22LYS     BB 5902  13.745   6.757 103.355
   23THR     BB 5903  13.965   6.872 103.640
   24SER     BB 5904  14.292   6.809 103.826
   25LEU     BB 5905  14.544   6.574 103.997
   26ARG     BB 5906  14.717   6.361 103.732
   27LYS     BB 5907  14.731   5.987 103.673
   28VAL     BB 5908  14.787   5.734 103.935
   29ASP     BB 5909  14.798   5.420 104.144
   30VAL     BB 5910  15.158   5.296 104.190
   31LYS     BB 5911  15.419   5.543 104.094
   32GLU     BB 5912  15.384   5.920 104.061
   33GLU     BB 5913  15.527   6.114 104.355
   34LEU     BB 5914  15.534   5.925 104.679
   35LEU     BB 5915  15.493   5.569 104.790
   36ALA     BB 5916  15.776   5.512 105.038
   37VAL     BB 5917  15.919   5.729 105.313
   38ARG     BB 5918  15.757   6.078 105.281
   39LYS     BB 5919  15.386   6.064 105.361
   40LEU     BB 5920  15.096   5.889 105.207
   41PTH     BB 5921  14.875   5.694 105.422
   42GLN     BB 5922  14.754   5.652 105.777
   43THR     BB 5923  14.988   5.431 105.980
   44SER     BB 5924  15.295   5.386 105.759
   45GLY     BB 5925  15.426   5.451 105.411
   46GLU     BB 5926  15.407   5.108 105.245
   47THR     BB 5927  15.031   5.137 105.194
   48THR     BB 5928  14.811   5.069 105.499
   49HIS     BB 5929  14.510   5.062 105.731
   50PTH     BB 5930  14.287   4.823 105.931
   51PRO     BB 5931  14.068   4.962 106.207
   52LYS     BB 5932  14.084   4.827 106.563
   53PRO     BB 5933  14.191   4.480 106.581
   54ALA     BB 5934  14.250   4.127 106.476
   55VAL     BB 5935  14.168   3.889 106.756
   56GLY     BB 5936  13.947   3.682 106.533
   57GLU     BB 5937  13.688   3.443 106.396
   58GLU     BB 5938  13.520   3.108 106.459
   59LYS     BB 5939  13.554   2.731 106.470
   60SER     BB 5940  13.430   2.368 106.486
   61ILE     BB 5941  13.267   2.029 106.551
   62LYS     BB 5942  12.918   1.917 106.472
   63ALA     BB 5943  12.791   1.673 106.727
   64PHE     BB 5944  12.895   1.467 107.017
   65LYS     BB 5945  12.849   1.107 107.069
   66GLU     BB 5946  12.759   0.836 106.814
   67PTH     BB 5947  12.392   0.758 106.859
   68PRO     BB 5948  12.178   0.481 107.005
   69LYS     BB 5949  12.089   0.241 106.723
   70GLN     BB 5950  12.406   0.166 106.533
   71LYS     BB 5951  12.766   0.240 106.582
   72LEU     BB 5952  13.019  -0.037 106.539
   73ASP     BB 5953  13.117  -0.058 106.171
   74PRO     BB 5954  12.969   0.223 105.963
   75ALA     BB 5955  12.600   0.165 105.961
   76ALA     BB 5956  12.245   0.268 105.998
   77SER     BB 5957  12.073   0.049 105.748
   78LEU     BB 5958  11.699   0.054 105.840
   79THR     BB 5959  11.728   0.099 106.218
   80GLY     BB 5960  12.035  -0.128 106.254
   81SER     BB 5961  12.215  -0.451 106.310
   82LYS     BB 5962  12.548  -0.403 106.140
   83ARG     BB 5963  12.860  -0.609 106.195
   84ARG     BB 5964  13.056  -0.938 106.184
   85PRO     BB 5965  12.828  -1.237 106.086
   86ARG     BB 5966  12.975  -1.505 106.321
   87PTH     BB 5967  13.360  -1.450 106.339
   88PRO     BB 5968  13.549  -1.779 106.352
   89LYS     BB 5969  13.916  -1.831 106.282
   90GLU     BB 5970  14.095  -1.961 106.598
   91LYS     BB 5971  13.894  -2.089 106.901
   92ALA     BB 5972  13.597  -2.250 106.721
   93GLN     BB 5973  13.237  -2.143 106.777
   94ALA     BB 5974  13.341  -1.791 106.887
   95LEU     BB 5975  13.064  -1.557 106.998
   96GLU     BB 5976  12.889  -1.778 107.259
   97ASP     BB 5977  12.738  -1.560 107.534
   98LEU     BB 5978  12.870  -1.201 107.556
   99ALA     BB 5979  12.595  -1.061 107.779
  100GLY     BB 5980  12.762  -0.760 107.947
  101PHE     BB 5981  12.899  -0.502 107.697
  102LYS     BB 5982  12.664  -0.586 107.411
  103GLU     BB 5983  12.293  -0.590 107.529
  104LEU     BB 5984  12.134  -0.255 107.571
  105PHE     BB 5985  11.956   0.040 107.426
  106GLN     BB 5986  11.741   0.228 107.687
  107PTH     BB 5987  11.591   0.007 107.972
  108PRO     BB 5988  11.555  -0.347 107.833
  109GLY     BB 5989  11.436  -0.467 107.498
  110HIS     BB 5990  11.672  -0.679 107.296
  111THR     BB 5991  11.761  -0.422 107.044
  112GLU     BB 5992  11.768  -0.305 106.696
  113GLU     BB 5993  11.621  -0.485 106.396
  114SER     BB 5994  11.401  -0.737 106.575
  115THR     BB 5995  11.203  -0.610 106.871
  116THR     BB 5996  10.870  -0.786 106.794
  117ASP     BB 5997  10.658  -0.550 106.589
  118GLU     BB 5998  10.599  -0.210 106.741
  119LYS     BB 5999  10.916  -0.016 106.804
  120THR     BB 6000  11.169  -0.100 106.532
    1ILE     BB 6001  17.721  13.293 117.290
    2PRO     BB 6002  17.671  13.558 117.034
    3CYS     BB 6003  17.455  13.558 116.725
    4LYS     BB 6004  17.385  13.210 116.582
    5PSE     BB 6005  17.490  12.910 116.799
    6PRO     BB 6006  17.221  12.776 117.032
    7GLN     BB 6007  16.847  12.817 116.967
    8PRO     BB 6008  16.797  12.941 116.615
    9ASP     BB 6009  16.748  13.221 116.365
   10PRO     BB 6010  16.384  13.246 116.258
   11VAL     BB 6011  16.237  13.173 115.912
   12ASP     BB 6012  16.019  13.102 115.604
   13PTH     BB 6013  15.852  13.094 115.261
   14PRO     BB 6014  16.096  13.217 114.995
   15THR     BB 6015  16.328  13.109 114.714
   16SER     BB 6016  16.394  12.748 114.813
   17THR     BB 6017  16.065  12.576 114.885
   18LYS     BB 6018  15.759  12.730 114.728
   19GLN     BB 6019  15.614  12.573 114.414
   20ARG     BB 6020  15.573  12.544 114.039
   21PRO     BB 6021  15.858  12.509 113.790
   22LYS     BB 6022  16.164  12.585 113.578
   23THR     BB 6023  16.465  12.385 113.683
   24SER     BB 6024  16.747  12.543 113.873
   25LEU     BB 6025  17.024  12.738 113.705
   26ARG     BB 6026  17.184  12.764 113.368
   27LYS     BB 6027  17.480  12.607 113.205
   28VAL     BB 6028  17.799  12.428 113.259
   29ASP     BB 6029  18.145  12.486 113.394
   30VAL     BB 6030  18.409  12.351 113.160
   31LYS     BB 6031  18.307  12.259 112.809
   32GLU     BB 6032  17.977  12.081 112.751
   33GLU     BB 6033  17.756  11.794 112.651
   34LEU     BB 6034  17.688  11.428 112.570
   35LEU     BB 6035  17.969  11.175 112.519
   36ALA     BB 6036  18.268  11.343 112.698
   37VAL     BB 6037  18.419  11.655 112.532
   38ARG     BB 6038  18.215  11.724 112.218
   39LYS     BB 6039  18.039  12.042 112.113
   40LEU     BB 6040  18.122  12.368 111.949
   41PTH     BB 6041  18.070  12.503 111.603
   42GLN     BB 6042  18.332  12.555 111.333
   43THR     BB 6043  18.649  12.350 111.318
   44SER     BB 6044  18.739  12.194 111.647
   45GLY     BB 6045  18.612  12.026 111.953
   46GLU     BB 6046  18.656  12.203 112.284
   47THR     BB 6047  18.724  12.530 112.119
   48THR     BB 6048  18.662  12.757 111.831
   49HIS     BB 6049  18.981  12.796 111.632
   50PTH     BB 6050  19.063  12.886 111.272
   51PRO     BB 6051  18.764  12.903 111.039
   52LYS     BB 6052  18.492  13.079 110.841
   53PRO     BB 6053  18.577  13.447 110.823
   54ALA     BB 6054  18.795  13.677 110.626
   55VAL     BB 6055  18.799  14.000 110.441
   56GLY     BB 6056  18.743  14.004 110.068
   57GLU     BB 6057  18.632  14.337 109.917
   58GLU     BB 6058  18.899  14.557 110.079
   59LYS     BB 6059  18.839  14.904 110.221
   60SER     BB 6060  19.031  15.234 110.229
   61ILE     BB 6061  19.255  15.543 110.218
   62LYS     BB 6062  19.417  15.885 110.267
   63ALA     BB 6063  19.695  16.130 110.187
   64PHE     BB 6064  20.008  16.326 110.278
   65LYS     BB 6065  20.111  16.690 110.225
   66GLU     BB 6066  19.896  16.998 110.172
   67PTH     BB 6067  19.706  17.315 110.111
   68PRO     BB 6068  19.722  17.684 110.008
   69LYS     BB 6069  19.835  17.731 109.644
   70GLN     BB 6070  20.183  17.560 109.632
   71LYS     BB 6071  20.351  17.288 109.831
   72LEU     BB 6072  20.576  17.197 110.123
   73ASP     BB 6073  20.469  17.380 110.438
   74PRO     BB 6074  20.195  17.634 110.387
   75ALA     BB 6075  20.178  17.995 110.502
   76ALA     BB 6076  19.810  18.056 110.455
   77SER     BB 6077  19.787  18.436 110.458
   78LEU     BB 6078  19.466  18.521 110.266
   79THR     BB 6079  19.507  18.264 109.993
   80GLY     BB 6080  19.883  18.217 109.966
   81SER     BB 6081  20.223  18.060 109.967
   82LYS     BB 6082  20.590  17.984 110.012
   83ARG     BB 6083  20.812  17.871 110.304
   84ARG     BB 6084  20.989  17.651 110.571
   85PRO     BB 6085  21.336  17.519 110.686
   86ARG     BB 6086  21.515  17.819 110.529
   87PTH     BB 6087  21.792  18.021 110.679
   88PRO     BB 6088  22.124  17.891 110.804
   89LYS     BB 6089  22.433  17.995 110.605
   90GLU     BB 6090  22.417  17.941 110.226
   91LYS     BB 6091  22.221  17.978 109.900
   92ALA     BB 6092  22.263  18.114 109.545
   93GLN     BB 6093  22.303  18.479 109.442
   94ALA     BB 6094  21.989  18.593 109.621
   95LEU     BB 6095  21.705  18.352 109.704
   96GLU     BB 6096  21.674  18.118 109.405
   97ASP     BB 6097  21.400  18.235 109.175
   98LEU     BB 6098  21.235  18.384 108.874
   99ALA     BB 6099  21.286  18.139 108.594
  100GLY     BB 6100  21.611  17.968 108.683
  101PHE     BB 6101  21.564  17.672 108.914
  102LYS     BB 6102  21.201  17.679 109.031
  103GLU     BB 6103  20.892  17.874 109.132
  104LEU     BB 6104  20.735  18.176 109.317
  105PHE     BB 6105  20.358  18.145 109.368
  106GLN     BB 6106  20.122  17.995 109.118
  107PTH     BB 6107  19.870  18.086 108.849
  108PRO     BB 6108  19.814  18.469 108.861
  109GLY     BB 6109  20.134  18.581 109.026
  110HIS     BB 6110  20.403  18.808 109.153
  111THR     BB 6111  20.381  18.756 109.524
  112GLU     BB 6112  20.505  18.604 109.842
  113GLU     BB 6113  20.254  18.616 110.126
  114SER     BB 6114  19.935  18.744 109.958
  115THR     BB 6115  19.962  19.109 109.873
  116THR     BB 6116  19.655  19.314 109.783
  117ASP     BB 6117  19.372  19.108 109.936
  118GLU     BB 6118  19.329  18.816 109.702
  119LYS     BB 6119  19.007  18.639 109.755
  120THR     BB 6120  18.810  18.868 109.988
    1ILE     BB 6121  17.138   7.729  94.948
    2PRO     BB 6122  16.783   7.623  94.890
    3CYS     BB 6123  16.549   7.343  94.981
    4LYS     BB 6124  16.647   6.980  94.942
    5PSE     BB 6125  16.945   6.973  94.695
    6PRO     BB 6126  17.260   7.099  94.878
    7GLN     BB 6127  17.345   6.911  95.202
    8PRO     BB 6128  17.053   6.973  95.440
    9ASP     BB 6129  16.974   7.343  95.405
   10PRO     BB 6130  17.004   7.489  95.747
   11VAL     BB 6131  17.153   7.637  96.054
   12ASP     BB 6132  17.177   7.490  96.403
   13PTH     BB 6133  17.183   7.189  96.637
   14PRO     BB 6134  17.346   7.276  96.971
   15THR     BB 6135  17.487   7.154  97.304
   16SER     BB 6136  17.623   6.809  97.219
   17THR     BB 6137  17.788   6.625  97.509
   18LYS     BB 6138  17.741   6.846  97.821
   19GLN     BB 6139  17.369   6.790  97.910
   20ARG     BB 6140  17.222   6.443  97.843
   21PRO     BB 6141  17.261   6.066  97.886
   22LYS     BB 6142  17.016   5.837  98.073
   23THR     BB 6143  16.649   5.861  97.952
   24SER     BB 6144  16.274   5.835  97.859
   25LEU     BB 6145  15.897   5.821  97.782
   26ARG     BB 6146  15.522   5.853  97.853
   27LYS     BB 6147  15.236   5.787  97.607
   28VAL     BB 6148  15.328   5.710  97.249
   29ASP     BB 6149  15.275   5.414  97.019
   30VAL     BB 6150  14.914   5.294  96.970
   31LYS     BB 6151  14.756   5.214  97.311
   32GLU     BB 6152  15.034   5.176  97.563
   33GLU     BB 6153  15.064   4.851  97.757
   34LEU     BB 6154  14.861   4.585  97.583
   35LEU     BB 6155  14.530   4.431  97.542
   36ALA     BB 6156  14.298   4.378  97.829
   37VAL     BB 6157  14.153   4.195  98.120
   38ARG     BB 6158  14.098   4.177  98.488
   39LYS     BB 6159  14.147   4.465  98.723
   40LEU     BB 6160  13.986   4.697  98.951
   41PTH     BB 6161  13.782   5.010  98.948
   42GLN     BB 6162  13.435   4.996  98.794
   43THR     BB 6163  13.398   4.772  98.498
   44SER     BB 6164  13.560   4.443  98.499
   45GLY     BB 6165  13.625   4.403  98.130
   46GLU     BB 6166  13.785   4.693  97.947
   47THR     BB 6167  13.973   4.818  98.250
   48THR     BB 6168  13.896   5.178  98.325
   49HIS     BB 6169  13.559   5.309  98.209
   50PTH     BB 6170  13.331   5.599  98.315
   51PRO     BB 6171  13.135   5.536  98.632
   52LYS     BB 6172  12.895   5.353  98.860
   53PRO     BB 6173  12.562   5.360  98.669
   54ALA     BB 6174  12.518   5.738  98.589
   55VAL     BB 6175  12.443   6.098  98.713
   56GLY     BB 6176  12.343   6.463  98.802
   57GLU     BB 6177  12.105   6.758  98.866
   58GLU     BB 6178  11.950   7.104  98.896
   59LYS     BB 6179  11.682   7.316  98.751
   60SER     BB 6180  11.455   7.557  98.570
   61ILE     BB 6181  11.199   7.557  98.292
   62LYS     BB 6182  10.827   7.591  98.302
   63ALA     BB 6183  10.505   7.614  98.113
   64PHE     BB 6184  10.255   7.702  97.843
   65LYS     BB 6185  10.068   7.995  97.689
   66GLU     BB 6186   9.693   7.935  97.628
   67PTH     BB 6187   9.451   8.130  97.839
   68PRO     BB 6188   9.398   8.489  97.716
   69LYS     BB 6189   9.045   8.620  97.789
   70GLN     BB 6190   8.821   8.391  97.575
   71LYS     BB 6191   8.946   8.063  97.453
   72LEU     BB 6192   9.140   7.876  97.213
   73ASP     BB 6193   9.403   8.030  96.990
   74PRO     BB 6194   9.579   8.315  97.167
   75ALA     BB 6195   9.613   8.678  97.110
   76ALA     BB 6196   9.750   8.819  97.432
   77SER     BB 6197   9.786   9.165  97.293
   78LEU     BB 6198   9.600   9.413  97.503
   79THR     BB 6199   9.305   9.208  97.634
   80GLY     BB 6200   9.253   8.958  97.360
   81SER     BB 6201   9.021   8.760  97.153
   82LYS     BB 6202   8.993   8.494  96.896
   83ARG     BB 6203   8.802   8.220  96.726
   84ARG     BB 6204   8.570   7.996  96.527
   85PRO     BB 6205   8.216   7.957  96.649
   86ARG     BB 6206   7.983   7.664  96.588
   87PTH     BB 6207   7.827   7.687  96.230
   88PRO     BB 6208   7.529   7.929  96.237
   89LYS     BB 6209   7.321   8.073  95.957
   90GLU     BB 6210   6.949   8.122  96.031
   91LYS     BB 6211   6.744   8.149  96.353
   92ALA     BB 6212   6.734   8.478  96.541
   93GLN     BB 6213   6.745   8.851  96.594
   94ALA     BB 6214   7.085   9.004  96.666
   95LEU     BB 6215   7.365   8.884  96.898
   96GLU     BB 6216   7.166   8.772  97.195
   97ASP     BB 6217   7.241   8.501  97.432
   98LEU     BB 6218   7.394   8.160  97.423
   99ALA     BB 6219   7.261   8.003  97.737
  100GLY     BB 6220   7.178   7.940  98.098
  101PHE     BB 6221   7.253   8.069  98.446
  102LYS     BB 6222   7.565   8.280  98.371
  103GLU     BB 6223   7.685   8.287  98.011
  104LEU     BB 6224   7.961   8.282  97.752
  105PHE     BB 6225   8.239   8.537  97.809
  106GLN     BB 6226   8.170   8.761  98.115
  107PTH     BB 6227   7.830   8.903  98.226
  108PRO     BB 6228   7.837   9.280  98.206
  109GLY     BB 6229   8.080   9.554  98.120
  110HIS     BB 6230   8.402   9.485  97.943
  111THR     BB 6231   8.336   9.195  97.706
  112GLU     BB 6232   8.674   9.073  97.571
  113GLU     BB 6233   8.769   9.303  97.286
  114SER     BB 6234   8.731   9.651  97.445
  115THR     BB 6235   8.456   9.915  97.469
  116THR     BB 6236   8.444  10.296  97.504
  117ASP     BB 6237   8.732  10.540  97.496
  118GLU     BB 6238   8.886  10.631  97.832
  119LYS     BB 6239   8.821  10.349  98.083
  120THR     BB 6240   8.831   9.996  97.944
    1ILE     BB 6241  16.800   1.404 120.745
    2PRO     BB 6242  16.692   1.413 120.383
    3CYS     BB 6243  16.413   1.195 120.252
    4LYS     BB 6244  16.335   0.854 120.398
    5PSE     BB 6245  16.533   0.798 120.724
    6PRO     BB 6246  16.851   0.594 120.718
    7GLN     BB 6247  16.954   0.349 120.444
    8PRO     BB 6248  16.686   0.374 120.183
    9ASP     BB 6249  16.339   0.244 120.213
   10PRO     BB 6250  16.096   0.363 119.953
   11VAL     BB 6251  16.007   0.337 119.594
   12ASP     BB 6252  16.135   0.351 119.231
   13PTH     BB 6253  16.230   0.160 118.912
   14PRO     BB 6254  16.455  -0.116 119.032
   15THR     BB 6255  16.685  -0.325 119.239
   16SER     BB 6256  17.008  -0.127 119.231
   17THR     BB 6257  17.061   0.247 119.227
   18LYS     BB 6258  16.797   0.440 119.030
   19GLN     BB 6259  16.826   0.305 118.670
   20ARG     BB 6260  17.117   0.116 118.514
   21PRO     BB 6261  17.417   0.258 118.321
   22LYS     BB 6262  17.697   0.314 118.066
   23THR     BB 6263  18.068   0.395 118.066
   24SER     BB 6264  18.317   0.680 118.097
   25LEU     BB 6265  18.668   0.815 118.160
   26ARG     BB 6266  18.987   0.962 118.005
   27LYS     BB 6267  18.985   1.289 117.804
   28VAL     BB 6268  18.940   1.605 118.012
   29ASP     BB 6269  19.000   1.500 118.375
   30VAL     BB 6270  19.359   1.413 118.450
   31LYS     BB 6271  19.646   1.274 118.255
   32GLU     BB 6272  19.624   1.163 117.896
   33GLU     BB 6273  19.579   1.387 117.594
   34LEU     BB 6274  19.477   1.750 117.652
   35LEU     BB 6275  19.536   1.899 117.997
   36ALA     BB 6276  19.894   1.816 118.088
   37VAL     BB 6277  20.119   1.601 117.873
   38ARG     BB 6278  20.158   1.633 117.500
   39LYS     BB 6279  19.988   1.795 117.203
   40LEU     BB 6280  20.152   1.975 116.913
   41PTH     BB 6281  19.994   2.122 116.598
   42GLN     BB 6282  19.959   2.509 116.617
   43THR     BB 6283  20.254   2.626 116.833
   44SER     BB 6284  20.319   2.566 117.197
   45GLY     BB 6285  20.328   2.247 117.396
   46GLU     BB 6286  20.127   2.228 117.715
   47THR     BB 6287  19.795   2.301 117.559
   48THR     BB 6288  19.753   2.417 117.204
   49HIS     BB 6289  19.740   2.796 117.168
   50PTH     BB 6290  19.897   3.114 117.031
   51PRO     BB 6291  19.944   3.167 116.657
   52LYS     BB 6292  20.039   3.522 116.543
   53PRO     BB 6293  20.070   3.736 116.858
   54ALA     BB 6294  20.007   4.106 116.800
   55VAL     BB 6295  20.053   4.220 116.442
   56GLY     BB 6296  19.726   4.415 116.454
   57GLU     BB 6297  19.445   4.598 116.274
   58GLU     BB 6298  19.377   4.965 116.339
   59LYS     BB 6299  19.076   5.158 116.464
   60SER     BB 6300  19.015   5.532 116.509
   61ILE     BB 6301  18.884   5.859 116.660
   62LYS     BB 6302  18.540   5.963 116.532
   63ALA     BB 6303  18.582   6.326 116.400
   64PHE     BB 6304  18.855   6.392 116.136
   65LYS     BB 6305  18.732   6.654 115.890
   66GLU     BB 6306  18.456   6.904 115.975
   67PTH     BB 6307  18.514   7.253 115.859
   68PRO     BB 6308  18.820   7.429 115.758
   69LYS     BB 6309  19.115   7.559 115.946
   70GLN     BB 6310  19.080   7.912 116.074
   71LYS     BB 6311  18.879   8.137 116.303
   72LEU     BB 6312  18.767   8.014 116.641
   73ASP     BB 6313  18.478   7.948 116.862
   74PRO     BB 6314  18.159   8.064 117.010
   75ALA     BB 6315  17.846   8.015 116.805
   76ALA     BB 6316  17.945   7.756 116.556
   77SER     BB 6317  17.620   7.600 116.455
   78LEU     BB 6318  17.459   7.814 116.188
   79THR     BB 6319  17.753   8.009 116.046
   80GLY     BB 6320  17.865   8.229 116.328
   81SER     BB 6321  18.215   8.256 116.450
   82LYS     BB 6322  18.312   8.569 116.625
   83ARG     BB 6323  18.525   8.601 116.939
   84ARG     BB 6324  18.749   8.614 117.246
   85PRO     BB 6325  18.751   8.802 117.578
   86ARG     BB 6326  18.693   9.151 117.726
   87PTH     BB 6327  18.877   9.442 117.549
   88PRO     BB 6328  19.075   9.648 117.805
   89LYS     BB 6329  19.428   9.525 117.884
   90GLU     BB 6330  19.668   9.763 117.695
   91LYS     BB 6331  19.633   9.870 117.325
   92ALA     BB 6332  19.778   9.938 116.977
   93GLN     BB 6333  19.981  10.077 116.683
   94ALA     BB 6334  19.674  10.155 116.476
   95LEU     BB 6335  19.487   9.914 116.257
   96GLU     BB 6336  19.295   9.840 115.946
   97ASP     BB 6337  19.246   9.758 115.588
   98LEU     BB 6338  19.281   9.731 115.216
   99ALA     BB 6339  19.585   9.518 115.156
  100GLY     BB 6340  19.633   9.355 115.489
  101PHE     BB 6341  19.770   9.010 115.473
  102LYS     BB 6342  19.585   8.706 115.450
  103GLU     BB 6343  19.463   8.518 115.771
  104LEU     BB 6344  19.079   8.497 115.776
  105PHE     BB 6345  18.912   8.533 115.441
  106GLN     BB 6346  19.075   8.463 115.105
  107PTH     BB 6347  18.853   8.396 114.795
  108PRO     BB 6348  18.524   8.583 114.885
  109GLY     BB 6349  18.433   8.772 115.203
  110HIS     BB 6350  18.441   8.982 115.519
  111THR     BB 6351  18.571   8.889 115.863
  112GLU     BB 6352  18.487   8.546 116.010
  113GLU     BB 6353  18.135   8.481 115.887
  114SER     BB 6354  18.201   8.411 115.514
  115THR     BB 6355  17.961   8.141 115.392
  116THR     BB 6356  17.627   8.264 115.511
  117ASP     BB 6357  17.444   8.565 115.374
  118GLU     BB 6358  17.103   8.497 115.216
  119LYS     BB 6359  17.014   8.130 115.279
  120THR     BB 6360  17.069   8.045 115.648
    1ILE     BB 6361  19.504   6.246  92.485
    2PRO     BB 6362  19.176   6.107  92.368
    3CYS     BB 6363  18.919   5.998  92.115
    4LYS     BB 6364  19.033   5.831  91.802
    5PSE     BB 6365  19.108   6.029  91.489
    6PRO     BB 6366  19.317   5.878  91.222
    7GLN     BB 6367  19.180   5.549  91.075
    8PRO     BB 6368  18.970   5.396  91.341
    9ASP     BB 6369  19.014   5.228  91.675
   10PRO     BB 6370  18.677   5.266  91.842
   11VAL     BB 6371  18.446   5.024  91.654
   12ASP     BB 6372  18.091   5.134  91.742
   13PTH     BB 6373  17.854   5.432  91.773
   14PRO     BB 6374  17.630   5.401  91.463
   15THR     BB 6375  17.640   5.086  91.247
   16SER     BB 6376  17.493   5.198  90.918
   17THR     BB 6377  17.486   5.175  90.540
   18LYS     BB 6378  17.172   5.010  90.406
   19GLN     BB 6379  16.886   4.995  90.152
   20ARG     BB 6380  16.558   5.078  89.977
   21PRO     BB 6381  16.268   5.324  90.030
   22LYS     BB 6382  15.914   5.477  90.014
   23THR     BB 6383  15.887   5.802  89.827
   24SER     BB 6384  15.730   6.109  89.986
   25LEU     BB 6385  15.489   6.085  90.280
   26ARG     BB 6386  15.146   6.146  90.432
   27LYS     BB 6387  14.882   6.308  90.651
   28VAL     BB 6388  14.743   6.543  90.911
   29ASP     BB 6389  14.988   6.765  91.081
   30VAL     BB 6390  15.086   7.096  90.925
   31LYS     BB 6391  15.403   7.038  90.732
   32GLU     BB 6392  15.429   6.698  90.555
   33GLU     BB 6393  15.578   6.723  90.201
   34LEU     BB 6394  15.553   7.079  90.064
   35LEU     BB 6395  15.275   7.322  90.125
   36ALA     BB 6396  14.923   7.381  90.011
   37VAL     BB 6397  14.653   7.519  90.236
   38ARG     BB 6398  14.310   7.604  90.356
   39LYS     BB 6399  14.038   7.398  90.504
   40LEU     BB 6400  13.869   7.093  90.620
   41PTH     BB 6401  13.533   6.980  90.743
   42GLN     BB 6402  13.482   7.063  91.119
   43THR     BB 6403  13.581   7.431  91.165
   44SER     BB 6404  13.879   7.634  91.049
   45GLY     BB 6405  14.256   7.638  90.993
   46GLU     BB 6406  14.573   7.451  90.895
   47THR     BB 6407  14.436   7.099  90.942
   48THR     BB 6408  14.139   7.139  91.172
   49HIS     BB 6409  14.060   7.241  91.521
   50PTH     BB 6410  13.831   7.379  91.788
   51PRO     BB 6411  13.452   7.408  91.786
   52LYS     BB 6412  13.266   7.547  92.093
   53PRO     BB 6413  13.049   7.690  92.375
   54ALA     BB 6414  12.815   7.766  92.667
   55VAL     BB 6415  12.660   8.103  92.752
   56GLY     BB 6416  12.367   7.927  92.921
   57GLU     BB 6417  12.446   7.676  93.194
   58GLU     BB 6418  12.802   7.779  93.279
   59LYS     BB 6419  12.894   7.808  93.648
   60SER     BB 6420  12.561   7.929  93.795
   61ILE     BB 6421  12.323   8.149  93.990
   62LYS     BB 6422  12.420   8.413  94.245
   63ALA     BB 6423  12.287   8.324  94.591
   64PHE     BB 6424  12.003   8.157  94.784
   65LYS     BB 6425  12.063   8.085  95.153
   66GLU     BB 6426  11.953   8.186  95.501
   67PTH     BB 6427  11.725   8.353  95.751
   68PRO     BB 6428  11.701   8.340  96.134
   69LYS     BB 6429  11.502   8.100  96.353
   70GLN     BB 6430  11.354   8.236  96.682
   71LYS     BB 6431  11.297   8.611  96.746
   72LEU     BB 6432  11.609   8.828  96.785
   73ASP     BB 6433  11.913   8.661  96.623
   74PRO     BB 6434  11.991   8.305  96.706
   75ALA     BB 6435  12.312   8.147  96.811
   76ALA     BB 6436  12.276   8.133  97.182
   77SER     BB 6437  12.565   7.895  97.243
   78LEU     BB 6438  12.708   7.991  97.580
   79THR     BB 6439  12.402   8.106  97.755
   80GLY     BB 6440  12.276   8.413  97.614
   81SER     BB 6441  12.045   8.693  97.541
   82LYS     BB 6442  12.153   8.763  97.184
   83ARG     BB 6443  12.523   8.683  97.126
   84ARG     BB 6444  12.763   8.659  97.432
   85PRO     BB 6445  12.600   8.839  97.729
   86ARG     BB 6446  12.665   9.194  97.595
   87PTH     BB 6447  12.408   9.322  97.340
   88PRO     BB 6448  12.235   9.648  97.421
   89LYS     BB 6449  12.059   9.913  97.211
   90GLU     BB 6450  11.915  10.191  97.428
   91LYS     BB 6451  11.689  10.382  97.664
   92ALA     BB 6452  11.379  10.186  97.747
   93GLN     BB 6453  11.015  10.090  97.740
   94ALA     BB 6454  11.044   9.716  97.742
   95LEU     BB 6455  11.078   9.337  97.746
   96GLU     BB 6456  11.156   9.272  97.373
   97ASP     BB 6457  10.904   9.480  97.179
   98LEU     BB 6458  10.616   9.695  97.295
   99ALA     BB 6459  10.256   9.571  97.335
  100GLY     BB 6460  10.136   9.414  97.017
  101PHE     BB 6461  10.308   9.524  96.701
  102LYS     BB 6462  10.602   9.281  96.694
  103GLU     BB 6463  10.581   8.963  96.905
  104LEU     BB 6464  10.247   8.835  97.046
  105PHE     BB 6465  10.242   8.509  97.251
  106GLN     BB 6466  10.165   8.207  97.024
  107PTH     BB 6467  10.337   7.867  97.009
  108PRO     BB 6468  10.571   7.874  97.310
  109GLY     BB 6469  10.747   8.204  97.329
  110HIS     BB 6470  11.096   8.331  97.338
  111THR     BB 6471  11.396   8.565  97.366
  112GLU     BB 6472  11.690   8.352  97.240
  113GLU     BB 6473  11.808   8.130  97.513
  114SER     BB 6474  11.612   7.858  97.676
  115THR     BB 6475  11.722   7.828  98.037
  116THR     BB 6476  11.887   7.535  98.199
  117ASP     BB 6477  11.731   7.210  98.099
  118GLU     BB 6478  11.511   7.264  97.800
  119LYS     BB 6479  11.499   7.277  97.429
  120THR     BB 6480  11.746   7.062  97.245
    1ILE     BB 6481  16.548  12.719 108.969
    2PRO     BB 6482  16.750  12.652 108.661
    3CYS     BB 6483  17.082  12.819 108.614
    4LYS     BB 6484  17.159  12.987 108.287
    5PSE     BB 6485  16.823  13.072 108.116
    6PRO     BB 6486  16.517  13.105 108.342
    7GLN     BB 6487  16.514  13.300 108.667
    8PRO     BB 6488  16.860  13.322 108.813
    9ASP     BB 6489  17.021  13.162 109.116
   10PRO     BB 6490  17.290  13.403 109.245
   11VAL     BB 6491  17.301  13.725 109.046
   12ASP     BB 6492  17.595  13.960 109.056
   13PTH     BB 6493  17.949  13.945 109.186
   14PRO     BB 6494  17.967  14.205 109.463
   15THR     BB 6495  17.756  14.518 109.460
   16SER     BB 6496  17.582  14.540 109.126
   17THR     BB 6497  17.815  14.490 108.832
   18LYS     BB 6498  18.186  14.444 108.876
   19GLN     BB 6499  18.518  14.484 108.691
   20ARG     BB 6500  18.849  14.654 108.780
   21PRO     BB 6501  19.029  14.823 108.488
   22LYS     BB 6502  19.097  14.972 108.143
   23THR     BB 6503  18.904  14.770 107.891
   24SER     BB 6504  19.058  14.608 107.591
   25LEU     BB 6505  19.406  14.516 107.494
   26ARG     BB 6506  19.503  14.151 107.505
   27LYS     BB 6507  19.530  13.834 107.305
   28VAL     BB 6508  19.407  13.731 106.968
   29ASP     BB 6509  19.108  13.803 106.752
   30VAL     BB 6510  19.165  14.079 106.498
   31LYS     BB 6511  19.343  14.390 106.618
   32GLU     BB 6512  19.612  14.341 106.885
   33GLU     BB 6513  19.935  14.143 106.879
   34LEU     BB 6514  20.080  13.793 106.923
   35LEU     BB 6515  20.003  13.510 106.684
   36ALA     BB 6516  20.242  13.493 106.389
   37VAL     BB 6517  20.485  13.763 106.284
   38ARG     BB 6518  20.509  14.069 106.506
   39LYS     BB 6519  20.735  14.057 106.816
   40LEU     BB 6520  21.099  13.948 106.771
   41PTH     BB 6521  21.324  13.980 107.079
   42GLN     BB 6522  21.488  13.644 107.186
   43THR     BB 6523  21.509  13.394 106.903
   44SER     BB 6524  21.233  13.340 106.656
   45GLY     BB 6525  20.893  13.450 106.539
   46GLU     BB 6526  20.641  13.435 106.819
   47THR     BB 6527  20.870  13.443 107.113
   48THR     BB 6528  21.059  13.140 107.221
   49HIS     BB 6529  21.292  13.100 107.514
   50PTH     BB 6530  21.668  13.040 107.574
   51PRO     BB 6531  21.849  13.006 107.241
   52LYS     BB 6532  22.004  12.686 107.113
   53PRO     BB 6533  21.953  12.407 107.362
   54ALA     BB 6534  22.060  12.472 107.719
   55VAL     BB 6535  22.401  12.314 107.790
   56GLY     BB 6536  22.615  12.110 108.032
   57GLU     BB 6537  22.814  11.860 108.242
   58GLU     BB 6538  22.953  11.543 108.399
   59LYS     BB 6539  22.914  11.234 108.617
   60SER     BB 6540  22.970  10.871 108.728
   61ILE     BB 6541  23.051  10.717 109.070
   62LYS     BB 6542  23.398  10.578 109.080
   63ALA     BB 6543  23.494  10.283 108.868
   64PHE     BB 6544  23.816  10.092 108.821
   65LYS     BB 6545  23.997  10.200 109.153
   66GLU     BB 6546  23.746  10.159 109.448
   67PTH     BB 6547  23.566   9.824 109.404
   68PRO     BB 6548  23.813   9.564 109.514
   69LYS     BB 6549  24.102   9.660 109.744
   70GLN     BB 6550  24.332   9.347 109.725
   71LYS     BB 6551  24.282   9.110 109.429
   72LEU     BB 6552  24.006   8.920 109.276
   73ASP     BB 6553  23.648   8.877 109.342
   74PRO     BB 6554  23.400   9.131 109.433
   75ALA     BB 6555  23.311   9.356 109.703
   76ALA     BB 6556  23.451   9.540 109.983
   77SER     BB 6557  23.350   9.274 110.241
   78LEU     BB 6558  23.465   9.395 110.580
   79THR     BB 6559  23.778   9.581 110.457
   80GLY     BB 6560  23.891   9.346 110.178
   81SER     BB 6561  23.813   9.121 109.884
   82LYS     BB 6562  23.625   8.822 109.971
   83ARG     BB 6563  23.584   8.485 109.827
   84ARG     BB 6564  23.519   8.287 109.516
   85PRO     BB 6565  23.728   8.301 109.200
   86ARG     BB 6566  23.809   7.960 109.056
   87PTH     BB 6567  23.972   7.888 108.719
   88PRO     BB 6568  23.976   7.531 108.594
   89LYS     BB 6569  24.079   7.201 108.459
   90GLU     BB 6570  24.343   7.159 108.188
   91LYS     BB 6571  24.657   6.939 108.227
   92ALA     BB 6572  24.715   6.980 108.602
   93GLN     BB 6573  24.931   7.066 108.897
   94ALA     BB 6574  25.153   7.364 108.835
   95LEU     BB 6575  25.203   7.729 108.922
   96GLU     BB 6576  25.264   7.915 108.599
   97ASP     BB 6577  25.151   8.282 108.587
   98LEU     BB 6578  25.292   8.496 108.863
   99ALA     BB 6579  25.606   8.662 108.732
  100GLY     BB 6580  25.794   8.985 108.689
  101PHE     BB 6581  25.870   9.310 108.858
  102LYS     BB 6582  25.570   9.318 109.100
  103GLU     BB 6583  25.483   8.974 109.250
  104LEU     BB 6584  25.130   8.900 109.388
  105PHE     BB 6585  24.938   9.216 109.464
  106GLN     BB 6586  24.963   9.487 109.729
  107PTH     BB 6587  25.203   9.442 110.031
  108PRO     BB 6588  25.385   9.109 109.957
  109GLY     BB 6589  25.097   8.862 109.966
  110HIS     BB 6590  24.731   8.924 110.032
  111THR     BB 6591  24.607   8.694 109.754
  112GLU     BB 6592  24.240   8.575 109.778
  113GLU     BB 6593  24.167   8.552 110.148
  114SER     BB 6594  24.169   8.910 110.280
  115THR     BB 6595  23.900   8.940 110.547
  116THR     BB 6596  24.020   9.160 110.829
  117ASP     BB 6597  23.915   9.452 111.047
  118GLU     BB 6598  23.651   9.698 111.164
  119LYS     BB 6599  23.387   9.531 111.386
  120THR     BB 6600  23.276   9.770 111.660
    1ILE     BB 6601  18.322   6.919  88.605
    2PRO     BB 6602  18.651   6.739  88.594
    3CYS     BB 6603  18.737   6.443  88.814
    4LYS     BB 6604  18.510   6.138  88.811
    5PSE     BB 6605  18.170   6.242  88.656
    6PRO     BB 6606  18.212   6.367  88.299
    7GLN     BB 6607  18.518   6.409  88.083
    8PRO     BB 6608  18.816   6.237  88.242
    9ASP     BB 6609  19.130   6.419  88.347
   10PRO     BB 6610  19.439   6.229  88.229
   11VAL     BB 6611  19.720   6.096  88.013
   12ASP     BB 6612  20.035   5.904  88.108
   13PTH     BB 6613  20.376   5.982  87.951
   14PRO     BB 6614  20.274   6.087  87.599
   15THR     BB 6615  19.955   5.997  87.419
   16SER     BB 6616  19.762   5.706  87.560
   17THR     BB 6617  19.974   5.445  87.729
   18LYS     BB 6618  20.337   5.436  87.625
   19GLN     BB 6619  20.512   5.100  87.595
   20ARG     BB 6620  20.679   4.765  87.528
   21PRO     BB 6621  20.626   4.444  87.729
   22LYS     BB 6622  20.638   4.128  87.945
   23THR     BB 6623  20.484   3.792  88.029
   24SER     BB 6624  20.441   3.486  88.251
   25LEU     BB 6625  20.254   3.163  88.171
   26ARG     BB 6626  20.346   2.849  88.360
   27LYS     BB 6627  20.611   2.799  88.633
   28VAL     BB 6628  20.598   3.070  88.904
   29ASP     BB 6629  20.341   3.334  88.803
   30VAL     BB 6630  19.979   3.219  88.771
   31LYS     BB 6631  19.885   2.960  89.034
   32GLU     BB 6632  20.125   2.671  89.067
   33GLU     BB 6633  20.160   2.400  88.819
   34LEU     BB 6634  19.910   2.160  88.693
   35LEU     BB 6635  19.720   1.907  88.870
   36ALA     BB 6636  19.792   1.851  89.235
   37VAL     BB 6637  19.915   2.165  89.415
   38ARG     BB 6638  20.210   2.327  89.590
   39LYS     BB 6639  20.562   2.369  89.451
   40LEU     BB 6640  20.874   2.175  89.541
   41PTH     BB 6641  21.214   2.333  89.474
   42GLN     BB 6642  21.447   2.417  89.767
   43THR     BB 6643  21.435   2.224  90.094
   44SER     BB 6644  21.086   2.095  90.160
   45GLY     BB 6645  20.714   2.124  90.102
   46GLU     BB 6646  20.580   2.478  90.106
   47THR     BB 6647  20.916   2.643  90.035
   48THR     BB 6648  21.138   2.689  90.343
   49HIS     BB 6649  21.460   2.880  90.276
   50PTH     BB 6650  21.814   2.734  90.263
   51PRO     BB 6651  21.864   2.525  90.583
   52LYS     BB 6652  22.169   2.637  90.778
   53PRO     BB 6653  22.165   2.688  91.140
   54ALA     BB 6654  22.462   2.599  91.354
   55VAL     BB 6655  22.796   2.574  91.174
   56GLY     BB 6656  23.023   2.819  91.351
   57GLU     BB 6657  23.295   3.016  91.529
   58GLU     BB 6658  23.626   3.131  91.676
   59LYS     BB 6659  23.773   3.100  92.034
   60SER     BB 6660  23.929   3.203  92.370
   61ILE     BB 6661  24.201   3.401  92.553
   62LYS     BB 6662  24.271   3.528  92.908
   63ALA     BB 6663  24.342   3.204  93.099
   64PHE     BB 6664  24.370   3.057  93.438
   65LYS     BB 6665  24.316   3.321  93.712
   66GLU     BB 6666  24.294   3.677  93.576
   67PTH     BB 6667  24.506   3.963  93.463
   68PRO     BB 6668  24.758   4.104  93.711
   69LYS     BB 6669  25.136   4.125  93.729
   70GLN     BB 6670  25.262   3.929  94.033
   71LYS     BB 6671  25.068   3.650  94.201
   72LEU     BB 6672  24.694   3.673  94.169
   73ASP     BB 6673  24.473   3.892  94.377
   74PRO     BB 6674  24.367   4.205  94.184
   75ALA     BB 6675  24.586   4.437  94.392
   76ALA     BB 6676  24.922   4.352  94.242
   77SER     BB 6677  25.026   4.708  94.205
   78LEU     BB 6678  25.370   4.850  94.165
   79THR     BB 6679  25.490   4.877  94.525
   80GLY     BB 6680  25.214   4.693  94.709
   81SER     BB 6681  24.987   4.399  94.783
   82LYS     BB 6682  24.988   4.021  94.747
   83ARG     BB 6683  24.822   3.692  94.851
   84ARG     BB 6684  24.464   3.729  94.991
   85PRO     BB 6685  24.413   4.060  95.189
   86ARG     BB 6686  24.279   4.217  95.515
   87PTH     BB 6687  24.109   4.085  95.830
   88PRO     BB 6688  24.145   4.035  96.205
   89LYS     BB 6689  23.852   4.025  96.452
   90GLU     BB 6690  23.868   3.686  96.641
   91LYS     BB 6691  24.186   3.468  96.585
   92ALA     BB 6692  24.448   3.746  96.626
   93GLN     BB 6693  24.758   3.682  96.840
   94ALA     BB 6694  24.821   3.351  96.658
   95LEU     BB 6695  24.850   3.338  96.277
   96GLU     BB 6696  24.987   2.989  96.204
   97ASP     BB 6697  25.059   2.914  95.837
   98LEU     BB 6698  25.383   3.036  95.678
   99ALA     BB 6699  25.552   2.704  95.605
  100GLY     BB 6700  25.275   2.447  95.638
  101PHE     BB 6701  25.016   2.447  95.361
  102LYS     BB 6702  25.100   2.747  95.145
  103GLU     BB 6703  25.449   2.874  95.043
  104LEU     BB 6704  25.526   3.239  94.952
  105PHE     BB 6705  25.501   3.539  94.715
  106GLN     BB 6706  25.709   3.682  94.431
  107PTH     BB 6707  26.062   3.829  94.428
  108PRO     BB 6708  26.134   4.117  94.672
  109GLY     BB 6709  26.025   4.449  94.519
  110HIS     BB 6710  25.794   4.378  94.230
  111THR     BB 6711  25.508   4.279  94.459
  112GLU     BB 6712  25.564   4.271  94.833
  113GLU     BB 6713  25.736   4.567  94.992
  114SER     BB 6714  25.993   4.827  94.887
  115THR     BB 6715  25.898   5.194  94.886
  116THR     BB 6716  26.061   5.534  94.845
  117ASP     BB 6717  26.306   5.534  94.555
  118GLU     BB 6718  26.429   5.191  94.451
  119LYS     BB 6719  26.123   4.999  94.314
  120THR     BB 6720  25.860   5.263  94.241
    1ILE     BB 6721   4.058   3.829  77.023
    2PRO     BB 6722   3.971   3.910  77.380
    3CYS     BB 6723   3.950   4.079  77.714
    4LYS     BB 6724   4.222   4.318  77.829
    5PSE     BB 6725   4.492   4.333  77.553
    6PRO     BB 6726   4.343   4.382  77.205
    7GLN     BB 6727   3.988   4.492  77.130
    8PRO     BB 6728   3.797   4.600  77.435
    9ASP     BB 6729   3.486   4.425  77.564
   10PRO     BB 6730   3.320   4.655  77.824
   11VAL     BB 6731   3.525   4.967  77.894
   12ASP     BB 6732   3.466   5.099  78.248
   13PTH     BB 6733   3.128   5.037  78.419
   14PRO     BB 6734   2.893   5.049  78.117
   15THR     BB 6735   2.945   5.220  77.787
   16SER     BB 6736   3.221   5.476  77.793
   17THR     BB 6737   3.282   5.652  78.120
   18LYS     BB 6738   3.002   5.657  78.372
   19GLN     BB 6739   3.045   5.895  78.669
   20ARG     BB 6740   3.017   6.199  78.895
   21PRO     BB 6741   3.264   6.332  79.154
   22LYS     BB 6742   3.405   6.502  79.466
   23THR     BB 6743   3.781   6.550  79.472
   24SER     BB 6744   3.995   6.470  79.774
   25LEU     BB 6745   4.343   6.377  79.897
   26ARG     BB 6746   4.338   6.219  80.242
   27LYS     BB 6747   4.426   6.257  80.609
   28VAL     BB 6748   4.749   6.098  80.739
   29ASP     BB 6749   4.968   6.052  80.429
   30VAL     BB 6750   4.994   6.338  80.188
   31LYS     BB 6751   4.925   6.704  80.143
   32GLU     BB 6752   4.597   6.815  80.318
   33GLU     BB 6753   4.649   7.142  80.509
   34LEU     BB 6754   5.013   7.209  80.590
   35LEU     BB 6755   5.364   7.120  80.607
   36ALA     BB 6756   5.472   6.888  80.878
   37VAL     BB 6757   5.578   6.710  81.194
   38ARG     BB 6758   5.612   6.899  81.516
   39LYS     BB 6759   5.411   7.088  81.769
   40LEU     BB 6760   5.056   7.147  81.868
   41PTH     BB 6761   4.689   7.105  81.760
   42GLN     BB 6762   4.572   6.746  81.851
   43THR     BB 6763   4.797   6.611  82.128
   44SER     BB 6764   5.066   6.382  82.003
   45GLY     BB 6765   5.143   6.569  81.684
   46GLU     BB 6766   5.109   6.302  81.412
   47THR     BB 6767   4.735   6.270  81.471
   48THR     BB 6768   4.597   6.114  81.790
   49HIS     BB 6769   4.582   6.023  82.163
   50PTH     BB 6770   4.515   5.921  82.527
   51PRO     BB 6771   4.470   5.960  82.902
   52LYS     BB 6772   4.349   5.723  83.173
   53PRO     BB 6773   4.545   5.631  83.486
   54ALA     BB 6774   4.397   5.792  83.788
   55VAL     BB 6775   4.161   5.799  84.075
   56GLY     BB 6776   4.088   5.439  84.008
   57GLU     BB 6777   4.193   5.186  83.747
   58GLU     BB 6778   4.100   4.881  83.961
   59LYS     BB 6779   3.865   4.950  84.256
   60SER     BB 6780   3.789   4.655  84.476
   61ILE     BB 6781   3.934   4.373  84.684
   62LYS     BB 6782   3.733   4.068  84.783
   63ALA     BB 6783   3.715   3.717  84.933
   64PHE     BB 6784   3.626   3.387  85.105
   65LYS     BB 6785   3.604   3.090  85.344
   66GLU     BB 6786   3.413   2.763  85.381
   67PTH     BB 6787   3.602   2.442  85.448
   68PRO     BB 6788   3.379   2.138  85.450
   69LYS     BB 6789   3.315   1.961  85.781
   70GLN     BB 6790   3.664   1.925  85.923
   71LYS     BB 6791   4.004   2.082  85.893
   72LEU     BB 6792   4.276   1.837  85.781
   73ASP     BB 6793   4.159   1.650  85.469
   74PRO     BB 6794   3.809   1.724  85.344
   75ALA     BB 6795   3.573   1.479  85.184
   76ALA     BB 6796   3.234   1.598  85.294
   77SER     BB 6797   3.033   1.495  84.994
   78LEU     BB 6798   2.980   1.120  85.019
   79THR     BB 6799   3.011   1.043  85.385
   80GLY     BB 6800   3.353   1.128  85.502
   81SER     BB 6801   3.497   1.394  85.724
   82LYS     BB 6802   3.827   1.267  85.832
   83ARG     BB 6803   3.983   1.069  85.542
   84ARG     BB 6804   4.373   1.071  85.542
   85PRO     BB 6805   4.500   1.242  85.863
   86ARG     BB 6806   4.707   1.093  86.152
   87PTH     BB 6807   4.933   0.808  86.029
   88PRO     BB 6808   5.175   0.640  86.264
   89LYS     BB 6809   5.532   0.524  86.211
   90GLU     BB 6810   5.741   0.648  86.514
   91LYS     BB 6811   5.553   0.752  86.837
   92ALA     BB 6812   5.271   0.493  86.832
   93GLN     BB 6813   4.899   0.575  86.826
   94ALA     BB 6814   4.957   0.942  86.737
   95LEU     BB 6815   4.774   1.242  86.879
   96GLU     BB 6816   4.933   1.436  87.167
   97ASP     BB 6817   4.766   1.773  87.256
   98LEU     BB 6818   4.414   1.823  87.120
   99ALA     BB 6819   4.240   2.065  87.354
  100GLY     BB 6820   4.523   2.250  87.527
  101PHE     BB 6821   4.718   2.481  87.297
  102LYS     BB 6822   4.471   2.565  87.022
  103GLU     BB 6823   4.261   2.355  86.792
  104LEU     BB 6824   3.916   2.202  86.849
  105PHE     BB 6825   3.737   2.035  86.560
  106GLN     BB 6826   3.448   2.231  86.406
  107PTH     BB 6827   3.150   2.364  86.602
  108PRO     BB 6828   3.132   2.115  86.899
  109GLY     BB 6829   3.215   1.784  86.729
  110HIS     BB 6830   3.106   1.688  86.376
  111THR     BB 6831   3.430   1.508  86.306
  112GLU     BB 6832   3.449   1.129  86.317
  113GLU     BB 6833   3.240   0.973  86.039
  114SER     BB 6834   3.011   1.262  85.928
  115THR     BB 6835   2.659   1.150  85.861
  116THR     BB 6836   2.663   0.769  85.832
  117ASP     BB 6837   2.297   0.663  85.864
  118GLU     BB 6838   2.051   0.941  85.791
  119LYS     BB 6839   2.152   1.109  85.464
  120THR     BB 6840   2.421   0.902  85.291
    1ILE     BB 6841   8.699  11.701 113.658
    2PRO     BB 6842   8.346  11.581 113.715
    3CYS     BB 6843   8.170  11.318 113.925
    4LYS     BB 6844   7.900  11.435 114.153
    5PSE     BB 6845   7.903  11.818 114.211
    6PRO     BB 6846   7.644  11.933 114.466
    7GLN     BB 6847   7.406  11.686 114.630
    8PRO     BB 6848   7.324  11.381 114.425
    9ASP     BB 6849   7.326  11.101 114.170
   10PRO     BB 6850   7.160  10.780 114.284
   11VAL     BB 6851   6.950  10.527 114.092
   12ASP     BB 6852   6.908  10.179 114.239
   13PTH     BB 6853   6.575  10.037 114.369
   14PRO     BB 6854   6.340  10.265 114.171
   15THR     BB 6855   6.320  10.626 114.076
   16SER     BB 6856   5.962  10.665 113.965
   17THR     BB 6857   5.728  10.370 113.976
   18LYS     BB 6858   5.786   9.997 114.013
   19GLN     BB 6859   5.908   9.851 114.343
   20ARG     BB 6860   6.155   9.862 114.635
   21PRO     BB 6861   6.019   9.817 114.990
   22LYS     BB 6862   6.030   9.627 115.321
   23THR     BB 6863   5.866   9.712 115.652
   24SER     BB 6864   6.018   9.688 115.999
   25LEU     BB 6865   6.315   9.563 116.200
   26ARG     BB 6866   6.294   9.385 116.540
   27LYS     BB 6867   6.478   9.050 116.592
   28VAL     BB 6868   6.853   9.080 116.526
   29ASP     BB 6869   6.941   9.453 116.548
   30VAL     BB 6870   7.129   9.521 116.875
   31LYS     BB 6871   6.898   9.513 117.172
   32GLU     BB 6872   6.566   9.335 117.174
   33GLU     BB 6873   6.519   8.965 117.238
   34LEU     BB 6874   6.785   8.730 117.101
   35LEU     BB 6875   7.143   8.851 117.066
   36ALA     BB 6876   7.230   9.039 117.382
   37VAL     BB 6877   6.987   9.075 117.670
   38ARG     BB 6878   6.773   8.808 117.826
   39LYS     BB 6879   6.621   8.485 117.709
   40LEU     BB 6880   6.631   8.113 117.747
   41PTH     BB 6881   6.585   7.818 117.508
   42GLN     BB 6882   6.923   7.693 117.362
   43THR     BB 6883   7.150   7.630 117.662
   44SER     BB 6884   7.264   7.941 117.827
   45GLY     BB 6885   7.160   8.290 117.924
   46GLU     BB 6886   7.285   8.496 117.629
   47THR     BB 6887   7.129   8.277 117.367
   48THR     BB 6888   7.362   8.110 117.128
   49HIS     BB 6889   7.595   7.846 117.273
   50PTH     BB 6890   7.533   7.484 117.183
   51PRO     BB 6891   7.342   7.185 117.303
   52LYS     BB 6892   7.503   6.839 117.300
   53PRO     BB 6893   7.876   6.892 117.250
   54ALA     BB 6894   8.044   6.726 116.955
   55VAL     BB 6895   7.844   6.435 116.816
   56GLY     BB 6896   8.017   6.219 117.077
   57GLU     BB 6897   8.210   5.895 117.049
   58GLU     BB 6898   8.273   5.797 116.689
   59LYS     BB 6899   8.410   5.453 116.598
   60SER     BB 6900   8.629   5.142 116.582
   61ILE     BB 6901   8.823   4.827 116.497
   62LYS     BB 6902   9.062   4.833 116.202
   63ALA     BB 6903   9.354   4.595 116.227
   64PHE     BB 6904   9.679   4.436 116.336
   65LYS     BB 6905   9.901   4.377 116.029
   66GLU     BB 6906  10.281   4.451 116.015
   67PTH     BB 6907  10.486   4.141 116.117
   68PRO     BB 6908  10.285   3.853 115.958
   69LYS     BB 6909  10.455   3.519 115.934
   70GLN     BB 6910  10.776   3.558 115.748
   71LYS     BB 6911  11.082   3.716 115.844
   72LEU     BB 6912  11.397   3.802 116.019
   73ASP     BB 6913  11.387   4.183 116.068
   74PRO     BB 6914  11.094   4.361 115.902
   75ALA     BB 6915  10.952   4.269 115.568
   76ALA     BB 6916  10.629   4.087 115.536
   77SER     BB 6917  10.638   3.953 115.186
   78LEU     BB 6918  10.512   3.597 115.170
   79THR     BB 6919  10.832   3.405 115.166
   80GLY     BB 6920  11.080   3.622 114.990
   81SER     BB 6921  11.179   3.863 115.262
   82LYS     BB 6922  11.487   4.043 115.377
   83ARG     BB 6923  11.684   4.306 115.558
   84ARG     BB 6924  11.869   4.462 115.852
   85PRO     BB 6925  12.247   4.476 115.889
   86ARG     BB 6926  12.601   4.473 116.033
   87PTH     BB 6927  12.680   4.264 116.342
   88PRO     BB 6928  12.961   4.010 116.369
   89LYS     BB 6929  13.272   4.070 116.581
   90GLU     BB 6930  13.264   3.838 116.890
   91LYS     BB 6931  12.979   3.580 116.934
   92ALA     BB 6932  12.923   3.466 116.576
   93GLN     BB 6933  13.050   3.145 116.420
   94ALA     BB 6934  12.759   2.935 116.547
   95LEU     BB 6935  12.671   2.570 116.481
   96GLU     BB 6936  12.403   2.483 116.739
   97ASP     BB 6937  12.062   2.448 116.571
   98LEU     BB 6938  12.050   2.353 116.203
   99ALA     BB 6939  11.860   2.026 116.207
  100GLY     BB 6940  11.682   2.044 116.543
  101PHE     BB 6941  11.421   2.320 116.559
  102LYS     BB 6942  11.365   2.450 116.208
  103GLU     BB 6943  11.545   2.755 116.061
  104LEU     BB 6944  11.389   3.104 116.097
  105PHE     BB 6945  11.018   3.118 116.150
  106GLN     BB 6946  10.696   2.937 116.216
  107PTH     BB 6947  10.652   2.557 116.174
  108PRO     BB 6948  10.826   2.451 115.854
  109GLY     BB 6949  11.073   2.697 115.729
  110HIS     BB 6950  11.327   2.791 115.466
  111THR     BB 6951  11.230   3.155 115.498
  112GLU     BB 6952  11.511   3.407 115.493
  113GLU     BB 6953  11.625   3.465 115.137
  114SER     BB 6954  11.419   3.228 114.927
  115THR     BB 6955  11.151   2.975 114.882
  116THR     BB 6956  11.143   2.831 114.536
  117ASP     BB 6957  10.819   2.674 114.419
  118GLU     BB 6958  10.545   2.685 114.683
  119LYS     BB 6959  10.482   3.045 114.777
  120THR     BB 6960  10.712   3.290 114.595
    1ILE     BB 6961  14.528   7.231 109.819
    2PRO     BB 6962  14.408   6.962 109.593
    3CYS     BB 6963  14.398   6.596 109.566
    4LYS     BB 6964  14.258   6.278 109.694
    5PSE     BB 6965  13.940   6.068 109.709
    6PRO     BB 6966  13.681   6.135 109.438
    7GLN     BB 6967  13.850   6.162 109.093
    8PRO     BB 6968  14.059   6.472 109.078
    9ASP     BB 6969  14.163   6.830 109.057
   10PRO     BB 6970  14.295   6.979 108.748
   11VAL     BB 6971  14.446   7.062 108.420
   12ASP     BB 6972  14.542   6.813 108.160
   13PTH     BB 6973  14.720   6.493 108.059
   14PRO     BB 6974  14.430   6.259 107.993
   15THR     BB 6975  14.129   6.164 107.798
   16SER     BB 6976  14.139   6.029 107.451
   17THR     BB 6977  14.323   5.933 107.134
   18LYS     BB 6978  14.433   6.105 106.816
   19GLN     BB 6979  14.494   5.908 106.496
   20ARG     BB 6980  14.459   5.535 106.426
   21PRO     BB 6981  14.601   5.189 106.383
   22LYS     BB 6982  14.744   4.833 106.402
   23THR     BB 6983  14.766   4.563 106.677
   24SER     BB 6984  14.660   4.251 106.881
   25LEU     BB 6985  14.722   3.958 107.128
   26ARG     BB 6986  14.922   3.881 107.451
   27LYS     BB 6987  15.255   3.740 107.578
   28VAL     BB 6988  15.529   3.666 107.839
   29ASP     BB 6989  15.460   3.874 108.153
   30VAL     BB 6990  15.154   3.787 108.362
   31LYS     BB 6991  14.999   3.445 108.315
   32GLU     BB 6992  15.051   3.304 107.971
   33GLU     BB 6993  15.258   3.071 107.773
   34LEU     BB 6994  15.513   2.809 107.763
   35LEU     BB 6995  15.885   2.810 107.805
   36ALA     BB 6996  15.982   2.750 108.167
   37VAL     BB 6997  16.205   2.992 108.355
   38ARG     BB 6998  16.548   2.968 108.192
   39LYS     BB 6999  16.597   2.984 107.816
   40LEU     BB 7000  16.820   2.823 107.558
   41PTH     BB 7001  16.931   3.019 107.251
   42GLN     BB 7002  17.311   3.067 107.204
   43THR     BB 7003  17.525   2.828 107.408
   44SER     BB 7004  17.422   2.739 107.759
   45GLY     BB 7005  17.163   2.803 108.028
   46GLU     BB 7006  17.148   3.169 108.121
   47THR     BB 7007  17.264   3.304 107.785
   48THR     BB 7008  17.643   3.323 107.735
   49HIS     BB 7009  18.007   3.302 107.616
   50PTH     BB 7010  18.384   3.394 107.591
   51PRO     BB 7011  18.754   3.462 107.505
   52LYS     BB 7012  19.090   3.298 107.568
   53PRO     BB 7013  19.464   3.343 107.557
   54ALA     BB 7014  19.603   3.526 107.259
   55VAL     BB 7015  19.973   3.468 107.244
   56GLY     BB 7016  19.971   3.623 107.595
   57GLU     BB 7017  19.938   4.000 107.607
   58GLU     BB 7018  19.836   4.052 107.248
   59LYS     BB 7019  20.061   4.070 106.944
   60SER     BB 7020  20.344   4.250 107.097
   61ILE     BB 7021  20.354   4.459 107.409
   62LYS     BB 7022  20.609   4.726 107.423
   63ALA     BB 7023  20.960   4.580 107.489
   64PHE     BB 7024  21.251   4.662 107.722
   65LYS     BB 7025  21.575   4.836 107.842
   66GLU     BB 7026  21.773   4.990 108.141
   67PTH     BB 7027  21.997   5.157 108.412
   68PRO     BB 7028  22.212   5.319 108.694
   69LYS     BB 7029  22.464   5.605 108.637
   70GLN     BB 7030  22.789   5.550 108.839
   71LYS     BB 7031  22.808   5.238 109.060
   72LEU     BB 7032  22.532   5.125 109.287
   73ASP     BB 7033  22.295   5.399 109.401
   74PRO     BB 7034  22.338   5.737 109.250
   75ALA     BB 7035  22.179   6.050 109.364
   76ALA     BB 7036  22.347   6.285 109.597
   77SER     BB 7037  22.451   6.575 109.374
   78LEU     BB 7038  22.501   6.443 109.025
   79THR     BB 7039  22.728   6.151 109.058
   80GLY     BB 7040  22.773   6.043 109.414
   81SER     BB 7041  22.885   5.689 109.439
   82LYS     BB 7042  22.778   5.548 109.765
   83ARG     BB 7043  22.517   5.771 109.928
   84ARG     BB 7044  22.537   5.837 110.309
   85PRO     BB 7045  22.822   5.668 110.502
   86ARG     BB 7046  23.054   5.378 110.593
   87PTH     BB 7047  22.973   5.132 110.878
   88PRO     BB 7048  23.106   4.774 110.853
   89LYS     BB 7049  23.470   4.695 110.911
   90GLU     BB 7050  23.600   4.441 111.164
   91LYS     BB 7051  23.933   4.254 111.185
   92ALA     BB 7052  24.105   4.453 110.918
   93GLN     BB 7053  24.207   4.811 110.864
   94ALA     BB 7054  24.379   4.696 110.546
   95LEU     BB 7055  24.169   4.535 110.279
   96GLU     BB 7056  24.334   4.293 110.043
   97ASP     BB 7057  24.195   4.184 109.715
   98LEU     BB 7058  24.193   4.235 109.342
   99ALA     BB 7059  24.241   3.869 109.272
  100GLY     BB 7060  24.013   3.696 109.514
  101PHE     BB 7061  23.661   3.811 109.453
  102LYS     BB 7062  23.514   4.110 109.292
  103GLU     BB 7063  23.658   4.328 109.013
  104LEU     BB 7064  23.738   4.702 109.073
  105PHE     BB 7065  23.414   4.913 109.069
  106GLN     BB 7066  23.314   5.054 108.724
  107PTH     BB 7067  23.572   5.103 108.442
  108PRO     BB 7068  23.899   5.180 108.633
  109GLY     BB 7069  23.796   5.504 108.804
  110HIS     BB 7070  23.726   5.486 109.176
  111THR     BB 7071  23.361   5.575 109.120
  112GLU     BB 7072  23.292   5.945 109.089
  113GLU     BB 7073  23.272   6.069 108.733
  114SER     BB 7074  23.538   6.342 108.692
  115THR     BB 7075  23.657   6.700 108.752
  116THR     BB 7076  23.508   7.049 108.725
  117ASP     BB 7077  23.462   7.112 108.355
  118GLU     BB 7078  23.233   7.217 108.081
  119LYS     BB 7079  22.889   7.298 107.952
  120THR     BB 7080  22.582   7.106 108.063
    1ILE     BB 7081   6.534   7.259  92.412
    2PRO     BB 7082   6.784   6.972  92.390
    3CYS     BB 7083   7.143   7.072  92.314
    4LYS     BB 7084   7.225   7.440  92.343
    5PSE     BB 7085   7.014   7.740  92.254
    6PRO     BB 7086   7.186   8.077  92.253
    7GLN     BB 7087   7.412   8.216  92.525
    8PRO     BB 7088   7.445   8.551  92.697
    9ASP     BB 7089   7.455   8.631  93.067
   10PRO     BB 7090   7.577   8.871  93.335
   11VAL     BB 7091   7.822   9.149  93.375
   12ASP     BB 7092   7.977   9.456  93.534
   13PTH     BB 7093   7.941   9.433  93.918
   14PRO     BB 7094   8.144   9.097  93.943
   15THR     BB 7095   8.317   8.913  93.654
   16SER     BB 7096   8.420   9.115  93.358
   17THR     BB 7097   8.735   9.278  93.260
   18LYS     BB 7098   8.982   9.561  93.284
   19GLN     BB 7099   9.329   9.405  93.335
   20ARG     BB 7100   9.363   9.050  93.487
   21PRO     BB 7101   9.521   8.767  93.267
   22LYS     BB 7102   9.842   8.558  93.192
   23THR     BB 7103   9.826   8.178  93.214
   24SER     BB 7104   9.692   7.870  93.032
   25LEU     BB 7105   9.943   7.627  92.884
   26ARG     BB 7106  10.065   7.362  93.131
   27LYS     BB 7107   9.825   7.069  93.207
   28VAL     BB 7108   9.458   7.178  93.169
   29ASP     BB 7109   9.363   7.401  92.883
   30VAL     BB 7110   9.264   7.247  92.556
   31LYS     BB 7111   9.552   7.082  92.372
   32GLU     BB 7112   9.872   7.045  92.570
   33GLU     BB 7113  10.240   7.124  92.575
   34LEU     BB 7114  10.480   6.925  92.796
   35LEU     BB 7115  10.435   6.555  92.871
   36ALA     BB 7116  10.722   6.319  92.787
   37VAL     BB 7117  10.852   5.995  92.940
   38ARG     BB 7118  11.180   5.808  92.891
   39LYS     BB 7119  11.463   5.728  93.128
   40LEU     BB 7120  11.693   5.457  93.258
   41PTH     BB 7121  11.819   5.518  93.615
   42GLN     BB 7122  11.633   5.306  93.878
   43THR     BB 7123  11.450   5.001  93.737
   44SER     BB 7124  11.321   4.981  93.389
   45GLY     BB 7125  11.159   5.216  93.143
   46GLU     BB 7126  10.894   5.434  93.306
   47THR     BB 7127  11.098   5.509  93.617
   48THR     BB 7128  10.988   5.339  93.938
   49HIS     BB 7129  11.105   5.160  94.251
   50PTH     BB 7130  11.399   5.036  94.463
   51PRO     BB 7131  11.622   4.787  94.270
   52LYS     BB 7132  11.577   4.427  94.383
   53PRO     BB 7133  11.769   4.383  94.705
   54ALA     BB 7134  11.876   4.092  94.914
   55VAL     BB 7135  11.909   3.725  94.993
   56GLY     BB 7136  11.859   3.816  95.358
   57GLU     BB 7137  11.773   3.669  95.693
   58GLU     BB 7138  11.488   3.866  95.838
   59LYS     BB 7139  11.123   3.980  95.829
   60SER     BB 7140  10.949   3.695  96.016
   61ILE     BB 7141  11.072   3.539  96.345
   62LYS     BB 7142  10.978   3.174  96.362
   63ALA     BB 7143  11.262   2.929  96.413
   64PHE     BB 7144  11.341   2.617  96.619
   65LYS     BB 7145  10.994   2.522  96.761
   66GLU     BB 7146  10.771   2.820  96.848
   67PTH     BB 7147  10.645   2.906  97.192
   68PRO     BB 7148  10.674   2.611  97.426
   69LYS     BB 7149  10.461   2.400  97.646
   70GLN     BB 7150  10.463   2.029  97.710
   71LYS     BB 7151  10.464   1.696  97.530
   72LEU     BB 7152  10.210   1.611  97.257
   73ASP     BB 7153   9.879   1.795  97.256
   74PRO     BB 7154   9.907   2.140  97.416
   75ALA     BB 7155   9.598   2.123  97.619
   76ALA     BB 7156   9.518   2.321  97.922
   77SER     BB 7157   9.352   2.031  98.110
   78LEU     BB 7158   9.283   2.181  98.456
   79THR     BB 7159   9.639   2.311  98.514
   80GLY     BB 7160   9.841   2.014  98.395
   81SER     BB 7161   9.956   1.996  98.039
   82LYS     BB 7162   9.868   1.665  97.889
   83ARG     BB 7163   9.538   1.490  97.828
   84ARG     BB 7164   9.416   1.135  97.909
   85PRO     BB 7165   9.375   0.775  97.773
   86ARG     BB 7166   9.433   0.540  97.472
   87PTH     BB 7167   9.514   0.226  97.268
   88PRO     BB 7168   9.479   0.006  96.961
   89LYS     BB 7169   9.387  -0.234  96.679
   90GLU     BB 7170   9.415  -0.591  96.807
   91LYS     BB 7171   9.318  -0.893  97.018
   92ALA     BB 7172   9.565  -0.844  97.300
   93GLN     BB 7173   9.618  -0.987  97.643
   94ALA     BB 7174   9.907  -0.763  97.731
   95LEU     BB 7175  10.214  -0.579  97.840
   96GLU     BB 7176  10.367  -0.249  97.735
   97ASP     BB 7177  10.574  -0.028  97.968
   98LEU     BB 7178  10.773   0.141  98.248
   99ALA     BB 7179  10.830   0.391  98.532
  100GLY     BB 7180  11.181   0.304  98.647
  101PHE     BB 7181  11.447   0.381  98.394
  102LYS     BB 7182  11.296   0.614  98.139
  103GLU     BB 7183  10.950   0.751  98.071
  104LEU     BB 7184  10.769   1.009  98.289
  105PHE     BB 7185  10.967   1.337  98.343
  106GLN     BB 7186  11.002   1.450  98.702
  107PTH     BB 7187  10.795   1.311  98.994
  108PRO     BB 7188  10.766   1.619  99.229
  109GLY     BB 7189  10.620   1.856  98.964
  110HIS     BB 7190  10.348   1.715  98.731
  111THR     BB 7191  10.128   1.535  98.479
  112GLU     BB 7192   9.807   1.333  98.419
  113GLU     BB 7193   9.507   1.560  98.467
  114SER     BB 7194   9.593   1.758  98.787
  115THR     BB 7195   9.570   2.037  99.052
  116THR     BB 7196   9.555   2.339  99.292
  117ASP     BB 7197   9.628   2.497  99.633
  118GLU     BB 7198   9.971   2.532  99.801
  119LYS     BB 7199  10.189   2.719  99.542
  120THR     BB 7200   9.989   3.042  99.487
    1ILE     BB 7201   4.252   4.477 113.537
    2PRO     BB 7202   4.596   4.629 113.472
    3CYS     BB 7203   4.858   4.431 113.676
    4LYS     BB 7204   4.749   4.274 114.005
    5PSE     BB 7205   4.624   4.352 114.360
    6PRO     BB 7206   4.785   4.129 114.633
    7GLN     BB 7207   5.023   3.941 114.868
    8PRO     BB 7208   5.113   3.571 114.852
    9ASP     BB 7209   5.165   3.388 115.183
   10PRO     BB 7210   5.422   3.108 115.208
   11VAL     BB 7211   5.473   2.905 115.529
   12ASP     BB 7212   5.589   2.539 115.570
   13PTH     BB 7213   5.809   2.438 115.872
   14PRO     BB 7214   5.651   2.655 116.148
   15THR     BB 7215   5.271   2.670 116.098
   16SER     BB 7216   5.168   2.949 116.333
   17THR     BB 7217   5.233   2.829 116.686
   18LYS     BB 7218   5.391   2.488 116.721
   19GLN     BB 7219   5.769   2.479 116.765
   20ARG     BB 7220   6.015   2.448 117.050
   21PRO     BB 7221   6.322   2.666 117.072
   22LYS     BB 7222   6.659   2.728 117.245
   23THR     BB 7223   6.623   3.107 117.323
   24SER     BB 7224   6.510   3.240 116.975
   25LEU     BB 7225   6.772   3.143 116.711
   26ARG     BB 7226   6.988   3.454 116.647
   27LYS     BB 7227   7.251   3.483 116.373
   28VAL     BB 7228   7.167   3.658 116.045
   29ASP     BB 7229   7.181   4.034 116.116
   30VAL     BB 7230   7.483   4.140 116.325
   31LYS     BB 7231   7.817   3.993 116.217
   32GLU     BB 7232   8.001   3.762 116.462
   33GLU     BB 7233   8.272   3.934 116.672
   34LEU     BB 7234   8.401   4.269 116.539
   35LEU     BB 7235   8.571   4.264 116.195
   36ALA     BB 7236   8.939   4.249 116.276
   37VAL     BB 7237   9.087   4.225 116.625
   38ARG     BB 7238   8.960   3.878 116.735
   39LYS     BB 7239   8.823   3.667 116.438
   40LEU     BB 7240   9.059   3.385 116.334
   41PTH     BB 7241   9.363   3.374 116.569
   42GLN     BB 7242   9.681   3.223 116.412
   43THR     BB 7243   9.922   3.473 116.268
   44SER     BB 7244   9.757   3.812 116.258
   45GLY     BB 7245   9.393   3.916 116.260
   46GLU     BB 7246   9.323   4.067 115.913
   47THR     BB 7247   9.172   3.732 115.811
   48THR     BB 7248   9.467   3.485 115.848
   49HIS     BB 7249   9.773   3.625 115.663
   50PTH     BB 7250   9.989   3.345 115.515
   51PRO     BB 7251  10.042   3.069 115.777
   52LYS     BB 7252  10.310   2.817 115.679
   53PRO     BB 7253  10.631   2.991 115.584
   54ALA     BB 7254  10.770   2.842 115.274
   55VAL     BB 7255  10.793   2.474 115.238
   56GLY     BB 7256  11.004   2.456 114.931
   57GLU     BB 7257  11.261   2.245 114.752
   58GLU     BB 7258  11.067   2.074 114.474
   59LYS     BB 7259  11.060   2.153 114.103
   60SER     BB 7260  11.095   1.942 113.781
   61ILE     BB 7261  11.149   1.774 113.437
   62LYS     BB 7262  11.164   1.662 113.072
   63ALA     BB 7263  11.454   1.504 112.887
   64PHE     BB 7264  11.692   1.216 112.795
   65LYS     BB 7265  11.456   0.944 112.669
   66GLU     BB 7266  11.324   0.902 112.314
   67PTH     BB 7267  11.600   0.858 112.059
   68PRO     BB 7268  11.946   0.879 112.234
   69LYS     BB 7269  12.200   0.673 112.022
   70GLN     BB 7270  12.149   0.796 111.668
   71LYS     BB 7271  12.143   1.130 111.491
   72LEU     BB 7272  11.958   1.426 111.616
   73ASP     BB 7273  11.849   1.777 111.545
   74PRO     BB 7274  11.594   1.844 111.278
   75ALA     BB 7275  11.468   1.492 111.241
   76ALA     BB 7276  11.565   1.146 111.241
   77SER     BB 7277  11.635   0.791 111.348
   78LEU     BB 7278  11.545   0.593 111.033
   79THR     BB 7279  11.678   0.833 110.768
   80GLY     BB 7280  11.936   1.074 110.907
   81SER     BB 7281  11.972   1.440 110.991
   82LYS     BB 7282  12.236   1.703 111.030
   83ARG     BB 7283  12.295   2.081 111.079
   84ARG     BB 7284  11.996   2.282 110.953
   85PRO     BB 7285  11.775   2.264 110.640
   86ARG     BB 7286  11.949   2.030 110.378
   87PTH     BB 7287  12.325   2.065 110.455
   88PRO     BB 7288  12.384   2.446 110.429
   89LYS     BB 7289  12.478   2.806 110.369
   90GLU     BB 7290  12.850   2.795 110.253
   91LYS     BB 7291  13.108   2.660 110.496
   92ALA     BB 7292  13.478   2.589 110.527
   93GLN     BB 7293  13.607   2.356 110.800
   94ALA     BB 7294  13.303   2.124 110.790
   95LEU     BB 7295  13.332   1.783 110.615
   96GLU     BB 7296  13.675   1.651 110.720
   97ASP     BB 7297  13.722   1.337 110.924
   98LEU     BB 7298  13.644   1.036 111.142
   99ALA     BB 7299  13.916   1.088 111.398
  100GLY     BB 7300  14.168   0.959 111.644
  101PHE     BB 7301  14.122   1.106 111.990
  102LYS     BB 7302  13.746   1.094 112.032
  103GLU     BB 7303  13.541   0.894 111.791
  104LEU     BB 7304  13.315   0.674 111.597
  105PHE     BB 7305  13.275   0.309 111.666
  106GLN     BB 7306  13.454  -0.017 111.636
  107PTH     BB 7307  13.318  -0.375 111.590
  108PRO     BB 7308  12.972  -0.349 111.762
  109GLY     BB 7309  12.799  -0.024 111.673
  110HIS     BB 7310  12.604   0.269 111.535
  111THR     BB 7311  12.699   0.628 111.459
  112GLU     BB 7312  12.534   0.765 111.144
  113GLU     BB 7313  12.203   0.596 111.068
  114SER     BB 7314  12.044   0.339 111.295
  115THR     BB 7315  11.846   0.029 111.203
  116THR     BB 7316  11.788  -0.200 110.905
  117ASP     BB 7317  11.764  -0.581 110.954
  118GLU     BB 7318  11.628  -0.646 111.309
  119LYS     BB 7319  11.339  -0.393 111.347
  120THR     BB 7320  11.172  -0.383 111.003
    1ILE     BB 7321  10.125  14.486 111.635
    2PRO     BB 7322  10.362  14.248 111.460
    3CYS     BB 7323  10.281  14.237 111.096
    4LYS     BB 7324  10.245  14.522 110.853
    5PSE     BB 7325  10.375  14.842 111.028
    6PRO     BB 7326  10.654  14.751 111.275
    7GLN     BB 7327  10.896  14.465 111.211
    8PRO     BB 7328  10.855  14.277 110.886
    9ASP     BB 7329  10.727  13.919 110.924
   10PRO     BB 7330  10.460  13.898 110.655
   11VAL     BB 7331  10.469  14.132 110.356
   12ASP     BB 7332  10.632  14.111 110.010
   13PTH     BB 7333  10.863  13.988 109.729
   14PRO     BB 7334  10.777  13.714 109.473
   15THR     BB 7335  10.651  13.777 109.119
   16SER     BB 7336  10.900  13.983 108.937
   17THR     BB 7337  11.230  13.816 109.049
   18LYS     BB 7338  11.463  13.874 108.751
   19GLN     BB 7339  11.422  14.250 108.673
   20ARG     BB 7340  11.145  14.512 108.743
   21PRO     BB 7341  11.139  14.729 108.423
   22LYS     BB 7342  11.448  14.932 108.330
   23THR     BB 7343  11.374  15.301 108.298
   24SER     BB 7344  11.137  15.448 108.554
   25LEU     BB 7345  10.816  15.252 108.608
   26ARG     BB 7346  10.532  15.382 108.403
   27LYS     BB 7347  10.411  15.638 108.152
   28VAL     BB 7348  10.049  15.651 108.034
   29ASP     BB 7349   9.856  15.859 108.295
   30VAL     BB 7350   9.948  16.226 108.243
   31LYS     BB 7351   9.953  16.297 107.863
   32GLU     BB 7352  10.296  16.198 107.734
   33GLU     BB 7353  10.594  16.416 107.828
   34LEU     BB 7354  10.592  16.767 107.666
   35LEU     BB 7355  10.267  16.873 107.512
   36ALA     BB 7356  10.094  17.201 107.554
   37VAL     BB 7357   9.778  17.320 107.375
   38ARG     BB 7358   9.891  17.304 107.009
   39LYS     BB 7359  10.021  16.979 106.855
   40LEU     BB 7360   9.867  16.673 106.700
   41PTH     BB 7361   9.706  16.595 106.372
   42GLN     BB 7362   9.358  16.444 106.317
   43THR     BB 7363   9.090  16.518 106.576
   44SER     BB 7364   9.253  16.712 106.850
   45GLY     BB 7365   9.480  16.898 107.088
   46GLU     BB 7366   9.689  16.692 107.331
   47THR     BB 7367   9.577  16.366 107.188
   48THR     BB 7368   9.500  16.161 106.879
   49HIS     BB 7369   9.272  15.901 106.720
   50PTH     BB 7370   8.961  15.891 106.505
   51PRO     BB 7371   8.910  16.014 106.151
   52LYS     BB 7372   8.617  15.976 105.907
   53PRO     BB 7373   8.258  16.069 105.815
   54ALA     BB 7374   8.044  15.973 105.514
   55VAL     BB 7375   7.781  15.856 105.264
   56GLY     BB 7376   7.464  15.651 105.240
   57GLU     BB 7377   7.486  15.294 105.360
   58GLU     BB 7378   7.580  15.284 105.731
   59LYS     BB 7379   7.294  15.144 105.944
   60SER     BB 7380   7.104  14.936 105.678
   61ILE     BB 7381   6.896  15.006 105.363
   62LYS     BB 7382   6.551  15.165 105.325
   63ALA     BB 7383   6.185  15.108 105.224
   64PHE     BB 7384   5.840  14.963 105.131
   65LYS     BB 7385   5.468  14.886 105.197
   66GLU     BB 7386   5.139  14.735 105.330
   67PTH     BB 7387   4.792  14.583 105.373
   68PRO     BB 7388   4.652  14.254 105.250
   69LYS     BB 7389   4.331  14.142 105.079
   70GLN     BB 7390   4.100  14.448 105.051
   71LYS     BB 7391   4.164  14.786 105.221
   72LEU     BB 7392   3.953  14.887 105.525
   73ASP     BB 7393   3.989  14.625 105.804
   74PRO     BB 7394   4.241  14.355 105.704
   75ALA     BB 7395   4.179  14.042 105.896
   76ALA     BB 7396   4.338  13.775 105.675
   77SER     BB 7397   4.379  13.544 105.982
   78LEU     BB 7398   4.056  13.346 106.026
   79THR     BB 7399   3.873  13.440 105.714
   80GLY     BB 7400   3.760  13.792 105.747
   81SER     BB 7401   3.854  13.994 105.443
   82LYS     BB 7402   3.616  14.285 105.468
   83ARG     BB 7403   3.363  14.489 105.657
   84ARG     BB 7404   3.330  14.817 105.855
   85PRO     BB 7405   3.246  15.166 105.999
   86ARG     BB 7406   3.121  15.503 106.147
   87PTH     BB 7407   3.004  15.842 106.289
   88PRO     BB 7408   2.724  16.097 106.238
   89LYS     BB 7409   2.398  15.970 106.093
   90GLU     BB 7410   2.042  16.115 106.101
   91LYS     BB 7411   1.786  15.976 105.848
   92ALA     BB 7412   1.989  16.001 105.528
   93GLN     BB 7413   1.836  15.979 105.182
   94ALA     BB 7414   1.917  15.608 105.144
   95LEU     BB 7415   2.220  15.438 104.990
   96GLU     BB 7416   2.393  15.209 104.737
   97ASP     BB 7417   2.508  14.866 104.845
   98LEU     BB 7418   2.477  14.498 104.754
   99ALA     BB 7419   2.381  14.476 104.386
  100GLY     BB 7420   2.427  14.831 104.266
  101PHE     BB 7421   2.789  14.931 104.240
  102LYS     BB 7422   3.025  14.791 104.494
  103GLU     BB 7423   3.167  14.584 104.783
  104LEU     BB 7424   3.408  14.295 104.756
  105PHE     BB 7425   3.617  14.013 104.864
  106GLN     BB 7426   3.783  13.696 104.741
  107PTH     BB 7427   3.750  13.620 104.360
  108PRO     BB 7428   3.430  13.816 104.259
  109GLY     BB 7429   3.185  13.643 104.486
  110HIS     BB 7430   3.112  13.563 104.840
  111THR     BB 7431   2.953  13.886 104.951
  112GLU     BB 7432   3.074  14.016 105.287
  113GLU     BB 7433   3.266  13.750 105.479
  114SER     BB 7434   3.528  13.573 105.280
  115THR     BB 7435   3.573  13.209 105.206
  116THR     BB 7436   3.477  13.031 105.529
  117ASP     BB 7437   3.742  12.843 105.735
  118GLU     BB 7438   4.019  12.737 105.498
  119LYS     BB 7439   4.190  13.038 105.341
  120THR     BB 7440   4.471  13.161 105.562
    1ILE     BB 7441  18.286   1.619  80.900
    2PRO     BB 7442  17.933   1.711  80.978
    3CYS     BB 7443  17.554   1.736  80.986
    4LYS     BB 7444  17.404   2.013  81.207
    5PSE     BB 7445  17.655   2.306  81.185
    6PRO     BB 7446  17.848   2.299  80.853
    7GLN     BB 7447  17.705   2.135  80.540
    8PRO     BB 7448  17.326   2.136  80.573
    9ASP     BB 7449  17.059   1.884  80.671
   10PRO     BB 7450  16.814   2.028  80.925
   11VAL     BB 7451  16.588   2.211  81.169
   12ASP     BB 7452  16.205   2.212  81.150
   13PTH     BB 7453  15.986   2.153  81.462
   14PRO     BB 7454  16.217   2.297  81.734
   15THR     BB 7455  16.382   2.626  81.635
   16SER     BB 7456  16.090   2.847  81.548
   17THR     BB 7457  15.744   2.735  81.648
   18LYS     BB 7458  15.634   2.492  81.914
   19GLN     BB 7459  15.646   2.496  82.292
   20ARG     BB 7460  15.441   2.486  82.608
   21PRO     BB 7461  15.280   2.526  82.947
   22LYS     BB 7462  15.345   2.762  83.229
   23THR     BB 7463  15.568   3.055  83.147
   24SER     BB 7464  15.756   3.160  83.464
   25LEU     BB 7465  15.892   2.838  83.604
   26ARG     BB 7466  16.246   2.738  83.606
   27LYS     BB 7467  16.450   2.451  83.683
   28VAL     BB 7468  16.738   2.269  83.541
   29ASP     BB 7469  17.091   2.351  83.441
   30VAL     BB 7470  17.312   2.535  83.689
   31LYS     BB 7471  17.190   2.569  84.050
   32GLU     BB 7472  16.846   2.714  84.075
   33GLU     BB 7473  16.718   3.068  84.062
   34LEU     BB 7474  16.623   3.198  84.416
   35LEU     BB 7475  16.604   2.891  84.640
   36ALA     BB 7476  16.957   2.748  84.689
   37VAL     BB 7477  17.114   2.920  84.997
   38ARG     BB 7478  16.843   2.939  85.263
   39LYS     BB 7479  16.480   2.837  85.284
   40LEU     BB 7480  16.162   2.701  85.126
   41PTH     BB 7481  15.952   2.464  85.338
   42GLN     BB 7482  16.162   2.216  85.548
   43THR     BB 7483  16.538   2.268  85.545
   44SER     BB 7484  16.877   2.334  85.408
   45GLY     BB 7485  17.081   2.383  85.096
   46GLU     BB 7486  16.944   2.168  84.827
   47THR     BB 7487  16.603   2.320  84.898
   48THR     BB 7488  16.339   2.061  84.960
   49HIS     BB 7489  16.503   1.770  85.148
   50PTH     BB 7490  16.676   1.627  85.457
   51PRO     BB 7491  16.493   1.706  85.782
   52LYS     BB 7492  16.245   1.444  85.904
   53PRO     BB 7493  16.437   1.161  86.070
   54ALA     BB 7494  16.369   0.792  86.028
   55VAL     BB 7495  16.172   0.603  86.291
   56GLY     BB 7496  16.470   0.378  86.361
   57GLU     BB 7497  16.434   0.052  86.553
   58GLU     BB 7498  16.242  -0.159  86.302
   59LYS     BB 7499  16.093  -0.488  86.421
   60SER     BB 7500  16.359  -0.754  86.479
   61ILE     BB 7501  16.392  -1.107  86.616
   62LYS     BB 7502  16.456  -1.399  86.379
   63ALA     BB 7503  16.556  -1.703  86.590
   64PHE     BB 7504  16.616  -1.715  86.967
   65LYS     BB 7505  16.769  -2.043  87.082
   66GLU     BB 7506  16.858  -2.347  86.871
   67PTH     BB 7507  17.047  -2.629  87.041
   68PRO     BB 7508  17.091  -2.935  86.817
   69LYS     BB 7509  17.042  -3.274  86.990
   70GLN     BB 7510  17.224  -3.258  87.333
   71LYS     BB 7511  17.491  -2.984  87.413
   72LEU     BB 7512  17.694  -2.886  87.101
   73ASP     BB 7513  17.642  -3.174  86.863
   74PRO     BB 7514  17.532  -3.268  86.522
   75ALA     BB 7515  17.785  -3.532  86.449
   76ALA     BB 7516  17.590  -3.846  86.388
   77SER     BB 7517  17.481  -4.124  86.153
   78LEU     BB 7518  17.122  -4.229  86.247
   79THR     BB 7519  17.135  -4.110  86.614
   80GLY     BB 7520  17.471  -4.290  86.673
   81SER     BB 7521  17.614  -4.136  86.974
   82LYS     BB 7522  17.570  -3.765  86.993
   83ARG     BB 7523  17.765  -3.680  87.310
   84ARG     BB 7524  18.062  -3.907  87.399
   85PRO     BB 7525  18.162  -4.193  87.162
   86ARG     BB 7526  18.495  -4.265  86.982
   87PTH     BB 7527  18.720  -3.950  86.986
   88PRO     BB 7528  18.642  -3.692  87.250
   89LYS     BB 7529  18.669  -3.560  87.602
   90GLU     BB 7530  18.614  -3.820  87.883
   91LYS     BB 7531  18.760  -3.790  88.239
   92ALA     BB 7532  18.814  -4.130  88.402
   93GLN     BB 7533  18.669  -4.457  88.270
   94ALA     BB 7534  18.334  -4.290  88.189
   95LEU     BB 7535  18.168  -4.055  88.437
   96GLU     BB 7536  17.819  -3.964  88.315
   97ASP     BB 7537  17.569  -3.961  88.607
   98LEU     BB 7538  17.659  -4.136  88.936
   99ALA     BB 7539  17.433  -4.224  89.226
  100GLY     BB 7540  17.378  -3.904  89.431
  101PHE     BB 7541  17.256  -3.629  89.198
  102LYS     BB 7542  17.042  -3.819  88.946
  103GLU     BB 7543  16.953  -4.178  88.862
  104LEU     BB 7544  17.130  -4.448  88.654
  105PHE     BB 7545  16.954  -4.569  88.329
  106GLN     BB 7546  16.636  -4.357  88.265
  107PTH     BB 7547  16.266  -4.446  88.210
  108PRO     BB 7548  16.259  -4.715  87.943
  109GLY     BB 7549  16.623  -4.716  87.824
  110HIS     BB 7550  16.661  -4.660  87.451
  111THR     BB 7551  17.039  -4.680  87.448
  112GLU     BB 7552  17.190  -4.500  87.147
  113GLU     BB 7553  17.092  -4.670  86.821
  114SER     BB 7554  16.714  -4.646  86.830
  115THR     BB 7555  16.533  -4.762  86.520
  116THR     BB 7556  16.494  -5.135  86.550
  117ASP     BB 7557  16.261  -5.227  86.832
  118GLU     BB 7558  15.895  -5.301  86.821
  119LYS     BB 7559  15.711  -5.119  86.541
  120THR     BB 7560  15.954  -4.962  86.296
    1ILE     BB 7561   2.511  16.137  89.380
    2PRO     BB 7562   2.665  16.238  89.708
    3CYS     BB 7563   2.565  16.569  89.860
    4LYS     BB 7564   2.368  16.829  89.680
    5PSE     BB 7565   2.197  16.910  89.345
    6PRO     BB 7566   1.842  17.048  89.404
    7GLN     BB 7567   1.620  16.860  89.650
    8PRO     BB 7568   1.790  16.539  89.745
    9ASP     BB 7569   2.060  16.282  89.797
   10PRO     BB 7570   1.936  15.960  89.641
   11VAL     BB 7571   1.560  15.944  89.687
   12ASP     BB 7572   1.341  15.775  89.943
   13PTH     BB 7573   1.275  15.649  90.292
   14PRO     BB 7574   1.064  15.896  90.489
   15THR     BB 7575   0.697  15.980  90.426
   16SER     BB 7576   0.344  16.019  90.560
   17THR     BB 7577   0.060  15.922  90.790
   18LYS     BB 7578  -0.200  15.996  91.047
   19GLN     BB 7579  -0.363  16.340  91.020
   20ARG     BB 7580  -0.291  16.716  91.033
   21PRO     BB 7581  -0.265  17.089  91.117
   22LYS     BB 7582  -0.449  17.385  91.275
   23THR     BB 7583  -0.384  17.700  91.077
   24SER     BB 7584  -0.029  17.838  91.042
   25LEU     BB 7585   0.221  17.552  90.986
   26ARG     BB 7586   0.567  17.703  91.029
   27LYS     BB 7587   0.631  18.072  91.086
   28VAL     BB 7588   0.948  18.182  91.250
   29ASP     BB 7589   1.188  18.456  91.142
   30VAL     BB 7590   1.076  18.807  91.252
   31LYS     BB 7591   0.837  18.753  91.545
   32GLU     BB 7592   0.497  18.626  91.429
   33GLU     BB 7593   0.212  18.863  91.517
   34LEU     BB 7594   0.249  19.030  91.851
   35LEU     BB 7595   0.563  19.172  91.988
   36ALA     BB 7596   0.620  19.533  92.048
   37VAL     BB 7597   0.376  19.818  92.026
   38ARG     BB 7598   0.089  19.744  92.270
   39LYS     BB 7599   0.063  19.394  92.397
   40LEU     BB 7600   0.182  19.081  92.561
   41PTH     BB 7601   0.200  18.994  92.929
   42GLN     BB 7602   0.245  19.123  93.281
   43THR     BB 7603   0.252  19.473  93.423
   44SER     BB 7604   0.476  19.695  93.216
   45GLY     BB 7605   0.349  19.572  92.882
   46GLU     BB 7606   0.599  19.700  92.627
   47THR     BB 7607   0.757  19.354  92.603
   48THR     BB 7608   0.790  19.219  92.957
   49HIS     BB 7609   0.884  19.260  93.320
   50PTH     BB 7610   0.846  19.346  93.692
   51PRO     BB 7611   0.620  19.109  93.887
   52LYS     BB 7612   0.789  18.895  94.155
   53PRO     BB 7613   1.046  18.958  94.429
   54ALA     BB 7614   1.241  18.794  94.715
   55VAL     BB 7615   1.458  18.683  95.012
   56GLY     BB 7616   1.696  18.559  95.289
   57GLU     BB 7617   1.956  18.436  95.546
   58GLU     BB 7618   2.276  18.366  95.746
   59LYS     BB 7619   2.344  18.143  96.047
   60SER     BB 7620   2.680  17.981  96.020
   61ILE     BB 7621   3.005  17.858  95.889
   62LYS     BB 7622   3.358  17.871  96.010
   63ALA     BB 7623   3.379  18.114  96.300
   64PHE     BB 7624   3.534  18.035  96.635
   65LYS     BB 7625   3.854  17.830  96.638
   66GLU     BB 7626   3.902  17.530  96.872
   67PTH     BB 7627   3.655  17.578  97.171
   68PRO     BB 7628   3.723  17.950  97.275
   69LYS     BB 7629   4.096  18.021  97.283
   70GLN     BB 7630   4.445  17.919  97.200
   71LYS     BB 7631   4.762  18.138  97.240
   72LEU     BB 7632   4.890  18.277  96.918
   73ASP     BB 7633   4.837  18.022  96.645
   74PRO     BB 7634   4.528  17.829  96.572
   75ALA     BB 7635   4.468  17.552  96.323
   76ALA     BB 7636   4.528  17.259  96.557
   77SER     BB 7637   4.573  16.885  96.531
   78LEU     BB 7638   4.708  16.736  96.849
   79THR     BB 7639   4.615  17.008  97.094
   80GLY     BB 7640   4.930  17.211  97.104
   81SER     BB 7641   4.877  17.547  96.945
   82LYS     BB 7642   5.232  17.686  96.986
   83ARG     BB 7643   5.439  17.916  96.770
   84ARG     BB 7644   5.463  18.254  96.602
   85PRO     BB 7645   5.430  18.606  96.745
   86ARG     BB 7646   5.805  18.641  96.789
   87PTH     BB 7647   6.010  18.956  96.838
   88PRO     BB 7648   5.866  19.144  97.136
   89LYS     BB 7649   5.775  19.376  97.414
   90GLU     BB 7650   6.101  19.406  97.623
   91LYS     BB 7651   6.272  19.078  97.722
   92ALA     BB 7652   6.176  18.844  97.999
   93GLN     BB 7653   6.372  18.624  98.232
   94ALA     BB 7654   6.118  18.570  98.518
   95LEU     BB 7655   5.771  18.510  98.375
   96GLU     BB 7656   5.487  18.548  98.596
   97ASP     BB 7657   5.218  18.661  98.818
   98LEU     BB 7658   5.056  18.992  98.849
   99ALA     BB 7659   4.805  19.086  99.106
  100GLY     BB 7660   4.694  19.067  99.468
  101PHE     BB 7661   4.357  18.896  99.517
  102LYS     BB 7662   4.198  18.934  99.180
  103GLU     BB 7663   4.308  18.944  98.819
  104LEU     BB 7664   4.496  18.804  98.527
  105PHE     BB 7665   4.586  18.463  98.411
  106GLN     BB 7666   4.462  18.113  98.497
  107PTH     BB 7667   4.662  17.787  98.526
  108PRO     BB 7668   4.813  17.572  98.806
  109GLY     BB 7669   5.175  17.513  98.680
  110HIS     BB 7670   5.139  17.386  98.319
  111THR     BB 7671   5.292  17.504  97.998
  112GLU     BB 7672   5.255  17.573  97.627
  113GLU     BB 7673   4.900  17.600  97.523
  114SER     BB 7674   4.673  17.314  97.588
  115THR     BB 7675   4.887  17.010  97.669
  116THR     BB 7676   5.105  16.817  97.430
  117ASP     BB 7677   5.083  16.466  97.295
  118GLU     BB 7678   4.792  16.233  97.252
  119LYS     BB 7679   4.694  15.887  97.367
  120THR     BB 7680   4.393  15.722  97.211
    1ILE     BB 7681   6.558   1.456 107.515
    2PRO     BB 7682   6.515   1.818 107.603
    3CYS     BB 7683   6.677   2.119 107.434
    4LYS     BB 7684   6.863   2.380 107.222
    5PSE     BB 7685   7.052   2.708 107.131
    6PRO     BB 7686   7.278   2.994 106.993
    7GLN     BB 7687   7.473   3.284 106.830
    8PRO     BB 7688   7.783   3.300 106.608
    9ASP     BB 7689   7.921   3.247 106.255
   10PRO     BB 7690   8.099   3.037 105.987
   11VAL     BB 7691   8.106   2.667 105.887
   12ASP     BB 7692   8.314   2.414 105.686
   13PTH     BB 7693   8.275   2.359 105.304
   14PRO     BB 7694   8.167   2.709 105.209
   15THR     BB 7695   7.982   2.996 105.373
   16SER     BB 7696   8.228   3.281 105.340
   17THR     BB 7697   8.441   3.216 105.040
   18LYS     BB 7698   8.666   3.282 104.764
   19GLN     BB 7699   8.850   3.601 104.712
   20ARG     BB 7700   8.895   3.909 104.501
   21PRO     BB 7701   8.580   4.052 104.357
   22LYS     BB 7702   8.221   4.149 104.374
   23THR     BB 7703   8.008   4.327 104.607
   24SER     BB 7704   8.084   4.662 104.768
   25LEU     BB 7705   7.879   4.731 105.074
   26ARG     BB 7706   7.533   4.626 104.985
   27LYS     BB 7707   7.165   4.652 104.955
   28VAL     BB 7708   6.953   4.748 105.253
   29ASP     BB 7709   7.134   4.918 105.539
   30VAL     BB 7710   7.480   5.060 105.478
   31LYS     BB 7711   7.501   5.282 105.168
   32GLU     BB 7712   7.208   5.294 104.926
   33GLU     BB 7713   6.922   5.209 104.694
   34LEU     BB 7714   6.673   5.425 104.500
   35LEU     BB 7715   6.291   5.406 104.515
   36ALA     BB 7716   6.172   5.736 104.666
   37VAL     BB 7717   6.247   6.067 104.494
   38ARG     BB 7718   6.407   6.009 104.157
   39LYS     BB 7719   6.327   5.727 103.915
   40LEU     BB 7720   6.121   5.760 103.604
   41PTH     BB 7721   6.020   5.585 103.286
   42GLN     BB 7722   5.666   5.676 103.157
   43THR     BB 7723   5.503   5.954 103.361
   44SER     BB 7724   5.552   5.990 103.734
   45GLY     BB 7725   5.806   6.032 104.013
   46GLU     BB 7726   5.747   5.752 104.258
   47THR     BB 7727   5.757   5.447 104.040
   48THR     BB 7728   5.550   5.408 103.726
   49HIS     BB 7729   5.200   5.448 103.579
   50PTH     BB 7730   4.943   5.478 103.295
   51PRO     BB 7731   4.678   5.616 103.055
   52LYS     BB 7732   4.509   5.436 102.764
   53PRO     BB 7733   4.197   5.310 102.587
   54ALA     BB 7734   4.102   5.265 102.223
   55VAL     BB 7735   3.934   5.306 101.885
   56GLY     BB 7736   3.653   5.077 101.998
   57GLU     BB 7737   3.761   4.769 102.202
   58GLU     BB 7738   3.997   4.646 101.923
   59LYS     BB 7739   3.841   4.708 101.575
   60SER     BB 7740   3.471   4.698 101.659
   61ILE     BB 7741   3.111   4.609 101.687
   62LYS     BB 7742   3.039   4.286 101.862
   63ALA     BB 7743   2.699   4.115 101.862
   64PHE     BB 7744   2.395   4.000 102.057
   65LYS     BB 7745   2.049   3.866 102.007
   66GLU     BB 7746   1.856   3.631 101.790
   67PTH     BB 7747   1.601   3.528 101.543
   68PRO     BB 7748   1.588   3.551 101.169
   69LYS     BB 7749   1.360   3.301 100.984
   70GLN     BB 7750   1.092   3.208 101.245
   71LYS     BB 7751   0.959   3.469 101.486
   72LEU     BB 7752   0.952   3.663 101.797
   73ASP     BB 7753   0.918   3.509 102.141
   74PRO     BB 7754   1.180   3.243 102.210
   75ALA     BB 7755   1.280   3.134 101.870
   76ALA     BB 7756   1.208   2.835 101.672
   77SER     BB 7757   1.065   2.609 101.938
   78LEU     BB 7758   0.771   2.415 101.789
   79THR     BB 7759   0.724   2.603 101.472
   80GLY     BB 7760   0.692   2.964 101.538
   81SER     BB 7761   0.696   3.054 101.892
   82LYS     BB 7762   0.595   2.908 102.223
   83ARG     BB 7763   0.646   3.112 102.540
   84ARG     BB 7764   0.370   3.289 102.735
   85PRO     BB 7765   0.055   3.069 102.742
   86ARG     BB 7766  -0.140   3.363 102.899
   87PTH     BB 7767   0.011   3.698 102.753
   88PRO     BB 7768  -0.269   3.849 102.527
   89LYS     BB 7769  -0.623   3.758 102.652
   90GLU     BB 7770  -0.903   3.949 102.481
   91LYS     BB 7771  -1.224   3.875 102.296
   92ALA     BB 7772  -1.150   3.915 101.927
   93GLN     BB 7773  -1.418   3.942 101.661
   94ALA     BB 7774  -1.265   3.653 101.459
   95LEU     BB 7775  -0.884   3.656 101.416
   96GLU     BB 7776  -0.831   4.036 101.411
   97ASP     BB 7777  -0.730   4.137 101.060
   98LEU     BB 7778  -0.495   3.916 100.865
   99ALA     BB 7779  -0.283   4.164 100.679
  100GLY     BB 7780  -0.417   4.500 100.790
  101PHE     BB 7781  -0.148   4.764 100.782
  102LYS     BB 7782   0.132   4.600 100.976
  103GLU     BB 7783   0.192   4.232 101.023
  104LEU     BB 7784   0.171   3.862 100.971
  105PHE     BB 7785   0.364   3.549 101.064
  106GLN     BB 7786   0.706   3.538 100.902
  107PTH     BB 7787   0.809   3.396 100.569
  108PRO     BB 7788   0.477   3.255 100.426
  109GLY     BB 7789   0.398   2.950 100.636
  110HIS     BB 7790   0.573   2.904 100.964
  111THR     BB 7791   0.268   2.922 101.179
  112GLU     BB 7792   0.141   3.002 101.522
  113GLU     BB 7793   0.181   2.723 101.769
  114SER     BB 7794   0.168   2.414 101.548
  115THR     BB 7795   0.286   2.310 101.201
  116THR     BB 7796   0.558   2.055 101.278
  117ASP     BB 7797   0.843   2.075 101.033
  118GLU     BB 7798   0.944   2.410 100.889
  119LYS     BB 7799   1.227   2.562 101.095
  120THR     BB 7800   1.283   2.333 101.397
    1ILE     BB 7801   1.466  19.532  88.524
    2PRO     BB 7802   1.590  19.623  88.870
    3CYS     BB 7803   1.334  19.619  89.150
    4LYS     BB 7804   0.968  19.673  89.065
    5PSE     BB 7805   0.918  19.879  88.749
    6PRO     BB 7806   0.859  20.250  88.702
    7GLN     BB 7807   0.586  20.509  88.648
    8PRO     BB 7808   0.267  20.574  88.454
    9ASP     BB 7809   0.049  20.512  88.147
   10PRO     BB 7810  -0.303  20.447  88.280
   11VAL     BB 7811  -0.568  20.318  88.053
   12ASP     BB 7812  -0.902  20.160  88.141
   13PTH     BB 7813  -1.091  20.135  88.474
   14PRO     BB 7814  -1.104  20.504  88.577
   15THR     BB 7815  -0.808  20.708  88.471
   16SER     BB 7816  -0.625  20.819  88.782
   17THR     BB 7817  -0.896  20.913  89.031
   18LYS     BB 7818  -1.153  21.123  88.865
   19GLN     BB 7819  -1.470  21.297  88.806
   20ARG     BB 7820  -1.737  21.526  88.936
   21PRO     BB 7821  -1.887  21.530  89.287
   22LYS     BB 7822  -1.866  21.561  89.665
   23THR     BB 7823  -1.734  21.337  89.940
   24SER     BB 7824  -1.704  20.971  90.038
   25LEU     BB 7825  -1.376  20.786  90.091
   26ARG     BB 7826  -1.261  20.801  90.456
   27LYS     BB 7827  -1.425  20.648  90.767
   28VAL     BB 7828  -1.429  20.272  90.820
   29ASP     BB 7829  -1.136  20.152  91.033
   30VAL     BB 7830  -1.080  20.368  91.343
   31LYS     BB 7831  -1.403  20.497  91.492
   32GLU     BB 7832  -1.764  20.504  91.371
   33GLU     BB 7833  -2.029  20.509  91.650
   34LEU     BB 7834  -1.959  20.480  92.023
   35LEU     BB 7835  -1.923  20.179  92.253
   36ALA     BB 7836  -1.999  20.280  92.613
   37VAL     BB 7837  -2.266  20.538  92.696
   38ARG     BB 7838  -2.529  20.542  92.417
   39LYS     BB 7839  -2.604  20.217  92.232
   40LEU     BB 7840  -2.879  19.975  92.315
   41PTH     BB 7841  -3.246  20.077  92.330
   42GLN     BB 7842  -3.462  19.855  92.567
   43THR     BB 7843  -3.260  19.787  92.881
   44SER     BB 7844  -3.019  20.069  92.947
   45GLY     BB 7845  -2.671  20.165  92.845
   46GLU     BB 7846  -2.412  19.897  92.784
   47THR     BB 7847  -2.656  19.612  92.827
   48THR     BB 7848  -2.858  19.405  92.589
   49HIS     BB 7849  -3.201  19.246  92.566
   50PTH     BB 7850  -3.393  19.146  92.885
   51PRO     BB 7851  -3.759  19.268  92.891
   52LYS     BB 7852  -3.962  19.113  92.605
   53PRO     BB 7853  -4.113  18.767  92.615
   54ALA     BB 7854  -4.359  18.511  92.736
   55VAL     BB 7855  -4.570  18.271  92.944
   56GLY     BB 7856  -4.543  18.035  92.652
   57GLU     BB 7857  -4.712  17.708  92.571
   58GLU     BB 7858  -4.745  17.763  92.201
   59LYS     BB 7859  -4.734  17.602  91.864
   60SER     BB 7860  -4.578  17.261  91.833
   61ILE     BB 7861  -4.681  16.921  91.959
   62LYS     BB 7862  -4.974  16.687  91.919
   63ALA     BB 7863  -4.883  16.334  91.811
   64PHE     BB 7864  -4.883  15.977  91.948
   65LYS     BB 7865  -4.901  15.598  91.994
   66GLU     BB 7866  -4.829  15.243  92.116
   67PTH     BB 7867  -4.949  14.937  91.922
   68PRO     BB 7868  -5.176  14.728  92.148
   69LYS     BB 7869  -5.005  14.612  92.465
   70GLN     BB 7870  -4.897  14.259  92.459
   71LYS     BB 7871  -4.838  13.944  92.635
   72LEU     BB 7872  -4.531  13.814  92.776
   73ASP     BB 7873  -4.242  14.058  92.781
   74PRO     BB 7874  -4.305  14.376  92.580
   75ALA     BB 7875  -4.337  14.211  92.242
   76ALA     BB 7876  -4.572  14.381  91.999
   77SER     BB 7877  -4.899  14.262  91.858
   78LEU     BB 7878  -5.262  14.156  91.890
   79THR     BB 7879  -5.227  13.852  92.105
   80GLY     BB 7880  -4.946  13.689  91.908
   81SER     BB 7881  -4.641  13.794  92.088
   82LYS     BB 7882  -4.396  13.530  92.192
   83ARG     BB 7883  -4.062  13.594  92.372
   84ARG     BB 7884  -3.866  13.591  92.702
   85PRO     BB 7885  -3.772  13.745  93.040
   86ARG     BB 7886  -3.449  13.694  93.247
   87PTH     BB 7887  -3.343  13.342  93.362
   88PRO     BB 7888  -3.266  13.305  93.738
   89LYS     BB 7889  -3.103  13.109  94.023
   90GLU     BB 7890  -3.320  12.806  94.084
   91LYS     BB 7891  -3.595  12.564  94.158
   92ALA     BB 7892  -3.953  12.606  94.066
   93GLN     BB 7893  -4.267  12.743  94.224
   94ALA     BB 7894  -4.307  13.011  93.961
   95LEU     BB 7895  -4.508  12.975  93.640
   96GLU     BB 7896  -4.735  13.280  93.660
   97ASP     BB 7897  -5.109  13.237  93.677
   98LEU     BB 7898  -5.477  13.299  93.631
   99ALA     BB 7899  -5.838  13.300  93.518
  100GLY     BB 7900  -6.032  13.358  93.837
  101PHE     BB 7901  -5.966  13.686  94.012
  102LYS     BB 7902  -5.813  13.925  93.768
  103GLU     BB 7903  -5.592  13.907  93.463
  104LEU     BB 7904  -5.739  13.751  93.140
  105PHE     BB 7905  -5.970  13.971  92.953
  106GLN     BB 7906  -6.106  13.931  92.596
  107PTH     BB 7907  -6.364  13.645  92.542
  108PRO     BB 7908  -6.226  13.371  92.781
  109GLY     BB 7909  -5.854  13.388  92.713
  110HIS     BB 7910  -5.662  13.517  92.416
  111THR     BB 7911  -5.322  13.483  92.575
  112GLU     BB 7912  -4.979  13.372  92.455
  113GLU     BB 7913  -4.986  13.190  92.127
  114SER     BB 7914  -5.316  13.291  91.962
  115THR     BB 7915  -5.383  13.482  91.639
  116THR     BB 7916  -5.495  13.204  91.407
  117ASP     BB 7917  -5.682  13.264  91.083
  118GLU     BB 7918  -5.897  13.575  91.054
  119LYS     BB 7919  -5.986  13.682  90.699
  120THR     BB 7920  -6.059  13.799  90.340
    1ILE     BB 7921  10.806   9.624  89.167
    2PRO     BB 7922  10.967   9.807  89.460
    3CYS     BB 7923  10.879   9.726  89.826
    4LYS     BB 7924  10.586   9.477  89.826
    5PSE     BB 7925  10.319   9.652  89.614
    6PRO     BB 7926  10.081   9.403  89.461
    7GLN     BB 7927   9.844   9.171  89.636
    8PRO     BB 7928  10.056   9.041  89.925
    9ASP     BB 7929  10.401   8.909  89.980
   10PRO     BB 7930  10.453   8.540  89.914
   11VAL     BB 7931  10.675   8.355  90.158
   12ASP     BB 7932  10.551   8.331  90.525
   13PTH     BB 7933  10.447   8.291  90.896
   14PRO     BB 7934  10.322   8.468  91.214
   15THR     BB 7935  10.129   8.290  91.484
   16SER     BB 7936   9.803   8.475  91.550
   17THR     BB 7937   9.552   8.201  91.464
   18LYS     BB 7938   9.627   7.846  91.562
   19GLN     BB 7939   9.783   7.759  91.896
   20ARG     BB 7940   9.686   7.720  92.259
   21PRO     BB 7941   9.424   7.863  92.493
   22LYS     BB 7942   9.043   7.868  92.546
   23THR     BB 7943   8.914   8.212  92.478
   24SER     BB 7944   8.853   8.508  92.707
   25LEU     BB 7945   8.954   8.830  92.886
   26ARG     BB 7946   9.211   9.096  92.787
   27LYS     BB 7947   9.318   9.277  92.466
   28VAL     BB 7948   9.078   9.279  92.172
   29ASP     BB 7949   9.000   9.635  92.070
   30VAL     BB 7950   8.899   9.893  92.332
   31LYS     BB 7951   8.836   9.721  92.660
   32GLU     BB 7952   8.703   9.377  92.653
   33GLU     BB 7953   8.378   9.234  92.752
   34LEU     BB 7954   8.168   9.488  92.938
   35LEU     BB 7955   8.346   9.755  93.128
   36ALA     BB 7956   8.477  10.023  93.358
   37VAL     BB 7957   8.224  10.109  93.636
   38ARG     BB 7958   8.280   9.820  93.887
   39LYS     BB 7959   8.552   9.575  93.803
   40LEU     BB 7960   8.780   9.299  93.893
   41PTH     BB 7961   9.158   9.307  93.932
   42GLN     BB 7962   9.286   9.567  94.187
   43THR     BB 7963   9.120   9.873  94.350
   44SER     BB 7964   8.748   9.796  94.358
   45GLY     BB 7965   8.650  10.130  94.216
   46GLU     BB 7966   8.797  10.150  93.871
   47THR     BB 7967   9.094   9.967  93.748
   48THR     BB 7968   9.390  10.196  93.814
   49HIS     BB 7969   9.649  10.081  94.061
   50PTH     BB 7970   9.725  10.089  94.427
   51PRO     BB 7971   9.543  10.233  94.726
   52LYS     BB 7972   9.628  10.307  95.084
   53PRO     BB 7973   9.919  10.483  95.241
   54ALA     BB 7974   9.857  10.761  95.489
   55VAL     BB 7975   9.879  11.018  95.757
   56GLY     BB 7976  10.191  10.942  95.954
   57GLU     BB 7977  10.365  10.780  96.254
   58GLU     BB 7978  10.712  10.789  96.102
   59LYS     BB 7979  10.790  11.096  95.895
   60SER     BB 7980  11.033  11.320  96.083
   61ILE     BB 7981  11.333  11.408  96.300
   62LYS     BB 7982  11.679  11.579  96.310
   63ALA     BB 7983  12.030  11.742  96.325
   64PHE     BB 7984  12.377  11.912  96.326
   65LYS     BB 7985  12.741  11.980  96.438
   66GLU     BB 7986  12.815  12.202  96.735
   67PTH     BB 7987  12.794  12.543  96.888
   68PRO     BB 7988  13.120  12.724  96.909
   69LYS     BB 7989  13.274  12.914  97.199
   70GLN     BB 7990  13.270  13.288  97.095
   71LYS     BB 7991  13.041  13.380  96.812
   72LEU     BB 7992  12.820  13.182  96.584
   73ASP     BB 7993  12.950  13.220  96.224
   74PRO     BB 7994  13.283  13.048  96.169
   75ALA     BB 7995  13.594  12.955  96.337
   76ALA     BB 7996  13.597  12.967  96.702
   77SER     BB 7997  13.838  12.680  96.752
   78LEU     BB 7998  14.146  12.784  96.564
   79THR     BB 7999  14.161  13.141  96.469
   80GLY     BB 8000  13.885  13.378  96.381
   81SER     BB 8001  13.538  13.467  96.489
   82LYS     BB 8002  13.333  13.694  96.282
   83ARG     BB 8003  13.209  13.719  95.927
   84ARG     BB 8004  13.135  14.073  95.794
   85PRO     BB 8005  13.270  14.379  95.982
   86ARG     BB 8006  13.277  14.730  96.139
   87PTH     BB 8007  13.390  14.827  96.495
   88PRO     BB 8008  13.270  15.155  96.650
   89LYS     BB 8009  13.053  15.412  96.484
   90GLU     BB 8010  12.846  15.626  96.726
   91LYS     BB 8011  13.039  15.886  96.942
   92ALA     BB 8012  13.314  15.634  97.049
   93GLN     BB 8013  13.225  15.341  97.272
   94ALA     BB 8014  13.223  14.980  97.189
   95LEU     BB 8015  13.377  14.678  97.333
   96GLU     BB 8016  13.653  14.750  97.573
   97ASP     BB 8017  13.513  14.823  97.922
   98LEU     BB 8018  13.213  14.834  98.157
   99ALA     BB 8019  13.160  14.507  98.339
  100GLY     BB 8020  12.794  14.469  98.432
  101PHE     BB 8021  12.713  14.124  98.586
  102LYS     BB 8022  13.006  13.919  98.478
  103GLU     BB 8023  13.201  13.763  98.204
  104LEU     BB 8024  13.454  13.577  98.009
  105PHE     BB 8025  13.407  13.325  97.740
  106GLN     BB 8026  13.402  12.956  97.839
  107PTH     BB 8027  13.592  12.804  98.132
  108PRO     BB 8028  13.798  13.075  98.308
  109GLY     BB 8029  13.952  13.279  98.037
  110HIS     BB 8030  14.048  13.155  97.691
  111THR     BB 8031  14.022  13.513  97.560
  112GLU     BB 8032  13.798  13.571  97.269
  113GLU     BB 8033  13.893  13.401  96.957
  114SER     BB 8034  14.042  13.077  97.086
  115THR     BB 8035  14.418  13.029  97.081
  116THR     BB 8036  14.771  12.892  97.089
  117ASP     BB 8037  14.997  12.597  97.179
  118GLU     BB 8038  14.901  12.288  96.980
  119LYS     BB 8039  14.620  12.361  96.732
  120THR     BB 8040  14.538  12.306  96.368
    1ILE     BB 8041  15.476  14.236 110.780
    2PRO     BB 8042  15.392  14.564 110.949
    3CYS     BB 8043  15.057  14.531 111.134
    4LYS     BB 8044  14.800  14.330 110.929
    5PSE     BB 8045  14.862  13.954 110.974
    6PRO     BB 8046  14.798  13.780 111.307
    7GLN     BB 8047  14.481  13.753 111.513
    8PRO     BB 8048  14.383  13.432 111.690
    9ASP     BB 8049  14.578  13.202 111.919
   10PRO     BB 8050  14.354  13.009 112.159
   11VAL     BB 8051  13.999  12.964 112.280
   12ASP     BB 8052  13.859  12.670 112.479
   13PTH     BB 8053  13.687  12.625 112.818
   14PRO     BB 8054  13.502  12.957 112.861
   15THR     BB 8055  13.490  13.194 112.565
   16SER     BB 8056  13.387  12.974 112.273
   17THR     BB 8057  13.223  12.654 112.384
   18LYS     BB 8058  13.033  12.539 112.682
   19GLN     BB 8059  12.656  12.556 112.742
   20ARG     BB 8060  12.450  12.453 113.045
   21PRO     BB 8061  12.217  12.668 113.258
   22LYS     BB 8062  11.865  12.802 113.327
   23THR     BB 8063  11.836  13.163 113.220
   24SER     BB 8064  12.140  13.381 113.294
   25LEU     BB 8065  12.085  13.720 113.465
   26ARG     BB 8066  11.962  13.852 113.801
   27LYS     BB 8067  12.078  14.101 114.066
   28VAL     BB 8068  12.289  14.404 113.999
   29ASP     BB 8069  12.413  14.705 113.812
   30VAL     BB 8070  12.202  14.903 113.567
   31LYS     BB 8071  11.965  14.679 113.373
   32GLU     BB 8072  11.788  14.409 113.563
   33GLU     BB 8073  11.515  14.359 113.811
   34LEU     BB 8074  11.218  14.554 113.943
   35LEU     BB 8075  11.162  14.814 114.201
   36ALA     BB 8076  11.345  15.140 114.227
   37VAL     BB 8077  11.170  15.460 114.331
   38ARG     BB 8078  10.984  15.342 114.649
   39LYS     BB 8079  11.169  15.064 114.840
   40LEU     BB 8080  11.531  14.974 114.781
   41PTH     BB 8081  11.724  14.789 115.052
   42GLN     BB 8082  11.659  14.936 115.401
   43THR     BB 8083  11.512  15.288 115.376
   44SER     BB 8084  11.485  15.535 115.093
   45GLY     BB 8085  11.569  15.548 114.728
   46GLU     BB 8086  11.812  15.470 114.451
   47THR     BB 8087  12.068  15.307 114.679
   48THR     BB 8088  12.044  15.374 115.051
   49HIS     BB 8089  12.172  15.331 115.407
   50PTH     BB 8090  12.510  15.217 115.548
   51PRO     BB 8091  12.761  15.285 115.833
   52LYS     BB 8092  12.596  15.412 116.154
   53PRO     BB 8093  12.841  15.499 116.415
   54ALA     BB 8094  12.770  15.624 116.755
   55VAL     BB 8095  12.576  15.914 116.882
   56GLY     BB 8096  12.623  15.831 117.246
   57GLU     BB 8097  12.822  15.524 117.321
   58GLU     BB 8098  13.178  15.568 117.350
   59LYS     BB 8099  13.468  15.503 117.569
   60SER     BB 8100  13.376  15.706 117.875
   61ILE     BB 8101  13.020  15.830 117.949
   62LYS     BB 8102  13.085  16.089 118.221
   63ALA     BB 8103  13.464  16.165 118.209
   64PHE     BB 8104  13.788  16.364 118.261
   65LYS     BB 8105  14.095  16.527 118.437
   66GLU     BB 8106  14.395  16.683 118.626
   67PTH     BB 8107  14.692  16.872 118.781
   68PRO     BB 8108  15.058  16.819 118.888
   69LYS     BB 8109  15.132  16.864 119.263
   70GLN     BB 8110  14.962  17.185 119.366
   71LYS     BB 8111  14.797  17.512 119.291
   72LEU     BB 8112  14.966  17.840 119.192
   73ASP     BB 8113  15.223  17.777 118.913
   74PRO     BB 8114  15.267  17.402 118.842
   75ALA     BB 8115  15.632  17.339 118.898
   76ALA     BB 8116  15.657  16.968 118.961
   77SER     BB 8117  15.998  17.003 119.131
   78LEU     BB 8118  15.992  16.780 119.435
   79THR     BB 8119  15.715  16.925 119.645
   80GLY     BB 8120  15.577  17.193 119.423
   81SER     BB 8121  15.466  17.536 119.375
   82LYS     BB 8122  15.601  17.889 119.405
   83ARG     BB 8123  15.847  17.894 119.108
   84ARG     BB 8124  15.737  18.118 118.813
   85PRO     BB 8125  15.551  18.431 118.943
   86ARG     BB 8126  15.630  18.809 118.952
   87PTH     BB 8127  15.568  19.012 118.632
   88PRO     BB 8128  15.632  19.386 118.590
   89LYS     BB 8129  15.935  19.569 118.734
   90GLU     BB 8130  15.918  19.482 119.111
   91LYS     BB 8131  15.909  19.773 119.349
   92ALA     BB 8132  16.208  19.759 119.569
   93GLN     BB 8133  16.188  19.726 119.943
   94ALA     BB 8134  15.816  19.820 119.952
   95LEU     BB 8135  15.549  19.557 119.858
   96GLU     BB 8136  15.430  19.197 119.821
   97ASP     BB 8137  15.257  18.896 119.979
   98LEU     BB 8138  15.374  18.533 119.977
   99ALA     BB 8139  15.434  18.470 120.347
  100GLY     BB 8140  15.147  18.647 120.521
  101PHE     BB 8141  14.803  18.589 120.369
  102LYS     BB 8142  14.816  18.217 120.289
  103GLU     BB 8143  15.107  17.987 120.391
  104LEU     BB 8144  15.341  17.869 120.105
  105PHE     BB 8145  15.172  17.615 119.881
  106GLN     BB 8146  15.255  17.242 119.901
  107PTH     BB 8147  15.065  17.030 120.166
  108PRO     BB 8148  15.021  17.295 120.450
  109GLY     BB 8149  15.377  17.425 120.473
  110HIS     BB 8150  15.670  17.195 120.383
  111THR     BB 8151  15.845  17.465 120.191
  112GLU     BB 8152  15.846  17.516 119.826
  113GLU     BB 8153  16.074  17.450 119.534
  114SER     BB 8154  16.326  17.223 119.709
  115THR     BB 8155  16.210  17.003 120.000
  116THR     BB 8156  16.431  16.700 119.931
  117ASP     BB 8157  16.406  16.464 120.231
  118GLU     BB 8158  16.036  16.456 120.336
  119LYS     BB 8159  15.830  16.417 120.016
  120THR     BB 8160  16.046  16.234 119.757
    1ILE     BB 8161  18.014  19.102 107.995
    2PRO     BB 8162  17.666  19.218 108.040
    3CYS     BB 8163  17.350  19.352 107.886
    4LYS     BB 8164  17.326  19.705 107.754
    5PSE     BB 8165  17.378  19.755 107.374
    6PRO     BB 8166  17.154  20.042 107.248
    7GLN     BB 8167  17.113  20.342 107.484
    8PRO     BB 8168  16.836  20.270 107.732
    9ASP     BB 8169  16.592  20.021 107.575
   10PRO     BB 8170  16.248  20.171 107.554
   11VAL     BB 8171  15.918  20.020 107.454
   12ASP     BB 8172  15.544  20.086 107.460
   13PTH     BB 8173  15.316  20.389 107.418
   14PRO     BB 8174  15.540  20.688 107.488
   15THR     BB 8175  15.893  20.675 107.352
   16SER     BB 8176  15.957  21.047 107.293
   17THR     BB 8177  15.656  21.277 107.242
   18LYS     BB 8178  15.321  21.270 107.412
   19GLN     BB 8179  15.100  21.512 107.600
   20ARG     BB 8180  14.784  21.702 107.501
   21PRO     BB 8181  14.793  22.075 107.428
   22LYS     BB 8182  14.677  22.440 107.413
   23THR     BB 8183  15.000  22.635 107.430
   24SER     BB 8184  15.294  22.406 107.379
   25LEU     BB 8185  15.413  22.123 107.594
   26ARG     BB 8186  15.666  22.160 107.874
   27LYS     BB 8187  15.580  22.312 108.211
   28VAL     BB 8188  15.738  22.208 108.534
   29ASP     BB 8189  15.976  22.473 108.669
   30VAL     BB 8190  15.799  22.785 108.796
   31LYS     BB 8191  15.419  22.769 108.752
   32GLU     BB 8192  15.336  22.876 108.393
   33GLU     BB 8193  15.585  23.151 108.291
   34LEU     BB 8194  15.698  23.412 108.532
   35LEU     BB 8195  15.478  23.453 108.840
   36ALA     BB 8196  15.616  23.242 109.123
   37VAL     BB 8197  15.671  23.371 109.477
   38ARG     BB 8198  15.430  23.669 109.505
   39LYS     BB 8199  15.067  23.600 109.402
   40LEU     BB 8200  14.764  23.757 109.564
   41PTH     BB 8201  14.434  23.567 109.550
   42GLN     BB 8202  14.261  23.525 109.892
   43THR     BB 8203  14.432  23.720 110.172
   44SER     BB 8204  14.808  23.724 110.199
   45GLY     BB 8205  15.135  23.659 110.022
   46GLU     BB 8206  15.207  23.291 109.964
   47THR     BB 8207  14.839  23.199 109.925
   48THR     BB 8208  14.649  23.146 110.249
   49HIS     BB 8209  14.311  23.138 110.423
   50PTH     BB 8210  13.956  23.209 110.541
   51PRO     BB 8211  13.573  23.199 110.581
   52LYS     BB 8212  13.461  23.066 110.915
   53PRO     BB 8213  13.323  23.298 111.170
   54ALA     BB 8214  13.302  23.102 111.494
   55VAL     BB 8215  13.048  23.232 111.734
   56GLY     BB 8216  13.051  22.889 111.895
   57GLU     BB 8217  13.003  22.564 112.085
   58GLU     BB 8218  13.333  22.406 111.974
   59LYS     BB 8219  13.277  22.100 111.756
   60SER     BB 8220  12.955  21.961 111.898
   61ILE     BB 8221  12.827  21.784 112.207
   62LYS     BB 8222  12.948  21.474 112.393
   63ALA     BB 8223  12.765  21.406 112.718
   64PHE     BB 8224  12.534  21.283 112.996
   65LYS     BB 8225  12.614  20.969 113.198
   66GLU     BB 8226  12.584  20.840 113.555
   67PTH     BB 8227  12.720  20.733 113.893
   68PRO     BB 8228  12.565  20.427 114.054
   69LYS     BB 8229  12.294  20.446 114.313
   70GLN     BB 8230  12.347  20.617 114.642
   71LYS     BB 8231  12.600  20.767 114.872
   72LEU     BB 8232  12.857  20.596 115.097
   73ASP     BB 8233  13.098  20.412 114.863
   74PRO     BB 8234  12.980  20.393 114.502
   75ALA     BB 8235  12.921  20.060 114.344
   76ALA     BB 8236  12.583  19.901 114.313
   77SER     BB 8237  12.371  19.651 114.502
   78LEU     BB 8238  12.011  19.717 114.403
   79THR     BB 8239  11.912  20.017 114.611
   80GLY     BB 8240  12.237  20.089 114.780
   81SER     BB 8241  12.600  20.097 114.823
   82LYS     BB 8242  12.828  19.814 114.894
   83ARG     BB 8243  13.194  19.831 114.975
   84ARG     BB 8244  13.412  20.031 115.217
   85PRO     BB 8245  13.246  20.245 115.486
   86ARG     BB 8246  13.406  20.276 115.833
   87PTH     BB 8247  13.745  20.188 115.989
   88PRO     BB 8248  13.825  20.212 116.360
   89LYS     BB 8249  14.126  20.313 116.570
   90GLU     BB 8250  14.034  20.609 116.802
   91LYS     BB 8251  13.669  20.741 116.804
   92ALA     BB 8252  13.486  20.404 116.793
   93GLN     BB 8253  13.241  20.307 117.069
   94ALA     BB 8254  13.054  20.639 117.027
   95LEU     BB 8255  12.987  20.790 116.683
   96GLU     BB 8256  12.838  21.135 116.735
   97ASP     BB 8257  12.543  21.245 116.523
   98LEU     BB 8258  12.187  21.306 116.638
   99ALA     BB 8259  11.960  21.595 116.548
  100GLY     BB 8260  12.165  21.908 116.622
  101PHE     BB 8261  12.494  21.893 116.431
  102LYS     BB 8262  12.398  21.726 116.107
  103GLU     BB 8263  12.150  21.464 115.984
  104LEU     BB 8264  12.188  21.082 115.988
  105PHE     BB 8265  12.290  20.845 115.702
  106GLN     BB 8266  12.240  20.976 115.347
  107PTH     BB 8267  11.954  20.884 115.104
  108PRO     BB 8268  11.671  20.772 115.342
  109GLY     BB 8269  11.833  20.471 115.513
  110HIS     BB 8270  11.944  20.217 115.249
  111THR     BB 8271  12.301  20.338 115.265
  112GLU     BB 8272  12.557  20.095 115.412
  113GLU     BB 8273  12.408  19.747 115.360
  114SER     BB 8274  12.217  19.656 115.048
  115THR     BB 8275  11.844  19.602 115.042
  116THR     BB 8276  11.756  19.303 114.828
  117ASP     BB 8277  11.584  19.241 114.496
  118GLU     BB 8278  11.212  19.306 114.452
  119LYS     BB 8279  11.099  19.202 114.101
  120THR     BB 8280  11.385  19.263 113.858
    1ILE     BB 8281  13.352   2.430  92.686
    2PRO     BB 8282  12.983   2.506  92.687
    3CYS     BB 8283  12.809   2.497  93.022
    4LYS     BB 8284  12.789   2.311  93.350
    5PSE     BB 8285  12.604   1.984  93.434
    6PRO     BB 8286  12.583   1.765  93.742
    7GLN     BB 8287  12.757   1.798  94.076
    8PRO     BB 8288  12.983   1.641  94.339
    9ASP     BB 8289  13.341   1.762  94.289
   10PRO     BB 8290  13.487   2.108  94.345
   11VAL     BB 8291  13.403   2.431  94.523
   12ASP     BB 8292  13.622   2.622  94.763
   13PTH     BB 8293  13.641   2.713  95.130
   14PRO     BB 8294  13.270   2.753  95.215
   15THR     BB 8295  13.029   2.549  95.000
   16SER     BB 8296  12.999   2.247  95.216
   17THR     BB 8297  13.158   2.086  95.513
   18LYS     BB 8298  13.063   2.267  95.830
   19GLN     BB 8299  12.692   2.298  95.930
   20ARG     BB 8300  12.367   2.472  96.052
   21PRO     BB 8301  12.087   2.676  96.231
   22LYS     BB 8302  11.849   2.976  96.209
   23THR     BB 8303  11.632   3.283  96.164
   24SER     BB 8304  11.374   3.256  95.885
   25LEU     BB 8305  11.193   3.343  95.562
   26ARG     BB 8306  11.308   3.570  95.281
   27LYS     BB 8307  11.312   3.937  95.165
   28VAL     BB 8308  11.309   3.970  94.782
   29ASP     BB 8309  11.222   3.624  94.648
   30VAL     BB 8310  10.875   3.515  94.771
   31LYS     BB 8311  10.657   3.773  94.951
   32GLU     BB 8312  10.701   3.780  95.335
   33GLU     BB 8313  10.544   4.090  95.492
   34LEU     BB 8314  10.261   4.284  95.315
   35LEU     BB 8315  10.007   4.165  95.059
   36ALA     BB 8316   9.719   4.286  94.842
   37VAL     BB 8317   9.493   4.589  94.771
   38ARG     BB 8318   9.381   4.691  95.121
   39LYS     BB 8319   9.653   4.658  95.385
   40LEU     BB 8320   9.893   4.905  95.523
   41PTH     BB 8321  10.011   5.164  95.770
   42GLN     BB 8322  10.017   5.535  95.667
   43THR     BB 8323   9.799   5.630  95.369
   44SER     BB 8324   9.748   5.373  95.101
   45GLY     BB 8325   9.828   5.042  94.946
   46GLU     BB 8326  10.084   4.781  94.860
   47THR     BB 8327  10.357   4.892  95.094
   48THR     BB 8328  10.326   5.257  95.187
   49HIS     BB 8329  10.350   5.610  95.060
   50PTH     BB 8330  10.454   5.938  95.225
   51PRO     BB 8331  10.212   6.104  95.459
   52LYS     BB 8332   9.877   6.258  95.514
   53PRO     BB 8333   9.868   6.620  95.419
   54ALA     BB 8334  10.047   6.935  95.338
   55VAL     BB 8335  10.301   7.192  95.434
   56GLY     BB 8336  10.621   7.164  95.234
   57GLU     BB 8337  10.911   7.412  95.256
   58GLU     BB 8338  11.199   7.646  95.170
   59LYS     BB 8339  11.356   7.925  95.378
   60SER     BB 8340  11.449   8.208  95.141
   61ILE     BB 8341  11.540   8.571  95.098
   62LYS     BB 8342  11.861   8.749  95.197
   63ALA     BB 8343  12.068   8.770  94.873
   64PHE     BB 8344  11.933   8.831  94.519
   65LYS     BB 8345  12.140   9.087  94.330
   66GLU     BB 8346  12.410   9.180  94.077
   67PTH     BB 8347  12.312   9.449  93.824
   68PRO     BB 8348  12.356   9.807  93.937
   69LYS     BB 8349  12.147  10.121  93.922
   70GLN     BB 8350  12.028  10.392  93.691
   71LYS     BB 8351  11.842  10.654  93.491
   72LEU     BB 8352  11.634  10.555  93.183
   73ASP     BB 8353  11.742  10.195  93.119
   74PRO     BB 8354  11.981   9.940  93.254
   75ALA     BB 8355  12.332   9.908  93.373
   76ALA     BB 8356  12.595  10.134  93.506
   77SER     BB 8357  12.780  10.192  93.823
   78LEU     BB 8358  13.154  10.180  93.807
   79THR     BB 8359  13.231  10.069  93.458
   80GLY     BB 8360  13.000  10.247  93.221
   81SER     BB 8361  12.713  10.433  93.060
   82LYS     BB 8362  12.337  10.426  93.035
   83ARG     BB 8363  12.136  10.509  92.732
   84ARG     BB 8364  12.095  10.565  92.363
   85PRO     BB 8365  11.867  10.468  92.080
   86ARG     BB 8366  11.846  10.584  91.715
   87PTH     BB 8367  11.643  10.904  91.674
   88PRO     BB 8368  11.283  10.883  91.572
   89LYS     BB 8369  10.945  11.022  91.492
   90GLU     BB 8370  10.909  11.342  91.710
   91LYS     BB 8371  10.595  11.516  91.837
   92ALA     BB 8372  10.646  11.875  91.740
   93GLN     BB 8373  10.930  12.031  91.537
   94ALA     BB 8374  11.096  12.127  91.870
   95LEU     BB 8375  11.079  11.898  92.174
   96GLU     BB 8376  10.900  11.647  92.389
   97ASP     BB 8377  10.826  11.688  92.755
   98LEU     BB 8378  10.779  11.501  93.075
   99ALA     BB 8379  10.572  11.647  93.345
  100GLY     BB 8380  10.297  11.630  93.600
  101PHE     BB 8381  10.424  11.510  93.936
  102LYS     BB 8382  10.736  11.306  93.856
  103GLU     BB 8383  10.888  11.114  93.563
  104LEU     BB 8384  11.235  11.089  93.408
  105PHE     BB 8385  11.523  11.251  93.603
  106GLN     BB 8386  11.620  11.086  93.936
  107PTH     BB 8387  11.733  11.269  94.255
  108PRO     BB 8388  11.794  11.634  94.149
  109GLY     BB 8389  11.990  11.583  93.827
  110HIS     BB 8390  12.235  11.291  93.829
  111THR     BB 8391  12.162  11.207  93.466
  112GLU     BB 8392  12.413  10.962  93.324
  113GLU     BB 8393  12.541  10.719  93.585
  114SER     BB 8394  12.910  10.672  93.540
  115THR     BB 8395  13.267  10.684  93.425
  116THR     BB 8396  13.511  10.915  93.590
  117ASP     BB 8397  13.700  10.859  93.912
  118GLU     BB 8398  13.522  10.600  94.126
  119LYS     BB 8399  13.776  10.382  94.294
  120THR     BB 8400  14.148  10.375  94.264
    1ILE     BB 8401  14.847  13.810  85.569
    2PRO     BB 8402  14.660  13.499  85.641
    3CYS     BB 8403  14.488  13.304  85.908
    4LYS     BB 8404  14.418  13.010  86.122
    5PSE     BB 8405  14.580  13.052  86.462
    6PRO     BB 8406  14.898  13.241  86.511
    7GLN     BB 8407  15.130  13.415  86.751
    8PRO     BB 8408  14.977  13.732  86.857
    9ASP     BB 8409  14.839  14.058  86.805
   10PRO     BB 8410  14.839  14.402  86.927
   11VAL     BB 8411  14.706  14.735  86.813
   12ASP     BB 8412  14.485  14.861  87.093
   13PTH     BB 8413  14.208  14.885  87.338
   14PRO     BB 8414  14.037  14.633  87.540
   15THR     BB 8415  13.719  14.443  87.613
   16SER     BB 8416  13.884  14.145  87.783
   17THR     BB 8417  14.121  14.308  88.036
   18LYS     BB 8418  13.904  14.382  88.336
   19GLN     BB 8419  13.539  14.337  88.230
   20ARG     BB 8420  13.185  14.267  88.324
   21PRO     BB 8421  13.116  14.191  88.698
   22LYS     BB 8422  12.791  13.987  88.749
   23THR     BB 8423  12.751  13.749  88.454
   24SER     BB 8424  12.510  13.659  88.174
   25LEU     BB 8425  12.443  13.418  87.884
   26ARG     BB 8426  12.090  13.318  87.770
   27LYS     BB 8427  11.953  13.406  87.420
   28VAL     BB 8428  12.137  13.234  87.131
   29ASP     BB 8429  12.373  12.981  87.301
   30VAL     BB 8430  12.179  12.696  87.467
   31LYS     BB 8431  11.813  12.661  87.359
   32GLU     BB 8432  11.579  12.891  87.554
   33GLU     BB 8433  11.296  12.722  87.744
   34LEU     BB 8434  10.980  12.594  87.574
   35LEU     BB 8435  10.933  12.560  87.195
   36ALA     BB 8436  10.955  12.180  87.138
   37VAL     BB 8437  10.755  11.955  87.373
   38ARG     BB 8438  10.440  12.112  87.512
   39LYS     BB 8439  10.312  12.469  87.473
   40LEU     BB 8440  10.080  12.603  87.753
   41PTH     BB 8441   9.724  12.452  87.692
   42GLN     BB 8442   9.654  12.482  87.311
   43THR     BB 8443   9.469  12.200  87.145
   44SER     BB 8444   9.746  11.967  87.034
   45GLY     BB 8445  10.103  12.087  87.040
   46GLU     BB 8446  10.430  12.198  86.879
   47THR     BB 8447  10.307  12.547  86.807
   48THR     BB 8448   9.931  12.524  86.776
   49HIS     BB 8449   9.588  12.531  86.633
   50PTH     BB 8450   9.496  12.852  86.467
   51PRO     BB 8451   9.183  13.036  86.415
   52LYS     BB 8452   8.990  12.978  86.103
   53PRO     BB 8453   9.200  12.772  85.879
   54ALA     BB 8454   9.012  12.688  85.570
   55VAL     BB 8455   8.662  12.803  85.529
   56GLY     BB 8456   8.563  13.090  85.306
   57GLU     BB 8457   8.429  13.395  85.498
   58GLU     BB 8458   8.733  13.423  85.731
   59LYS     BB 8459   9.057  13.336  85.538
   60SER     BB 8460   8.978  13.436  85.179
   61ILE     BB 8461   8.772  13.415  84.879
   62LYS     BB 8462   8.615  13.506  84.530
   63ALA     BB 8463   8.490  13.628  84.207
   64PHE     BB 8464   8.353  13.742  83.847
   65LYS     BB 8465   8.232  13.822  83.507
   66GLU     BB 8466   8.103  13.989  83.177
   67PTH     BB 8467   8.010  13.972  82.817
   68PRO     BB 8468   8.055  14.285  82.600
   69LYS     BB 8469   7.751  14.425  82.416
   70GLN     BB 8470   7.481  14.159  82.417
   71LYS     BB 8471   7.478  13.783  82.423
   72LEU     BB 8472   7.560  13.521  82.160
   73ASP     BB 8473   7.917  13.560  82.024
   74PRO     BB 8474   8.075  13.882  82.144
   75ALA     BB 8475   8.234  14.101  81.887
   76ALA     BB 8476   8.265  14.428  82.072
   77SER     BB 8477   8.396  14.632  81.782
   78LEU     BB 8478   8.142  14.906  81.712
   79THR     BB 8479   7.823  14.742  81.844
   80GLY     BB 8480   7.878  14.407  81.679
   81SER     BB 8481   7.658  14.166  81.861
   82LYS     BB 8482   7.608  13.891  81.612
   83ARG     BB 8483   7.930  13.824  81.432
   84ARG     BB 8484   8.142  13.508  81.446
   85PRO     BB 8485   8.006  13.213  81.243
   86ARG     BB 8486   7.941  13.064  80.896
   87PTH     BB 8487   7.736  12.763  80.791
   88PRO     BB 8488   7.371  12.749  80.684
   89LYS     BB 8489   7.144  12.524  80.481
   90GLU     BB 8490   6.767  12.569  80.418
   91LYS     BB 8491   6.440  12.418  80.548
   92ALA     BB 8492   6.151  12.466  80.306
   93GLN     BB 8493   6.197  12.674  79.991
   94ALA     BB 8494   6.233  12.992  80.199
   95LEU     BB 8495   6.173  13.050  80.568
   96GLU     BB 8496   5.954  12.806  80.768
   97ASP     BB 8497   5.819  12.987  81.075
   98LEU     BB 8498   5.719  13.352  81.032
   99ALA     BB 8499   5.369  13.377  81.171
  100GLY     BB 8500   5.407  13.218  81.511
  101PHE     BB 8501   5.728  13.151  81.694
  102LYS     BB 8502   6.062  13.307  81.599
  103GLU     BB 8503   6.217  13.639  81.495
  104LEU     BB 8504   6.530  13.856  81.528
  105PHE     BB 8505   6.907  13.861  81.593
  106GLN     BB 8506   7.055  13.971  81.929
  107PTH     BB 8507   6.917  14.268  82.130
  108PRO     BB 8508   6.592  14.365  81.947
  109GLY     BB 8509   6.715  14.430  81.591
  110HIS     BB 8510   6.978  14.708  81.590
  111THR     BB 8511   7.269  14.470  81.581
  112GLU     BB 8512   7.313  14.295  81.244
  113GLU     BB 8513   7.679  14.332  81.144
  114SER     BB 8514   7.757  14.685  81.253
  115THR     BB 8515   7.553  14.984  81.367
  116THR     BB 8516   7.809  15.260  81.297
  117ASP     BB 8517   7.648  15.595  81.380
  118GLU     BB 8518   7.434  15.539  81.695
  119LYS     BB 8519   7.666  15.367  81.948
  120THR     BB 8520   8.018  15.504  81.890
    1ILE     BB 8521  11.679  18.168  90.324
    2PRO     BB 8522  11.564  18.275  90.665
    3CYS     BB 8523  11.372  18.348  90.980
    4LYS     BB 8524  10.996  18.413  90.960
    5PSE     BB 8525  10.940  18.575  90.610
    6PRO     BB 8526  11.057  18.361  90.317
    7GLN     BB 8527  11.043  17.982  90.328
    8PRO     BB 8528  11.126  17.845  90.667
    9ASP     BB 8529  11.375  17.758  90.941
   10PRO     BB 8530  11.184  17.842  91.266
   11VAL     BB 8531  10.849  17.660  91.240
   12ASP     BB 8532  10.649  17.695  91.566
   13PTH     BB 8533  10.727  18.008  91.763
   14PRO     BB 8534  10.425  18.207  91.887
   15THR     BB 8535  10.093  18.057  91.797
   16SER     BB 8536   9.744  17.971  91.685
   17THR     BB 8537   9.722  17.593  91.740
   18LYS     BB 8538   9.360  17.499  91.798
   19GLN     BB 8539   9.122  17.774  91.684
   20ARG     BB 8540   9.015  18.131  91.730
   21PRO     BB 8541   8.719  18.220  91.955
   22LYS     BB 8542   8.407  18.371  92.097
   23THR     BB 8543   8.340  18.731  92.199
   24SER     BB 8544   8.426  18.931  92.485
   25LEU     BB 8545   8.708  19.129  92.694
   26ARG     BB 8546   8.972  19.340  92.810
   27LYS     BB 8547   9.153  19.562  92.544
   28VAL     BB 8548   9.094  19.409  92.218
   29ASP     BB 8549   9.244  19.368  91.863
   30VAL     BB 8550   9.012  19.425  91.571
   31LYS     BB 8551   8.669  19.533  91.717
   32GLU     BB 8552   8.521  19.249  91.923
   33GLU     BB 8553   8.172  19.296  92.069
   34LEU     BB 8554   8.197  19.499  92.401
   35LEU     BB 8555   8.528  19.680  92.414
   36ALA     BB 8556   8.613  19.982  92.618
   37VAL     BB 8557   8.322  20.240  92.645
   38ARG     BB 8558   8.042  20.466  92.699
   39LYS     BB 8559   7.891  20.437  93.050
   40LEU     BB 8560   8.061  20.278  93.351
   41PTH     BB 8561   7.989  20.451  93.686
   42GLN     BB 8562   8.266  20.551  93.924
   43THR     BB 8563   8.550  20.799  93.917
   44SER     BB 8564   8.578  20.944  93.570
   45GLY     BB 8565   8.360  20.765  93.324
   46GLU     BB 8566   8.557  20.668  93.016
   47THR     BB 8567   8.660  20.322  93.150
   48THR     BB 8568   8.714  20.360  93.518
   49HIS     BB 8569   8.884  20.274  93.835
   50PTH     BB 8570   8.950  20.266  94.210
   51PRO     BB 8571   8.687  20.443  94.419
   52LYS     BB 8572   8.641  20.630  94.744
   53PRO     BB 8573   8.446  20.898  94.927
   54ALA     BB 8574   8.639  21.122  95.169
   55VAL     BB 8575   8.489  21.468  95.212
   56GLY     BB 8576   8.512  21.463  95.589
   57GLU     BB 8577   8.811  21.298  95.754
   58GLU     BB 8578   9.098  21.423  95.543
   59LYS     BB 8579   9.461  21.429  95.651
   60SER     BB 8580   9.554  21.470  96.013
   61ILE     BB 8581   9.640  21.433  96.376
   62LYS     BB 8582   9.900  21.512  96.638
   63ALA     BB 8583  10.025  21.860  96.706
   64PHE     BB 8584  10.018  22.232  96.767
   65LYS     BB 8585  10.324  22.342  96.958
   66GLU     BB 8586  10.596  22.099  97.051
   67PTH     BB 8587  10.933  22.013  97.181
   68PRO     BB 8588  11.060  22.113  97.521
   69LYS     BB 8589  11.257  22.425  97.592
   70GLN     BB 8590  11.286  22.674  97.312
   71LYS     BB 8591  11.280  23.031  97.204
   72LEU     BB 8592  11.404  23.241  96.919
   73ASP     BB 8593  11.755  23.166  96.804
   74PRO     BB 8594  11.900  22.825  96.873
   75ALA     BB 8595  11.867  22.788  97.249
   76ALA     BB 8596  11.810  22.418  97.286
   77SER     BB 8597  12.018  22.214  97.524
   78LEU     BB 8598  11.801  22.083  97.811
   79THR     BB 8599  11.738  22.403  98.004
   80GLY     BB 8600  11.877  22.664  97.767
   81SER     BB 8601  11.608  22.924  97.740
   82LYS     BB 8602  11.783  23.254  97.710
   83ARG     BB 8603  11.964  23.388  97.402
   84ARG     BB 8604  12.213  23.617  97.226
   85PRO     BB 8605  12.592  23.560  97.224
   86ARG     BB 8606  12.746  23.909  97.293
   87PTH     BB 8607  12.462  24.165  97.349
   88PRO     BB 8608  12.553  24.515  97.479
   89LYS     BB 8609  12.768  24.704  97.729
   90GLU     BB 8610  12.691  25.076  97.787
   91LYS     BB 8611  12.809  25.323  98.058
   92ALA     BB 8612  12.957  25.080  98.310
   93GLN     BB 8613  12.779  24.759  98.401
   94ALA     BB 8614  12.846  24.750  98.772
   95LEU     BB 8615  12.545  24.773  99.008
   96GLU     BB 8616  12.196  24.774  98.852
   97ASP     BB 8617  11.876  24.585  98.960
   98LEU     BB 8618  11.546  24.409  99.048
   99ALA     BB 8619  11.217  24.548  98.915
  100GLY     BB 8620  10.864  24.486  98.787
  101PHE     BB 8621  10.575  24.237  98.745
  102LYS     BB 8622  10.786  23.939  98.642
  103GLU     BB 8623  11.166  24.006  98.680
  104LEU     BB 8624  11.360  23.744  98.886
  105PHE     BB 8625  11.261  23.388  98.758
  106GLN     BB 8626  11.136  23.160  99.038
  107PTH     BB 8627  11.176  23.293  99.394
  108PRO     BB 8628  11.409  23.072  99.584
  109GLY     BB 8629  11.530  22.840  99.309
  110HIS     BB 8630  11.718  22.905  98.984
  111THR     BB 8631  11.500  22.775  98.701
  112GLU     BB 8632  11.540  22.903  98.340
  113GLU     BB 8633  11.914  22.941  98.272
  114SER     BB 8634  12.059  22.650  98.471
  115THR     BB 8635  11.891  22.332  98.590
  116THR     BB 8636  12.067  22.059  98.396
  117ASP     BB 8637  12.189  21.782  98.623
  118GLU     BB 8638  11.937  21.732  98.904
  119LYS     BB 8639  11.577  21.785  98.776
  120THR     BB 8640  11.570  21.632  98.428
    1ILE     BB 8641  13.235   1.434 111.786
    2PRO     BB 8642  13.507   1.509 111.539
    3CYS     BB 8643  13.370   1.716 111.248
    4LYS     BB 8644  12.998   1.778 111.209
    5PSE     BB 8645  12.737   1.559 111.378
    6PRO     BB 8646  12.508   1.723 111.627
    7GLN     BB 8647  12.339   2.001 111.818
    8PRO     BB 8648  12.507   2.332 111.736
    9ASP     BB 8649  12.763   2.299 111.466
   10PRO     BB 8650  13.010   2.586 111.438
   11VAL     BB 8651  12.926   2.799 111.140
   12ASP     BB 8652  12.689   2.566 110.939
   13PTH     BB 8653  12.326   2.653 111.022
   14PRO     BB 8654  12.366   3.032 111.047
   15THR     BB 8655  12.252   3.360 110.928
   16SER     BB 8656  11.889   3.419 110.998
   17THR     BB 8657  11.740   3.548 110.674
   18LYS     BB 8658  11.999   3.564 110.388
   19GLN     BB 8659  11.840   3.661 110.059
   20ARG     BB 8660  11.481   3.581 109.964
   21PRO     BB 8661  11.240   3.284 109.960
   22LYS     BB 8662  11.103   2.949 110.072
   23THR     BB 8663  10.884   2.651 110.151
   24SER     BB 8664  10.544   2.726 109.989
   25LEU     BB 8665  10.584   2.856 109.630
   26ARG     BB 8666  10.910   2.791 109.439
   27LYS     BB 8667  11.145   2.487 109.484
   28VAL     BB 8668  11.022   2.186 109.291
   29ASP     BB 8669  10.791   1.898 109.269
   30VAL     BB 8670  10.452   1.750 109.270
   31LYS     BB 8671  10.141   1.871 109.102
   32GLU     BB 8672   9.912   2.072 109.329
   33GLU     BB 8673   9.601   1.886 109.427
   34LEU     BB 8674   9.473   1.606 109.213
   35LEU     BB 8675   9.623   1.522 108.884
   36ALA     BB 8676   9.509   1.330 108.580
   37VAL     BB 8677   9.672   1.402 108.239
   38ARG     BB 8678   9.802   1.753 108.255
   39LYS     BB 8679   9.742   2.059 108.059
   40LEU     BB 8680   9.733   2.429 108.085
   41PTH     BB 8681   9.774   2.679 107.805
   42GLN     BB 8682   9.845   2.532 107.459
   43THR     BB 8683   9.704   2.184 107.412
   44SER     BB 8684   9.857   1.847 107.483
   45GLY     BB 8685  10.001   1.605 107.739
   46GLU     BB 8686  10.282   1.499 107.972
   47THR     BB 8687  10.632   1.642 107.982
   48THR     BB 8688  10.860   1.848 107.763
   49HIS     BB 8689  10.865   2.008 107.417
   50PTH     BB 8690  10.644   2.172 107.150
   51PRO     BB 8691  10.265   2.152 107.142
   52LYS     BB 8692  10.060   2.306 106.861
   53PRO     BB 8693  10.293   2.350 106.562
   54ALA     BB 8694  10.583   2.305 106.321
   55VAL     BB 8695  10.774   2.351 105.994
   56GLY     BB 8696  11.020   2.344 105.702
   57GLU     BB 8697  11.234   2.442 105.403
   58GLU     BB 8698  11.509   2.285 105.192
   59LYS     BB 8699  11.834   2.462 105.107
   60SER     BB 8700  12.072   2.290 104.866
   61ILE     BB 8701  12.280   2.265 104.548
   62LYS     BB 8702  12.658   2.221 104.566
   63ALA     BB 8703  12.797   2.137 104.221
   64PHE     BB 8704  12.627   2.104 103.880
   65LYS     BB 8705  12.899   2.010 103.623
   66GLU     BB 8706  13.247   1.916 103.750
   67PTH     BB 8707  13.507   1.789 103.504
   68PRO     BB 8708  13.728   2.065 103.368
   69LYS     BB 8709  13.834   2.091 103.002
   70GLN     BB 8710  13.792   1.748 102.849
   71LYS     BB 8711  13.507   1.497 102.895
   72LEU     BB 8712  13.615   1.132 102.851
   73ASP     BB 8713  13.926   1.070 103.069
   74PRO     BB 8714  13.992   1.354 103.313
   75ALA     BB 8715  14.168   1.678 103.352
   76ALA     BB 8716  14.300   2.016 103.440
   77SER     BB 8717  14.668   1.960 103.359
   78LEU     BB 8718  14.756   2.256 103.133
   79THR     BB 8719  14.450   2.238 102.900
   80GLY     BB 8720  14.378   1.862 102.921
   81SER     BB 8721  14.333   1.490 102.847
   82LYS     BB 8722  14.256   1.232 102.577
   83ARG     BB 8723  14.159   0.862 102.512
   84ARG     BB 8724  14.164   0.473 102.547
   85PRO     BB 8725  14.233   0.113 102.682
   86ARG     BB 8726  14.227  -0.213 102.896
   87PTH     BB 8727  14.414  -0.541 102.952
   88PRO     BB 8728  14.408  -0.890 102.792
   89LYS     BB 8729  14.432  -0.988 102.430
   90GLU     BB 8730  14.647  -1.087 102.131
   91LYS     BB 8731  14.829  -0.949 101.829
   92ALA     BB 8732  14.639  -0.856 101.509
   93GLN     BB 8733  14.393  -0.623 101.327
   94ALA     BB 8734  14.336  -0.252 101.381
   95LEU     BB 8735  14.178   0.011 101.610
   96GLU     BB 8736  13.959   0.330 101.602
   97ASP     BB 8737  13.690   0.607 101.595
   98LEU     BB 8738  13.375   0.780 101.455
   99ALA     BB 8739  13.083   1.008 101.357
  100GLY     BB 8740  12.775   1.236 101.372
  101PHE     BB 8741  12.675   1.447 101.673
  102LYS     BB 8742  13.024   1.525 101.812
  103GLU     BB 8743  13.358   1.387 101.696
  104LEU     BB 8744  13.657   1.272 101.906
  105PHE     BB 8745  13.710   1.459 102.236
  106GLN     BB 8746  13.494   1.773 102.288
  107PTH     BB 8747  13.421   2.035 102.015
  108PRO     BB 8748  13.651   1.931 101.723
  109GLY     BB 8749  13.980   1.871 101.907
  110HIS     BB 8750  14.047   2.126 102.185
  111THR     BB 8751  14.205   1.875 102.411
  112GLU     BB 8752  14.563   1.768 102.369
  113GLU     BB 8753  14.849   1.882 102.589
  114SER     BB 8754  14.910   2.255 102.529
  115THR     BB 8755  15.006   2.603 102.655
  116THR     BB 8756  15.385   2.611 102.691
  117ASP     BB 8757  15.639   2.899 102.732
  118GLU     BB 8758  15.457   3.236 102.685
  119LYS     BB 8759  15.143   3.203 102.900
  120THR     BB 8760  15.200   2.938 103.166
    1ILE     BB 8761  14.728   9.655 107.464
    2PRO     BB 8762  14.768   9.278 107.496
    3CYS     BB 8763  14.930   9.166 107.820
    4LYS     BB 8764  14.900   9.379 108.132
    5PSE     BB 8765  14.570   9.576 108.132
    6PRO     BB 8766  14.311   9.396 107.917
    7GLN     BB 8767  14.295   9.027 107.838
    8PRO     BB 8768  14.518   8.810 108.046
    9ASP     BB 8769  14.861   8.663 108.113
   10PRO     BB 8770  14.864   8.448 108.430
   11VAL     BB 8771  14.496   8.374 108.499
   12ASP     BB 8772  14.321   8.489 108.814
   13PTH     BB 8773  14.243   8.236 109.088
   14PRO     BB 8774  14.192   7.888 108.938
   15THR     BB 8775  14.273   7.643 108.656
   16SER     BB 8776  13.958   7.428 108.661
   17THR     BB 8777  13.880   7.345 109.023
   18LYS     BB 8778  13.968   7.370 109.386
   19GLN     BB 8779  13.879   7.302 109.750
   20ARG     BB 8780  13.923   7.347 110.129
   21PRO     BB 8781  13.818   7.548 110.442
   22LYS     BB 8782  13.601   7.666 110.739
   23THR     BB 8783  13.390   7.977 110.793
   24SER     BB 8784  13.301   8.255 111.036
   25LEU     BB 8785  13.328   8.407 111.382
   26ARG     BB 8786  13.297   8.789 111.376
   27LYS     BB 8787  13.503   8.974 111.115
   28VAL     BB 8788  13.854   9.108 111.134
   29ASP     BB 8789  14.066   9.405 111.220
   30VAL     BB 8790  14.008   9.729 111.409
   31LYS     BB 8791  13.641   9.830 111.442
   32GLU     BB 8792  13.418   9.534 111.379
   33GLU     BB 8793  13.170   9.370 111.609
   34LEU     BB 8794  12.901   9.623 111.715
   35LEU     BB 8795  13.007   9.851 111.992
   36ALA     BB 8796  13.365   9.965 111.977
   37VAL     BB 8797  13.446  10.332 112.038
   38ARG     BB 8798  13.377  10.392 112.410
   39LYS     BB 8799  13.339  10.093 112.644
   40LEU     BB 8800  13.327   9.728 112.558
   41PTH     BB 8801  13.597   9.473 112.620
   42GLN     BB 8802  13.948   9.601 112.709
   43THR     BB 8803  13.990   9.963 112.818
   44SER     BB 8804  13.984  10.208 112.531
   45GLY     BB 8805  13.790   9.976 112.301
   46GLU     BB 8806  13.988   9.989 111.983
   47THR     BB 8807  14.210   9.706 112.116
   48THR     BB 8808  14.440   9.837 112.389
   49HIS     BB 8809  14.647   9.952 112.687
   50PTH     BB 8810  14.964  10.044 112.885
   51PRO     BB 8811  15.344  10.012 112.873
   52LYS     BB 8812  15.675  10.082 113.045
   53PRO     BB 8813  15.945  10.251 112.837
   54ALA     BB 8814  16.223  10.413 113.037
   55VAL     BB 8815  16.117  10.498 113.388
   56GLY     BB 8816  16.426  10.380 113.563
   57GLU     BB 8817  16.776  10.250 113.509
   58GLU     BB 8818  16.811  10.359 113.149
   59LYS     BB 8819  17.082  10.233 112.916
   60SER     BB 8820  17.229  10.539 112.751
   61ILE     BB 8821  17.354  10.881 112.867
   62LYS     BB 8822  17.687  10.874 113.044
   63ALA     BB 8823  17.885  11.189 113.117
   64PHE     BB 8824  17.954  11.547 113.212
   65LYS     BB 8825  18.289  11.708 113.204
   66GLU     BB 8826  18.652  11.722 113.120
   67PTH     BB 8827  18.915  11.458 113.162
   68PRO     BB 8828  19.284  11.527 113.096
   69LYS     BB 8829  19.491  11.567 113.422
   70GLN     BB 8830  19.413  11.915 113.569
   71LYS     BB 8831  19.075  12.072 113.464
   72LEU     BB 8832  19.035  12.306 113.173
   73ASP     BB 8833  18.986  12.150 112.839
   74PRO     BB 8834  19.051  11.853 112.627
   75ALA     BB 8835  19.409  11.842 112.520
   76ALA     BB 8836  19.555  11.497 112.544
   77SER     BB 8837  19.907  11.621 112.470
   78LEU     BB 8838  20.153  11.444 112.685
   79THR     BB 8839  19.974  11.441 113.019
   80GLY     BB 8840  19.761  11.747 112.952
   81SER     BB 8841  19.538  12.038 112.997
   82LYS     BB 8842  19.685  12.326 112.819
   83ARG     BB 8843  19.551  12.665 112.927
   84ARG     BB 8844  19.312  12.942 113.038
   85PRO     BB 8845  19.062  13.232 113.003
   86ARG     BB 8846  19.203  13.501 112.765
   87PTH     BB 8847  19.464  13.779 112.820
   88PRO     BB 8848  19.745  13.910 113.030
   89LYS     BB 8849  19.849  14.086 113.340
   90GLU     BB 8850  19.856  14.462 113.385
   91LYS     BB 8851  20.055  14.776 113.297
   92ALA     BB 8852  20.413  14.649 113.334
   93GLN     BB 8853  20.522  14.495 113.666
   94ALA     BB 8854  20.404  14.147 113.580
   95LEU     BB 8855  20.268  13.886 113.818
   96GLU     BB 8856  20.140  13.971 114.166
   97ASP     BB 8857  20.145  13.657 114.391
   98LEU     BB 8858  20.247  13.326 114.225
   99ALA     BB 8859  20.460  13.160 114.491
  100GLY     BB 8860  20.318  13.297 114.815
  101PHE     BB 8861  19.944  13.252 114.866
  102LYS     BB 8862  19.846  12.964 114.640
  103GLU     BB 8863  20.079  12.711 114.477
  104LEU     BB 8864  20.137  12.643 114.103
  105PHE     BB 8865  19.953  12.335 113.953
  106GLN     BB 8866  20.006  12.012 114.162
  107PTH     BB 8867  20.342  11.938 114.343
  108PRO     BB 8868  20.593  12.199 114.212
  109GLY     BB 8869  20.513  12.191 113.837
  110HIS     BB 8870  20.455  11.842 113.699
  111THR     BB 8871  20.099  11.798 113.570
  112GLU     BB 8872  20.019  12.077 113.323
  113GLU     BB 8873  20.248  12.021 113.022
  114SER     BB 8874  20.496  11.739 113.096
  115THR     BB 8875  20.738  11.466 112.983
  116THR     BB 8876  21.052  11.286 112.856
  117ASP     BB 8877  21.098  10.910 112.827
  118GLU     BB 8878  20.834  10.745 113.052
  119LYS     BB 8879  20.498  10.872 112.910
  120THR     BB 8880  20.562  11.004 112.556
    1ILE     BB 8881   4.167   8.715  82.619
    2PRO     BB 8882   4.459   8.955  82.617
    3CYS     BB 8883   4.430   9.240  82.871
    4LYS     BB 8884   4.072   9.352  82.954
    5PSE     BB 8885   3.747   9.491  82.810
    6PRO     BB 8886   3.603   9.816  82.957
    7GLN     BB 8887   3.478   9.887  83.307
    8PRO     BB 8888   3.119   9.979  83.352
[truncated: 680,072 more chars]
