# Supplementary material for: A cyclin-dependent kinase-mediated phosphorylation switch of disordered protein condensation
Source: Nat Commun. 2023 Oct 9;14:6316. doi: 10.1038/s41467-023-42049-0 (PMC10562473; doi:10.1038/s41467-023-42049-0)
Supplement: Supplementary file 9 — Supplementary Data 6 [file 41467_2023_42049_MOESM9_ESM.zip › suppl_files_md/FigS9c/P-Ki67-CR/P-monomer.top]

; This topology has been generated with the following command line:
; ../create_top_LJ-KR.py -f ki67-phos_consensus_leap.pdb -o ki67_monomer.gro -n ki67 -nsigma 20 -epsilon .8368  

; Bonded interactions are described by an harmonic potential 10 kJ/A2 (1000 kJ/nm2)
; with a CA-CA equilibrium distance of 0.38 nm. No angles, no dihedrals.
; Non-bonded interactions are electrostatic (Coulomb+DH) and
; an hydrophobicity-scale-based interaction using the Lennard-Jones function form
; with the Kapcha-Rossky
; C6-C12 parameters are defined explicitly in the topology in order to enable the
; arithmetic mixing rule for epsilon (lambda_ij=(lambda_i+lambda_j)/2).
; C6=e*lambda_ij
; C12=e
;
; Direct usage of C6 and C12 allows to have lambda==0 (as C12 will be >0 anyway).


[ defaults ]
;nbfunc comb-rule gen-pairs 
 1	1	no

[ atomtypes ]
; name	mass	charge	ptype	C6	C12
BBG	100	 0.00	A	0.01803854	0.00014979
BBA	100	 0.00	A	0.04004864	0.00065640
BBC	100	 0.00	A	0.05393640	0.00146071
BBD	100	-1.00	A	0.03819255	0.00115288
BBE	100	-1.00	A	0.06613397	0.00284679
BBF	100	 0.00	A	0.22152582	0.01466112
BBH	100	 0.50	A	0.08690930	0.00439023
BBI	100	 0.00	A	0.18143679	0.01010779
BBK	100	 1.00	A	0.11386427	0.00753581
BBL	100	 0.00	A	0.18143679	0.01010779
BBM	100	 0.00	A	0.15626313	0.00870537
BBN	100	 0.00	A	0.04855740	0.00163059
BBP	100	 0.00	A	0.09888500	0.00292132
BBQ	100	 0.00	A	0.08188865	0.00389765
BBR	100	 1.00	A	0.00266750	0.00021258
BBS	100	 0.00	A	0.03847487	0.00074329
BBT	100	 0.00	A	0.07129290	0.00224628
BBV	100	 0.00	A	0.12090165	0.00489574
BBW	100	 0.00	A	0.30757495	0.02987646
BBY	100	 0.00	A	0.21042284	0.01529283
BPS	100	-2.00	A	0.03588718	0.00237510
BPT	100	-2.00	A	0.00281728	0.00023713
BPY	100	-2.00	A	0.10220723	0.01651277


[ nonbond_params ]
; i	j	func	V(c6)		W(c12)
BBG	BBG	1	0.018039	0.000150
BBG	BBA	1	0.027185	0.000320
BBG	BBC	1	0.032142	0.000496
BBG	BBD	1	0.028171	0.000462
BBG	BBE	1	0.037087	0.000742
BBG	BBF	1	0.070741	0.001813
BBG	BBH	1	0.042655	0.000935
BBG	BBI	1	0.062943	0.001459
BBG	BBK	1	0.049892	0.001279
BBG	BBL	1	0.062943	0.001459
BBG	BBM	1	0.057705	0.001338
BBG	BBN	1	0.031462	0.000547
BBG	BBP	1	0.044697	0.000724
BBG	BBQ	1	0.041224	0.000873
BBG	BBR	1	0.031063	0.000888
BBG	BBS	1	0.026764	0.000344
BBG	BBT	1	0.037220	0.000625
BBG	BBV	1	0.049823	0.000963
BBG	BBW	1	0.085919	0.002765
BBG	BBY	1	0.068622	0.001858
BBG	BPS	1	0.034791	0.000892
BBG	BPT	1	0.032489	0.000960
BBG	BPY	1	0.061605	0.002706
BBA	BBA	1	0.040049	0.000656
BBA	BBC	1	0.046966	0.000995
BBA	BBD	1	0.041568	0.000932
BBA	BBE	1	0.053891	0.001459
BBA	BBF	1	0.099299	0.003406
BBA	BBH	1	0.061506	0.001817
BBA	BBI	1	0.088847	0.002770
BBA	BBK	1	0.071404	0.002449
BBA	BBL	1	0.088847	0.002770
BBA	BBM	1	0.081804	0.002550
BBA	BBN	1	0.046115	0.001094
BBA	BBP	1	0.064173	0.001422
BBA	BBQ	1	0.059542	0.001703
BBA	BBR	1	0.046510	0.001771
BBA	BBS	1	0.039481	0.000703
BBA	BBT	1	0.053951	0.001237
BBA	BBV	1	0.071135	0.001864
BBA	BBW	1	0.119523	0.005093
BBA	BBY	1	0.096476	0.003487
BBA	BPS	1	0.051199	0.001756
BBA	BPT	1	0.048504	0.001905
BBA	BPY	1	0.088210	0.005059
BBC	BBC	1	0.053936	0.001461
BBC	BBD	1	0.046571	0.001332
BBC	BBE	1	0.060498	0.002075
BBC	BBF	1	0.114906	0.004946
BBC	BBH	1	0.069207	0.002581
BBC	BBI	1	0.103041	0.004046
BBC	BBK	1	0.079894	0.003439
BBC	BBL	1	0.103041	0.004046
BBC	BBM	1	0.094169	0.003698
BBC	BBN	1	0.051883	0.001566
BBC	BBP	1	0.075517	0.002136
BBC	BBQ	1	0.067080	0.002424
BBC	BBR	1	0.047397	0.002256
BBC	BBS	1	0.045663	0.001047
BBC	BBT	1	0.062166	0.001817
BBC	BBV	1	0.082692	0.002748
BBC	BBW	1	0.136841	0.007261
BBC	BBY	1	0.110624	0.005008
BBC	BPS	1	0.054535	0.002348
BBC	BPT	1	0.049496	0.002427
BBC	BPY	1	0.092733	0.006554
BBD	BBD	1	0.038193	0.001153
BBD	BBE	1	0.050627	0.001830
BBD	BBF	1	0.104411	0.004727
BBD	BBH	1	0.058618	0.002302
BBD	BBI	1	0.093448	0.003862
BBD	BBK	1	0.067587	0.003060
BBD	BBL	1	0.093448	0.003862
BBD	BBM	1	0.084110	0.003476
BBD	BBN	1	0.043170	0.001375
BBD	BBP	1	0.068870	0.002057
BBD	BBQ	1	0.056831	0.002163
BBD	BBR	1	0.031643	0.001583
BBD	BBS	1	0.039487	0.000958
BBD	BBT	1	0.054403	0.001678
BBD	BBV	1	0.074444	0.002607
BBD	BBW	1	0.123444	0.006877
BBD	BBY	1	0.099015	0.004713
BBD	BPS	1	0.040916	0.001852
BBD	BPT	1	0.033291	0.001715
BBD	BPY	1	0.070256	0.005202
BBE	BBE	1	0.066134	0.002847
BBE	BBF	1	0.130833	0.007010
BBE	BBH	1	0.075975	0.003545
BBE	BBI	1	0.117524	0.005763
BBE	BBK	1	0.087252	0.004675
BBE	BBL	1	0.117524	0.005763
BBE	BBM	1	0.106445	0.005220
BBE	BBN	1	0.056767	0.002161
BBE	BBP	1	0.087333	0.003124
BBE	BBQ	1	0.073724	0.003338
BBE	BBR	1	0.045349	0.002677
BBE	BBS	1	0.051553	0.001507
BBE	BBT	1	0.070097	0.002587
BBE	BBV	1	0.094406	0.003942
BBE	BBW	1	0.154160	0.010107
BBE	BBY	1	0.124647	0.007012
BBE	BPS	1	0.055687	0.002984
BBE	BPT	1	0.047497	0.002886
BBE	BPY	1	0.093790	0.008111
BBF	BBF	1	0.221526	0.014661
BBF	BBH	1	0.146730	0.008497
BBF	BBI	1	0.200625	0.012190
BBF	BBK	1	0.167695	0.011098
BBF	BBL	1	0.200625	0.012190
BBF	BBM	1	0.186897	0.011356
BBF	BBN	1	0.114071	0.005429
BBF	BBP	1	0.150023	0.006724
BBF	BBQ	1	0.142535	0.008018
BBF	BBR	1	0.121632	0.008840
BBF	BBS	1	0.098507	0.003635
BBF	BBT	1	0.129565	0.005985
BBF	BBV	1	0.164748	0.008572
BBF	BBW	1	0.261931	0.021066
BBF	BBY	1	0.216510	0.015019
BBF	BPS	1	0.128707	0.008518
BBF	BPT	1	0.126073	0.009421
BBF	BPY	1	0.209206	0.021995
BBH	BBH	1	0.086909	0.004390
BBH	BBI	1	0.132046	0.007006
BBH	BBK	1	0.099629	0.005769
BBH	BBL	1	0.132046	0.007006
BBH	BBM	1	0.120058	0.006370
BBH	BBN	1	0.065434	0.002704
BBH	BBP	1	0.098473	0.003827
BBH	BBQ	1	0.084368	0.004137
BBH	BBR	1	0.054817	0.003493
BBH	BBS	1	0.059106	0.001882
BBH	BBT	1	0.079824	0.003199
BBH	BBV	1	0.106533	0.004823
BBH	BBW	1	0.172691	0.012205
BBH	BBY	1	0.140224	0.008520
BBH	BPS	1	0.065515	0.003794
BBH	BPT	1	0.057286	0.003756
BBH	BPY	1	0.109319	0.010158
BBI	BBI	1	0.181437	0.010108
BBI	BBK	1	0.151206	0.009187
BBI	BBL	1	0.181437	0.010108
BBI	BBM	1	0.168850	0.009407
BBI	BBN	1	0.102248	0.004446
BBI	BBP	1	0.135085	0.005526
BBI	BBQ	1	0.128216	0.006606
BBI	BBR	1	0.108793	0.007268
BBI	BBS	1	0.088123	0.002959
BBI	BBT	1	0.116408	0.004910
BBI	BBV	1	0.148563	0.007071
BBI	BBW	1	0.237781	0.017605
BBI	BBY	1	0.196020	0.012491
BBI	BPS	1	0.115412	0.007012
BBI	BPT	1	0.112835	0.007754
BBI	BPY	1	0.188902	0.018349
BBK	BBK	1	0.113864	0.007536
BBK	BBL	1	0.151206	0.009187
BBK	BBM	1	0.137478	0.008353
BBK	BBN	1	0.075357	0.003587
BBK	BBP	1	0.113568	0.005090
BBK	BBQ	1	0.096781	0.005444
BBK	BBR	1	0.062519	0.004544
BBK	BBS	1	0.068492	0.002528
BBK	BBT	1	0.091994	0.004249
BBK	BBV	1	0.122429	0.006370
BBK	BBW	1	0.196515	0.015805
BBK	BBY	1	0.160090	0.011105
BBK	BPS	1	0.074876	0.004955
BBK	BPT	1	0.065294	0.004879
BBK	BPY	1	0.123694	0.013004
BBL	BBL	1	0.181437	0.010108
BBL	BBM	1	0.168850	0.009407
BBL	BBN	1	0.102248	0.004446
BBL	BBP	1	0.135085	0.005526
BBL	BBQ	1	0.128216	0.006606
BBL	BBR	1	0.108793	0.007268
BBL	BBS	1	0.088123	0.002959
BBL	BBT	1	0.116408	0.004910
BBL	BBV	1	0.148563	0.007071
BBL	BBW	1	0.237781	0.017605
BBL	BBY	1	0.196020	0.012491
BBL	BPS	1	0.115412	0.007012
BBL	BPT	1	0.112835	0.007754
BBL	BPY	1	0.188902	0.018349
BBM	BBM	1	0.156263	0.008705
BBM	BBN	1	0.092424	0.004019
BBM	BBP	1	0.125842	0.005148
BBM	BBQ	1	0.116576	0.006006
BBM	BBR	1	0.093698	0.006260
BBM	BBS	1	0.080536	0.002704
BBM	BBT	1	0.106878	0.004508
BBM	BBV	1	0.137809	0.006559
BBM	BBW	1	0.221053	0.016366
BBM	BBY	1	0.181622	0.011574
BBM	BPS	1	0.101685	0.006178
BBM	BPT	1	0.097309	0.006687
BBM	BPY	1	0.166955	0.016217
BBN	BBN	1	0.048557	0.001631
BBN	BBP	1	0.075511	0.002379
BBN	BBQ	1	0.063457	0.002543
BBN	BBR	1	0.037988	0.001996
BBN	BBS	1	0.044058	0.001129
BBN	BBT	1	0.060323	0.001962
BBN	BBV	1	0.081770	0.003018
BBN	BBW	1	0.134843	0.007884
BBN	BBY	1	0.108573	0.005431
BBN	BPS	1	0.047317	0.002252
BBN	BPT	1	0.039852	0.002156
BBN	BPY	1	0.080579	0.006247
BBP	BBP	1	0.098885	0.002921
BBP	BBQ	1	0.095466	0.003597
BBP	BBR	1	0.082887	0.004105
BBP	BBS	1	0.064012	0.001535
BBP	BBT	1	0.085585	0.002611
BBP	BBV	1	0.109746	0.003804
BBP	BBW	1	0.179682	0.009913
BBP	BBY	1	0.147088	0.006931
BBP	BPS	1	0.087164	0.003907
BBP	BPT	1	0.086071	0.004391
BBP	BPY	1	0.145969	0.010707
BBQ	BBQ	1	0.081889	0.003898
BBQ	BBR	1	0.053274	0.003299
BBQ	BBS	1	0.057242	0.001765
BBQ	BBT	1	0.077399	0.003008
BBQ	BBV	1	0.103361	0.004540
BBQ	BBW	1	0.167913	0.011539
BBQ	BBY	1	0.136246	0.008043
BBQ	BPS	1	0.063642	0.003580
BBQ	BPT	1	0.055681	0.003548
BBQ	BPY	1	0.106428	0.009627
BBR	BBR	1	0.002668	0.000213
BBR	BBS	1	0.040738	0.001667
BBR	BBT	1	0.057717	0.002944
BBR	BBV	1	0.085618	0.004910
BBR	BBW	1	0.139411	0.012276
BBR	BBY	1	0.110193	0.008388
BBR	BPS	1	0.019704	0.001432
BBR	BPT	1	0.002742	0.000225
BBR	BPY	1	0.036267	0.004158
BBS	BBS	1	0.038475	0.000743
BBS	BBT	1	0.052742	0.001308
BBS	BBV	1	0.070404	0.001992
BBS	BBW	1	0.117940	0.005393
BBS	BBY	1	0.094960	0.003690
BBS	BPS	1	0.046752	0.001725
BBS	BPT	1	0.042575	0.001796
BBS	BPY	1	0.080487	0.004937
BBT	BBT	1	0.071293	0.002246
BBT	BBV	1	0.093858	0.003357
BBT	BBW	1	0.154189	0.008758
BBT	BBY	1	0.125221	0.006080
BBT	BPS	1	0.064782	0.002992
BBT	BPT	1	0.060156	0.003161
BBT	BPY	1	0.109181	0.008234
BBV	BBV	1	0.120902	0.004896
BBV	BBW	1	0.196020	0.012491
BBV	BBY	1	0.160660	0.008778
BBV	BPS	1	0.091778	0.004775
BBV	BPT	1	0.088930	0.005250
BBV	BPY	1	0.152274	0.012817
BBW	BBW	1	0.307575	0.029876
BBW	BBY	1	0.255104	0.021472
BBW	BPS	1	0.149136	0.011994
BBW	BPT	1	0.144442	0.013066
BBW	BPY	1	0.239247	0.030133
BBY	BBY	1	0.210423	0.015293
BBY	BPS	1	0.119226	0.008270
BBY	BPT	1	0.114336	0.008946
BBY	BPY	1	0.193700	0.021270
BPS	BPS	1	0.035887	0.002375
BPS	BPT	1	0.021273	0.001590
BPS	BPY	1	0.061759	0.006493
BPT	BPT	1	0.002817	0.000237
BPT	BPY	1	0.038808	0.004566
BPY	BPY	1	0.102207	0.016513

[ moleculetype ]
ki67	 1

[ atoms ]
1	BBI	1	ILE	BB	1
2	BBP	2	PRO	BB	2
3	BBC	3	CYS	BB	3
4	BBK	4	LYS	BB	4
5	BPS	5	PSE	BB	5
6	BBP	6	PRO	BB	6
7	BBQ	7	GLN	BB	7
8	BBP	8	PRO	BB	8
9	BBD	9	ASP	BB	9
10	BBP	10	PRO	BB	10
11	BBV	11	VAL	BB	11
12	BBD	12	ASP	BB	12
13	BPT	13	PTH	BB	13
14	BBP	14	PRO	BB	14
15	BBT	15	THR	BB	15
16	BBS	16	SER	BB	16
17	BBT	17	THR	BB	17
18	BBK	18	LYS	BB	18
19	BBQ	19	GLN	BB	19
20	BBR	20	ARG	BB	20
21	BBP	21	PRO	BB	21
22	BBK	22	LYS	BB	22
23	BBT	23	THR	BB	23
24	BBS	24	SER	BB	24
25	BBL	25	LEU	BB	25
26	BBR	26	ARG	BB	26
27	BBK	27	LYS	BB	27
28	BBV	28	VAL	BB	28
29	BBD	29	ASP	BB	29
30	BBV	30	VAL	BB	30
31	BBK	31	LYS	BB	31
32	BBE	32	GLU	BB	32
33	BBE	33	GLU	BB	33
34	BBL	34	LEU	BB	34
35	BBL	35	LEU	BB	35
36	BBA	36	ALA	BB	36
37	BBV	37	VAL	BB	37
38	BBR	38	ARG	BB	38
39	BBK	39	LYS	BB	39
40	BBL	40	LEU	BB	40
41	BPT	41	PTH	BB	41
42	BBQ	42	GLN	BB	42
43	BBT	43	THR	BB	43
44	BBS	44	SER	BB	44
45	BBG	45	GLY	BB	45
46	BBE	46	GLU	BB	46
47	BBT	47	THR	BB	47
48	BBT	48	THR	BB	48
49	BBH	49	HIS	BB	49
50	BPT	50	PTH	BB	50
51	BBP	51	PRO	BB	51
52	BBK	52	LYS	BB	52
53	BBP	53	PRO	BB	53
54	BBA	54	ALA	BB	54
55	BBV	55	VAL	BB	55
56	BBG	56	GLY	BB	56
57	BBE	57	GLU	BB	57
58	BBE	58	GLU	BB	58
59	BBK	59	LYS	BB	59
60	BBS	60	SER	BB	60
61	BBI	61	ILE	BB	61
62	BBK	62	LYS	BB	62
63	BBA	63	ALA	BB	63
64	BBF	64	PHE	BB	64
65	BBK	65	LYS	BB	65
66	BBE	66	GLU	BB	66
67	BPT	67	PTH	BB	67
68	BBP	68	PRO	BB	68
69	BBK	69	LYS	BB	69
70	BBQ	70	GLN	BB	70
71	BBK	71	LYS	BB	71
72	BBL	72	LEU	BB	72
73	BBD	73	ASP	BB	73
74	BBP	74	PRO	BB	74
75	BBA	75	ALA	BB	75
76	BBA	76	ALA	BB	76
77	BBS	77	SER	BB	77
78	BBL	78	LEU	BB	78
79	BBT	79	THR	BB	79
80	BBG	80	GLY	BB	80
81	BBS	81	SER	BB	81
82	BBK	82	LYS	BB	82
83	BBR	83	ARG	BB	83
84	BBR	84	ARG	BB	84
85	BBP	85	PRO	BB	85
86	BBR	86	ARG	BB	86
87	BPT	87	PTH	BB	87
88	BBP	88	PRO	BB	88
89	BBK	89	LYS	BB	89
90	BBE	90	GLU	BB	90
91	BBK	91	LYS	BB	91
92	BBA	92	ALA	BB	92
93	BBQ	93	GLN	BB	93
94	BBA	94	ALA	BB	94
95	BBL	95	LEU	BB	95
96	BBE	96	GLU	BB	96
97	BBD	97	ASP	BB	97
98	BBL	98	LEU	BB	98
99	BBA	99	ALA	BB	99
100	BBG	100	GLY	BB	100
101	BBF	101	PHE	BB	101
102	BBK	102	LYS	BB	102
103	BBE	103	GLU	BB	103
104	BBL	104	LEU	BB	104
105	BBF	105	PHE	BB	105
106	BBQ	106	GLN	BB	106
107	BPT	107	PTH	BB	107
108	BBP	108	PRO	BB	108
109	BBG	109	GLY	BB	109
110	BBH	110	HIS	BB	110
111	BBT	111	THR	BB	111
112	BBE	112	GLU	BB	112
113	BBE	113	GLU	BB	113
114	BBS	114	SER	BB	114
115	BBT	115	THR	BB	115
116	BBT	116	THR	BB	116
117	BBD	117	ASP	BB	117
118	BBE	118	GLU	BB	118
119	BBK	119	LYS	BB	119
120	BBT	120	THR	BB	120

[ bonds ]
; a1	a2	type	d	k
1	2	1	0.380000	1000.000000
2	3	1	0.380000	1000.000000
3	4	1	0.380000	1000.000000
4	5	1	0.380000	1000.000000
5	6	1	0.380000	1000.000000
6	7	1	0.380000	1000.000000
7	8	1	0.380000	1000.000000
8	9	1	0.380000	1000.000000
9	10	1	0.380000	1000.000000
10	11	1	0.380000	1000.000000
11	12	1	0.380000	1000.000000
12	13	1	0.380000	1000.000000
13	14	1	0.380000	1000.000000
14	15	1	0.380000	1000.000000
15	16	1	0.380000	1000.000000
16	17	1	0.380000	1000.000000
17	18	1	0.380000	1000.000000
18	19	1	0.380000	1000.000000
19	20	1	0.380000	1000.000000
20	21	1	0.380000	1000.000000
21	22	1	0.380000	1000.000000
22	23	1	0.380000	1000.000000
23	24	1	0.380000	1000.000000
24	25	1	0.380000	1000.000000
25	26	1	0.380000	1000.000000
26	27	1	0.380000	1000.000000
27	28	1	0.380000	1000.000000
28	29	1	0.380000	1000.000000
29	30	1	0.380000	1000.000000
30	31	1	0.380000	1000.000000
31	32	1	0.380000	1000.000000
32	33	1	0.380000	1000.000000
33	34	1	0.380000	1000.000000
34	35	1	0.380000	1000.000000
35	36	1	0.380000	1000.000000
36	37	1	0.380000	1000.000000
37	38	1	0.380000	1000.000000
38	39	1	0.380000	1000.000000
39	40	1	0.380000	1000.000000
40	41	1	0.380000	1000.000000
41	42	1	0.380000	1000.000000
42	43	1	0.380000	1000.000000
43	44	1	0.380000	1000.000000
44	45	1	0.380000	1000.000000
45	46	1	0.380000	1000.000000
46	47	1	0.380000	1000.000000
47	48	1	0.380000	1000.000000
48	49	1	0.380000	1000.000000
49	50	1	0.380000	1000.000000
50	51	1	0.380000	1000.000000
51	52	1	0.380000	1000.000000
52	53	1	0.380000	1000.000000
53	54	1	0.380000	1000.000000
54	55	1	0.380000	1000.000000
55	56	1	0.380000	1000.000000
56	57	1	0.380000	1000.000000
57	58	1	0.380000	1000.000000
58	59	1	0.380000	1000.000000
59	60	1	0.380000	1000.000000
60	61	1	0.380000	1000.000000
61	62	1	0.380000	1000.000000
62	63	1	0.380000	1000.000000
63	64	1	0.380000	1000.000000
64	65	1	0.380000	1000.000000
65	66	1	0.380000	1000.000000
66	67	1	0.380000	1000.000000
67	68	1	0.380000	1000.000000
68	69	1	0.380000	1000.000000
69	70	1	0.380000	1000.000000
70	71	1	0.380000	1000.000000
71	72	1	0.380000	1000.000000
72	73	1	0.380000	1000.000000
73	74	1	0.380000	1000.000000
74	75	1	0.380000	1000.000000
75	76	1	0.380000	1000.000000
76	77	1	0.380000	1000.000000
77	78	1	0.380000	1000.000000
78	79	1	0.380000	1000.000000
79	80	1	0.380000	1000.000000
80	81	1	0.380000	1000.000000
81	82	1	0.380000	1000.000000
82	83	1	0.380000	1000.000000
83	84	1	0.380000	1000.000000
84	85	1	0.380000	1000.000000
85	86	1	0.380000	1000.000000
86	87	1	0.380000	1000.000000
87	88	1	0.380000	1000.000000
88	89	1	0.380000	1000.000000
89	90	1	0.380000	1000.000000
90	91	1	0.380000	1000.000000
91	92	1	0.380000	1000.000000
92	93	1	0.380000	1000.000000
93	94	1	0.380000	1000.000000
94	95	1	0.380000	1000.000000
95	96	1	0.380000	1000.000000
96	97	1	0.380000	1000.000000
97	98	1	0.380000	1000.000000
98	99	1	0.380000	1000.000000
99	100	1	0.380000	1000.000000
100	101	1	0.380000	1000.000000
101	102	1	0.380000	1000.000000
102	103	1	0.380000	1000.000000
103	104	1	0.380000	1000.000000
104	105	1	0.380000	1000.000000
105	106	1	0.380000	1000.000000
106	107	1	0.380000	1000.000000
107	108	1	0.380000	1000.000000
108	109	1	0.380000	1000.000000
109	110	1	0.380000	1000.000000
110	111	1	0.380000	1000.000000
111	112	1	0.380000	1000.000000
112	113	1	0.380000	1000.000000
113	114	1	0.380000	1000.000000
114	115	1	0.380000	1000.000000
115	116	1	0.380000	1000.000000
116	117	1	0.380000	1000.000000
117	118	1	0.380000	1000.000000
118	119	1	0.380000	1000.000000
119	120	1	0.380000	1000.000000

[ system ]
ki67

[ molecules ]
ki67	200
