# Supplementary material for: A cyclin-dependent kinase-mediated phosphorylation switch of disordered protein condensation
Source: Nat Commun. 2023 Oct 9;14:6316. doi: 10.1038/s41467-023-42049-0 (PMC10562473; doi:10.1038/s41467-023-42049-0)
Supplement: Supplementary file 9 — Supplementary Data 6 [file 41467_2023_42049_MOESM9_ESM.zip › suppl_files_md/FigS9c/2x_Ki67-CR/initial_conf.gro]

ki67
24000
    1ILE     BB    1   3.118  17.598 103.142
    2PRO     BB    2   3.366  17.933 103.119
    3CYS     BB    3   3.494  17.860 103.427
    4LYS     BB    4   3.215  17.857 103.700
    5SER     BB    5   3.137  17.807 104.063
    6PRO     BB    6   3.009  17.520 104.004
    7GLN     BB    7   2.954  17.057 103.900
    8PRO     BB    8   3.310  16.890 103.916
    9ASP     BB    9   3.089  16.587 103.851
   10PRO     BB   10   3.009  16.347 104.175
   11VAL     BB   11   2.690  16.359 104.439
   12ASP     BB   12   2.401  16.243 104.289
   13THR     BB   13   2.043  16.105 104.103
   14PRO     BB   14   2.167  15.810 104.046
   15THR     BB   15   2.328  15.509 104.002
   16SER     BB   16   2.631  15.312 104.135
   17THR     BB   17   2.845  15.303 104.432
   18LYS     BB   18   2.868  15.074 104.693
   19GLN     BB   19   2.880  15.414 104.985
   20ARG     BB   20   3.011  15.838 104.967
   21PRO     BB   21   3.173  15.854 105.369
   22LYS     BB   22   3.204  15.733 105.762
   23THR     BB   23   3.584  15.591 105.575
   24SER     BB   24   3.828  15.373 105.301
   25LEU     BB   25   4.056  15.009 105.161
   26ARG     BB   26   4.213  15.017 104.793
   27LYS     BB   27   4.517  14.922 104.488
   28VAL     BB   28   4.753  15.212 104.528
   29ASP     BB   29   4.600  15.643 104.484
   30VAL     BB   30   4.877  15.653 104.106
   31LYS     BB   31   5.093  15.950 104.104
   32GLU     BB   32   5.312  15.968 103.696
   33GLU     BB   33   5.693  16.114 103.685
   34LEU     BB   34   6.020  15.931 103.744
   35LEU     BB   35   6.172  15.777 103.505
   36ALA     BB   36   6.498  15.994 103.388
   37VAL     BB   37   6.759  15.926 103.201
   38ARG     BB   38   6.963  16.231 102.952
   39LYS     BB   39   7.181  16.204 102.616
   40LEU     BB   40   7.320  15.857 102.655
   41THR     BB   41   7.718  15.757 102.728
   42GLN     BB   42   7.766  15.413 102.793
   43THR     BB   43   8.090  15.188 102.982
   44SER     BB   44   8.468  15.185 103.046
   45GLY     BB   45   8.423  14.903 102.750
   46GLU     BB   46   8.576  14.776 102.463
   47THR     BB   47   8.668  14.565 102.164
   48THR     BB   48   8.606  14.263 101.823
   49HIS     BB   49   8.466  14.613 101.628
   50THR     BB   50   8.085  14.755 101.618
   51PRO     BB   51   7.858  14.915 101.882
   52LYS     BB   52   7.490  14.793 101.963
   53PRO     BB   53   7.484  14.537 101.774
   54ALA     BB   54   7.563  14.525 101.312
   55VAL     BB   55   7.439  14.838 101.094
   56GLY     BB   56   7.096  14.743 101.245
   57GLU     BB   57   6.981  14.403 101.240
   58GLU     BB   58   6.731  14.528 101.006
   59LYS     BB   59   6.677  14.821 100.814
   60SER     BB   60   6.780  14.531 100.475
   61ILE     BB   61   6.997  14.493 100.127
   62LYS     BB   62   7.203  14.221  99.882
   63ALA     BB   63   7.497  14.510  99.926
   64PHE     BB   64   7.793  14.337  99.623
   65LYS     BB   65   7.632  13.920  99.774
   66GLU     BB   66   7.727  13.657 100.039
   67THR     BB   67   7.863  13.599 100.444
   68PRO     BB   68   7.697  13.837 100.504
   69LYS     BB   69   7.675  14.173 100.516
   70GLN     BB   70   7.859  14.430 100.395
   71LYS     BB   71   8.267  14.576 100.234
   72LEU     BB   72   8.386  14.626  99.917
   73ASP     BB   73   8.656  14.815  99.805
   74PRO     BB   74   8.841  14.801 100.116
   75ALA     BB   75   9.187  14.614 100.189
   76ALA     BB   76   9.586  14.577 100.045
   77SER     BB   77   9.905  14.627 100.350
   78LEU     BB   78  10.099  14.313 100.172
   79THR     BB   79  10.194  14.399  99.811
   80GLY     BB   80  10.323  14.447  99.500
   81SER     BB   81  10.165  14.353  99.080
   82LYS     BB   82  10.078  13.947  99.096
   83ARG     BB   83  10.264  13.588  98.982
   84ARG     BB   84  10.606  13.686  98.862
   85PRO     BB   85  10.764  13.496  98.659
   86ARG     BB   86  10.635  13.044  98.668
   87THR     BB   87  10.943  12.978  98.847
   88PRO     BB   88  11.093  12.774  99.030
   89LYS     BB   89  11.007  12.418  98.902
   90GLU     BB   90  10.886  12.205  98.553
   91LYS     BB   91  10.869  11.857  98.659
   92ALA     BB   92  10.705  11.822  99.003
   93GLN     BB   93  10.489  11.546  99.161
   94ALA     BB   94  10.619  11.323  98.908
   95LEU     BB   95  10.976  11.251  98.998
   96GLU     BB   96  11.152  11.430  98.659
   97ASP     BB   97  11.493  11.249  98.571
   98LEU     BB   98  11.637  10.934  98.883
   99ALA     BB   99  12.031  10.863  98.985
  100GLY     BB  100  12.061  10.611  99.271
  101PHE     BB  101  11.905  10.359  99.506
  102LYS     BB  102  11.997  10.177  99.194
  103GLU     BB  103  12.005   9.779  99.140
  104LEU     BB  104  11.672   9.580  99.284
  105PHE     BB  105  11.724   9.259  99.399
  106GLN     BB  106  11.646   8.916  99.225
  107THR     BB  107  11.598   8.562  99.294
  108PRO     BB  108  11.881   8.354  99.092
  109GLY     BB  109  11.928   8.349  99.515
  110HIS     BB  110  11.754   7.985  99.735
  111THR     BB  111  11.525   7.726  99.799
  112GLU     BB  112  11.527   7.431  99.565
  113GLU     BB  113  11.201   7.223  99.468
  114SER     BB  114  11.390   7.374  99.097
  115THR     BB  115  11.123   7.138  98.944
  116THR     BB  116  10.936   6.775  98.713
  117ASP     BB  117  10.595   6.793  98.527
  118GLU     BB  118  10.258   6.947  98.698
  119LYS     BB  119  10.207   6.979  98.362
  120THR     BB  120  10.203   7.042  98.061
  121ILE     BB  121  10.007   6.864  97.862
  122PRO     BB  122  10.145   6.527  97.806
  123CYS     BB  123   9.838   6.326  97.754
  124LYS     BB  124   9.830   6.158  98.144
  125SER     BB  125  10.189   5.896  98.085
  126PRO     BB  126  10.269   5.744  97.758
  127GLN     BB  127  10.670   5.536  97.908
  128PRO     BB  128  11.041   5.383  98.159
  129ASP     BB  129  11.247   5.439  97.753
  130PRO     BB  130  11.167   5.058  97.564
  131VAL     BB  131  10.859   4.896  97.558
  132ASP     BB  132  10.888   4.834  97.815
  133THR     BB  133  11.144   4.833  98.129
  134PRO     BB  134  10.841   4.888  98.348
  135THR     BB  135  10.637   4.700  98.576
  136SER     BB  136  10.232   4.636  98.379
  137THR     BB  137  10.107   4.313  98.089
  138LYS     BB  138  10.473   4.392  97.908
  139GLN     BB  139  10.694   4.232  97.531
  140ARG     BB  140  10.959   4.339  97.257
  141PRO     BB  141  11.296   4.162  97.328
  142LYS     BB  142  11.636   3.838  97.244
  143THR     BB  143  11.869   3.611  97.010
  144SER     BB  144  12.172   3.364  96.990
  145LEU     BB  145  12.566   3.381  97.123
  146ARG     BB  146  12.800   3.169  97.480
  147LYS     BB  147  13.237   3.362  97.352
  148VAL     BB  148  13.227   3.760  97.306
  149ASP     BB  149  13.223   3.778  97.674
  150VAL     BB  150  13.218   3.768  98.084
  151LYS     BB  151  13.290   4.155  98.169
  152GLU     BB  152  13.278   4.533  98.315
  153GLU     BB  153  13.216   4.901  98.112
  154LEU     BB  154  13.560   4.919  97.781
  155LEU     BB  155  13.462   4.492  97.538
  156ALA     BB  156  13.064   4.584  97.453
  157VAL     BB  157  12.675   4.629  97.345
  158ARG     BB  158  12.451   4.790  97.044
  159LYS     BB  159  12.083   4.715  97.061
  160LEU     BB  160  11.633   4.795  97.163
  161THR     BB  161  11.603   4.657  97.528
  162GLN     BB  162  11.852   4.916  97.659
  163THR     BB  163  12.054   4.692  98.032
  164SER     BB  164  12.295   4.878  98.312
  165GLY     BB  165  12.346   4.719  98.627
  166GLU     BB  166  12.589   4.933  98.722
  167THR     BB  167  12.895   5.210  98.824
  168THR     BB  168  12.961   5.440  98.472
  169HIS     BB  169  12.684   5.723  98.436
  170THR     BB  170  12.406   5.967  98.179
  171PRO     BB  171  12.126   5.870  98.159
  172LYS     BB  172  11.824   5.578  98.384
  173PRO     BB  173  11.667   5.979  98.290
  174ALA     BB  174  11.787   6.285  98.161
  175VAL     BB  175  11.919   6.464  97.855
  176GLY     BB  176  12.170   6.686  97.760
  177GLU     BB  177  12.163   6.912  97.404
  178GLU     BB  178  12.519   7.013  97.558
  179LYS     BB  179  12.593   7.386  97.433
  180SER     BB  180  12.238   7.501  97.296
  181ILE     BB  181  11.971   7.723  97.236
  182LYS     BB  182  11.949   7.854  96.905
  183ALA     BB  183  12.249   7.633  96.657
  184PHE     BB  184  12.405   7.425  96.703
  185LYS     BB  185  12.878   7.385  96.719
  186GLU     BB  186  13.093   7.425  96.462
  187THR     BB  187  13.048   7.385  96.078
  188PRO     BB  188  12.846   7.052  96.153
  189LYS     BB  189  12.649   6.715  96.316
  190GLN     BB  190  12.720   6.399  96.226
  191LYS     BB  191  12.476   6.311  95.901
  192LEU     BB  192  12.211   6.590  95.801
  193ASP     BB  193  12.192   6.626  96.125
  194PRO     BB  194  12.070   6.700  96.492
  195ALA     BB  195  11.785   6.486  96.685
  196ALA     BB  196  11.682   6.170  96.450
  197SER     BB  197  11.350   6.164  96.594
  198LEU     BB  198  11.122   6.070  96.798
  199THR     BB  199  11.060   5.660  96.918
  200GLY     BB  200  11.186   5.330  97.085
  201SER     BB  201  11.053   5.033  97.066
  202LYS     BB  202  10.679   5.130  96.883
  203ARG     BB  203  10.658   5.124  96.504
  204ARG     BB  204  10.492   5.120  96.200
  205PRO     BB  205  10.587   4.754  95.974
  206ARG     BB  206  10.808   4.934  95.735
  207THR     BB  207  11.069   4.666  95.885
  208PRO     BB  208  11.369   4.775  95.678
  209LYS     BB  209  11.666   4.950  95.354
  210GLU     BB  210  11.831   5.103  95.665
  211LYS     BB  211  11.854   4.949  95.970
  212ALA     BB  212  11.605   5.165  96.132
  213GLN     BB  213  11.878   5.423  96.216
  214ALA     BB  214  11.700   5.749  96.127
  215LEU     BB  215  11.419   5.631  95.821
  216GLU     BB  216  11.183   5.507  95.521
  217ASP     BB  217  11.418   5.417  95.117
  218LEU     BB  218  11.541   5.731  94.940
  219ALA     BB  219  11.365   5.901  95.121
  220GLY     BB  220  11.008   6.112  94.959
  221PHE     BB  221  10.723   5.845  94.888
  222LYS     BB  222  10.668   5.805  94.586
  223GLU     BB  223  10.821   5.949  94.322
  224LEU     BB  224  10.958   5.829  93.971
  225PHE     BB  225  11.392   5.783  94.121
  226GLN     BB  226  11.712   5.753  93.979
  227THR     BB  227  12.123   5.889  93.946
  228PRO     BB  228  11.976   6.105  93.570
  229GLY     BB  229  12.000   6.495  93.534
  230HIS     BB  230  11.581   6.548  93.400
  231THR     BB  231  11.276   6.525  93.613
  232GLU     BB  232  10.889   6.438  93.336
  233GLU     BB  233  10.411   6.384  93.414
  234SER     BB  234  10.229   6.314  93.721
  235THR     BB  235   9.975   6.150  93.749
  236THR     BB  236   9.964   6.084  94.134
  237ASP     BB  237   9.843   5.661  94.075
  238GLU     BB  238   9.667   5.297  94.204
  239LYS     BB  239   9.352   5.491  93.976
  240THR     BB  240   9.072   5.691  93.840
  241ILE     BB  241  10.144   0.307  97.100
  242PRO     BB  242  10.441   0.517  96.894
  243CYS     BB  243  10.202   0.682  96.716
  244LYS     BB  244   9.979   0.434  96.513
  245SER     BB  245   9.690   0.398  96.277
  246PRO     BB  246   9.500   0.294  96.512
  247GLN     BB  247   9.221   0.276  96.900
  248PRO     BB  248   9.138   0.647  97.002
  249ASP     BB  249   8.927   0.453  97.252
  250PRO     BB  250   8.525   0.431  97.172
  251VAL     BB  251   8.313   0.140  96.966
  252ASP     BB  252   8.286  -0.149  97.153
  253THR     BB  253   8.257  -0.508  97.381
  254PRO     BB  254   8.095  -0.361  97.622
  255THR     BB  255   7.926  -0.176  97.858
  256SER     BB  256   7.737   0.157  97.893
  257THR     BB  257   7.564   0.400  97.681
  258LYS     BB  258   7.226   0.472  97.641
  259GLN     BB  259   7.284   0.479  97.196
  260ARG     BB  260   7.626   0.564  96.926
  261PRO     BB  261   7.394   0.763  96.618
  262LYS     BB  262   7.049   0.846  96.408
  263THR     BB  263   7.123   1.218  96.645
  264SER     BB  264   7.179   1.453  96.996
  265LEU     BB  265   7.037   1.702  97.346
  266ARG     BB  266   7.310   1.819  97.614
  267LYS     BB  267   7.485   2.099  97.906
  268VAL     BB  268   7.706   2.307  97.684
  269ASP     BB  269   8.030   2.108  97.426
  270VAL     BB  270   8.327   2.343  97.702
  271LYS     BB  271   8.578   2.526  97.506
  272GLU     BB  272   8.893   2.700  97.798
  273GLU     BB  273   9.062   3.061  97.711
  274LEU     BB  274   8.935   3.409  97.792
  275LEU     BB  275   9.002   3.551  98.073
  276ALA     BB  276   9.286   3.840  98.017
  277VAL     BB  277   9.397   4.086  98.203
  278ARG     BB  278   9.815   4.232  98.185
  279LYS     BB  279  10.049   4.417  98.453
  280LEU     BB  280   9.788   4.594  98.658
  281THR     BB  281   9.723   5.005  98.674
  282GLN     BB  282   9.434   5.094  98.857
  283THR     BB  283   9.190   5.456  98.870
  284SER     BB  284   9.199   5.837  98.827
  285GLY     BB  285   9.182   5.791  99.235
  286GLU     BB  286   9.301   5.927  99.534
  287THR     BB  287   9.357   6.009  99.898
  288THR     BB  288   9.353   5.944 100.353
  289HIS     BB  289   9.719   5.750 100.262
  290THR     BB  290   9.776   5.358 100.172
  291PRO     BB  291   9.686   5.143  99.867
  292LYS     BB  292   9.490   4.800  99.886
  293PRO     BB  293   9.426   4.801 100.198
  294ALA     BB  294   9.735   4.834 100.549
  295VAL     BB  295  10.092   4.657 100.500
  296GLY     BB  296   9.873   4.342 100.450
  297GLU     BB  297   9.610   4.263 100.680
  298GLU     BB  298   9.821   3.979 100.768
  299LYS     BB  299  10.156   3.876 100.714
  300SER     BB  300  10.182   3.974 101.161
  301ILE     BB  301  10.416   4.157 101.446
  302LYS     BB  302  10.408   4.364 101.811
  303ALA     BB  303  10.634   4.630 101.587
  304PHE     BB  304  10.750   4.910 101.930
  305LYS     BB  305  10.320   4.808 102.096
  306GLU     BB  306   9.965   4.955 102.077
  307THR     BB  307   9.673   5.137 101.816
  308PRO     BB  308   9.784   4.954 101.611
  309LYS     BB  309  10.020   4.900 101.377
  310GLN     BB  310  10.315   5.044 101.295
  311LYS     BB  311  10.588   5.416 101.320
  312LEU     BB  312  10.852   5.497 101.522
  313ASP     BB  313  11.103   5.734 101.480
  314PRO     BB  314  10.913   5.950 101.260
  315ALA     BB  315  10.777   6.318 101.334
  316ALA     BB  316  10.902   6.703 101.468
  317SER     BB  317  10.782   7.044 101.211
  318LEU     BB  318  10.697   7.250 101.555
  319THR     BB  319  11.013   7.299 101.765
  320GLY     BB  320  11.273   7.390 101.965
  321SER     BB  321  11.460   7.201 102.338
  322LYS     BB  322  11.139   7.158 102.598
  323ARG     BB  323  10.977   7.367 102.925
  324ARG     BB  324  11.178   7.683 102.950
  325PRO     BB  325  11.195   7.838 103.229
  326ARG     BB  326  10.839   7.757 103.525
  327THR     BB  327  10.716   8.087 103.439
  328PRO     BB  328  10.466   8.274 103.441
  329LYS     BB  329  10.277   8.212 103.774
  330GLU     BB  330  10.334   8.079 104.175
  331LYS     BB  331  10.006   8.108 104.329
  332ALA     BB  332   9.729   7.984 104.097
  333GLN     BB  333   9.390   7.814 104.163
  334ALA     BB  334   9.413   7.940 104.501
  335LEU     BB  335   9.351   8.310 104.485
  336GLU     BB  336   9.733   8.432 104.618
  337ASP     BB  337   9.707   8.779 104.807
  338LEU     BB  338   9.289   8.984 104.788
  339ALA     BB  339   9.225   9.392 104.762
  340GLY     BB  340   8.855   9.476 104.719
  341PHE     BB  341   8.492   9.371 104.713
  342LYS     BB  342   8.578   9.449 105.067
  343GLU     BB  343   8.322   9.492 105.374
  344LEU     BB  344   8.033   9.197 105.399
  345PHE     BB  345   7.729   9.292 105.529
  346GLN     BB  346   7.581   9.232 105.888
  347THR     BB  347   7.268   9.228 106.073
  348PRO     BB  348   7.290   9.508 106.365
  349GLY     BB  349   7.012   9.598 106.055
  350HIS     BB  350   6.574   9.485 106.134
  351THR     BB  351   6.308   9.291 106.259
  352GLU     BB  352   6.247   9.299 106.631
  353GLU     BB  353   6.112   8.988 106.840
  354SER     BB  354   6.496   9.122 107.015
  355THR     BB  355   6.386   8.867 107.285
  356THR     BB  356   6.246   8.695 107.698
  357ASP     BB  357   6.334   8.337 107.822
  358GLU     BB  358   6.285   8.005 107.589
  359LYS     BB  359   6.524   7.917 107.817
  360THR     BB  360   6.770   7.877 107.998
  361ILE     BB  361   6.743   7.681 108.263
  362PRO     BB  362   6.552   7.846 108.532
  363CYS     BB  363   6.395   7.557 108.703
  364LYS     BB  364   6.012   7.605 108.527
  365SER     BB  365   5.910   7.981 108.748
  366PRO     BB  366   6.026   8.043 109.094
  367GLN     BB  367   5.831   8.476 109.125
  368PRO     BB  368   5.605   8.884 109.044
  369ASP     BB  369   5.945   9.041 109.309
  370PRO     BB  370   5.779   8.982 109.704
  371VAL     BB  371   5.620   8.693 109.815
  372ASP     BB  372   5.408   8.754 109.666
  373THR     BB  373   5.236   9.039 109.435
  374PRO     BB  374   5.088   8.755 109.234
  375THR     BB  375   4.769   8.595 109.190
  376SER     BB  376   4.795   8.181 109.376
  377THR     BB  377   4.732   8.061 109.807
  378LYS     BB  378   4.962   8.397 109.890
  379GLN     BB  379   5.126   8.594 110.279
  380ARG     BB  380   5.425   8.818 110.412
  381PRO     BB  381   5.296   9.176 110.481
  382LYS     BB  382   5.162   9.537 110.763
  383THR     BB  383   5.183   9.767 111.090
  384SER     BB  384   5.058  10.090 111.273
  385LEU     BB  385   5.039  10.492 111.165
  386ARG     BB  386   4.680  10.781 111.044
  387LYS     BB  387   4.969  11.181 111.013
  388VAL     BB  388   5.291  11.126 110.780
  389ASP     BB  389   5.059  11.157 110.495
  390VAL     BB  390   4.779  11.195 110.198
  391LYS     BB  391   5.018  11.235 109.875
  392GLU     BB  392   5.197  11.200 109.514
  393GLU     BB  393   5.593  11.081 109.417
  394LEU     BB  394   5.875  11.386 109.653
  395LEU     BB  395   5.708  11.308 110.119
  396ALA     BB  396   5.775  10.896 110.117
  397VAL     BB  397   5.824  10.496 110.164
  398ARG     BB  398   6.110  10.227 110.278
  399LYS     BB  399   5.991   9.872 110.313
  400LEU     BB  400   5.918   9.429 110.181
  401THR     BB  401   5.571   9.450 110.002
  402GLN     BB  402   5.710   9.684 109.733
  403THR     BB  403   5.326   9.944 109.608
  404SER     BB  404   5.312  10.192 109.278
  405GLY     BB  405   4.993  10.290 109.151
  406GLU     BB  406   5.122  10.519 108.939
  407THR     BB  407   5.302  10.804 108.679
  408THR     BB  408   5.714  10.810 108.787
  409HIS     BB  409   5.906  10.504 108.622
  410THR     BB  410   6.216  10.178 108.647
  411PRO     BB  411   6.118   9.909 108.724
  412LYS     BB  412   5.711   9.662 108.751
  413PRO     BB  413   6.046   9.456 108.551
  414ALA     BB  414   6.373   9.531 108.442
  415VAL     BB  415   6.727   9.613 108.550
  416GLY     BB  416   6.989   9.829 108.473
  417GLU     BB  417   7.390   9.763 108.586
  418GLU     BB  418   7.413  10.121 108.406
  419LYS     BB  419   7.780  10.144 108.249
  420SER     BB  420   7.905   9.767 108.271
  421ILE     BB  421   8.069   9.474 108.165
  422LYS     BB  422   8.382   9.406 108.323
  423ALA     BB  423   8.427   9.700 108.657
  424PHE     BB  424   8.266   9.880 108.763
  425LYS     BB  425   8.294  10.354 108.782
  426GLU     BB  426   8.524  10.537 108.947
  427THR     BB  427   8.743  10.458 109.258
  428PRO     BB  428   8.420  10.299 109.425
  429LYS     BB  429   8.036  10.155 109.528
  430GLN     BB  430   7.873  10.248 109.807
  431LYS     BB  431   7.989   9.982 110.106
  432LEU     BB  432   8.223   9.682 109.991
  433ASP     BB  433   8.032   9.692 109.726
  434PRO     BB  434   7.825   9.601 109.404
  435ALA     BB  435   7.499   9.360 109.402
  436ALA     BB  436   7.408   9.266 109.788
  437SER     BB  437   7.261   8.953 109.683
  438LEU     BB  438   7.024   8.757 109.593
  439THR     BB  439   6.634   8.750 109.778
  440GLY     BB  440   6.299   8.925 109.877
  441SER     BB  441   6.075   8.821 110.089
  442LYS     BB  442   6.214   8.423 110.157
  443ARG     BB  443   6.458   8.364 110.442
  444ARG     BB  444   6.633   8.170 110.669
  445PRO     BB  445   6.527   8.278 111.083
  446ARG     BB  446   6.849   8.454 111.141
  447THR     BB  447   6.590   8.755 111.211
  448PRO     BB  448   6.851   9.020 111.294
  449LYS     BB  449   7.236   9.263 111.419
  450GLU     BB  450   7.166   9.443 111.087
  451LYS     BB  451   6.854   9.512 110.964
  452ALA     BB  452   6.870   9.260 110.697
  453GLN     BB  453   7.043   9.512 110.464
  454ALA     BB  454   7.316   9.294 110.310
  455LEU     BB  455   7.392   8.997 110.614
  456GLU     BB  456   7.466   8.746 110.918
  457ASP     BB  457   7.701   8.947 111.280
  458LEU     BB  458   8.067   9.019 111.201
  459ALA     BB  459   8.047   8.846 110.952
  460GLY     BB  460   8.258   8.455 110.928
  461PHE     BB  461   8.068   8.192 111.158
  462LYS     BB  462   8.231   8.112 111.408
  463GLU     BB  463   8.534   8.222 111.508
  464LEU     BB  464   8.698   8.334 111.850
  465PHE     BB  465   8.627   8.783 111.773
  466GLN     BB  466   8.745   9.089 111.900
  467THR     BB  467   8.925   9.479 111.836
  468PRO     BB  468   9.312   9.273 111.969
  469GLY     BB  469   9.626   9.254 111.735
  470HIS     BB  470   9.694   8.820 111.796
  471THR     BB  471   9.492   8.542 111.651
  472GLU     BB  472   9.557   8.140 111.912
  473GLU     BB  473   9.397   7.680 111.887
  474SER     BB  474   9.116   7.538 111.705
  475THR     BB  475   8.941   7.306 111.793
  476THR     BB  476   8.636   7.341 111.551
  477ASP     BB  477   8.347   7.258 111.878
  478GLU     BB  478   7.968   7.134 112.025
  479LYS     BB  479   8.217   6.779 112.062
  480THR     BB  480   8.414   6.468 112.027
  481ILE     BB  481   2.052  11.048 100.729
  482PRO     BB  482   2.181  10.985 100.338
  483CYS     BB  483   2.143  11.318 100.271
  484LYS     BB  484   1.774  11.433 100.326
  485SER     BB  485   1.534  11.720 100.314
  486PRO     BB  486   1.533  11.743 100.633
  487GLN     BB  487   1.660  11.832 101.085
  488PRO     BB  488   1.984  12.055 101.074
  489ASP     BB  489   1.915  12.043 101.448
  490PRO     BB  490   1.741  12.378 101.612
  491VAL     BB  491   1.341  12.463 101.674
  492ASP     BB  492   1.213  12.276 101.935
  493THR     BB  493   1.054  12.042 102.253
  494PRO     BB  494   1.259  12.169 102.471
  495THR     BB  495   1.489  12.323 102.675
  496SER     BB  496   1.717  12.634 102.684
  497THR     BB  497   1.738  12.964 102.528
  498LYS     BB  498   1.679  13.283 102.654
  499GLN     BB  499   1.450  13.383 102.281
  500ARG     BB  500   1.459  13.241 101.861
  501PRO     BB  501   1.377  13.626 101.679
  502LYS     BB  502   1.228  14.010 101.675
  503THR     BB  503   1.671  14.067 101.682
  504SER     BB  504   2.068  14.030 101.834
  505LEU     BB  505   2.419  14.159 102.088
  506ARG     BB  506   2.737  13.917 102.104
  507LYS     BB  507   3.168  13.827 102.131
  508VAL     BB  508   3.265  13.830 101.768
  509ASP     BB  509   3.054  13.552 101.469
  510VAL     BB  510   3.475  13.347 101.434
  511LYS     BB  511   3.576  13.305 101.084
  512GLU     BB  512   3.963  13.050 101.074
  513GLU     BB  513   4.242  13.128 100.787
  514LEU     BB  514   4.524  13.382 100.792
  515LEU     BB  515   4.812  13.311 100.920
  516ALA     BB  516   5.083  13.252 100.620
  517VAL     BB  517   5.411  13.230 100.613
  518ARG     BB  518   5.629  12.978 100.321
  519LYS     BB  519   5.989  12.800 100.334
  520LEU     BB  520   6.170  13.033 100.567
  521THR     BB  521   6.481  13.291 100.466
  522GLN     BB  522   6.574  13.508 100.729
  523THR     BB  523   6.796  13.885 100.740
  524SER     BB  524   7.071  14.087 100.565
  525GLY     BB  525   7.261  13.946 100.902
  526GLU     BB  526   7.567  13.825 101.018
  527THR     BB  527   7.852  13.706 101.235
  528THR     BB  528   8.056  13.531 101.608
  529HIS     BB  529   7.955  13.169 101.411
  530THR     BB  530   7.614  12.951 101.452
  531PRO     BB  531   7.250  13.010 101.346
  532LYS     BB  532   6.939  12.984 101.589
  533PRO     BB  533   7.098  12.935 101.861
  534ALA     BB  534   7.407  12.594 101.951
  535VAL     BB  535   7.340  12.235 101.785
  536GLY     BB  536   7.006  12.264 101.977
  537GLU     BB  537   7.001  12.358 102.323
  538GLU     BB  538   6.888  12.016 102.379
  539LYS     BB  539   6.870  11.714 102.194
  540SER     BB  540   7.204  11.600 102.485
  541ILE     BB  541   7.572  11.417 102.510
  542LYS     BB  542   7.937  11.412 102.719
  543ALA     BB  543   8.080  11.441 102.331
  544PHE     BB  544   8.523  11.383 102.429
  545LYS     BB  545   8.419  11.619 102.824
  546GLU     BB  546   8.425  11.984 102.947
  547THR     BB  547   8.339  12.393 102.840
  548PRO     BB  548   8.112  12.276 102.690
  549LYS     BB  549   8.002  12.136 102.404
  550GLN     BB  550   8.150  12.000 102.131
  551LYS     BB  551   8.530  11.967 101.869
  552LEU     BB  552   8.779  11.734 101.852
  553ASP     BB  553   9.010  11.668 101.599
  554PRO     BB  554   9.002  12.001 101.456
  555ALA     BB  555   9.293  12.275 101.453
  556ALA     BB  556   9.702  12.330 101.350
  557SER     BB  557   9.790  12.683 101.096
  558LEU     BB  558  10.121  12.746 101.330
  559THR     BB  559  10.365  12.452 101.302
  560GLY     BB  560  10.620  12.228 101.281
  561SER     BB  561  10.734  11.863 101.534
  562LYS     BB  562  10.758  12.013 101.920
  563ARG     BB  563  11.060  12.144 102.181
  564ARG     BB  564  11.376  12.139 101.979
  565PRO     BB  565  11.659  12.115 102.126
  566ARG     BB  566  11.664  12.263 102.572
  567THR     BB  567  11.838  12.558 102.454
  568PRO     BB  568  11.917  12.853 102.523
  569LYS     BB  569  12.004  12.865 102.901
  570GLU     BB  570  12.141  12.622 103.223
  571LYS     BB  571  12.160  12.849 103.508
  572ALA     BB  572  11.856  13.080 103.524
  573GLN     BB  573  11.668  13.241 103.818
  574ALA     BB  574  11.962  13.180 104.018
  575LEU     BB  575  12.224  13.424 103.906
  576GLU     BB  576  12.499  13.140 103.758
  577ASP     BB  577  12.868  13.278 103.791
  578LEU     BB  578  12.903  13.723 103.928
  579ALA     BB  579  13.188  13.991 103.796
  580GLY     BB  580  13.128  14.343 103.933
  581PHE     BB  581  12.942  14.580 104.161
  582LYS     BB  582  13.226  14.438 104.356
  583GLU     BB  583  13.361  14.565 104.713
  584LEU     BB  584  13.065  14.636 104.993
  585PHE     BB  585  13.129  14.886 105.222
  586GLN     BB  586  13.243  14.858 105.596
  587THR     BB  587  13.258  15.045 105.908
  588PRO     BB  588  13.647  15.079 106.018
  589GLY     BB  589  13.465  15.445 105.898
  590HIS     BB  590  13.301  15.710 106.236
  591THR     BB  591  13.147  15.782 106.543
  592GLU     BB  592  13.345  15.716 106.856
  593GLU     BB  593  13.183  15.597 107.201
  594SER     BB  594  13.493  15.304 107.079
  595THR     BB  595  13.415  15.174 107.436
  596THR     BB  596  13.475  15.065 107.888
  597ASP     BB  597  13.290  14.772 108.064
  598GLU     BB  598  12.887  14.715 108.032
  599LYS     BB  599  13.013  14.407 108.108
  600THR     BB  600  13.151  14.132 108.129
  601ILE     BB  601  13.140  13.968 108.416
  602PRO     BB  602  13.367  14.119 108.664
  603CYS     BB  603  13.195  14.041 108.983
  604LYS     BB  604  13.028  14.427 109.037
  605SER     BB  605  13.417  14.631 109.126
  606PRO     BB  606  13.692  14.459 109.304
  607GLN     BB  607  13.993  14.827 109.277
  608PRO     BB  608  14.203  15.242 109.190
  609ASP     BB  609  14.568  14.967 109.153
  610PRO     BB  610  14.698  14.942 109.565
  611VAL     BB  611  14.491  14.885 109.839
  612ASP     BB  612  14.397  15.133 109.818
  613THR     BB  613  14.442  15.490 109.632
  614PRO     BB  614  14.067  15.527 109.660
  615THR     BB  615  13.829  15.713 109.856
  616SER     BB  616  13.618  15.420 110.133
  617THR     BB  617  13.750  15.270 110.538
  618LYS     BB  618  14.122  15.232 110.357
  619GLN     BB  619  14.540  15.079 110.494
  620ARG     BB  620  14.871  14.913 110.355
  621PRO     BB  621  15.154  15.178 110.347
  622LYS     BB  622  15.556  15.380 110.504
  623THR     BB  623  15.926  15.376 110.659
  624SER     BB  624  16.246  15.583 110.750
  625LEU     BB  625  16.493  15.839 110.534
  626ARG     BB  626  16.551  16.312 110.531
  627LYS     BB  627  16.925  16.297 110.208
  628VAL     BB  628  16.840  16.087 109.877
  629ASP     BB  629  16.640  16.379 109.773
  630VAL     BB  630  16.424  16.716 109.683
  631LYS     BB  631  16.340  16.651 109.295
  632GLU     BB  632  16.159  16.606 108.935
  633GLU     BB  633  16.121  16.260 108.691
  634LEU     BB  634  16.569  16.117 108.610
  635LEU     BB  635  16.724  16.060 109.082
  636ALA     BB  636  16.421  15.796 109.193
  637VAL     BB  637  16.149  15.536 109.347
  638ARG     BB  638  16.083  15.134 109.376
  639LYS     BB  639  15.794  15.035 109.595
  640LEU     BB  640  15.354  14.908 109.693
  641THR     BB  641  15.174  15.253 109.736
  642GLN     BB  642  15.242  15.348 109.372
  643THR     BB  643  15.269  15.827 109.390
  644SER     BB  644  15.272  16.072 109.056
  645GLY     BB  645  15.190  16.416 109.096
  646GLU     BB  646  15.284  16.499 108.782
  647THR     BB  647  15.409  16.585 108.386
  648THR     BB  648  15.589  16.226 108.243
  649HIS     BB  649  15.310  15.969 108.124
  650THR     BB  650  15.156  15.547 108.094
  651PRO     BB  651  14.963  15.462 108.303
  652LYS     BB  652  14.673  15.650 108.631
  653PRO     BB  653  14.493  15.343 108.372
  654ALA     BB  654  14.580  15.155 108.086
  655VAL     BB  655  14.802  14.881 107.949
  656GLY     BB  656  15.000  14.808 107.671
  657GLU     BB  657  15.123  14.419 107.565
  658GLU     BB  658  15.307  14.642 107.287
  659LYS     BB  659  15.338  14.411 106.961
  660SER     BB  660  15.091  14.111 107.046
  661ILE     BB  661  14.848  13.864 106.982
  662LYS     BB  662  14.970  13.530 106.958
  663ALA     BB  663  15.400  13.538 107.083
  664PHE     BB  664  15.556  13.724 107.186
  665LYS     BB  665  15.943  13.940 107.015
  666GLU     BB  666  16.242  13.797 106.951
  667THR     BB  667  16.416  13.483 107.099
  668PRO     BB  668  16.296  13.605 107.457
  669LYS     BB  669  16.136  13.804 107.794
  670GLN     BB  670  16.321  13.891 108.061
  671LYS     BB  671  16.314  13.567 108.321
  672LEU     BB  672  16.080  13.264 108.216
  673ASP     BB  673  15.886  13.506 108.114
  674PRO     BB  674  15.577  13.727 108.012
  675ALA     BB  675  15.298  13.863 108.273
  676ALA     BB  676  15.417  13.764 108.649
  677SER     BB  677  15.073  13.754 108.761
  678LEU     BB  678  14.805  13.871 108.891
  679THR     BB  679  14.795  14.118 109.245
  680GLY     BB  680  14.895  14.443 109.437
  681SER     BB  681  14.872  14.501 109.757
  682LYS     BB  682  14.638  14.164 109.877
  683ARG     BB  683  14.820  13.849 109.984
  684ARG     BB  684  14.844  13.537 110.133
  685PRO     BB  685  15.133  13.544 110.466
  686ARG     BB  686  15.392  13.359 110.274
  687THR     BB  687  15.594  13.697 110.359
  688PRO     BB  688  15.919  13.600 110.186
  689LYS     BB  689  16.285  13.378 109.986
  690GLU     BB  690  16.219  13.632 109.706
  691LYS     BB  691  16.117  13.955 109.756
  692ALA     BB  692  15.775  13.899 109.635
  693GLN     BB  693  15.888  13.965 109.273
  694ALA     BB  694  15.707  13.685 109.087
  695LEU     BB  695  15.668  13.375 109.385
  696GLU     BB  696  15.664  13.089 109.667
  697ASP     BB  697  16.089  12.889 109.744
  698LEU     BB  698  16.202  12.660 109.461
  699ALA     BB  699  15.921  12.667 109.344
  700GLY     BB  700  15.661  12.306 109.353
  701PHE     BB  701  15.534  12.249 109.724
  702LYS     BB  702  15.656  11.997 109.856
  703GLU     BB  703  15.882  11.781 109.730
  704LEU     BB  704  16.208  11.598 109.862
  705PHE     BB  705  16.494  11.911 109.680
  706GLN     BB  706  16.837  11.933 109.604
  707THR     BB  707  17.154  12.010 109.318
  708PRO     BB  708  17.176  11.553 109.285
  709GLY     BB  709  17.115  11.369 108.944
  710HIS     BB  710  16.831  11.072 109.109
  711THR     BB  711  16.477  11.137 109.208
  712GLU     BB  712  16.328  10.795 109.517
  713GLU     BB  713  15.912  10.694 109.749
  714SER     BB  714  15.621  10.903 109.813
  715THR     BB  715  15.441  10.896 110.057
  716THR     BB  716  15.248  11.234 110.025
  717ASP     BB  717  15.288  11.317 110.459
  718GLU     BB  718  15.169  11.507 110.820
  719LYS     BB  719  14.983  11.115 110.842
  720THR     BB  720  14.775  10.810 110.821
  721ILE     BB  721   3.439   9.364  90.943
  722PRO     BB  722   3.324   9.718  91.131
  723CYS     BB  723   3.041   9.566  91.246
  724LYS     BB  724   2.820   9.435  90.952
  725SER     BB  725   2.504   9.258  90.856
  726PRO     BB  726   2.665   8.992  90.784
  727GLN     BB  727   2.915   8.586  90.817
  728PRO     BB  728   2.907   8.474  91.194
  729ASP     BB  729   3.092   8.182  91.034
  730PRO     BB  730   2.872   7.840  90.972
  731VAL     BB  731   2.660   7.720  90.636
  732ASP     BB  732   2.874   7.622  90.384
  733THR     BB  733   3.137   7.505  90.069
  734PRO     BB  734   3.268   7.265  90.246
  735THR     BB  735   3.383   7.020  90.459
  736SER     BB  736   3.281   6.834  90.780
  737THR     BB  737   2.978   6.757  90.970
  738LYS     BB  738   2.801   6.461  91.012
  739GLN     BB  739   2.418   6.684  90.943
  740ARG     BB  740   2.286   7.104  91.001
  741PRO     BB  741   1.882   7.009  91.127
  742LYS     BB  742   1.546   6.770  91.149
  743THR     BB  743   1.718   6.751  91.560
  744SER     BB  744   2.013   6.671  91.858
  745LEU     BB  745   2.230   6.409  92.155
  746ARG     BB  746   2.554   6.559  92.335
  747LYS     BB  747   2.833   6.612  92.673
  748VAL     BB  748   2.675   6.902  92.852
  749ASP     BB  749   2.600   7.299  92.632
  750VAL     BB  750   2.918   7.470  92.931
  751LYS     BB  751   2.800   7.778  93.092
  752GLU     BB  752   3.150   7.959  93.335
  753GLU     BB  753   3.067   8.152  93.685
  754LEU     BB  754   3.027   8.006  94.033
  755LEU     BB  755   3.281   7.962  94.227
  756ALA     BB  756   3.282   8.248  94.519
  757VAL     BB  757   3.446   8.282  94.801
  758ARG     BB  758   3.559   8.677  94.968
  759LYS     BB  759   3.857   8.792  95.212
  760LEU     BB  760   3.911   8.474  95.405
  761THR     BB  761   3.823   8.411  95.807
  762GLN     BB  762   3.864   8.075  95.908
  763THR     BB  763   3.715   7.847  96.251
  764SER     BB  764   3.608   7.875  96.618
  765GLY     BB  765   3.981   7.703  96.644
  766GLU     BB  766   4.272   7.700  96.838
  767THR     BB  767   4.607   7.614  96.987
  768THR     BB  768   5.031   7.435  97.003
  769HIS     BB  769   5.122   7.807  96.820
  770THR     BB  770   5.136   7.891  96.422
  771PRO     BB  771   4.866   7.922  96.152
  772LYS     BB  772   4.874   7.731  95.806
  773PRO     BB  773   5.133   7.553  95.858
  774ALA     BB  774   5.562   7.705  95.972
  775VAL     BB  775   5.684   8.052  95.813
  776GLY     BB  776   5.615   7.867  95.481
  777GLU     BB  777   5.741   7.535  95.426
  778GLU     BB  778   5.954   7.695  95.177
  779LYS     BB  779   6.050   8.024  95.088
  780SER     BB  780   6.446   7.879  95.264
  781ILE     BB  781   6.758   7.988  95.510
  782LYS     BB  782   7.048   7.843  95.778
  783ALA     BB  783   6.879   8.139  96.014
  784PHE     BB  784   7.181   8.117  96.357
  785LYS     BB  785   7.190   7.656  96.259
  786GLU     BB  786   7.011   7.336  96.377
  787THR     BB  787   6.631   7.167  96.490
  788PRO     BB  788   6.521   7.347  96.282
  789LYS     BB  789   6.407   7.654  96.202
  790GLN     BB  790   6.417   7.959  96.348
  791LYS     BB  791   6.471   8.204  96.736
  792LEU     BB  792   6.739   8.372  96.868
  793ASP     BB  793   6.751   8.622  97.109
  794PRO     BB  794   6.439   8.532  97.270
  795ALA     BB  795   6.385   8.381  97.637
  796ALA     BB  796   6.482   8.449  98.046
  797SER     BB  797   6.139   8.439  98.328
  798LEU     BB  798   6.380   8.231  98.585
  799THR     BB  799   6.681   8.443  98.691
  800GLY     BB  800   6.943   8.608  98.833
  801SER     BB  801   7.387   8.637  98.725
  802LYS     BB  802   7.510   8.240  98.708
  803ARG     BB  803   7.707   7.968  98.961
  804ARG     BB  804   7.746   8.146  99.289
  805PRO     BB  805   7.976   8.057  99.492
  806ARG     BB  806   8.126   7.614  99.441
  807THR     BB  807   7.939   7.535  99.742
  808PRO     BB  808   7.812   7.305  99.910
  809LYS     BB  809   8.054   7.003  99.896
  810GLU     BB  810   8.465   6.902  99.840
  811LYS     BB  811   8.476   6.540  99.875
  812ALA     BB  812   8.184   6.371  99.694
  813GLN     BB  813   8.149   6.032  99.517
  814ALA     BB  814   8.441   5.925  99.702
  815LEU     BB  815   8.334   5.877 100.058
  816GLU     BB  816   8.574   6.180 100.226
  817ASP     BB  817   8.671   6.087 100.598
  818LEU     BB  818   8.457   5.709 100.770
  819ALA     BB  819   8.334   5.663 101.162
  820GLY     BB  820   8.140   5.338 101.213
  821PHE     BB  821   8.017   5.004 101.085
  822LYS     BB  822   8.356   4.949 101.230
  823GLU     BB  823   8.531   4.596 101.310
  824LEU     BB  824   8.500   4.317 101.006
  825PHE     BB  825   8.485   3.987 101.103
  826GLN     BB  826   8.766   3.713 101.098
  827THR     BB  827   8.818   3.353 101.106
  828PRO     BB  828   9.038   3.264 101.435
  829GLY     BB  829   8.635   3.126 101.450
  830HIS     BB  830   8.564   2.690 101.325
  831THR     BB  831   8.614   2.395 101.139
  832GLU     BB  832   8.927   2.197 101.209
  833GLU     BB  833   9.124   1.990 100.932
  834SER     BB  834   9.402   2.279 101.119
  835THR     BB  835   9.654   2.072 100.909
  836THR     BB  836  10.009   1.784 100.804
  837ASP     BB  837  10.221   1.815 100.480
  838GLU     BB  838  10.055   1.856 100.110
  839LYS     BB  839  10.367   1.990 100.080
  840THR     BB  840  10.631   2.147 100.088
  841ILE     BB  841  10.899   2.020  99.940
  842PRO     BB  842  11.040   1.742 100.138
  843CYS     BB  843  11.191   1.529  99.874
  844LYS     BB  844  10.877   1.243  99.866
  845SER     BB  845  10.969   1.067 100.268
  846PRO     BB  846  11.315   1.044 100.397
  847GLN     BB  847  11.188   0.855 100.815
  848PRO     BB  848  10.953   0.680 101.187
  849ASP     BB  849  11.291   0.894 101.410
  850PRO     BB  850  11.599   0.590 101.411
  851VAL     BB  851  11.694   0.398 101.136
  852ASP     BB  852  11.468   0.260 101.156
  853THR     BB  853  11.140   0.190 101.384
  854PRO     BB  854  10.955   0.128 101.061
  855THR     BB  855  10.825  -0.151 100.875
  856SER     BB  856  11.082  -0.201 100.503
  857THR     BB  857  11.472  -0.425 100.457
  858LYS     BB  858  11.571  -0.241 100.817
  859GLN     BB  859  11.948  -0.236 101.090
  860ARG     BB  860  12.139  -0.009 101.352
  861PRO     BB  861  12.085  -0.152 101.708
  862LYS     BB  862  12.223  -0.380 102.104
  863THR     BB  863  12.485  -0.483 102.389
  864SER     BB  864  12.542  -0.666 102.731
  865LEU     BB  865  12.362  -0.640 103.105
  866ARG     BB  866  12.063  -0.923 103.344
  867LYS     BB  867  12.068  -0.641 103.750
  868VAL     BB  868  11.988  -0.255 103.676
  869ASP     BB  869  11.636  -0.360 103.641
  870VAL     BB  870  11.254  -0.505 103.607
  871LYS     BB  871  11.044  -0.162 103.605
  872GLU     BB  872  10.789   0.142 103.518
  873GLU     BB  873  10.873   0.544 103.410
  874LEU     BB  874  11.135   0.717 103.769
  875LEU     BB  875  11.510   0.384 103.764
  876ALA     BB  876  11.612   0.444 103.364
  877VAL     BB  877  11.749   0.468 102.982
  878ARG     BB  878  12.010   0.687 102.757
  879LYS     BB  879  12.064   0.561 102.407
  880LEU     BB  880  12.000   0.540 101.944
  881THR     BB  881  11.703   0.287 101.910
  882GLN     BB  882  11.467   0.520 102.101
  883THR     BB  883  11.161   0.215 102.310
  884SER     BB  884  10.808   0.330 102.494
  885GLY     BB  885  10.555   0.085 102.547
  886GLU     BB  886  10.368   0.287 102.742
  887THR     BB  887  10.147   0.554 102.988
  888THR     BB  888  10.398   0.894 103.040
  889HIS     BB  889  10.378   1.132 102.722
  890THR     BB  890  10.579   1.406 102.427
  891PRO     BB  891  10.663   1.284 102.170
  892LYS     BB  892  10.581   0.896 101.906
  893PRO     BB  893  10.564   1.280 101.690
  894ALA     BB  894  10.574   1.625 101.766
  895VAL     BB  895  10.789   1.911 101.888
  896GLY     BB  896  10.778   2.184 102.104
  897GLU     BB  897  11.043   2.511 102.085
  898GLU     BB  898  10.821   2.604 102.406
  899LYS     BB  899  10.813   3.003 102.424
  900SER     BB  900  10.950   3.107 102.066
  901ILE     BB  901  10.971   3.298 101.770
  902LYS     BB  902  11.244   3.526 101.751
  903ALA     BB  903  11.509   3.442 102.102
  904PHE     BB  904  11.511   3.254 102.288
  905LYS     BB  905  11.449   3.277 102.758
  906GLU     BB  906  11.651   3.428 102.982
  907THR     BB  907  12.031   3.511 102.973
  908PRO     BB  908  12.090   3.148 102.826
  909LYS     BB  909  12.067   2.752 102.678
  910GLN     BB  910  12.242   2.496 102.808
  911LYS     BB  911  12.606   2.488 102.608
  912LEU     BB  912  12.646   2.745 102.307
  913ASP     BB  913  12.332   2.669 102.258
  914PRO     BB  914  11.979   2.601 102.098
  915ALA     BB  915  11.901   2.298 101.840
  916ALA     BB  916  12.234   2.066 101.811
  917SER     BB  917  12.142   1.967 101.475
  918LEU     BB  918  12.008   1.781 101.251
  919THR     BB  919  12.032   1.350 101.252
  920GLY     BB  920  11.962   1.004 101.419
  921SER     BB  921  12.090   0.715 101.341
  922LYS     BB  922  12.279   0.814 100.970
  923ARG     BB  923  12.640   0.931 100.979
  924ARG     BB  924  12.948   1.004 100.840
  925PRO     BB  925  13.264   0.750 101.012
  926ARG     BB  926  13.404   1.027 101.217
  927THR     BB  927  13.314   0.763 101.508
  928PRO     BB  928  13.437   0.974 101.799
  929LYS     BB  929  13.650   1.285 102.086
  930GLU     BB  930  13.288   1.348 102.198
  931LYS     BB  931  13.046   1.107 102.224
  932ALA     BB  932  12.858   1.221 101.931
  933GLN     BB  933  12.663   1.472 102.148
  934ALA     BB  934  12.667   1.782 101.925
  935LEU     BB  935  13.028   1.734 101.692
  936GLU     BB  936  13.379   1.684 101.503
  937ASP     BB  937  13.758   1.765 101.780
  938LEU     BB  938  13.810   2.134 101.861
  939ALA     BB  939  13.609   2.209 101.645
  940GLY     BB  940  13.741   2.410 101.270
  941PHE     BB  941  13.927   2.145 101.041
  942LYS     BB  942  14.231   2.200 101.017
  943GLU     BB  943  14.415   2.442 101.162
  944LEU     BB  944  14.766   2.464 101.344
  945PHE     BB  945  14.584   2.432 101.767
  946GLN     BB  946  14.686   2.494 102.097
  947THR     BB  947  14.623   2.689 102.480
  948PRO     BB  948  14.928   2.994 102.327
  949GLY     BB  949  14.837   3.373 102.287
  950HIS     BB  950  14.999   3.410 101.876
  951THR     BB  951  14.844   3.276 101.564
  952GLU     BB  952  15.181   3.233 101.220
  953GLU     BB  953  15.185   3.091 100.753
  954SER     BB  954  14.941   2.900 100.564
  955THR     BB  955  14.998   2.703 100.340
  956THR     BB  956  14.658   2.513 100.311
  957ASP     BB  957  14.861   2.120 100.269
  958GLU     BB  958  14.876   1.714 100.149
  959LYS     BB  959  15.070   1.927  99.823
  960THR     BB  960  15.170   2.120  99.524
  961ILE     BB  961  25.577  -2.329 120.485
  962PRO     BB  962  25.577  -2.592 120.161
  963CYS     BB  963  25.371  -2.803 120.332
  964LYS     BB  964  25.534  -2.923 120.665
  965SER     BB  965  25.493  -3.133 120.973
  966PRO     BB  966  25.443  -2.873 121.153
  967GLN     BB  967  25.242  -2.489 121.354
  968PRO     BB  968  24.860  -2.492 121.257
  969ASP     BB  969  24.875  -2.193 121.492
  970PRO     BB  970  24.735  -2.253 121.874
  971VAL     BB  971  24.941  -2.365 122.215
  972ASP     BB  972  25.134  -2.104 122.334
  973THR     BB  973  25.377  -1.785 122.478
  974PRO     BB  974  25.121  -1.590 122.526
  975THR     BB  975  24.830  -1.411 122.565
  976SER     BB  976  24.450  -1.465 122.590
  977THR     BB  977  24.214  -1.732 122.674
  978LYS     BB  978  24.011  -1.782 122.952
  979GLN     BB  979  24.137  -2.212 122.962
  980ARG     BB  980  24.280  -2.504 122.659
  981PRO     BB  981  24.078  -2.849 122.827
  982LYS     BB  982  23.904  -3.065 123.132
  983THR     BB  983  23.559  -2.943 122.876
  984SER     BB  984  23.297  -2.673 122.675
  985LEU     BB  985  22.936  -2.403 122.647
  986ARG     BB  986  22.891  -2.184 122.315
  987LYS     BB  987  22.657  -1.986 121.998
  988VAL     BB  988  22.628  -2.263 121.745
  989ASP     BB  989  23.006  -2.463 121.576
  990VAL     BB  990  22.869  -2.271 121.171
  991LYS     BB  991  22.868  -2.517 120.898
  992GLU     BB  992  22.788  -2.293 120.500
  993GLU     BB  993  22.572  -2.481 120.210
  994LEU     BB  994  22.196  -2.497 120.166
  995LEU     BB  995  22.035  -2.267 120.005
  996ALA     BB  996  21.925  -2.409 119.638
  997VAL     BB  997  21.717  -2.302 119.408
  998ARG     BB  998  21.781  -2.371 118.975
  999LYS     BB  999  21.661  -2.170 118.648
 1000LEU     BB 1000  21.344  -2.016 118.778
 1001THR     BB 1001  20.956  -2.113 118.662
 1002GLN     BB 1002  20.707  -1.955 118.857
 1003THR     BB 1003  20.283  -2.037 118.922
 1004SER     BB 1004  19.968  -2.185 118.760
 1005GLY     BB 1005  19.902  -1.779 118.735
 1006GLU     BB 1006  19.767  -1.533 118.529
 1007THR     BB 1007  19.634  -1.208 118.391
 1008THR     BB 1008  19.580  -0.752 118.356
 1009HIS     BB 1009  19.931  -0.795 118.122
 1010THR     BB 1010  20.317  -0.774 118.250
 1011PRO     BB 1011  20.535  -1.005 118.464
 1012LYS     BB 1012  20.740  -0.886 118.781
 1013PRO     BB 1013  20.637  -0.585 118.793
 1014ALA     BB 1014  20.662  -0.265 118.451
 1015VAL     BB 1015  20.984  -0.272 118.213
 1016GLY     BB 1016  21.171  -0.228 118.548
 1017GLU     BB 1017  21.068   0.023 118.784
 1018GLU     BB 1018  21.386   0.181 118.701
 1019LYS     BB 1019  21.636   0.149 118.452
 1020SER     BB 1020  21.457   0.550 118.323
 1021ILE     BB 1021  21.334   0.767 117.995
 1022LYS     BB 1022  21.065   1.061 117.862
 1023ALA     BB 1023  20.989   0.765 117.581
 1024PHE     BB 1024  20.716   1.014 117.310
 1025LYS     BB 1025  20.574   1.213 117.714
 1026GLU     BB 1026  20.294   1.162 117.973
 1027THR     BB 1027  20.070   0.869 118.196
 1028PRO     BB 1028  20.326   0.720 118.203
 1029LYS     BB 1029  20.534   0.504 118.048
 1030GLN     BB 1030  20.560   0.378 117.735
 1031LYS     BB 1031  20.353   0.291 117.331
 1032LEU     BB 1032  20.352   0.456 117.031
 1033ASP     BB 1033  20.269   0.344 116.712
 1034PRO     BB 1034  20.050   0.078 116.824
 1035ALA     BB 1035  19.654   0.049 116.781
 1036ALA     BB 1036  19.345   0.068 116.488
 1037SER     BB 1037  19.058  -0.271 116.489
 1038LEU     BB 1038  18.761   0.004 116.429
 1039THR     BB 1039  18.809   0.185 116.095
 1040GLY     BB 1040  18.797   0.345 115.795
 1041SER     BB 1041  18.954   0.751 115.652
 1042LYS     BB 1042  18.787   1.021 115.921
 1043ARG     BB 1043  18.457   1.280 115.931
 1044ARG     BB 1044  18.267   1.212 115.614
 1045PRO     BB 1045  18.074   1.436 115.493
 1046ARG     BB 1046  17.915   1.752 115.804
 1047THR     BB 1047  17.596   1.580 115.788
 1048PRO     BB 1048  17.323   1.536 115.933
 1049LYS     BB 1049  17.213   1.878 116.080
 1050GLU     BB 1050  17.258   2.299 116.026
 1051LYS     BB 1051  17.051   2.447 116.286
 1052ALA     BB 1052  17.090   2.265 116.620
 1053GLN     BB 1053  17.071   2.385 116.985
 1054ALA     BB 1054  16.892   2.674 116.863
 1055LEU     BB 1055  16.549   2.557 116.765
 1056GLU     BB 1056  16.581   2.641 116.353
 1057ASP     BB 1057  16.225   2.727 116.203
 1058LEU     BB 1058  15.866   2.662 116.494
 1059ALA     BB 1059  15.492   2.526 116.384
 1060GLY     BB 1060  15.265   2.470 116.686
 1061PHE     BB 1061  15.197   2.503 117.057
 1062LYS     BB 1062  15.083   2.819 116.896
 1063GLU     BB 1063  14.860   3.108 117.062
 1064LEU     BB 1064  14.980   3.221 117.441
 1065PHE     BB 1065  14.731   3.327 117.655
 1066GLN     BB 1066  14.632   3.692 117.761
 1067THR     BB 1067  14.453   3.879 118.016
 1068PRO     BB 1068  14.151   4.080 117.837
 1069GLY     BB 1069  14.024   3.765 118.093
 1070HIS     BB 1070  13.908   3.884 118.521
 1071THR     BB 1071  13.929   4.064 118.822
 1072GLU     BB 1072  13.806   4.420 118.820
 1073GLU     BB 1073  13.965   4.711 119.041
 1074SER     BB 1074  13.977   4.832 118.616
 1075THR     BB 1075  14.085   5.165 118.783
 1076THR     BB 1076  14.072   5.613 118.920
 1077ASP     BB 1077  14.391   5.829 118.974
 1078GLU     BB 1078  14.712   5.700 119.190
 1079LYS     BB 1079  14.839   5.936 118.980
 1080THR     BB 1080  14.940   6.115 118.751
 1081ILE     BB 1081  15.034   6.426 118.819
 1082PRO     BB 1082  14.743   6.642 118.882
 1083CYS     BB 1083  14.882   6.891 119.119
 1084LYS     BB 1084  14.712   6.717 119.467
 1085SER     BB 1085  14.289   6.829 119.369
 1086PRO     BB 1086  14.205   7.140 119.189
 1087GLN     BB 1087  13.737   7.054 119.177
 1088PRO     BB 1088  13.304   6.869 119.220
 1089ASP     BB 1089  13.256   7.071 118.811
 1090PRO     BB 1090  13.139   7.471 118.927
 1091VAL     BB 1091  13.292   7.662 119.175
 1092ASP     BB 1092  13.181   7.507 119.361
 1093THR     BB 1093  12.913   7.211 119.429
 1094PRO     BB 1094  13.140   7.100 119.710
 1095THR     BB 1095  13.148   7.110 120.069
 1096SER     BB 1096  13.473   7.403 120.193
 1097THR     BB 1097  13.446   7.852 120.237
 1098LYS     BB 1098  13.238   7.833 119.877
 1099GLN     BB 1099  13.048   8.147 119.592
 1100ARG     BB 1100  12.955   8.206 119.211
 1101PRO     BB 1101  12.571   8.175 119.166
 1102LYS     BB 1102  12.133   8.349 119.094
 1103THR     BB 1103  11.866   8.599 118.930
 1104SER     BB 1104  11.488   8.687 118.880
 1105LEU     BB 1105  11.158   8.473 118.745
 1106ARG     BB 1106  10.777   8.285 118.962
 1107LYS     BB 1107  10.568   8.137 118.540
 1108VAL     BB 1108  10.813   7.920 118.309
 1109ASP     BB 1109  10.751   7.644 118.544
 1110VAL     BB 1110  10.666   7.355 118.822
 1111LYS     BB 1111  10.813   7.028 118.639
 1112GLU     BB 1112  11.010   6.686 118.545
 1113GLU     BB 1113  11.312   6.616 118.255
 1114LEU     BB 1114  11.117   6.751 117.840
 1115LEU     BB 1115  10.999   7.224 117.954
 1116ALA     BB 1116  11.385   7.336 118.067
 1117VAL     BB 1117  11.741   7.491 118.184
 1118ARG     BB 1118  12.073   7.668 118.024
 1119LYS     BB 1119  12.318   7.803 118.275
 1120LEU     BB 1120  12.700   7.801 118.546
 1121THR     BB 1121  12.571   7.633 118.874
 1122GLN     BB 1122  12.495   7.306 118.691
 1123THR     BB 1123  12.130   7.123 118.943
 1124SER     BB 1124  11.988   6.737 118.900
 1125GLY     BB 1125  11.792   6.596 119.162
 1126GLU     BB 1126  11.703   6.325 118.981
 1127THR     BB 1127  11.598   5.993 118.738
 1128THR     BB 1128  11.749   6.083 118.351
 1129HIS     BB 1129  12.139   6.005 118.332
 1130THR     BB 1130  12.552   6.112 118.187
 1131PRO     BB 1131  12.722   6.264 118.376
 1132LYS     BB 1132  12.749   6.369 118.841
 1133PRO     BB 1133  13.122   6.225 118.656
 1134ALA     BB 1134  13.229   6.092 118.347
 1135VAL     BB 1135  13.289   6.164 117.981
 1136GLY     BB 1136  13.237   6.024 117.666
 1137GLU     BB 1137  13.445   6.140 117.318
 1138GLU     BB 1138  13.189   5.867 117.174
 1139LYS     BB 1139  13.369   5.701 116.857
 1140SER     BB 1140  13.745   5.824 116.901
 1141ILE     BB 1141  14.096   5.799 116.891
 1142LYS     BB 1142  14.257   5.962 116.617
 1143ALA     BB 1143  13.942   6.200 116.405
 1144PHE     BB 1144  13.690   6.256 116.458
 1145LYS     BB 1145  13.289   6.141 116.232
 1146GLU     BB 1146  13.193   6.243 115.925
 1147THR     BB 1147  13.285   6.558 115.717
 1148PRO     BB 1148  13.239   6.770 116.049
 1149LYS     BB 1149  13.168   6.920 116.438
 1150GLN     BB 1150  12.949   7.166 116.504
 1151LYS     BB 1151  13.159   7.523 116.469
 1152LEU     BB 1152  13.549   7.491 116.402
 1153ASP     BB 1153  13.519   7.239 116.608
 1154PRO     BB 1154  13.583   6.959 116.878
 1155ALA     BB 1155  13.647   7.033 117.271
 1156ALA     BB 1156  13.596   7.432 117.336
 1157SER     BB 1157  13.826   7.422 117.615
 1158LEU     BB 1158  13.912   7.396 117.922
 1159THR     BB 1159  13.701   7.586 118.248
 1160GLY     BB 1160  13.378   7.640 118.460
 1161SER     BB 1161  13.317   7.878 118.674
 1162LYS     BB 1162  13.707   8.051 118.707
 1163ARG     BB 1163  13.797   8.335 118.471
 1164ARG     BB 1164  13.989   8.602 118.364
 1165PRO     BB 1165  13.750   8.972 118.353
 1166ARG     BB 1166  13.726   8.971 117.981
 1167THR     BB 1167  13.335   8.961 118.077
 1168PRO     BB 1168  13.202   8.960 117.721
 1169LYS     BB 1169  13.133   9.003 117.255
 1170GLU     BB 1170  13.026   8.636 117.291
 1171LYS     BB 1171  12.857   8.507 117.559
 1172ALA     BB 1172  13.145   8.320 117.689
 1173GLN     BB 1173  13.060   8.021 117.462
 1174ALA     BB 1174  13.406   7.928 117.331
 1175LEU     BB 1175  13.624   8.300 117.344
 1176GLU     BB 1176  13.801   8.660 117.339
 1177ASP     BB 1177  13.646   8.946 116.991
 1178LEU     BB 1178  13.764   8.841 116.645
 1179ALA     BB 1179  13.964   8.650 116.772
 1180GLY     BB 1180  14.402   8.731 116.750
 1181PHE     BB 1181  14.489   9.029 116.997
 1182LYS     BB 1182  14.572   9.288 116.848
 1183GLU     BB 1183  14.587   9.346 116.516
 1184LEU     BB 1184  14.481   9.639 116.273
 1185PHE     BB 1185  14.079   9.441 116.159
 1186GLN     BB 1186  13.837   9.476 115.907
 1187THR     BB 1187  13.596   9.302 115.591
 1188PRO     BB 1188  13.913   9.477 115.311
 1189GLY     BB 1189  14.125   9.249 115.072
 1190HIS     BB 1190  14.515   9.426 115.184
 1191THR     BB 1191  14.701   9.370 115.503
 1192GLU     BB 1192  15.014   9.731 115.576
 1193GLU     BB 1193  15.347   9.839 115.915
 1194SER     BB 1194  15.388   9.711 116.253
 1195THR     BB 1195  15.490   9.863 116.495
 1196THR     BB 1196  15.382   9.630 116.789
 1197ASP     BB 1197  15.248   9.974 117.035
 1198GLU     BB 1198  15.152  10.159 117.405
 1199LYS     BB 1199  15.560  10.287 117.326
 1200THR     BB 1200  15.925  10.334 117.285
 1201ILE     BB 1201   2.794   6.477  96.215
 1202PRO     BB 1202   3.207   6.458  96.270
 1203CYS     BB 1203   3.180   6.130  96.360
 1204LYS     BB 1204   2.951   6.086  96.673
 1205SER     BB 1205   2.800   5.843  96.914
 1206PRO     BB 1206   2.514   5.869  96.774
 1207GLN     BB 1207   2.151   5.831  96.466
 1208PRO     BB 1208   2.251   5.560  96.199
 1209ASP     BB 1209   1.895   5.640  96.093
 1210PRO     BB 1210   1.607   5.366  96.200
 1211VAL     BB 1211   1.365   5.357  96.536
 1212ASP     BB 1212   1.120   5.600  96.519
 1213THR     BB 1213   0.820   5.903  96.500
 1214PRO     BB 1214   0.689   5.779  96.230
 1215THR     BB 1215   0.575   5.623  95.945
 1216SER     BB 1216   0.598   5.285  95.763
 1217THR     BB 1217   0.676   4.935  95.839
 1218LYS     BB 1218   0.474   4.653  95.860
 1219GLN     BB 1219   0.684   4.536  96.239
 1220ARG     BB 1220   1.088   4.609  96.408
 1221PRO     BB 1221   1.133   4.218  96.592
 1222LYS     BB 1222   0.993   3.867  96.757
 1223THR     BB 1223   1.163   3.742  96.363
 1224SER     BB 1224   1.205   3.736  95.938
 1225LEU     BB 1225   1.103   3.593  95.522
 1226ARG     BB 1226   1.275   3.780  95.213
 1227LYS     BB 1227   1.452   3.803  94.810
 1228VAL     BB 1228   1.813   3.728  94.885
 1229ASP     BB 1229   2.045   3.988  95.185
 1230VAL     BB 1230   2.296   4.114  94.810
 1231LYS     BB 1231   2.657   4.085  94.873
 1232GLU     BB 1232   2.883   4.270  94.513
 1233GLU     BB 1233   3.238   4.104  94.399
 1234LEU     BB 1234   3.300   3.812  94.165
 1235LEU     BB 1235   3.324   3.854  93.846
 1236ALA     BB 1236   3.716   3.822  93.734
 1237VAL     BB 1237   3.865   3.789  93.443
 1238ARG     BB 1238   4.268   3.955  93.359
 1239LYS     BB 1239   4.446   4.072  93.019
 1240LEU     BB 1240   4.269   3.852  92.772
 1241THR     BB 1241   4.436   3.534  92.560
 1242GLN     BB 1242   4.199   3.348  92.377
 1243THR     BB 1243   4.205   2.947  92.203
 1244SER     BB 1244   4.433   2.679  92.051
 1245GLY     BB 1245   4.246   2.836  91.721
 1246GLU     BB 1246   4.299   2.922  91.387
 1247THR     BB 1247   4.253   3.026  91.027
 1248THR     BB 1248   4.048   3.221  90.665
 1249HIS     BB 1249   4.254   3.560  90.815
 1250THR     BB 1250   4.118   3.834  91.083
 1251PRO     BB 1251   4.046   3.818  91.459
 1252LYS     BB 1252   3.705   3.932  91.625
 1253PRO     BB 1253   3.543   3.995  91.359
 1254ALA     BB 1254   3.666   4.292  91.017
 1255VAL     BB 1255   3.859   4.627  91.123
 1256GLY     BB 1256   3.541   4.683  91.337
 1257GLU     BB 1257   3.215   4.644  91.194
 1258GLU     BB 1258   3.189   5.005  91.243
 1259LYS     BB 1259   3.407   5.273  91.319
 1260SER     BB 1260   3.316   5.375  90.882
 1261ILE     BB 1261   3.488   5.498  90.528
 1262LYS     BB 1262   3.460   5.476  90.110
 1263ALA     BB 1263   3.857   5.365  90.158
 1264PHE     BB 1264   3.970   5.365  89.715
 1265LYS     BB 1265   3.529   5.212  89.649
 1266GLU     BB 1266   3.346   4.874  89.617
 1267THR     BB 1267   3.319   4.473  89.773
 1268PRO     BB 1268   3.380   4.600  90.034
 1269LYS     BB 1269   3.615   4.712  90.248
 1270GLN     BB 1270   3.946   4.778  90.228
 1271LYS     BB 1271   4.345   4.709  90.005
 1272LEU     BB 1272   4.514   4.894  89.772
 1273ASP     BB 1273   4.848   4.881  89.674
 1274PRO     BB 1274   4.901   4.537  89.771
 1275ALA     BB 1275   4.970   4.222  89.534
 1276ALA     BB 1276   5.223   4.087  89.220
 1277SER     BB 1277   5.411   3.689  89.282
 1278LEU     BB 1278   5.332   3.610  88.888
 1279THR     BB 1279   5.521   3.853  88.660
 1280GLY     BB 1280   5.694   4.027  88.425
 1281SER     BB 1281   5.597   4.403  88.182
 1282LYS     BB 1282   5.235   4.312  87.999
 1283ARG     BB 1283   5.106   4.175  87.624
 1284ARG     BB 1284   5.419   4.098  87.432
 1285PRO     BB 1285   5.414   4.098  87.112
 1286ARG     BB 1286   4.992   4.021  86.920
 1287THR     BB 1287   5.108   3.688  86.840
 1288PRO     BB 1288   5.020   3.398  86.763
 1289LYS     BB 1289   4.721   3.430  86.517
 1290GLU     BB 1290   4.546   3.694  86.231
 1291LYS     BB 1291   4.256   3.513  86.105
 1292ALA     BB 1292   4.064   3.339  86.387
 1293GLN     BB 1293   3.692   3.258  86.436
 1294ALA     BB 1294   3.653   3.301  86.079
 1295LEU     BB 1295   3.812   3.003  85.914
 1296GLU     BB 1296   4.118   3.213  85.714
 1297ASP     BB 1297   4.217   3.023  85.380
 1298LEU     BB 1298   4.018   2.605  85.323
 1299ALA     BB 1299   4.200   2.278  85.148
 1300GLY     BB 1300   3.980   1.966  85.169
 1301PHE     BB 1301   3.650   1.799  85.251
 1302LYS     BB 1302   3.628   1.922  84.899
 1303GLU     BB 1303   3.345   1.830  84.629
 1304LEU     BB 1304   2.958   1.852  84.773
 1305PHE     BB 1305   2.731   1.633  84.633
 1306GLN     BB 1306   2.455   1.699  84.362
 1307THR     BB 1307   2.148   1.562  84.224
 1308PRO     BB 1308   2.209   1.483  83.831
 1309GLY     BB 1309   2.161   1.137  84.074
 1310HIS     BB 1310   1.739   0.956  84.090
 1311THR     BB 1311   1.387   0.958  84.096
 1312GLU     BB 1312   1.209   1.038  83.774
 1313GLU     BB 1313   0.862   1.233  83.755
 1314SER     BB 1314   1.161   1.450  83.511
 1315THR     BB 1315   0.841   1.644  83.411
 1316THR     BB 1316   0.490   1.810  83.147
 1317ASP     BB 1317   0.318   2.153  83.210
 1318GLU     BB 1318   0.187   2.269  83.579
 1319LYS     BB 1319   0.238   2.561  83.409
 1320THR     BB 1320   0.335   2.809  83.256
 1321ILE     BB 1321   0.112   3.015  83.124
 1322PRO     BB 1322  -0.042   2.869  82.822
 1323CYS     BB 1323  -0.379   3.022  82.827
 1324LYS     BB 1324  -0.579   2.680  82.982
 1325SER     BB 1325  -0.534   2.433  82.611
 1326PRO     BB 1326  -0.539   2.583  82.273
 1327GLN     BB 1327  -0.464   2.172  82.046
 1328PRO     BB 1328  -0.385   1.720  81.930
 1329ASP     BB 1329  -0.140   1.923  81.600
 1330PRO     BB 1330  -0.443   1.989  81.297
 1331VAL     BB 1331  -0.760   2.120  81.355
 1332ASP     BB 1332  -0.833   1.891  81.468
 1333THR     BB 1333  -0.725   1.507  81.538
 1334PRO     BB 1334  -0.917   1.536  81.863
 1335THR     BB 1335  -1.228   1.423  82.002
 1336SER     BB 1336  -1.501   1.785  82.043
 1337THR     BB 1337  -1.771   1.971  81.733
 1338LYS     BB 1338  -1.446   1.920  81.479
 1339GLN     BB 1339  -1.357   2.024  81.034
 1340ARG     BB 1340  -1.059   2.110  80.788
 1341PRO     BB 1341  -0.988   1.805  80.560
 1342LYS     BB 1342  -0.998   1.567  80.147
 1343THR     BB 1343  -0.977   1.535  79.748
 1344SER     BB 1344  -0.964   1.296  79.438
 1345LEU     BB 1345  -0.723   0.973  79.334
 1346ARG     BB 1346  -0.794   0.502  79.321
 1347LYS     BB 1347  -0.348   0.407  79.131
 1348VAL     BB 1348  -0.048   0.574  79.339
 1349ASP     BB 1349  -0.102   0.306  79.586
 1350VAL     BB 1350  -0.185  -0.002  79.844
 1351LYS     BB 1351   0.135   0.017  80.087
 1352GLU     BB 1352   0.384   0.035  80.406
 1353GLU     BB 1353   0.655   0.341  80.522
 1354LEU     BB 1354   0.948   0.395  80.148
 1355LEU     BB 1355   0.608   0.498  79.794
 1356ALA     BB 1356   0.437   0.822  79.994
 1357VAL     BB 1357   0.241   1.142  80.148
 1358ARG     BB 1358   0.271   1.549  80.162
 1359LYS     BB 1359  -0.024   1.726  80.315
 1360LEU     BB 1360  -0.270   1.936  80.654
 1361THR     BB 1361  -0.457   1.635  80.821
 1362GLN     BB 1362  -0.127   1.475  80.930
 1363THR     BB 1363  -0.231   1.007  80.936
 1364SER     BB 1364   0.013   0.717  81.101
 1365GLY     BB 1365  -0.128   0.400  81.184
 1366GLU     BB 1366   0.170   0.257  81.246
 1367THR     BB 1367   0.555   0.092  81.318
 1368THR     BB 1368   0.832   0.391  81.195
 1369HIS     BB 1369   0.872   0.669  81.476
 1370THR     BB 1370   0.922   1.100  81.594
 1371PRO     BB 1371   0.674   1.247  81.666
 1372LYS     BB 1372   0.222   1.160  81.792
 1373PRO     BB 1373   0.438   1.449  82.045
 1374ALA     BB 1374   0.766   1.574  82.080
 1375VAL     BB 1375   1.039   1.784  81.923
 1376GLY     BB 1376   1.382   1.781  81.865
 1377GLU     BB 1377   1.609   2.124  81.773
 1378GLU     BB 1378   1.886   1.835  81.750
 1379LYS     BB 1379   2.234   2.005  81.851
 1380SER     BB 1380   2.117   2.350  82.009
 1381ILE     BB 1381   2.122   2.621  82.235
 1382LYS     BB 1382   2.264   2.923  82.111
 1383ALA     BB 1383   2.335   2.865  81.673
 1384PHE     BB 1384   2.271   2.674  81.502
 1385LYS     BB 1385   2.541   2.375  81.251
 1386GLU     BB 1386   2.754   2.456  81.002
 1387THR     BB 1387   2.763   2.757  80.756
 1388PRO     BB 1388   2.372   2.711  80.712
 1389LYS     BB 1389   1.965   2.595  80.719
 1390GLN     BB 1390   1.790   2.521  80.442
 1391LYS     BB 1391   1.625   2.878  80.306
 1392LEU     BB 1392   1.682   3.195  80.539
 1393ASP     BB 1393   1.639   2.975  80.776
 1394PRO     BB 1394   1.552   2.794  81.115
 1395ALA     BB 1395   1.175   2.746  81.257
 1396ALA     BB 1396   0.915   2.881  80.975
 1397SER     BB 1397   0.672   2.964  81.231
 1398LEU     BB 1398   0.420   2.913  81.421
 1399THR     BB 1399   0.053   2.728  81.290
 1400GLY     BB 1400  -0.143   2.424  81.141
 1401SER     BB 1401  -0.447   2.420  81.023
 1402LYS     BB 1402  -0.581   2.805  81.151
 1403ARG     BB 1403  -0.533   3.100  80.916
 1404ARG     BB 1404  -0.588   3.423  80.804
 1405PRO     BB 1405  -0.761   3.420  80.399
 1406ARG     BB 1406  -0.443   3.529  80.240
 1407THR     BB 1407  -0.503   3.179  80.048
 1408PRO     BB 1408  -0.193   3.196  79.828
 1409LYS     BB 1409   0.186   3.322  79.574
 1410GLU     BB 1410   0.351   3.042  79.778
 1411LYS     BB 1411   0.197   2.751  79.871
 1412ALA     BB 1412   0.170   2.843  80.226
 1413GLN     BB 1413   0.523   2.704  80.292
 1414ALA     BB 1414   0.668   2.978  80.515
 1415LEU     BB 1415   0.454   3.333  80.392
 1416GLU     BB 1416   0.263   3.655  80.248
 1417ASP     BB 1417   0.418   3.793  79.819
 1418LEU     BB 1418   0.762   3.955  79.827
 1419ALA     BB 1419   0.745   3.975  80.130
 1420GLY     BB 1420   0.702   4.371  80.330
 1421PHE     BB 1421   0.333   4.504  80.273
 1422LYS     BB 1422   0.321   4.750  80.085
 1423GLU     BB 1423   0.573   4.905  79.923
 1424LEU     BB 1424   0.633   5.050  79.560
 1425PHE     BB 1425   0.850   4.672  79.410
 1426GLN     BB 1426   1.058   4.583  79.141
 1427THR     BB 1427   1.428   4.413  78.992
 1428PRO     BB 1428   1.562   4.849  78.952
 1429GLY     BB 1429   1.875   4.987  79.144
 1430HIS     BB 1430   1.670   5.347  79.301
 1431THR     BB 1431   1.420   5.357  79.577
 1432GLU     BB 1432   1.156   5.761  79.545
 1433GLU     BB 1433   0.796   5.962  79.804
 1434SER     BB 1434   0.573   5.815  80.051
 1435THR     BB 1435   0.283   5.889  80.101
 1436THR     BB 1436   0.158   5.586  80.314
 1437ASP     BB 1437  -0.225   5.565  80.091
 1438GLU     BB 1438  -0.632   5.454  80.050
 1439LYS     BB 1439  -0.649   5.869  80.176
 1440THR     BB 1440  -0.655   6.197  80.347
 1441ILE     BB 1441   5.265  20.461  89.704
 1442PRO     BB 1442   4.997  20.252  89.461
 1443CYS     BB 1443   5.179  19.967  89.506
 1444LYS     BB 1444   5.545  20.010  89.379
 1445SER     BB 1445   5.879  19.846  89.334
 1446PRO     BB 1446   6.001  20.009  89.580
 1447GLN     BB 1447   6.104  20.162  90.021
 1448PRO     BB 1448   5.966  19.894  90.274
 1449ASP     BB 1449   6.142  20.135  90.510
 1450PRO     BB 1450   6.509  20.015  90.652
 1451VAL     BB 1451   6.887  20.093  90.501
 1452ASP     BB 1452   6.977  20.422  90.560
 1453THR     BB 1453   7.088  20.828  90.626
 1454PRO     BB 1454   7.069  20.797  90.949
 1455THR     BB 1455   7.041  20.730  91.286
 1456SER     BB 1456   7.030  20.432  91.529
 1457THR     BB 1457   7.133  20.081  91.540
 1458LYS     BB 1458   7.390  19.921  91.711
 1459GLN     BB 1459   7.493  19.694  91.338
 1460ARG     BB 1460   7.267  19.564  90.979
 1461PRO     BB 1461   7.471  19.184  90.931
 1462LYS     BB 1462   7.788  18.924  90.977
 1463THR     BB 1463   7.475  18.763  91.252
 1464SER     BB 1464   7.199  18.769  91.578
 1465LEU     BB 1465   7.080  18.717  92.010
 1466ARG     BB 1466   6.711  18.827  92.117
 1467LYS     BB 1467   6.337  18.795  92.350
 1468VAL     BB 1468   6.138  18.560  92.134
 1469ASP     BB 1469   6.054  18.663  91.695
 1470VAL     BB 1470   5.607  18.687  91.835
 1471LYS     BB 1471   5.386  18.494  91.615
 1472GLU     BB 1472   4.947  18.580  91.738
 1473GLU     BB 1473   4.673  18.280  91.708
 1474LEU     BB 1474   4.588  18.008  91.959
 1475LEU     BB 1475   4.371  18.057  92.192
 1476ALA     BB 1476   4.025  17.859  92.101
 1477VAL     BB 1477   3.757  17.782  92.273
 1478ARG     BB 1478   3.354  17.752  92.090
 1479LYS     BB 1479   2.985  17.799  92.241
 1480LEU     BB 1480   3.046  17.701  92.598
 1481THR     BB 1481   2.905  17.358  92.788
 1482GLN     BB 1482   3.037  17.313  93.113
 1483THR     BB 1483   3.065  16.967  93.378
 1484SER     BB 1484   2.897  16.635  93.473
 1485GLY     BB 1485   2.792  16.884  93.783
 1486GLU     BB 1486   2.529  16.959  94.000
 1487THR     BB 1487   2.319  17.097  94.282
 1488THR     BB 1488   2.196  17.389  94.615
 1489HIS     BB 1489   2.017  17.586  94.285
 1490THR     BB 1490   2.183  17.872  94.047
 1491PRO     BB 1491   2.460  17.865  93.783
 1492LYS     BB 1492   2.772  18.109  93.781
 1493PRO     BB 1493   2.716  18.258  94.056
 1494ALA     BB 1494   2.327  18.489  94.179
 1495VAL     BB 1495   2.133  18.692  93.892
 1496GLY     BB 1496   2.475  18.870  93.857
 1497GLU     BB 1497   2.647  18.995  94.147
 1498GLU     BB 1498   2.574  19.323  94.005
 1499LYS     BB 1499   2.366  19.457  93.751
 1500SER     BB 1500   2.146  19.620  94.118
 1501ILE     BB 1501   1.772  19.676  94.281
 1502LYS     BB 1502   1.557  19.698  94.641
 1503ALA     BB 1503   1.328  19.416  94.442
 1504PHE     BB 1504   0.985  19.395  94.745
 1505LYS     BB 1505   1.326  19.465  95.064
 1506GLU     BB 1506   1.556  19.250  95.287
 1507THR     BB 1507   1.801  18.895  95.301
 1508PRO     BB 1508   1.865  18.962  95.019
 1509LYS     BB 1509   1.778  18.939  94.695
 1510GLN     BB 1510   1.498  18.849  94.527
 1511LYS     BB 1511   1.095  18.622  94.533
 1512LEU     BB 1512   0.772  18.725  94.580
 1513ASP     BB 1513   0.472  18.570  94.499
 1514PRO     BB 1514   0.604  18.232  94.503
 1515ALA     BB 1515   0.520  17.938  94.761
 1516ALA     BB 1516   0.195  17.725  94.934
 1517SER     BB 1517   0.224  17.282  94.916
 1518LEU     BB 1518   0.081  17.276  95.300
 1519THR     BB 1519  -0.273  17.422  95.314
 1520GLY     BB 1520  -0.597  17.514  95.365
 1521SER     BB 1521  -0.791  17.909  95.491
 1522LYS     BB 1522  -0.598  18.006  95.846
 1523ARG     BB 1523  -0.675  17.969  96.257
 1524ARG     BB 1524  -0.993  17.772  96.283
 1525PRO     BB 1525  -1.175  17.796  96.545
 1526ARG     BB 1526  -0.949  17.934  96.933
 1527THR     BB 1527  -0.970  17.590  97.045
 1528PRO     BB 1528  -0.852  17.379  97.244
 1529LYS     BB 1529  -0.784  17.561  97.580
 1530GLU     BB 1530  -0.908  17.894  97.814
 1531LYS     BB 1531  -0.706  17.874  98.117
 1532ALA     BB 1532  -0.342  17.787  98.038
 1533GLN     BB 1533  -0.010  17.881  98.207
 1534ALA     BB 1534  -0.203  17.962  98.502
 1535LEU     BB 1535  -0.317  17.637  98.651
 1536GLU     BB 1536  -0.731  17.698  98.597
 1537ASP     BB 1537  -0.935  17.508  98.879
 1538LEU     BB 1538  -0.681  17.231  99.155
 1539ALA     BB 1539  -0.808  16.870  99.311
 1540GLY     BB 1540  -0.529  16.691  99.501
 1541PHE     BB 1541  -0.181  16.688  99.650
 1542LYS     BB 1542  -0.410  16.831  99.907
 1543GLU     BB 1543  -0.327  16.898 100.294
 1544LEU     BB 1544   0.037  17.083 100.362
 1545PHE     BB 1545   0.198  17.001 100.656
 1546GLN     BB 1546   0.222  17.204 100.991
 1547THR     BB 1547   0.416  17.232 101.298
 1548PRO     BB 1548   0.169  17.161 101.611
 1549GLY     BB 1549   0.461  16.859 101.547
 1550HIS     BB 1550   0.844  16.890 101.799
 1551THR     BB 1551   1.108  17.051 101.967
 1552GLU     BB 1552   1.026  17.225 102.290
 1553GLU     BB 1553   1.208  17.558 102.415
 1554SER     BB 1554   0.771  17.631 102.397
 1555THR     BB 1555   0.886  17.956 102.574
 1556THR     BB 1556   0.937  18.281 102.909
 1557ASP     BB 1557   0.987  18.659 102.834
 1558GLU     BB 1558   1.260  18.796 102.563
 1559LYS     BB 1559   1.026  19.044 102.583
 1560THR     BB 1560   0.782  19.231 102.581
 1561ILE     BB 1561   0.802  19.525 102.733
 1562PRO     BB 1562   0.790  19.486 103.099
 1563CYS     BB 1563   0.992  19.775 103.213
 1564LYS     BB 1564   1.344  19.552 103.294
 1565SER     BB 1565   1.178  19.338 103.651
 1566PRO     BB 1566   0.935  19.497 103.880
 1567GLN     BB 1567   0.885  19.114 104.157
 1568PRO     BB 1568   0.910  18.685 104.356
 1569ASP     BB 1569   0.468  18.776 104.438
 1570PRO     BB 1570   0.495  18.994 104.811
 1571VAL     BB 1571   0.720  19.251 104.880
 1572ASP     BB 1572   0.916  19.072 104.896
 1573THR     BB 1573   1.006  18.677 104.908
 1574PRO     BB 1574   1.327  18.767 104.730
 1575THR     BB 1575   1.676  18.799 104.806
 1576SER     BB 1576   1.781  19.241 104.793
 1577THR     BB 1577   1.739  19.552 105.118
 1578LYS     BB 1578   1.367  19.376 105.180
 1579GLN     BB 1579   1.009  19.459 105.464
 1580ARG     BB 1580   0.616  19.418 105.490
 1581PRO     BB 1581   0.533  19.130 105.736
 1582LYS     BB 1582   0.379  18.953 106.151
 1583THR     BB 1583   0.142  18.943 106.474
 1584SER     BB 1584   0.033  18.746 106.795
 1585LEU     BB 1585  -0.099  18.357 106.862
 1586ARG     BB 1586   0.103  17.972 107.057
 1587LYS     BB 1587  -0.307  17.698 107.021
 1588VAL     BB 1588  -0.464  17.696 106.653
 1589ASP     BB 1589  -0.191  17.465 106.563
 1590VAL     BB 1590   0.124  17.212 106.492
 1591LYS     BB 1591   0.021  17.065 106.131
 1592GLU     BB 1592   0.016  16.946 105.744
 1593GLU     BB 1593  -0.220  17.086 105.420
 1594LEU     BB 1594  -0.673  17.028 105.562
 1595LEU     BB 1595  -0.661  17.298 105.984
 1596ALA     BB 1596  -0.526  17.649 105.803
 1597VAL     BB 1597  -0.398  18.012 105.674
 1598ARG     BB 1598  -0.548  18.359 105.519
 1599LYS     BB 1599  -0.299  18.639 105.484
 1600LEU     BB 1600   0.010  18.913 105.265
 1601THR     BB 1601   0.347  18.720 105.316
 1602GLN     BB 1602   0.218  18.420 105.116
 1603THR     BB 1603   0.455  18.051 105.311
 1604SER     BB 1604   0.467  17.671 105.148
 1605GLY     BB 1605   0.726  17.449 105.251
 1606GLU     BB 1606   0.589  17.181 105.098
 1607THR     BB 1607   0.400  16.854 104.903
 1608THR     BB 1608   0.023  17.003 104.772
 1609HIS     BB 1609   0.064  17.212 104.436
 1610THR     BB 1610  -0.049  17.564 104.179
 1611PRO     BB 1611   0.129  17.802 104.197
 1612LYS     BB 1612   0.566  17.921 104.345
 1613PRO     BB 1613   0.456  18.062 103.942
 1614ALA     BB 1614   0.191  18.021 103.712
 1615VAL     BB 1615  -0.173  18.095 103.639
 1616GLY     BB 1616  -0.460  17.940 103.518
 1617GLU     BB 1617  -0.797  18.148 103.372
 1618GLU     BB 1618  -0.918  17.767 103.346
 1619LYS     BB 1619  -1.175  17.753 103.039
 1620SER     BB 1620  -1.111  18.101 102.859
 1621ILE     BB 1621  -1.075  18.323 102.588
 1622LYS     BB 1622  -1.353  18.536 102.522
 1623ALA     BB 1623  -1.641  18.483 102.861
 1624PHE     BB 1624  -1.629  18.354 103.091
 1625LYS     BB 1625  -1.876  17.984 103.257
 1626GLU     BB 1626  -2.205  17.976 103.328
 1627THR     BB 1627  -2.455  18.257 103.427
 1628PRO     BB 1628  -2.175  18.397 103.671
 1629LYS     BB 1629  -1.830  18.479 103.902
 1630GLN     BB 1630  -1.837  18.512 104.236
 1631LYS     BB 1631  -1.913  18.913 104.315
 1632LEU     BB 1632  -1.926  19.153 103.998
 1633ASP     BB 1633  -1.683  18.960 103.896
 1634PRO     BB 1634  -1.361  18.815 103.722
 1635ALA     BB 1635  -0.982  18.934 103.807
 1636ALA     BB 1636  -0.998  19.192 104.122
 1637SER     BB 1637  -0.697  19.357 104.008
 1638LEU     BB 1638  -0.382  19.414 103.994
 1639THR     BB 1639  -0.124  19.425 104.340
 1640GLY     BB 1640   0.036  19.255 104.653
 1641SER     BB 1641   0.194  19.398 104.899
 1642LYS     BB 1642   0.240  19.792 104.740
 1643ARG     BB 1643  -0.031  20.048 104.813
 1644ARG     BB 1644  -0.163  20.368 104.830
 1645PRO     BB 1645  -0.269  20.473 105.244
 1646ARG     BB 1646  -0.634  20.436 105.182
 1647THR     BB 1647  -0.585  20.166 105.477
 1648PRO     BB 1648  -0.948  20.055 105.498
 1649LYS     BB 1649  -1.419  20.014 105.477
 1650GLU     BB 1650  -1.329  19.676 105.319
 1651LYS     BB 1651  -1.063  19.480 105.411
 1652ALA     BB 1652  -0.868  19.549 105.108
 1653GLN     BB 1653  -1.045  19.261 104.924
 1654ALA     BB 1654  -1.115  19.423 104.585
 1655LEU     BB 1655  -1.146  19.843 104.678
 1656GLU     BB 1656  -1.195  20.226 104.787
 1657ASP     BB 1657  -1.605  20.309 105.015
 1658LEU     BB 1658  -1.910  20.295 104.788
 1659ALA     BB 1659  -1.728  20.300 104.544
 1660GLY     BB 1660  -1.713  20.657 104.278
 1661PHE     BB 1661  -1.516  20.947 104.464
 1662LYS     BB 1662  -1.699  21.183 104.545
 1663GLU     BB 1663  -2.032  21.218 104.503
 1664LEU     BB 1664  -2.335  21.345 104.721
 1665PHE     BB 1665  -2.457  20.921 104.855
 1666GLN     BB 1666  -2.738  20.767 105.000
 1667THR     BB 1667  -3.043  20.458 104.992
 1668PRO     BB 1668  -3.311  20.788 104.820
 1669GLY     BB 1669  -3.478  20.754 104.467
 1670HIS     BB 1670  -3.355  21.156 104.327
 1671THR     BB 1671  -3.012  21.259 104.223
 1672GLU     BB 1672  -2.970  21.740 104.251
 1673GLU     BB 1673  -2.619  22.064 104.155
 1674SER     BB 1674  -2.261  22.018 104.111
 1675THR     BB 1675  -2.041  22.211 104.190
 1676THR     BB 1676  -1.724  21.984 104.175
 1677ASP     BB 1677  -1.562  22.155 104.551
 1678GLU     BB 1678  -1.246  22.244 104.820
 1679LYS     BB 1679  -1.299  22.612 104.594
 1680THR     BB 1680  -1.305  22.894 104.355
 1681ILE     BB 1681  10.277  12.405  94.800
 1682PRO     BB 1682  10.419  12.201  95.136
 1683CYS     BB 1683  10.482  11.926  94.943
 1684LYS     BB 1684  10.157  11.794  94.772
 1685SER     BB 1685  10.009  11.536  94.545
 1686PRO     BB 1686   9.986  11.747  94.306
 1687GLN     BB 1687  10.091  12.043  93.946
 1688PRO     BB 1688  10.464  11.974  93.842
 1689ASP     BB 1689  10.360  12.230  93.580
 1690PRO     BB 1690  10.274  12.082  93.206
 1691VAL     BB 1691   9.909  11.966  93.047
 1692ASP     BB 1692   9.711  12.240  92.978
 1693THR     BB 1693   9.463  12.578  92.898
 1694PRO     BB 1694   9.675  12.704  92.686
 1695THR     BB 1695   9.920  12.808  92.468
 1696SER     BB 1696  10.224  12.671  92.275
 1697THR     BB 1697  10.352  12.349  92.155
 1698LYS     BB 1698  10.373  12.215  91.834
 1699GLN     BB 1699  10.217  11.825  91.992
 1700ARG     BB 1700  10.224  11.622  92.387
 1701PRO     BB 1701  10.270  11.220  92.231
 1702LYS     BB 1702  10.236  10.927  91.943
 1703THR     BB 1703  10.675  11.010  91.960
 1704SER     BB 1704  11.030  11.246  91.935
 1705LEU     BB 1705  11.378  11.433  91.717
 1706ARG     BB 1706  11.612  11.686  91.921
 1707LYS     BB 1707  11.996  11.876  92.026
 1708VAL     BB 1708  12.124  11.642  92.291
 1709ASP     BB 1709  11.871  11.556  92.665
 1710VAL     BB 1710  12.218  11.775  92.892
 1711LYS     BB 1711  12.336  11.580  93.180
 1712GLU     BB 1712  12.634  11.840  93.420
 1713GLU     BB 1713  12.949  11.657  93.604
 1714LEU     BB 1714  13.289  11.569  93.462
 1715LEU     BB 1715  13.533  11.780  93.463
 1716ALA     BB 1716  13.803  11.677  93.752
 1717VAL     BB 1717  14.110  11.772  93.818
 1718ARG     BB 1718  14.275  11.786  94.229
 1719LYS     BB 1719  14.567  12.005  94.396
 1720LEU     BB 1720  14.784  12.065  94.095
 1721THR     BB 1721  15.163  11.906  94.028
 1722GLN     BB 1722  15.289  11.975  93.704
 1723THR     BB 1723  15.606  11.795  93.463
 1724SER     BB 1724  15.942  11.611  93.482
 1725GLY     BB 1725  16.052  11.991  93.372
 1726GLU     BB 1726  16.300  12.232  93.419
 1727THR     BB 1727  16.519  12.539  93.391
 1728THR     BB 1728  16.630  12.972  93.283
 1729HIS     BB 1729  16.450  13.042  93.661
 1730THR     BB 1730  16.059  13.125  93.737
 1731PRO     BB 1731  15.738  12.915  93.719
 1732LYS     BB 1732  15.411  13.025  93.524
 1733PRO     BB 1733  15.524  13.291  93.391
 1734ALA     BB 1734  15.715  13.658  93.612
 1735VAL     BB 1735  15.565  13.758  93.971
 1736GLY     BB 1736  15.237  13.788  93.770
 1737GLU     BB 1737  15.227  13.972  93.461
 1738GLU     BB 1738  15.018  14.205  93.647
 1739LYS     BB 1739  14.932  14.266  93.986
 1740SER     BB 1740  15.193  14.635  93.910
 1741ILE     BB 1741  15.491  14.868  94.072
 1742LYS     BB 1742  15.818  15.114  93.981
 1743ALA     BB 1743  15.999  14.857  94.251
 1744PHE     BB 1744  16.397  15.080  94.286
 1745LYS     BB 1745  16.328  15.179  93.830
 1746GLU     BB 1746  16.424  15.030  93.488
 1747THR     BB 1747  16.467  14.665  93.263
 1748PRO     BB 1748  16.232  14.575  93.419
 1749LYS     BB 1749  16.114  14.435  93.702
 1750GLN     BB 1750  16.242  14.368  94.008
 1751LYS     BB 1751  16.619  14.302  94.267
 1752LEU     BB 1752  16.793  14.508  94.478
 1753ASP     BB 1753  17.018  14.431  94.732
 1754PRO     BB 1754  17.117  14.110  94.597
 1755ALA     BB 1755  17.473  14.005  94.447
 1756ALA     BB 1756  17.888  14.002  94.538
 1757SER     BB 1757  18.095  13.614  94.480
 1758LEU     BB 1758  18.407  13.825  94.318
 1759THR     BB 1759  18.560  14.061  94.578
 1760GLY     BB 1760  18.743  14.259  94.786
 1761SER     BB 1761  18.726  14.707  94.883
 1762LYS     BB 1762  18.756  14.889  94.511
 1763ARG     BB 1763  19.057  15.068  94.279
 1764ARG     BB 1764  19.376  15.010  94.468
 1765PRO     BB 1765  19.626  15.204  94.422
 1766ARG     BB 1766  19.632  15.426  94.007
 1767THR     BB 1767  19.892  15.195  93.907
 1768PRO     BB 1768  20.043  15.071  93.663
 1769LYS     BB 1769  20.095  15.355  93.403
 1770GLU     BB 1770  20.129  15.779  93.368
 1771LYS     BB 1771  20.185  15.837  93.013
 1772ALA     BB 1772  19.958  15.618  92.796
 1773GLN     BB 1773  19.796  15.673  92.452
 1774ALA     BB 1774  20.042  15.932  92.396
 1775LEU     BB 1775  20.371  15.762  92.340
 1776GLU     BB 1776  20.567  15.913  92.681
 1777ASP     BB 1777  20.956  15.943  92.612
 1778LEU     BB 1778  21.102  15.758  92.210
 1779ALA     BB 1779  21.462  15.564  92.153
 1780GLY     BB 1780  21.490  15.416  91.802
 1781PHE     BB 1781  21.358  15.375  91.450
 1782LYS     BB 1782  21.572  15.680  91.453
 1783GLU     BB 1783  21.704  15.886  91.135
 1784LEU     BB 1784  21.416  15.961  90.848
 1785PHE     BB 1785  21.526  15.977  90.521
 1786GLN     BB 1786  21.593  16.292  90.296
 1787THR     BB 1787  21.631  16.395  89.949
 1788PRO     BB 1788  22.002  16.552  89.903
 1789GLY     BB 1789  21.943  16.181  89.704
 1790HIS     BB 1790  21.830  16.204  89.259
 1791THR     BB 1791  21.674  16.336  88.972
 1792GLU     BB 1792  21.817  16.653  88.828
 1793GLU     BB 1793  21.597  16.933  88.649
 1794SER     BB 1794  21.821  17.119  88.983
 1795THR     BB 1795  21.677  17.437  88.815
 1796THR     BB 1796  21.663  17.846  88.584
 1797ASP     BB 1797  21.387  18.114  88.642
 1798GLU     BB 1798  20.989  18.024  88.648
 1799LYS     BB 1799  21.016  18.312  88.829
 1800THR     BB 1800  21.068  18.542  89.027
 1801ILE     BB 1801  20.986  18.851  88.940
 1802PRO     BB 1802  21.222  18.988  88.693
 1803CYS     BB 1803  21.007  19.220  88.502
 1804LYS     BB 1804  20.951  18.963  88.169
 1805SER     BB 1805  21.372  18.995  88.018
 1806PRO     BB 1806  21.569  19.305  88.053
 1807GLN     BB 1807  21.963  19.124  87.856
 1808PRO     BB 1808  22.288  18.846  87.654
 1809ASP     BB 1809  22.563  19.094  87.925
 1810PRO     BB 1810  22.643  19.437  87.673
 1811VAL     BB 1811  22.404  19.615  87.493
 1812ASP     BB 1812  22.385  19.414  87.321
 1813THR     BB 1813  22.546  19.060  87.205
 1814PRO     BB 1814  22.195  18.958  87.107
 1815THR     BB 1815  22.003  18.914  86.807
 1816SER     BB 1816  21.694  19.247  86.790
 1817THR     BB 1817  21.740  19.667  86.631
 1818LYS     BB 1818  22.102  19.660  86.836
 1819GLN     BB 1819  22.445  19.967  86.907
 1820ARG     BB 1820  22.728  20.062  87.167
 1821PRO     BB 1821  23.073  19.957  87.025
 1822LYS     BB 1822  23.500  20.042  86.831
 1823THR     BB 1823  23.837  20.251  86.777
 1824SER     BB 1824  24.193  20.264  86.613
 1825LEU     BB 1825  24.521  20.008  86.619
 1826ARG     BB 1826  24.710  19.712  86.296
 1827LYS     BB 1827  25.092  19.589  86.585
 1828VAL     BB 1828  24.982  19.468  86.951
 1829ASP     BB 1829  24.883  19.152  86.790
 1830VAL     BB 1830  24.780  18.812  86.585
 1831LYS     BB 1831  24.717  18.557  86.891
 1832GLU     BB 1832  24.564  18.283  87.147
 1833GLU     BB 1833  24.453  18.326  87.555
 1834LEU     BB 1834  24.848  18.478  87.776
 1835LEU     BB 1835  24.937  18.892  87.508
 1836ALA     BB 1836  24.563  19.064  87.574
 1837VAL     BB 1837  24.216  19.272  87.611
 1838ARG     BB 1838  24.037  19.538  87.864
 1839LYS     BB 1839  23.713  19.683  87.740
 1840LEU     BB 1840  23.248  19.720  87.700
 1841THR     BB 1841  23.169  19.479  87.402
 1842GLN     BB 1842  23.295  19.176  87.598
 1843THR     BB 1843  23.453  18.883  87.253
 1844SER     BB 1844  23.556  18.487  87.314
 1845GLY     BB 1845  23.570  18.268  87.033
 1846GLU     BB 1846  23.712  18.016  87.206
 1847THR     BB 1847  23.893  17.710  87.440
 1848THR     BB 1848  23.976  17.890  87.817
 1849HIS     BB 1849  23.648  17.901  88.042
 1850THR     BB 1850  23.385  18.115  88.338
 1851PRO     BB 1851  23.158  18.269  88.225
 1852LYS     BB 1852  22.904  18.304  87.823
 1853PRO     BB 1853  22.669  18.274  88.195
 1854ALA     BB 1854  22.726  18.216  88.538
 1855VAL     BB 1855  22.873  18.355  88.858
 1856GLY     BB 1856  23.067  18.257  89.130
 1857GLU     BB 1857  23.085  18.467  89.495
 1858GLU     BB 1858  23.349  18.172  89.558
 1859LYS     BB 1859  23.343  18.099  89.952
 1860SER     BB 1860  23.015  18.292  90.068
 1861ILE     BB 1861  22.720  18.344  90.253
 1862LYS     BB 1862  22.744  18.578  90.522
 1863ALA     BB 1863  23.146  18.773  90.489
 1864PHE     BB 1864  23.337  18.765  90.308
 1865LYS     BB 1865  23.784  18.603  90.330
 1866GLU     BB 1866  24.035  18.729  90.517
 1867THR     BB 1867  24.099  19.085  90.659
 1868PRO     BB 1868  23.987  19.228  90.307
 1869LYS     BB 1869  23.859  19.297  89.909
 1870GLN     BB 1870  24.036  19.477  89.688
 1871LYS     BB 1871  23.914  19.872  89.733
 1872LEU     BB 1872  23.614  19.935  89.987
 1873ASP     BB 1873  23.507  19.653  89.861
 1874PRO     BB 1874  23.283  19.356  89.733
 1875ALA     BB 1875  23.031  19.380  89.417
 1876ALA     BB 1876  23.082  19.743  89.240
 1877SER     BB 1877  22.740  19.739  89.121
 1878LEU     BB 1878  22.505  19.685  88.911
 1879THR     BB 1879  22.533  19.773  88.489
 1880GLY     BB 1880  22.702  19.723  88.140
 1881SER     BB 1881  22.667  19.907  87.873
 1882LYS     BB 1882  22.338  20.152  87.994
 1883ARG     BB 1883  22.413  20.481  88.166
 1884ARG     BB 1884  22.335  20.797  88.285
 1885PRO     BB 1885  22.582  21.104  88.088
 1886ARG     BB 1886  22.795  21.155  88.389
 1887THR     BB 1887  23.076  21.048  88.120
 1888PRO     BB 1888  23.374  21.073  88.355
 1889LYS     BB 1889  23.680  21.172  88.702
 1890GLU     BB 1890  23.714  20.790  88.709
 1891LYS     BB 1891  23.703  20.587  88.433
 1892ALA     BB 1892  23.372  20.449  88.509
 1893GLN     BB 1893  23.532  20.177  88.730
 1894ALA     BB 1894  23.297  20.181  89.031
 1895LEU     BB 1895  23.145  20.585  89.036
 1896GLU     BB 1896  23.035  20.971  89.040
 1897ASP     BB 1897  23.377  21.267  89.186
 1898LEU     BB 1898  23.447  21.245  89.560
 1899ALA     BB 1899  23.191  21.084  89.597
 1900GLY     BB 1900  22.840  21.259  89.809
 1901PHE     BB 1901  22.669  21.527  89.572
 1902LYS     BB 1902  22.703  21.818  89.674
 1903GLU     BB 1903  22.870  21.928  89.946
 1904LEU     BB 1904  23.117  22.226  90.028
 1905PHE     BB 1905  23.495  21.967  89.975
 1906GLN     BB 1906  23.836  21.988  90.061
 1907THR     BB 1907  24.187  21.817  90.251
 1908PRO     BB 1908  24.082  22.097  90.598
 1909GLY     BB 1909  24.004  21.960  90.957
 1910HIS     BB 1910  23.633  22.197  91.009
 1911THR     BB 1911  23.304  22.133  90.846
 1912GLU     BB 1912  23.038  22.537  90.850
 1913GLU     BB 1913  22.591  22.659  90.700
 1914SER     BB 1914  22.366  22.492  90.468
 1915THR     BB 1915  22.170  22.624  90.278
 1916THR     BB 1916  22.083  22.330  90.035
 1917ASP     BB 1917  22.104  22.595  89.680
 1918GLU     BB 1918  22.012  22.696  89.278
 1919LYS     BB 1919  21.721  22.918  89.512
 1920THR     BB 1920  21.439  23.049  89.713
 1921ILE     BB 1921  17.522  18.323 116.548
 1922PRO     BB 1922  17.467  18.721 116.660
 1923CYS     BB 1923  17.518  18.820 116.337
 1924LYS     BB 1924  17.871  18.713 116.210
 1925SER     BB 1925  18.110  18.716 115.922
 1926PRO     BB 1926  18.053  18.407 115.861
 1927GLN     BB 1927  17.846  18.000 115.720
 1928PRO     BB 1928  17.530  18.097 115.506
 1929ASP     BB 1929  17.530  17.718 115.471
 1930PRO     BB 1930  17.671  17.568 115.116
 1931VAL     BB 1931  18.054  17.445 115.016
 1932ASP     BB 1932  18.131  17.144 115.168
 1933THR     BB 1933  18.229  16.776 115.358
 1934PRO     BB 1934  17.987  16.616 115.210
 1935THR     BB 1935  17.724  16.478 115.037
 1936SER     BB 1936  17.500  16.549 114.731
 1937THR     BB 1937  17.509  16.746 114.423
 1938LYS     BB 1938  17.546  16.651 114.090
 1939GLN     BB 1939  17.840  16.985 114.032
 1940ARG     BB 1940  17.908  17.379 114.224
 1941PRO     BB 1941  18.023  17.589 113.862
 1942LYS     BB 1942  18.172  17.612 113.478
 1943THR     BB 1943  17.735  17.694 113.430
 1944SER     BB 1944  17.317  17.613 113.454
 1945LEU     BB 1945  16.926  17.445 113.302
 1946ARG     BB 1946  16.610  17.458 113.547
 1947LYS     BB 1947  16.181  17.499 113.641
 1948VAL     BB 1948  16.151  17.871 113.684
 1949ASP     BB 1949  16.412  18.091 113.992
 1950VAL     BB 1950  16.004  18.176 114.207
 1951LYS     BB 1951  15.968  18.531 114.293
 1952GLU     BB 1952  15.589  18.580 114.554
 1953GLU     BB 1953  15.367  18.921 114.516
 1954LEU     BB 1954  15.090  18.998 114.269
 1955LEU     BB 1955  14.784  18.918 114.329
 1956ALA     BB 1956  14.572  19.252 114.429
 1957VAL     BB 1957  14.251  19.316 114.457
 1958ARG     BB 1958  14.088  19.610 114.747
 1959LYS     BB 1959  13.732  19.641 114.928
 1960LEU     BB 1960  13.512  19.476 114.672
 1961THR     BB 1961  13.226  19.662 114.434
 1962GLN     BB 1962  13.088  19.449 114.188
 1963THR     BB 1963  12.869  19.525 113.817
 1964SER     BB 1964  12.631  19.770 113.643
 1965GLY     BB 1965  12.383  19.459 113.745
 1966GLU     BB 1966  12.059  19.388 113.857
 1967THR     BB 1967  11.739  19.213 113.954
 1968THR     BB 1968  11.470  18.865 114.087
 1969HIS     BB 1969  11.604  18.995 114.468
 1970THR     BB 1970  11.930  18.865 114.673
 1971PRO     BB 1971  12.307  18.910 114.620
 1972LYS     BB 1972  12.568  18.612 114.612
 1973PRO     BB 1973  12.362  18.370 114.630
 1974ALA     BB 1974  12.041  18.297 114.964
 1975VAL     BB 1975  12.136  18.403 115.339
 1976GLY     BB 1976  12.429  18.158 115.281
 1977GLU     BB 1977  12.371  17.831 115.145
 1978GLU     BB 1978  12.470  17.715 115.476
 1979LYS     BB 1979  12.521  17.855 115.797
 1980SER     BB 1980  12.138  17.618 115.882
 1981ILE     BB 1981  11.771  17.638 116.067
 1982LYS     BB 1982  11.374  17.500 116.053
 1983ALA     BB 1983  11.305  17.908 116.074
 1984PHE     BB 1984  10.851  17.886 116.128
 1985LYS     BB 1985  10.882  17.511 115.843
 1986GLU     BB 1986  10.855  17.436 115.466
 1987THR     BB 1987  10.961  17.575 115.072
 1988PRO     BB 1988  11.211  17.666 115.202
 1989LYS     BB 1989  11.370  17.908 115.374
 1990GLN     BB 1990  11.274  18.185 115.544
 1991LYS     BB 1991  10.949  18.505 115.616
 1992LEU     BB 1992  10.706  18.539 115.854
 1993ASP     BB 1993  10.526  18.819 115.954
 1994PRO     BB 1994  10.561  18.998 115.641
 1995ALA     BB 1995  10.277  19.088 115.374
 1996ALA     BB 1996   9.893  19.270 115.340
 1997SER     BB 1997   9.855  19.577 115.022
 1998LEU     BB 1998   9.487  19.417 114.937
 1999THR     BB 1999   9.251  19.452 115.237
 2000GLY     BB 2000   9.003  19.492 115.466
 2001SER     BB 2001   8.843  19.222 115.800
 2002LYS     BB 2002   8.750  18.867 115.605
 2003ARG     BB 2003   8.406  18.684 115.448
 2004ARG     BB 2004   8.132  18.938 115.484
 2005PRO     BB 2005   7.826  18.843 115.494
 2006ARG     BB 2006   7.741  18.427 115.294
 2007THR     BB 2007   7.592  18.610 115.019
 2008PRO     BB 2008   7.504  18.593 114.720
 2009LYS     BB 2009   7.349  18.242 114.663
 2010GLU     BB 2010   7.154  17.923 114.868
 2011LYS     BB 2011   7.084  17.677 114.609
 2012ALA     BB 2012   7.381  17.633 114.371
 2013GLN     BB 2013   7.513  17.332 114.172
 2014ALA     BB 2014   7.187  17.183 114.215
 2015LEU     BB 2015   6.951  17.370 113.991
 2016GLU     BB 2016   6.706  17.530 114.295
 2017ASP     BB 2017   6.337  17.582 114.161
 2018LEU     BB 2018   6.281  17.509 113.704
 2019ALA     BB 2019   6.025  17.723 113.459
 2020GLY     BB 2020   6.061  17.621 113.092
 2021PHE     BB 2021   6.203  17.393 112.826
 2022LYS     BB 2022   5.888  17.237 112.948
 2023GLU     BB 2023   5.690  16.930 112.781
 2024LEU     BB 2024   5.930  16.611 112.671
 2025PHE     BB 2025   5.826  16.430 112.397
 2026GLN     BB 2026   5.645  16.082 112.381
 2027THR     BB 2027   5.574  15.804 112.158
 2028PRO     BB 2028   5.172  15.772 112.118
 2029GLY     BB 2029   5.374  15.900 111.766
 2030HIS     BB 2030   5.475  15.573 111.459
 2031THR     BB 2031   5.570  15.254 111.348
 2032GLU     BB 2032   5.317  14.977 111.379
 2033GLU     BB 2033   5.413  14.597 111.452
 2034SER     BB 2034   5.130  14.736 111.763
 2035THR     BB 2035   5.141  14.357 111.848
 2036THR     BB 2036   4.998  13.914 111.902
 2037ASP     BB 2037   5.147  13.673 112.169
 2038GLU     BB 2038   5.548  13.623 112.222
 2039LYS     BB 2039   5.409  13.534 112.521
 2040THR     BB 2040   5.269  13.506 112.793
 2041ILE     BB 2041   5.226  13.203 112.921
 2042PRO     BB 2042   4.958  13.021 112.746
 2043CYS     BB 2043   5.068  12.669 112.782
 2044LYS     BB 2044   5.225  12.633 112.388
 2045SER     BB 2045   4.826  12.642 112.183
 2046PRO     BB 2046   4.523  12.498 112.337
 2047GLN     BB 2047   4.234  12.624 111.981
 2048PRO     BB 2048   4.045  12.798 111.583
 2049ASP     BB 2049   3.691  12.868 111.867
 2050PRO     BB 2050   3.488  12.486 111.844
 2051VAL     BB 2051   3.641  12.174 111.864
 2052ASP     BB 2052   3.739  12.208 111.619
 2053THR     BB 2053   3.730  12.441 111.287
 2054PRO     BB 2054   4.094  12.349 111.241
 2055THR     BB 2055   4.292  12.138 111.028
 2056SER     BB 2056   4.447  11.794 111.282
 2057THR     BB 2057   4.243  11.404 111.383
 2058LYS     BB 2058   3.910  11.644 111.449
 2059GLN     BB 2059   3.474  11.568 111.593
 2060ARG     BB 2060   3.173  11.744 111.780
 2061PRO     BB 2061   2.898  11.835 111.523
 2062LYS     BB 2062   2.474  11.780 111.311
 2063THR     BB 2063   2.082  11.696 111.303
 2064SER     BB 2064   1.752  11.691 111.093
 2065LEU     BB 2065   1.550  11.978 110.870
 2066ARG     BB 2066   1.495  12.049 110.401
 2067LYS     BB 2067   1.187  12.431 110.462
 2068VAL     BB 2068   1.330  12.713 110.709
 2069ASP     BB 2069   1.547  12.813 110.428
 2070VAL     BB 2070   1.777  12.903 110.100
 2071LYS     BB 2071   1.930  13.258 110.211
 2072GLU     BB 2072   2.175  13.570 110.296
 2073GLU     BB 2073   2.255  13.759 110.668
 2074LEU     BB 2074   1.829  13.903 110.828
 2075LEU     BB 2075   1.589  13.463 110.830
 2076ALA     BB 2076   1.866  13.268 111.073
 2077VAL     BB 2077   2.104  13.036 111.308
 2078ARG     BB 2078   2.162  12.947 111.702
 2079LYS     BB 2079   2.406  12.668 111.768
 2080LEU     BB 2080   2.820  12.477 111.874
 2081THR     BB 2081   2.990  12.444 111.523
 2082GLN     BB 2082   2.990  12.823 111.474
 2083THR     BB 2083   2.962  12.870 110.997
 2084SER     BB 2084   3.022  13.225 110.795
 2085GLY     BB 2085   3.097  13.214 110.446
 2086GLU     BB 2086   3.062  13.547 110.404
 2087THR     BB 2087   3.012  13.968 110.369
 2088THR     BB 2088   2.860  14.095 110.745
 2089HIS     BB 2089   3.155  14.129 111.010
 2090THR     BB 2090   3.310  14.079 111.430
 2091PRO     BB 2091   3.461  13.830 111.486
 2092LYS     BB 2092   3.686  13.480 111.254
 2093PRO     BB 2093   3.910  13.662 111.587
 2094ALA     BB 2094   3.876  13.934 111.810
 2095VAL     BB 2095   3.681  14.075 112.102
 2096GLY     BB 2096   3.538  14.372 112.212
 2097GLU     BB 2097   3.435  14.451 112.613
 2098GLU     BB 2098   3.306  14.783 112.429
 2099LYS     BB 2099   3.334  15.078 112.698
 2100SER     BB 2100   3.560  14.913 112.980
 2101ILE     BB 2101   3.809  14.902 113.229
 2102LYS     BB 2102   3.692  14.906 113.566
 2103ALA     BB 2103   3.247  14.864 113.551
 2104PHE     BB 2104   3.076  14.814 113.356
 2105LYS     BB 2105   2.727  15.079 113.170
 2106GLU     BB 2106   2.444  15.178 113.325
 2107THR     BB 2107   2.245  15.027 113.622
 2108PRO     BB 2108   2.297  14.671 113.455
 2109LYS     BB 2109   2.394  14.337 113.214
 2110GLN     BB 2110   2.163  14.121 113.098
 2111LYS     BB 2111   2.121  13.826 113.388
 2112LEU     BB 2112   2.369  13.849 113.698
 2113ASP     BB 2113   2.579  13.943 113.467
 2114PRO     BB 2114   2.904  14.013 113.254
 2115ALA     BB 2115   3.130  13.724 113.082
 2116ALA     BB 2116   2.944  13.367 113.137
 2117SER     BB 2117   3.262  13.193 113.127
 2118LEU     BB 2118   3.502  13.032 112.990
 2119THR     BB 2119   3.447  12.716 112.702
 2120GLY     BB 2120   3.316  12.586 112.358
 2121SER     BB 2121   3.280  12.276 112.262
 2122LYS     BB 2122   3.487  12.075 112.577
 2123ARG     BB 2123   3.286  11.966 112.881
 2124ARG     BB 2124   3.234  11.787 113.173
 2125PRO     BB 2125   2.890  11.515 113.131
 2126ARG     BB 2126   2.669  11.728 113.342
 2127THR     BB 2127   2.456  11.723 113.000
 2128PRO     BB 2128   2.168  11.939 113.123
 2129LYS     BB 2129   1.844  12.174 113.375
 2130GLU     BB 2130   1.962  12.466 113.155
 2131LYS     BB 2131   2.054  12.438 112.826
 2132ALA     BB 2132   2.412  12.487 112.891
 2133GLN     BB 2133   2.367  12.869 112.870
 2134ALA     BB 2134   2.578  12.983 113.168
 2135LEU     BB 2135   2.561  12.647 113.439
 2136GLU     BB 2136   2.512  12.336 113.688
 2137ASP     BB 2137   2.079  12.315 113.885
 2138LEU     BB 2138   2.019  12.583 114.149
 2139ALA     BB 2139   2.317  12.647 114.151
 2140GLY     BB 2140   2.569  12.547 114.504
 2141PHE     BB 2141   2.626  12.154 114.513
 2142LYS     BB 2142   2.480  12.017 114.749
 2143GLU     BB 2143   2.280  12.154 114.983
 2144LEU     BB 2144   1.935  12.063 115.154
 2145PHE     BB 2145   1.688  12.331 114.872
 2146GLN     BB 2146   1.365  12.470 114.865
 2147THR     BB 2147   1.106  12.817 114.829
 2148PRO     BB 2148   1.089  12.797 115.286
 2149GLY     BB 2149   1.210  13.096 115.510
 2150HIS     BB 2150   1.458  12.846 115.779
 2151THR     BB 2151   1.788  12.694 115.697
 2152GLU     BB 2152   1.876  12.323 115.995
 2153GLU     BB 2153   2.243  12.008 116.060
 2154SER     BB 2154   2.518  11.919 115.839
 2155THR     BB 2155   2.650  11.647 115.814
 2156THR     BB 2156   2.847  11.684 115.478
 2157ASP     BB 2157   2.729  11.278 115.344
 2158GLU     BB 2158   2.780  10.928 115.110
 2159LYS     BB 2159   2.958  10.825 115.493
 2160THR     BB 2160   3.165  10.770 115.794
 2161ILE     BB 2161  17.583  -4.272 110.103
 2162PRO     BB 2162  17.702  -4.503 109.776
 2163CYS     BB 2163  17.385  -4.491 109.651
 2164LYS     BB 2164  17.128  -4.646 109.901
 2165SER     BB 2165  16.768  -4.729 109.964
 2166PRO     BB 2166  16.739  -4.485 110.168
 2167GLN     BB 2167  16.699  -4.047 110.353
 2168PRO     BB 2168  16.628  -3.800 110.055
 2169ASP     BB 2169  16.602  -3.565 110.354
 2170PRO     BB 2170  16.222  -3.463 110.473
 2171VAL     BB 2171  15.979  -3.641 110.757
 2172ASP     BB 2172  16.091  -3.571 111.077
 2173THR     BB 2173  16.232  -3.490 111.471
 2174PRO     BB 2174  16.195  -3.169 111.435
 2175THR     BB 2175  16.144  -2.836 111.365
 2176SER     BB 2176  15.953  -2.610 111.118
 2177THR     BB 2177  15.664  -2.630 110.894
 2178LYS     BB 2178  15.346  -2.491 110.915
 2179GLN     BB 2179  15.170  -2.884 110.791
 2180ARG     BB 2180  15.313  -3.230 110.552
 2181PRO     BB 2181  14.932  -3.318 110.364
 2182LYS     BB 2182  14.521  -3.314 110.339
 2183THR     BB 2183  14.650  -3.024 110.026
 2184SER     BB 2184  14.842  -2.676 109.870
 2185LEU     BB 2185  14.862  -2.238 109.759
 2186ARG     BB 2186  15.213  -2.094 109.632
 2187LYS     BB 2187  15.470  -1.832 109.387
 2188VAL     BB 2188  15.516  -2.044 109.079
 2189ASP     BB 2189  15.691  -2.467 109.113
 2190VAL     BB 2190  16.050  -2.288 108.871
 2191LYS     BB 2191  16.138  -2.499 108.584
 2192GLU     BB 2192  16.529  -2.334 108.397
 2193GLU     BB 2193  16.578  -2.359 107.993
 2194LEU     BB 2194  16.462  -2.118 107.724
 2195LEU     BB 2195  16.641  -1.864 107.636
 2196ALA     BB 2196  16.813  -1.937 107.273
 2197VAL     BB 2197  16.966  -1.747 107.054
 2198ARG     BB 2198  17.293  -1.896 106.793
 2199LYS     BB 2199  17.602  -1.712 106.615
 2200LEU     BB 2200  17.458  -1.367 106.572
 2201THR     BB 2201  17.352  -1.187 106.212
 2202GLN     BB 2202  17.185  -0.878 106.254
 2203THR     BB 2203  16.932  -0.638 105.990
 2204SER     BB 2204  16.864  -0.548 105.623
 2205GLY     BB 2205  17.062  -0.216 105.763
 2206GLU     BB 2206  17.295   0.027 105.671
 2207THR     BB 2207  17.515   0.334 105.661
 2208THR     BB 2208  17.749   0.693 105.826
 2209HIS     BB 2209  18.043   0.391 105.879
 2210THR     BB 2210  18.101   0.158 106.208
 2211PRO     BB 2211  17.902  -0.129 106.364
 2212LYS     BB 2212  17.793  -0.144 106.744
 2213PRO     BB 2213  17.896   0.144 106.833
 2214ALA     BB 2214  18.331   0.313 106.792
 2215VAL     BB 2215  18.636   0.057 106.842
 2216GLY     BB 2216  18.468   0.004 107.187
 2217GLU     BB 2217  18.372   0.284 107.389
 2218GLU     BB 2218  18.636   0.169 107.612
 2219LYS     BB 2219  18.909  -0.057 107.599
 2220SER     BB 2220  19.143   0.336 107.602
 2221ILE     BB 2221  19.460   0.534 107.428
 2222LYS     BB 2222  19.608   0.912 107.321
 2223ALA     BB 2223  19.649   0.716 106.957
 2224PHE     BB 2224  19.881   1.046 106.741
 2225LYS     BB 2225  19.613   1.338 106.998
 2226GLU     BB 2226  19.280   1.527 106.959
 2227THR     BB 2227  18.874   1.499 106.815
 2228PRO     BB 2228  18.892   1.217 106.906
 2229LYS     BB 2229  18.982   0.901 106.836
 2230GLN     BB 2230  19.172   0.752 106.598
 2231LYS     BB 2231  19.364   0.780 106.179
 2232LEU     BB 2232  19.679   0.861 106.073
 2233ASP     BB 2233  19.839   0.796 105.771
 2234PRO     BB 2234  19.535   0.769 105.575
 2235ALA     BB 2235  19.404   1.015 105.288
 2236ALA     BB 2236  19.524   1.202 104.925
 2237SER     BB 2237  19.244   1.155 104.584
 2238LEU     BB 2238  19.316   1.549 104.495
 2239THR     BB 2239  19.684   1.603 104.405
 2240GLY     BB 2240  19.993   1.686 104.291
 2241SER     BB 2241  20.368   1.852 104.497
 2242LYS     BB 2242  20.231   2.194 104.689
 2243ARG     BB 2243  20.228   2.608 104.615
 2244ARG     BB 2244  20.367   2.649 104.269
 2245PRO     BB 2245  20.501   2.926 104.183
 2246ARG     BB 2246  20.358   3.301 104.428
 2247THR     BB 2247  20.162   3.394 104.137
 2248PRO     BB 2248  19.924   3.569 104.036
 2249LYS     BB 2249  19.940   3.908 104.223
 2250GLU     BB 2250  20.210   4.172 104.421
 2251LYS     BB 2251  20.004   4.454 104.524
 2252ALA     BB 2252  19.668   4.339 104.667
 2253GLN     BB 2253  19.437   4.485 104.938
 2254ALA     BB 2254  19.609   4.799 104.891
 2255LEU     BB 2255  19.496   4.938 104.561
 2256GLU     BB 2256  19.871   4.923 104.368
 2257ASP     BB 2257  19.895   5.209 104.095
 2258LEU     BB 2258  19.500   5.446 104.020
 2259ALA     BB 2259  19.375   5.590 103.654
 2260GLY     BB 2260  19.026   5.745 103.673
 2261PHE     BB 2261  18.728   5.863 103.874
 2262LYS     BB 2262  18.969   6.146 103.857
 2263GLU     BB 2263  18.900   6.528 103.960
 2264LEU     BB 2264  18.708   6.575 104.324
 2265PHE     BB 2265  18.501   6.849 104.352
 2266GLN     BB 2266  18.564   7.192 104.532
 2267THR     BB 2267  18.392   7.482 104.669
 2268PRO     BB 2268  18.517   7.811 104.467
 2269GLY     BB 2269  18.112   7.704 104.394
 2270HIS     BB 2270  17.795   7.924 104.643
 2271THR     BB 2271  17.659   8.078 104.929
 2272GLU     BB 2272  17.793   8.417 105.023
 2273GLU     BB 2273  17.827   8.545 105.399
 2274SER     BB 2274  18.224   8.569 105.203
 2275THR     BB 2275  18.302   8.755 105.534
 2276THR     BB 2276  18.416   9.103 105.827
 2277ASP     BB 2277  18.603   9.046 106.163
 2278GLU     BB 2278  18.492   8.761 106.433
 2279LYS     BB 2279  18.823   8.817 106.497
 2280THR     BB 2280  19.129   8.846 106.505
 2281ILE     BB 2281  19.268   9.013 106.755
 2282PRO     BB 2282  19.217   9.376 106.718
 2283CYS     BB 2283  19.211   9.490 107.070
 2284LYS     BB 2284  18.788   9.526 107.096
 2285SER     BB 2285  18.760   9.883 106.826
 2286PRO     BB 2286  19.024  10.141 106.813
 2287GLN     BB 2287  18.812  10.398 106.474
 2288PRO     BB 2288  18.521  10.568 106.141
 2289ASP     BB 2289  18.922  10.693 105.957
 2290PRO     BB 2290  18.988  11.075 106.150
 2291VAL     BB 2291  18.950  11.139 106.490
 2292ASP     BB 2292  18.686  11.128 106.460
 2293THR     BB 2293  18.382  11.108 106.193
 2294PRO     BB 2294  18.195  10.909 106.453
 2295THR     BB 2295  17.924  10.957 106.684
 2296SER     BB 2296  18.098  10.961 107.104
 2297THR     BB 2297  18.279  11.307 107.332
 2298LYS     BB 2298  18.470  11.389 106.972
 2299GLN     BB 2299  18.777  11.708 106.829
 2300ARG     BB 2300  19.067  11.765 106.565
 2301PRO     BB 2301  18.941  12.000 106.284
 2302LYS     BB 2302  18.918  12.415 106.051
 2303THR     BB 2303  19.069  12.756 105.905
 2304SER     BB 2304  19.008  13.073 105.682
 2305LEU     BB 2305  18.881  13.128 105.290
 2306ARG     BB 2306  18.473  13.281 105.097
 2307LYS     BB 2307  18.647  13.264 104.634
 2308VAL     BB 2308  18.811  12.911 104.540
 2309ASP     BB 2309  18.466  12.785 104.513
 2310VAL     BB 2310  18.072  12.673 104.492
 2311LYS     BB 2311  18.107  12.314 104.312
 2312GLU     BB 2312  18.082  11.922 104.211
 2313GLU     BB 2313  18.388  11.628 104.186
 2314LEU     BB 2314  18.703  11.805 103.874
 2315LEU     BB 2315  18.808  12.239 104.100
 2316ALA     BB 2316  18.922  12.069 104.464
 2317VAL     BB 2317  19.045  11.952 104.833
 2318ARG     BB 2318  19.384  11.831 105.026
 2319LYS     BB 2319  19.350  11.792 105.398
 2320LEU     BB 2320  19.284  11.563 105.801
 2321THR     BB 2321  18.895  11.574 105.842
 2322GLN     BB 2322  18.845  11.368 105.523
 2323THR     BB 2323  18.418  11.519 105.364
 2324SER     BB 2324  18.204  11.334 105.062
 2325GLY     BB 2325  17.855  11.400 105.034
 2326GLU     BB 2326  17.825  11.244 104.736
 2327THR     BB 2327  17.807  11.046 104.361
 2328THR     BB 2328  18.211  10.958 104.260
 2329HIS     BB 2329  18.335  10.633 104.452
 2330THR     BB 2330  18.658  10.408 104.671
 2331PRO     BB 2331  18.652  10.425 104.968
 2332LYS     BB 2332  18.354  10.541 105.321
 2333PRO     BB 2333  18.567  10.159 105.370
 2334ALA     BB 2334  18.781   9.950 105.181
 2335VAL     BB 2335  19.125   9.913 105.028
 2336GLY     BB 2336  19.278   9.808 104.733
 2337GLU     BB 2337  19.686   9.704 104.704
 2338GLU     BB 2338  19.565   9.666 104.324
 2339LYS     BB 2339  19.795   9.382 104.161
 2340SER     BB 2340  19.966   9.219 104.481
 2341ILE     BB 2341  20.094   8.959 104.682
 2342LYS     BB 2342  20.450   8.930 104.691
 2343ALA     BB 2343  20.615   9.289 104.480
 2344PHE     BB 2344  20.506   9.509 104.383
 2345LYS     BB 2345  20.471   9.673 103.938
 2346GLU     BB 2346  20.725   9.772 103.739
 2347THR     BB 2347  21.080   9.909 103.820
 2348PRO     BB 2348  20.911  10.135 104.099
 2349LYS     BB 2349  20.656  10.340 104.367
 2350GLN     BB 2350  20.646  10.675 104.391
 2351LYS     BB 2351  20.932  10.783 104.672
 2352LEU     BB 2352  21.116  10.484 104.858
 2353ASP     BB 2353  20.818  10.350 104.844
 2354PRO     BB 2354  20.493  10.141 104.915
 2355ALA     BB 2355  20.248  10.200 105.233
 2356ALA     BB 2356  20.378  10.530 105.433
 2357SER     BB 2357  20.244  10.400 105.744
 2358LEU     BB 2358  20.025  10.363 105.974
 2359THR     BB 2359  19.788  10.685 106.135
 2360GLY     BB 2360  19.527  10.973 106.092
 2361SER     BB 2361  19.457  11.213 106.301
 2362LYS     BB 2362  19.667  11.074 106.647
 2363ARG     BB 2363  20.026  11.185 106.695
 2364ARG     BB 2364  20.317  11.232 106.877
 2365PRO     BB 2365  20.421  11.659 106.901
 2366ARG     BB 2366  20.700  11.627 106.657
 2367THR     BB 2367  20.472  11.900 106.468
 2368PRO     BB 2368  20.697  11.945 106.165
 2369LYS     BB 2369  21.055  11.963 105.855
 2370GLU     BB 2370  20.802  11.778 105.634
 2371LYS     BB 2371  20.464  11.835 105.632
 2372ALA     BB 2372  20.379  11.521 105.801
 2373GLN     BB 2373  20.373  11.336 105.463
 2374ALA     BB 2374  20.559  11.015 105.552
 2375LEU     BB 2375  20.819  11.134 105.876
 2376GLU     BB 2376  21.071  11.270 106.157
 2377ASP     BB 2377  21.425  11.537 105.984
 2378LEU     BB 2378  21.687  11.336 105.794
 2379ALA     BB 2379  21.569  11.078 105.904
 2380GLY     BB 2380  21.792  10.834 106.201
 2381PHE     BB 2381  21.783  11.019 106.552
 2382LYS     BB 2382  22.060  11.130 106.637
 2383GLU     BB 2383  22.353  11.118 106.470
 2384LEU     BB 2384  22.649  11.369 106.395
 2385PHE     BB 2385  22.486  11.488 105.980
 2386GLN     BB 2386  22.607  11.646 105.691
 2387THR     BB 2387  22.674  11.646 105.262
 2388PRO     BB 2388  23.099  11.518 105.371
 2389GLY     BB 2389  23.251  11.179 105.246
 2390HIS     BB 2390  23.401  11.053 105.643
 2391THR     BB 2391  23.196  10.927 105.927
 2392GLU     BB 2392  23.439  10.980 106.342
 2393GLU     BB 2393  23.356  10.874 106.810
 2394SER     BB 2394  23.045  10.796 106.982
 2395THR     BB 2395  22.973  10.867 107.268
 2396THR     BB 2396  22.586  10.811 107.269
 2397ASP     BB 2397  22.516  11.182 107.504
 2398GLU     BB 2398  22.286  11.428 107.762
 2399LYS     BB 2399  22.566  11.230 108.028
 2400THR     BB 2400  22.761  11.009 108.253
 2401ILE     BB 2401  20.598  15.543  90.989
 2402PRO     BB 2402  20.741  15.786  91.297
 2403CYS     BB 2403  20.737  16.055  91.088
 2404LYS     BB 2404  20.968  15.997  90.778
 2405SER     BB 2405  21.100  16.142  90.459
 2406PRO     BB 2406  20.908  15.954  90.285
 2407GLN     BB 2407  20.525  15.764  90.073
 2408PRO     BB 2408  20.230  16.022  90.110
 2409ASP     BB 2409  20.067  15.755  89.894
 2410PRO     BB 2410  20.033  15.840  89.493
 2411VAL     BB 2411  20.291  15.748  89.182
 2412ASP     BB 2412  20.278  15.411  89.106
 2413THR     BB 2413  20.266  14.995  89.015
 2414PRO     BB 2414  19.950  15.004  88.938
 2415THR     BB 2415  19.617  15.049  88.863
 2416SER     BB 2416  19.367  15.329  88.778
 2417THR     BB 2417  19.370  15.672  88.648
 2418LYS     BB 2418  19.274  15.802  88.340
 2419GLN     BB 2419  19.649  16.047  88.330
 2420ARG     BB 2420  19.920  16.217  88.638
 2421PRO     BB 2421  20.007  16.585  88.426
 2422LYS     BB 2422  20.043  16.820  88.089
 2423THR     BB 2423  19.681  16.981  88.296
 2424SER     BB 2424  19.290  16.970  88.466
 2425LEU     BB 2425  18.839  16.999  88.450
 2426ARG     BB 2426  18.634  16.906  88.781
 2427LYS     BB 2427  18.302  16.946  89.068
 2428VAL     BB 2428  18.438  17.209  89.301
 2429ASP     BB 2429  18.839  17.142  89.516
 2430VAL     BB 2430  18.576  17.137  89.904
 2431LYS     BB 2431  18.711  17.360  90.163
 2432GLU     BB 2432  18.471  17.293  90.553
 2433GLU     BB 2433  18.405  17.612  90.799
 2434LEU     BB 2434  18.127  17.870  90.785
 2435LEU     BB 2435  17.843  17.820  90.929
 2436ALA     BB 2436  17.820  18.046  91.269
 2437VAL     BB 2437  17.573  18.127  91.469
 2438ARG     BB 2438  17.629  18.196  91.904
 2439LYS     BB 2439  17.379  18.163  92.217
 2440LEU     BB 2440  17.051  18.231  92.047
 2441THR     BB 2441  16.812  18.568  92.100
 2442GLN     BB 2442  16.538  18.581  91.876
 2443THR     BB 2443  16.276  18.906  91.744
 2444SER     BB 2444  16.121  19.240  91.850
 2445GLY     BB 2445  15.805  18.978  91.882
 2446GLU     BB 2446  15.525  18.904  92.077
 2447THR     BB 2447  15.201  18.761  92.207
 2448THR     BB 2448  14.861  18.455  92.253
 2449HIS     BB 2449  15.134  18.294  92.536
 2450THR     BB 2450  15.423  18.015  92.469
 2451PRO     BB 2451  15.756  18.023  92.280
 2452LYS     BB 2452  15.861  17.759  92.003
 2453PRO     BB 2453  15.589  17.596  91.990
 2454ALA     BB 2454  15.370  17.382  92.345
 2455VAL     BB 2455  15.597  17.213  92.629
 2456GLY     BB 2456  15.738  17.016  92.328
 2457GLU     BB 2457  15.518  16.860  92.091
 2458GLU     BB 2458  15.648  16.548  92.228
 2459LYS     BB 2459  15.837  16.446  92.510
 2460SER     BB 2460  15.430  16.273  92.628
 2461ILE     BB 2461  15.167  16.230  92.943
 2462LYS     BB 2462  14.762  16.197  93.046
 2463ALA     BB 2463  14.871  16.506  93.299
 2464PHE     BB 2464  14.481  16.527  93.537
 2465LYS     BB 2465  14.279  16.414  93.126
 2466GLU     BB 2466  14.123  16.597  92.825
 2467THR     BB 2467  14.164  16.933  92.558
 2468PRO     BB 2468  14.455  16.882  92.583
 2469LYS     BB 2469  14.738  16.934  92.758
 2470GLN     BB 2470  14.813  17.053  93.065
 2471LYS     BB 2471  14.678  17.305  93.429
 2472LEU     BB 2472  14.544  17.220  93.732
 2473ASP     BB 2473  14.527  17.400  94.030
 2474PRO     BB 2474  14.545  17.727  93.875
 2475ALA     BB 2475  14.260  18.007  93.856
 2476ALA     BB 2476  13.989  18.228  94.100
 2477SER     BB 2477  13.994  18.668  94.040
 2478LEU     BB 2478  13.585  18.657  94.066
 2479THR     BB 2479  13.474  18.534  94.412
 2480GLY     BB 2480  13.336  18.459  94.713
 2481SER     BB 2481  13.178  18.069  94.896
 2482LYS     BB 2482  12.900  17.936  94.617
 2483ARG     BB 2483  12.483  17.949  94.569
 2484ARG     BB 2484  12.356  18.164  94.849
 2485PRO     BB 2485  12.054  18.133  94.950
 2486ARG     BB 2486  11.756  17.954  94.633
 2487THR     BB 2487  11.626  18.289  94.593
 2488PRO     BB 2488  11.460  18.478  94.407
 2489LYS     BB 2489  11.168  18.269  94.260
 2490GLU     BB 2490  10.924  17.928  94.338
 2491LYS     BB 2491  10.693  17.914  94.057
 2492ALA     BB 2492  10.870  17.983  93.725
 2493GLN     BB 2493  10.810  17.856  93.367
 2494ALA     BB 2494  10.476  17.767  93.473
 2495LEU     BB 2495  10.284  18.087  93.513
 2496GLU     BB 2496  10.219  18.057  93.928
 2497ASP     BB 2497   9.881  18.240  94.026
 2498LEU     BB 2498   9.678  18.479  93.682
 2499ALA     BB 2499   9.474  18.836  93.728
 2500GLY     BB 2500   9.365  18.983  93.393
 2501PHE     BB 2501   9.324  18.953  93.018
 2502LYS     BB 2502   9.019  18.807  93.174
 2503GLU     BB 2503   8.677  18.708  92.989
 2504LEU     BB 2504   8.727  18.496  92.637
 2505PHE     BB 2505   8.489  18.546  92.393
 2506GLN     BB 2506   8.186  18.318  92.290
 2507THR     BB 2507   7.951  18.257  92.019
 2508PRO     BB 2508   7.576  18.321  92.159
 2509GLY     BB 2509   7.708  18.607  91.874
 2510HIS     BB 2510   7.580  18.534  91.438
 2511THR     BB 2511   7.504  18.345  91.152
 2512GLU     BB 2512   7.180  18.154  91.151
 2513GLU     BB 2513   7.130  17.802  90.970
 2514SER     BB 2514   7.024  17.759  91.397
 2515THR     BB 2515   6.903  17.415  91.264
 2516THR     BB 2516   6.614  17.065  91.146
 2517ASP     BB 2517   6.719  16.691  91.151
 2518GLU     BB 2518   7.065  16.556  90.980
 2519LYS     BB 2519   6.989  16.323  91.217
 2520THR     BB 2520   6.929  16.153  91.466
 2521ILE     BB 2521   6.804  15.848  91.427
 2522PRO     BB 2522   6.449  15.862  91.331
 2523CYS     BB 2523   6.412  15.553  91.129
 2524LYS     BB 2524   6.427  15.747  90.751
 2525SER     BB 2525   6.027  15.945  90.790
 2526PRO     BB 2526   5.746  15.787  90.969
 2527GLN     BB 2527   5.447  16.152  90.906
 2528PRO     BB 2528   5.244  16.563  90.790
 2529ASP     BB 2529   5.041  16.495  91.195
 2530PRO     BB 2530   4.703  16.250  91.080
 2531VAL     BB 2531   4.716  15.975  90.867
 2532ASP     BB 2532   4.748  16.139  90.660
 2533THR     BB 2533   4.745  16.525  90.539
 2534PRO     BB 2534   5.012  16.428  90.291
 2535THR     BB 2535   5.043  16.368  89.938
 2536SER     BB 2536   5.108  15.922  89.878
 2537THR     BB 2537   4.800  15.593  89.850
 2538LYS     BB 2538   4.624  15.787  90.173
 2539GLN     BB 2539   4.251  15.708  90.440
 2540ARG     BB 2540   4.111  15.773  90.805
 2541PRO     BB 2541   3.837  16.047  90.790
 2542LYS     BB 2542   3.387  16.204  90.802
 2543THR     BB 2543   3.009  16.207  90.935
 2544SER     BB 2544   2.661  16.387  90.931
 2545LEU     BB 2545   2.540  16.778  91.005
 2546ARG     BB 2546   2.394  17.134  90.724
 2547LYS     BB 2547   2.295  17.437  91.103
 2548VAL     BB 2548   2.601  17.475  91.359
 2549ASP     BB 2549   2.755  17.693  91.105
 2550VAL     BB 2550   2.902  17.930  90.804
 2551LYS     BB 2551   3.210  18.108  90.994
 2552GLU     BB 2552   3.573  18.255  91.100
 2553GLU     BB 2553   3.820  18.153  91.430
 2554LEU     BB 2554   3.550  18.230  91.816
 2555LEU     BB 2555   3.163  17.931  91.706
 2556ALA     BB 2556   3.392  17.585  91.658
 2557VAL     BB 2557   3.570  17.225  91.603
 2558ARG     BB 2558   3.692  16.900  91.819
 2559LYS     BB 2559   3.811  16.608  91.615
 2560LEU     BB 2560   4.124  16.330  91.405
 2561THR     BB 2561   4.164  16.497  91.054
 2562GLN     BB 2562   4.303  16.818  91.209
 2563THR     BB 2563   4.169  17.156  90.897
 2564SER     BB 2564   4.309  17.545  90.901
 2565GLY     BB 2565   4.275  17.742  90.606
 2566GLU     BB 2566   4.368  18.029  90.758
 2567THR     BB 2567   4.484  18.380  90.968
 2568THR     BB 2568   4.506  18.266  91.377
 2569HIS     BB 2569   4.849  18.079  91.452
 2570THR     BB 2570   5.079  17.753  91.662
 2571PRO     BB 2571   5.125  17.504  91.507
 2572LYS     BB 2572   5.117  17.347  91.058
 2573PRO     BB 2573   5.476  17.242  91.290
 2574ALA     BB 2574   5.617  17.316  91.605
 2575VAL     BB 2575   5.584  17.271  91.980
 2576GLY     BB 2576   5.609  17.452  92.276
 2577GLU     BB 2577   5.660  17.277  92.656
 2578GLU     BB 2578   5.631  17.666  92.748
 2579LYS     BB 2579   5.848  17.719  93.080
 2580SER     BB 2580   6.056  17.380  93.100
 2581ILE     BB 2581   6.336  17.176  93.161
 2582LYS     BB 2582   6.328  16.987  93.463
 2583ALA     BB 2583   5.918  17.035  93.636
 2584PHE     BB 2584   5.695  17.146  93.548
 2585LYS     BB 2585   5.447  17.519  93.705
 2586GLU     BB 2586   5.283  17.543  93.999
 2587THR     BB 2587   5.128  17.273  94.232
 2588PRO     BB 2588   4.985  17.098  93.906
 2589LYS     BB 2589   4.868  16.978  93.518
 2590GLN     BB 2590   4.548  16.922  93.430
 2591LYS     BB 2591   4.471  16.522  93.513
 2592LEU     BB 2592   4.781  16.306  93.637
 2593ASP     BB 2593   4.940  16.490  93.418
 2594PRO     BB 2594   5.193  16.625  93.149
 2595ALA     BB 2595   5.228  16.477  92.773
 2596ALA     BB 2596   4.936  16.199  92.719
 2597SER     BB 2597   5.140  16.022  92.478
 2598LEU     BB 2598   5.248  15.947  92.186
 2599THR     BB 2599   4.994  15.894  91.841
 2600GLY     BB 2600   4.733  16.031  91.585
 2601SER     BB 2601   4.551  15.861  91.375
 2602LYS     BB 2602   4.735  15.477  91.409
 2603ARG     BB 2603   4.599  15.235  91.668
 2604ARG     BB 2604   4.560  14.924  91.816
 2605PRO     BB 2605   4.138  14.798  91.807
 2606ARG     BB 2606   4.090  14.862  92.170
 2607THR     BB 2607   3.809  15.107  92.015
 2608PRO     BB 2608   3.678  15.240  92.347
 2609LYS     BB 2609   3.558  15.313  92.799
 2610GLU     BB 2610   3.719  15.654  92.731
 2611LYS     BB 2611   3.699  15.825  92.435
 2612ALA     BB 2612   4.049  15.765  92.341
 2613GLN     BB 2613   4.158  16.077  92.539
 2614ALA     BB 2614   4.470  15.944  92.717
 2615LEU     BB 2615   4.393  15.521  92.754
 2616GLU     BB 2616   4.292  15.135  92.802
 2617ASP     BB 2617   3.959  15.064  93.134
 2618LEU     BB 2618   4.087  15.113  93.489
 2619ALA     BB 2619   4.373  15.113  93.386
 2620GLY     BB 2620   4.649  14.776  93.477
 2621PHE     BB 2621   4.543  14.461  93.260
 2622LYS     BB 2622   4.424  14.232  93.430
 2623GLU     BB 2623   4.369  14.222  93.763
 2624LEU     BB 2624   4.077  14.100  94.001
 2625PHE     BB 2625   3.893  14.520  94.044
 2626GLN     BB 2626   3.666  14.682  94.258
 2627THR     BB 2627   3.569  15.010  94.525
 2628PRO     BB 2628   3.671  14.711  94.858
 2629GLY     BB 2629   3.958  14.781  95.116
 2630HIS     BB 2630   4.147  14.382  95.072
 2631THR     BB 2631   4.351  14.265  94.783
 2632GLU     BB 2632   4.360  13.781  94.774
 2633GLU     BB 2633   4.570  13.443  94.494
 2634SER     BB 2634   4.714  13.469  94.161
 2635THR     BB 2635   4.713  13.256  93.944
 2636THR     BB 2636   4.809  13.463  93.627
 2637ASP     BB 2637   4.505  13.256  93.379
 2638GLU     BB 2638   4.344  13.127  93.007
 2639LYS     BB 2639   4.562  12.781  93.153
 2640THR     BB 2640   4.803  12.517  93.251
 2641ILE     BB 2641  12.496  11.402  99.527
 2642PRO     BB 2642  12.834  11.206  99.675
 2643CYS     BB 2643  13.034  11.449  99.542
 2644LYS     BB 2644  12.990  11.472  99.155
 2645SER     BB 2645  13.097  11.646  98.841
 2646PRO     BB 2646  12.822  11.809  98.828
 2647GLN     BB 2647  12.473  12.123  98.916
 2648PRO     BB 2648  12.618  12.395  99.160
 2649ASP     BB 2649  12.271  12.535  99.092
 2650PRO     BB 2650  12.249  12.847  98.825
 2651VAL     BB 2651  12.184  12.839  98.416
 2652ASP     BB 2652  11.854  12.763  98.345
 2653THR     BB 2653  11.449  12.665  98.257
 2654PRO     BB 2654  11.334  12.926  98.412
 2655THR     BB 2655  11.247  13.211  98.584
 2656SER     BB 2656  11.401  13.541  98.709
 2657THR     BB 2657  11.686  13.758  98.635
 2658LYS     BB 2658  11.706  14.070  98.482
 2659GLN     BB 2659  12.054  13.925  98.240
 2660ARG     BB 2660  12.369  13.617  98.296
 2661PRO     BB 2661  12.688  13.841  98.107
 2662LYS     BB 2662  12.841  14.126  97.851
 2663THR     BB 2663  12.913  14.296  98.258
 2664SER     BB 2664  12.808  14.441  98.646
 2665LEU     BB 2665  12.680  14.760  98.939
 2666ARG     BB 2666  12.598  14.647  99.314
 2667LYS     BB 2667  12.587  14.699  99.752
 2668VAL     BB 2668  12.924  14.564  99.850
 2669ASP     BB 2669  13.044  14.136  99.735
 2670VAL     BB 2670  13.037  14.060 100.198
 2671LYS     BB 2671  13.343  13.893 100.313
 2672GLU     BB 2672  13.287  13.776 100.758
 2673GLU     BB 2673  13.611  13.789 101.005
 2674LEU     BB 2674  13.751  14.083 101.200
 2675LEU     BB 2675  13.641  14.158 101.494
 2676ALA     BB 2676  13.915  14.046 101.775
 2677VAL     BB 2677  13.951  14.113 102.094
 2678ARG     BB 2678  14.128  13.826 102.382
 2679LYS     BB 2679  14.082  13.777 102.778
 2680LEU     BB 2680  13.997  14.129 102.879
 2681THR     BB 2681  14.237  14.387 103.102
 2682GLN     BB 2682  14.107  14.716 103.122
 2683THR     BB 2683  14.288  15.101 103.223
 2684SER     BB 2684  14.564  15.268 103.429
 2685GLY     BB 2685  14.225  15.352 103.646
 2686GLU     BB 2686  14.106  15.384 103.973
 2687THR     BB 2687  13.895  15.457 104.277
 2688THR     BB 2688  13.510  15.531 104.518
 2689HIS     BB 2689  13.517  15.107 104.531
 2690THR     BB 2690  13.344  14.848 104.269
 2691PRO     BB 2691  13.421  14.752 103.906
 2692LYS     BB 2692  13.155  14.756 103.613
 2693PRO     BB 2693  12.910  14.879 103.774
 2694ALA     BB 2694  12.719  14.712 104.168
 2695VAL     BB 2695  12.703  14.314 104.213
 2696GLY     BB 2696  12.504  14.335 103.882
 2697GLU     BB 2697  12.235  14.570 103.845
 2698GLU     BB 2698  12.024  14.274 103.837
 2699LYS     BB 2699  12.056  13.929 103.911
 2700SER     BB 2700  11.786  14.053 104.260
 2701ILE     BB 2701  11.728  14.008 104.665
 2702LYS     BB 2702  11.583  14.196 105.011
 2703ALA     BB 2703  11.959  14.085 105.146
 2704PHE     BB 2704  11.899  14.199 105.585
 2705LYS     BB 2705  11.637  14.550 105.409
 2706GLU     BB 2706  11.686  14.918 105.305
 2707THR     BB 2707  11.949  15.194 105.104
 2708PRO     BB 2708  12.006  14.966 104.924
 2709LYS     BB 2709  12.187  14.688 104.866
 2710GLN     BB 2710  12.389  14.490 105.051
 2711LYS     BB 2711  12.654  14.446 105.427
 2712LEU     BB 2712  12.598  14.307 105.735
 2713ASP     BB 2713  12.822  14.200 105.978
 2714PRO     BB 2714  13.093  14.416 105.875
 2715ALA     BB 2715  13.250  14.727 106.072
 2716ALA     BB 2716  13.415  14.837 106.449
 2717SER     BB 2717  13.806  15.047 106.433
 2718LEU     BB 2718  13.664  15.295 106.726
 2719THR     BB 2719  13.590  15.098 107.046
 2720GLY     BB 2720  13.542  14.968 107.357
 2721SER     BB 2721  13.172  14.801 107.570
 2722LYS     BB 2722  12.895  15.110 107.542
 2723ARG     BB 2723  12.755  15.420 107.788
 2724ARG     BB 2724  12.971  15.410 108.095
 2725PRO     BB 2725  12.863  15.533 108.370
 2726ARG     BB 2726  12.530  15.861 108.324
 2727THR     BB 2727  12.784  16.106 108.405
 2728PRO     BB 2728  12.860  16.408 108.392
 2729LYS     BB 2729  12.539  16.612 108.466
 2730GLU     BB 2730  12.162  16.588 108.664
 2731LYS     BB 2731  12.009  16.915 108.611
 2732ALA     BB 2732  12.059  17.037 108.251
 2733GLN     BB 2733  11.844  17.255 108.019
 2734ALA     BB 2734  11.673  17.373 108.316
 2735LEU     BB 2735  11.911  17.601 108.496
 2736GLU     BB 2736  11.953  17.367 108.844
 2737ASP     BB 2737  12.027  17.599 109.156
 2738LEU     BB 2738  12.103  18.048 109.056
 2739ALA     BB 2739  12.371  18.294 109.252
 2740GLY     BB 2740  12.395  18.638 109.088
 2741PHE     BB 2741  12.272  18.893 108.837
 2742LYS     BB 2742  12.070  18.937 109.147
 2743GLU     BB 2743  11.823  19.242 109.233
 2744LEU     BB 2744  11.568  19.349 108.925
 2745PHE     BB 2745  11.480  19.682 108.909
 2746GLN     BB 2746  11.148  19.858 109.020
 2747THR     BB 2747  10.952  20.161 108.974
 2748PRO     BB 2748  10.916  20.344 109.334
 2749GLY     BB 2749  11.160  20.553 109.055
 2750HIS     BB 2750  10.954  20.887 108.814
 2751THR     BB 2751  10.692  21.045 108.641
 2752GLU     BB 2752  10.408  21.184 108.845
 2753GLU     BB 2753  10.030  21.193 108.720
 2754SER     BB 2754  10.048  20.973 109.104
 2755THR     BB 2755   9.663  21.002 109.063
 2756THR     BB 2756   9.220  21.130 109.145
 2757ASP     BB 2757   8.913  20.909 109.052
 2758GLU     BB 2758   8.868  20.737 108.685
 2759LYS     BB 2759   8.681  20.543 108.894
 2760THR     BB 2760   8.560  20.356 109.107
 2761ILE     BB 2761   8.231  20.343 109.141
 2762PRO     BB 2762   8.103  20.644 109.309
 2763CYS     BB 2763   7.763  20.675 109.163
 2764LYS     BB 2764   7.863  20.983 108.888
 2765SER     BB 2765   7.919  21.302 109.199
 2766PRO     BB 2766   7.718  21.310 109.509
 2767GLN     BB 2767   7.938  21.692 109.689
 2768PRO     BB 2768   8.221  22.063 109.768
 2769ASP     BB 2769   8.179  21.911 110.199
 2770PRO     BB 2770   7.816  22.110 110.324
 2771VAL     BB 2771   7.522  22.129 110.139
 2772ASP     BB 2772   7.637  22.305 109.976
 2773THR     BB 2773   7.963  22.537 109.916
 2774PRO     BB 2774   7.909  22.480 109.547
 2775THR     BB 2775   7.787  22.662 109.262
 2776SER     BB 2776   7.387  22.481 109.143
 2777THR     BB 2777   6.976  22.572 109.306
 2778LYS     BB 2778   7.166  22.559 109.676
 2779GLN     BB 2779   7.027  22.602 110.118
 2780ARG     BB 2780   7.119  22.488 110.486
 2781PRO     BB 2781   7.275  22.787 110.678
 2782LYS     BB 2782   7.270  23.138 111.001
 2783THR     BB 2783   7.174  23.304 111.352
 2784SER     BB 2784   7.222  23.607 111.596
 2785LEU     BB 2785   7.555  23.794 111.760
 2786ARG     BB 2786   7.771  24.211 111.675
 2787LYS     BB 2787   8.098  24.154 112.042
 2788VAL     BB 2788   8.292  23.803 112.028
 2789ASP     BB 2789   8.487  23.951 111.752
 2790VAL     BB 2790   8.688  24.139 111.448
 2791LYS     BB 2791   8.996  23.886 111.394
 2792GLU     BB 2792   9.276  23.636 111.239
 2793GLU     BB 2793   9.339  23.222 111.308
 2794LEU     BB 2794   9.403  23.184 111.780
 2795LEU     BB 2795   8.975  23.391 111.938
 2796ALA     BB 2796   8.725  23.134 111.725
 2797VAL     BB 2797   8.442  22.909 111.539
 2798ARG     BB 2798   8.233  22.562 111.594
 2799LYS     BB 2799   7.961  22.499 111.343
 2800LEU     BB 2800   7.766  22.316 110.958
 2801THR     BB 2801   7.855  22.580 110.684
 2802GLN     BB 2802   8.230  22.516 110.727
 2803THR     BB 2803   8.425  22.938 110.611
 2804SER     BB 2804   8.830  22.997 110.547
 2805GLY     BB 2805   8.934  23.286 110.366
 2806GLU     BB 2806   9.261  23.241 110.437
 2807THR     BB 2807   9.668  23.169 110.537
 2808THR     BB 2808   9.660  22.848 110.817
 2809HIS     BB 2809   9.621  22.500 110.628
 2810THR     BB 2810   9.447  22.085 110.606
 2811PRO     BB 2811   9.200  22.055 110.443
 2812LYS     BB 2812   8.954  22.285 110.106
 2813PRO     BB 2813   9.030  21.858 110.029
 2814ALA     BB 2814   9.214  21.593 110.172
 2815VAL     BB 2815   9.245  21.358 110.467
 2816GLY     BB 2816   9.484  21.225 110.681
 2817GLU     BB 2817   9.425  20.879 110.915
 2818GLU     BB 2818   9.792  20.993 111.030
 2819LYS     BB 2819   9.986  20.658 111.132
 2820SER     BB 2820   9.750  20.375 110.983
 2821ILE     BB 2821   9.671  20.070 110.826
 2822LYS     BB 2822   9.561  19.807 111.041
 2823ALA     BB 2823   9.505  19.986 111.447
 2824PHE     BB 2824   9.513  20.234 111.539
 2825LYS     BB 2825   9.806  20.444 111.848
 2826GLU     BB 2826   9.836  20.375 112.177
 2827THR     BB 2827   9.588  20.221 112.434
 2828PRO     BB 2828   9.308  20.454 112.278
 2829LYS     BB 2829   9.074  20.732 112.061
 2830GLN     BB 2830   8.896  20.977 112.208
 2831LYS     BB 2831   8.522  20.816 112.293
 2832LEU     BB 2832   8.456  20.448 112.160
 2833ASP     BB 2833   8.629  20.555 111.905
 2834PRO     BB 2834   8.779  20.614 111.546
 2835ALA     BB 2835   8.572  20.772 111.236
 2836ALA     BB 2836   8.207  20.889 111.373
 2837SER     BB 2837   8.062  20.838 111.045
 2838LEU     BB 2838   7.965  20.924 110.752
 2839THR     BB 2839   7.755  21.291 110.665
 2840GLY     BB 2840   7.737  21.681 110.661
 2841SER     BB 2841   7.473  21.868 110.617
 2842LYS     BB 2842   7.191  21.572 110.491
 2843ARG     BB 2843   6.981  21.401 110.757
 2844ARG     BB 2844   6.715  21.210 110.870
 2845PRO     BB 2845   6.456  21.444 111.138
 2846ARG     BB 2846   6.578  21.270 111.443
 2847THR     BB 2847   6.674  21.650 111.535
 2848PRO     BB 2848   6.824  21.577 111.877
 2849LYS     BB 2849   6.950  21.397 112.295
 2850GLU     BB 2850   7.302  21.469 112.161
 2851LYS     BB 2851   7.386  21.739 111.968
 2852ALA     BB 2852   7.429  21.544 111.660
 2853GLN     BB 2853   7.794  21.469 111.754
 2854ALA     BB 2854   7.817  21.098 111.666
 2855LEU     BB 2855   7.411  20.957 111.716
 2856GLU     BB 2856   7.035  20.840 111.791
 2857ASP     BB 2857   6.931  20.819 112.255
 2858LEU     BB 2858   7.097  20.528 112.435
 2859ALA     BB 2859   7.171  20.405 112.166
 2860GLY     BB 2860   6.975  20.031 112.025
 2861PHE     BB 2861   6.603  20.116 111.914
 2862LYS     BB 2862   6.390  19.994 112.104
 2863GLU     BB 2863   6.436  19.814 112.385
 2864LEU     BB 2864   6.278  19.806 112.748
 2865PHE     BB 2865   6.611  20.067 112.933
 2866GLN     BB 2866   6.729  20.144 113.254
 2867THR     BB 2867   7.056  20.166 113.539
 2868PRO     BB 2868   6.890  19.769 113.695
 2869GLY     BB 2869   7.107  19.442 113.697
 2870HIS     BB 2870   6.796  19.188 113.510
 2871THR     BB 2871   6.694  19.191 113.151
 2872GLU     BB 2872   6.252  19.000 113.105
 2873GLU     BB 2873   5.951  18.906 112.734
 2874SER     BB 2874   5.950  19.034 112.393
 2875THR     BB 2875   5.707  19.090 112.220
 2876THR     BB 2876   5.859  19.311 111.936
 2877ASP     BB 2877   5.512  19.588 111.943
 2878GLU     BB 2878   5.259  19.880 111.768
 2879LYS     BB 2879   5.047  19.506 111.705
 2880THR     BB 2880   4.908  19.180 111.597
 2881ILE     BB 2881  -4.998  17.232 110.202
 2882PRO     BB 2882  -4.967  17.241 109.786
 2883CYS     BB 2883  -4.875  17.570 109.799
 2884LYS     BB 2884  -5.151  17.788 109.967
 2885SER     BB 2885  -5.252  18.133 110.074
 2886PRO     BB 2886  -5.195  18.063 110.381
 2887GLN     BB 2887  -4.976  17.969 110.795
 2888PRO     BB 2888  -4.595  18.054 110.748
 2889ASP     BB 2889  -4.605  17.962 111.117
 2890PRO     BB 2890  -4.600  18.276 111.383
 2891VAL     BB 2891  -4.916  18.478 111.559
 2892ASP     BB 2892  -5.068  18.283 111.801
 2893THR     BB 2893  -5.259  18.041 112.095
 2894PRO     BB 2894  -4.989  18.019 112.275
 2895THR     BB 2895  -4.688  18.016 112.442
 2896SER     BB 2896  -4.355  18.208 112.456
 2897THR     BB 2897  -4.224  18.539 112.369
 2898LYS     BB 2898  -4.128  18.808 112.568
 2899GLN     BB 2899  -4.349  19.085 112.292
 2900ARG     BB 2900  -4.463  19.074 111.863
 2901PRO     BB 2901  -4.406  19.498 111.789
 2902LYS     BB 2902  -4.384  19.894 111.900
 2903THR     BB 2903  -3.961  19.784 111.807
 2904SER     BB 2904  -3.596  19.567 111.845
 2905LEU     BB 2905  -3.189  19.484 112.023
 2906ARG     BB 2906  -3.000  19.150 111.909
 2907LYS     BB 2907  -2.645  18.908 111.809
 2908VAL     BB 2908  -2.610  18.979 111.441
 2909ASP     BB 2909  -2.959  18.892 111.155
 2910VAL     BB 2910  -2.670  18.569 110.976
 2911LYS     BB 2911  -2.649  18.595 110.610
 2912GLU     BB 2912  -2.407  18.232 110.453
 2913GLU     BB 2913  -2.167  18.284 110.126
 2914LEU     BB 2914  -1.809  18.408 110.112
 2915LEU     BB 2915  -1.559  18.206 110.146
 2916ALA     BB 2916  -1.385  18.141 109.782
 2917VAL     BB 2917  -1.100  18.007 109.690
 2918ARG     BB 2918  -1.051  17.787 109.308
 2919LYS     BB 2919  -0.798  17.497 109.193
 2920LEU     BB 2920  -0.505  17.573 109.416
 2921THR     BB 2921  -0.134  17.720 109.294
 2922GLN     BB 2922   0.078  17.806 109.564
 2923THR     BB 2923   0.434  18.058 109.594
 2924SER     BB 2924   0.738  18.189 109.400
 2925GLY     BB 2925   0.901  17.901 109.644
 2926GLU     BB 2926   1.145  17.651 109.652
 2927THR     BB 2927   1.385  17.381 109.762
 2928THR     BB 2928   1.553  17.046 110.029
 2929HIS     BB 2929   1.284  16.816 109.795
 2930THR     BB 2930   0.894  16.733 109.876
 2931PRO     BB 2931   0.576  16.946 109.878
 2932LYS     BB 2932   0.322  16.964 110.181
 2933PRO     BB 2933   0.486  16.787 110.389
 2934ALA     BB 2934   0.637  16.347 110.327
 2935VAL     BB 2935   0.405  16.099 110.115
 2936GLY     BB 2936   0.145  16.189 110.386
 2937GLU     BB 2937   0.232  16.177 110.734
 2938GLU     BB 2938  -0.002  15.897 110.746
 2939LYS     BB 2939  -0.170  15.687 110.515
 2940SER     BB 2940   0.128  15.384 110.684
 2941ILE     BB 2941   0.388  15.082 110.579
 2942LYS     BB 2942   0.746  14.888 110.684
 2943ALA     BB 2943   0.828  14.973 110.287
 2944PHE     BB 2944   1.218  14.735 110.257
 2945LYS     BB 2945   1.280  14.871 110.704
 2946GLU     BB 2946   1.454  15.158 110.893
 2947THR     BB 2947   1.528  15.583 110.896
 2948PRO     BB 2948   1.253  15.603 110.787
 2949LYS     BB 2949   1.054  15.598 110.515
 2950GLN     BB 2950   1.090  15.502 110.192
 2951LYS     BB 2951   1.378  15.412 109.842
 2952LEU     BB 2952   1.505  15.119 109.717
 2953ASP     BB 2953   1.647  15.051 109.407
 2954PRO     BB 2954   1.755  15.390 109.340
 2955ALA     BB 2955   2.128  15.531 109.320
 2956ALA     BB 2956   2.504  15.462 109.130
 2957SER     BB 2957   2.689  15.817 108.938
 2958LEU     BB 2958   3.047  15.689 109.090
 2959THR     BB 2959   3.142  15.348 108.944
 2960GLY     BB 2960   3.277  15.064 108.815
 2961SER     BB 2961   3.268  14.626 108.951
 2962LYS     BB 2962   3.410  14.642 109.342
 2963ARG     BB 2963   3.775  14.577 109.539
 2964ARG     BB 2964   4.027  14.516 109.268
 2965PRO     BB 2965   4.294  14.352 109.332
 2966ARG     BB 2966   4.426  14.355 109.783
 2967THR     BB 2967   4.686  14.589 109.687
 2968PRO     BB 2968   4.887  14.803 109.791
 2969LYS     BB 2969   5.027  14.676 110.130
 2970GLU     BB 2970   5.100  14.319 110.352
 2971LYS     BB 2971   5.253  14.434 110.662
 2972ALA     BB 2972   5.077  14.744 110.800
 2973GLN     BB 2973   5.018  14.871 111.158
 2974ALA     BB 2974   5.288  14.654 111.262
 2975LEU     BB 2975   5.607  14.809 111.139
 2976GLU     BB 2976   5.715  14.501 110.873
 2977ASP     BB 2977   6.109  14.482 110.840
 2978LEU     BB 2978   6.343  14.827 111.050
 2979ALA     BB 2979   6.690  15.000 110.907
 2980GLY     BB 2980   6.800  15.296 111.123
 2981PHE     BB 2981   6.764  15.509 111.433
 2982LYS     BB 2982   6.991  15.226 111.519
 2983GLU     BB 2983   7.219  15.189 111.848
 2984LEU     BB 2984   7.024  15.279 112.201
 2985PHE     BB 2985   7.218  15.413 112.453
 2986GLN     BB 2986   7.366  15.241 112.773
 2987THR     BB 2987   7.503  15.314 113.102
 2988PRO     BB 2988   7.883  15.174 113.115
 2989GLY     BB 2989   7.852  15.599 113.121
 2990HIS     BB 2990   7.864  15.798 113.536
 2991THR     BB 2991   7.801  15.829 113.880
 2992GLU     BB 2992   8.000  15.611 114.113
 2993GLU     BB 2993   7.857  15.465 114.456
 2994SER     BB 2994   7.997  15.129 114.204
 2995THR     BB 2995   7.928  14.939 114.536
 2996THR     BB 2996   8.006  14.693 114.927
 2997ASP     BB 2997   7.746  14.448 115.081
 2998GLU     BB 2998   7.355  14.550 115.140
 2999LYS     BB 2999   7.353  14.209 115.118
 3000THR     BB 3000   7.368  13.910 115.048
 3001ILE     BB 3001   7.335  13.686 115.290
 3002PRO     BB 3002   7.638  13.669 115.498
 3003CYS     BB 3003   7.500  13.570 115.827
 3004LYS     BB 3004   7.515  13.958 115.999
 3005SER     BB 3005   7.963  13.975 116.026
 3006PRO     BB 3006   8.166  13.673 116.091
 3007GLN     BB 3007   8.583  13.901 116.064
 3008PRO     BB 3008   8.929  14.220 116.013
 3009ASP     BB 3009   9.140  13.856 115.831
 3010PRO     BB 3010   9.309  13.670 116.183
 3011VAL     BB 3011   9.141  13.615 116.483
 3012ASP     BB 3012   9.154  13.875 116.536
 3013THR     BB 3013   9.313  14.230 116.422
 3014PRO     BB 3014   8.995  14.389 116.550
 3015THR     BB 3015   8.886  14.583 116.831
 3016SER     BB 3016   8.619  14.320 117.087
 3017THR     BB 3017   8.737  14.024 117.408
 3018LYS     BB 3018   9.029  13.909 117.136
 3019GLN     BB 3019   9.362  13.584 117.130
 3020ARG     BB 3020   9.572  13.358 116.882
 3021PRO     BB 3021   9.933  13.495 116.857
 3022LYS     BB 3022  10.402  13.486 116.946
 3023THR     BB 3023  10.756  13.306 116.999
 3024SER     BB 3024  11.143  13.350 117.046
 3025LEU     BB 3025  11.437  13.551 116.831
 3026ARG     BB 3026  11.683  13.952 116.909
 3027LYS     BB 3027  11.964  13.897 116.506
 3028VAL     BB 3028  11.752  13.835 116.172
 3029ASP     BB 3029  11.676  14.195 116.183
 3030VAL     BB 3030  11.606  14.598 116.220
 3031LYS     BB 3031  11.445  14.680 115.860
 3032GLU     BB 3032  11.209  14.807 115.556
 3033GLU     BB 3033  10.997  14.582 115.265
 3034LEU     BB 3034  11.329  14.318 115.046
 3035LEU     BB 3035  11.517  14.077 115.444
 3036ALA     BB 3036  11.153  13.919 115.571
 3037VAL     BB 3037  10.825  13.741 115.733
 3038ARG     BB 3038  10.605  13.399 115.696
 3039LYS     BB 3039  10.337  13.353 115.955
 3040LEU     BB 3040   9.904  13.369 116.133
 3041THR     BB 3041   9.890  13.728 116.289
 3042GLN     BB 3042   9.936  13.892 115.946
 3043THR     BB 3043  10.159  14.303 116.052
 3044SER     BB 3044  10.211  14.614 115.785
 3045GLY     BB 3045  10.284  14.939 115.913
 3046GLU     BB 3046  10.355  15.068 115.609
 3047THR     BB 3047  10.444  15.213 115.219
 3048THR     BB 3048  10.436  14.870 114.967
 3049HIS     BB 3049  10.062  14.774 114.872
 3050THR     BB 3050   9.746  14.462 114.797
 3051PRO     BB 3051   9.569  14.396 115.026
 3052LYS     BB 3052   9.436  14.574 115.447
 3053PRO     BB 3053   9.108  14.438 115.186
 3054ALA     BB 3054   9.067  14.321 114.855
 3055VAL     BB 3055   9.133  14.037 114.614
 3056GLY     BB 3056   9.240  13.980 114.287
 3057GLU     BB 3057   9.175  13.620 114.077
 3058GLU     BB 3058   9.389  13.832 113.813
 3059LYS     BB 3059   9.274  13.708 113.450
 3060SER     BB 3060   8.942  13.505 113.533
 3061ILE     BB 3061   8.613  13.390 113.483
 3062LYS     BB 3062   8.581  13.056 113.362
 3063ALA     BB 3063   8.990  12.874 113.374
 3064PHE     BB 3064   9.222  12.955 113.470
 3065LYS     BB 3065   9.633  13.057 113.255
 3066GLU     BB 3066   9.834  12.842 113.090
 3067THR     BB 3067   9.884  12.457 113.124
 3068PRO     BB 3068   9.881  12.508 113.517
 3069LYS     BB 3069   9.869  12.645 113.917
 3070GLN     BB 3070  10.112  12.582 114.141
 3071LYS     BB 3071  10.012  12.222 114.324
 3072LEU     BB 3072   9.661  12.065 114.222
 3073ASP     BB 3073   9.571  12.379 114.222
 3074PRO     BB 3074   9.367  12.715 114.248
 3075ALA     BB 3075   9.212  12.862 114.592
 3076ALA     BB 3076   9.335  12.625 114.899
 3077SER     BB 3077   9.038  12.707 115.089
 3078LEU     BB 3078   8.864  12.870 115.302
 3079THR     BB 3079   9.011  12.993 115.690
 3080GLY     BB 3080   9.262  13.192 115.912
 3081SER     BB 3081   9.313  13.161 116.233
 3082LYS     BB 3082   8.983  12.910 116.337
 3083ARG     BB 3083   9.034  12.534 116.329
 3084ARG     BB 3084   8.951  12.206 116.401
 3085PRO     BB 3085   9.263  12.014 116.646
 3086ARG     BB 3086   9.392  11.812 116.361
 3087THR     BB 3087   9.725  12.017 116.459
 3088PRO     BB 3088   9.951  11.863 116.195
 3089LYS     BB 3089  10.160  11.591 115.869
 3090GLU     BB 3090  10.162  11.920 115.672
 3091LYS     BB 3091  10.210  12.230 115.809
 3092ALA     BB 3092   9.861  12.337 115.769
 3093GLN     BB 3093   9.935  12.458 115.412
 3094ALA     BB 3094   9.630  12.326 115.225
 3095LEU     BB 3095   9.512  11.980 115.454
 3096GLU     BB 3096   9.434  11.647 115.665
 3097ASP     BB 3097   9.746  11.296 115.590
 3098LEU     BB 3098   9.711  11.132 115.248
 3099ALA     BB 3099   9.444  11.272 115.209
 3100GLY     BB 3100   9.063  11.040 115.210
 3101PHE     BB 3101   8.982  10.930 115.582
 3102LYS     BB 3102   9.009  10.624 115.626
 3103GLU     BB 3103   9.105  10.387 115.406
 3104LEU     BB 3104   9.342  10.071 115.413
 3105PHE     BB 3105   9.701  10.298 115.231
 3106GLN     BB 3106  10.006  10.217 115.078
 3107THR     BB 3107  10.280  10.253 114.743
 3108PRO     BB 3108  10.108   9.849 114.614
 3109GLY     BB 3109   9.926   9.803 114.269
 3110HIS     BB 3110   9.574   9.594 114.438
 3111THR     BB 3111   9.297   9.749 114.633
 3112GLU     BB 3112   9.070   9.411 114.894
 3113GLU     BB 3113   8.689   9.404 115.198
 3114SER     BB 3114   8.523   9.676 115.373
 3115THR     BB 3115   8.395   9.664 115.648
 3116THR     BB 3116   8.355  10.043 115.734
 3117ASP     BB 3117   8.490   9.980 116.152
 3118GLU     BB 3118   8.516  10.089 116.562
 3119LYS     BB 3119   8.190   9.801 116.550
 3120THR     BB 3120   7.875   9.609 116.521
 3121ILE     BB 3121   9.470  26.242  86.095
 3122PRO     BB 3122   9.798  25.984  86.106
 3123CYS     BB 3123   9.757  25.945  86.442
 3124LYS     BB 3124   9.786  26.286  86.630
 3125SER     BB 3125   9.777  26.459  86.962
 3126PRO     BB 3126   9.486  26.578  86.900
 3127GLN     BB 3127   9.016  26.622  86.832
 3128PRO     BB 3128   8.847  26.290  86.959
 3129ASP     BB 3129   8.541  26.497  86.868
 3130PRO     BB 3130   8.339  26.670  87.182
 3131VAL     BB 3131   8.382  27.046  87.348
 3132ASP     BB 3132   8.254  27.290  87.139
 3133THR     BB 3133   8.101  27.591  86.879
 3134PRO     BB 3134   7.800  27.468  86.887
 3135THR     BB 3135   7.495  27.313  86.918
 3136SER     BB 3136   7.310  27.064  87.146
 3137THR     BB 3137   7.330  26.937  87.489
 3138LYS     BB 3138   7.130  26.993  87.768
 3139GLN     BB 3139   7.499  27.045  88.017
 3140ARG     BB 3140   7.917  26.897  87.992
 3141PRO     BB 3141   7.975  26.847  88.419
 3142LYS     BB 3142   7.896  26.925  88.816
 3143THR     BB 3143   7.730  26.516  88.753
 3144SER     BB 3144   7.482  26.217  88.577
 3145LEU     BB 3145   7.102  25.974  88.540
 3146ARG     BB 3146   7.069  25.725  88.229
 3147LYS     BB 3147   6.938  25.356  88.027
 3148VAL     BB 3148   7.228  25.127  88.099
 3149ASP     BB 3149   7.654  25.246  87.973
 3150VAL     BB 3150   7.620  24.879  87.684
 3151LYS     BB 3151   7.912  24.658  87.710
 3152GLU     BB 3152   7.884  24.339  87.375
 3153GLU     BB 3153   8.024  23.963  87.452
 3154LEU     BB 3154   7.844  23.671  87.614
 3155LEU     BB 3155   7.664  23.467  87.441
 3156ALA     BB 3156   7.863  23.113  87.394
 3157VAL     BB 3157   7.773  22.815  87.292
 3158ARG     BB 3158   8.047  22.541  87.077
 3159LYS     BB 3159   7.981  22.243  86.816
 3160LEU     BB 3160   7.639  22.133  86.925
 3161THR     BB 3161   7.543  21.773  87.111
 3162GLN     BB 3162   7.207  21.757  87.221
 3163THR     BB 3163   7.000  21.504  87.511
 3164SER     BB 3164   7.000  21.157  87.674
 3165GLY     BB 3165   6.688  21.133  87.406
 3166GLU     BB 3166   6.529  20.915  87.185
 3167THR     BB 3167   6.286  20.756  86.944
 3168THR     BB 3168   5.950  20.737  86.631
 3169HIS     BB 3169   6.279  20.807  86.371
 3170THR     BB 3170   6.423  21.165  86.246
 3171PRO     BB 3171   6.613  21.448  86.422
 3172LYS     BB 3172   6.505  21.829  86.414
 3173PRO     BB 3173   6.230  21.794  86.257
 3174ALA     BB 3174   6.168  21.597  85.836
 3175VAL     BB 3175   6.457  21.646  85.563
 3176GLY     BB 3176   6.383  22.020  85.625
 3177GLU     BB 3177   6.046  22.143  85.624
 3178GLU     BB 3178   6.148  22.317  85.320
 3179LYS     BB 3179   6.419  22.307  85.093
 3180SER     BB 3180   6.093  22.130  84.824
 3181ILE     BB 3181   6.016  21.830  84.553
 3182LYS     BB 3182   5.717  21.578  84.400
 3183ALA     BB 3183   6.005  21.295  84.492
 3184PHE     BB 3184   5.797  20.936  84.298
 3185LYS     BB 3185   5.401  21.148  84.441
 3186GLU     BB 3186   5.167  21.137  84.747
 3187THR     BB 3187   5.151  21.115  85.177
 3188PRO     BB 3188   5.396  21.281  85.167
 3189LYS     BB 3189   5.731  21.292  85.139
 3190GLN     BB 3190   5.972  21.073  85.046
 3191LYS     BB 3191   6.095  20.631  84.986
 3192LEU     BB 3192   6.109  20.431  84.709
 3193ASP     BB 3193   6.282  20.134  84.655
 3194PRO     BB 3194   6.299  20.038  85.003
 3195ALA     BB 3195   6.117  19.731  85.185
 3196ALA     BB 3196   6.061  19.310  85.157
 3197SER     BB 3197   6.139  19.082  85.529
 3198LEU     BB 3198   5.806  18.860  85.442
 3199THR     BB 3199   5.852  18.670  85.113
 3200GLY     BB 3200   5.864  18.461  84.844
 3201SER     BB 3201   5.728  18.506  84.409
 3202LYS     BB 3202   5.327  18.610  84.442
 3203ARG     BB 3203   4.956  18.415  84.418
 3204ARG     BB 3204   5.036  18.050  84.385
 3205PRO     BB 3205   4.824  17.852  84.251
 3206ARG     BB 3206   4.377  17.996  84.271
 3207THR     BB 3207   4.327  17.749  84.531
 3208PRO     BB 3208   4.142  17.661  84.767
 3209LYS     BB 3209   3.775  17.724  84.657
 3210GLU     BB 3210   3.528  17.757  84.312
 3211LYS     BB 3211   3.193  17.815  84.444
 3212ALA     BB 3212   3.197  18.066  84.733
 3213GLN     BB 3213   2.942  18.327  84.855
 3214ALA     BB 3214   2.692  18.143  84.669
 3215LEU     BB 3215   2.626  17.826  84.858
 3216GLU     BB 3216   2.765  17.560  84.562
 3217ASP     BB 3217   2.572  17.215  84.587
 3218LEU     BB 3218   2.291  17.171  84.956
 3219ALA     BB 3219   2.227  16.821  85.166
 3220GLY     BB 3220   2.006  16.878  85.474
 3221PHE     BB 3221   1.783  17.100  85.683
 3222LYS     BB 3222   1.567  16.936  85.426
 3223GLU     BB 3223   1.166  16.930  85.417
 3224LEU     BB 3224   0.987  17.297  85.486
 3225PHE     BB 3225   0.680  17.290  85.642
 3226GLN     BB 3226   0.321  17.333  85.489
 3227THR     BB 3227  -0.023  17.411  85.578
 3228PRO     BB 3228  -0.255  17.093  85.480
 3229GLY     BB 3229  -0.215  17.160  85.899
 3230HIS     BB 3230  -0.551  17.400  86.100
 3231THR     BB 3231  -0.799  17.648  86.126
 3232GLU     BB 3232  -1.117  17.596  85.932
 3233GLU     BB 3233  -1.331  17.893  85.773
 3234SER     BB 3234  -1.223  17.607  85.452
 3235THR     BB 3235  -1.471  17.833  85.258
 3236THR     BB 3236  -1.854  17.966  85.023
 3237ASP     BB 3237  -1.852  18.245  84.752
 3238GLU     BB 3238  -1.677  18.609  84.811
 3239LYS     BB 3239  -1.681  18.568  84.472
 3240THR     BB 3240  -1.650  18.490  84.176
 3241ILE     BB 3241  -1.846  18.633  83.951
 3242PRO     BB 3242  -2.189  18.499  83.968
 3243CYS     BB 3243  -2.391  18.789  83.856
 3244LYS     BB 3244  -2.516  18.906  84.244
 3245SER     BB 3245  -2.787  18.555  84.310
 3246PRO     BB 3246  -2.974  18.398  84.033
 3247GLN     BB 3247  -3.169  18.059  84.305
 3248PRO     BB 3248  -3.299  17.774  84.660
 3249ASP     BB 3249  -3.289  17.466  84.320
 3250PRO     BB 3250  -3.687  17.508  84.156
 3251VAL     BB 3251  -3.845  17.810  84.084
 3252ASP     BB 3252  -3.880  17.852  84.344
 3253THR     BB 3253  -3.850  17.689  84.714
 3254PRO     BB 3254  -3.768  18.036  84.837
 3255THR     BB 3255  -3.928  18.301  85.020
 3256SER     BB 3256  -4.008  18.641  84.730
 3257THR     BB 3257  -4.359  18.698  84.451
 3258LYS     BB 3258  -4.304  18.294  84.367
 3259GLN     BB 3259  -4.506  17.988  84.081
 3260ARG     BB 3260  -4.432  17.656  83.878
 3261PRO     BB 3261  -4.605  17.357  84.054
 3262LYS     BB 3262  -4.940  17.020  84.097
 3263THR     BB 3263  -5.193  16.743  83.957
 3264SER     BB 3264  -5.444  16.455  84.044
 3265LEU     BB 3265  -5.418  16.110  84.275
 3266ARG     BB 3266  -5.593  15.987  84.701
 3267LYS     BB 3267  -5.420  15.525  84.675
 3268VAL     BB 3268  -5.029  15.506  84.589
 3269ASP     BB 3269  -4.971  15.607  84.939
 3270VAL     BB 3270  -4.937  15.720  85.331
 3271LYS     BB 3271  -4.544  15.658  85.393
 3272GLU     BB 3272  -4.153  15.693  85.492
 3273GLU     BB 3273  -3.808  15.685  85.244
 3274LEU     BB 3274  -3.829  15.265  85.017
 3275LEU     BB 3275  -4.279  15.312  84.800
 3276ALA     BB 3276  -4.192  15.670  84.604
 3277VAL     BB 3277  -4.154  16.014  84.392
 3278ARG     BB 3278  -4.024  16.144  84.027
 3279LYS     BB 3279  -4.092  16.506  83.953
 3280LEU     BB 3280  -3.997  16.964  83.922
 3281THR     BB 3281  -4.095  17.094  84.278
 3282GLN     BB 3282  -3.826  16.879  84.444
 3283THR     BB 3283  -4.011  16.792  84.878
 3284SER     BB 3284  -3.799  16.626  85.192
 3285GLY     BB 3285  -3.924  16.666  85.523
 3286GLU     BB 3286  -3.703  16.449  85.658
 3287THR     BB 3287  -3.421  16.170  85.810
 3288THR     BB 3288  -3.230  16.004  85.467
 3289HIS     BB 3289  -2.950  16.251  85.330
 3290THR     BB 3290  -2.732  16.441  84.985
 3291PRO     BB 3291  -2.827  16.709  84.901
 3292LYS     BB 3292  -3.090  17.071  85.065
 3293PRO     BB 3293  -2.699  17.182  84.893
 3294ALA     BB 3294  -2.410  17.020  84.771
 3295VAL     BB 3295  -2.267  16.805  84.495
 3296GLY     BB 3296  -2.059  16.529  84.448
 3297GLU     BB 3297  -1.872  16.433  84.082
 3298GLU     BB 3298  -1.760  16.126  84.315
 3299LYS     BB 3299  -1.403  16.007  84.178
 3300SER     BB 3300  -1.299  16.309  83.940
 3301ILE     BB 3301  -1.082  16.541  83.789
 3302LYS     BB 3302  -0.987  16.470  83.453
 3303ALA     BB 3303  -1.237  16.124  83.317
 3304PHE     BB 3304  -1.440  15.994  83.424
 3305LYS     BB 3305  -1.484  15.544  83.569
 3306GLU     BB 3306  -1.474  15.267  83.376
 3307THR     BB 3307  -1.554  15.211  83.000
 3308PRO     BB 3308  -1.875  15.438  83.052
 3309LYS     BB 3309  -2.190  15.685  83.189
 3310GLN     BB 3310  -2.515  15.605  83.154
 3311LYS     BB 3311  -2.635  15.758  82.786
 3312LEU     BB 3312  -2.365  15.975  82.591
 3313ASP     BB 3313  -2.294  16.078  82.893
 3314PRO     BB 3314  -2.180  16.290  83.205
 3315ALA     BB 3315  -2.369  16.624  83.335
 3316ALA     BB 3316  -2.707  16.673  83.114
 3317SER     BB 3317  -2.694  17.032  83.164
 3318LEU     BB 3318  -2.763  17.309  83.308
 3319THR     BB 3319  -3.157  17.417  83.448
 3320GLY     BB 3320  -3.468  17.353  83.675
 3321SER     BB 3321  -3.764  17.487  83.651
 3322LYS     BB 3322  -3.683  17.796  83.366
 3323ARG     BB 3323  -3.729  17.716  82.997
 3324ARG     BB 3324  -3.764  17.796  82.662
 3325PRO     BB 3325  -4.153  17.659  82.507
 3326ARG     BB 3326  -4.002  17.376  82.319
 3327THR     BB 3327  -4.256  17.174  82.560
 3328PRO     BB 3328  -4.173  16.826  82.430
 3329LYS     BB 3329  -4.037  16.447  82.182
 3330GLU     BB 3330  -3.854  16.365  82.508
 3331LYS     BB 3331  -3.974  16.429  82.822
 3332ALA     BB 3332  -3.739  16.703  82.890
 3333GLN     BB 3333  -3.477  16.452  83.017
 3334ALA     BB 3334  -3.160  16.587  82.852
 3335LEU     BB 3335  -3.307  16.782  82.495
 3336GLU     BB 3336  -3.460  16.935  82.157
 3337ASP     BB 3337  -3.595  16.605  81.841
 3338LEU     BB 3338  -3.304  16.428  81.673
 3339ALA     BB 3339  -3.113  16.638  81.783
 3340GLY     BB 3340  -2.917  16.931  81.511
 3341PHE     BB 3341  -3.186  17.198  81.393
 3342LYS     BB 3342  -3.258  17.172  81.093
 3343GLU     BB 3343  -3.145  16.949  80.867
 3344LEU     BB 3344  -3.303  16.729  80.579
 3345PHE     BB 3345  -3.338  16.353  80.843
 3346GLN     BB 3346  -3.387  16.008  80.796
 3347THR     BB 3347  -3.260  15.598  80.860
 3348PRO     BB 3348  -3.084  15.631  80.439
 3349GLY     BB 3349  -2.700  15.583  80.372
 3350HIS     BB 3350  -2.657  15.950  80.126
 3351THR     BB 3351  -2.653  16.301  80.251
 3352GLU     BB 3352  -2.765  16.604  79.891
 3353GLU     BB 3353  -2.805  17.087  79.843
 3354SER     BB 3354  -2.840  17.347  80.096
 3355THR     BB 3355  -2.997  17.605  80.071
 3356THR     BB 3356  -3.021  17.720  80.444
 3357ASP     BB 3357  -3.446  17.838  80.398
 3358GLU     BB 3358  -3.793  18.056  80.511
 3359LYS     BB 3359  -3.620  18.292  80.189
 3360THR     BB 3360  -3.433  18.518  79.964
 3361ILE     BB 3361  28.296  12.033  83.526
 3362PRO     BB 3362  28.262  12.401  83.721
 3363CYS     BB 3363  28.118  12.536  83.443
 3364LYS     BB 3364  28.356  12.514  83.135
 3365SER     BB 3365  28.400  12.590  82.770
 3366PRO     BB 3366  28.357  12.283  82.693
 3367GLN     BB 3367  28.158  11.857  82.608
 3368PRO     BB 3368  27.768  11.907  82.609
 3369ASP     BB 3369  27.795  11.540  82.511
 3370PRO     BB 3370  27.739  11.454  82.113
 3371VAL     BB 3371  28.019  11.420  81.810
 3372ASP     BB 3372  28.202  11.128  81.842
 3373THR     BB 3373  28.431  10.771  81.884
 3374PRO     BB 3374  28.170  10.580  81.856
 3375THR     BB 3375  27.874  10.408  81.821
 3376SER     BB 3376  27.514  10.459  81.694
 3377THR     BB 3377  27.331  10.680  81.467
 3378LYS     BB 3378  27.193  10.625  81.152
 3379GLN     BB 3379  27.365  11.015  81.013
 3380ARG     BB 3380  27.477  11.396  81.211
 3381PRO     BB 3381  27.352  11.656  80.886
 3382LYS     BB 3382  27.266  11.743  80.492
 3383THR     BB 3383  26.867  11.738  80.692
 3384SER     BB 3384  26.542  11.573  80.914
 3385LEU     BB 3385  26.154  11.345  80.958
 3386ARG     BB 3386  26.021  11.272  81.328
 3387LYS     BB 3387  25.710  11.218  81.635
 3388VAL     BB 3388  25.663  11.571  81.755
 3389ASP     BB 3389  26.020  11.810  81.918
 3390VAL     BB 3390  25.786  11.793  82.324
 3391LYS     BB 3391  25.759  12.124  82.479
 3392GLU     BB 3392  25.578  12.072  82.903
 3393GLU     BB 3393  25.332  12.364  83.047
 3394LEU     BB 3394  24.958  12.406  82.997
 3395LEU     BB 3395  24.745  12.260  83.191
 3396ALA     BB 3396  24.581  12.535  83.445
 3397VAL     BB 3397  24.322  12.531  83.646
 3398ARG     BB 3398  24.307  12.759  84.026
 3399LYS     BB 3399  24.104  12.702  84.367
 3400LEU     BB 3400  23.803  12.519  84.236
 3401THR     BB 3401  23.413  12.665  84.219
 3402GLN     BB 3402  23.192  12.451  84.045
 3403THR     BB 3403  22.800  12.514  83.862
 3404SER     BB 3404  22.478  12.721  83.883
 3405GLY     BB 3405  22.364  12.358  84.040
 3406GLU     BB 3406  22.164  12.214  84.287
 3407THR     BB 3407  21.971  11.970  84.502
 3408THR     BB 3408  21.861  11.565  84.689
 3409HIS     BB 3409  22.163  11.684  84.963
 3410THR     BB 3410  22.561  11.605  84.942
 3411PRO     BB 3411  22.841  11.730  84.712
 3412LYS     BB 3412  23.090  11.492  84.515
 3413PRO     BB 3413  22.958  11.213  84.593
 3414ALA     BB 3414  22.880  11.048  85.025
 3415VAL     BB 3415  23.148  11.137  85.309
 3416GLY     BB 3416  23.391  10.962  85.064
 3417GLU     BB 3417  23.309  10.643  84.921
 3418GLU     BB 3418  23.585  10.520  85.125
 3419LYS     BB 3419  23.784  10.639  85.394
 3420SER     BB 3420  23.540  10.323  85.619
 3421ILE     BB 3421  23.332  10.253  85.967
 3422LYS     BB 3422  23.010  10.040  86.135
 3423ALA     BB 3423  22.914  10.422  86.263
 3424PHE     BB 3424  22.568  10.305  86.538
 3425LYS     BB 3425  22.486   9.970  86.216
 3426GLU     BB 3426  22.269   9.925  85.901
 3427THR     BB 3427  22.128  10.117  85.541
 3428PRO     BB 3428  22.395  10.245  85.537
 3429LYS     BB 3429  22.591  10.497  85.643
 3430GLN     BB 3430  22.569  10.733  85.885
 3431LYS     BB 3431  22.298  10.974  86.172
 3432LEU     BB 3432  22.220  10.937  86.503
 3433ASP     BB 3433  22.089  11.165  86.730
 3434PRO     BB 3434  21.928  11.375  86.483
 3435ALA     BB 3435  21.536  11.428  86.423
 3436ALA     BB 3436  21.176  11.532  86.625
 3437SER     BB 3437  20.935  11.853  86.435
 3438LEU     BB 3438  20.602  11.630  86.524
 3439THR     BB 3439  20.563  11.590  86.903
 3440GLY     BB 3440  20.476  11.559  87.230
 3441SER     BB 3441  20.556  11.234  87.544
 3442LYS     BB 3442  20.416  10.887  87.364
 3443ARG     BB 3443  20.067  10.653  87.377
 3444ARG     BB 3444  19.827  10.843  87.594
 3445PRO     BB 3445  19.590  10.687  87.743
 3446ARG     BB 3446  19.462  10.282  87.544
 3447THR     BB 3447  19.167  10.455  87.424
 3448PRO     BB 3448  18.934  10.447  87.216
 3449LYS     BB 3449  18.818  10.078  87.185
 3450GLU     BB 3450  18.804   9.710  87.398
 3451LYS     BB 3451  18.636   9.479  87.173
 3452ALA     BB 3452  18.761   9.517  86.813
 3453GLN     BB 3453  18.800   9.267  86.523
 3454ALA     BB 3454  18.570   9.052  86.700
 3455LEU     BB 3455  18.229   9.207  86.669
 3456GLU     BB 3456  18.171   9.287  87.079
 3457ASP     BB 3457  17.785   9.276  87.166
 3458LEU     BB 3458  17.499   9.234  86.799
 3459ALA     BB 3459  17.128   9.413  86.765
 3460GLY     BB 3460  16.973   9.354  86.421
 3461PHE     BB 3461  16.975   9.183  86.083
 3462LYS     BB 3462  16.797   8.957  86.320
 3463GLU     BB 3463  16.580   8.632  86.227
 3464LEU     BB 3464  16.759   8.379  85.953
 3465PHE     BB 3465  16.547   8.206  85.744
 3466GLN     BB 3466  16.430   7.831  85.761
 3467THR     BB 3467  16.285   7.565  85.560
 3468PRO     BB 3468  15.933   7.457  85.728
 3469GLY     BB 3469  15.895   7.654  85.353
 3470HIS     BB 3470  15.853   7.382  84.984
 3471THR     BB 3471  15.911   7.100  84.783
 3472GLU     BB 3472  15.751   6.776  84.889
 3473GLU     BB 3473  15.918   6.418  84.832
 3474SER     BB 3474  15.833   6.469  85.264
 3475THR     BB 3475  15.933   6.095  85.260
 3476THR     BB 3476  15.898   5.628  85.299
 3477ASP     BB 3477  16.196   5.399  85.401
 3478GLU     BB 3478  16.565   5.427  85.230
 3479LYS     BB 3479  16.622   5.286  85.535
 3480THR     BB 3480  16.655   5.206  85.830
 3481ILE     BB 3481  16.725   4.891  85.905
 3482PRO     BB 3482  16.430   4.675  85.863
 3483CYS     BB 3483  16.584   4.350  85.772
 3484LYS     BB 3484  16.506   4.381  85.355
 3485SER     BB 3485  16.062   4.328  85.391
 3486PRO     BB 3486  15.911   4.113  85.650
 3487GLN     BB 3487  15.462   4.210  85.524
 3488PRO     BB 3488  15.069   4.376  85.320
 3489ASP     BB 3489  14.919   4.348  85.753
 3490PRO     BB 3490  14.784   3.937  85.769
 3491VAL     BB 3491  14.960   3.662  85.650
 3492ASP     BB 3492  14.906   3.736  85.401
 3493THR     BB 3493  14.691   3.991  85.170
 3494PRO     BB 3494  14.979   3.979  84.927
 3495THR     BB 3495  15.056   3.832  84.608
 3496SER     BB 3496  15.364   3.504  84.677
 3497THR     BB 3497  15.297   3.074  84.797
 3498LYS     BB 3498  15.026   3.235  85.068
 3499GLN     BB 3499  14.750   3.061  85.399
 3500ARG     BB 3500  14.578   3.156  85.743
 3501PRO     BB 3501  14.199   3.212  85.687
 3502LYS     BB 3502  13.739   3.092  85.718
 3503THR     BB 3503  13.418   2.932  85.898
 3504SER     BB 3504  13.031   2.880  85.892
 3505LEU     BB 3505  12.706   3.139  85.861
 3506ARG     BB 3506  12.399   3.239  85.511
 3507LYS     BB 3507  12.129   3.544  85.790
 3508VAL     BB 3508  12.347   3.826  85.974
 3509ASP     BB 3509  12.364   3.992  85.645
 3510VAL     BB 3510  12.367   4.154  85.269
 3511LYS     BB 3511  12.511   4.522  85.347
 3512GLU     BB 3512  12.722   4.868  85.349
 3513GLU     BB 3513  12.967   5.036  85.653
 3514LEU     BB 3514  12.680   5.077  86.033
 3515LEU     BB 3515  12.536   4.599  86.078
 3516ALA     BB 3516  12.922   4.442  86.104
 3517VAL     BB 3517  13.275   4.244  86.135
 3518ARG     BB 3518  13.547   4.133  86.418
 3519LYS     BB 3519  13.820   3.905  86.297
 3520LEU     BB 3520  14.245   3.792  86.137
 3521THR     BB 3521  14.202   3.825  85.750
 3522GLN     BB 3522  14.128   4.199  85.778
 3523THR     BB 3523  13.842   4.281  85.402
 3524SER     BB 3524  13.739   4.658  85.266
 3525GLY     BB 3525  13.615   4.693  84.934
 3526GLU     BB 3526  13.522   5.014  84.977
 3527THR     BB 3527  13.410   5.418  85.050
 3528THR     BB 3528  13.471   5.478  85.467
 3529HIS     BB 3529  13.856   5.547  85.543
 3530THR     BB 3530  14.218   5.492  85.805
 3531PRO     BB 3531  14.404   5.274  85.728
 3532LYS     BB 3532  14.509   4.999  85.354
 3533PRO     BB 3533  14.853   5.192  85.551
 3534ALA     BB 3534  14.911   5.430  85.804
 3535VAL     BB 3535  14.890   5.503  86.175
 3536GLY     BB 3536  14.793   5.755  86.395
 3537GLU     BB 3537  14.915   5.776  86.798
 3538GLU     BB 3538  14.667   6.090  86.771
 3539LYS     BB 3539  14.800   6.360  87.035
 3540SER     BB 3540  15.161   6.219  87.125
 3541ILE     BB 3541  15.504   6.236  87.203
 3542LYS     BB 3542  15.588   6.187  87.546
 3543ALA     BB 3543  15.214   6.057  87.755
 3544PHE     BB 3544  14.973   5.992  87.672
 3545LYS     BB 3545  14.550   6.196  87.744
 3546GLU     BB 3546  14.386   6.223  88.037
 3547THR     BB 3547  14.399   6.009  88.362
 3548PRO     BB 3548  14.395   5.687  88.130
 3549LYS     BB 3549  14.387   5.402  87.818
 3550GLN     BB 3550  14.159   5.155  87.800
 3551LYS     BB 3551  14.316   4.833  88.011
 3552LEU     BB 3552  14.687   4.878  88.146
 3553ASP     BB 3553  14.726   5.032  87.861
 3554PRO     BB 3554  14.872   5.185  87.529
 3555ALA     BB 3555  15.004   4.964  87.216
 3556ALA     BB 3556  14.922   4.572  87.292
 3557SER     BB 3557  15.202   4.468  87.089
 3558LEU     BB 3558  15.348   4.372  86.821
 3559THR     BB 3559  15.186   4.077  86.550
 3560GLY     BB 3560  14.906   3.954  86.306
 3561SER     BB 3561  14.863   3.654  86.188
 3562LYS     BB 3562  15.229   3.471  86.309
 3563ARG     BB 3563  15.240   3.297  86.646
 3564ARG     BB 3564  15.376   3.086  86.885
 3565PRO     BB 3565  15.100   2.756  86.978
 3566ARG     BB 3566  15.004   2.900  87.307
 3567THR     BB 3567  14.643   2.883  87.130
 3568PRO     BB 3568  14.443   3.025  87.421
 3569LYS     BB 3569  14.280   3.167  87.842
 3570GLU     BB 3570  14.224   3.495  87.650
 3571LYS     BB 3571  14.126   3.516  87.323
 3572ALA     BB 3572  14.454   3.629  87.201
 3573GLN     BB 3573  14.359   3.995  87.276
 3574ALA     BB 3574  14.681   4.122  87.437
 3575LEU     BB 3575  14.854   3.767  87.612
 3576GLU     BB 3576  14.986   3.432  87.789
 3577ASP     BB 3577  14.735   3.306  88.173
 3578LEU     BB 3578  14.794   3.533  88.474
 3579ALA     BB 3579  15.035   3.654  88.333
 3580GLY     BB 3580  15.448   3.576  88.480
 3581PHE     BB 3581  15.549   3.204  88.387
 3582LYS     BB 3582  15.571   3.019  88.635
 3583GLU     BB 3583  15.514   3.093  88.959
 3584LEU     BB 3584  15.331   2.919  89.264
 3585PHE     BB 3585  14.940   3.157  89.204
 3586GLN     BB 3586  14.650   3.228  89.390
 3587THR     BB 3587  14.373   3.517  89.557
 3588PRO     BB 3588  14.608   3.454  89.945
 3589GLY     BB 3589  14.793   3.750  90.124
 3590HIS     BB 3590  15.175   3.533  90.175
 3591THR     BB 3591  15.424   3.457  89.908
 3592GLU     BB 3592  15.704   3.087  90.046
 3593GLU     BB 3593  16.083   2.848  89.853
 3594SER     BB 3594  16.203   2.835  89.510
 3595THR     BB 3595  16.333   2.598  89.371
 3596THR     BB 3596  16.311   2.704  88.996
 3597ASP     BB 3597  16.190   2.296  88.870
 3598GLU     BB 3598  16.149   1.985  88.584
 3599LYS     BB 3599  16.517   1.887  88.794
 3600THR     BB 3600  16.859   1.848  88.930
 3601ILE     BB 3601   3.638   2.126  91.948
 3602PRO     BB 3602   3.453   1.961  92.284
 3603CYS     BB 3603   3.754   1.837  92.389
 3604LYS     BB 3604   3.907   1.593  92.126
 3605SER     BB 3605   4.195   1.368  92.041
 3606PRO     BB 3606   4.310   1.582  91.833
 3607GLN     BB 3607   4.518   1.966  91.641
 3608PRO     BB 3608   4.704   2.157  91.931
 3609ASP     BB 3609   4.807   2.364  91.629
 3610PRO     BB 3610   5.187   2.299  91.486
 3611VAL     BB 3611   5.316   2.041  91.189
 3612ASP     BB 3612   5.224   2.157  90.876
 3613THR     BB 3613   5.106   2.295  90.491
 3614PRO     BB 3614   5.276   2.571  90.520
 3615THR     BB 3615   5.466   2.851  90.584
 3616SER     BB 3616   5.748   2.972  90.816
 3617THR     BB 3617   6.015   2.831  91.022
 3618LYS     BB 3618   6.361   2.824  90.980
 3619GLN     BB 3619   6.363   2.392  91.097
 3620ARG     BB 3620   6.103   2.133  91.348
 3621PRO     BB 3621   6.424   1.892  91.513
 3622LYS     BB 3622   6.800   1.723  91.512
 3623THR     BB 3623   6.823   2.036  91.830
 3624SER     BB 3624   6.803   2.430  91.994
 3625LEU     BB 3625   6.975   2.834  92.101
 3626ARG     BB 3626   6.725   3.110  92.248
 3627LYS     BB 3627   6.615   3.451  92.505
 3628VAL     BB 3628   6.504   3.273  92.818
 3629ASP     BB 3629   6.167   2.961  92.799
 3630VAL     BB 3630   5.931   3.270  93.061
 3631LYS     BB 3631   5.780   3.111  93.356
 3632GLU     BB 3632   5.505   3.420  93.564
 3633GLU     BB 3633   5.476   3.412  93.971
 3634LEU     BB 3634   5.698   3.579  94.230
 3635LEU     BB 3635   5.647   3.882  94.325
 3636ALA     BB 3636   5.482   3.882  94.699
 3637VAL     BB 3637   5.435   4.115  94.926
 3638ARG     BB 3638   5.093   4.112  95.208
 3639LYS     BB 3639   4.901   4.405  95.403
 3640LEU     BB 3640   5.178   4.657  95.433
 3641THR     BB 3641   5.371   4.772  95.784
 3642GLN     BB 3642   5.648   4.984  95.728
 3643THR     BB 3643   5.994   5.092  95.973
 3644SER     BB 3644   6.115   5.139  96.334
 3645GLY     BB 3645   6.066   5.526  96.202
 3646GLU     BB 3646   5.962   5.843  96.306
 3647THR     BB 3647   5.891   6.213  96.327
 3648THR     BB 3648   5.818   6.640  96.173
 3649HIS     BB 3649   5.422   6.489  96.141
 3650THR     BB 3650   5.252   6.307  95.819
 3651PRO     BB 3651   5.304   5.965  95.654
 3652LYS     BB 3652   5.374   5.912  95.268
 3653PRO     BB 3653   5.395   6.218  95.183
 3654ALA     BB 3654   5.073   6.553  95.248
 3655VAL     BB 3655   4.687   6.447  95.220
 3656GLY     BB 3656   4.796   6.335  94.866
 3657GLU     BB 3657   4.988   6.552  94.655
 3658GLU     BB 3658   4.686   6.562  94.450
 3659LYS     BB 3659   4.346   6.469  94.483
 3660SER     BB 3660   4.298   6.925  94.490
 3661ILE     BB 3661   4.103   7.234  94.681
 3662LYS     BB 3662   4.133   7.637  94.793
 3663ALA     BB 3663   4.037   7.471  95.160
 3664PHE     BB 3664   3.977   7.864  95.387
 3665LYS     BB 3665   4.326   8.022  95.111
 3666GLU     BB 3666   4.709   8.054  95.127
 3667THR     BB 3667   5.074   7.857  95.246
 3668PRO     BB 3668   4.935   7.610  95.159
 3669LYS     BB 3669   4.726   7.358  95.238
 3670GLN     BB 3670   4.506   7.299  95.489
 3671LYS     BB 3671   4.369   7.397  95.919
 3672LEU     BB 3672   4.123   7.601  96.043
 3673ASP     BB 3673   3.969   7.604  96.356
 3674PRO     BB 3674   4.245   7.449  96.533
 3675ALA     BB 3675   4.484   7.613  96.808
 3676ALA     BB 3676   4.476   7.828  97.176
 3677SER     BB 3677   4.731   7.663  97.500
 3678LEU     BB 3678   4.835   8.049  97.589
 3679THR     BB 3679   4.529   8.251  97.700
 3680GLY     BB 3680   4.291   8.454  97.833
 3681SER     BB 3681   4.008   8.764  97.648
 3682LYS     BB 3682   4.263   9.021  97.444
 3683ARG     BB 3683   4.442   9.394  97.513
 3684ARG     BB 3684   4.355   9.484  97.867
 3685PRO     BB 3685   4.354   9.790  97.958
 3686ARG     BB 3686   4.626  10.075  97.700
 3687THR     BB 3687   4.859  10.074  97.977
 3688PRO     BB 3688   5.154  10.131  98.062
 3689LYS     BB 3689   5.270  10.449  97.872
 3690GLU     BB 3690   5.123  10.805  97.688
 3691LYS     BB 3691   5.422  10.977  97.570
 3692ALA     BB 3692   5.670  10.735  97.408
 3693GLN     BB 3693   5.923  10.775  97.122
 3694ALA     BB 3694   5.902  11.132  97.176
 3695LEU     BB 3695   6.082  11.206  97.496
 3696GLU     BB 3696   5.748  11.345  97.713
 3697ASP     BB 3697   5.862  11.611  97.983
 3698LEU     BB 3698   6.323  11.660  98.031
 3699ALA     BB 3699   6.519  11.734  98.388
 3700GLY     BB 3700   6.899  11.729  98.345
 3701PHE     BB 3701   7.205  11.715  98.125
 3702LYS     BB 3702   7.106  12.073  98.154
 3703GLU     BB 3703   7.322  12.393  98.042
 3704LEU     BB 3704   7.494  12.361  97.667
 3705PHE     BB 3705   7.795  12.524  97.623
 3706GLN     BB 3706   7.869  12.865  97.444
 3707THR     BB 3707   8.138  13.059  97.293
 3708PRO     BB 3708   8.174  13.407  97.498
 3709GLY     BB 3709   8.501  13.139  97.548
 3710HIS     BB 3710   8.865  13.211  97.277
 3711THR     BB 3711   9.035  13.299  96.982
 3712GLU     BB 3712   9.050  13.664  96.892
 3713GLU     BB 3713   9.049  13.801  96.518
 3714SER     BB 3714   8.711  13.984  96.738
 3715THR     BB 3715   8.698  14.192  96.410
 3716THR     BB 3716   8.722  14.560  96.120
 3717ASP     BB 3717   8.508  14.592  95.798
 3718GLU     BB 3718   8.474  14.291  95.524
 3719LYS     BB 3719   8.193  14.480  95.480
 3720THR     BB 3720   7.928  14.635  95.491
 3721ILE     BB 3721   7.856  14.848  95.248
 3722PRO     BB 3722   8.056  15.157  95.278
 3723CYS     BB 3723   8.088  15.263  94.925
 3724LYS     BB 3724   8.484  15.120  94.873
 3725SER     BB 3725   8.675  15.428  95.136
 3726PRO     BB 3726   8.544  15.773  95.163
 3727GLN     BB 3727   8.864  15.913  95.486
 3728PRO     BB 3728   9.219  15.940  95.798
 3729ASP     BB 3729   8.919  16.219  96.005
 3730PRO     BB 3730   9.006  16.596  95.813
 3731VAL     BB 3731   9.047  16.644  95.470
 3732ASP     BB 3732   9.284  16.523  95.483
 3733THR     BB 3733   9.567  16.374  95.732
 3734PRO     BB 3734   9.638  16.119  95.462
 3735THR     BB 3735   9.890  16.053  95.215
 3736SER     BB 3736   9.708  16.136  94.806
 3737THR     BB 3737   9.675  16.529  94.587
 3738LYS     BB 3738   9.558  16.679  94.957
 3739GLN     BB 3739   9.421  17.094  95.115
 3740ARG     BB 3740   9.198  17.262  95.395
 3741PRO     BB 3741   9.427  17.418  95.665
 3742LYS     BB 3742   9.636  17.783  95.892
 3743THR     BB 3743   9.650  18.154  96.043
 3744SER     BB 3744   9.850  18.412  96.259
 3745LEU     BB 3745  10.012  18.403  96.642
 3746ARG     BB 3746  10.458  18.370  96.807
 3747LYS     BB 3747  10.321  18.419  97.280
 3748VAL     BB 3748  10.031  18.165  97.388
 3749ASP     BB 3749  10.293  17.906  97.395
 3750VAL     BB 3750  10.604  17.639  97.393
 3751LYS     BB 3751  10.434  17.325  97.579
 3752GLU     BB 3752  10.299  16.957  97.682
 3753GLU     BB 3753   9.901  16.817  97.730
 3754LEU     BB 3754   9.707  17.104  98.058
 3755LEU     BB 3755   9.780  17.546  97.834
 3756ALA     BB 3756   9.583  17.445  97.480
 3757VAL     BB 3757   9.401  17.395  97.121
 3758ARG     BB 3758   9.031  17.430  96.951
 3759LYS     BB 3759   9.023  17.386  96.577
 3760LEU     BB 3760   8.963  17.158  96.173
 3761THR     BB 3761   9.318  17.005  96.109
 3762GLN     BB 3762   9.297  16.792  96.426
 3763THR     BB 3763   9.756  16.749  96.557
 3764SER     BB 3764   9.891  16.487  96.847
 3765GLY     BB 3765  10.237  16.401  96.852
 3766GLU     BB 3766  10.217  16.243  97.150
 3767THR     BB 3767  10.174  16.049  97.526
 3768THR     BB 3768   9.777  16.136  97.652
 3769HIS     BB 3769   9.517  15.895  97.471
 3770THR     BB 3770   9.117  15.829  97.275
 3771PRO     BB 3771   9.111  15.846  96.979
 3772LYS     BB 3772   9.409  15.833  96.607
 3773PRO     BB 3773   9.053  15.575  96.575
 3774ALA     BB 3774   8.784  15.472  96.779
 3775VAL     BB 3775   8.466  15.579  96.954
 3776GLY     BB 3776   8.301  15.543  97.258
 3777GLU     BB 3777   7.889  15.619  97.313
 3778GLU     BB 3778   8.007  15.527  97.685
 3779LYS     BB 3779   7.689  15.363  97.865
 3780SER     BB 3780   7.447  15.290  97.559
 3781ILE     BB 3781   7.210  15.111  97.369
 3782LYS     BB 3782   6.875  15.234  97.382
 3783ALA     BB 3783   6.888  15.625  97.599
 3784PHE     BB 3784   7.084  15.778  97.687
 3785LYS     BB 3785   7.211  15.905  98.127
 3786GLU     BB 3786   7.034  16.098  98.340
 3787THR     BB 3787   6.765  16.371  98.280
 3788PRO     BB 3788   6.995  16.511  97.989
 3789LYS     BB 3789   7.295  16.596  97.703
 3790GLN     BB 3790   7.444  16.896  97.675
 3791LYS     BB 3791   7.212  17.118  97.411
 3792LEU     BB 3792   6.909  16.926  97.240
 3793ASP     BB 3793   7.124  16.680  97.237
 3794PRO     BB 3794   7.327  16.355  97.148
 3795ALA     BB 3795   7.554  16.312  96.815
 3796ALA     BB 3796   7.562  16.669  96.619
 3797SER     BB 3797   7.610  16.500  96.303
 3798LEU     BB 3798   7.780  16.378  96.060
 3799THR     BB 3799   8.120  16.575  95.880
 3800GLY     BB 3800   8.479  16.727  95.905
 3801SER     BB 3801   8.629  16.919  95.689
 3802LYS     BB 3802   8.361  16.886  95.358
 3803ARG     BB 3803   8.078  17.137  95.331
 3804ARG     BB 3804   7.822  17.304  95.167
 3805PRO     BB 3805   7.906  17.736  95.145
 3806ARG     BB 3806   7.654  17.819  95.406
 3807THR     BB 3807   7.986  17.970  95.578
 3808PRO     BB 3808   7.819  18.100  95.894
 3809LYS     BB 3809   7.521  18.260  96.224
 3810GLU     BB 3810   7.686  17.983  96.432
 3811LYS     BB 3811   8.016  17.894  96.413
 3812ALA     BB 3812   7.952  17.575  96.242
 3813GLN     BB 3813   7.901  17.400  96.580
 3814ALA     BB 3814   7.593  17.187  96.506
 3815LEU     BB 3815   7.388  17.409  96.198
 3816GLU     BB 3816   7.199  17.642  95.932
 3817ASP     BB 3817   6.999  18.029  96.123
 3818LEU     BB 3818   6.690  17.953  96.332
 3819ALA     BB 3819   6.683  17.671  96.217
 3820GLY     BB 3820   6.360  17.547  95.937
 3821PHE     BB 3821   6.424  17.718  95.584
 3822LYS     BB 3822   6.214  17.934  95.515
 3823GLU     BB 3823   5.954  18.044  95.701
 3824LEU     BB 3824   5.795  18.394  95.790
 3825PHE     BB 3825   6.018  18.427  96.193
 3826GLN     BB 3826   5.991  18.617  96.488
 3827THR     BB 3827   5.957  18.638  96.920
 3828PRO     BB 3828   5.511  18.701  96.838
 3829GLY     BB 3829   5.239  18.454  96.977
 3830HIS     BB 3830   5.027  18.409  96.591
 3831THR     BB 3831   5.143  18.213  96.296
 3832GLU     BB 3832   4.919  18.369  95.897
 3833GLU     BB 3833   4.922  18.245  95.426
 3834SER     BB 3834   5.161  18.048  95.235
 3835THR     BB 3835   5.239  18.087  94.945
 3836THR     BB 3836   5.566  17.875  94.920
 3837ASP     BB 3837   5.770  18.186  94.678
 3838GLU     BB 3838   6.066  18.317  94.403
 3839LYS     BB 3839   5.712  18.259  94.157
 3840THR     BB 3840   5.430  18.143  93.947
 3841ILE     BB 3841  16.698  20.659 100.059
 3842PRO     BB 3842  17.051  20.866  99.979
 3843CYS     BB 3843  17.201  20.714 100.245
 3844LYS     BB 3844  17.014  20.793 100.579
 3845SER     BB 3845  17.004  20.738 100.949
 3846PRO     BB 3846  16.758  20.536 100.920
 3847GLN     BB 3847  16.493  20.149 100.828
 3848PRO     BB 3848  16.741  19.852 100.754
 3849ASP     BB 3849  16.405  19.673 100.743
 3850PRO     BB 3850  16.306  19.451 101.074
 3851VAL     BB 3851  16.087  19.560 101.408
 3852ASP     BB 3852  15.751  19.588 101.333
 3853THR     BB 3853  15.337  19.628 101.240
 3854PRO     BB 3854  15.311  19.316 101.151
 3855THR     BB 3855  15.317  18.983 101.065
 3856SER     BB 3856  15.531  18.667 101.117
 3857THR     BB 3857  15.781  18.540 101.352
 3858LYS     BB 3858  15.763  18.293 101.597
 3859GLN     BB 3859  15.980  18.564 101.881
 3860ARG     BB 3860  16.269  18.899 101.835
 3861PRO     BB 3861  16.506  18.803 102.185
 3862LYS     BB 3862  16.570  18.636 102.557
 3863THR     BB 3863  16.804  18.375 102.281
 3864SER     BB 3864  16.868  18.110 101.953
 3865LEU     BB 3865  16.886  17.703 101.757
 3866ARG     BB 3866  16.947  17.688 101.362
 3867LYS     BB 3867  17.108  17.514 100.990
 3868VAL     BB 3868  17.446  17.678 100.974
 3869ASP     BB 3869  17.482  18.136 100.974
 3870VAL     BB 3870  17.647  18.076 100.539
 3871LYS     BB 3871  17.961  18.259 100.487
 3872GLU     BB 3872  18.072  18.233 100.038
 3873GLU     BB 3873  18.467  18.213  99.935
 3874LEU     BB 3874  18.691  17.909  99.910
 3875LEU     BB 3875  18.708  17.734  99.639
 3876ALA     BB 3876  19.061  17.813  99.447
 3877VAL     BB 3877  19.221  17.668  99.201
 3878ARG     BB 3878  19.474  17.890  98.913
 3879LYS     BB 3879  19.581  17.816  98.533
 3880LEU     BB 3880  19.567  17.440  98.533
 3881THR     BB 3881  19.892  17.181  98.505
 3882GLN     BB 3882  19.805  16.842  98.552
 3883THR     BB 3883  20.038  16.486  98.653
 3884SER     BB 3884  20.384  16.324  98.622
 3885GLY     BB 3885  20.162  16.119  98.343
 3886GLU     BB 3886  20.180  15.974  98.026
 3887THR     BB 3887  20.108  15.779  97.711
 3888THR     BB 3888  19.852  15.568  97.393
 3889HIS     BB 3889  19.832  15.964  97.242
 3890THR     BB 3890  19.553  16.248  97.328
 3891PRO     BB 3891  19.478  16.455  97.641
 3892LYS     BB 3892  19.120  16.483  97.809
 3893PRO     BB 3893  18.967  16.274  97.625
 3894ALA     BB 3894  18.930  16.283  97.158
 3895VAL     BB 3895  18.903  16.642  96.980
 3896GLY     BB 3896  18.594  16.677  97.210
 3897GLU     BB 3897  18.350  16.415  97.230
 3898GLU     BB 3898  18.130  16.655  97.066
 3899LYS     BB 3899  18.163  16.965  96.896
 3900SER     BB 3900  18.058  16.698  96.540
 3901ILE     BB 3901  18.157  16.615  96.148
 3902LYS     BB 3902  18.171  16.313  95.857
 3903ALA     BB 3903  18.561  16.452  95.831
 3904PHE     BB 3904  18.683  16.209  95.462
 3905LYS     BB 3905  18.400  15.879  95.644
 3906GLU     BB 3906  18.432  15.572  95.874
 3907THR     BB 3907  18.616  15.419  96.233
 3908PRO     BB 3908  18.583  15.695  96.334
 3909LYS     BB 3909  18.706  16.008  96.355
 3910GLN     BB 3910  18.949  16.181  96.195
 3911LYS     BB 3911  19.335  16.167  95.940
 3912LEU     BB 3912  19.391  16.200  95.604
 3913ASP     BB 3913  19.683  16.276  95.431
 3914PRO     BB 3914  19.909  16.154  95.686
 3915ALA     BB 3915  20.152  15.836  95.670
 3916ALA     BB 3916  20.456  15.658  95.432
 3917SER     BB 3917  20.825  15.541  95.649
 3918LEU     BB 3918  20.826  15.197  95.426
 3919THR     BB 3919  20.867  15.278  95.053
 3920GLY     BB 3920  20.932  15.304  94.720
 3921SER     BB 3921  20.661  15.330  94.351
 3922LYS     BB 3922  20.418  14.994  94.384
 3923ARG     BB 3923  20.407  14.606  94.224
 3924ARG     BB 3924  20.723  14.571  94.024
 3925PRO     BB 3925  20.739  14.357  93.787
 3926ARG     BB 3926  20.438  13.998  93.823
 3927THR     BB 3927  20.721  13.794  93.919
 3928PRO     BB 3928  20.808  13.527  94.058
 3929LYS     BB 3929  20.556  13.253  93.951
 3930GLU     BB 3930  20.283  13.147  93.640
 3931LYS     BB 3931  20.146  12.826  93.744
 3932ALA     BB 3932  20.062  12.822  94.117
 3933GLN     BB 3933  19.791  12.640  94.321
 3934ALA     BB 3934  19.757  12.414  94.041
 3935LEU     BB 3935  20.062  12.194  94.039
 3936GLU     BB 3936  20.217  12.324  93.669
 3937ASP     BB 3937  20.423  12.032  93.498
 3938LEU     BB 3938  20.487  11.653  93.762
 3939ALA     BB 3939  20.827  11.419  93.763
 3940GLY     BB 3940  20.811  11.146  94.030
 3941PHE     BB 3941  20.619  10.953  94.293
 3942LYS     BB 3942  20.556  10.786  93.966
 3943GLU     BB 3943  20.385  10.427  93.908
 3944LEU     BB 3944  20.040  10.364  94.127
 3945PHE     BB 3945  19.977  10.039  94.223
 3946GLN     BB 3946  19.726   9.778  94.070
 3947THR     BB 3947  19.551   9.468  94.145
 3948PRO     BB 3948  19.669   9.188  93.877
 3949GLY     BB 3949  19.802   9.117  94.275
 3950HIS     BB 3950  19.544   8.832  94.527
 3951THR     BB 3951  19.248   8.681  94.643
 3952GLU     BB 3952  19.075   8.439  94.413
 3953GLU     BB 3953  18.680   8.392  94.397
 3954SER     BB 3954  18.828   8.495  93.993
 3955THR     BB 3955  18.460   8.405  93.908
 3956THR     BB 3956  18.093   8.177  93.726
 3957ASP     BB 3957  17.759   8.351  93.630
 3958GLU     BB 3958  17.564   8.607  93.880
 3959LYS     BB 3959  17.459   8.695  93.568
 3960THR     BB 3960  17.415   8.787  93.278
 3961ILE     BB 3961  17.124   8.727  93.131
 3962PRO     BB 3962  17.093   8.372  93.039
 3963CYS     BB 3963  16.727   8.318  93.063
 3964LYS     BB 3964  16.735   8.125  93.441
 3965SER     BB 3965  16.929   7.749  93.292
 3966PRO     BB 3966  16.864   7.616  92.954
 3967GLN     BB 3967  17.164   7.248  92.998
 3968PRO     BB 3968  17.482   6.932  93.149
 3969ASP     BB 3969  17.598   6.945  92.705
 3970PRO     BB 3970  17.327   6.653  92.537
 3971VAL     BB 3971  16.986   6.630  92.606
 3972ASP     BB 3972  17.042   6.533  92.847
 3973THR     BB 3973  17.337   6.394  93.088
 3974PRO     BB 3974  17.141   6.542  93.376
 3975THR     BB 3975  16.932   6.427  93.645
 3976SER     BB 3976  16.505   6.554  93.553
 3977THR     BB 3977  16.196   6.344  93.300
 3978LYS     BB 3978  16.512   6.289  93.035
 3979GLN     BB 3979  16.557   6.097  92.613
 3980ARG     BB 3980  16.775   6.118  92.284
 3981PRO     BB 3981  17.014   5.813  92.268
 3982LYS     BB 3982  17.160   5.392  92.099
 3983THR     BB 3983  17.219   5.118  91.812
 3984SER     BB 3984  17.379   4.774  91.716
 3985LEU     BB 3985  17.762   4.615  91.748
 3986ARG     BB 3986  17.958   4.289  92.034
 3987LYS     BB 3987  18.396   4.302  91.804
 3988VAL     BB 3988  18.544   4.673  91.766
 3989ASP     BB 3989  18.628   4.650  92.124
 3990VAL     BB 3990  18.710   4.597  92.522
 3991LYS     BB 3991  18.954   4.910  92.591
 3992GLU     BB 3992  19.133   5.241  92.739
 3993GLU     BB 3993  19.188   5.623  92.562
 3994LEU     BB 3994  19.426   5.538  92.156
 3995LEU     BB 3995  19.108   5.217  91.941
 3996ALA     BB 3996  18.777   5.471  91.957
 3997VAL     BB 3997  18.429   5.680  91.949
 3998ARG     BB 3998  18.232   5.951  91.714
 3999LYS     BB 3999  17.880   6.029  91.821
 4000LEU     BB 4000  17.540   6.271  92.031
 4001THR     BB 4001  17.536   6.117  92.391
 4002GLN     BB 4002  17.892   6.237  92.459
 4003THR     BB 4003  18.059   5.911  92.769
 4004SER     BB 4004  18.410   5.951  92.982
 4005GLY     BB 4005  18.458   5.751  93.273
 4006GLU     BB 4006  18.782   5.837  93.308
 4007THR     BB 4007  19.190   5.953  93.334
 4008THR     BB 4008  19.267   6.175  92.979
 4009HIS     BB 4009  19.134   6.548  93.016
 4010THR     BB 4010  18.934   6.910  92.838
 4011PRO     BB 4011  18.642   6.937  92.886
 4012LYS     BB 4012  18.303   6.768  93.176
 4013PRO     BB 4013  18.312   7.207  93.127
 4014ALA     BB 4014  18.517   7.451  92.976
 4015VAL     BB 4015  18.641   7.594  92.649
 4016GLY     BB 4016  18.934   7.706  92.497
 4017GLU     BB 4017  18.944   7.954  92.156
 4018GLU     BB 4018  19.334   7.885  92.219
 4019LYS     BB 4019  19.528   8.208  92.084
 4020SER     BB 4020  19.233   8.471  92.039
 4021ILE     BB 4021  19.077   8.787  92.049
 4022LYS     BB 4022  19.040   8.952  91.736
 4023ALA     BB 4023  19.157   8.658  91.419
 4024PHE     BB 4024  19.218   8.401  91.423
 4025LYS     BB 4025  19.622   8.173  91.321
 4026GLU     BB 4026  19.772   8.151  91.020
 4027THR     BB 4027  19.631   8.176  90.658
 4028PRO     BB 4028  19.330   7.946  90.777
 4029LYS     BB 4029  19.052   7.701  90.980
 4030GLN     BB 4030  18.962   7.396  90.872
 4031LYS     BB 4031  18.639   7.451  90.616
 4032LEU     BB 4032  18.500   7.822  90.588
 4033ASP     BB 4033  18.570   7.826  90.907
 4034PRO     BB 4034  18.574   7.901  91.293
 4035ALA     BB 4035  18.275   7.800  91.548
 4036ALA     BB 4036  18.001   7.581  91.343
 4037SER     BB 4037  17.737   7.693  91.564
 4038LEU     BB 4038  17.542   7.676  91.817
 4039THR     BB 4039  17.342   7.315  91.944
 4040GLY     BB 4040  17.352   6.946  92.071
 4041SER     BB 4041  17.106   6.732  92.083
 4042LYS     BB 4042  16.777   6.991  91.999
 4043ARG     BB 4043  16.673   7.037  91.636
 4044ARG     BB 4044  16.458   7.134  91.383
 4045PRO     BB 4045  16.339   6.789  91.136
 4046ARG     BB 4046  16.557   6.890  90.852
 4047THR     BB 4047  16.708   6.525  90.930
 4048PRO     BB 4048  16.972   6.526  90.657
 4049LYS     BB 4049  17.236   6.602  90.272
 4050GLU     BB 4050  17.514   6.639  90.534
 4051LYS     BB 4051  17.537   6.456  90.822
 4052ALA     BB 4052  17.443   6.734  91.043
 4053GLN     BB 4053  17.810   6.849  91.060
 4054ALA     BB 4054  17.770   7.227  91.021
 4055LEU     BB 4055  17.405   7.268  90.792
 4056GLU     BB 4056  17.080   7.284  90.558
 4057ASP     BB 4057  17.161   7.153  90.108
 4058LEU     BB 4058  17.361   7.408  89.909
 4059ALA     BB 4059  17.317   7.613  90.130
 4060GLY     BB 4060  17.055   7.967  90.063
 4061PHE     BB 4061  16.676   7.847  90.062
 4062LYS     BB 4062  16.545   7.867  89.782
 4063GLU     BB 4063  16.682   7.966  89.490
 4064LEU     BB 4064  16.675   7.841  89.115
 4065PHE     BB 4065  17.072   7.607  89.153
 4066GLN     BB 4066  17.310   7.467  88.936
 4067THR     BB 4067  17.722   7.429  88.804
 4068PRO     BB 4068  17.600   7.727  88.479
 4069GLY     BB 4069  17.776   8.075  88.442
 4070HIS     BB 4070  17.400   8.307  88.416
 4071THR     BB 4071  17.168   8.385  88.697
 4072GLU     BB 4072  16.730   8.493  88.523
 4073GLU     BB 4073  16.303   8.628  88.716
 4074SER     BB 4074  16.181   8.603  89.058
 4075THR     BB 4075  15.894   8.553  89.146
 4076THR     BB 4076  15.942   8.454  89.521
 4077ASP     BB 4077  15.645   8.125  89.489
 4078GLU     BB 4078  15.366   7.851  89.654
 4079LYS     BB 4079  15.120   8.180  89.512
 4080THR     BB 4080  14.926   8.490  89.452
 4081ILE     BB 4081  10.343  23.278 110.649
 4082PRO     BB 4082  10.208  23.656 110.764
 4083CYS     BB 4083  10.081  23.707 110.451
 4084LYS     BB 4084  10.361  23.687 110.179
 4085SER     BB 4085  10.440  23.709 109.813
 4086PRO     BB 4086  10.470  23.391 109.793
 4087GLN     BB 4087  10.375  22.924 109.773
 4088PRO     BB 4088   9.987  22.885 109.724
 4089ASP     BB 4089  10.100  22.522 109.702
 4090PRO     BB 4090  10.121  22.359 109.326
 4091VAL     BB 4091  10.442  22.339 109.065
 4092ASP     BB 4092  10.673  22.105 109.172
 4093THR     BB 4093  10.961  21.820 109.307
 4094PRO     BB 4094  10.750  21.574 109.289
 4095THR     BB 4095  10.502  21.337 109.258
 4096SER     BB 4096  10.161  21.284 109.087
 4097THR     BB 4097   9.971  21.417 108.804
 4098LYS     BB 4098   9.894  21.280 108.493
 4099GLN     BB 4099  10.003  21.670 108.299
 4100ARG     BB 4100  10.007  22.094 108.429
 4101PRO     BB 4101   9.880  22.261 108.050
 4102LYS     BB 4102   9.835  22.259 107.640
 4103THR     BB 4103   9.420  22.199 107.794
 4104SER     BB 4104   9.106  22.006 108.009
 4105LEU     BB 4105   8.771  21.707 108.057
 4106ARG     BB 4106   8.604  21.670 108.418
 4107LYS     BB 4107   8.269  21.600 108.697
 4108VAL     BB 4108   8.135  21.949 108.739
 4109ASP     BB 4109   8.410  22.285 108.889
 4110VAL     BB 4110   8.129  22.284 109.264
 4111LYS     BB 4111   8.015  22.623 109.348
 4112GLU     BB 4112   7.790  22.604 109.753
 4113GLU     BB 4113   7.471  22.853 109.811
 4114LEU     BB 4114   7.108  22.801 109.716
 4115LEU     BB 4115   6.903  22.647 109.911
 4116ALA     BB 4116   6.653  22.917 110.089
 4117VAL     BB 4117   6.374  22.888 110.259
 4118ARG     BB 4118   6.260  23.168 110.583
 4119LYS     BB 4119   6.026  23.126 110.907
 4120LEU     BB 4120   5.790  22.860 110.783
 4121THR     BB 4121   5.385  22.911 110.698
 4122GLN     BB 4122   5.238  22.627 110.548
 4123THR     BB 4123   4.871  22.569 110.316
 4124SER     BB 4124   4.515  22.699 110.264
 4125GLY     BB 4125   4.455  22.352 110.476
 4126GLU     BB 4126   4.255  22.210 110.724
 4127THR     BB 4127   4.086  21.969 110.961
 4128THR     BB 4128   4.034  21.587 111.211
 4129HIS     BB 4129   4.263  21.815 111.486
 4130THR     BB 4130   4.668  21.825 111.522
 4131PRO     BB 4131   4.948  21.968 111.302
 4132LYS     BB 4132   5.264  21.763 111.182
 4133PRO     BB 4133   5.181  21.478 111.299
 4134ALA     BB 4134   5.077  21.375 111.744
 4135VAL     BB 4135   5.279  21.568 112.032
 4136GLY     BB 4136   5.584  21.413 111.852
 4137GLU     BB 4137   5.589  21.065 111.766
 4138GLU     BB 4138   5.852  21.043 112.018
 4139LYS     BB 4139   5.982  21.246 112.277
 4140SER     BB 4140   5.777  20.926 112.533
 4141ILE     BB 4141   5.540  20.870 112.865
 4142LYS     BB 4142   5.248  20.623 113.037
 4143ALA     BB 4143   5.059  20.990 113.077
 4144PHE     BB 4144   4.708  20.846 113.333
 4145LYS     BB 4145   4.742  20.452 113.075
 4146GLU     BB 4146   4.586  20.308 112.754
 4147THR     BB 4147   4.461  20.399 112.352
 4148PRO     BB 4148   4.695  20.581 112.351
 4149LYS     BB 4149   4.819  20.885 112.425
 4150GLN     BB 4150   4.716  21.147 112.613
 4151LYS     BB 4151   4.364  21.367 112.817
 4152LEU     BB 4152   4.249  21.369 113.139
 4153ASP     BB 4153   4.044  21.598 113.304
 4154PRO     BB 4154   3.881  21.721 113.005
 4155ALA     BB 4155   3.499  21.675 112.895
 4156ALA     BB 4156   3.101  21.728 113.036
 4157SER     BB 4157   2.829  21.950 112.762
 4158LEU     BB 4158   2.539  21.677 112.859
 4159THR     BB 4159   2.455  21.694 113.232
 4160GLY     BB 4160   2.330  21.699 113.548
 4161SER     BB 4161   2.428  21.458 113.925
 4162LYS     BB 4162   2.388  21.063 113.803
 4163ARG     BB 4163   2.095  20.763 113.826
 4164ARG     BB 4164   1.793  20.928 113.976
 4165PRO     BB 4165   1.574  20.751 114.127
 4166ARG     BB 4166   1.559  20.299 113.999
 4167THR     BB 4167   1.256  20.380 113.817
 4168PRO     BB 4168   1.061  20.285 113.592
 4169LYS     BB 4169   1.026  19.900 113.621
 4170GLU     BB 4170   1.057  19.579 113.900
 4171LYS     BB 4171   0.973  19.282 113.708
 4172ALA     BB 4172   1.137  19.286 113.362
 4173GLN     BB 4173   1.266  19.006 113.132
 4174ALA     BB 4174   1.061  18.778 113.323
 4175LEU     BB 4175   0.704  18.845 113.227
 4176GLU     BB 4176   0.573  18.978 113.605
 4177ASP     BB 4177   0.189  18.895 113.653
 4178LEU     BB 4178  -0.027  18.730 113.274
 4179ALA     BB 4179  -0.418  18.813 113.168
 4180GLY     BB 4180  -0.508  18.664 112.828
 4181PHE     BB 4181  -0.424  18.444 112.531
 4182LYS     BB 4182  -0.584  18.227 112.788
 4183GLU     BB 4183  -0.716  17.851 112.738
 4184LEU     BB 4184  -0.453  17.602 112.539
 4185PHE     BB 4185  -0.594  17.353 112.346
 4186GLN     BB 4186  -0.634  16.970 112.424
 4187THR     BB 4187  -0.693  16.648 112.265
 4188PRO     BB 4188  -1.037  16.494 112.414
 4189GLY     BB 4189  -1.060  16.611 112.005
 4190HIS     BB 4190  -0.994  16.279 111.694
 4191THR     BB 4191  -0.852  15.987 111.560
 4192GLU     BB 4192  -0.957  15.658 111.710
 4193GLU     BB 4193  -0.716  15.342 111.741
 4194SER     BB 4194  -0.870  15.445 112.143
 4195THR     BB 4195  -0.697  15.107 112.223
 4196THR     BB 4196  -0.643  14.658 112.348
 4197ASP     BB 4197  -0.323  14.522 112.523
 4198GLU     BB 4198   0.053  14.602 112.388
 4199LYS     BB 4199   0.093  14.531 112.720
 4200THR     BB 4200   0.100  14.511 113.026
 4201ILE     BB 4201   0.221  14.237 113.167
 4202PRO     BB 4202  -0.017  13.956 113.138
 4203CYS     BB 4203   0.211  13.664 113.129
 4204LYS     BB 4204   0.188  13.606 112.708
 4205SER     BB 4205  -0.236  13.462 112.707
 4206PRO     BB 4206  -0.377  13.265 112.986
 4207GLN     BB 4207  -0.813  13.237 112.799
 4208PRO     BB 4208  -1.199  13.275 112.527
 4209ASP     BB 4209  -1.400  13.287 112.939
 4210PRO     BB 4210  -1.451  12.865 113.021
 4211VAL     BB 4211  -1.208  12.620 112.977
 4212ASP     BB 4212  -1.240  12.637 112.713
 4213THR     BB 4213  -1.467  12.795 112.417
 4214PRO     BB 4214  -1.150  12.807 112.211
 4215THR     BB 4215  -1.001  12.629 111.937
 4216SER     BB 4216  -0.646  12.395 112.100
 4217THR     BB 4217  -0.642  11.987 112.293
 4218LYS     BB 4218  -0.976  12.127 112.498
 4219GLN     BB 4219  -1.256  11.953 112.827
 4220ARG     BB 4220  -1.490  12.064 113.127
 4221PRO     BB 4221  -1.861  12.024 113.022
 4222LYS     BB 4222  -2.287  11.811 113.028
 4223THR     BB 4223  -2.591  11.616 113.202
 4224SER     BB 4224  -2.956  11.479 113.166
 4225LEU     BB 4225  -3.318  11.650 113.052
 4226ARG     BB 4226  -3.585  11.618 112.659
 4227LYS     BB 4227  -3.949  11.898 112.844
 4228VAL     BB 4228  -3.820  12.248 112.991
 4229ASP     BB 4229  -3.791  12.357 112.640
 4230VAL     BB 4230  -3.766  12.450 112.242
 4231LYS     BB 4231  -3.712  12.848 112.261
 4232GLU     BB 4232  -3.577  13.228 112.217
 4233GLU     BB 4233  -3.416  13.495 112.507
 4234LEU     BB 4234  -3.756  13.534 112.840
 4235LEU     BB 4235  -3.807  13.051 112.962
 4236ALA     BB 4236  -3.405  12.990 113.057
 4237VAL     BB 4237  -3.027  12.884 113.163
 4238ARG     BB 4238  -2.782  12.886 113.489
 4239LYS     BB 4239  -2.454  12.707 113.443
 4240LEU     BB 4240  -1.996  12.667 113.353
 4241THR     BB 4241  -1.990  12.624 112.964
 4242GLN     BB 4242  -2.140  12.971 112.911
 4243THR     BB 4243  -2.380  12.923 112.499
 4244SER     BB 4244  -2.537  13.239 112.283
 4245GLY     BB 4245  -2.617  13.189 111.939
 4246GLU     BB 4246  -2.777  13.484 111.909
 4247THR     BB 4247  -2.977  13.859 111.890
 4248THR     BB 4248  -2.989  14.001 112.291
 4249HIS     BB 4249  -2.641  14.165 112.391
 4250THR     BB 4250  -2.317  14.238 112.695
 4251PRO     BB 4251  -2.081  14.057 112.682
 4252LYS     BB 4252  -1.871  13.753 112.381
 4253PRO     BB 4253  -1.604  14.048 112.571
 4254ALA     BB 4254  -1.632  14.333 112.777
 4255VAL     BB 4255  -1.719  14.460 113.123
 4256GLY     BB 4256  -1.895  14.718 113.278
 4257GLU     BB 4257  -1.839  14.832 113.680
 4258GLU     BB 4258  -2.138  15.074 113.567
 4259LYS     BB 4259  -2.101  15.407 113.786
 4260SER     BB 4260  -1.736  15.368 113.938
 4261ILE     BB 4261  -1.418  15.474 114.046
 4262LYS     BB 4262  -1.375  15.503 114.399
 4263ALA     BB 4263  -1.742  15.331 114.590
 4264PHE     BB 4264  -1.951  15.200 114.496
 4265LYS     BB 4265  -2.412  15.314 114.483
 4266GLU     BB 4266  -2.618  15.352 114.747
 4267THR     BB 4267  -2.609  15.204 115.107
 4268PRO     BB 4268  -2.514  14.855 114.943
 4269LYS     BB 4269  -2.421  14.527 114.693
 4270GLN     BB 4270  -2.590  14.236 114.701
 4271LYS     BB 4271  -2.403  13.998 114.985
 4272LEU     BB 4272  -2.072  14.146 115.147
 4273ASP     BB 4273  -2.025  14.255 114.843
 4274PRO     BB 4274  -1.866  14.378 114.504
 4275ALA     BB 4275  -1.650  14.143 114.255
 4276ALA     BB 4276  -1.662  13.762 114.397
 4277SER     BB 4277  -1.340  13.690 114.248
 4278LEU     BB 4278  -1.141  13.585 114.021
 4279THR     BB 4279  -1.201  13.220 113.797
 4280GLY     BB 4280  -1.412  12.999 113.554
 4281SER     BB 4281  -1.378  12.681 113.493
 4282LYS     BB 4282  -1.003  12.608 113.684
 4283ARG     BB 4283  -1.005  12.500 114.048
 4284ARG     BB 4284  -0.866  12.368 114.336
 4285PRO     BB 4285  -1.080  12.004 114.463
 4286ARG     BB 4286  -1.248  12.177 114.746
 4287THR     BB 4287  -1.570  12.051 114.539
 4288PRO     BB 4288  -1.833  12.191 114.775
 4289LYS     BB 4289  -2.080  12.361 115.141
 4290GLU     BB 4290  -2.173  12.631 114.885
 4291LYS     BB 4291  -2.225  12.575 114.551
 4292ALA     BB 4292  -1.913  12.736 114.444
 4293GLN     BB 4293  -2.089  13.079 114.436
 4294ALA     BB 4294  -1.825  13.300 114.601
 4295LEU     BB 4295  -1.611  13.027 114.859
 4296GLU     BB 4296  -1.441  12.764 115.110
 4297ASP     BB 4297  -1.714  12.652 115.484
 4298LEU     BB 4298  -1.745  12.934 115.739
 4299ALA     BB 4299  -1.516  13.081 115.603
 4300GLY     BB 4300  -1.121  13.122 115.804
 4301PHE     BB 4301  -0.936  12.772 115.797
 4302LYS     BB 4302  -0.912  12.641 116.076
 4303GLU     BB 4303  -1.028  12.754 116.373
 4304LEU     BB 4304  -1.214  12.597 116.684
 4305PHE     BB 4305  -1.633  12.728 116.539
 4306GLN     BB 4306  -1.954  12.763 116.677
 4307THR     BB 4307  -2.305  13.007 116.755
 4308PRO     BB 4308  -2.120  13.064 117.170
 4309GLY     BB 4309  -2.025  13.420 117.306
 4310HIS     BB 4310  -1.618  13.305 117.438
 4311THR     BB 4311  -1.323  13.243 117.218
 4312GLU     BB 4312  -0.997  12.973 117.453
 4313GLU     BB 4313  -0.555  12.796 117.351
 4314SER     BB 4314  -0.387  12.753 117.031
 4315THR     BB 4315  -0.194  12.531 116.955
 4316THR     BB 4316  -0.183  12.565 116.566
 4317ASP     BB 4317  -0.200  12.125 116.511
 4318GLU     BB 4318  -0.137  11.769 116.287
 4319LYS     BB 4319   0.209  11.792 116.549
 4320THR     BB 4320   0.529  11.854 116.725
 4321ILE     BB 4321  17.932  24.229  98.733
 4322PRO     BB 4322  17.868  24.172  99.142
 4323CYS     BB 4323  17.534  24.228  99.097
 4324LYS     BB 4324  17.467  24.583  98.949
 4325SER     BB 4325  17.208  24.827  98.833
 4326PRO     BB 4326  17.280  24.770  98.527
 4327GLN     BB 4327  17.319  24.565  98.097
 4328PRO     BB 4328  17.079  24.253  98.094
 4329ASP     BB 4329  17.206  24.253  97.735
 4330PRO     BB 4330  16.948  24.401  97.451
 4331VAL     BB 4331  16.913  24.785  97.300
 4332ASP     BB 4332  17.178  24.860  97.090
 4333THR     BB 4333  17.506  24.954  96.836
 4334PRO     BB 4334  17.435  24.715  96.627
 4335THR     BB 4335  17.331  24.455  96.428
 4336SER     BB 4336  17.021  24.236  96.363
 4337THR     BB 4337  16.658  24.249  96.413
 4338LYS     BB 4338  16.395  24.291  96.189
 4339GLN     BB 4339  16.208  24.586  96.470
 4340ARG     BB 4340  16.219  24.651  96.909
 4341PRO     BB 4341  15.804  24.771  96.949
 4342LYS     BB 4342  15.448  24.926  96.812
 4343THR     BB 4343  15.364  24.491  96.863
 4344SER     BB 4344  15.414  24.072  96.797
 4345LEU     BB 4345  15.340  23.683  96.578
 4346ARG     BB 4346  15.553  23.363  96.690
 4347LYS     BB 4347  15.615  22.933  96.763
 4348VAL     BB 4348  15.498  22.902  97.119
 4349ASP     BB 4349  15.691  23.158  97.449
 4350VAL     BB 4350  15.845  22.747  97.613
 4351LYS     BB 4351  15.775  22.710  97.972
 4352GLU     BB 4352  15.987  22.327  98.123
 4353GLU     BB 4353  15.807  22.106  98.415
 4354LEU     BB 4354  15.546  21.833  98.380
 4355LEU     BB 4355  15.630  21.525  98.330
 4356ALA     BB 4356  15.578  21.311  98.675
 4357VAL     BB 4357  15.573  20.990  98.742
 4358ARG     BB 4358  15.712  20.823  99.129
 4359LYS     BB 4359  15.858  20.463  99.231
 4360LEU     BB 4360  15.692  20.248  98.972
 4361THR     BB 4361  15.393  19.965  99.040
 4362GLN     BB 4362  15.257  19.831  98.743
 4363THR     BB 4363  14.885  19.618  98.656
 4364SER     BB 4364  14.621  19.383  98.805
 4365GLY     BB 4365  14.840  19.133  98.563
 4366GLU     BB 4366  14.967  18.808  98.542
 4367THR     BB 4367  15.124  18.487  98.422
 4368THR     BB 4368  15.386  18.215  98.159
 4369HIS     BB 4369  15.680  18.343  98.436
 4370THR     BB 4370  15.925  18.667  98.406
 4371PRO     BB 4371  15.864  19.044  98.428
 4372LYS     BB 4372  15.983  19.305  98.155
 4373PRO     BB 4373  16.098  19.099  97.942
 4374ALA     BB 4374  16.427  18.773  98.012
 4375VAL     BB 4375  16.725  18.862  98.266
 4376GLY     BB 4376  16.779  19.156  98.021
 4377GLU     BB 4377  16.791  19.100  97.666
 4378GLU     BB 4378  17.142  19.194  97.699
 4379LYS     BB 4379  17.376  19.240  97.961
 4380SER     BB 4380  17.546  18.856  97.778
 4381ILE     BB 4381  17.701  18.486  97.871
 4382LYS     BB 4382  17.740  18.090  97.737
 4383ALA     BB 4383  17.588  18.020  98.116
 4384PHE     BB 4384  17.640  17.565  98.116
 4385LYS     BB 4385  17.539  17.601  97.657
 4386GLU     BB 4386  17.227  17.580  97.431
 4387THR     BB 4387  16.812  17.692  97.393
 4388PRO     BB 4388  16.895  17.940  97.532
 4389LYS     BB 4389  16.953  18.096  97.825
 4390GLN     BB 4390  16.991  17.998  98.147
 4391LYS     BB 4391  16.918  17.671  98.466
 4392LEU     BB 4392  17.117  17.424  98.594
 4393ASP     BB 4393  17.089  17.242  98.889
 4394PRO     BB 4394  16.730  17.283  98.921
 4395ALA     BB 4395  16.447  17.002  98.890
 4396ALA     BB 4396  16.334  16.619  99.038
 4397SER     BB 4397  15.916  16.586  99.185
 4398LEU     BB 4398  15.901  16.220  99.002
 4399THR     BB 4399  16.155  15.979  99.157
 4400GLY     BB 4400  16.344  15.727  99.287
 4401SER     BB 4401  16.758  15.562  99.180
 4402LYS     BB 4402  16.727  15.472  98.775
 4403ARG     BB 4403  16.656  15.130  98.541
 4404ARG     BB 4404  16.578  14.856  98.785
 4405PRO     BB 4405  16.624  14.551  98.701
 4406ARG     BB 4406  16.614  14.468  98.239
 4407THR     BB 4407  16.285  14.324  98.289
 4408PRO     BB 4408  16.019  14.240  98.149
 4409LYS     BB 4409  16.113  14.086  97.805
 4410GLU     BB 4410  16.429  13.888  97.599
 4411LYS     BB 4411  16.295  13.822  97.267
 4412ALA     BB 4412  16.101  14.123  97.130
 4413GLN     BB 4413  16.048  14.258  96.774
 4414ALA     BB 4414  16.144  13.931  96.654
 4415LEU     BB 4415  15.859  13.698  96.729
 4416GLU     BB 4416  16.066  13.449  97.000
 4417ASP     BB 4417  15.917  13.083  96.988
 4418LEU     BB 4418  15.531  13.033  96.732
 4419ALA     BB 4419  15.216  12.781  96.822
 4420GLY     BB 4420  14.925  12.823  96.577
 4421PHE     BB 4421  14.780  12.969  96.260
 4422LYS     BB 4422  14.952  12.652  96.167
 4423GLU     BB 4423  14.926  12.457  95.817
 4424LEU     BB 4424  14.962  12.698  95.483
 4425PHE     BB 4425  14.787  12.599  95.203
 4426GLN     BB 4426  14.915  12.418  94.879
 4427THR     BB 4427  14.828  12.351  94.532
 4428PRO     BB 4428  14.799  11.950  94.484
 4429GLY     BB 4429  14.428  12.157  94.455
 4430HIS     BB 4430  14.287  12.262  94.031
 4431THR     BB 4431  14.320  12.360  93.695
 4432GLU     BB 4432  14.461  12.107  93.454
 4433GLU     BB 4433  14.687  12.201  93.140
 4434SER     BB 4434  14.908  11.914  93.394
 4435THR     BB 4435  15.143  11.923  93.086
 4436THR     BB 4436  15.375  11.780  92.704
 4437ASP     BB 4437  15.720  11.924  92.597
 4438GLU     BB 4438  15.795  12.325  92.577
 4439LYS     BB 4439  16.102  12.181  92.620
 4440THR     BB 4440  16.359  12.037  92.707
 4441ILE     BB 4441  16.601  11.992  92.485
 4442PRO     BB 4442  16.513  11.727  92.244
 4443CYS     BB 4443  16.694  11.837  91.940
 4444LYS     BB 4444  16.354  11.999  91.744
 4445SER     BB 4445  16.158  11.604  91.664
 4446PRO     BB 4446  16.354  11.299  91.595
 4447GLN     BB 4447  15.974  11.015  91.559
 4448PRO     BB 4448  15.537  10.832  91.550
 4449ASP     BB 4449  15.761  10.474  91.729
 4450PRO     BB 4450  15.896  10.271  91.372
 4451VAL     BB 4451  16.047  10.424  91.098
 4452ASP     BB 4452  15.811  10.525  91.027
 4453THR     BB 4453  15.413  10.522  91.100
 4454PRO     BB 4454  15.414  10.886  91.000
 4455THR     BB 4455  15.311  11.088  90.721
 4456SER     BB 4456  15.687  11.239  90.515
 4457THR     BB 4457  15.939  11.034  90.201
 4458LYS     BB 4458  15.895  10.700  90.445
 4459GLN     BB 4459  16.051  10.262  90.432
 4460ARG     BB 4460  16.143   9.957  90.668
 4461PRO     BB 4461  15.868   9.686  90.642
 4462LYS     BB 4462  15.693   9.266  90.501
 4463THR     BB 4463  15.715   8.874  90.418
 4464SER     BB 4464  15.521   8.547  90.324
 4465LEU     BB 4465  15.196   8.348  90.491
 4466ARG     BB 4466  14.740   8.301  90.360
 4467LYS     BB 4467  14.632   7.992  90.730
 4468VAL     BB 4468  14.740   8.131  91.090
 4469ASP     BB 4469  14.446   8.352  91.066
 4470VAL     BB 4470  14.114   8.587  91.012
 4471LYS     BB 4471  14.069   8.738  91.382
 4472GLU     BB 4472  14.019   8.981  91.703
 4473GLU     BB 4473  14.280   9.056  92.030
 4474LEU     BB 4474  14.359   8.627  92.225
 4475LEU     BB 4475  14.541   8.388  91.824
 4476ALA     BB 4476  14.848   8.661  91.750
 4477VAL     BB 4477  15.160   8.895  91.639
 4478ARG     BB 4478  15.557   8.947  91.722
 4479LYS     BB 4479  15.736   9.190  91.499
 4480LEU     BB 4480  15.918   9.603  91.372
 4481THR     BB 4481  15.616   9.779  91.196
 4482GLN     BB 4482  15.413   9.779  91.521
 4483THR     BB 4483  14.960   9.759  91.364
 4484SER     BB 4484  14.628   9.821  91.603
 4485GLY     BB 4485  14.318   9.902  91.448
 4486GLU     BB 4486  14.140   9.867  91.733
 4487THR     BB 4487  13.932   9.817  92.100
 4488THR     BB 4488  14.219   9.660  92.372
 4489HIS     BB 4489  14.449   9.950  92.515
 4490THR     BB 4490  14.854  10.099  92.646
 4491PRO     BB 4491  15.011  10.249  92.444
 4492LYS     BB 4492  14.949  10.478  92.030
 4493PRO     BB 4493  15.179  10.697  92.336
 4494ALA     BB 4494  15.267  10.659  92.676
 4495VAL     BB 4495  15.471  10.460  92.925
 4496GLY     BB 4496  15.445  10.314  93.240
 4497GLU     BB 4497  15.775  10.205  93.478
 4498GLU     BB 4498  15.468  10.079  93.702
 4499LYS     BB 4499  15.590  10.103  94.083
 4500SER     BB 4500  15.918  10.325  94.052
 4501ILE     BB 4501  16.153  10.570  94.147
 4502LYS     BB 4502  16.456  10.448  94.291
 4503ALA     BB 4503  16.453  10.003  94.243
 4504PHE     BB 4504  16.294   9.835  94.116
 4505LYS     BB 4505  16.010   9.489  94.276
 4506GLU     BB 4506  16.105   9.204  94.429
 4507THR     BB 4507  16.436   9.000  94.414
 4508PRO     BB 4508  16.433   9.055  94.021
 4509LYS     BB 4509  16.355   9.155  93.618
 4510GLN     BB 4510  16.336   8.927  93.372
 4511LYS     BB 4511  16.722   8.880  93.224
 4512LEU     BB 4512  16.998   9.124  93.376
 4513ASP     BB 4513  16.751   9.337  93.366
 4514PRO     BB 4514  16.533   9.665  93.344
 4515ALA     BB 4515  16.501   9.894  93.011
 4516ALA     BB 4516  16.697   9.707  92.707
 4517SER     BB 4517  16.765  10.025  92.548
 4518LEU     BB 4518  16.711  10.267  92.346
 4519THR     BB 4519  16.580  10.217  91.938
 4520GLY     BB 4520  16.320  10.091  91.676
 4521SER     BB 4521  16.361  10.057  91.354
 4522LYS     BB 4522  16.734  10.259  91.304
 4523ARG     BB 4523  17.053  10.054  91.330
 4524ARG     BB 4524  17.392   9.997  91.288
 4525PRO     BB 4525  17.462   9.653  91.022
 4526ARG     BB 4526  17.563   9.430  91.302
 4527THR     BB 4527  17.251   9.222  91.153
 4528PRO     BB 4528  17.269   8.932  91.399
 4529LYS     BB 4529  17.395   8.604  91.715
 4530GLU     BB 4530  17.076   8.725  91.889
 4531LYS     BB 4531  16.789   8.822  91.728
 4532ALA     BB 4532  16.833   9.179  91.802
 4533GLN     BB 4533  16.654   9.135  92.140
 4534ALA     BB 4534  16.880   9.341  92.369
 4535LEU     BB 4535  17.266   9.320  92.177
 4536GLU     BB 4536  17.622   9.267  91.998
 4537ASP     BB 4537  17.804   8.831  92.057
 4538LEU     BB 4538  17.930   8.767  92.411
 4539ALA     BB 4539  17.910   9.065  92.471
 4540GLY     BB 4540  18.276   9.311  92.529
 4541PHE     BB 4541  18.449   9.368  92.177
 4542LYS     BB 4542  18.718   9.218  92.149
 4543GLU     BB 4543  18.871   9.015  92.371
 4544LEU     BB 4544  19.060   8.668  92.357
 4545PHE     BB 4545  18.688   8.425  92.481
 4546GLN     BB 4546  18.619   8.102  92.603
 4547THR     BB 4547  18.439   7.843  92.901
 4548PRO     BB 4548  18.862   7.819  93.074
 4549GLY     BB 4549  18.942   7.937  93.439
 4550HIS     BB 4550  19.294   8.181  93.326
 4551THR     BB 4551  19.288   8.512  93.155
 4552GLU     BB 4552  19.715   8.596  92.944
 4553GLU     BB 4553  19.910   8.961  92.687
 4554SER     BB 4554  19.751   9.240  92.515
 4555THR     BB 4555  19.843   9.372  92.258
 4556THR     BB 4556  19.525   9.574  92.154
 4557ASP     BB 4557  19.571   9.459  91.728
 4558GLU     BB 4558  19.505   9.513  91.312
 4559LYS     BB 4559  19.898   9.685  91.379
 4560THR     BB 4560  20.198   9.888  91.457
 4561ILE     BB 4561  15.971  -1.789  87.057
 4562PRO     BB 4562  15.658  -1.983  87.254
 4563CYS     BB 4563  15.883  -2.183  87.415
 4564LYS     BB 4564  16.097  -2.389  87.163
 4565SER     BB 4565  16.370  -2.642  87.122
 4566PRO     BB 4566  16.577  -2.416  87.030
 4567GLN     BB 4567  16.880  -2.047  87.032
 4568PRO     BB 4568  16.963  -1.964  87.407
 4569ASP     BB 4569  17.193  -1.721  87.226
 4570PRO     BB 4570  17.590  -1.825  87.206
 4571VAL     BB 4571  17.793  -2.034  86.911
 4572ASP     BB 4572  17.836  -1.838  86.629
 4573THR     BB 4573  17.886  -1.599  86.280
 4574PRO     BB 4574  18.060  -1.374  86.438
 4575THR     BB 4575  18.240  -1.157  86.635
 4576SER     BB 4576  18.426  -1.147  86.972
 4577THR     BB 4577  18.581  -1.379  87.209
 4578LYS     BB 4578  18.915  -1.443  87.284
 4579GLN     BB 4579  18.829  -1.883  87.273
 4580ARG     BB 4580  18.469  -2.134  87.343
 4581PRO     BB 4581  18.677  -2.463  87.533
 4582LYS     BB 4582  19.007  -2.698  87.612
 4583THR     BB 4583  18.942  -2.471  87.992
 4584SER     BB 4584  18.904  -2.127  88.240
 4585LEU     BB 4585  19.064  -1.797  88.504
 4586ARG     BB 4586  18.807  -1.516  88.628
 4587LYS     BB 4587  18.646  -1.224  88.916
 4588VAL     BB 4588  18.408  -1.439  89.113
 4589ASP     BB 4589  18.072  -1.668  88.899
 4590VAL     BB 4590  17.789  -1.383  89.140
 4591LYS     BB 4591  17.523  -1.569  89.312
 4592GLU     BB 4592  17.224  -1.264  89.493
 4593GLU     BB 4593  17.044  -1.354  89.848
 4594LEU     BB 4594  17.170  -1.295  90.201
 4595LEU     BB 4595  17.119  -1.015  90.352
 4596ALA     BB 4596  16.828  -1.064  90.635
 4597VAL     BB 4597  16.724  -0.881  90.887
 4598ARG     BB 4598  16.303  -0.878  91.026
 4599LYS     BB 4599  16.084  -0.602  91.217
 4600LEU     BB 4600  16.354  -0.421  91.406
 4601THR     BB 4601  16.413  -0.425  91.818
 4602GLN     BB 4602  16.712  -0.265  91.918
 4603THR     BB 4603  16.950  -0.281  92.284
 4604SER     BB 4604  16.932  -0.338  92.663
 4605GLY     BB 4605  16.976   0.070  92.634
 4606GLU     BB 4606  16.874   0.371  92.779
 4607THR     BB 4607  16.840   0.734  92.874
 4608THR     BB 4608  16.874   1.190  92.827
 4609HIS     BB 4609  16.506   1.130  92.625
 4610THR     BB 4610  16.451   1.059  92.228
 4611PRO     BB 4611  16.524   0.757  92.004
 4612LYS     BB 4612  16.727   0.777  91.664
 4613PRO     BB 4613  16.810   1.084  91.678
 4614ALA     BB 4614  16.524   1.452  91.720
 4615VAL     BB 4615  16.168   1.433  91.537
 4616GLY     BB 4616  16.388   1.381  91.223
 4617GLU     BB 4617  16.667   1.597  91.156
 4618GLU     BB 4618  16.466   1.709  90.873
 4619LYS     BB 4619  16.130   1.680  90.764
 4620SER     BB 4620  16.131   2.124  90.878
 4621ILE     BB 4621  15.912   2.416  91.069
 4622LYS     BB 4622  15.940   2.772  91.290
 4623ALA     BB 4623  15.697   2.553  91.544
 4624PHE     BB 4624  15.598   2.891  91.836
 4625LYS     BB 4625  16.039   3.034  91.746
 4626GLU     BB 4626  16.390   2.986  91.898
 4627THR     BB 4627  16.661   2.700  92.073
 4628PRO     BB 4628  16.540   2.510  91.881
 4629LYS     BB 4629  16.291   2.293  91.814
 4630GLN     BB 4630  15.989   2.226  91.951
 4631LYS     BB 4631  15.712   2.253  92.320
 4632LEU     BB 4632  15.460   2.469  92.405
 4633ASP     BB 4633  15.203   2.434  92.636
 4634PRO     BB 4634  15.375   2.195  92.846
 4635ALA     BB 4635  15.509   2.245  93.219
 4636ALA     BB 4636  15.387   2.373  93.607
 4637SER     BB 4637  15.484   2.095  93.939
 4638LEU     BB 4638  15.587   2.425  94.160
 4639THR     BB 4639  15.285   2.654  94.212
 4640GLY     BB 4640  15.036   2.866  94.308
 4641SER     BB 4641  14.877   3.257  94.131
 4642LYS     BB 4642  15.215   3.497  94.102
 4643ARG     BB 4643  15.393   3.805  94.326
 4644ARG     BB 4644  15.190   3.831  94.640
 4645PRO     BB 4645  15.187   4.105  94.806
 4646ARG     BB 4646  15.563   4.380  94.742
 4647THR     BB 4647  15.675   4.273  95.069
 4648PRO     BB 4648  15.921   4.252  95.260
 4649LYS     BB 4649  16.132   4.574  95.214
 4650GLU     BB 4650  16.103   4.983  95.096
 4651LYS     BB 4651  16.440   5.115  95.135
 4652ALA     BB 4652  16.704   4.870  95.006
 4653GLN     BB 4653  17.048   4.921  94.844
 4654ALA     BB 4654  17.045   5.254  94.982
 4655LEU     BB 4655  17.100   5.220  95.352
 4656GLU     BB 4656  16.725   5.373  95.474
 4657ASP     BB 4657  16.757   5.546  95.828
 4658LEU     BB 4658  17.170   5.492  96.039
 4659ALA     BB 4659  17.225   5.448  96.446
 4660GLY     BB 4660  17.590   5.378  96.534
 4661PHE     BB 4661  17.954   5.352  96.433
 4662LYS     BB 4662  17.889   5.708  96.524
 4663GLU     BB 4663  18.163   5.996  96.582
 4664LEU     BB 4664  18.458   6.013  96.293
 4665PHE     BB 4665  18.769   6.120  96.398
 4666GLN     BB 4666  18.940   6.470  96.354
 4667THR     BB 4667  19.264   6.635  96.361
 4668PRO     BB 4668  19.257   6.917  96.652
 4669GLY     BB 4669  19.512   6.586  96.734
 4670HIS     BB 4670  19.956   6.642  96.630
 4671THR     BB 4671  20.232   6.757  96.445
 4672GLU     BB 4672  20.317   7.123  96.469
 4673GLU     BB 4673  20.470   7.334  96.168
 4674SER     BB 4674  20.096   7.529  96.303
 4675THR     BB 4675  20.227   7.801  96.060
 4676THR     BB 4676  20.397   8.210  95.906
 4677ASP     BB 4677  20.323   8.353  95.552
 4678GLU     BB 4678  20.362   8.131  95.212
 4679LYS     BB 4679  20.139   8.376  95.130
 4680THR     BB 4680  19.907   8.574  95.093
 4681ILE     BB 4681  19.954   8.844  94.908
 4682PRO     BB 4682  20.158   9.094  95.086
 4683CYS     BB 4683  20.331   9.265  94.807
 4684LYS     BB 4684  20.701   9.063  94.853
 4685SER     BB 4685  20.811   9.263  95.239
 4686PRO     BB 4686  20.715   9.612  95.313
 4687GLN     BB 4687  20.905   9.614  95.749
 4688PRO     BB 4688  21.118   9.504  96.157
 4689ASP     BB 4689  20.793   9.784  96.320
 4690PRO     BB 4690  20.985  10.169  96.278
 4691VAL     BB 4691  21.156  10.281  95.996
 4692ASP     BB 4692  21.357  10.116  96.054
 4693THR     BB 4693  21.509   9.865  96.332
 4694PRO     BB 4694  21.649   9.665  96.043
 4695THR     BB 4695  21.966   9.606  95.886
 4696SER     BB 4696  21.960   9.809  95.479
 4697THR     BB 4697  22.052  10.240  95.377
 4698LYS     BB 4698  21.822  10.325  95.712
 4699GLN     BB 4699  21.679  10.716  95.922
 4700ARG     BB 4700  21.387  10.859  96.147
 4701PRO     BB 4701  21.514  10.906  96.509
 4702LYS     BB 4702  21.659  11.164  96.883
 4703THR     BB 4703  21.655  11.484  97.125
 4704SER     BB 4704  21.786  11.645  97.457
 4705LEU     BB 4705  21.791  11.522  97.854
 4706ARG     BB 4706  22.137  11.367  98.143
 4707LYS     BB 4707  21.840  11.339  98.538
 4708VAL     BB 4708  21.505  11.130  98.469
 4709ASP     BB 4709  21.718  10.829  98.493
 4710VAL     BB 4710  21.977  10.513  98.522
 4711LYS     BB 4711  21.718  10.206  98.547
 4712GLU     BB 4712  21.517   9.858  98.495
 4713GLU     BB 4713  21.118   9.791  98.367
 4714LEU     BB 4714  20.846  10.033  98.677
 4715LEU     BB 4715  21.044  10.490  98.619
 4716ALA     BB 4716  20.983  10.508  98.207
 4717VAL     BB 4717  20.944  10.574  97.808
 4718ARG     BB 4718  20.670  10.716  97.540
 4719LYS     BB 4719  20.797  10.757  97.188
 4720LEU     BB 4720  20.869  10.637  96.741
 4721THR     BB 4721  21.204  10.436  96.760
 4722GLN     BB 4722  21.045  10.168  96.981
 4723THR     BB 4723  21.415  10.008  97.242
 4724SER     BB 4724  21.404   9.668  97.477
 4725GLY     BB 4725  21.712   9.518  97.575
 4726GLU     BB 4726  21.566   9.306  97.793
 4727THR     BB 4727  21.366   9.048  98.065
 4728THR     BB 4728  20.961   9.181  98.070
 4729HIS     BB 4729  20.764   9.040  97.754
 4730THR     BB 4730  20.462   9.098  97.425
 4731PRO     BB 4731  20.569   9.179  97.161
 4732LYS     BB 4732  20.981   9.189  96.921
 4733PRO     BB 4733  20.638   9.019  96.703
 4734ALA     BB 4734  20.303   8.929  96.769
 4735VAL     BB 4735  19.956   9.056  96.850
 4736GLY     BB 4736  19.686   8.988  97.059
 4737GLU     BB 4737  19.294   9.128  96.992
 4738GLU     BB 4738  19.254   8.937  97.342
 4739LYS     BB 4739  18.876   8.803  97.354
 4740SER     BB 4740  18.760   8.848  96.976
 4741ILE     BB 4741  18.593   8.764  96.677
 4742LYS     BB 4742  18.293   8.943  96.611
 4743ALA     BB 4743  18.264   9.268  96.917
 4744PHE     BB 4744  18.429   9.357  97.104
 4745LYS     BB 4745  18.395   9.359  97.577
 4746GLU     BB 4746  18.172   9.532  97.763
 4747THR     BB 4747  17.975   9.859  97.693
 4748PRO     BB 4748  18.311  10.010  97.546
 4749LYS     BB 4749  18.703  10.095  97.411
 4750GLN     BB 4750  18.881  10.359  97.517
 4751LYS     BB 4751  18.789  10.674  97.262
 4752LEU     BB 4752  18.553  10.586  96.954
 4753ASP     BB 4753  18.727  10.310  96.956
 4754PRO     BB 4754  18.914   9.978  96.856
 4755ALA     BB 4755  19.243   9.965  96.619
 4756ALA     BB 4756  19.360  10.347  96.542
 4757SER     BB 4757  19.506  10.245  96.227
 4758LEU     BB 4758  19.739  10.147  96.032
 4759THR     BB 4759  20.140  10.308  96.037
 4760GLY     BB 4760  20.478  10.377  96.220
 4761SER     BB 4761  20.717  10.579  96.128
 4762LYS     BB 4762  20.590  10.671  95.731
 4763ARG     BB 4763  20.365  10.973  95.680
 4764ARG     BB 4764  20.208  11.218  95.492
 4765PRO     BB 4765  20.338  11.619  95.618
 4766ARG     BB 4766  20.017  11.691  95.792
 4767THR     BB 4767  20.275  11.733  96.099
 4768PRO     BB 4768  20.017  11.822  96.363
 4769LYS     BB 4769  19.635  11.962  96.606
 4770GLU     BB 4770  19.681  11.620  96.773
 4771LYS     BB 4771  19.984  11.475  96.841
 4772ALA     BB 4772  19.955  11.219  96.579
 4773GLN     BB 4773  19.764  10.988  96.820
 4774ALA     BB 4774  19.485  10.861  96.592
 4775LEU     BB 4775  19.434  11.180  96.306
 4776GLU     BB 4776  19.383  11.498  96.066
 4777ASP     BB 4777  19.168  11.866  96.277
 4778LEU     BB 4778  18.797  11.808  96.341
 4779ALA     BB 4779  18.804  11.565  96.158
 4780GLY     BB 4780  18.598  11.569  95.764
 4781PHE     BB 4781  18.807  11.796  95.513
 4782LYS     BB 4782  18.661  12.060  95.440
 4783GLU     BB 4783  18.364  12.175  95.550
 4784LEU     BB 4784  18.220  12.522  95.673
 4785PHE     BB 4785  18.278  12.423  96.120
 4786GLN     BB 4786  18.164  12.546  96.429
 4787THR     BB 4787  17.973  12.479  96.813
 4788PRO     BB 4788  17.599  12.645  96.607
 4789GLY     BB 4789  17.271  12.432  96.574
 4790HIS     BB 4790  17.214  12.513  96.143
 4791THR     BB 4791  17.411  12.367  95.862
 4792GLU     BB 4792  17.370  12.646  95.469
 4793GLU     BB 4793  17.536  12.629  95.011
 4794SER     BB 4794  17.807  12.435  94.866
 4795THR     BB 4795  17.991  12.519  94.641
 4796THR     BB 4796  18.280  12.258  94.670
 4797ASP     BB 4797  18.590  12.568  94.604
 4798GLU     BB 4798  18.979  12.695  94.491
 4799LYS     BB 4799  18.739  12.761  94.135
 4800THR     BB 4800  18.545  12.751  93.820
 4801ILE     BB 4801  11.151   5.949 122.726
 4802PRO     BB 4802  11.486   6.173 122.616
 4803CYS     BB 4803  11.625   5.896 122.472
 4804LYS     BB 4804  11.674   5.610 122.733
 4805SER     BB 4805  11.795   5.260 122.790
 4806PRO     BB 4806  11.495   5.151 122.806
 4807GLN     BB 4807  11.054   5.009 122.689
 4808PRO     BB 4808  11.040   4.979 122.297
 4809ASP     BB 4809  10.694   4.851 122.393
 4810PRO     BB 4810  10.643   4.443 122.383
 4811VAL     BB 4811  10.687   4.165 122.687
 4812ASP     BB 4812  10.427   4.186 122.914
 4813THR     BB 4813  10.109   4.216 123.196
 4814PRO     BB 4814   9.883   4.147 122.974
 4815THR     BB 4815   9.670   4.069 122.715
 4816SER     BB 4816   9.675   3.915 122.362
 4817THR     BB 4817   9.886   3.694 122.161
 4818LYS     BB 4818   9.843   3.364 122.059
 4819GLN     BB 4819  10.268   3.277 122.172
 4820ARG     BB 4820  10.640   3.519 122.203
 4821PRO     BB 4821  10.908   3.210 122.060
 4822LYS     BB 4822  11.022   2.820 121.991
 4823THR     BB 4823  10.932   2.980 121.584
 4824SER     BB 4824  10.694   3.155 121.276
 4825LEU     BB 4825  10.402   3.143 120.931
 4826ARG     BB 4826  10.270   3.491 120.785
 4827LYS     BB 4827  10.134   3.762 120.465
 4828VAL     BB 4828  10.461   3.909 120.350
 4829ASP     BB 4829  10.735   4.125 120.648
 4830VAL     BB 4830  10.637   4.505 120.390
 4831LYS     BB 4831  10.942   4.687 120.296
 4832GLU     BB 4832  10.817   5.086 120.096
 4833GLU     BB 4833  11.048   5.233 119.793
 4834LEU     BB 4834  11.034   5.153 119.422
 4835LEU     BB 4835  10.836   5.312 119.223
 4836ALA     BB 4836  11.052   5.575 118.997
 4837VAL     BB 4837  10.984   5.750 118.728
 4838ARG     BB 4838  11.166   6.146 118.646
 4839LYS     BB 4839  11.041   6.461 118.431
 4840LEU     BB 4840  10.826   6.287 118.176
 4841THR     BB 4841  10.908   6.247 117.769
 4842GLN     BB 4842  10.681   6.036 117.601
 4843THR     BB 4843  10.699   5.823 117.219
 4844SER     BB 4844  10.848   5.835 116.865
 4845GLY     BB 4845  10.457   5.946 116.804
 4846GLU     BB 4846  10.257   6.160 116.613
 4847THR     BB 4847   9.964   6.333 116.449
 4848THR     BB 4848   9.529   6.470 116.396
 4849HIS     BB 4849   9.666   6.780 116.651
 4850THR     BB 4850   9.655   6.789 117.058
 4851PRO     BB 4851   9.846   6.597 117.329
 4852LYS     BB 4852   9.675   6.404 117.629
 4853PRO     BB 4853   9.371   6.443 117.541
 4854ALA     BB 4854   9.151   6.849 117.460
 4855VAL     BB 4855   9.251   7.163 117.687
 4856GLY     BB 4856   9.145   6.927 117.973
 4857GLU     BB 4857   8.834   6.748 117.958
 4858GLU     BB 4858   8.736   6.964 118.235
 4859LYS     BB 4859   8.856   7.260 118.389
 4860SER     BB 4860   8.483   7.431 118.186
 4861ILE     BB 4861   8.343   7.751 117.968
 4862LYS     BB 4862   8.065   7.869 117.676
 4863ALA     BB 4863   8.411   8.022 117.507
 4864PHE     BB 4864   8.210   8.252 117.166
 4865LYS     BB 4865   7.903   7.894 117.167
 4866GLU     BB 4866   7.857   7.558 116.985
 4867THR     BB 4867   8.060   7.206 116.840
 4868PRO     BB 4868   8.229   7.239 117.081
 4869LYS     BB 4869   8.498   7.385 117.223
 4870GLN     BB 4870   8.700   7.645 117.143
 4871LYS     BB 4871   8.862   7.926 116.814
 4872LEU     BB 4872   8.778   8.244 116.719
 4873ASP     BB 4873   8.957   8.479 116.535
 4874PRO     BB 4874   9.162   8.238 116.359
 4875ALA     BB 4875   9.158   8.147 115.970
 4876ALA     BB 4876   9.180   8.325 115.583
 4877SER     BB 4877   9.476   8.143 115.306
 4878LEU     BB 4878   9.194   8.181 115.010
 4879THR     BB 4879   9.109   8.550 114.951
 4880GLY     BB 4880   9.029   8.863 114.845
 4881SER     BB 4881   8.690   9.151 114.956
 4882LYS     BB 4882   8.346   8.928 114.891
 4883ARG     BB 4883   8.058   8.887 114.587
 4884ARG     BB 4884   8.183   9.099 114.303
 4885PRO     BB 4885   7.977   9.211 114.085
 4886ARG     BB 4886   7.579   8.964 114.043
 4887THR     BB 4887   7.714   8.833 113.733
 4888PRO     BB 4888   7.691   8.605 113.520
 4889LYS     BB 4889   7.314   8.530 113.471
 4890GLU     BB 4890   6.927   8.707 113.505
 4891LYS     BB 4891   6.697   8.446 113.396
 4892ALA     BB 4892   6.793   8.104 113.538
 4893GLN     BB 4893   6.585   7.798 113.641
 4894ALA     BB 4894   6.318   7.932 113.438
 4895LEU     BB 4895   6.418   7.884 113.080
 4896GLU     BB 4896   6.444   8.293 112.978
 4897ASP     BB 4897   6.361   8.343 112.594
 4898LEU     BB 4898   6.313   7.950 112.348
 4899ALA     BB 4899   6.432   7.898 111.956
 4900GLY     BB 4900   6.385   7.537 111.839
 4901PHE     BB 4901   6.255   7.187 111.895
 4902LYS     BB 4902   5.978   7.385 111.741
 4903GLU     BB 4903   5.635   7.242 111.590
 4904LEU     BB 4904   5.444   6.964 111.829
 4905PHE     BB 4905   5.262   6.721 111.666
 4906GLN     BB 4906   4.874   6.693 111.614
 4907THR     BB 4907   4.611   6.456 111.531
 4908PRO     BB 4908   4.430   6.580 111.191
 4909GLY     BB 4909   4.657   6.223 111.148
 4910HIS     BB 4910   4.423   5.828 111.180
 4911THR     BB 4911   4.176   5.609 111.301
 4912GLU     BB 4912   3.821   5.669 111.191
 4913GLU     BB 4913   3.503   5.595 111.419
 4914SER     BB 4914   3.494   6.020 111.295
 4915THR     BB 4915   3.143   5.991 111.458
 4916THR     BB 4916   2.676   5.983 111.500
 4917ASP     BB 4917   2.489   6.090 111.823
 4918GLU     BB 4918   2.593   5.957 112.194
 4919LYS     BB 4919   2.432   6.252 112.251
 4920THR     BB 4920   2.327   6.540 112.275
 4921ILE     BB 4921   2.022   6.591 112.392
 4922PRO     BB 4922   1.766   6.503 112.142
 4923CYS     BB 4923   1.483   6.397 112.355
 4924LYS     BB 4924   1.545   5.979 112.305
 4925SER     BB 4925   1.417   5.969 111.875
 4926PRO     BB 4926   1.154   6.192 111.743
 4927GLN     BB 4927   1.190   6.035 111.295
 4928PRO     BB 4928   1.311   5.813 110.896
 4929ASP     BB 4929   1.214   6.225 110.721
 4930PRO     BB 4930   0.787   6.192 110.657
 4931VAL     BB 4931   0.558   6.064 110.885
 4932ASP     BB 4932   0.648   5.819 110.838
 4933THR     BB 4933   0.888   5.594 110.601
 4934PRO     BB 4934   0.949   5.378 110.905
 4935THR     BB 4935   0.851   5.055 111.029
 4936SER     BB 4936   0.572   5.122 111.382
 4937THR     BB 4937   0.126   5.194 111.380
 4938LYS     BB 4938   0.212   5.453 111.066
 4939GLN     BB 4939  -0.040   5.741 110.800
 4940ARG     BB 4940  -0.011   6.075 110.589
 4941PRO     BB 4941  -0.010   5.989 110.212
 4942LYS     BB 4942  -0.206   5.968 109.777
 4943THR     BB 4943  -0.434   6.102 109.476
 4944SER     BB 4944  -0.547   6.055 109.104
 4945LEU     BB 4945  -0.342   6.019 108.744
 4946ARG     BB 4946  -0.256   5.653 108.452
 4947LYS     BB 4947  -0.030   5.933 108.113
 4948VAL     BB 4948   0.262   6.161 108.265
 4949ASP     BB 4949   0.463   5.853 108.278
 4950VAL     BB 4950   0.663   5.495 108.282
 4951LYS     BB 4951   1.038   5.619 108.355
 4952GLU     BB 4952   1.412   5.672 108.504
 4953GLU     BB 4953   1.584   6.012 108.693
 4954LEU     BB 4954   1.537   6.366 108.376
 4955LEU     BB 4955   1.040   6.354 108.312
 4956ALA     BB 4956   0.946   6.400 108.716
 4957VAL     BB 4957   0.805   6.444 109.094
 4958ARG     BB 4958   0.710   6.740 109.359
 4959LYS     BB 4959   0.543   6.624 109.675
 4960LEU     BB 4960   0.518   6.494 110.125
 4961THR     BB 4961   0.584   6.109 110.105
 4962GLN     BB 4962   0.937   6.164 109.967
 4963THR     BB 4963   1.011   5.773 109.701
 4964SER     BB 4964   1.378   5.664 109.545
 4965GLY     BB 4965   1.428   5.326 109.442
 4966GLU     BB 4966   1.724   5.390 109.293
 4967THR     BB 4967   2.094   5.490 109.109
 4968THR     BB 4968   2.119   5.914 109.128
 4969HIS     BB 4969   2.240   6.031 109.488
 4970THR     BB 4970   2.217   6.319 109.833
 4971PRO     BB 4971   2.042   6.239 110.059
 4972LYS     BB 4972   1.828   5.852 110.237
 4973PRO     BB 4973   2.052   6.097 110.528
 4974ALA     BB 4974   2.269   6.375 110.525
 4975VAL     BB 4975   2.297   6.748 110.465
 4976GLY     BB 4976   2.505   6.980 110.310
 4977GLU     BB 4977   2.502   7.393 110.396
 4978GLU     BB 4978   2.774   7.373 110.101
 4979LYS     BB 4979   3.032   7.672 110.166
 4980SER     BB 4980   2.943   7.781 110.538
 4981ILE     BB 4981   3.006   7.891 110.867
 4982LYS     BB 4982   2.935   8.234 110.932
 4983ALA     BB 4983   2.726   8.396 110.571
 4984PHE     BB 4984   2.632   8.285 110.351
 4985LYS     BB 4985   2.756   8.336 109.895
 4986GLU     BB 4986   2.724   8.615 109.708
 4987THR     BB 4987   2.482   8.918 109.732
 4988PRO     BB 4988   2.190   8.658 109.801
 4989LYS     BB 4989   1.942   8.322 109.864
 4990GLN     BB 4990   1.665   8.261 109.684
 4991LYS     BB 4991   1.352   8.455 109.877
 4992LEU     BB 4992   1.442   8.627 110.224
 4993ASP     BB 4993   1.630   8.362 110.257
 4994PRO     BB 4994   1.838   8.060 110.400
 4995ALA     BB 4995   1.676   7.740 110.590
 4996ALA     BB 4996   1.271   7.773 110.570
 4997SER     BB 4997   1.235   7.587 110.879
 4998LEU     BB 4998   1.193   7.326 111.059
 4999THR     BB 4999   0.906   7.016 110.969
 5000GLY     BB 5000   0.766   6.737 110.734
 5001SER     BB 5001   0.477   6.588 110.751
 5002LYS     BB 5002   0.344   6.724 111.133
 5003ARG     BB 5003   0.139   7.044 111.148
 5004ARG     BB 5004  -0.071   7.274 111.299
 5005PRO     BB 5005  -0.450   7.310 111.077
 5006ARG     BB 5006  -0.358   7.641 110.935
 5007THR     BB 5007  -0.414   7.431 110.595
 5008PRO     BB 5008  -0.339   7.714 110.354
 5009LYS     BB 5009  -0.271   8.130 110.138
 5010GLU     BB 5010   0.062   7.965 110.041
 5011LYS     BB 5011   0.102   7.633 109.966
 5012ALA     BB 5012   0.279   7.553 110.277
 5013GLN     BB 5013   0.615   7.652 110.116
 5014ALA     BB 5014   0.774   7.853 110.399
 5015LEU     BB 5015   0.436   8.009 110.617
 5016GLU     BB 5016   0.109   8.166 110.790
 5017ASP     BB 5017  -0.095   8.512 110.536
 5018LEU     BB 5018   0.104   8.837 110.533
 5019ALA     BB 5019   0.278   8.731 110.760
 5020GLY     BB 5020   0.252   8.907 111.168
 5021PHE     BB 5021  -0.087   8.790 111.337
 5022LYS     BB 5022  -0.291   9.020 111.372
 5023GLU     BB 5023  -0.262   9.344 111.279
 5024LEU     BB 5024  -0.494   9.613 111.106
 5025PHE     BB 5025  -0.319   9.539 110.686
 5026GLN     BB 5026  -0.315   9.704 110.375
 5027THR     BB 5027  -0.094   9.871 110.041
 5028PRO     BB 5028  -0.159  10.271 110.253
 5029GLY     BB 5029   0.143  10.493 110.372
 5030HIS     BB 5030  -0.015  10.559 110.781
 5031THR     BB 5031  -0.020  10.310 111.058
 5032GLU     BB 5032  -0.352  10.437 111.386
 5033GLU     BB 5033  -0.506  10.259 111.813
 5034SER     BB 5034  -0.462   9.929 111.959
 5035THR     BB 5035  -0.659   9.781 112.137
 5036THR     BB 5036  -0.519   9.417 112.126
 5037ASP     BB 5037  -0.925   9.244 112.086
 5038GLU     BB 5038  -1.206   8.927 112.119
 5039LYS     BB 5039  -1.266   9.160 112.482
 5040THR     BB 5040  -1.263   9.322 112.814
 5041ILE     BB 5041  16.770  21.401  81.711
 5042PRO     BB 5042  16.656  21.445  81.311
 5043CYS     BB 5043  16.876  21.201  81.221
 5044LYS     BB 5044  17.242  21.296  81.318
 5045SER     BB 5045  17.601  21.189  81.315
 5046PRO     BB 5046  17.592  21.120  81.627
 5047GLN     BB 5047  17.503  20.908  82.046
 5048PRO     BB 5048  17.359  20.550  81.968
 5049ASP     BB 5049  17.383  20.539  82.347
 5050PRO     BB 5050  17.701  20.329  82.503
 5051VAL     BB 5051  18.076  20.464  82.614
 5052ASP     BB 5052  18.060  20.647  82.907
 5053THR     BB 5053  18.040  20.877  83.266
 5054PRO     BB 5054  17.924  20.627  83.439
 5055THR     BB 5055  17.804  20.343  83.592
 5056SER     BB 5056  17.786  19.962  83.539
 5057THR     BB 5057  17.962  19.701  83.352
 5058LYS     BB 5058  18.179  19.450  83.455
 5059GLN     BB 5059  18.451  19.548  83.112
 5060ARG     BB 5060  18.395  19.728  82.710
 5061PRO     BB 5061  18.689  19.481  82.508
 5062LYS     BB 5062  19.025  19.244  82.490
 5063THR     BB 5063  18.688  18.958  82.427
 5064SER     BB 5064  18.328  18.750  82.523
 5065LEU     BB 5065  18.090  18.415  82.710
 5066ARG     BB 5066  17.690  18.442  82.701
 5067LYS     BB 5067  17.281  18.280  82.674
 5068VAL     BB 5068  17.227  18.282  82.301
 5069ASP     BB 5069  17.270  18.673  82.063
 5070VAL     BB 5070  16.810  18.621  81.987
 5071LYS     BB 5071  16.727  18.657  81.631
 5072GLU     BB 5072  16.266  18.661  81.588
 5073GLU     BB 5073  16.098  18.491  81.257
 5074LEU     BB 5074  16.004  18.128  81.198
 5075LEU     BB 5075  15.717  18.012  81.288
 5076ALA     BB 5076  15.480  17.962  80.959
 5077VAL     BB 5077  15.197  17.805  80.907
 5078ARG     BB 5078  14.897  17.942  80.611
 5079LYS     BB 5079  14.499  17.893  80.587
 5080LEU     BB 5080  14.461  17.566  80.769
 5081THR     BB 5081  14.352  17.201  80.600
 5082GLN     BB 5082  14.377  16.930  80.826
 5083THR     BB 5083  14.400  16.497  80.770
 5084SER     BB 5084  14.296  16.209  80.539
 5085GLY     BB 5085  14.037  16.171  80.856
 5086GLU     BB 5086  13.707  16.088  80.936
 5087THR     BB 5087  13.390  15.999  81.120
 5088THR     BB 5088  13.097  15.976  81.474
 5089HIS     BB 5089  12.994  16.361  81.328
 5090THR     BB 5090  13.154  16.718  81.438
 5091PRO     BB 5091  13.496  16.882  81.381
 5092LYS     BB 5092  13.722  17.033  81.668
 5093PRO     BB 5093  13.544  16.945  81.917
 5094ALA     BB 5094  13.093  17.048  81.992
 5095VAL     BB 5095  12.962  17.407  81.871
 5096GLY     BB 5096  13.241  17.533  82.107
 5097GLU     BB 5097  13.273  17.403  82.440
 5098GLU     BB 5098  13.174  17.738  82.542
 5099LYS     BB 5099  13.035  18.027  82.390
 5100SER     BB 5100  12.674  17.896  82.639
 5101ILE     BB 5101  12.265  17.846  82.627
 5102LYS     BB 5102  11.945  17.621  82.780
 5103ALA     BB 5103  11.870  17.580  82.374
 5104PHE     BB 5104  11.463  17.375  82.412
 5105LYS     BB 5105  11.652  17.173  82.794
 5106GLU     BB 5106  11.840  16.849  82.882
 5107THR     BB 5107  12.145  16.573  82.751
 5108PRO     BB 5108  12.280  16.815  82.647
 5109LYS     BB 5109  12.313  17.035  82.394
 5110GLN     BB 5110  12.135  17.111  82.116
 5111LYS     BB 5111  11.820  16.975  81.806
 5112LEU     BB 5112  11.485  17.037  81.774
 5113ASP     BB 5113  11.275  17.006  81.498
 5114PRO     BB 5114  11.476  16.758  81.328
 5115ALA     BB 5115  11.387  16.374  81.257
 5116ALA     BB 5116  11.084  16.125  81.091
 5117SER     BB 5117  11.224  15.825  80.795
 5118LEU     BB 5118  10.968  15.558  80.971
 5119THR     BB 5119  10.605  15.675  80.936
 5120GLY     BB 5120  10.271  15.726  80.899
 5121SER     BB 5121   9.956  15.928  81.164
 5122LYS     BB 5122   9.992  15.730  81.528
 5123ARG     BB 5123   9.795  15.417  81.728
 5124ARG     BB 5124   9.544  15.283  81.484
 5125PRO     BB 5125   9.286  15.128  81.590
 5126ARG     BB 5126   9.332  14.933  82.015
 5127THR     BB 5127   9.359  14.613  81.847
 5128PRO     BB 5128   9.452  14.316  81.876
 5129LYS     BB 5129   9.359  14.200  82.234
 5130GLU     BB 5130   9.088  14.277  82.554
 5131LYS     BB 5131   9.177  14.034  82.810
 5132ALA     BB 5132   9.557  14.003  82.850
 5133GLN     BB 5133   9.781  13.925  83.152
 5134ALA     BB 5134   9.489  13.787  83.312
 5135LEU     BB 5135   9.414  13.461  83.141
 5136GLU     BB 5136   9.039  13.571  82.981
 5137ASP     BB 5137   8.807  13.253  82.948
 5138LEU     BB 5138   9.014  12.845  83.036
 5139ALA     BB 5139   8.935  12.490  82.840
 5140GLY     BB 5140   9.170  12.210  82.951
 5141PHE     BB 5141   9.439  12.077  83.182
 5142LYS     BB 5142   9.111  12.012  83.346
 5143GLU     BB 5143   9.044  11.778  83.665
 5144LEU     BB 5144   9.309  11.834  83.978
 5145PHE     BB 5145   9.378  11.557  84.171
 5146GLN     BB 5146   9.241  11.460  84.526
 5147THR     BB 5147   9.310  11.248  84.814
 5148PRO     BB 5148   8.998  10.994  84.862
 5149GLY     BB 5149   9.360  10.807  84.737
 5150HIS     BB 5150   9.619  10.623  85.069
 5151THR     BB 5151   9.765  10.598  85.388
 5152GLU     BB 5152   9.541  10.497  85.674
 5153GLU     BB 5153   9.585  10.629  86.047
 5154SER     BB 5154   9.175  10.724  85.909
 5155THR     BB 5155   9.143  10.817  86.284
 5156THR     BB 5156   9.000  10.804  86.731
 5157ASP     BB 5157   8.979  11.119  86.958
 5158GLU     BB 5158   9.284  11.389  86.991
 5159LYS     BB 5159   9.004  11.564  87.076
 5160THR     BB 5160   8.736  11.714  87.101
 5161ILE     BB 5161   8.634  11.811  87.401
 5162PRO     BB 5162   8.511  11.525  87.598
 5163CYS     BB 5163   8.588  11.632  87.944
 5164LYS     BB 5164   8.937  11.393  87.987
 5165SER     BB 5165   8.720  11.001  87.999
 5166PRO     BB 5166   8.384  10.968  88.150
 5167GLN     BB 5167   8.340  10.506  88.046
 5168PRO     BB 5168   8.401  10.062  87.891
 5169ASP     BB 5169   7.949  10.099  87.827
 5170PRO     BB 5170   7.797   9.985  88.216
 5171VAL     BB 5171   7.918  10.101  88.521
 5172ASP     BB 5172   8.135   9.950  88.491
 5173THR     BB 5173   8.309   9.659  88.269
 5174PRO     BB 5174   8.638   9.826  88.348
 5175THR     BB 5175   8.924   9.769  88.558
 5176SER     BB 5176   8.918  10.082  88.888
 5177THR     BB 5177   8.697  10.072  89.282
 5178LYS     BB 5178   8.380   9.931  89.053
 5179GLN     BB 5179   7.938   9.812  89.142
 5180ARG     BB 5180   7.582   9.792  88.971
 5181PRO     BB 5181   7.494   9.422  88.898
 5182LYS     BB 5182   7.260   9.014  88.976
 5183THR     BB 5183   6.940   8.794  89.075
 5184SER     BB 5184   6.783   8.436  89.099
 5185LEU     BB 5185   6.734   8.125  88.827
 5186ARG     BB 5186   6.948   7.702  88.772
 5187LYS     BB 5187   6.653   7.564  88.400
 5188VAL     BB 5188   6.631   7.835  88.106
 5189ASP     BB 5189   6.965   7.718  88.006
 5190VAL     BB 5190   7.337   7.568  87.918
 5191LYS     BB 5191   7.398   7.729  87.554
 5192GLU     BB 5192   7.550   7.920  87.230
 5193GLU     BB 5193   7.407   8.265  87.027
 5194LEU     BB 5194   6.962   8.155  86.894
 5195LEU     BB 5195   6.768   8.044  87.343
 5196ALA     BB 5196   6.865   8.409  87.521
 5197VAL     BB 5197   6.937   8.747  87.735
 5198ARG     BB 5198   6.767   9.110  87.811
 5199LYS     BB 5199   6.937   9.314  88.077
 5200LEU     BB 5200   7.226   9.640  88.249
 5201THR     BB 5201   7.562   9.445  88.287
 5202GLN     BB 5202   7.584   9.386  87.910
 5203THR     BB 5203   7.825   8.973  87.879
 5204SER     BB 5204   7.982   8.820  87.527
 5205GLY     BB 5205   8.238   8.573  87.547
 5206GLU     BB 5206   8.228   8.503  87.217
 5207THR     BB 5207   8.200   8.426  86.800
 5208THR     BB 5208   7.863   8.650  86.666
 5209HIS     BB 5209   7.960   9.031  86.613
 5210THR     BB 5210   7.857   9.469  86.644
 5211PRO     BB 5211   7.955   9.610  86.886
 5212LYS     BB 5212   8.276   9.558  87.234
 5213PRO     BB 5213   8.274   9.951  87.034
 5214ALA     BB 5214   8.118  10.104  86.756
 5215VAL     BB 5215   7.792  10.233  86.614
 5216GLY     BB 5216   7.607  10.230  86.319
 5217GLU     BB 5217   7.298  10.503  86.232
 5218GLU     BB 5218   7.288  10.263  85.911
 5219LYS     BB 5219   7.158  10.489  85.607
 5220SER     BB 5220   7.191  10.856  85.754
 5221ILE     BB 5221   7.260  11.202  85.749
 5222LYS     BB 5222   6.976  11.417  85.738
 5223ALA     BB 5223   6.615  11.159  85.798
 5224PHE     BB 5224   6.581  10.905  85.859
 5225LYS     BB 5225   6.391  10.545  85.615
 5226GLU     BB 5226   6.069  10.512  85.521
 5227THR     BB 5227   5.740  10.656  85.670
 5228PRO     BB 5228   5.881  10.562  86.029
 5229LYS     BB 5229   6.100  10.431  86.367
 5230GLN     BB 5230   5.976  10.217  86.594
 5231LYS     BB 5231   5.784  10.449  86.882
 5232LEU     BB 5232   5.818  10.842  86.840
 5233ASP     BB 5233   6.120  10.762  86.745
 5234PRO     BB 5234   6.506  10.762  86.670
 5235ALA     BB 5235   6.795  10.758  86.955
 5236ALA     BB 5236   6.614  10.717  87.317
 5237SER     BB 5237   6.886  10.893  87.479
 5238LEU     BB 5238   7.165  10.920  87.634
 5239THR     BB 5239   7.284  10.665  87.962
 5240GLY     BB 5240   7.368  10.313  88.107
 5241SER     BB 5241   7.396  10.227  88.420
 5242LYS     BB 5242   7.395  10.613  88.604
 5243ARG     BB 5243   7.062  10.760  88.712
 5244ARG     BB 5244   6.858  10.981  88.883
 5245PRO     BB 5245   6.599  10.768  89.169
 5246ARG     BB 5246   6.296  10.812  88.958
 5247THR     BB 5247   6.309  10.410  88.981
 5248PRO     BB 5248   5.998  10.343  88.773
 5249LYS     BB 5249   5.585  10.361  88.543
 5250GLU     BB 5250   5.801  10.230  88.254
 5251LYS     BB 5251   6.060  10.009  88.288
 5252ALA     BB 5252   6.321  10.259  88.224
 5253GLN     BB 5253   6.290  10.199  87.845
 5254ALA     BB 5254   6.299  10.558  87.714
 5255LEU     BB 5255   6.138  10.790  88.041
 5256GLU     BB 5256   5.964  10.984  88.346
 5257ASP     BB 5257   5.495  10.909  88.378
 5258LEU     BB 5258   5.295  11.082  88.104
 5259ALA     BB 5259   5.540  11.245  88.029
 5260GLY     BB 5260   5.555  11.683  88.109
 5261PHE     BB 5261   5.603  11.741  88.498
 5262LYS     BB 5262   5.353  11.862  88.634
 5263GLU     BB 5263   5.054  11.940  88.496
 5264LEU     BB 5264   4.674  11.895  88.596
 5265PHE     BB 5265   4.622  11.511  88.346
 5266GLN     BB 5266   4.355  11.320  88.219
 5267THR     BB 5267   4.154  11.130  87.884
 5268PRO     BB 5268   3.886  11.502  87.890
 5269GLY     BB 5269   3.859  11.741  87.580
 5270HIS     BB 5270   3.919  12.113  87.812
 5271THR     BB 5271   4.242  12.235  87.954
 5272GLU     BB 5272   4.154  12.549  88.312
 5273GLU     BB 5273   4.427  12.821  88.610
 5274SER     BB 5274   4.780  12.794  88.696
 5275THR     BB 5275   4.908  12.859  88.964
 5276THR     BB 5276   5.257  12.688  88.930
 5277ASP     BB 5277   5.240  12.530  89.344
 5278GLU     BB 5278   5.417  12.379  89.699
 5279LYS     BB 5279   5.354  12.801  89.783
 5280THR     BB 5280   5.359  13.169  89.821
 5281ILE     BB 5281  -6.101  19.137  97.868
 5282PRO     BB 5282  -6.252  19.379  98.173
 5283CYS     BB 5283  -6.268  19.108  98.380
 5284LYS     BB 5284  -6.500  18.831  98.235
 5285SER     BB 5285  -6.646  18.490  98.287
 5286PRO     BB 5286  -6.448  18.363  98.071
 5287GLN     BB 5287  -6.058  18.192  97.853
 5288PRO     BB 5288  -5.778  18.154  98.127
 5289ASP     BB 5289  -5.604  18.007  97.822
 5290PRO     BB 5290  -5.583  17.597  97.804
 5291VAL     BB 5291  -5.841  17.328  97.624
 5292ASP     BB 5292  -5.810  17.338  97.280
 5293THR     BB 5293  -5.776  17.354  96.855
 5294PRO     BB 5294  -5.463  17.267  96.861
 5295THR     BB 5295  -5.135  17.172  96.902
 5296SER     BB 5296  -4.903  17.011  97.164
 5297THR     BB 5297  -4.928  16.799  97.461
 5298LYS     BB 5298  -4.845  16.466  97.514
 5299GLN     BB 5299  -5.234  16.407  97.730
 5300ARG     BB 5300  -5.508  16.671  97.958
 5301PRO     BB 5301  -5.620  16.376  98.256
 5302LYS     BB 5302  -5.675  15.992  98.396
 5303THR     BB 5303  -5.319  16.139  98.622
 5304SER     BB 5304  -4.925  16.294  98.674
 5305LEU     BB 5305  -4.477  16.257  98.721
 5306ARG     BB 5306  -4.261  16.594  98.725
 5307LYS     BB 5307  -3.926  16.850  98.853
 5308VAL     BB 5308  -4.073  17.014  99.158
 5309ASP     BB 5309  -4.464  17.252  99.128
 5310VAL     BB 5310  -4.194  17.620  99.235
 5311LYS     BB 5311  -4.337  17.818  99.509
 5312GLU     BB 5312  -4.086  18.205  99.555
 5313GLU     BB 5313  -4.033  18.360  99.929
 5314LEU     BB 5314  -3.771  18.272 100.188
 5315LEU     BB 5315  -3.482  18.416 100.190
 5316ALA     BB 5316  -3.465  18.686 100.496
 5317VAL     BB 5317  -3.220  18.852 100.638
 5318ARG     BB 5318  -3.271  19.257 100.811
 5319LYS     BB 5319  -3.014  19.559 100.871
 5320LEU     BB 5320  -2.693  19.367 100.911
 5321THR     BB 5321  -2.472  19.325 101.262
 5322GLN     BB 5322  -2.204  19.097 101.232
 5323THR     BB 5323  -1.964  18.879 101.525
 5324SER     BB 5324  -1.826  18.892 101.882
 5325GLY     BB 5325  -1.496  18.979 101.653
 5326GLU     BB 5326  -1.208  19.176 101.645
 5327THR     BB 5327  -0.874  19.328 101.556
 5328THR     BB 5328  -0.516  19.438 101.289
 5329HIS     BB 5329  -0.774  19.761 101.191
 5330THR     BB 5330  -1.048  19.776 100.890
 5331PRO     BB 5331  -1.385  19.602 100.833
 5332LYS     BB 5332  -1.480  19.404 100.503
 5333PRO     BB 5333  -1.199  19.423 100.356
 5334ALA     BB 5334  -0.961  19.813 100.250
 5335VAL     BB 5335  -1.173  20.138 100.147
 5336GLY     BB 5336  -1.308  19.901  99.873
 5337GLU     BB 5337  -1.085  19.704  99.674
 5338GLU     BB 5338  -1.194  19.919  99.401
 5339LYS     BB 5339  -1.371  20.224  99.364
 5340SER     BB 5340  -0.952  20.369  99.247
 5341ILE     BB 5341  -0.682  20.675  99.298
 5342LYS     BB 5342  -0.273  20.770  99.313
 5343ALA     BB 5343  -0.396  20.940  99.670
 5344PHE     BB 5344  -0.002  21.152  99.770
 5345LYS     BB 5345   0.198  20.776  99.567
 5346GLU     BB 5346   0.337  20.434  99.676
 5347THR     BB 5347   0.272  20.093  99.931
 5348PRO     BB 5348  -0.015  20.140  99.873
 5349LYS     BB 5349  -0.297  20.305  99.953
 5350GLN     BB 5350  -0.372  20.575 100.143
 5351LYS     BB 5351  -0.245  20.859 100.485
 5352LEU     BB 5352  -0.101  21.169 100.486
 5353ASP     BB 5353  -0.088  21.411 100.736
 5354PRO     BB 5354  -0.128  21.179 101.011
 5355ALA     BB 5355   0.140  21.081 101.292
 5356ALA     BB 5356   0.402  21.252 101.580
 5357SER     BB 5357   0.372  21.084 101.990
 5358LEU     BB 5358   0.781  21.099 102.007
 5359THR     BB 5359   0.905  21.460 101.981
 5360GLY     BB 5360   1.053  21.766 101.992
 5361SER     BB 5361   1.236  22.036 101.669
 5362LYS     BB 5362   1.516  21.791 101.484
 5363ARG     BB 5363   1.931  21.727 101.505
 5364ARG     BB 5364   2.051  21.940 101.790
 5365PRO     BB 5365   2.356  22.035 101.801
 5366ARG     BB 5366   2.657  21.764 101.563
 5367THR     BB 5367   2.768  21.636 101.883
 5368PRO     BB 5368   2.918  21.403 102.026
 5369LYS     BB 5369   3.219  21.304 101.802
 5370GLU     BB 5370   3.484  21.458 101.505
 5371LYS     BB 5371   3.710  21.182 101.432
 5372ALA     BB 5372   3.522  20.849 101.405
 5373GLN     BB 5373   3.583  20.533 101.195
 5374ALA     BB 5374   3.924  20.647 101.153
 5375LEU     BB 5375   4.097  20.598 101.482
 5376GLU     BB 5376   4.173  21.005 101.562
 5377ASP     BB 5377   4.501  21.043 101.779
 5378LEU     BB 5378   4.684  20.643 101.934
 5379ALA     BB 5379   4.868  20.592 102.301
 5380GLY     BB 5380   4.962  20.226 102.363
 5381PHE     BB 5381   4.997  19.870 102.242
 5382LYS     BB 5382   5.313  20.048 102.155
 5383GLU     BB 5383   5.657  19.882 102.030
 5384LEU     BB 5384   5.612  19.597 101.733
 5385PHE     BB 5385   5.842  19.341 101.732
 5386GLN     BB 5386   6.155  19.288 101.501
 5387THR     BB 5387   6.388  19.034 101.385
 5388PRO     BB 5388   6.761  19.141 101.501
 5389GLY     BB 5389   6.608  18.797 101.699
 5390HIS     BB 5390   6.731  18.390 101.525
 5391THR     BB 5391   6.812  18.158 101.273
 5392GLU     BB 5392   7.147  18.195 101.105
 5393GLU     BB 5393   7.213  18.106 100.722
 5394SER     BB 5394   7.330  18.527 100.793
 5395THR     BB 5395   7.467  18.480 100.434
 5396THR     BB 5396   7.774  18.445 100.080
 5397ASP     BB 5397   7.690  18.547  99.714
 5398GLU     BB 5398   7.350  18.427  99.523
 5399LYS     BB 5399   7.443  18.713  99.362
 5400THR     BB 5400   7.518  18.995  99.264
 5401ILE     BB 5401   7.659  19.030  98.966
 5402PRO     BB 5402   8.011  18.921  98.972
 5403CYS     BB 5403   8.061  18.802  98.625
 5404LYS     BB 5404   8.028  18.389  98.716
 5405SER     BB 5405   8.417  18.363  98.938
 5406PRO     BB 5406   8.710  18.567  98.844
 5407GLN     BB 5407   8.986  18.404  99.196
 5408PRO     BB 5408   9.163  18.181  99.574
 5409ASP     BB 5409   9.378  18.584  99.621
 5410PRO     BB 5410   9.727  18.523  99.372
 5411VAL     BB 5411   9.726  18.387  99.052
 5412ASP     BB 5412   9.680  18.146  99.156
 5413THR     BB 5413   9.659  17.932  99.499
 5414PRO     BB 5414   9.392  17.726  99.328
 5415THR     BB 5415   9.359  17.400  99.180
 5416SER     BB 5416   9.318  17.457  98.730
 5417THR     BB 5417   9.644  17.502  98.421
 5418LYS     BB 5418   9.814  17.760  98.699
 5419GLN     BB 5419  10.196  18.026  98.709
 5420ARG     BB 5420  10.340  18.357  98.871
 5421PRO     BB 5421  10.597  18.265  99.146
 5422LYS     BB 5422  11.037  18.223  99.324
 5423THR     BB 5423  11.417  18.338  99.378
 5424SER     BB 5424  11.754  18.277  99.569
 5425LEU     BB 5425  11.854  18.247  99.972
 5426ARG     BB 5426  11.975  17.881 100.252
 5427LYS     BB 5427  12.063  18.168 100.645
 5428VAL     BB 5428  11.760  18.416 100.731
 5429ASP     BB 5429  11.589  18.120 100.870
 5430VAL     BB 5430  11.423  17.775 101.016
 5431LYS     BB 5431  11.110  17.923 101.220
 5432GLU     BB 5432  10.741  18.001 101.370
 5433GLU     BB 5433  10.506  18.354 101.344
 5434LEU     BB 5434  10.779  18.699 101.529
 5435LEU     BB 5435  11.180  18.655 101.232
 5436ALA     BB 5436  10.970  18.703 100.874
 5437VAL     BB 5437  10.812  18.747 100.503
 5438ARG     BB 5438  10.713  19.041 100.238
 5439LYS     BB 5439  10.607  18.921  99.898
 5440LEU     BB 5440  10.306  18.799  99.560
 5441THR     BB 5441  10.250  18.418  99.631
 5442GLN     BB 5442  10.096  18.492  99.973
 5443THR     BB 5443  10.205  18.100 100.228
 5444SER     BB 5444  10.043  18.011 100.597
 5445GLY     BB 5445  10.060  17.675 100.715
 5446GLU     BB 5446   9.954  17.754 101.026
 5447THR     BB 5447   9.822  17.872 101.412
 5448THR     BB 5448   9.814  18.297 101.404
 5449HIS     BB 5449   9.484  18.428 101.226
 5450THR     BB 5450   9.277  18.720 100.953
 5451PRO     BB 5451   9.242  18.635 100.670
 5452LYS     BB 5452   9.251  18.239 100.405
 5453PRO     BB 5453   8.902  18.502 100.344
 5454ALA     BB 5454   8.764  18.794 100.488
 5455VAL     BB 5455   8.806  19.166 100.541
 5456GLY     BB 5456   8.777  19.407 100.790
 5457GLU     BB 5457   8.743  19.821 100.715
 5458GLU     BB 5458   8.752  19.811 101.116
 5459LYS     BB 5459   8.538  20.126 101.240
 5460SER     BB 5460   8.351  20.237 100.907
 5461ILE     BB 5461   8.083  20.357 100.711
 5462LYS     BB 5462   8.108  20.697 100.605
 5463ALA     BB 5463   8.518  20.838 100.716
 5464PHE     BB 5464   8.732  20.717 100.812
 5465LYS     BB 5465   8.962  20.768 101.225
 5466GLU     BB 5466   9.131  21.040 101.331
 5467THR     BB 5467   9.304  21.329 101.136
 5468PRO     BB 5468   9.452  21.053 100.892
 5469LYS     BB 5469   9.567  20.704 100.684
 5470GLN     BB 5470   9.888  20.623 100.624
 5471LYS     BB 5471   9.989  20.801 100.262
 5472LEU     BB 5472   9.694  20.985 100.069
 5473ASP     BB 5473   9.521  20.732 100.183
 5474PRO     BB 5474   9.255  20.446 100.233
 5475ALA     BB 5475   9.222  20.121  99.993
 5476ALA     BB 5476   9.529  20.129  99.725
 5477SER     BB 5477   9.330  19.947  99.484
 5478LEU     BB 5478   9.221  19.688  99.332
 5479THR     BB 5479   9.471  19.359  99.206
 5480GLY     BB 5480   9.719  19.068  99.287
 5481SER     BB 5481   9.906  18.902  99.078
 5482LYS     BB 5482   9.745  19.037  98.707
 5483ARG     BB 5483   9.899  19.344  98.545
 5484ARG     BB 5484   9.959  19.564  98.284
 5485PRO     BB 5485  10.387  19.573  98.181
 5486ARG     BB 5486  10.439  19.906  98.338
 5487THR     BB 5487  10.702  19.686  98.549
 5488PRO     BB 5488  10.832  19.969  98.768
 5489LYS     BB 5489  10.956  20.384  98.959
 5490GLU     BB 5490  10.775  20.238  99.264
 5491LYS     BB 5491  10.779  19.907  99.354
 5492ALA     BB 5492  10.431  19.844  99.255
 5493GLN     BB 5493  10.308  19.960  99.601
 5494ALA     BB 5494  10.008  20.176  99.502
 5495LEU     BB 5495  10.110  20.316  99.106
 5496GLU     BB 5496  10.233  20.455  98.751
 5497ASP     BB 5497  10.576  20.784  98.783
 5498LEU     BB 5498  10.453  21.120  98.914
 5499ALA     BB 5499  10.165  21.029  98.874
 5500GLY     BB 5500   9.910  21.211  98.557
 5501PHE     BB 5501  10.030  21.077  98.203
 5502LYS     BB 5502  10.165  21.295  98.031
 5503GLU     BB 5503  10.227  21.618  98.108
 5504LEU     BB 5504  10.530  21.869  98.065
 5505PHE     BB 5505  10.691  21.798  98.491
 5506GLN     BB 5506  10.912  21.957  98.713
 5507THR     BB 5507  10.995  22.131  99.102
 5508PRO     BB 5508  10.917  22.530  98.893
 5509GLY     BB 5509  10.631  22.772  99.010
 5510HIS     BB 5510  10.464  22.836  98.605
 5511THR     BB 5511  10.262  22.593  98.408
 5512GLU     BB 5512  10.280  22.706  97.938
 5513GLU     BB 5513  10.084  22.527  97.530
 5514SER     BB 5514   9.933  22.203  97.463
 5515THR     BB 5515   9.942  22.047  97.203
 5516THR     BB 5516   9.829  21.691  97.318
 5517ASP     BB 5517  10.139  21.493  97.070
 5518GLU     BB 5518  10.300  21.161  96.860
 5519LYS     BB 5519  10.104  21.397  96.551
 5520THR     BB 5520   9.881  21.565  96.309
 5521ILE     BB 5521  21.339   2.354 106.728
 5522PRO     BB 5522  21.000   2.286 106.494
 5523CYS     BB 5523  20.893   2.051 106.716
 5524LYS     BB 5524  21.151   1.761 106.752
 5525SER     BB 5525  21.231   1.435 106.920
 5526PRO     BB 5526  21.443   1.578 107.112
 5527GLN     BB 5527  21.642   1.838 107.460
 5528PRO     BB 5528  21.355   1.939 107.710
 5529ASP     BB 5529  21.661   2.079 107.888
 5530PRO     BB 5530  21.803   1.860 108.206
 5531VAL     BB 5531  22.095   1.566 108.214
 5532ASP     BB 5532  22.410   1.704 108.176
 5533THR     BB 5533  22.798   1.872 108.124
 5534PRO     BB 5534  22.773   2.053 108.393
 5535THR     BB 5535  22.715   2.230 108.682
 5536SER     BB 5536  22.485   2.227 108.991
 5537THR     BB 5537  22.276   1.991 109.176
 5538LYS     BB 5538  22.318   1.841 109.488
 5539GLN     BB 5539  22.193   1.448 109.311
 5540ARG     BB 5540  21.937   1.326 108.969
 5541PRO     BB 5541  21.767   0.976 109.161
 5542LYS     BB 5542  21.764   0.666 109.433
 5543THR     BB 5543  21.452   0.947 109.587
 5544SER     BB 5544  21.296   1.316 109.734
 5545LEU     BB 5545  21.196   1.614 110.058
 5546ARG     BB 5546  21.055   1.972 109.946
 5547LYS     BB 5547  20.804   2.332 109.990
 5548VAL     BB 5548  20.489   2.222 109.817
 5549ASP     BB 5549  20.501   2.078 109.381
 5550VAL     BB 5550  20.246   2.462 109.296
 5551LYS     BB 5551  19.948   2.385 109.095
 5552GLU     BB 5552  19.746   2.784 108.976
 5553GLU     BB 5553  19.339   2.796 108.948
 5554LEU     BB 5554  19.084   2.860 109.221
 5555LEU     BB 5555  18.994   3.159 109.301
 5556ALA     BB 5556  18.620   3.233 109.154
 5557VAL     BB 5557  18.398   3.469 109.210
 5558ARG     BB 5558  18.117   3.613 108.899
 5559LYS     BB 5559  17.927   3.963 108.847
 5560LEU     BB 5560  17.902   4.078 109.204
 5561THR     BB 5561  17.553   4.108 109.430
 5562GLN     BB 5562  17.612   4.185 109.770
 5563THR     BB 5563  17.369   4.144 110.131
 5564SER     BB 5564  17.009   4.143 110.263
 5565GLY     BB 5565  17.148   4.513 110.378
 5566GLU     BB 5566  17.050   4.846 110.416
 5567THR     BB 5567  17.037   5.212 110.505
 5568THR     BB 5568  17.199   5.628 110.615
 5569HIS     BB 5569  17.229   5.655 110.193
 5570THR     BB 5570  17.547   5.554 109.960
 5571PRO     BB 5571  17.705   5.219 109.864
 5572LYS     BB 5572  18.091   5.135 109.903
 5573PRO     BB 5573  18.181   5.403 110.049
 5574ALA     BB 5574  18.123   5.842 109.895
 5575VAL     BB 5575  18.149   5.906 109.500
 5576GLY     BB 5576  18.501   5.752 109.550
 5577GLU     BB 5577  18.716   5.867 109.813
 5578GLU     BB 5578  18.921   5.997 109.542
 5579LYS     BB 5579  18.886   6.055 109.194
 5580SER     BB 5580  18.888   6.489 109.339
 5581ILE     BB 5581  18.704   6.854 109.292
 5582LYS     BB 5582  18.599   7.211 109.488
 5583ALA     BB 5583  18.229   7.106 109.333
 5584PHE     BB 5584  18.010   7.493 109.444
 5585LYS     BB 5585  18.288   7.486 109.825
 5586GLU     BB 5586  18.272   7.356 110.187
 5587THR     BB 5587  18.150   7.028 110.438
 5588PRO     BB 5588  18.232   6.859 110.208
 5589LYS     BB 5589  18.148   6.719 109.914
 5590GLN     BB 5590  17.897   6.761 109.691
 5591LYS     BB 5591  17.468   6.915 109.610
 5592LEU     BB 5592  17.349   7.204 109.472
 5593ASP     BB 5593  17.036   7.276 109.336
 5594PRO     BB 5594  16.856   7.024 109.524
 5595ALA     BB 5595  16.584   7.079 109.811
 5596ALA     BB 5596  16.220   7.285 109.895
 5597SER     BB 5597  15.893   7.034 110.061
 5598LEU     BB 5598  15.811   7.344 110.317
 5599THR     BB 5599  15.704   7.656 110.123
 5600GLY     BB 5600  15.576   7.942 109.991
 5601SER     BB 5601  15.767   8.338 109.861
 5602LYS     BB 5602  15.975   8.462 110.199
 5603ARG     BB 5603  15.913   8.729 110.518
 5604ARG     BB 5604  15.561   8.853 110.477
 5605PRO     BB 5605  15.476   9.133 110.605
 5606ARG     BB 5606  15.738   9.275 110.968
 5607THR     BB 5607  15.461   9.182 111.182
 5608PRO     BB 5608  15.377   9.113 111.475
 5609LYS     BB 5609  15.573   9.351 111.711
 5610GLU     BB 5610  15.764   9.732 111.724
 5611LYS     BB 5611  15.885   9.762 112.066
 5612ALA     BB 5612  16.042   9.436 112.190
 5613GLN     BB 5613  16.329   9.362 112.435
 5614ALA     BB 5614  16.282   9.697 112.564
 5615LEU     BB 5615  15.962   9.695 112.761
 5616GLU     BB 5616  15.749   9.964 112.517
 5617ASP     BB 5617  15.484  10.163 112.733
 5618LEU     BB 5618  15.436  10.017 113.173
 5619ALA     BB 5619  15.081  10.009 113.384
 5620GLY     BB 5620  15.123   9.846 113.727
 5621PHE     BB 5621  15.343   9.702 113.999
 5622LYS     BB 5622  15.321  10.069 114.058
 5623GLU     BB 5623  15.438  10.269 114.386
 5624LEU     BB 5624  15.812  10.162 114.527
 5625PHE     BB 5625  15.860  10.184 114.868
 5626GLN     BB 5626  16.045  10.460 115.076
 5627THR     BB 5627  16.199  10.522 115.400
 5628PRO     BB 5628  16.000  10.827 115.578
 5629GLY     BB 5629  15.945  10.449 115.765
 5630HIS     BB 5630  16.218  10.358 116.124
 5631THR     BB 5631  16.514  10.362 116.313
 5632GLU     BB 5632  16.610  10.687 116.478
 5633GLU     BB 5633  16.987  10.805 116.531
 5634SER     BB 5634  16.771  11.116 116.302
 5635THR     BB 5635  17.102  11.305 116.374
 5636THR     BB 5636  17.399  11.624 116.547
 5637ASP     BB 5637  17.723  11.736 116.363
 5638GLU     BB 5638  17.991  11.472 116.205
 5639LYS     BB 5639  18.038  11.760 116.028
 5640THR     BB 5640  18.031  12.011 115.851
 5641ILE     BB 5641  18.278  12.231 115.872
 5642PRO     BB 5642  18.253  12.429 116.182
 5643CYS     BB 5643  18.609  12.506 116.253
 5644LYS     BB 5644  18.658  12.210 116.554
 5645SER     BB 5645  18.400  12.416 116.858
 5646PRO     BB 5646  18.380  12.784 116.881
 5647GLN     BB 5647  18.060  12.784 117.233
 5648PRO     BB 5648  17.748  12.667 117.569
 5649ASP     BB 5649  17.546  13.049 117.414
 5650PRO     BB 5650  17.746  13.352 117.649
 5651VAL     BB 5651  18.089  13.372 117.703
 5652ASP     BB 5652  18.073  13.165 117.869
 5653THR     BB 5653  17.822  12.916 118.066
 5654PRO     BB 5654  18.086  12.650 118.023
 5655THR     BB 5655  18.332  12.481 118.223
 5656SER     BB 5656  18.742  12.625 118.089
 5657THR     BB 5657  18.970  12.992 118.220
 5658LYS     BB 5658  18.602  13.183 118.179
 5659GLN     BB 5659  18.453  13.621 118.228
 5660ARG     BB 5660  18.175  13.871 118.097
 5661PRO     BB 5661  17.908  13.923 118.372
 5662LYS     BB 5662  17.688  14.172 118.715
 5663THR     BB 5663  17.544  14.505 118.883
 5664SER     BB 5664  17.333  14.661 119.173
 5665LEU     BB 5665  16.950  14.592 119.320
 5666ARG     BB 5666  16.784  14.380 119.713
 5667LYS     BB 5667  16.312  14.490 119.612
 5668VAL     BB 5668  16.199  14.382 119.243
 5669ASP     BB 5669  16.187  14.037 119.375
 5670VAL     BB 5670  16.184  13.665 119.547
 5671LYS     BB 5671  15.992  13.453 119.262
 5672GLU     BB 5672  15.882  13.177 118.987
 5673GLU     BB 5673  15.833  13.215 118.567
 5674LEU     BB 5674  15.509  13.563 118.513
 5675LEU     BB 5675  15.742  13.931 118.761
 5676ALA     BB 5676  16.094  13.915 118.538
 5677VAL     BB 5677  16.453  13.938 118.349
 5678ARG     BB 5678  16.624  14.120 118.026
 5679LYS     BB 5679  16.996  14.078 117.997
 5680LEU     BB 5680  17.396  13.887 117.845
 5681THR     BB 5681  17.457  13.600 118.104
 5682GLN     BB 5682  17.136  13.421 117.999
 5683THR     BB 5683  17.004  13.193 118.399
 5684SER     BB 5684  16.709  12.903 118.415
 5685GLY     BB 5685  16.701  12.682 118.695
 5686GLU     BB 5686  16.401  12.552 118.613
 5687THR     BB 5687  16.021  12.400 118.495
 5688THR     BB 5688  15.897  12.646 118.171
 5689HIS     BB 5689  16.073  12.532 117.834
 5690THR     BB 5690  16.269  12.634 117.441
 5691PRO     BB 5691  16.566  12.647 117.441
 5692LYS     BB 5692  16.937  12.505 117.704
 5693PRO     BB 5693  16.964  12.418 117.273
 5694ALA     BB 5694  16.759  12.439 116.986
 5695VAL     BB 5695  16.586  12.672 116.743
 5696GLY     BB 5696  16.281  12.714 116.580
 5697GLU     BB 5697  16.228  12.954 116.237
 5698GLU     BB 5698  15.854  12.828 116.308
 5699LYS     BB 5699  15.671  12.814 115.952
 5700SER     BB 5700  15.977  12.844 115.700
 5701ILE     BB 5701  16.163  12.776 115.408
 5702LYS     BB 5702  16.152  13.026 115.155
 5703ALA     BB 5703  15.943  13.381 115.331
 5704PHE     BB 5704  15.858  13.440 115.574
 5705LYS     BB 5705  15.421  13.511 115.745
 5706GLU     BB 5706  15.211  13.763 115.665
 5707THR     BB 5707  15.277  14.123 115.534
 5708PRO     BB 5708  15.570  14.149 115.799
 5709LYS     BB 5709  15.858  14.096 116.105
 5710GLN     BB 5710  15.891  14.307 116.365
 5711LYS     BB 5711  16.159  14.601 116.244
 5712LEU     BB 5712  16.327  14.549 115.888
 5713ASP     BB 5713  16.325  14.236 115.981
 5714PRO     BB 5714  16.408  13.854 116.031
 5715ALA     BB 5715  16.739  13.715 116.217
 5716ALA     BB 5716  16.942  14.033 116.370
 5717SER     BB 5717  17.255  13.854 116.343
 5718LEU     BB 5718  17.496  13.668 116.444
 5719THR     BB 5719  17.678  13.702 116.834
 5720GLY     BB 5720  17.657  13.692 117.224
 5721SER     BB 5721  17.876  13.800 117.439
 5722LYS     BB 5722  18.206  13.876 117.178
 5723ARG     BB 5723  18.239  14.222 117.026
 5724ARG     BB 5724  18.406  14.477 116.861
 5725PRO     BB 5725  18.436  14.835 117.116
 5726ARG     BB 5726  18.177  15.019 116.924
 5727THR     BB 5727  18.008  15.021 117.290
 5728PRO     BB 5728  17.695  15.215 117.193
 5729LYS     BB 5729  17.367  15.490 116.992
 5730GLU     BB 5730  17.154  15.173 117.028
 5731LYS     BB 5731  17.172  14.955 117.292
 5732ALA     BB 5732  17.337  14.688 117.100
 5733GLN     BB 5733  16.995  14.556 116.983
 5734ALA     BB 5734  17.065  14.489 116.613
 5735LEU     BB 5735  17.377  14.771 116.517
 5736GLU     BB 5736  17.648  15.057 116.440
 5737ASP     BB 5737  17.464  15.495 116.420
 5738LEU     BB 5738  17.255  15.558 116.109
 5739ALA     BB 5739  17.364  15.303 115.985
 5740GLY     BB 5740  17.642  15.319 115.637
 5741PHE     BB 5741  17.998  15.441 115.764
 5742LYS     BB 5742  18.071  15.724 115.663
 5743GLU     BB 5743  17.888  15.935 115.473
 5744LEU     BB 5744  17.805  16.321 115.474
 5745PHE     BB 5745  17.403  16.266 115.693
 5746GLN     BB 5746  17.112  16.455 115.750
 5747THR     BB 5747  16.681  16.496 115.731
 5748PRO     BB 5748  16.764  16.737 115.351
 5749GLY     BB 5749  16.621  16.628 115.002
 5750HIS     BB 5750  17.006  16.668 114.787
 5751THR     BB 5751  17.297  16.436 114.809
 5752GLU     BB 5752  17.700  16.664 114.668
 5753GLU     BB 5753  18.168  16.542 114.615
 5754SER     BB 5754  18.354  16.260 114.750
 5755THR     BB 5755  18.646  16.258 114.835
 5756THR     BB 5756  18.666  15.928 115.044
 5757ASP     BB 5757  18.914  16.122 115.357
 5758GLU     BB 5758  19.191  16.114 115.679
 5759LYS     BB 5759  19.436  16.203 115.331
 5760THR     BB 5760  19.644  16.211 115.025
 5761ILE     BB 5761  -2.805  13.754  92.507
 5762PRO     BB 5762  -3.118  13.493  92.419
 5763CYS     BB 5763  -3.096  13.577  92.089
 5764LYS     BB 5764  -3.156  13.959  92.036
 5765SER     BB 5765  -3.177  14.238  91.787
 5766PRO     BB 5766  -2.890  14.349  91.875
 5767GLN     BB 5767  -2.419  14.401  91.935
 5768PRO     BB 5768  -2.241  14.148  91.692
 5769ASP     BB 5769  -1.942  14.332  91.838
 5770PRO     BB 5770  -1.769  14.618  91.599
 5771VAL     BB 5771  -1.844  15.025  91.578
 5772ASP     BB 5772  -1.716  15.188  91.855
 5773THR     BB 5773  -1.564  15.389  92.199
 5774PRO     BB 5774  -1.258  15.299  92.135
 5775THR     BB 5775  -0.947  15.188  92.039
 5776SER     BB 5776  -0.763  15.049  91.731
 5777THR     BB 5777  -0.798  15.049  91.366
 5778LYS     BB 5778  -0.620  15.214  91.117
 5779GLN     BB 5779  -1.006  15.323  90.918
 5780ARG     BB 5780  -1.413  15.146  90.905
 5781PRO     BB 5781  -1.494  15.244  90.491
 5782LYS     BB 5782  -1.445  15.463  90.145
 5783THR     BB 5783  -1.254  15.070  90.052
 5784SER     BB 5784  -0.979  14.747  90.100
 5785LEU     BB 5785  -0.585  14.536  90.034
 5786ARG     BB 5786  -0.518  14.197  90.235
 5787LYS     BB 5787  -0.355  13.791  90.287
 5788VAL     BB 5788  -0.636  13.582  90.150
 5789ASP     BB 5789  -1.059  13.617  90.327
 5790VAL     BB 5790  -0.987  13.175  90.466
 5791LYS     BB 5791  -1.268  12.957  90.376
 5792GLU     BB 5792  -1.201  12.543  90.574
 5793GLU     BB 5793  -1.325  12.209  90.374
 5794LEU     BB 5794  -1.140  12.006  90.112
 5795LEU     BB 5795  -0.938  11.769  90.194
 5796ALA     BB 5796  -1.115  11.408  90.121
 5797VAL     BB 5797  -1.002  11.100  90.108
 5798ARG     BB 5798  -1.246  10.748  90.222
 5799LYS     BB 5799  -1.148  10.383  90.358
 5800LEU     BB 5800  -0.808  10.344  90.203
 5801THR     BB 5801  -0.704  10.080  89.897
 5802GLN     BB 5802  -0.376  10.129  89.776
 5803THR     BB 5803  -0.174  10.009  89.407
 5804SER     BB 5804  -0.165   9.742  89.132
 5805GLY     BB 5805   0.164   9.649  89.361
 5806GLU     BB 5806   0.348   9.379  89.484
 5807THR     BB 5807   0.614   9.164  89.643
 5808THR     BB 5808   0.969   9.062  89.916
 5809HIS     BB 5809   0.654   9.011  90.196
 5810THR     BB 5810   0.499   9.292  90.446
 5811PRO     BB 5811   0.283   9.603  90.389
 5812LYS     BB 5812   0.371   9.964  90.527
 5813PRO     BB 5813   0.656   9.897  90.651
 5814ALA     BB 5814   0.756   9.569  90.971
 5815VAL     BB 5815   0.482   9.498  91.256
 5816GLY     BB 5816   0.532   9.875  91.327
 5817GLU     BB 5817   0.861  10.014  91.358
 5818GLU     BB 5818   0.769  10.063  91.708
 5819LYS     BB 5819   0.514   9.953  91.928
 5820SER     BB 5820   0.865   9.717  92.103
 5821ILE     BB 5821   0.976   9.348  92.247
 5822LYS     BB 5822   1.298   9.081  92.288
 5823ALA     BB 5823   1.020   8.827  92.114
 5824PHE     BB 5824   1.259   8.440  92.160
 5825LYS     BB 5825   1.633   8.717  92.085
 5826GLU     BB 5826   1.848   8.831  91.786
 5827THR     BB 5827   1.837   8.963  91.376
 5828PRO     BB 5828   1.585   9.096  91.454
 5829LYS     BB 5829   1.252   9.072  91.498
 5830GLN     BB 5830   1.030   8.817  91.516
 5831LYS     BB 5831   0.935   8.375  91.421
 5832LEU     BB 5832   0.949   8.090  91.609
 5833ASP     BB 5833   0.797   7.780  91.561
 5834PRO     BB 5834   0.763   7.812  91.202
 5835ALA     BB 5835   0.949   7.603  90.917
 5836ALA     BB 5836   1.031   7.204  90.792
 5837SER     BB 5837   0.941   7.116  90.366
 5838LEU     BB 5838   1.291   6.903  90.355
 5839THR     BB 5839   1.277   6.606  90.597
 5840GLY     BB 5840   1.292   6.316  90.775
 5841SER     BB 5841   1.453   6.216  91.192
 5842LYS     BB 5842   1.845   6.354  91.182
 5843ARG     BB 5843   2.227   6.191  91.120
 5844ARG     BB 5844   2.169   5.832  91.026
 5845PRO     BB 5845   2.400   5.616  91.071
 5846ARG     BB 5846   2.836   5.790  91.086
 5847THR     BB 5847   2.883   5.655  90.754
 5848PRO     BB 5848   3.057   5.669  90.495
 5849LYS     BB 5849   3.426   5.716  90.605
 5850GLU     BB 5850   3.693   5.644  90.930
 5851LYS     BB 5851   4.015   5.769  90.814
 5852ALA     BB 5852   3.979   6.104  90.632
 5853GLN     BB 5853   4.211   6.409  90.601
 5854ALA     BB 5854   4.482   6.191  90.699
 5855LEU     BB 5855   4.553   5.966  90.408
 5856GLU     BB 5856   4.447   5.603  90.595
 5857ASP     BB 5857   4.657   5.304  90.442
 5858LEU     BB 5858   4.917   5.414  90.071
 5859ALA     BB 5859   4.986   5.165  89.748
 5860GLY     BB 5860   5.183   5.342  89.472
 5861PHE     BB 5861   5.381   5.640  89.347
 5862LYS     BB 5862   5.621   5.413  89.519
 5863GLU     BB 5863   6.022   5.433  89.510
 5864LEU     BB 5864   6.175   5.813  89.569
 5865PHE     BB 5865   6.472   5.884  89.408
 5866GLN     BB 5866   6.837   5.896  89.552
 5867THR     BB 5867   7.170   6.026  89.483
 5868PRO     BB 5868   7.424   5.712  89.452
 5869GLY     BB 5869   7.354   5.918  89.086
 5870HIS     BB 5870   7.664   6.238  88.970
 5871THR     BB 5871   7.896   6.496  89.024
 5872GLU     BB 5872   8.228   6.403  89.174
 5873GLU     BB 5873   8.435   6.640  89.419
 5874SER     BB 5874   8.363   6.252  89.621
 5875THR     BB 5875   8.610   6.413  89.873
 5876THR     BB 5876   8.999   6.484  90.125
 5877ASP     BB 5877   9.000   6.649  90.477
 5878GLU     BB 5878   8.801   6.996  90.558
 5879LYS     BB 5879   8.829   6.839  90.860
 5880THR     BB 5880   8.821   6.660  91.110
 5881ILE     BB 5881   9.023   6.729  91.363
 5882PRO     BB 5882   9.371   6.635  91.286
 5883CYS     BB 5883   9.563   6.881  91.485
 5884LYS     BB 5884   9.657   7.136  91.159
 5885SER     BB 5885   9.942   6.851  90.962
 5886PRO     BB 5886  10.154   6.621  91.158
 5887GLN     BB 5887  10.350   6.415  90.776
 5888PRO     BB 5888  10.472   6.283  90.338
 5889ASP     BB 5889  10.501   5.875  90.547
 5890PRO     BB 5890  10.906   5.886  90.699
 5891VAL     BB 5891  11.051   6.154  90.867
 5892ASP     BB 5892  11.067   6.288  90.638
 5893THR     BB 5893  11.023   6.262  90.236
 5894PRO     BB 5894  10.915   6.624  90.247
 5895THR     BB 5895  11.048   6.947  90.163
 5896SER     BB 5896  11.128   7.169  90.552
 5897THR     BB 5897  11.492   7.150  90.819
 5898LYS     BB 5898  11.465   6.739  90.756
 5899GLN     BB 5899  11.701   6.368  90.907
 5900ARG     BB 5900  11.658   5.981  90.982
 5901PRO     BB 5901  11.835   5.777  90.705
 5902LYS     BB 5902  12.184   5.502  90.532
 5903THR     BB 5903  12.461   5.212  90.554
 5904SER     BB 5904  12.721   4.993  90.361
 5905LEU     BB 5905  12.699   4.750  90.024
 5906ARG     BB 5906  12.853   4.797  89.575
 5907LYS     BB 5907  12.708   4.344  89.442
 5908VAL     BB 5908  12.325   4.268  89.532
 5909ASP     BB 5909  12.240   4.480  89.243
 5910VAL     BB 5910  12.175   4.721  88.918
 5911LYS     BB 5911  11.783   4.656  88.854
 5912GLU     BB 5912  11.384   4.695  88.789
 5913GLU     BB 5913  11.057   4.575  89.032
 5914LEU     BB 5914  11.116   4.105  89.095
 5915LEU     BB 5915  11.575   4.106  89.295
 5916ALA     BB 5916  11.481   4.364  89.610
 5917VAL     BB 5917  11.438   4.608  89.931
 5918ARG     BB 5918  11.324   4.592  90.323
 5919LYS     BB 5919  11.377   4.909  90.518
 5920LEU     BB 5920  11.259   5.318  90.712
 5921THR     BB 5921  11.327   5.573  90.423
 5922GLN     BB 5922  11.060   5.410  90.202
 5923THR     BB 5923  11.222   5.494  89.758
 5924SER     BB 5924  11.000   5.434  89.414
 5925GLY     BB 5925  11.101   5.598  89.114
 5926GLU     BB 5926  10.885   5.426  88.920
 5927THR     BB 5927  10.609   5.198  88.691
 5928THR     BB 5928  10.450   4.909  88.960
 5929HIS     BB 5929  10.166   5.070  89.186
 5930THR     BB 5930   9.959   5.111  89.585
 5931PRO     BB 5931  10.045   5.339  89.755
 5932LYS     BB 5932  10.277   5.753  89.719
 5933PRO     BB 5933   9.893   5.768  89.935
 5934ALA     BB 5934   9.621   5.552  90.003
 5935VAL     BB 5935   9.507   5.244  90.190
 5936GLY     BB 5936   9.318   4.955  90.144
 5937GLU     BB 5937   9.161   4.723  90.459
 5938GLU     BB 5938   9.050   4.511  90.138
 5939LYS     BB 5939   8.710   4.325  90.238
 5940SER     BB 5940   8.606   4.515  90.571
 5941ILE     BB 5941   8.386   4.663  90.804
 5942LYS     BB 5942   8.316   4.472  91.096
 5943ALA     BB 5943   8.593   4.120  91.090
 5944PHE     BB 5944   8.796   4.051  90.936
 5945LYS     BB 5945   8.855   3.685  90.639
 5946GLU     BB 5946   8.872   3.358  90.722
 5947THR     BB 5947   8.979   3.179  91.050
 5948PRO     BB 5948   9.283   3.433  91.070
 5949LYS     BB 5949   9.575   3.735  91.016
 5950GLN     BB 5950   9.905   3.672  91.008
 5951LYS     BB 5951  10.039   3.694  91.401
 5952LEU     BB 5952   9.771   3.809  91.671
 5953ASP     BB 5953   9.676   4.006  91.428
 5954PRO     BB 5954   9.531   4.304  91.216
 5955ALA     BB 5955   9.692   4.676  91.205
 5956ALA     BB 5956  10.040   4.669  91.416
 5957SER     BB 5957  10.005   5.020  91.497
 5958LEU     BB 5958  10.049   5.335  91.458
 5959THR     BB 5959  10.427   5.513  91.350
 5960GLY     BB 5960  10.727   5.556  91.103
 5961SER     BB 5961  11.016   5.695  91.161
 5962LYS     BB 5962  10.936   5.877  91.540
 5963ARG     BB 5963  11.010   5.676  91.854
 5964ARG     BB 5964  11.061   5.636  92.194
 5965PRO     BB 5965  11.466   5.482  92.274
 5966ARG     BB 5966  11.343   5.141  92.356
 5967THR     BB 5967  11.592   5.056  92.050
 5968PRO     BB 5968  11.536   4.680  92.050
 5969LYS     BB 5969  11.437   4.229  92.154
 5970GLU     BB 5970  11.238   4.253  91.827
 5971LYS     BB 5971  11.335   4.432  91.551
 5972ALA     BB 5972  11.082   4.694  91.595
 5973GLN     BB 5973  10.826   4.485  91.398
 5974ALA     BB 5974  10.514   4.530  91.613
 5975LEU     BB 5975  10.672   4.597  92.009
 5976GLU     BB 5976  10.837   4.633  92.373
 5977ASP     BB 5977  11.010   4.224  92.545
 5978LEU     BB 5978  10.740   3.978  92.651
 5979ALA     BB 5979  10.531   4.199  92.631
 5980GLY     BB 5980  10.337   4.363  92.997
 5981PHE     BB 5981  10.599   4.590  93.190
 5982LYS     BB 5982  10.690   4.466  93.459
 5983GLU     BB 5983  10.604   4.170  93.596
 5984LEU     BB 5984  10.792   3.876  93.781
 5985PHE     BB 5985  10.831   3.619  93.399
 5986GLN     BB 5986  10.901   3.284  93.319
 5987THR     BB 5987  10.793   2.915  93.119
 5988PRO     BB 5988  10.642   2.785  93.531
 5989GLY     BB 5989  10.267   2.689  93.592
 5990HIS     BB 5990  10.219   2.941  93.953
 5991THR     BB 5991  10.189   3.313  93.961
 5992GLU     BB 5992  10.306   3.477  94.400
 5993GLU     BB 5993  10.323   3.915  94.614
 5994SER     BB 5994  10.327   4.248  94.469
 5995THR     BB 5995  10.471   4.493  94.577
 5996THR     BB 5996  10.465   4.732  94.269
 5997ASP     BB 5997  10.886   4.857  94.337
 5998GLU     BB 5998  11.211   5.126  94.295
 5999LYS     BB 5999  11.048   5.220  94.686
 6000THR     BB 6000  10.863   5.338  94.984
 6001ILE     BB 6001  -2.850  11.077  89.153
 6002PRO     BB 6002  -2.792  11.053  88.741
 6003CYS     BB 6003  -2.834  11.391  88.714
 6004LYS     BB 6004  -3.185  11.501  88.843
 6005SER     BB 6005  -3.418  11.789  88.901
 6006PRO     BB 6006  -3.363  11.781  89.216
 6007GLN     BB 6007  -3.158  11.824  89.645
 6008PRO     BB 6008  -2.836  12.046  89.600
 6009ASP     BB 6009  -2.840  11.998  89.977
 6010PRO     BB 6010  -2.975  12.316  90.200
 6011VAL     BB 6011  -3.357  12.397  90.338
 6012ASP     BB 6012  -3.441  12.185  90.599
 6013THR     BB 6013  -3.548  11.922  90.916
 6014PRO     BB 6014  -3.306  12.026  91.106
 6015THR     BB 6015  -3.040  12.158  91.280
 6016SER     BB 6016  -2.808  12.465  91.280
 6017THR     BB 6017  -2.806  12.809  91.154
 6018LYS     BB 6018  -2.836  13.115  91.318
 6019GLN     BB 6019  -3.124  13.252  91.003
 6020ARG     BB 6020  -3.191  13.151  90.576
 6021PRO     BB 6021  -3.295  13.553  90.449
 6022LYS     BB 6022  -3.434  13.937  90.508
 6023THR     BB 6023  -2.996  13.990  90.443
 6024SER     BB 6024  -2.579  13.937  90.519
 6025LEU     BB 6025  -2.187  14.039  90.719
 6026ARG     BB 6026  -1.876  13.794  90.656
 6027LYS     BB 6027  -1.449  13.700  90.599
 6028VAL     BB 6028  -1.416  13.738  90.226
 6029ASP     BB 6029  -1.681  13.492  89.943
 6030VAL     BB 6030  -1.278  13.290  89.817
 6031LYS     BB 6031  -1.239  13.281  89.451
 6032GLU     BB 6032  -0.865  13.027  89.350
 6033GLU     BB 6033  -0.639  13.132  89.028
 6034LEU     BB 6034  -0.355  13.383  89.008
 6035LEU     BB 6035  -0.051  13.298  89.076
 6036ALA     BB 6036   0.163  13.268  88.729
 6037VAL     BB 6037   0.484  13.245  88.663
 6038ARG     BB 6038   0.644  13.022  88.315
 6039LYS     BB 6039   0.996  12.842  88.247
 6040LEU     BB 6040   1.219  13.050  88.467
 6041THR     BB 6041   1.514  13.315  88.338
 6042GLN     BB 6042   1.655  13.505  88.601
 6043THR     BB 6043   1.884  13.878  88.609
 6044SER     BB 6044   2.130  14.094  88.409
 6045GLY     BB 6045   2.371  13.921  88.693
 6046GLU     BB 6046   2.690  13.788  88.741
 6047THR     BB 6047   3.006  13.646  88.893
 6048THR     BB 6048   3.267  13.434  89.206
 6049HIS     BB 6049   3.126  13.094  88.995
 6050THR     BB 6050   2.792  12.875  89.075
 6051PRO     BB 6051   2.418  12.946  89.039
 6052LYS     BB 6052   2.153  12.897  89.330
 6053PRO     BB 6053   2.355  12.821  89.564
 6054ALA     BB 6054   2.667  12.471  89.565
 6055VAL     BB 6055   2.565  12.130  89.379
 6056GLY     BB 6056   2.270  12.142  89.629
 6057GLU     BB 6057   2.327  12.202  89.978
 6058GLU     BB 6058   2.218  11.856  90.019
 6059LYS     BB 6059   2.161  11.574  89.812
 6060SER     BB 6060   2.539  11.430  90.029
 6061ILE     BB 6061   2.901  11.244  89.972
 6062LYS     BB 6062   3.296  11.217  90.112
 6063ALA     BB 6063   3.371  11.284  89.710
 6064PHE     BB 6064   3.823  11.214  89.723
 6065LYS     BB 6065   3.794  11.411  90.151
 6066GLU     BB 6066   3.829  11.762  90.306
 6067THR     BB 6067   3.734  12.179  90.255
 6068PRO     BB 6068   3.482  12.079  90.136
 6069LYS     BB 6069   3.322  11.968  89.861
 6070GLN     BB 6070   3.418  11.859  89.555
 6071LYS     BB 6071   3.745  11.850  89.229
 6072LEU     BB 6072   3.983  11.618  89.146
 6073ASP     BB 6073   4.165  11.577  88.853
 6074PRO     BB 6074   4.139  11.922  88.746
 6075ALA     BB 6075   4.431  12.194  88.718
 6076ALA     BB 6076   4.818  12.256  88.551
 6077SER     BB 6077   4.868  12.633  88.320
 6078LEU     BB 6078   5.235  12.671  88.498
 6079THR     BB 6079   5.465  12.380  88.400
 6080GLY     BB 6080   5.707  12.158  88.314
 6081SER     BB 6081   5.856  11.769  88.506
 6082LYS     BB 6082   5.949  11.881  88.895
 6083ARG     BB 6083   6.295  11.984  89.111
 6084ARG     BB 6084   6.571  11.997  88.857
 6085PRO     BB 6085   6.874  11.958  88.950
 6086ARG     BB 6086   6.960  12.061  89.401
 6087THR     BB 6087   7.117  12.365  89.283
 6088PRO     BB 6088   7.212  12.651  89.365
 6089LYS     BB 6089   7.364  12.626  89.721
 6090GLU     BB 6090   7.550  12.352  89.990
 6091LYS     BB 6091   7.623  12.550  90.287
 6092ALA     BB 6092   7.331  12.780  90.378
 6093GLN     BB 6093   7.200  12.912  90.714
 6094ALA     BB 6094   7.523  12.830  90.853
 6095LEU     BB 6095   7.767  13.083  90.721
 6096GLU     BB 6096   8.006  12.814  90.501
 6097ASP     BB 6097   8.379  12.946  90.483
 6098LEU     BB 6098   8.446  13.375  90.653
 6099ALA     BB 6099   8.710  13.653  90.500
 6100GLY     BB 6100   8.681  13.990  90.678
 6101PHE     BB 6101   8.543  14.205  90.957
 6102LYS     BB 6102   8.853  14.043  91.085
 6103GLU     BB 6103   9.051  14.134  91.423
 6104LEU     BB 6104   8.810  14.178  91.756
 6105PHE     BB 6105   8.917  14.404  91.993
 6106GLN     BB 6106   9.094  14.339  92.338
 6107THR     BB 6107   9.167  14.495  92.659
 6108PRO     BB 6108   9.569  14.516  92.701
 6109GLY     BB 6109   9.378  14.893  92.651
 6110HIS     BB 6110   9.280  15.124  93.036
 6111THR     BB 6111   9.183  15.166  93.371
 6112GLU     BB 6112   9.431  15.069  93.637
 6113GLU     BB 6113   9.329  14.917  93.991
 6114SER     BB 6114   9.606  14.636  93.790
 6115THR     BB 6115   9.588  14.472  94.141
 6116THR     BB 6116   9.723  14.319  94.563
 6117ASP     BB 6117   9.565  14.011  94.740
 6118GLU     BB 6118   9.162  13.959  94.773
 6119LYS     BB 6119   9.292  13.644  94.796
 6120THR     BB 6120   9.425  13.369  94.766
 6121ILE     BB 6121   9.461  13.177  95.034
 6122PRO     BB 6122   9.731  13.302  95.252
 6123CYS     BB 6123   9.615  13.193  95.587
 6124LYS     BB 6124   9.468  13.573  95.706
 6125SER     BB 6125   9.871  13.765  95.745
 6126PRO     BB 6126  10.168  13.576  95.855
 6127GLN     BB 6127  10.468  13.943  95.811
 6128PRO     BB 6128  10.669  14.364  95.729
 6129ASP     BB 6129  11.016  14.092  95.603
 6130PRO     BB 6130  11.215  14.026  95.981
 6131VAL     BB 6131  11.058  13.943  96.280
 6132ASP     BB 6132  10.966  14.192  96.300
 6133THR     BB 6133  10.986  14.566  96.145
 6134PRO     BB 6134  10.622  14.602  96.241
 6135THR     BB 6135  10.426  14.768  96.492
 6136SER     BB 6136  10.260  14.451  96.772
 6137THR     BB 6137  10.457  14.262  97.132
 6138LYS     BB 6138  10.791  14.240  96.886
 6139GLN     BB 6139  11.223  14.072  96.933
 6140ARG     BB 6140  11.522  13.919  96.722
 6141PRO     BB 6141  11.804  14.182  96.691
 6142LYS     BB 6142  12.232  14.366  96.794
 6143THR     BB 6143  12.623  14.345  96.882
 6144SER     BB 6144  12.958  14.540  96.934
 6145LEU     BB 6145  13.170  14.815  96.704
 6146ARG     BB 6146  13.236  15.286  96.737
 6147LYS     BB 6147  13.548  15.301  96.353
 6148VAL     BB 6148  13.403  15.125  96.023
 6149ASP     BB 6149  13.194  15.427  95.984
 6150VAL     BB 6150  12.974  15.772  95.967
 6151LYS     BB 6151  12.823  15.745  95.594
 6152GLU     BB 6152  12.580  15.737  95.269
 6153GLU     BB 6153  12.493  15.417  95.004
 6154LEU     BB 6154  12.918  15.280  94.832
 6155LEU     BB 6155  13.151  15.177  95.263
 6156ALA     BB 6156  12.866  14.904  95.399
 6157VAL     BB 6157  12.619  14.632  95.572
 6158ARG     BB 6158  12.551  14.229  95.573
 6159LYS     BB 6159  12.301  14.111  95.828
 6160LEU     BB 6160  11.882  13.977  95.989
 6161THR     BB 6161  11.720  14.317  96.096
 6162GLN     BB 6162  11.727  14.447  95.737
 6163THR     BB 6163  11.766  14.922  95.795
 6164SER     BB 6164  11.717  15.198  95.491
 6165GLY     BB 6165  11.650  15.537  95.577
 6166GLU     BB 6166  11.690  15.650  95.262
 6167THR     BB 6167  11.747  15.774  94.859
 6168THR     BB 6168  11.891  15.430  94.654
 6169HIS     BB 6169  11.591  15.187  94.561
 6170THR     BB 6170  11.424  14.770  94.518
 6171PRO     BB 6171  11.269  14.666  94.748
 6172LYS     BB 6172  11.045  14.823  95.138
 6173PRO     BB 6173  10.815  14.543  94.886
 6174ALA     BB 6174  10.848  14.384  94.573
 6175VAL     BB 6175  11.037  14.124  94.373
 6176GLY     BB 6176  11.182  14.078  94.060
 6177GLU     BB 6177  11.276  13.700  93.897
 6178GLU     BB 6178  11.414  13.948  93.614
 6179LYS     BB 6179  11.383  13.751  93.267
 6180SER     BB 6180  11.148  13.445  93.365
 6181ILE     BB 6181  10.893  13.206  93.320
 6182LYS     BB 6182  11.001  12.875  93.244
 6183ALA     BB 6183  11.446  12.869  93.292
 6184PHE     BB 6184  11.622  13.044  93.384
 6185LYS     BB 6185  11.978  13.274  93.169
 6186GLU     BB 6186  12.258  13.137  93.041
 6187THR     BB 6187  12.448  12.808  93.125
 6188PRO     BB 6188  12.395  12.896  93.508
 6189LYS     BB 6189  12.300  13.061  93.886
 6190GLN     BB 6190  12.530  13.121  94.124
 6191LYS     BB 6191  12.562  12.773  94.349
 6192LEU     BB 6192  12.306  12.482  94.258
 6193ASP     BB 6193  12.103  12.734  94.214
 6194PRO     BB 6194  11.785  12.965  94.190
 6195ALA     BB 6195  11.559  13.077  94.507
 6196ALA     BB 6196  11.739  12.941  94.846
 6197SER     BB 6197  11.419  12.921  95.014
 6198LEU     BB 6198  11.180  13.026  95.199
 6199THR     BB 6199  11.238  13.237  95.571
 6200GLY     BB 6200  11.376  13.542  95.774
 6201SER     BB 6201  11.410  13.568  96.097
 6202LYS     BB 6202  11.193  13.221  96.223
 6203ARG     BB 6203  11.384  12.896  96.266
 6204ARG     BB 6204  11.427  12.571  96.378
 6205PRO     BB 6205  11.769  12.544  96.655
 6206ARG     BB 6206  11.986  12.378  96.403
 6207THR     BB 6207  12.208  12.705  96.483
 6208PRO     BB 6208  12.495  12.624  96.248
 6209LYS     BB 6209  12.817  12.420  95.967
 6210GLU     BB 6210  12.708  12.701  95.729
 6211LYS     BB 6211  12.624  13.019  95.826
 6212ALA     BB 6212  12.265  12.976  95.762
 6213GLN     BB 6213  12.315  13.077  95.394
 6214ALA     BB 6214  12.099  12.818  95.217
 6215LEU     BB 6215  12.105  12.480  95.485
 6216GLU     BB 6216  12.143  12.168  95.735
 6217ASP     BB 6217  12.571  11.959  95.717
 6218LEU     BB 6218  12.628  11.759  95.398
 6219ALA     BB 6219  12.331  11.779  95.333
 6220GLY     BB 6220  12.069  11.419  95.353
 6221PHE     BB 6221  12.007  11.327  95.733
 6222LYS     BB 6222  12.145  11.063  95.817
 6223GLU     BB 6223  12.341  10.859  95.634
 6224LEU     BB 6224  12.680  10.663  95.688
 6225PHE     BB 6225  12.938  10.990  95.490
 6226GLN     BB 6226  13.263  11.018  95.358
 6227THR     BB 6227  13.527  11.121  95.030
 6228PRO     BB 6228  13.533  10.670  94.949
 6229GLY     BB 6229  13.411  10.520  94.608
 6230HIS     BB 6230  13.152  10.210  94.792
 6231THR     BB 6231  12.822  10.266  94.956
 6232GLU     BB 6232  12.722   9.897  95.252
 6233GLU     BB 6233  12.350   9.775  95.543
 6234SER     BB 6234  12.080   9.978  95.676
 6235THR     BB 6235  11.945   9.948  95.946
 6236THR     BB 6236  11.756  10.288  95.981
 6237ASP     BB 6237  11.872  10.328  96.407
 6238GLU     BB 6238  11.822  10.482  96.800
 6239LYS     BB 6239  11.633  10.091  96.816
 6240THR     BB 6240  11.418   9.790  96.802
 6241ILE     BB 6241   7.916   9.241 122.377
 6242PRO     BB 6242   8.045   9.620 122.493
 6243CYS     BB 6243   8.312   9.481 122.654
 6244LYS     BB 6244   8.197   9.233 122.932
 6245SER     BB 6245   8.307   8.996 123.201
 6246PRO     BB 6246   8.233   8.743 123.019
 6247GLN     BB 6247   8.241   8.406 122.681
 6248PRO     BB 6248   8.592   8.426 122.504
 6249ASP     BB 6249   8.439   8.122 122.332
 6250PRO     BB 6250   8.571   7.755 122.459
 6251VAL     BB 6251   8.414   7.505 122.750
 6252ASP     BB 6252   8.123   7.356 122.641
 6253THR     BB 6253   7.760   7.175 122.508
 6254PRO     BB 6254   7.906   7.026 122.259
 6255THR     BB 6255   8.091   6.883 122.007
 6256SER     BB 6256   8.457   6.803 121.916
 6257THR     BB 6257   8.779   6.756 122.083
 6258LYS     BB 6258   8.968   6.470 122.143
 6259GLN     BB 6259   9.037   6.608 122.564
 6260ARG     BB 6260   9.048   7.003 122.766
 6261PRO     BB 6261   9.367   6.905 123.043
 6262LYS     BB 6262   9.601   6.648 123.265
 6263THR     BB 6263   9.874   6.788 122.941
 6264SER     BB 6264  10.007   6.850 122.540
 6265LEU     BB 6265  10.220   6.730 122.160
 6266ARG     BB 6266  10.185   6.971 121.842
 6267LYS     BB 6267  10.329   7.168 121.475
 6268VAL     BB 6268  10.486   7.479 121.616
 6269ASP     BB 6269  10.239   7.767 121.875
 6270VAL     BB 6270  10.302   8.067 121.521
 6271LYS     BB 6271  10.422   8.393 121.639
 6272GLU     BB 6272  10.420   8.687 121.281
 6273GLU     BB 6273  10.711   8.973 121.261
 6274LEU     BB 6274  11.060   8.948 121.115
 6275LEU     BB 6275  11.116   9.003 120.802
 6276ALA     BB 6276  11.295   9.367 120.757
 6277VAL     BB 6277  11.449   9.513 120.507
 6278ARG     BB 6278  11.444   9.952 120.444
 6279LYS     BB 6279  11.484  10.179 120.115
 6280LEU     BB 6280  11.698   9.952 119.905
 6281THR     BB 6281  12.097  10.017 119.800
 6282GLN     BB 6282  12.244   9.741 119.635
 6283THR     BB 6283  12.659   9.623 119.565
 6284SER     BB 6284  13.015   9.758 119.516
 6285GLY     BB 6285  12.903   9.653 119.134
 6286GLU     BB 6286  12.932   9.750 118.800
 6287THR     BB 6287  12.921   9.762 118.423
 6288THR     BB 6288  12.779   9.654 118.000
 6289HIS     BB 6289  12.492   9.952 118.092
 6290THR     BB 6290  12.127   9.900 118.265
 6291PRO     BB 6291  12.017   9.805 118.620
 6292LYS     BB 6292  11.764   9.512 118.704
 6293PRO     BB 6293  11.729   9.396 118.410
 6294ALA     BB 6294  11.589   9.630 118.028
 6295VAL     BB 6295  11.313   9.917 118.077
 6296GLY     BB 6296  11.108   9.624 118.225
 6297GLU     BB 6297  11.082   9.312 118.050
 6298GLU     BB 6298  10.732   9.405 118.008
 6299LYS     BB 6299  10.532   9.695 118.047
 6300SER     BB 6300  10.530   9.668 117.590
 6301ILE     BB 6301  10.567   9.891 117.246
 6302LYS     BB 6302  10.692   9.880 116.845
 6303ALA     BB 6303  10.902  10.214 116.974
 6304PHE     BB 6304  11.057  10.346 116.564
 6305LYS     BB 6305  11.079   9.883 116.475
 6306GLU     BB 6306  11.340   9.601 116.499
 6307THR     BB 6307  11.656   9.433 116.741
 6308PRO     BB 6308  11.487   9.518 116.969
 6309LYS     BB 6309  11.399   9.764 117.182
 6310GLN     BB 6310  11.446  10.099 117.194
 6311LYS     BB 6311  11.691  10.464 117.052
 6312LEU     BB 6312  11.638  10.698 116.808
 6313ASP     BB 6313  11.777  11.014 116.765
 6314PRO     BB 6314  12.082  10.945 116.948
 6315ALA     BB 6315  12.455  10.918 116.805
 6316ALA     BB 6316  12.741  11.130 116.571
 6317SER     BB 6317  13.144  11.171 116.753
 6318LEU     BB 6318  13.299  11.092 116.382
 6319THR     BB 6319  13.197  11.364 116.132
 6320GLY     BB 6320  13.155  11.598 115.889
 6321SER     BB 6321  12.848  11.645 115.552
 6322LYS     BB 6322  12.870  11.284 115.347
 6323ARG     BB 6323  13.058  11.138 115.000
 6324ARG     BB 6324  13.276  11.419 114.879
 6325PRO     BB 6325  13.361  11.432 114.571
 6326ARG     BB 6326  13.354  11.020 114.345
 6327THR     BB 6327  13.716  11.023 114.364
 6328PRO     BB 6328  13.974  10.848 114.346
 6329LYS     BB 6329  13.921  10.591 114.060
 6330GLU     BB 6330  13.704  10.530 113.698
 6331LYS     BB 6331  13.815  10.204 113.579
 6332ALA     BB 6332  13.839   9.950 113.864
 6333GLN     BB 6333  13.786   9.569 113.877
 6334ALA     BB 6334  13.832   9.567 113.519
 6335LEU     BB 6335  14.196   9.628 113.454
 6336GLU     BB 6336  14.153   9.997 113.255
 6337ASP     BB 6337  14.447  10.046 112.994
 6338LEU     BB 6338  14.783   9.723 113.010
 6339ALA     BB 6339  15.185   9.795 112.946
 6340GLY     BB 6340  15.397   9.484 113.009
 6341PHE     BB 6341  15.426   9.113 113.081
 6342LYS     BB 6342  15.403   9.153 112.711
 6343GLU     BB 6343  15.474   8.871 112.433
 6344LEU     BB 6344  15.297   8.506 112.511
 6345PHE     BB 6345  15.465   8.227 112.397
 6346GLN     BB 6346  15.394   8.005 112.081
 6347THR     BB 6347  15.463   7.678 111.938
 6348PRO     BB 6348  15.660   7.731 111.588
 6349GLY     BB 6349  15.895   7.557 111.898
 6350HIS     BB 6350  15.927   7.099 111.896
 6351THR     BB 6351  15.816   6.768 111.851
 6352GLU     BB 6352  15.776   6.645 111.498
 6353GLU     BB 6353  15.497   6.384 111.384
 6354SER     BB 6354  15.457   6.752 111.140
 6355THR     BB 6355  15.209   6.520 110.952
 6356THR     BB 6356  15.023   6.260 110.609
 6357ASP     BB 6357  14.640   6.208 110.564
 6358GLU     BB 6358  14.394   6.103 110.872
 6359LYS     BB 6359  14.189   6.257 110.646
 6360THR     BB 6360  14.034   6.440 110.454
 6361ILE     BB 6361  13.814   6.305 110.246
 6362PRO     BB 6362  13.982   6.129 109.969
 6363CYS     BB 6363  13.738   5.862 109.890
 6364LYS     BB 6364  13.947   5.552 110.092
 6365SER     BB 6365  14.287   5.532 109.800
 6366PRO     BB 6366  14.240   5.597 109.440
 6367GLN     BB 6367  14.700   5.544 109.330
 6368PRO     BB 6368  15.168   5.474 109.337
 6369ASP     BB 6369  15.148   5.792 109.006
 6370PRO     BB 6370  15.077   5.546 108.658
 6371VAL     BB 6371  14.845   5.287 108.636
 6372ASP     BB 6372  15.001   5.136 108.789
 6373THR     BB 6373  15.365   5.106 108.964
 6374PRO     BB 6374  15.192   4.917 109.242
 6375THR     BB 6375  15.162   4.578 109.358
 6376SER     BB 6376  14.738   4.440 109.272
 6377THR     BB 6377  14.569   4.264 108.892
 6378LYS     BB 6378  14.784   4.568 108.706
 6379GLN     BB 6379  14.837   4.711 108.266
 6380ARG     BB 6380  14.917   5.034 108.052
 6381PRO     BB 6381  15.279   5.012 107.916
 6382LYS     BB 6382  15.605   4.948 107.574
 6383THR     BB 6383  15.749   4.979 107.201
 6384SER     BB 6384  16.056   4.929 106.963
 6385LEU     BB 6385  16.452   5.056 106.974
 6386ARG     BB 6386  16.864   4.833 107.063
 6387LYS     BB 6387  17.139   5.232 106.967
 6388VAL     BB 6388  17.021   5.558 107.169
 6389ASP     BB 6389  17.182   5.404 107.463
 6390VAL     BB 6390  17.367   5.209 107.773
 6391LYS     BB 6391  17.382   5.503 108.047
 6392GLU     BB 6392  17.355   5.726 108.385
 6393GLU     BB 6393  17.127   6.076 108.462
 6394LEU     BB 6394  17.268   6.390 108.131
 6395LEU     BB 6395  17.167   6.125 107.718
 6396ALA     BB 6396  16.765   6.060 107.809
 6397VAL     BB 6397  16.371   5.973 107.852
 6398ARG     BB 6398  16.005   6.136 107.773
 6399LYS     BB 6399  15.712   5.908 107.836
 6400LEU     BB 6400  15.353   5.727 108.076
 6401THR     BB 6401  15.525   5.442 108.282
 6402GLN     BB 6402  15.742   5.693 108.472
 6403THR     BB 6403  16.136   5.440 108.574
 6404SER     BB 6404  16.430   5.564 108.837
 6405GLY     BB 6405  16.654   5.321 108.972
 6406GLU     BB 6406  16.859   5.551 109.109
 6407THR     BB 6407  17.108   5.854 109.272
 6408THR     BB 6408  16.953   6.221 109.121
 6409HIS     BB 6409  16.635   6.335 109.330
 6410THR     BB 6410  16.224   6.519 109.348
 6411PRO     BB 6411  15.995   6.329 109.347
 6412LYS     BB 6412  15.903   5.868 109.425
 6413PRO     BB 6413  15.636   6.153 109.629
 6414ALA     BB 6414  15.612   6.502 109.680
 6415VAL     BB 6415  15.546   6.837 109.517
 6416GLY     BB 6416  15.670   7.163 109.511
 6417GLU     BB 6417  15.451   7.496 109.373
 6418GLU     BB 6418  15.806   7.661 109.459
 6419LYS     BB 6419  15.730   8.040 109.565
 6420SER     BB 6420  15.336   8.035 109.618
 6421ILE     BB 6421  15.029   8.117 109.771
 6422LYS     BB 6422  14.830   8.359 109.600
 6423ALA     BB 6423  15.024   8.431 109.203
 6424PHE     BB 6424  15.226   8.317 109.076
 6425LYS     BB 6425  15.649   8.486 108.944
 6426GLU     BB 6426  15.708   8.728 108.715
 6427THR     BB 6427  15.503   8.850 108.409
 6428PRO     BB 6428  15.437   8.469 108.322
 6429LYS     BB 6429  15.416   8.047 108.299
 6430GLN     BB 6430  15.506   7.873 108.025
 6431LYS     BB 6431  15.167   7.844 107.787
 6432LEU     BB 6432  14.831   7.989 107.942
 6433ASP     BB 6433  14.955   7.863 108.216
 6434PRO     BB 6434  15.001   7.701 108.572
 6435ALA     BB 6435  14.891   7.323 108.667
 6436ALA     BB 6436  14.765   7.138 108.327
 6437SER     BB 6437  14.546   6.923 108.519
 6438LEU     BB 6438  14.464   6.658 108.678
 6439THR     BB 6439  14.556   6.258 108.544
 6440GLY     BB 6440  14.814   5.981 108.446
 6441SER     BB 6441  14.757   5.701 108.290
 6442LYS     BB 6442  14.329   5.694 108.302
 6443ARG     BB 6443  14.139   5.851 108.014
 6444ARG     BB 6444  13.858   5.912 107.821
 6445PRO     BB 6445  13.918   5.772 107.408
 6446ARG     BB 6446  13.959   6.116 107.274
 6447THR     BB 6447  14.312   5.955 107.164
 6448PRO     BB 6448  14.452   6.265 106.993
 6449LYS     BB 6449  14.521   6.677 106.772
 6450GLU     BB 6450  14.771   6.728 107.059
 6451LYS     BB 6451  14.964   6.481 107.196
 6452ALA     BB 6452  14.776   6.467 107.511
 6453GLN     BB 6453  14.992   6.749 107.658
 6454ALA     BB 6454  14.726   6.965 107.827
 6455LEU     BB 6455  14.370   6.887 107.595
 6456GLU     BB 6456  14.057   6.823 107.352
 6457ASP     BB 6457  14.095   7.038 106.929
 6458LEU     BB 6458  14.051   7.416 106.947
 6459ALA     BB 6459  13.944   7.389 107.231
 6460GLY     BB 6460  13.516   7.469 107.322
 6461PHE     BB 6461  13.297   7.169 107.183
 6462LYS     BB 6462  13.120   7.250 106.942
 6463GLU     BB 6463  13.100   7.548 106.785
 6464LEU     BB 6464  13.084   7.673 106.411
 6465PHE     BB 6465  13.536   7.760 106.388
 6466GLN     BB 6466  13.754   7.941 106.179
 6467THR     BB 6467  14.063   8.243 106.129
 6468PRO     BB 6468  13.716   8.515 106.006
 6469GLY     BB 6469  13.634   8.845 106.202
 6470HIS     BB 6470  13.200   8.763 106.237
 6471THR     BB 6471  13.040   8.515 106.465
 6472GLU     BB 6472  12.599   8.402 106.300
 6473GLU     BB 6473  12.235   8.115 106.450
 6474SER     BB 6474  12.234   7.843 106.691
 6475THR     BB 6475  12.064   7.591 106.681
 6476THR     BB 6476  12.246   7.361 106.940
 6477ASP     BB 6477  12.208   7.006 106.676
 6478GLU     BB 6478  12.196   6.588 106.605
 6479LYS     BB 6479  11.778   6.703 106.625
 6480THR     BB 6480  11.430   6.797 106.710
 6481ILE     BB 6481  24.905   7.450  74.328
 6482PRO     BB 6482  24.894   7.867  74.351
 6483CYS     BB 6483  24.605   7.869  74.169
 6484LYS     BB 6484  24.657   7.706  73.818
 6485SER     BB 6485  24.496   7.612  73.493
 6486PRO     BB 6486  24.487   7.304  73.577
 6487GLN     BB 6487  24.371   6.890  73.785
 6488PRO     BB 6488  24.032   6.947  73.978
 6489ASP     BB 6489  24.086   6.574  74.031
 6490PRO     BB 6490  23.861   6.322  73.798
 6491VAL     BB 6491  23.952   6.150  73.432
 6492ASP     BB 6492  24.185   5.897  73.470
 6493THR     BB 6493  24.476   5.589  73.515
 6494PRO     BB 6494  24.284   5.413  73.709
 6495THR     BB 6495  24.055   5.252  73.910
 6496SER     BB 6496  23.679   5.252  73.990
 6497THR     BB 6497  23.364   5.356  73.835
 6498LYS     BB 6498  23.104   5.171  73.695
 6499GLN     BB 6499  23.095   5.454  73.348
 6500ARG     BB 6500  23.204   5.880  73.287
 6501PRO     BB 6501  22.882   5.973  73.013
 6502LYS     BB 6502  22.595   5.880  72.732
 6503THR     BB 6503  22.359   5.976  73.099
 6504SER     BB 6504  22.232   5.936  73.504
 6505LEU     BB 6505  21.978   5.762  73.835
 6506ARG     BB 6506  22.067   5.864  74.212
 6507LYS     BB 6507  21.969   5.960  74.631
 6508VAL     BB 6508  21.912   6.331  74.609
 6509ASP     BB 6509  22.242   6.607  74.446
 6510VAL     BB 6510  22.251   6.777  74.882
 6511LYS     BB 6511  22.233   7.144  74.885
 6512GLU     BB 6512  22.303   7.290  75.319
 6513GLU     BB 6513  22.105   7.622  75.448
 6514LEU     BB 6514  21.757   7.649  75.597
 6515LEU     BB 6515  21.706   7.610  75.913
 6516ALA     BB 6516  21.635   7.974  76.086
 6517VAL     BB 6517  21.518   8.065  76.379
 6518ARG     BB 6518  21.645   8.438  76.583
 6519LYS     BB 6519  21.656   8.544  76.970
 6520LEU     BB 6520  21.378   8.331  77.105
 6521THR     BB 6521  21.010   8.465  77.247
 6522GLN     BB 6522  20.784   8.204  77.320
 6523THR     BB 6523  20.350   8.191  77.371
 6524SER     BB 6524  20.045   8.395  77.482
 6525GLY     BB 6525  20.107   8.142  77.800
 6526GLU     BB 6526  20.093   8.128  78.149
 6527THR     BB 6527  20.091   8.010  78.507
 6528THR     BB 6528  20.179   7.732  78.863
 6529HIS     BB 6529  20.542   7.951  78.858
 6530THR     BB 6530  20.884   7.860  78.657
 6531PRO     BB 6531  20.978   7.861  78.285
 6532LYS     BB 6532  21.141   7.554  78.095
 6533PRO     BB 6533  21.129   7.342  78.332
 6534ALA     BB 6534  21.314   7.387  78.761
 6535VAL     BB 6535  21.661   7.585  78.794
 6536GLY     BB 6536  21.782   7.312  78.547
 6537GLU     BB 6537  21.711   6.966  78.607
 6538GLU     BB 6538  22.071   6.937  78.658
 6539LYS     BB 6539  22.345   7.156  78.706
 6540SER     BB 6540  22.321   6.980  79.127
 6541ILE     BB 6541  22.334   7.076  79.527
 6542LYS     BB 6542  22.194   6.969  79.909
 6543ALA     BB 6543  22.093   7.371  79.909
 6544PHE     BB 6544  21.965   7.398  80.347
 6545LYS     BB 6545  21.809   6.958  80.280
 6546GLU     BB 6546  21.480   6.785  80.179
 6547THR     BB 6547  21.141   6.802  79.914
 6548PRO     BB 6548  21.335   6.907  79.717
 6549LYS     BB 6549  21.498   7.175  79.592
 6550GLN     BB 6550  21.549   7.493  79.694
 6551LYS     BB 6551  21.411   7.844  79.962
 6552LEU     BB 6552  21.518   7.959  80.266
 6553ASP     BB 6553  21.472   8.268  80.419
 6554PRO     BB 6554  21.168   8.351  80.240
 6555ALA     BB 6555  20.797   8.385  80.387
 6556ALA     BB 6556  20.573   8.578  80.693
 6557SER     BB 6557  20.206   8.788  80.558
 6558LEU     BB 6558  20.019   8.638  80.891
 6559THR     BB 6559  20.184   8.771  81.210
 6560GLY     BB 6560  20.280   8.889  81.514
 6561SER     BB 6561  20.573   8.734  81.830
 6562LYS     BB 6562  20.441   8.347  81.905
 6563ARG     BB 6563  20.206   8.153  82.194
 6564ARG     BB 6564  20.071   8.427  82.414
 6565PRO     BB 6565  19.980   8.361  82.713
 6566ARG     BB 6566  19.861   7.912  82.790
 6567THR     BB 6567  19.516   8.023  82.793
 6568PRO     BB 6568  19.218   7.932  82.767
 6569LYS     BB 6569  19.185   7.590  82.949
 6570GLU     BB 6570  19.361   7.355  83.258
 6571LYS     BB 6571  19.157   7.053  83.269
 6572ALA     BB 6572  19.075   6.925  82.918
 6573GLN     BB 6573  19.018   6.572  82.777
 6574ALA     BB 6574  18.959   6.464  83.117
 6575LEU     BB 6575  18.624   6.598  83.218
 6576GLU     BB 6576  18.761   6.853  83.525
 6577ASP     BB 6577  18.482   6.893  83.804
 6578LEU     BB 6578  18.070   6.702  83.701
 6579ALA     BB 6579  17.702   6.858  83.807
 6580GLY     BB 6580  17.413   6.658  83.657
 6581PHE     BB 6581  17.284   6.356  83.469
 6582LYS     BB 6582  17.302   6.262  83.830
 6583GLU     BB 6583  17.143   5.936  84.003
 6584LEU     BB 6584  17.213   5.583  83.799
 6585PHE     BB 6585  16.968   5.342  83.824
 6586GLN     BB 6586  16.960   5.017  84.044
 6587THR     BB 6587  16.795   4.694  84.075
 6588PRO     BB 6588  16.607   4.682  84.434
 6589GLY     BB 6589  16.345   4.693  84.098
 6590HIS     BB 6590  16.186   4.289  83.950
 6591THR     BB 6591  16.196   3.945  83.877
 6592GLU     BB 6592  16.185   3.706  84.168
 6593GLU     BB 6593  16.374   3.355  84.173
 6594SER     BB 6594  16.506   3.594  84.522
 6595THR     BB 6595  16.670   3.253  84.609
 6596THR     BB 6596  16.761   2.853  84.836
 6597ASP     BB 6597  17.111   2.684  84.840
 6598GLU     BB 6598  17.330   2.622  84.501
 6599LYS     BB 6599  17.561   2.629  84.753
 6600THR     BB 6600  17.753   2.686  84.986
 6601ILE     BB 6601  17.917   2.435  85.125
 6602PRO     BB 6602  17.695   2.231  85.337
 6603CYS     BB 6603  17.850   1.895  85.311
 6604LYS     BB 6604  17.571   1.742  85.030
 6605SER     BB 6605  17.227   1.723  85.317
 6606PRO     BB 6606  17.275   1.648  85.676
 6607GLN     BB 6607  16.815   1.693  85.788
 6608PRO     BB 6608  16.347   1.764  85.784
 6609ASP     BB 6609  16.442   1.934  86.199
 6610PRO     BB 6610  16.426   1.577  86.443
 6611VAL     BB 6611  16.575   1.272  86.365
 6612ASP     BB 6612  16.388   1.230  86.180
 6613THR     BB 6613  16.038   1.363  86.026
 6614PRO     BB 6614  16.162   1.237  85.692
 6615THR     BB 6615  16.100   0.962  85.469
 6616SER     BB 6616  16.464   0.690  85.480
 6617THR     BB 6617  16.561   0.358  85.772
 6618LYS     BB 6618  16.433   0.631  86.059
 6619GLN     BB 6619  16.403   0.628  86.523
 6620ARG     BB 6620  16.410   0.870  86.836
 6621PRO     BB 6621  16.051   0.907  86.978
 6622LYS     BB 6622  15.706   0.827  87.297
 6623THR     BB 6623  15.561   0.772  87.667
 6624SER     BB 6624  15.243   0.734  87.892
 6625LEU     BB 6625  14.900   0.963  87.945
 6626ARG     BB 6626  14.446   0.906  87.811
 6627LYS     BB 6627  14.291   1.312  88.049
 6628VAL     BB 6628  14.504   1.639  87.959
 6629ASP     BB 6629  14.319   1.643  87.641
 6630VAL     BB 6630  14.099   1.622  87.295
 6631LYS     BB 6631  14.179   1.982  87.134
 6632GLU     BB 6632  14.283   2.287  86.887
 6633GLU     BB 6633  14.603   2.564  86.917
 6634LEU     BB 6634  14.543   2.777  87.341
 6635LEU     BB 6635  14.547   2.373  87.637
 6636ALA     BB 6636  14.918   2.232  87.507
 6637VAL     BB 6637  15.273   2.057  87.416
 6638ARG     BB 6638  15.667   2.075  87.523
 6639LYS     BB 6639  15.886   1.809  87.372
 6640LEU     BB 6640  16.188   1.625  87.066
 6641THR     BB 6641  15.952   1.484  86.788
 6642GLN     BB 6642  15.823   1.835  86.704
 6643THR     BB 6643  15.378   1.751  86.546
 6644SER     BB 6644  15.142   2.032  86.356
 6645GLY     BB 6645  14.865   1.920  86.161
 6646GLU     BB 6646  14.739   2.230  86.120
 6647THR     BB 6647  14.593   2.628  86.080
 6648THR     BB 6648  14.838   2.864  86.334
 6649HIS     BB 6649  15.184   2.948  86.156
 6650THR     BB 6650  15.631   3.004  86.177
 6651PRO     BB 6651  15.796   2.769  86.103
 6652LYS     BB 6652  15.758   2.354  85.873
 6653PRO     BB 6653  16.103   2.603  85.759
 6654ALA     BB 6654  16.226   2.928  85.825
 6655VAL     BB 6655  16.377   3.157  86.085
 6656GLY     BB 6656  16.350   3.483  86.205
 6657GLU     BB 6657  16.648   3.676  86.432
 6658GLU     BB 6658  16.359   3.953  86.425
 6659LYS     BB 6659  16.543   4.308  86.447
 6660SER     BB 6660  16.921   4.211  86.373
 6661ILE     BB 6661  17.245   4.250  86.239
 6662LYS     BB 6662  17.497   4.355  86.468
 6663ALA     BB 6663  17.315   4.342  86.877
 6664PHE     BB 6664  17.084   4.254  86.970
 6665LYS     BB 6665  16.721   4.481  87.174
 6666GLU     BB 6666  16.723   4.640  87.472
 6667THR     BB 6667  16.941   4.591  87.790
 6668PRO     BB 6668  16.893   4.200  87.743
 6669LYS     BB 6669  16.793   3.806  87.625
 6670GLN     BB 6670  16.646   3.584  87.830
 6671LYS     BB 6671  16.953   3.384  88.026
 6672LEU     BB 6672  17.322   3.473  87.909
 6673ASP     BB 6673  17.180   3.484  87.616
 6674PRO     BB 6674  17.104   3.470  87.229
 6675ALA     BB 6675  17.107   3.129  87.009
 6676ALA     BB 6676  17.161   2.815  87.262
 6677SER     BB 6677  17.318   2.623  86.998
 6678LEU     BB 6678  17.329   2.414  86.756
 6679THR     BB 6679  17.122   2.035  86.755
 6680GLY     BB 6680  16.792   1.826  86.771
 6681SER     BB 6681  16.761   1.505  86.822
 6682LYS     BB 6682  17.170   1.384  86.785
 6683ARG     BB 6683  17.384   1.376  87.098
 6684ARG     BB 6684  17.663   1.289  87.284
 6685PRO     BB 6685  17.548   1.042  87.631
 6686ARG     BB 6686  17.601   1.319  87.872
 6687THR     BB 6687  17.213   1.237  87.942
 6688PRO     BB 6688  17.159   1.498  88.213
 6689LYS     BB 6689  17.200   1.816  88.562
 6690GLU     BB 6690  16.987   2.027  88.323
 6691LYS     BB 6691  16.737   1.904  88.123
 6692ALA     BB 6692  16.927   1.942  87.810
 6693GLN     BB 6693  16.805   2.306  87.777
 6694ALA     BB 6694  17.128   2.482  87.674
 6695LEU     BB 6695  17.438   2.236  87.847
 6696GLU     BB 6696  17.709   2.009  88.037
 6697ASP     BB 6697  17.717   2.073  88.509
 6698LEU     BB 6698  17.867   2.407  88.614
 6699ALA     BB 6699  17.973   2.447  88.332
 6700GLY     BB 6700  18.410   2.430  88.248
 6701PHE     BB 6701  18.529   2.052  88.268
 6702LYS     BB 6702  18.711   1.995  88.512
 6703GLU     BB 6703  18.809   2.206  88.756
 6704LEU     BB 6704  18.844   2.190  89.150
 6705PHE     BB 6705  18.434   2.388  89.226
 6706GLN     BB 6706  18.268   2.543  89.494
 6707THR     BB 6707  18.055   2.884  89.658
 6708PRO     BB 6708  18.459   2.992  89.844
 6709GLY     BB 6709  18.639   3.331  89.764
 6710HIS     BB 6710  19.033   3.147  89.679
 6711THR     BB 6711  19.126   2.955  89.374
 6712GLU     BB 6712  19.509   2.675  89.467
 6713GLU     BB 6713  19.784   2.364  89.211
 6714SER     BB 6714  19.717   2.198  88.894
 6715THR     BB 6715  19.809   1.920  88.811
 6716THR     BB 6716  19.581   1.850  88.501
 6717ASP     BB 6717  19.505   1.432  88.631
 6718GLU     BB 6718  19.396   1.029  88.559
 6719LYS     BB 6719  19.830   1.022  88.554
 6720THR     BB 6720  20.193   1.037  88.486
 6721ILE     BB 6721  21.223  12.026  76.589
 6722PRO     BB 6722  21.081  12.372  76.775
 6723CYS     BB 6723  20.850  12.412  76.526
 6724LYS     BB 6724  21.022  12.449  76.178
 6725SER     BB 6725  20.970  12.497  75.810
 6726PRO     BB 6726  21.038  12.190  75.752
 6727GLN     BB 6727  21.011  11.714  75.722
 6728PRO     BB 6728  20.639  11.612  75.799
 6729ASP     BB 6729  20.791  11.275  75.709
 6730PRO     BB 6730  20.708  11.132  75.333
 6731VAL     BB 6731  20.923  11.175  74.981
 6732ASP     BB 6732  21.208  10.979  74.986
 6733THR     BB 6733  21.562  10.743  74.994
 6734PRO     BB 6734  21.396  10.465  75.024
 6735THR     BB 6735  21.190  10.191  75.054
 6736SER     BB 6736  20.823  10.087  74.999
 6737THR     BB 6737  20.532  10.197  74.805
 6738LYS     BB 6738  20.376  10.061  74.526
 6739GLN     BB 6739  20.355  10.469  74.343
 6740ARG     BB 6740  20.340  10.884  74.502
 6741PRO     BB 6741  20.071  11.040  74.201
 6742LYS     BB 6742  19.892  11.046  73.829
 6743THR     BB 6743  19.566  10.911  74.104
 6744SER     BB 6744  19.375  10.660  74.390
 6745LEU     BB 6745  19.122  10.308  74.517
 6746ARG     BB 6746  19.093  10.230  74.909
 6747LYS     BB 6747  18.884  10.095  75.273
 6748VAL     BB 6748  18.723  10.415  75.388
 6749ASP     BB 6749  18.980  10.787  75.470
 6750VAL     BB 6750  18.844  10.725  75.914
 6751LYS     BB 6751  18.716  11.037  76.061
 6752GLU     BB 6752  18.645  10.965  76.513
 6753GLU     BB 6753  18.332  11.155  76.694
 6754LEU     BB 6754  17.969  11.047  76.717
 6755LEU     BB 6755  17.866  10.853  76.954
 6756ALA     BB 6756  17.654  11.071  77.227
 6757VAL     BB 6757  17.455  10.989  77.475
 6758ARG     BB 6758  17.416  11.234  77.843
 6759LYS     BB 6759  17.313  11.141  78.219
 6760LEU     BB 6760  17.090  10.845  78.156
 6761THR     BB 6761  16.678  10.829  78.211
 6762GLN     BB 6762  16.532  10.530  78.092
 6763THR     BB 6763  16.122  10.420  77.987
 6764SER     BB 6764  15.753  10.490  78.066
 6765GLY     BB 6765  15.819  10.130  78.253
 6766GLU     BB 6766  15.737   9.948  78.540
 6767THR     BB 6767  15.695   9.674  78.796
 6768THR     BB 6768  15.786   9.280  79.014
 6769HIS     BB 6769  16.058   9.533  79.218
 6770THR     BB 6770  16.446   9.609  79.122
 6771PRO     BB 6771  16.611   9.805  78.837
 6772LYS     BB 6772  16.896   9.661  78.603
 6773PRO     BB 6773  16.899   9.362  78.714
 6774ALA     BB 6774  16.966   9.227  79.158
 6775VAL     BB 6775  17.222   9.441  79.381
 6776GLY     BB 6776  17.469   9.346  79.099
 6777GLU     BB 6777  17.496   9.006  78.985
 6778GLU     BB 6778  17.828   9.020  79.135
 6779LYS     BB 6779  18.007   9.233  79.355
 6780SER     BB 6780  17.948   8.874  79.633
 6781ILE     BB 6781  17.847   8.767  80.018
 6782LYS     BB 6782  17.668   8.468  80.253
 6783ALA     BB 6783  17.452   8.796  80.384
 6784PHE     BB 6784  17.232   8.587  80.726
 6785LYS     BB 6785  17.235   8.214  80.438
 6786GLU     BB 6786  17.003   8.057  80.173
 6787THR     BB 6787  16.739   8.140  79.842
 6788PRO     BB 6788  16.930   8.359  79.782
 6789LYS     BB 6789  17.026   8.677  79.839
 6790GLN     BB 6790  16.955   8.911  80.073
 6791LYS     BB 6791  16.663   9.060  80.399
 6792LEU     BB 6792  16.664   9.032  80.740
 6793ASP     BB 6793  16.494   9.216  80.982
 6794PRO     BB 6794  16.224   9.321  80.764
 6795ALA     BB 6795  15.839   9.216  80.781
 6796ALA     BB 6796  15.507   9.196  81.047
 6797SER     BB 6797  15.131   9.379  80.898
 6798LEU     BB 6798  14.933   9.058  81.058
 6799THR     BB 6799  14.977   9.047  81.439
 6800GLY     BB 6800  14.966   9.020  81.777
 6801SER     BB 6801  15.219   8.785  82.079
 6802LYS     BB 6802  15.198   8.393  81.941
 6803ARG     BB 6803  14.977   8.047  82.031
 6804ARG     BB 6804  14.722   8.154  82.285
 6805PRO     BB 6805  14.595   7.938  82.483
 6806ARG     BB 6806  14.604   7.495  82.326
 6807THR     BB 6807  14.249   7.529  82.261
 6808PRO     BB 6808  14.006   7.412  82.103
 6809LYS     BB 6809  14.040   7.025  82.108
 6810GLU     BB 6810  14.209   6.704  82.331
 6811LYS     BB 6811  14.110   6.404  82.151
 6812ALA     BB 6812  14.146   6.448  81.772
 6813GLN     BB 6813  14.231   6.203  81.489
 6814ALA     BB 6814  14.137   5.936  81.715
 6815LEU     BB 6815  13.763   5.946  81.746
 6816GLU     BB 6816  13.748   6.041  82.157
 6817ASP     BB 6817  13.418   5.894  82.319
 6818LEU     BB 6818  13.115   5.708  82.017
 6819ALA     BB 6819  12.703   5.728  82.052
 6820GLY     BB 6820  12.528   5.578  81.747
 6821PHE     BB 6821  12.539   5.387  81.421
 6822LYS     BB 6822  12.508   5.136  81.695
 6823GLU     BB 6823  12.423   4.746  81.657
 6824LEU     BB 6824  12.638   4.552  81.362
 6825PHE     BB 6825  12.479   4.290  81.204
 6826GLN     BB 6826  12.523   3.903  81.256
 6827THR     BB 6827  12.462   3.582  81.096
 6828PRO     BB 6828  12.215   3.367  81.334
 6829GLY     BB 6829  12.039   3.493  80.967
 6830HIS     BB 6830  12.045   3.189  80.623
 6831THR     BB 6831  12.175   2.930  80.424
 6832GLU     BB 6832  12.176   2.583  80.570
 6833GLU     BB 6833  12.457   2.310  80.493
 6834SER     BB 6834  12.433   2.372  80.931
 6835THR     BB 6835  12.671   2.065  80.919
 6836THR     BB 6836  12.828   1.627  80.979
 6837ASP     BB 6837  13.204   1.540  81.028
 6838GLU     BB 6838  13.498   1.687  80.786
 6839LYS     BB 6839  13.657   1.612  81.079
 6840THR     BB 6840  13.768   1.582  81.364
 6841ILE     BB 6841  13.968   1.327  81.433
 6842PRO     BB 6842  13.779   1.012  81.457
 6843CYS     BB 6843  14.030   0.763  81.348
 6844LYS     BB 6844  13.877   0.717  80.954
 6845SER     BB 6845  13.503   0.504  81.078
 6846PRO     BB 6846  13.494   0.276  81.369
 6847GLN     BB 6847  13.029   0.182  81.331
 6848PRO     BB 6848  12.573   0.164  81.204
 6849ASP     BB 6849  12.522   0.128  81.658
 6850PRO     BB 6850  12.564  -0.299  81.714
 6851VAL     BB 6851  12.812  -0.499  81.571
 6852ASP     BB 6852  12.691  -0.478  81.335
 6853THR     BB 6853  12.358  -0.349  81.144
 6854PRO     BB 6854  12.582  -0.277  80.849
 6855THR     BB 6855  12.655  -0.417  80.526
 6856SER     BB 6856  13.074  -0.594  80.543
 6857THR     BB 6857  13.202  -1.002  80.688
 6858LYS     BB 6858  12.940  -0.928  81.001
 6859GLN     BB 6859  12.815  -1.158  81.386
 6860ARG     BB 6860  12.681  -1.099  81.754
 6861PRO     BB 6861  12.306  -1.197  81.772
 6862LYS     BB 6862  11.942  -1.478  81.898
 6863THR     BB 6863  11.746  -1.728  82.142
 6864SER     BB 6864  11.415  -1.924  82.214
 6865LEU     BB 6865  11.015  -1.812  82.240
 6866ARG     BB 6866  10.639  -1.873  81.954
 6867LYS     BB 6867  10.322  -1.665  82.271
 6868VAL     BB 6868  10.439  -1.304  82.399
 6869ASP     BB 6869  10.334  -1.180  82.069
 6870VAL     BB 6870  10.209  -1.070  81.694
 6871LYS     BB 6871  10.208  -0.669  81.730
 6872GLU     BB 6872  10.264  -0.270  81.679
 6873GLU     BB 6873  10.470   0.009  81.924
 6874LEU     BB 6874  10.260  -0.022  82.352
 6875LEU     BB 6875  10.325  -0.511  82.440
 6876ALA     BB 6876  10.739  -0.506  82.393
 6877VAL     BB 6877  11.141  -0.551  82.360
 6878ARG     BB 6878  11.479  -0.520  82.588
 6879LYS     BB 6879  11.795  -0.639  82.423
 6880LEU     BB 6880  12.197  -0.598  82.186
 6881THR     BB 6881  12.079  -0.626  81.814
 6882GLN     BB 6882  11.870  -0.307  81.844
 6883THR     BB 6883  11.516  -0.380  81.529
 6884SER     BB 6884  11.252  -0.087  81.405
 6885GLY     BB 6885  11.070  -0.137  81.102
 6886GLU     BB 6886  10.867   0.128  81.152
 6887THR     BB 6887  10.619   0.464  81.233
 6888THR     BB 6888  10.722   0.587  81.628
 6889HIS     BB 6889  11.055   0.804  81.624
 6890THR     BB 6890  11.448   0.919  81.811
 6891PRO     BB 6891  11.689   0.781  81.706
 6892LYS     BB 6892  11.829   0.528  81.327
 6893PRO     BB 6893  12.097   0.856  81.446
 6894ALA     BB 6894  12.099   1.125  81.675
 6895VAL     BB 6895  12.115   1.223  82.040
 6896GLY     BB 6896  11.965   1.441  82.267
 6897GLU     BB 6897  12.135   1.550  82.637
 6898GLU     BB 6898  11.784   1.742  82.650
 6899LYS     BB 6899  11.842   2.068  82.874
 6900SER     BB 6900  12.239   2.085  82.895
 6901ILE     BB 6901  12.556   2.239  82.903
 6902LYS     BB 6902  12.710   2.262  83.224
 6903ALA     BB 6903  12.458   2.024  83.507
 6904PHE     BB 6904  12.250   1.863  83.475
 6905LYS     BB 6905  11.800   1.899  83.622
 6906GLU     BB 6906  11.691   1.892  83.942
 6907THR     BB 6907  11.842   1.735  84.264
 6908PRO     BB 6908  11.926   1.413  84.048
 6909LYS     BB 6909  11.977   1.114  83.753
 6910GLN     BB 6910  11.865   0.799  83.789
 6911LYS     BB 6911  12.169   0.586  83.975
 6912LEU     BB 6912  12.510   0.782  84.032
 6913ASP     BB 6913  12.436   0.908  83.740
 6914PRO     BB 6914  12.453   1.068  83.381
 6915ALA     BB 6915  12.605   0.881  83.055
 6916ALA     BB 6916  12.698   0.499  83.159
 6917SER     BB 6917  12.957   0.488  82.907
 6918LEU     BB 6918  13.082   0.426  82.619
 6919THR     BB 6919  13.005   0.065  82.396
 6920GLY     BB 6920  12.759  -0.180  82.216
 6921SER     BB 6921  12.817  -0.486  82.118
 6922LYS     BB 6922  13.241  -0.502  82.170
 6923ARG     BB 6923  13.376  -0.622  82.504
 6924ARG     BB 6924  13.622  -0.739  82.718
 6925PRO     BB 6925  13.518  -1.137  82.874
 6926ARG     BB 6926  13.431  -1.005  83.211
 6927THR     BB 6927  13.081  -1.177  83.109
 6928PRO     BB 6928  12.894  -1.091  83.429
 6929LYS     BB 6929  12.762  -0.978  83.869
 6930GLU     BB 6930  12.550  -0.718  83.682
 6931LYS     BB 6931  12.398  -0.771  83.380
 6932ALA     BB 6932  12.629  -0.555  83.192
 6933GLN     BB 6933  12.413  -0.247  83.273
 6934ALA     BB 6934  12.681   0.009  83.363
 6935LEU     BB 6935  13.007  -0.233  83.511
 6936GLU     BB 6936  13.287  -0.472  83.669
 6937ASP     BB 6937  13.175  -0.642  84.099
 6938LEU     BB 6938  13.190  -0.380  84.375
 6939ALA     BB 6939  13.337  -0.191  84.186
 6940GLY     BB 6940  13.766  -0.091  84.251
 6941PHE     BB 6941  13.987  -0.405  84.152
 6942LYS     BB 6942  14.121  -0.540  84.396
 6943GLU     BB 6943  14.096  -0.459  84.723
 6944LEU     BB 6944  14.050  -0.656  85.063
 6945PHE     BB 6945  13.593  -0.592  85.074
 6946GLN     BB 6946  13.335  -0.616  85.311
 6947THR     BB 6947  12.999  -0.438  85.520
 6948PRO     BB 6948  13.302  -0.366  85.856
 6949GLY     BB 6949  13.383  -0.004  85.985
 6950HIS     BB 6950  13.823  -0.054  85.967
 6951THR     BB 6951  14.032  -0.057  85.659
 6952GLU     BB 6952  14.454  -0.276  85.750
 6953GLU     BB 6953  14.857  -0.374  85.494
 6954SER     BB 6954  14.914  -0.376  85.135
 6955THR     BB 6955  15.100  -0.559  84.981
 6956THR     BB 6956  14.976  -0.510  84.613
 6957ASP     BB 6957  15.005  -0.945  84.528
 6958GLU     BB 6958  15.041  -1.276  84.265
 6959LYS     BB 6959  15.448  -1.205  84.401
 6960THR     BB 6960  15.795  -1.097  84.468
 6961ILE     BB 6961  10.647  18.299  88.505
 6962PRO     BB 6962  10.244  18.194  88.526
 6963CYS     BB 6963  10.319  17.880  88.417
 6964LYS     BB 6964  10.488  17.887  88.065
 6965SER     BB 6965  10.636  17.683  87.788
 6966PRO     BB 6966  10.933  17.768  87.874
 6967GLN     BB 6967  11.348  17.803  88.108
 6968PRO     BB 6968  11.358  17.514  88.375
 6969ASP     BB 6969  11.704  17.666  88.417
 6970PRO     BB 6970  12.016  17.460  88.245
 6971VAL     BB 6971  12.185  17.504  87.870
 6972ASP     BB 6972  12.375  17.792  87.853
 6973THR     BB 6973  12.605  18.151  87.831
 6974PRO     BB 6974  12.808  18.055  88.066
 6975THR     BB 6975  13.003  17.923  88.316
 6976SER     BB 6976  13.085  17.586  88.484
 6977THR     BB 6977  13.066  17.229  88.406
 6978LYS     BB 6978  13.314  16.995  88.334
 6979GLN     BB 6979  13.063  16.840  87.996
 6980ARG     BB 6980  12.628  16.829  87.908
 6981PRO     BB 6981  12.629  16.439  87.717
 6982LYS     BB 6982  12.803  16.126  87.513
 6983THR     BB 6983  12.740  15.965  87.924
 6984SER     BB 6984  12.783  15.947  88.349
 6985LEU     BB 6985  12.989  15.824  88.731
 6986ARG     BB 6986  12.845  15.969  89.076
 6987LYS     BB 6987  12.747  15.950  89.505
 6988VAL     BB 6988  12.402  15.803  89.495
 6989ASP     BB 6989  12.069  16.011  89.256
 6990VAL     BB 6990  11.873  16.079  89.676
 6991LYS     BB 6991  11.521  15.976  89.680
 6992GLU     BB 6992  11.336  16.106  90.084
 6993GLU     BB 6993  11.050  15.869  90.254
 6994LEU     BB 6994  11.094  15.568  90.481
 6995LEU     BB 6995  11.123  15.601  90.800
 6996ALA     BB 6996  10.775  15.488  90.982
 6997VAL     BB 6997  10.694  15.422  91.293
 6998ARG     BB 6998  10.290  15.500  91.458
 6999LYS     BB 6999  10.160  15.574  91.831
 7000LEU     BB 7000  10.422  15.393  92.030
 7001THR     BB 7001  10.367  15.046  92.254
 7002GLN     BB 7002  10.668  14.911  92.380
 7003THR     BB 7003  10.777  14.516  92.533
 7004SER     BB 7004  10.641  14.205  92.711
 7005GLY     BB 7005  10.852  14.395  93.008
 7006GLU     BB 7006  10.847  14.465  93.350
 7007THR     BB 7007  10.939  14.573  93.700
 7008THR     BB 7008  11.166  14.803  94.026
 7009HIS     BB 7009  10.870  15.093  93.934
 7010THR     BB 7010  10.894  15.392  93.658
 7011PRO     BB 7011  10.895  15.395  93.275
 7012LYS     BB 7012  11.167  15.579  93.054
 7013PRO     BB 7013  11.361  15.672  93.289
 7014ALA     BB 7014  11.248  15.934  93.661
 7015VAL     BB 7015  10.974  16.222  93.610
 7016GLY     BB 7016  11.227  16.344  93.344
 7017GLU     BB 7017  11.576  16.374  93.422
 7018GLU     BB 7018  11.518  16.732  93.386
 7019LYS     BB 7019  11.239  16.950  93.365
 7020SER     BB 7020  11.390  17.064  93.782
 7021ILE     BB 7021  11.267  17.146  94.167
 7022LYS     BB 7022  11.379  17.126  94.571
 7023ALA     BB 7023  11.011  16.935  94.592
 7024PHE     BB 7024  10.987  16.908  95.048
 7025LYS     BB 7025  11.455  16.849  95.023
 7026GLU     BB 7026  11.704  16.557  95.005
 7027THR     BB 7027  11.783  16.172  94.827
 7028PRO     BB 7028  11.648  16.286  94.589
 7029LYS     BB 7029  11.359  16.348  94.427
 7030GLN     BB 7030  11.031  16.343  94.512
 7031LYS     BB 7031  10.705  16.190  94.802
 7032LEU     BB 7032  10.550  16.334  95.071
 7033ASP     BB 7033  10.250  16.251  95.228
 7034PRO     BB 7034  10.250  15.904  95.126
 7035ALA     BB 7035  10.293  15.579  95.356
 7036ALA     BB 7036  10.138  15.392  95.705
 7037SER     BB 7037  10.026  14.964  95.659
 7038LEU     BB 7038  10.193  14.900  96.027
 7039THR     BB 7039  10.006  15.096  96.298
 7040GLY     BB 7040   9.850  15.228  96.569
 7041SER     BB 7041   9.913  15.614  96.808
 7042LYS     BB 7042  10.315  15.599  96.915
 7043ARG     BB 7043  10.538  15.488  97.253
 7044ARG     BB 7044  10.290  15.346  97.496
 7045PRO     BB 7045  10.356  15.344  97.809
 7046ARG     BB 7046  10.813  15.356  97.916
 7047THR     BB 7047  10.785  15.004  97.999
 7048PRO     BB 7048  10.943  14.739  98.045
 7049LYS     BB 7049  11.271  14.831  98.232
 7050GLU     BB 7050  11.440  15.122  98.493
 7051LYS     BB 7051  11.779  15.005  98.555
 7052ALA     BB 7052  11.945  14.877  98.234
 7053GLN     BB 7053  12.310  14.875  98.113
 7054ALA     BB 7054  12.406  14.923  98.458
 7055LEU     BB 7055  12.346  14.597  98.635
 7056GLU     BB 7056  12.047  14.736  98.898
 7057ASP     BB 7057  12.055  14.528  99.235
 7058LEU     BB 7058  12.341  14.159  99.234
 7059ALA     BB 7059  12.267  13.800  99.423
 7060GLY     BB 7060  12.537  13.540  99.347
 7061PHE     BB 7061  12.872  13.447  99.198
 7062LYS     BB 7062  12.936  13.568  99.544
 7063GLU     BB 7063  13.278  13.536  99.753
 7064LEU     BB 7064  13.618  13.639  99.541
 7065PHE     BB 7065  13.907  13.471  99.625
 7066GLN     BB 7066  14.210  13.590  99.844
 7067THR     BB 7067  14.560  13.519  99.916
 7068PRO     BB 7068  14.592  13.425 100.309
 7069GLY     BB 7069  14.662  13.099 100.044
 7070HIS     BB 7070  15.101  13.011  99.941
 7071THR     BB 7071  15.437  13.086  99.871
 7072GLU     BB 7072  15.653  13.199 100.158
 7073GLU     BB 7073  15.951  13.462 100.121
 7074SER     BB 7074  15.666  13.609 100.427
 7075THR     BB 7075  15.953  13.865 100.475
 7076THR     BB 7076  16.307  14.098 100.678
 7077ASP     BB 7077  16.391  14.469 100.600
 7078GLU     BB 7078  16.422  14.613 100.220
 7079LYS     BB 7079  16.347  14.887 100.410
 7080THR     BB 7080  16.232  15.108 100.590
 7081ILE     BB 7081  16.430  15.354 100.688
 7082PRO     BB 7082  16.665  15.241 100.949
 7083CYS     BB 7083  16.957  15.461 100.889
 7084LYS     BB 7084  17.189  15.170 100.683
 7085SER     BB 7085  17.267  14.915 101.044
 7086PRO     BB 7086  17.306  15.060 101.381
 7087GLN     BB 7087  17.361  14.641 101.599
 7088PRO     BB 7088  17.399  14.181 101.705
 7089ASP     BB 7089  17.185  14.325 102.085
 7090PRO     BB 7090  17.521  14.451 102.328
 7091VAL     BB 7091  17.788  14.646 102.220
 7092ASP     BB 7092  17.883  14.437 102.084
 7093THR     BB 7093  17.844  14.040 102.016
 7094PRO     BB 7094  17.960  14.111 101.664
 7095THR     BB 7095  18.255  14.067 101.464
 7096SER     BB 7096  18.435  14.478 101.391
 7097THR     BB 7097  18.716  14.714 101.654
 7098LYS     BB 7098  18.463  14.594 101.961
 7099GLN     BB 7099  18.442  14.673 102.419
 7100ARG     BB 7100  18.186  14.693 102.720
 7101PRO     BB 7101  18.223  14.378 102.942
 7102LYS     BB 7102  18.360  14.144 103.335
 7103THR     BB 7103  18.422  14.104 103.729
 7104SER     BB 7104  18.518  13.865 104.023
 7105LEU     BB 7105  18.371  13.498 104.154
 7106ARG     BB 7106  18.538  13.052 104.131
 7107LYS     BB 7107  18.165  12.864 104.396
 7108VAL     BB 7108  17.804  12.967 104.256
 7109ASP     BB 7109  17.863  12.719 103.990
 7110VAL     BB 7110  17.955  12.437 103.706
 7111LYS     BB 7111  17.597  12.390 103.528
 7112GLU     BB 7112  17.293  12.359 103.262
 7113GLU     BB 7113  16.949  12.603 103.213
 7114LEU     BB 7114  16.729  12.592 103.637
 7115LEU     BB 7115  17.101  12.760 103.926
 7116ALA     BB 7116  17.162  13.114 103.714
 7117VAL     BB 7117  17.256  13.470 103.543
 7118ARG     BB 7118  17.142  13.862 103.553
 7119LYS     BB 7119  17.360  14.097 103.357
 7120LEU     BB 7120  17.489  14.357 102.990
 7121THR     BB 7121  17.697  14.103 102.776
 7122GLN     BB 7122  17.392  13.879 102.723
 7123THR     BB 7123  17.585  13.443 102.675
 7124SER     BB 7124  17.378  13.110 102.544
 7125GLY     BB 7125  17.563  12.831 102.421
 7126GLU     BB 7126  17.293  12.628 102.408
 7127THR     BB 7127  16.943  12.387 102.401
 7128THR     BB 7128  16.641  12.621 102.588
 7129HIS     BB 7129  16.492  12.887 102.333
 7130THR     BB 7130  16.334  13.300 102.247
 7131PRO     BB 7131  16.529  13.495 102.137
 7132LYS     BB 7132  16.956  13.505 101.926
 7133PRO     BB 7133  16.641  13.746 101.732
 7134ALA     BB 7134  16.294  13.800 101.764
 7135VAL     BB 7135  16.020  13.947 101.979
 7136GLY     BB 7136  15.702  13.872 102.100
 7137GLU     BB 7137  15.432  14.159 102.249
 7138GLU     BB 7138  15.229  13.819 102.308
 7139LYS     BB 7139  14.841  13.913 102.282
 7140SER     BB 7140  14.853  14.277 102.122
 7141ILE     BB 7141  14.750  14.542 101.914
 7142LYS     BB 7142  14.576  14.807 102.077
 7143ALA     BB 7143  14.603  14.732 102.517
 7144PHE     BB 7144  14.736  14.556 102.663
 7145LYS     BB 7145  14.585  14.205 102.946
 7146GLU     BB 7146  14.412  14.238 103.234
 7147THR     BB 7147  14.389  14.528 103.491
 7148PRO     BB 7148  14.783  14.565 103.460
 7149LYS     BB 7149  15.196  14.537 103.372
 7150GLN     BB 7150  15.432  14.498 103.608
 7151LYS     BB 7151  15.544  14.880 103.727
 7152LEU     BB 7152  15.381  15.181 103.525
 7153ASP     BB 7153  15.421  14.976 103.274
 7154PRO     BB 7154  15.477  14.821 102.917
 7155ALA     BB 7155  15.821  14.854 102.705
 7156ALA     BB 7156  16.098  15.037 102.940
 7157SER     BB 7157  16.265  15.171 102.648
 7158LEU     BB 7158  16.481  15.175 102.412
 7159THR     BB 7159  16.896  15.070 102.463
 7160GLY     BB 7160  17.174  14.812 102.559
 7161SER     BB 7161  17.489  14.871 102.618
 7162LYS     BB 7162  17.516  15.277 102.486
 7163ARG     BB 7163  17.454  15.552 102.740
 7164ARG     BB 7164  17.464  15.879 102.855
 7165PRO     BB 7165  17.708  15.908 103.221
 7166ARG     BB 7166  17.411  15.947 103.441
 7167THR     BB 7167  17.576  15.616 103.602
 7168PRO     BB 7168  17.317  15.565 103.876
 7169LYS     BB 7169  16.976  15.608 104.202
 7170GLU     BB 7170  16.835  15.302 104.018
 7171LYS     BB 7171  17.025  15.050 103.884
 7172ALA     BB 7172  16.964  15.149 103.535
 7173GLN     BB 7173  16.640  14.940 103.529
 7174ALA     BB 7174  16.402  15.180 103.351
 7175LEU     BB 7175  16.560  15.570 103.448
 7176GLU     BB 7176  16.705  15.923 103.570
 7177ASP     BB 7177  16.611  16.022 104.026
 7178LEU     BB 7178  16.246  16.109 104.090
 7179ALA     BB 7179  16.200  16.135 103.790
 7180GLY     BB 7180  16.122  16.533 103.606
 7181PHE     BB 7181  16.461  16.740 103.600
 7182LYS     BB 7182  16.459  16.980 103.794
 7183GLU     BB 7183  16.216  17.078 104.007
 7184LEU     BB 7184  16.199  17.205 104.381
 7185PHE     BB 7185  16.096  16.788 104.550
 7186GLN     BB 7186  15.966  16.656 104.849
 7187THR     BB 7187  15.673  16.411 105.056
 7188PRO     BB 7188  15.464  16.809 105.141
 7189GLY     BB 7189  15.098  16.880 105.017
 7190HIS     BB 7190  15.192  17.277 104.843
 7191THR     BB 7191  15.377  17.341 104.526
 7192GLU     BB 7192  15.555  17.791 104.528
 7193GLU     BB 7193  15.811  18.065 104.216
 7194SER     BB 7194  16.007  17.970 103.926
 7195THR     BB 7195  16.261  18.103 103.826
 7196THR     BB 7196  16.402  17.834 103.580
 7197ASP     BB 7197  16.816  17.892 103.726
 7198GLU     BB 7198  17.238  17.867 103.686
 7199LYS     BB 7199  17.146  18.278 103.579
 7200THR     BB 7200  17.052  18.602 103.426
 7201ILE     BB 7201   1.467   6.550 120.333
 7202PRO     BB 7202   1.137   6.310 120.242
 7203CYS     BB 7203   0.966   6.586 120.135
 7204LYS     BB 7204   0.928   6.849 120.421
 7205SER     BB 7205   0.792   7.185 120.516
 7206PRO     BB 7206   1.085   7.314 120.508
 7207GLN     BB 7207   1.501   7.494 120.357
 7208PRO     BB 7208   1.469   7.552 119.969
 7209ASP     BB 7209   1.814   7.697 120.037
 7210PRO     BB 7210   1.839   8.107 120.053
 7211VAL     BB 7211   1.811   8.361 120.379
 7212ASP     BB 7212   2.095   8.342 120.575
 7213THR     BB 7213   2.444   8.315 120.820
 7214PRO     BB 7214   2.639   8.416 120.580
 7215THR     BB 7215   2.817   8.525 120.307
 7216SER     BB 7216   2.763   8.703 119.969
 7217THR     BB 7217   2.518   8.922 119.809
 7218LYS     BB 7218   2.528   9.260 119.728
 7219GLN     BB 7219   2.114   9.308 119.891
 7220ARG     BB 7220   1.764   9.039 119.943
 7221PRO     BB 7221   1.462   9.338 119.853
 7222LYS     BB 7222   1.317   9.723 119.825
 7223THR     BB 7223   1.372   9.597 119.400
 7224SER     BB 7224   1.585   9.460 119.056
 7225LEU     BB 7225   1.835   9.517 118.685
 7226ARG     BB 7226   1.972   9.190 118.500
 7227LYS     BB 7227   2.089   8.951 118.148
 7228VAL     BB 7228   1.761   8.790 118.057
 7229ASP     BB 7229   1.535   8.535 118.365
 7230VAL     BB 7230   1.628   8.182 118.071
 7231LYS     BB 7231   1.327   7.985 117.996
 7232GLU     BB 7232   1.454   7.611 117.754
 7233GLU     BB 7233   1.201   7.469 117.467
 7234LEU     BB 7234   1.169   7.574 117.105
 7235LEU     BB 7235   1.353   7.443 116.874
 7236ALA     BB 7236   1.130   7.182 116.653
 7237VAL     BB 7237   1.179   7.031 116.366
 7238ARG     BB 7238   1.015   6.629 116.274
 7239LYS     BB 7239   1.135   6.339 116.024
 7240LEU     BB 7240   1.308   6.545 115.762
 7241THR     BB 7241   1.180   6.606 115.370
 7242GLN     BB 7242   1.373   6.844 115.195
 7243THR     BB 7243   1.300   7.080 114.834
 7244SER     BB 7244   1.114   7.083 114.498
 7245GLY     BB 7245   1.502   7.003 114.387
 7246GLU     BB 7246   1.693   6.818 114.161
 7247THR     BB 7247   1.976   6.678 113.955
 7248THR     BB 7248   2.411   6.575 113.846
 7249HIS     BB 7249   2.323   6.239 114.090
 7250THR     BB 7250   2.379   6.204 114.492
 7251PRO     BB 7251   2.207   6.363 114.795
 7252LYS     BB 7252   2.398   6.547 115.089
 7253PRO     BB 7253   2.691   6.536 114.966
 7254ALA     BB 7254   2.927   6.153 114.832
 7255VAL     BB 7255   2.872   5.817 115.044
 7256GLY     BB 7256   2.994   6.041 115.335
 7257GLU     BB 7257   3.290   6.242 115.300
 7258GLU     BB 7258   3.431   6.014 115.548
 7259LYS     BB 7259   3.348   5.701 115.692
 7260SER     BB 7260   3.706   5.571 115.439
 7261ILE     BB 7261   3.841   5.277 115.183
 7262LYS     BB 7262   4.092   5.200 114.856
 7263ALA     BB 7263   3.740   5.035 114.713
 7264PHE     BB 7264   3.915   4.842 114.336
 7265LYS     BB 7265   4.198   5.220 114.332
 7266GLU     BB 7266   4.202   5.571 114.172
 7267THR     BB 7267   3.962   5.916 114.076
 7268PRO     BB 7268   3.823   5.856 114.330
 7269LYS     BB 7269   3.582   5.681 114.488
 7270GLN     BB 7270   3.389   5.414 114.411
 7271LYS     BB 7271   3.209   5.145 114.081
 7272LEU     BB 7272   3.303   4.841 113.954
 7273ASP     BB 7273   3.120   4.607 113.772
 7274PRO     BB 7274   2.881   4.845 113.638
 7275ALA     BB 7275   2.837   4.961 113.258
 7276ALA     BB 7276   2.783   4.809 112.864
 7277SER     BB 7277   2.448   4.988 112.634
 7278LEU     BB 7278   2.697   4.990 112.308
 7279THR     BB 7279   2.798   4.633 112.212
 7280GLY     BB 7280   2.886   4.334 112.076
 7281SER     BB 7281   3.252   4.064 112.128
 7282LYS     BB 7282   3.573   4.315 112.044
 7283ARG     BB 7283   3.822   4.396 111.715
 7284ARG     BB 7284   3.680   4.196 111.431
 7285PRO     BB 7285   3.868   4.114 111.185
 7286ARG     BB 7286   4.242   4.391 111.119
 7287THR     BB 7287   4.066   4.532 110.836
 7288PRO     BB 7288   4.051   4.775 110.640
 7289LYS     BB 7289   4.415   4.880 110.557
 7290GLU     BB 7290   4.813   4.729 110.537
 7291LYS     BB 7291   5.013   5.012 110.424
 7292ALA     BB 7292   4.912   5.336 110.601
 7293GLN     BB 7293   5.110   5.649 110.704
 7294ALA     BB 7294   5.361   5.548 110.464
 7295LEU     BB 7295   5.219   5.613 110.123
 7296GLU     BB 7296   5.208   5.211 109.994
 7297ASP     BB 7297   5.251   5.193 109.601
 7298LEU     BB 7298   5.247   5.605 109.382
 7299ALA     BB 7299   5.082   5.674 109.009
 7300GLY     BB 7300   5.093   6.044 108.915
 7301PHE     BB 7301   5.207   6.399 108.983
 7302LYS     BB 7302   5.476   6.232 108.787
 7303GLU     BB 7303   5.791   6.408 108.611
 7304LEU     BB 7304   5.989   6.682 108.850
 7305PHE     BB 7305   6.136   6.948 108.687
 7306GLN     BB 7306   6.514   7.007 108.596
 7307THR     BB 7307   6.751   7.267 108.504
 7308PRO     BB 7308   6.901   7.179 108.138
 7309GLY     BB 7309   6.649   7.522 108.146
 7310HIS     BB 7310   6.859   7.929 108.184
 7311THR     BB 7311   7.103   8.157 108.293
 7312GLU     BB 7312   7.447   8.129 108.143
 7313GLU     BB 7313   7.783   8.210 108.341
 7314SER     BB 7314   7.805   7.796 108.185
 7315THR     BB 7315   8.169   7.838 108.311
 7316THR     BB 7316   8.637   7.877 108.304
 7317ASP     BB 7317   8.865   7.761 108.597
 7318GLU     BB 7318   8.794   7.862 108.986
 7319LYS     BB 7319   8.979   7.575 109.003
 7320THR     BB 7320   9.104   7.294 108.995
 7321ILE     BB 7321   9.423   7.257 109.075
 7322PRO     BB 7322   9.643   7.380 108.806
 7323CYS     BB 7323   9.941   7.491 108.995
 7324LYS     BB 7324   9.848   7.905 108.983
 7325SER     BB 7325   9.926   7.954 108.544
 7326PRO     BB 7326  10.187   7.760 108.369
 7327GLN     BB 7327  10.092   7.943 107.941
 7328PRO     BB 7328   9.913   8.184 107.574
 7329ASP     BB 7329  10.017   7.792 107.360
 7330PRO     BB 7330  10.431   7.860 107.253
 7331VAL     BB 7331  10.675   7.987 107.466
 7332ASP     BB 7332  10.565   8.228 107.446
 7333THR     BB 7333  10.287   8.451 107.253
 7334PRO     BB 7334  10.246   8.641 107.577
 7335THR     BB 7335  10.337   8.961 107.714
 7336SER     BB 7336  10.657   8.890 108.030
 7337THR     BB 7337  11.104   8.850 107.976
 7338LYS     BB 7338  11.000   8.607 107.654
 7339GLN     BB 7339  11.238   8.357 107.342
 7340ARG     BB 7340  11.207   8.037 107.111
 7341PRO     BB 7341  11.160   8.148 106.743
 7342LYS     BB 7342  11.305   8.213 106.293
 7343THR     BB 7343  11.506   8.115 105.961
 7344SER     BB 7344  11.574   8.195 105.583
 7345LEU     BB 7345  11.329   8.241 105.250
 7346ARG     BB 7346  11.189   8.619 104.997
 7347LYS     BB 7347  10.944   8.347 104.664
 7348VAL     BB 7348  10.686   8.089 104.829
 7349ASP     BB 7349  10.468   8.381 104.886
 7350VAL     BB 7350  10.248   8.723 104.938
 7351LYS     BB 7351   9.891   8.568 105.041
 7352GLU     BB 7352   9.541   8.479 105.223
 7353GLU     BB 7353   9.413   8.116 105.404
 7354LEU     BB 7354   9.446   7.788 105.058
 7355LEU     BB 7355   9.931   7.840 104.943
 7356ALA     BB 7356  10.072   7.773 105.330
 7357VAL     BB 7357  10.257   7.713 105.687
 7358ARG     BB 7358  10.399   7.407 105.917
 7359LYS     BB 7359  10.592   7.513 106.222
 7360LEU     BB 7360  10.658   7.614 106.675
 7361THR     BB 7361  10.566   7.994 106.691
 7362GLN     BB 7362  10.205   7.923 106.588
 7363THR     BB 7363  10.077   8.326 106.360
 7364SER     BB 7364   9.688   8.418 106.253
 7365GLY     BB 7365   9.607   8.758 106.182
 7366GLU     BB 7366   9.301   8.684 106.060
 7367THR     BB 7367   8.920   8.571 105.909
 7368THR     BB 7368   8.924   8.146 105.899
 7369HIS     BB 7369   8.850   7.996 106.260
 7370THR     BB 7370   8.929   7.688 106.578
 7371PRO     BB 7371   9.123   7.764 106.790
 7372LYS     BB 7372   9.331   8.152 106.973
 7373PRO     BB 7373   9.156   7.873 107.266
 7374ALA     BB 7374   8.958   7.581 107.266
 7375VAL     BB 7375   8.947   7.213 107.181
 7376GLY     BB 7376   8.738   6.977 107.032
 7377GLU     BB 7377   8.776   6.560 107.086
 7378GLU     BB 7378   8.473   6.581 106.824
 7379LYS     BB 7379   8.243   6.261 106.893
 7380SER     BB 7380   8.380   6.134 107.244
 7381ILE     BB 7381   8.360   5.997 107.568
 7382LYS     BB 7382   8.459   5.656 107.600
 7383ALA     BB 7383   8.637   5.535 107.207
 7384PHE     BB 7384   8.699   5.667 106.987
 7385LYS     BB 7385   8.529   5.638 106.545
 7386GLU     BB 7386   8.557   5.376 106.335
 7387THR     BB 7387   8.819   5.089 106.311
 7388PRO     BB 7388   9.099   5.364 106.368
 7389LYS     BB 7389   9.332   5.712 106.430
 7390GLN     BB 7390   9.582   5.804 106.226
 7391LYS     BB 7391   9.926   5.620 106.370
 7392LEU     BB 7392   9.887   5.419 106.711
 7393ASP     BB 7393   9.687   5.667 106.783
 7394PRO     BB 7394   9.477   5.944 106.970
 7395ALA     BB 7395   9.639   6.260 107.165
 7396ALA     BB 7396  10.041   6.257 107.100
 7397SER     BB 7397  10.098   6.424 107.416
 7398LEU     BB 7398  10.144   6.675 107.610
 7399THR     BB 7399  10.399   7.010 107.514
 7400GLY     BB 7400  10.494   7.313 107.287
 7401SER     BB 7401  10.773   7.481 107.284
 7402LYS     BB 7402  10.956   7.328 107.639
 7403ARG     BB 7403  11.181   7.024 107.608
 7404ARG     BB 7404  11.421   6.800 107.719
 7405PRO     BB 7405  11.774   6.806 107.456
 7406ARG     BB 7406  11.688   6.479 107.299
 7407THR     BB 7407  11.694   6.716 106.973
 7408PRO     BB 7408  11.610   6.444 106.720
 7409LYS     BB 7409  11.544   6.041 106.481
 7410GLU     BB 7410  11.193   6.188 106.433
 7411LYS     BB 7411  11.125   6.520 106.388
 7412ALA     BB 7412  10.978   6.567 106.721
 7413GLN     BB 7413  10.634   6.455 106.590
 7414ALA     BB 7414  10.519   6.225 106.872
 7415LEU     BB 7415  10.889   6.078 107.040
 7416GLU     BB 7416  11.242   5.934 107.166
 7417ASP     BB 7417  11.439   5.621 106.866
 7418LEU     BB 7418  11.261   5.284 106.860
 7419ALA     BB 7419  11.107   5.362 107.111
 7420GLY     BB 7420  11.189   5.160 107.500
 7421PHE     BB 7421  11.537   5.290 107.640
 7422LYS     BB 7422  11.757   5.072 107.636
 7423GLU     BB 7423  11.738   4.755 107.523
 7424LEU     BB 7424  11.967   4.515 107.307
 7425PHE     BB 7425  11.741   4.604 106.914
 7426GLN     BB 7426  11.714   4.461 106.594
 7427THR     BB 7427  11.468   4.302 106.273
 7428PRO     BB 7428  11.581   3.894 106.447
 7429GLY     BB 7429  11.309   3.644 106.580
 7430HIS     BB 7430  11.514   3.562 106.964
 7431THR     BB 7431  11.535   3.791 107.257
 7432GLU     BB 7432  11.908   3.665 107.537
 7433GLU     BB 7433  12.096   3.825 107.958
 7434SER     BB 7434  12.049   4.140 108.132
 7435THR     BB 7435  12.254   4.289 108.299
 7436THR     BB 7436  12.091   4.643 108.330
 7437ASP     BB 7437  12.479   4.846 108.260
 7438GLU     BB 7438  12.741   5.179 108.288
 7439LYS     BB 7439  12.855   4.927 108.623
 7440THR     BB 7440  12.899   4.743 108.941
 7441ILE     BB 7441   1.439   2.919  94.592
 7442PRO     BB 7442   1.088   3.132  94.664
 7443CYS     BB 7443   1.272   3.406  94.754
 7444LYS     BB 7444   1.504   3.327  95.058
 7445SER     BB 7445   1.761   3.462  95.295
 7446PRO     BB 7446   1.994   3.305  95.143
 7447GLN     BB 7447   2.321   3.172  94.821
 7448PRO     BB 7448   2.355   3.464  94.560
 7449ASP     BB 7449   2.626   3.226  94.439
 7450PRO     BB 7450   3.012   3.325  94.536
 7451VAL     BB 7451   3.240   3.210  94.863
 7452ASP     BB 7452   3.338   2.879  94.834
 7453THR     BB 7453   3.455   2.471  94.802
 7454PRO     BB 7454   3.620   2.522  94.527
 7455THR     BB 7455   3.786   2.612  94.239
 7456SER     BB 7456   3.922   2.924  94.059
 7457THR     BB 7457   4.024   3.266  94.141
 7458LYS     BB 7458   4.337   3.417  94.156
 7459GLN     BB 7459   4.221   3.611  94.543
 7460ARG     BB 7460   3.837   3.737  94.727
 7461PRO     BB 7461   3.991   4.096  94.915
 7462LYS     BB 7462   4.288   4.333  95.076
 7463THR     BB 7463   4.186   4.534  94.690
 7464SER     BB 7464   4.138   4.569  94.268
 7465LEU     BB 7465   4.283   4.656  93.849
 7466ARG     BB 7466   4.033   4.581  93.545
 7467LYS     BB 7467   3.853   4.657  93.150
 7468VAL     BB 7468   3.575   4.893  93.240
 7469ASP     BB 7469   3.257   4.769  93.547
 7470VAL     BB 7470   2.964   4.788  93.182
 7471LYS     BB 7471   2.663   4.984  93.259
 7472GLU     BB 7472   2.365   4.939  92.907
 7473GLU     BB 7473   2.130   5.257  92.808
 7474LEU     BB 7474   2.208   5.549  92.579
 7475LEU     BB 7475   2.156   5.532  92.261
 7476ALA     BB 7476   1.824   5.750  92.164
 7477VAL     BB 7477   1.700   5.857  91.880
 7478ARG     BB 7478   1.265   5.906  91.811
 7479LYS     BB 7479   1.041   5.897  91.478
 7480LEU     BB 7480   1.294   6.012  91.225
 7481THR     BB 7481   1.293   6.376  91.021
 7482GLN     BB 7482   1.585   6.430  90.830
 7483THR     BB 7483   1.767   6.789  90.659
 7484SER     BB 7484   1.690   7.137  90.518
 7485GLY     BB 7485   1.768   6.917  90.180
 7486GLU     BB 7486   1.669   6.875  89.847
 7487THR     BB 7487   1.648   6.771  89.485
 7488THR     BB 7488   1.723   6.510  89.114
 7489HIS     BB 7489   1.384   6.308  89.271
 7490THR     BB 7490   1.381   5.996  89.532
 7491PRO     BB 7491   1.464   5.966  89.905
 7492LYS     BB 7492   1.714   5.699  90.057
 7493PRO     BB 7493   1.817   5.572  89.783
 7494ALA     BB 7494   1.555   5.379  89.445
 7495VAL     BB 7495   1.229   5.174  89.557
 7496GLY     BB 7496   1.487   4.969  89.758
 7497GLU     BB 7497   1.788   4.849  89.602
 7498GLU     BB 7498   1.639   4.520  89.648
 7499LYS     BB 7499   1.321   4.387  89.731
 7500SER     BB 7500   1.338   4.264  89.290
 7501ILE     BB 7501   1.117   4.247  88.943
 7502LYS     BB 7502   1.139   4.263  88.524
 7503ALA     BB 7503   0.846   4.549  88.588
 7504PHE     BB 7504   0.732   4.614  88.150
 7505LYS     BB 7505   1.190   4.539  88.068
 7506GLU     BB 7506   1.511   4.748  88.031
 7507THR     BB 7507   1.733   5.083  88.188
 7508PRO     BB 7508   1.627   4.995  88.450
 7509LYS     BB 7509   1.374   5.005  88.673
 7510GLN     BB 7510   1.051   5.106  88.665
 7511LYS     BB 7511   0.728   5.363  88.458
 7512LEU     BB 7512   0.483   5.287  88.231
 7513ASP     BB 7513   0.193   5.460  88.147
 7514PRO     BB 7514   0.315   5.786  88.248
 7515ALA     BB 7515   0.398   6.101  88.016
 7516ALA     BB 7516   0.230   6.348  87.712
 7517SER     BB 7517   0.258   6.786  87.785
 7518LEU     BB 7518   0.353   6.827  87.388
 7519THR     BB 7519   0.064   6.709  87.166
 7520GLY     BB 7520  -0.179   6.646  86.937
 7521SER     BB 7521  -0.282   6.274  86.688
 7522LYS     BB 7522   0.073   6.186  86.492
 7523ARG     BB 7523   0.240   6.253  86.113
 7524ARG     BB 7524  -0.004   6.475  85.934
 7525PRO     BB 7525  -0.010   6.480  85.614
 7526ARG     BB 7526   0.391   6.350  85.405
 7527THR     BB 7527   0.446   6.700  85.332
 7528PRO     BB 7528   0.660   6.914  85.253
 7529LYS     BB 7529   0.899   6.748  84.996
 7530GLU     BB 7530   0.917   6.440  84.702
 7531LYS     BB 7531   1.253   6.463  84.565
 7532ALA     BB 7532   1.514   6.517  84.840
 7533GLN     BB 7533   1.882   6.409  84.874
 7534ALA     BB 7534   1.883   6.361  84.516
 7535LEU     BB 7535   1.881   6.702  84.360
 7536GLU     BB 7536   1.506   6.670  84.170
 7537ASP     BB 7537   1.500   6.891  83.842
 7538LEU     BB 7538   1.872   7.164  83.779
 7539ALA     BB 7539   1.865   7.543  83.614
 7540GLY     BB 7540   2.208   7.711  83.627
 7541PHE     BB 7541   2.579   7.697  83.697
 7542LYS     BB 7542   2.529   7.587  83.344
 7543GLU     BB 7543   2.812   7.538  83.063
 7544LEU     BB 7544   3.146   7.331  83.192
 7545PHE     BB 7545   3.445   7.417  83.044
 7546GLN     BB 7546   3.647   7.234  82.762
 7547THR     BB 7547   3.978   7.210  82.612
 7548PRO     BB 7548   3.949   7.318  82.223
 7549GLY     BB 7549   4.165   7.593  82.466
 7550HIS     BB 7550   4.623   7.548  82.466
 7551THR     BB 7551   4.930   7.378  82.458
 7552GLU     BB 7552   5.037   7.230  82.128
 7553GLU     BB 7553   5.248   6.893  82.095
 7554SER     BB 7554   4.873   6.852  81.862
 7555THR     BB 7555   5.058   6.531  81.748
 7556THR     BB 7556   5.277   6.224  81.469
 7557ASP     BB 7557   5.266   5.839  81.524
 7558GLU     BB 7558   5.337   5.666  81.886
 7559LYS     BB 7559   5.147   5.438  81.717
 7560THR     BB 7560   4.937   5.271  81.566
 7561ILE     BB 7561   5.030   4.986  81.424
 7562PRO     BB 7562   5.225   5.048  81.118
 7563CYS     BB 7563   5.448   4.752  81.108
 7564LYS     BB 7564   5.792   4.952  81.257
 7565SER     BB 7565   5.860   5.200  80.889
 7566PRO     BB 7566   5.781   5.073  80.551
 7567GLN     BB 7567   5.905   5.476  80.329
 7568PRO     BB 7568   6.049   5.913  80.219
 7569ASP     BB 7569   5.726   5.860  79.897
 7570PRO     BB 7570   5.950   5.664  79.583
 7571VAL     BB 7571   6.167   5.396  79.627
 7572ASP     BB 7572   6.345   5.559  79.738
 7573THR     BB 7573   6.437   5.946  79.815
 7574PRO     BB 7574   6.601   5.821  80.132
 7575THR     BB 7575   6.933   5.768  80.259
 7576SER     BB 7576   7.000   5.319  80.287
 7577THR     BB 7577   7.137   5.033  79.965
 7578LYS     BB 7578   6.868   5.240  79.725
 7579GLN     BB 7579   6.727   5.202  79.283
 7580ARG     BB 7580   6.416   5.275  79.049
 7581PRO     BB 7581   6.493   5.582  78.826
 7582LYS     BB 7582   6.602   5.796  78.413
 7583THR     BB 7583   6.587   5.844  78.016
 7584SER     BB 7584   6.680   6.067  77.709
 7585LEU     BB 7585   6.620   6.469  77.616
 7586ARG     BB 7586   6.908   6.848  77.602
 7587LYS     BB 7587   6.556   7.150  77.431
 7588VAL     BB 7588   6.220   7.142  77.649
 7589ASP     BB 7589   6.404   7.345  77.896
 7590VAL     BB 7590   6.632   7.569  78.152
 7591LYS     BB 7591   6.350   7.701  78.408
 7592GLU     BB 7592   6.134   7.796  78.737
 7593GLU     BB 7593   5.753   7.655  78.862
 7594LEU     BB 7594   5.458   7.756  78.499
 7595LEU     BB 7595   5.695   7.512  78.131
 7596ALA     BB 7596   5.696   7.142  78.322
 7597VAL     BB 7597   5.720   6.762  78.466
 7598ARG     BB 7598   5.499   6.419  78.480
 7599LYS     BB 7599   5.677   6.120  78.620
 7600LEU     BB 7600   5.804   5.809  78.947
 7601THR     BB 7601   6.117   5.979  79.109
 7602GLN     BB 7602   5.908   6.275  79.231
 7603THR     BB 7603   6.224   6.636  79.235
 7604SER     BB 7604   6.154   7.004  79.412
 7605GLY     BB 7605   6.433   7.211  79.491
 7606GLU     BB 7606   6.242   7.479  79.566
 7607THR     BB 7607   5.986   7.807  79.654
 7608THR     BB 7608   5.596   7.680  79.540
 7609HIS     BB 7609   5.436   7.448  79.821
 7610THR     BB 7610   5.189   7.091  79.939
 7611PRO     BB 7611   5.339   6.842  80.000
 7612LYS     BB 7612   5.781   6.699  80.108
 7613PRO     BB 7613   5.461   6.542  80.368
 7614ALA     BB 7614   5.114   6.589  80.415
 7615VAL     BB 7615   4.769   6.539  80.268
 7616GLY     BB 7616   4.468   6.707  80.224
 7617GLU     BB 7617   4.101   6.517  80.139
 7618GLU     BB 7618   3.997   6.904  80.129
 7619LYS     BB 7619   3.613   6.919  80.242
 7620SER     BB 7620   3.556   6.557  80.394
 7621ILE     BB 7621   3.428   6.316  80.618
 7622LYS     BB 7622   3.154   6.122  80.498
 7623ALA     BB 7623   3.106   6.218  80.064
 7624PHE     BB 7624   3.248   6.359  79.892
 7625LYS     BB 7625   3.147   6.757  79.653
 7626GLU     BB 7626   2.913   6.794  79.412
 7627THR     BB 7627   2.753   6.540  79.165
 7628PRO     BB 7628   3.117   6.393  79.106
 7629LYS     BB 7629   3.529   6.300  79.098
 7630GLN     BB 7630   3.710   6.288  78.814
 7631LYS     BB 7631   3.678   5.899  78.670
 7632LEU     BB 7632   3.484   5.642  78.903
 7633ASP     BB 7633   3.635   5.809  79.139
 7634PRO     BB 7634   3.809   5.918  79.475
 7635ALA     BB 7635   4.167   5.776  79.602
 7636ALA     BB 7636   4.321   5.540  79.310
 7637SER     BB 7637   4.503   5.345  79.555
 7638LEU     BB 7638   4.754   5.264  79.735
 7639THR     BB 7639   5.161   5.254  79.591
 7640GLY     BB 7640   5.473   5.430  79.436
 7641SER     BB 7641   5.738   5.291  79.306
 7642LYS     BB 7642   5.675   4.885  79.427
 7643ARG     BB 7643   5.484   4.656  79.193
 7644ARG     BB 7644   5.374   4.349  79.076
 7645PRO     BB 7645   5.514   4.278  78.664
 7646ARG     BB 7646   5.178   4.339  78.518
 7647THR     BB 7647   5.391   4.621  78.325
 7648PRO     BB 7648   5.105   4.761  78.118
 7649LYS     BB 7649   4.704   4.837  77.878
 7650GLU     BB 7650   4.700   5.157  78.090
 7651LYS     BB 7651   4.978   5.336  78.179
 7652ALA     BB 7652   4.969   5.234  78.532
 7653GLN     BB 7653   4.728   5.523  78.613
 7654ALA     BB 7654   4.476   5.347  78.839
 7655LEU     BB 7655   4.490   4.937  78.707
 7656GLU     BB 7656   4.498   4.566  78.553
 7657ASP     BB 7657   4.283   4.529  78.130
 7658LEU     BB 7658   3.903   4.552  78.151
 7659ALA     BB 7659   3.918   4.518  78.453
 7660GLY     BB 7660   3.772   4.146  78.648
 7661PHE     BB 7661   4.031   3.854  78.576
 7662LYS     BB 7662   3.917   3.637  78.386
 7663GLU     BB 7663   3.616   3.625  78.234
 7664LEU     BB 7664   3.482   3.535  77.873
 7665PHE     BB 7665   3.469   3.975  77.734
 7666GLN     BB 7666   3.321   4.159  77.473
 7667THR     BB 7667   3.072   4.489  77.340
 7668PRO     BB 7668   2.745   4.171  77.303
 7669GLY     BB 7669   2.410   4.196  77.507
 7670HIS     BB 7670   2.422   3.778  77.653
 7671THR     BB 7671   2.646   3.643  77.919
 7672GLU     BB 7672   2.682   3.163  77.874
 7673GLU     BB 7673   2.910   2.807  78.118
 7674SER     BB 7674   3.184   2.824  78.356
 7675THR     BB 7675   3.405   2.619  78.395
 7676THR     BB 7676   3.666   2.820  78.604
 7677ASP     BB 7677   4.005   2.660  78.366
 7678GLU     BB 7678   4.414   2.563  78.310
 7679LYS     BB 7679   4.234   2.188  78.433
 7680THR     BB 7680   4.087   1.893  78.602
 7681ILE     BB 7681   1.752   9.950 122.251
 7682PRO     BB 7682   1.809   9.649 121.968
 7683CYS     BB 7683   1.528   9.752 121.802
 7684LYS     BB 7684   1.212   9.731 122.030
 7685SER     BB 7685   0.843   9.787 122.054
 7686PRO     BB 7686   0.886  10.052 122.227
 7687GLN     BB 7687   0.990  10.499 122.361
 7688PRO     BB 7688   1.038  10.711 122.033
 7689ASP     BB 7689   1.072  10.980 122.301
 7690PRO     BB 7690   0.745  11.222 122.358
 7691VAL     BB 7691   0.431  11.181 122.625
 7692ASP     BB 7692   0.533  11.251 122.948
 7693THR     BB 7693   0.659  11.333 123.347
 7694PRO     BB 7694   0.743  11.639 123.275
 7695THR     BB 7695   0.821  11.956 123.165
 7696SER     BB 7696   0.745  12.196 122.874
 7697THR     BB 7697   0.489  12.247 122.618
 7698LYS     BB 7698   0.241  12.488 122.583
 7699GLN     BB 7699  -0.053  12.166 122.478
 7700ARG     BB 7700  -0.023  11.763 122.295
 7701PRO     BB 7701  -0.392  11.786 122.069
 7702LYS     BB 7702  -0.772  11.928 121.991
 7703THR     BB 7703  -0.520  12.109 121.669
 7704SER     BB 7704  -0.204  12.344 121.505
 7705LEU     BB 7705  -0.019  12.728 121.355
 7706ARG     BB 7706   0.370  12.724 121.260
 7707LYS     BB 7707   0.724  12.843 121.026
 7708VAL     BB 7708   0.717  12.588 120.750
 7709ASP     BB 7709   0.725  12.139 120.848
 7710VAL     BB 7710   1.144  12.148 120.638
 7711LYS     BB 7711   1.175  11.882 120.387
 7712GLU     BB 7712   1.614  11.874 120.237
 7713GLU     BB 7713   1.685  11.778 119.847
 7714LEU     BB 7714   1.687  12.004 119.543
 7715LEU     BB 7715   1.951  12.166 119.454
 7716ALA     BB 7716   2.116  11.988 119.125
 7717VAL     BB 7717   2.346  12.080 118.910
 7718ARG     BB 7718   2.619  11.793 118.710
 7719LYS     BB 7719   2.987  11.833 118.556
 7720LEU     BB 7720   2.980  12.196 118.461
 7721THR     BB 7721   2.978  12.350 118.073
 7722GLN     BB 7722   2.930  12.700 118.062
 7723THR     BB 7723   2.803  12.974 117.745
 7724SER     BB 7724   2.804  13.028 117.366
 7725GLY     BB 7725   3.095  13.288 117.496
 7726GLU     BB 7726   3.406  13.421 117.411
 7727THR     BB 7727   3.721  13.628 117.399
 7728THR     BB 7728   4.054  13.904 117.556
 7729HIS     BB 7729   4.214  13.530 117.677
 7730THR     BB 7730   4.157  13.340 118.032
 7731PRO     BB 7731   3.855  13.164 118.189
 7732LYS     BB 7732   3.716  13.241 118.552
 7733PRO     BB 7733   3.907  13.485 118.623
 7734ALA     BB 7734   4.376  13.486 118.623
 7735VAL     BB 7735   4.562  13.150 118.738
 7736GLY     BB 7736   4.358  13.206 119.061
 7737GLU     BB 7737   4.352  13.528 119.220
 7738GLU     BB 7738   4.537  13.361 119.486
 7739LYS     BB 7739   4.710  13.055 119.531
 7740SER     BB 7740   5.069  13.340 119.525
 7741ILE     BB 7741   5.449  13.390 119.375
 7742LYS     BB 7742   5.732  13.675 119.250
 7743ALA     BB 7743   5.731  13.429 118.917
 7744PHE     BB 7744   6.083  13.625 118.701
 7745LYS     BB 7745   5.917  14.024 118.890
 7746GLU     BB 7746   5.678  14.309 118.789
 7747THR     BB 7747   5.303  14.402 118.598
 7748PRO     BB 7748   5.211  14.148 118.718
 7749LYS     BB 7749   5.187  13.813 118.692
 7750GLN     BB 7750   5.332  13.576 118.497
 7751LYS     BB 7751   5.555  13.477 118.105
 7752LEU     BB 7752   5.887  13.429 118.034
 7753ASP     BB 7753   6.038  13.271 117.763
 7754PRO     BB 7754   5.763  13.323 117.533
 7755ALA     BB 7755   5.754  13.557 117.208
 7756ALA     BB 7756   5.964  13.638 116.847
 7757SER     BB 7757   5.716  13.644 116.479
 7758LEU     BB 7758   5.931  13.972 116.361
 7759THR     BB 7759   6.301  13.883 116.315
 7760GLY     BB 7760   6.628  13.838 116.234
 7761SER     BB 7761   7.017  13.891 116.470
 7762LYS     BB 7762   6.997  14.283 116.607
 7763ARG     BB 7763   7.149  14.657 116.492
 7764ARG     BB 7764   7.322  14.599 116.165
 7765PRO     BB 7765   7.553  14.798 116.069
 7766ARG     BB 7766   7.533  15.230 116.255
 7767THR     BB 7767   7.410  15.343 115.933
 7768PRO     BB 7768   7.260  15.573 115.785
 7769LYS     BB 7769   7.380  15.909 115.938
 7770GLU     BB 7770   7.709  16.088 116.142
 7771LYS     BB 7771   7.609  16.435 116.188
 7772ALA     BB 7772   7.244  16.465 116.297
 7773GLN     BB 7773   7.058  16.717 116.520
 7774ALA     BB 7774   7.334  16.943 116.464
 7775LEU     BB 7775   7.307  17.065 116.110
 7776GLU     BB 7776   7.667  16.895 115.970
 7777ASP     BB 7777   7.815  17.115 115.675
 7778LEU     BB 7778   7.540  17.459 115.526
 7779ALA     BB 7779   7.507  17.585 115.134
 7780GLY     BB 7780   7.236  17.852 115.092
 7781PHE     BB 7781   6.984  18.092 115.240
 7782LYS     BB 7782   7.311  18.270 115.226
 7783GLU     BB 7783   7.375  18.663 115.281
 7784LEU     BB 7784   7.182  18.823 115.609
 7785PHE     BB 7785   7.085  19.153 115.583
 7786GLN     BB 7786   7.251  19.475 115.734
 7787THR     BB 7787   7.184  19.823 115.818
 7788PRO     BB 7788   7.435  20.056 115.603
 7789GLY     BB 7789   7.026  20.087 115.488
 7790HIS     BB 7790   6.789  20.435 115.671
 7791THR     BB 7791   6.693  20.664 115.920
 7792GLU     BB 7792   6.931  20.946 115.996
 7793GLU     BB 7793   6.977  21.106 116.359
 7794SER     BB 7794   7.370  20.964 116.214
 7795THR     BB 7795   7.482  21.156 116.532
 7796THR     BB 7796   7.687  21.480 116.802
 7797ASP     BB 7797   7.812  21.410 117.163
 7798GLU     BB 7798   7.583  21.222 117.443
 7799LYS     BB 7799   7.905  21.168 117.544
 7800THR     BB 7800   8.199  21.091 117.589
 7801ILE     BB 7801   8.367  21.233 117.837
 7802PRO     BB 7802   8.453  21.582 117.757
 7803CYS     BB 7803   8.457  21.739 118.092
 7804LYS     BB 7804   8.075  21.922 118.059
 7805SER     BB 7805   8.200  22.226 117.753
 7806PRO     BB 7806   8.539  22.372 117.749
 7807GLN     BB 7807   8.464  22.637 117.361
 7808PRO     BB 7808   8.283  22.848 116.978
 7809ASP     BB 7809   8.716  22.800 116.836
 7810PRO     BB 7810   8.898  23.159 116.996
 7811VAL     BB 7811   8.856  23.279 117.320
 7812ASP     BB 7812   8.609  23.356 117.258
 7813THR     BB 7813   8.343  23.404 116.957
 7814PRO     BB 7814   8.074  23.321 117.210
 7815THR     BB 7815   7.820  23.491 117.397
 7816SER     BB 7816   7.947  23.493 117.834
 7817THR     BB 7817   8.220  23.783 118.047
 7818LYS     BB 7818   8.458  23.744 117.708
 7819GLN     BB 7819   8.870  23.914 117.576
 7820ARG     BB 7820   9.182  23.830 117.347
 7821PRO     BB 7821   9.173  24.052 117.030
 7822LYS     BB 7822   9.321  24.413 116.756
 7823THR     BB 7823   9.596  24.658 116.597
 7824SER     BB 7824   9.672  24.941 116.338
 7825LEU     BB 7825   9.607  24.981 115.929
 7826ARG     BB 7826   9.300  25.237 115.670
 7827LYS     BB 7827   9.495  25.097 115.238
 7828VAL     BB 7828   9.529  24.699 115.201
 7829ASP     BB 7829   9.166  24.698 115.143
 7830VAL     BB 7830   8.761  24.726 115.082
 7831LYS     BB 7831   8.680  24.356 114.945
 7832GLU     BB 7832   8.526  23.986 114.882
 7833GLU     BB 7833   8.707  23.605 114.926
 7834LEU     BB 7834   9.090  23.616 114.641
 7835LEU     BB 7835   9.323  24.015 114.835
 7836ALA     BB 7836   9.338  23.869 115.225
 7837VAL     BB 7837   9.378  23.769 115.617
 7838ARG     BB 7838   9.633  23.567 115.863
 7839LYS     BB 7839   9.556  23.594 116.230
 7840LEU     BB 7840   9.378  23.461 116.642
 7841THR     BB 7841   9.016  23.611 116.631
 7842GLN     BB 7842   8.923  23.392 116.331
 7843THR     BB 7843   8.595  23.657 116.103
 7844SER     BB 7844   8.355  23.517 115.796
 7845GLY     BB 7845   8.057  23.696 115.716
 7846GLU     BB 7846   7.999  23.520 115.434
 7847THR     BB 7847   7.944  23.289 115.081
 7848THR     BB 7848   8.296  23.054 115.043
 7849HIS     BB 7849   8.278  22.736 115.281
 7850THR     BB 7850   8.479  22.447 115.562
 7851PRO     BB 7851   8.454  22.506 115.852
 7852LYS     BB 7852   8.188  22.766 116.150
 7853PRO     BB 7853   8.245  22.344 116.264
 7854ALA     BB 7854   8.385  22.051 116.127
 7855VAL     BB 7855   8.705  21.877 116.024
 7856GLY     BB 7856   8.835  21.685 115.764
 7857GLU     BB 7857   9.180  21.444 115.799
 7858GLU     BB 7858   9.086  21.397 115.412
 7859LYS     BB 7859   9.213  21.031 115.309
 7860SER     BB 7860   9.285  20.865 115.663
 7861ILE     BB 7861   9.294  20.608 115.904
 7862LYS     BB 7862   9.613  20.460 115.962
 7863ALA     BB 7863   9.914  20.707 115.739
 7864PHE     BB 7864   9.899  20.935 115.607
 7865LYS     BB 7865   9.964  21.037 115.148
 7866GLU     BB 7866  10.253  21.013 114.975
 7867THR     BB 7867  10.624  21.029 115.087
 7868PRO     BB 7868  10.524  21.337 115.317
 7869LYS     BB 7869  10.338  21.652 115.528
 7870GLN     BB 7870  10.446  21.970 115.517
 7871LYS     BB 7871  10.728  22.011 115.820
 7872LEU     BB 7872  10.775  21.696 116.058
 7873ASP     BB 7873  10.452  21.673 116.018
 7874PRO     BB 7874  10.068  21.600 116.067
 7875ALA     BB 7875   9.835  21.784 116.343
 7876ALA     BB 7876  10.056  22.073 116.525
 7877SER     BB 7877   9.859  22.043 116.827
 7878LEU     BB 7878   9.621  22.115 117.029
 7879THR     BB 7879   9.502  22.519 117.125
 7880GLY     BB 7880   9.367  22.870 117.020
 7881SER     BB 7881   9.370  23.146 117.193
 7882LYS     BB 7882   9.485  22.993 117.575
 7883ARG     BB 7883   9.855  22.979 117.658
 7884ARG     BB 7884  10.127  22.947 117.871
 7885PRO     BB 7885  10.374  23.312 117.865
 7886ARG     BB 7886  10.643  23.151 117.664
 7887THR     BB 7887  10.545  23.458 117.420
 7888PRO     BB 7888  10.797  23.379 117.146
 7889LYS     BB 7889  11.162  23.229 116.885
 7890GLU     BB 7890  10.880  23.113 116.652
 7891LYS     BB 7891  10.587  23.283 116.601
 7892ALA     BB 7892  10.380  23.044 116.788
 7893GLN     BB 7893  10.337  22.828 116.473
 7894ALA     BB 7894  10.388  22.478 116.617
 7895LEU     BB 7895  10.645  22.544 116.958
 7896GLU     BB 7896  10.903  22.623 117.255
 7897ASP     BB 7897  11.343  22.724 117.103
 7898LEU     BB 7898  11.531  22.421 116.970
 7899ALA     BB 7899  11.319  22.238 117.089
 7900GLY     BB 7900  11.414  21.975 117.436
 7901PHE     BB 7901  11.442  22.199 117.762
 7902LYS     BB 7902  11.731  22.218 117.871
 7903GLU     BB 7903  12.014  22.083 117.745
 7904LEU     BB 7904  12.385  22.204 117.685
 7905PHE     BB 7905  12.312  22.312 117.242
 7906GLN     BB 7906  12.506  22.377 116.957
 7907THR     BB 7907  12.605  22.294 116.542
 7908PRO     BB 7908  12.945  22.044 116.718
 7909GLY     BB 7909  12.976  21.659 116.648
 7910HIS     BB 7910  13.036  21.546 117.072
 7911THR     BB 7911  12.775  21.539 117.338
 7912GLU     BB 7912  12.985  21.563 117.774
 7913GLU     BB 7913  12.829  21.558 118.235
 7914SER     BB 7914  12.498  21.617 118.372
 7915THR     BB 7915  12.431  21.748 118.638
 7916THR     BB 7916  12.051  21.830 118.595
 7917ASP     BB 7917  12.099  22.230 118.780
 7918GLU     BB 7918  11.951  22.574 118.980
 7919LYS     BB 7919  12.118  22.331 119.299
 7920THR     BB 7920  12.200  22.090 119.568
 7921ILE     BB 7921  16.103  16.355  92.101
 7922PRO     BB 7922  16.444  16.351  92.342
 7923CYS     BB 7923  16.456  16.692  92.332
 7924LYS     BB 7924  16.492  16.823  91.966
 7925SER     BB 7925  16.520  17.125  91.746
 7926PRO     BB 7926  16.217  17.092  91.649
 7927GLN     BB 7927  15.740  17.092  91.634
 7928PRO     BB 7928  15.613  17.290  91.950
 7929ASP     BB 7929  15.285  17.219  91.770
 7930PRO     BB 7930  15.120  17.532  91.561
 7931VAL     BB 7931  15.165  17.635  91.162
 7932ASP     BB 7932  14.993  17.416  90.958
 7933THR     BB 7933  14.785  17.143  90.705
 7934PRO     BB 7934  14.497  17.214  90.837
 7935THR     BB 7935  14.209  17.314  90.997
 7936SER     BB 7936  14.075  17.601  91.217
 7937THR     BB 7937  14.153  17.951  91.291
 7938LYS     BB 7938  13.994  18.247  91.202
 7939GLN     BB 7939  14.392  18.426  91.099
 7940ARG     BB 7940  14.810  18.358  91.232
 7941PRO     BB 7941  14.932  18.774  91.216
 7942LYS     BB 7942  14.908  19.163  91.082
 7943THR     BB 7943  14.761  19.184  91.503
 7944SER     BB 7944  14.507  19.093  91.834
 7945LEU     BB 7945  14.142  19.150  92.094
 7946ARG     BB 7946  14.079  18.886  92.388
 7947LYS     BB 7947  13.943  18.761  92.788
 7948VAL     BB 7948  14.254  18.819  92.992
 7949ASP     BB 7949  14.648  18.613  92.877
 7950VAL     BB 7950  14.594  18.387  93.284
 7951LYS     BB 7951  14.900  18.399  93.486
 7952GLU     BB 7952  14.843  18.121  93.853
 7953GLU     BB 7953  15.015  18.227  94.208
 7954LEU     BB 7954  14.880  18.455  94.479
 7955LEU     BB 7955  14.689  18.343  94.713
 7956ALA     BB 7956  14.900  18.316  95.062
 7957VAL     BB 7957  14.814  18.272  95.375
 7958ARG     BB 7958  15.070  18.058  95.668
 7959LYS     BB 7959  14.985  17.855  96.003
 7960LEU     BB 7960  14.670  18.030  96.109
 7961THR     BB 7961  14.624  18.278  96.441
 7962GLN     BB 7962  14.310  18.439  96.453
 7963THR     BB 7963  14.164  18.791  96.668
 7964SER     BB 7964  14.209  18.999  96.987
 7965GLY     BB 7965  13.863  18.789  97.063
 7966GLU     BB 7966  13.687  18.628  97.318
 7967THR     BB 7967  13.422  18.452  97.520
 7968THR     BB 7968  13.045  18.201  97.598
 7969HIS     BB 7969  13.327  17.887  97.556
 7970THR     BB 7970  13.429  17.691  97.214
 7971PRO     BB 7971  13.625  17.794  96.901
 7972LYS     BB 7972  13.494  17.749  96.531
 7973PRO     BB 7973  13.202  17.642  96.598
 7974ALA     BB 7974  13.090  17.269  96.859
 7975VAL     BB 7975  13.332  16.950  96.839
 7976GLY     BB 7976  13.245  16.970  96.463
 7977GLU     BB 7977  12.905  17.003  96.355
 7978GLU     BB 7978  12.950  16.666  96.224
 7979LYS     BB 7979  13.185  16.403  96.258
 7980SER     BB 7980  12.835  16.216  96.486
 7981ILE     BB 7981  12.736  16.004  96.825
 7982LYS     BB 7982  12.434  15.937  97.109
 7983ALA     BB 7983  12.750  16.022  97.364
 7984PHE     BB 7984  12.538  15.915  97.755
 7985LYS     BB 7985  12.155  16.087  97.540
 7986GLU     BB 7986  11.969  16.424  97.515
 7987THR     BB 7987  12.019  16.850  97.473
 7988PRO     BB 7988  12.249  16.778  97.300
 7989LYS     BB 7989  12.575  16.697  97.281
 7990GLN     BB 7990  12.812  16.600  97.502
 7991LYS     BB 7991  12.952  16.585  97.942
 7992LEU     BB 7992  12.938  16.340  98.181
 7993ASP     BB 7993  13.118  16.302  98.476
 7994PRO     BB 7994  13.193  16.654  98.518
 7995ALA     BB 7995  13.059  16.903  98.801
 7996ALA     BB 7996  13.024  16.944  99.223
 7997SER     BB 7997  13.171  17.328  99.391
 7998LEU     BB 7998  12.842  17.326  99.636
 7999THR     BB 7999  12.851  17.024  99.871
 8000GLY     BB 8000  12.837  16.789 100.117
 8001SER     BB 8001  12.635  16.378 100.142
 8002LYS     BB 8002  12.238  16.457 100.050
 8003ARG     BB 8003  11.879  16.519 100.261
 8004ARG     BB 8004  11.977  16.526 100.624
 8005PRO     BB 8005  11.759  16.456 100.848
 8006ARG     BB 8006  11.312  16.524 100.720
 8007THR     BB 8007  11.316  16.821 100.927
 8008PRO     BB 8008  11.174  17.093 100.986
 8009LYS     BB 8009  10.792  17.033 100.954
 8010GLU     BB 8010  10.494  16.729 100.983
 8011LYS     BB 8011  10.180  16.902 100.919
 8012ALA     BB 8012  10.211  17.149 100.628
 8013GLN     BB 8013   9.962  17.270 100.362
 8014ALA     BB 8014   9.698  17.153 100.581
 8015LEU     BB 8015   9.680  17.393 100.869
 8016GLU     BB 8016   9.791  17.120 101.171
 8017ASP     BB 8017   9.625  17.223 101.515
 8018LEU     BB 8018   9.404  17.633 101.514
 8019ALA     BB 8019   9.393  17.898 101.831
 8020GLY     BB 8020   9.218  18.225 101.738
 8021PHE     BB 8021   9.014  18.432 101.496
 8022LYS     BB 8022   8.774  18.238 101.705
 8023GLU     BB 8023   8.376  18.291 101.728
 8024LEU     BB 8024   8.188  18.335 101.362
 8025PHE     BB 8025   7.908  18.536 101.358
 8026GLN     BB 8026   7.528  18.436 101.353
 8027THR     BB 8027   7.197  18.565 101.275
 8028PRO     BB 8028   6.974  18.550 101.613
 8029GLY     BB 8029   7.070  18.944 101.483
 8030HIS     BB 8030   6.753  19.159 101.229
 8031THR     BB 8031   6.497  19.188 100.990
 8032GLU     BB 8032   6.157  19.054 101.083
 8033GLU     BB 8033   5.905  18.890 100.821
 8034SER     BB 8034   5.982  18.600 101.148
 8035THR     BB 8035   5.695  18.417 100.963
 8036THR     BB 8036   5.274  18.228 100.881
 8037ASP     BB 8037   5.218  17.923 100.646
 8038GLU     BB 8038   5.378  17.901 100.271
 8039LYS     BB 8039   5.327  17.576 100.362
 8040THR     BB 8040   5.318  17.293 100.482
 8041ILE     BB 8041   5.082  17.083 100.382
 8042PRO     BB 8042   4.755  17.172 100.525
 8043CYS     BB 8043   4.521  17.053 100.263
 8044LYS     BB 8044   4.448  17.436 100.094
 8045SER     BB 8045   4.212  17.591 100.442
 8046PRO     BB 8046   3.996  17.372 100.646
 8047GLN     BB 8047   3.864  17.716 100.948
 8048PRO     BB 8048   3.806  18.123 101.182
 8049ASP     BB 8049   3.784  17.833 101.536
 8050PRO     BB 8050   3.365  17.728 101.535
 8051VAL     BB 8051   3.179  17.639 101.253
 8052ASP     BB 8052   3.181  17.893 101.174
 8053THR     BB 8053   3.275  18.273 101.280
 8054PRO     BB 8054   3.352  18.332 100.915
 8055THR     BB 8055   3.205  18.498 100.632
 8056SER     BB 8056   3.062  18.178 100.342
 8057THR     BB 8057   2.671  17.952 100.341
 8058LYS     BB 8058   2.738  17.919 100.751
 8059GLN     BB 8059   2.515  17.713 101.104
 8060ARG     BB 8060   2.579  17.551 101.459
 8061PRO     BB 8061   2.453  17.791 101.735
 8062LYS     BB 8062   2.149  17.933 102.075
 8063THR     BB 8063   1.896  17.875 102.380
 8064SER     BB 8064   1.678  18.039 102.661
 8065LEU     BB 8065   1.759  18.309 102.966
 8066ARG     BB 8066   1.657  18.770 103.031
 8067LYS     BB 8067   1.852  18.784 103.485
 8068VAL     BB 8068   2.227  18.641 103.501
 8069ASP     BB 8069   2.329  18.960 103.347
 8070VAL     BB 8070   2.413  19.323 103.175
 8071LYS     BB 8071   2.814  19.331 103.212
 8072GLU     BB 8072   3.213  19.363 103.147
 8073GLU     BB 8073   3.517  19.068 103.179
 8074LEU     BB 8074   3.488  18.908 103.628
 8075LEU     BB 8075   3.010  18.760 103.632
 8076ALA     BB 8076   3.045  18.503 103.304
 8077VAL     BB 8077   3.030  18.242 102.994
 8078ARG     BB 8078   3.097  17.847 102.915
 8079LYS     BB 8079   2.996  17.733 102.571
 8080LEU     BB 8080   3.058  17.624 102.120
 8081THR     BB 8081   3.006  17.969 101.941
 8082GLN     BB 8082   3.309  18.120 102.119
 8083THR     BB 8083   3.195  18.585 102.148
 8084SER     BB 8084   3.461  18.883 102.256
 8085GLY     BB 8085   3.384  19.221 102.172
 8086GLU     BB 8086   3.635  19.349 102.358
 8087THR     BB 8087   3.953  19.493 102.600
 8088THR     BB 8088   4.101  19.151 102.807
 8089HIS     BB 8089   4.342  18.939 102.574
 8090THR     BB 8090   4.495  18.541 102.428
 8091PRO     BB 8091   4.372  18.436 102.180
 8092LYS     BB 8092   4.115  18.586 101.808
 8093PRO     BB 8093   4.468  18.342 101.709
 8094ALA     BB 8094   4.745  18.200 101.876
 8095VAL     BB 8095   4.860  17.939 102.124
 8096GLY     BB 8096   5.075  17.900 102.395
 8097GLU     BB 8097   5.211  17.527 102.537
 8098GLU     BB 8098   5.375  17.780 102.801
 8099LYS     BB 8099   5.715  17.608 102.925
 8100SER     BB 8100   5.763  17.317 102.659
 8101ILE     BB 8101   5.941  17.102 102.443
 8102LYS     BB 8102   5.990  16.769 102.560
 8103ALA     BB 8103   5.745  16.724 102.931
 8104PHE     BB 8104   5.567  16.878 103.052
 8105LYS     BB 8105   5.574  17.091 103.477
 8106GLU     BB 8106   5.572  16.940 103.778
 8107THR     BB 8107   5.440  16.593 103.893
 8108PRO     BB 8108   5.117  16.660 103.673
 8109LYS     BB 8109   4.811  16.809 103.422
 8110GLN     BB 8110   4.490  16.835 103.519
 8111LYS     BB 8111   4.309  16.472 103.427
 8112LEU     BB 8112   4.533  16.210 103.230
 8113ASP     BB 8113   4.641  16.479 103.081
 8114PRO     BB 8114   4.787  16.737 102.821
 8115ALA     BB 8115   4.599  16.846 102.479
 8116ALA     BB 8116   4.230  16.675 102.476
 8117SER     BB 8117   4.228  16.672 102.114
 8118LEU     BB 8118   4.164  16.784 101.821
 8119THR     BB 8119   3.789  16.966 101.710
 8120GLY     BB 8120   3.519  17.245 101.752
 8121SER     BB 8121   3.215  17.249 101.633
 8122LYS     BB 8122   3.235  16.914 101.368
 8123ARG     BB 8123   3.139  16.572 101.504
 8124ARG     BB 8124   3.051  16.238 101.476
 8125PRO     BB 8125   2.652  16.167 101.649
 8126ARG     BB 8126   2.791  16.000 101.951
 8127THR     BB 8127   2.589  16.302 102.124
 8128PRO     BB 8128   2.672  16.212 102.484
 8129LYS     BB 8129   2.793  16.001 102.890
 8130GLU     BB 8130   3.028  16.304 102.916
 8131LYS     BB 8131   2.951  16.621 102.811
 8132ALA     BB 8132   3.176  16.611 102.520
 8133GLN     BB 8133   3.469  16.731 102.739
 8134ALA     BB 8134   3.749  16.501 102.618
 8135LEU     BB 8135   3.539  16.148 102.485
 8136GLU     BB 8136   3.329  15.819 102.390
 8137ASP     BB 8137   3.169  15.578 102.768
 8138LEU     BB 8138   3.444  15.393 102.957
 8139ALA     BB 8139   3.635  15.441 102.725
 8140GLY     BB 8140   3.771  15.104 102.469
 8141PHE     BB 8141   3.471  14.993 102.233
 8142LYS     BB 8142   3.357  14.714 102.306
 8143GLU     BB 8143   3.449  14.507 102.555
 8144LEU     BB 8144   3.264  14.281 102.822
 8145PHE     BB 8145   3.292  14.598 103.156
 8146GLN     BB 8146   3.258  14.607 103.506
 8147THR     BB 8147   3.418  14.709 103.896
 8148PRO     BB 8148   3.528  14.265 103.919
 8149GLY     BB 8149   3.899  14.147 103.961
 8150HIS     BB 8150   3.883  13.848 103.634
 8151THR     BB 8151   3.884  13.920 103.269
 8152GLU     BB 8152   3.702  13.542 103.027
 8153GLU     BB 8153   3.626  13.434 102.558
 8154SER     BB 8154   3.613  13.650 102.266
 8155THR     BB 8155   3.438  13.614 102.020
 8156THR     BB 8156   3.462  13.965 101.852
 8157ASP     BB 8157   3.028  13.969 101.759
 8158GLU     BB 8158   2.690  14.103 101.540
 8159LYS     BB 8159   2.798  13.728 101.349
 8160THR     BB 8160   2.936  13.447 101.152
 8161ILE     BB 8161   8.186  13.108 117.185
 8162PRO     BB 8162   8.517  12.896 117.328
 8163CYS     BB 8163   8.404  12.936 117.648
 8164LYS     BB 8164   8.373  13.313 117.743
 8165SER     BB 8165   8.280  13.559 118.009
 8166PRO     BB 8166   8.005  13.628 117.862
 8167GLN     BB 8167   7.560  13.603 117.691
 8168PRO     BB 8168   7.385  13.295 117.864
 8169ASP     BB 8169   7.097  13.441 117.662
 8170PRO     BB 8170   6.820  13.661 117.873
 8171VAL     BB 8171   6.806  14.069 117.941
 8172ASP     BB 8172   6.715  14.240 117.655
 8173THR     BB 8173   6.608  14.451 117.300
 8174PRO     BB 8174   6.320  14.302 117.279
 8175THR     BB 8175   6.023  14.127 117.287
 8176SER     BB 8176   5.806  13.922 117.530
 8177THR     BB 8177   5.756  13.884 117.891
 8178LYS     BB 8178   5.497  13.984 118.100
 8179GLN     BB 8179   5.798  14.134 118.396
 8180ARG     BB 8180   6.218  14.031 118.495
 8181PRO     BB 8181   6.182  14.091 118.923
 8182LYS     BB 8182   6.013  14.255 119.262
 8183THR     BB 8183   5.888  13.826 119.275
 8184SER     BB 8184   5.700  13.469 119.136
 8185LEU     BB 8185   5.352  13.185 119.088
 8186ARG     BB 8186   5.402  12.867 118.851
 8187LYS     BB 8187   5.339  12.447 118.730
 8188VAL     BB 8188   5.617  12.276 118.916
 8189ASP     BB 8189   6.053  12.405 118.851
 8190VAL     BB 8190   6.104  11.978 118.667
 8191LYS     BB 8191   6.395  11.803 118.807
 8192GLU     BB 8192   6.458  11.411 118.568
 8193GLU     BB 8193   6.597  11.082 118.766
 8194LEU     BB 8194   6.402  10.820 118.959
 8195LEU     BB 8195   6.276  10.562 118.812
 8196ALA     BB 8196   6.499  10.232 118.899
 8197VAL     BB 8197   6.449   9.909 118.861
 8198ARG     BB 8198   6.778   9.622 118.785
 8199LYS     BB 8199   6.789   9.265 118.602
 8200LEU     BB 8200   6.437   9.149 118.665
 8201THR     BB 8201   6.321   8.836 118.915
 8202GLN     BB 8202   5.971   8.811 118.955
 8203THR     BB 8203   5.718   8.615 119.253
 8204SER     BB 8204   5.700   8.319 119.496
 8205GLY     BB 8205   5.457   8.198 119.187
 8206GLU     BB 8206   5.363   7.917 119.002
 8207THR     BB 8207   5.189   7.679 118.767
 8208THR     BB 8208   4.932   7.550 118.409
 8209HIS     BB 8209   5.306   7.589 118.212
 8210THR     BB 8210   5.455   7.921 118.029
 8211PRO     BB 8211   5.586   8.256 118.161
 8212LYS     BB 8212   5.462   8.609 118.033
 8213PRO     BB 8213   5.232   8.509 117.838
 8214ALA     BB 8214   5.275   8.210 117.479
 8215VAL     BB 8215   5.614   8.223 117.266
 8216GLY     BB 8216   5.508   8.591 117.214
 8217GLU     BB 8217   5.174   8.673 117.113
 8218GLU     BB 8218   5.331   8.778 116.801
 8219LYS     BB 8219   5.647   8.743 116.643
 8220SER     BB 8220   5.398   8.472 116.370
 8221ILE     BB 8221   5.399   8.109 116.175
 8222LYS     BB 8222   5.155   7.796 116.036
 8223ALA     BB 8223   5.431   7.576 116.255
 8224PHE     BB 8224   5.290   7.161 116.122
 8225LYS     BB 8225   4.861   7.357 116.123
 8226GLU     BB 8226   4.566   7.395 116.368
 8227THR     BB 8227   4.456   7.477 116.777
 8228PRO     BB 8228   4.688   7.661 116.773
 8229LYS     BB 8229   5.021   7.701 116.811
 8230GLN     BB 8230   5.287   7.493 116.829
 8231LYS     BB 8231   5.444   7.066 116.911
 8232LEU     BB 8232   5.530   6.807 116.704
 8233ASP     BB 8233   5.726   6.526 116.765
 8234PRO     BB 8234   5.670   6.520 117.123
 8235ALA     BB 8235   5.469   6.248 117.337
 8236ALA     BB 8236   5.442   5.829 117.408
 8237SER     BB 8237   5.448   5.707 117.835
 8238LEU     BB 8238   5.155   5.437 117.743
 8239THR     BB 8239   5.282   5.178 117.490
 8240GLY     BB 8240   5.366   4.914 117.293
 8241SER     BB 8241   5.327   4.837 116.843
 8242LYS     BB 8242   4.924   4.903 116.766
 8243ARG     BB 8243   4.578   4.669 116.720
 8244ARG     BB 8244   4.683   4.317 116.799
 8245PRO     BB 8245   4.516   4.071 116.682
 8246ARG     BB 8246   4.069   4.167 116.573
 8247THR     BB 8247   3.976   3.986 116.873
 8248PRO     BB 8248   3.748   3.939 117.081
 8249LYS     BB 8249   3.412   3.933 116.887
 8250GLU     BB 8250   3.246   3.855 116.502
 8251LYS     BB 8251   2.888   3.907 116.545
 8252ALA     BB 8252   2.814   4.219 116.754
 8253GLN     BB 8253   2.525   4.472 116.750
 8254ALA     BB 8254   2.332   4.224 116.572
 8255LEU     BB 8255   2.243   3.956 116.819
 8256GLU     BB 8256   2.459   3.643 116.637
 8257ASP     BB 8257   2.283   3.296 116.710
 8258LEU     BB 8258   1.930   3.312 117.014
 8259ALA     BB 8259   1.839   3.019 117.290
 8260GLY     BB 8260   1.554   3.124 117.521
 8261PHE     BB 8261   1.278   3.365 117.616
 8262LYS     BB 8262   1.134   3.122 117.373
 8263GLU     BB 8263   0.745   3.070 117.285
 8264LEU     BB 8264   0.536   3.421 117.219
 8265PHE     BB 8265   0.203   3.419 117.307
 8266GLN     BB 8266  -0.115   3.385 117.079
 8267THR     BB 8267  -0.474   3.445 117.073
 8268PRO     BB 8268  -0.661   3.090 117.017
 8269GLY     BB 8269  -0.718   3.260 117.403
 8270HIS     BB 8270  -1.103   3.504 117.463
 8271THR     BB 8271  -1.363   3.723 117.373
 8272GLU     BB 8272  -1.628   3.591 117.139
 8273GLU     BB 8273  -1.816   3.816 116.869
 8274SER     BB 8274  -1.624   3.474 116.662
 8275THR     BB 8275  -1.835   3.619 116.370
 8276THR     BB 8276  -2.163   3.650 116.037
 8277ASP     BB 8277  -2.116   3.853 115.709
 8278GLU     BB 8278  -1.977   4.237 115.705
 8279LYS     BB 8279  -1.903   4.115 115.395
 8280THR     BB 8280  -1.804   3.972 115.142
 8281ILE     BB 8281  -1.952   4.034 114.852
 8282PRO     BB 8282  -2.283   3.872 114.834
 8283CYS     BB 8283  -2.470   4.103 114.613
 8284LYS     BB 8284  -2.684   4.297 114.924
 8285SER     BB 8285  -2.944   3.945 115.023
 8286PRO     BB 8286  -3.056   3.706 114.764
 8287GLN     BB 8287  -3.289   3.424 115.069
 8288PRO     BB 8288  -3.478   3.221 115.453
 8289ASP     BB 8289  -3.377   2.843 115.213
 8290PRO     BB 8290  -3.730   2.801 114.967
 8291VAL     BB 8291  -3.885   3.058 114.789
 8292ASP     BB 8292  -3.978   3.158 115.017
 8293THR     BB 8293  -4.022   3.092 115.415
 8294PRO     BB 8294  -3.989   3.466 115.458
 8295THR     BB 8295  -4.199   3.748 115.530
 8296SER     BB 8296  -4.231   3.998 115.151
 8297THR     BB 8297  -4.513   3.947 114.802
 8298LYS     BB 8298  -4.420   3.544 114.839
 8299GLN     BB 8299  -4.537   3.157 114.607
 8300ARG     BB 8300  -4.402   2.796 114.517
 8301PRO     BB 8301  -4.593   2.532 114.725
 8302LYS     BB 8302  -4.911   2.181 114.786
 8303THR     BB 8303  -5.112   1.853 114.675
 8304SER     BB 8304  -5.361   1.569 114.781
 8305LEU     BB 8305  -5.368   1.295 115.093
 8306ARG     BB 8306  -5.626   1.261 115.492
 8307LYS     BB 8307  -5.428   0.827 115.623
 8308VAL     BB 8308  -5.027   0.831 115.625
 8309ASP     BB 8309  -5.054   1.018 115.941
 8310VAL     BB 8310  -5.114   1.226 116.289
 8311LYS     BB 8311  -4.742   1.223 116.443
 8312GLU     BB 8312  -4.384   1.323 116.606
 8313GLU     BB 8313  -3.993   1.292 116.443
 8314LEU     BB 8314  -3.941   0.830 116.333
 8315LEU     BB 8315  -4.333   0.775 116.026
 8316ALA     BB 8316  -4.224   1.082 115.765
 8317VAL     BB 8317  -4.159   1.367 115.483
 8318ARG     BB 8318  -3.958   1.418 115.131
 8319LYS     BB 8319  -4.027   1.742 114.953
 8320LEU     BB 8320  -3.951   2.186 114.825
 8321THR     BB 8321  -4.132   2.388 115.108
 8322GLN     BB 8322  -3.896   2.249 115.374
 8323THR     BB 8323  -4.168   2.250 115.770
 8324SER     BB 8324  -4.022   2.189 116.152
 8325GLY     BB 8325  -4.220   2.294 116.430
 8326GLU     BB 8326  -4.024   2.141 116.657
 8327THR     BB 8327  -3.767   1.939 116.930
 8328THR     BB 8328  -3.497   1.716 116.687
 8329HIS     BB 8329  -3.207   1.951 116.550
 8330THR     BB 8330  -2.928   2.075 116.219
 8331PRO     BB 8331  -3.016   2.303 116.051
 8332LYS     BB 8332  -3.328   2.663 116.059
 8333PRO     BB 8333  -2.915   2.770 115.947
 8334ALA     BB 8334  -2.598   2.616 115.931
 8335VAL     BB 8335  -2.385   2.357 115.755
 8336GLY     BB 8336  -2.158   2.102 115.825
 8337GLU     BB 8337  -1.890   1.941 115.542
 8338GLU     BB 8338  -1.816   1.714 115.863
 8339LYS     BB 8339  -1.432   1.604 115.836
 8340SER     BB 8340  -1.294   1.849 115.555
 8341ILE     BB 8341  -1.061   2.060 115.395
 8342LYS     BB 8342  -0.890   1.920 115.115
 8343ALA     BB 8343  -1.085   1.527 115.027
 8344PHE     BB 8344  -1.300   1.405 115.120
 8345LYS     BB 8345  -1.351   1.002 115.365
 8346GLU     BB 8346  -1.284   0.690 115.257
 8347THR     BB 8347  -1.276   0.536 114.900
 8348PRO     BB 8348  -1.612   0.733 114.825
 8349LYS     BB 8349  -1.962   0.970 114.828
 8350GLN     BB 8350  -2.266   0.849 114.749
 8351LYS     BB 8351  -2.309   0.895 114.338
 8352LEU     BB 8352  -2.015   1.087 114.152
 8353ASP     BB 8353  -2.018   1.267 114.425
 8354PRO     BB 8354  -1.987   1.558 114.688
 8355ALA     BB 8355  -2.218   1.892 114.686
 8356ALA     BB 8356  -2.501   1.850 114.397
 8357SER     BB 8357  -2.518   2.209 114.354
 8358LEU     BB 8358  -2.632   2.504 114.404
 8359THR     BB 8359  -3.052   2.599 114.429
 8360GLY     BB 8360  -3.402   2.558 114.597
 8361SER     BB 8361  -3.692   2.651 114.480
 8362LYS     BB 8362  -3.566   2.888 114.147
 8363ARG     BB 8363  -3.525   2.717 113.810
 8364ARG     BB 8364  -3.489   2.709 113.466
 8365PRO     BB 8365  -3.826   2.498 113.277
 8366ARG     BB 8366  -3.623   2.196 113.203
 8367THR     BB 8367  -3.912   2.032 113.431
 8368PRO     BB 8368  -3.784   1.674 113.416
 8369LYS     BB 8369  -3.577   1.264 113.307
 8370GLU     BB 8370  -3.466   1.282 113.674
 8371LYS     BB 8371  -3.657   1.407 113.929
 8372ALA     BB 8372  -3.458   1.713 113.969
 8373GLN     BB 8373  -3.217   1.530 114.207
 8374ALA     BB 8374  -2.879   1.655 114.080
 8375LEU     BB 8375  -2.953   1.740 113.663
 8376GLU     BB 8376  -3.035   1.790 113.273
 8377ASP     BB 8377  -3.080   1.381 113.033
 8378LEU     BB 8378  -2.749   1.200 112.979
 8379ALA     BB 8379  -2.599   1.451 113.066
 8380GLY     BB 8380  -2.363   1.688 112.773
 8381PHE     BB 8381  -2.613   1.888 112.539
 8382LYS     BB 8382  -2.615   1.784 112.248
 8383GLU     BB 8383  -2.443   1.526 112.114
 8384LEU     BB 8384  -2.522   1.227 111.867
 8385PHE     BB 8385  -2.594   0.924 112.207
 8386GLN     BB 8386  -2.613   0.575 112.242
 8387THR     BB 8387  -2.482   0.208 112.435
 8388PRO     BB 8388  -2.218   0.158 112.063
 8389GLY     BB 8389  -1.827   0.137 112.090
 8390HIS     BB 8390  -1.750   0.435 111.771
 8391THR     BB 8391  -1.793   0.805 111.799
 8392GLU     BB 8392  -1.838   0.998 111.358
 8393GLU     BB 8393  -1.892   1.448 111.180
 8394SER     BB 8394  -1.996   1.756 111.344
 8395THR     BB 8395  -2.157   1.982 111.223
 8396THR     BB 8396  -2.269   2.181 111.540
 8397ASP     BB 8397  -2.679   2.237 111.380
 8398GLU     BB 8398  -3.053   2.438 111.361
 8399LYS     BB 8399  -2.827   2.606 111.030
 8400THR     BB 8400  -2.606   2.789 110.797
 8401ILE     BB 8401  17.064  25.666 104.761
 8402PRO     BB 8402  17.324  25.840 105.037
 8403CYS     BB 8403  17.058  25.966 105.210
 8404LYS     BB 8404  16.842  26.202 104.987
 8405SER     BB 8405  16.540  26.423 104.971
 8406PRO     BB 8406  16.379  26.204 104.803
 8407GLN     BB 8407  16.134  25.813 104.678
 8408PRO     BB 8408  16.028  25.631 105.010
 8409ASP     BB 8409  15.855  25.415 104.749
 8410PRO     BB 8410  15.450  25.474 104.702
 8411VAL     BB 8411  15.249  25.724 104.440
 8412ASP     BB 8412  15.262  25.600 104.118
 8413THR     BB 8413  15.282  25.451 103.719
 8414PRO     BB 8414  15.128  25.176 103.796
 8415THR     BB 8415  14.963  24.897 103.912
 8416SER     BB 8416  14.748  24.781 104.210
 8417THR     BB 8417  14.539  24.928 104.472
 8418LYS     BB 8418  14.194  24.932 104.516
 8419GLN     BB 8419  14.216  25.367 104.619
 8420ARG     BB 8420  14.527  25.633 104.791
 8421PRO     BB 8421  14.255  25.878 105.024
 8422LYS     BB 8422  13.889  26.046 105.113
 8423THR     BB 8423  13.948  25.741 105.434
 8424SER     BB 8424  14.012  25.352 105.598
 8425LEU     BB 8425  13.876  24.951 105.755
 8426ARG     BB 8426  14.158  24.680 105.842
 8427LYS     BB 8427  14.331  24.347 106.073
 8428VAL     BB 8428  14.514  24.533 106.343
 8429ASP     BB 8429  14.833  24.845 106.234
 8430VAL     BB 8430  15.130  24.545 106.437
 8431LYS     BB 8431  15.347  24.712 106.681
 8432GLU     BB 8432  15.668  24.409 106.823
 8433GLU     BB 8433  15.797  24.429 107.209
 8434LEU     BB 8434  15.647  24.269 107.519
 8435LEU     BB 8435  15.724  23.968 107.607
 8436ALA     BB 8436  15.976  23.979 107.928
 8437VAL     BB 8437  16.079  23.753 108.142
 8438ARG     BB 8438  16.481  23.765 108.330
 8439LYS     BB 8439  16.718  23.477 108.479
 8440LEU     BB 8440  16.460  23.225 108.583
 8441THR     BB 8441  16.361  23.120 108.974
 8442GLN     BB 8442  16.080  22.906 108.994
 8443THR     BB 8443  15.807  22.802 109.320
 8444SER     BB 8444  15.780  22.765 109.700
 8445GLY     BB 8445  15.799  22.375 109.571
 8446GLU     BB 8446  15.929  22.062 109.654
 8447THR     BB 8447  16.006  21.693 109.666
 8448THR     BB 8448  16.043  21.262 109.509
 8449HIS     BB 8449  16.416  21.413 109.376
 8450THR     BB 8450  16.500  21.587 109.018
 8451PRO     BB 8451  16.405  21.924 108.862
 8452LYS     BB 8452  16.242  21.966 108.504
 8453PRO     BB 8453  16.203  21.657 108.435
 8454ALA     BB 8454  16.534  21.326 108.427
 8455VAL     BB 8455  16.900  21.432 108.301
 8456GLY     BB 8456  16.706  21.534 107.983
 8457GLU     BB 8457  16.470  21.310 107.832
 8458GLU     BB 8458  16.712  21.296 107.559
 8459LYS     BB 8459  17.049  21.391 107.504
 8460SER     BB 8460  17.102  20.936 107.511
 8461ILE     BB 8461  17.340  20.633 107.655
 8462LYS     BB 8462  17.343  20.232 107.781
 8463ALA     BB 8463  17.526  20.409 108.109
 8464PHE     BB 8464  17.644  20.022 108.324
 8465LYS     BB 8465  17.239  19.856 108.147
 8466GLU     BB 8466  16.872  19.823 108.259
 8467THR     BB 8467  16.546  20.022 108.459
 8468PRO     BB 8468  16.656  20.267 108.334
 8469LYS     BB 8469  16.877  20.521 108.352
 8470GLN     BB 8470  17.151  20.588 108.539
 8471LYS     BB 8471  17.391  20.502 108.925
 8472LEU     BB 8472  17.662  20.303 108.989
 8473ASP     BB 8473  17.888  20.309 109.253
 8474PRO     BB 8474  17.663  20.467 109.489
 8475ALA     BB 8475  17.502  20.310 109.819
 8476ALA     BB 8476  17.603  20.106 110.179
 8477SER     BB 8477  17.434  20.278 110.552
 8478LEU     BB 8478  17.359  19.894 110.674
 8479THR     BB 8479  17.685  19.697 110.710
 8480GLY     BB 8480  17.951  19.499 110.785
 8481SER     BB 8481  18.182  19.185 110.544
 8482LYS     BB 8482  17.887  18.921 110.416
 8483ARG     BB 8483  17.734  18.549 110.537
 8484ARG     BB 8484  17.908  18.470 110.860
 8485PRO     BB 8485  17.934  18.166 110.957
 8486ARG     BB 8486  17.610  17.873 110.782
 8487THR     BB 8487  17.452  17.881 111.108
 8488PRO     BB 8488  17.188  17.825 111.265
 8489LYS     BB 8489  17.032  17.502 111.117
 8490GLU     BB 8490  17.132  17.142 110.912
 8491LYS     BB 8491  16.816  16.966 110.876
 8492ALA     BB 8492  16.533  17.203 110.774
 8493GLN     BB 8493  16.217  17.153 110.561
 8494ALA     BB 8494  16.255  16.798 110.617
 8495LEU     BB 8495  16.160  16.733 110.974
 8496GLU     BB 8496  16.539  16.600 111.104
 8497ASP     BB 8497  16.498  16.342 111.401
 8498LEU     BB 8498  16.063  16.292 111.563
 8499ALA     BB 8499  15.963  16.228 111.959
 8500GLY     BB 8500  15.584  16.230 112.012
 8501PHE     BB 8501  15.232  16.237 111.874
 8502LYS     BB 8502  15.339  15.880 111.887
 8503GLU     BB 8503  15.105  15.557 111.840
 8504LEU     BB 8504  14.846  15.578 111.518
 8505PHE     BB 8505  14.545  15.413 111.554
 8506GLN     BB 8506  14.432  15.066 111.408
 8507THR     BB 8507  14.136  14.868 111.334
 8508PRO     BB 8508  14.156  14.526 111.550
 8509GLY     BB 8509  13.848  14.793 111.673
 8510HIS     BB 8510  13.429  14.713 111.502
 8511THR     BB 8511  13.192  14.617 111.261
 8512GLU     BB 8512  13.160  14.249 111.187
 8513GLU     BB 8513  13.069  14.102 110.828
 8514SER     BB 8514  13.453  13.925 110.962
 8515THR     BB 8515  13.387  13.709 110.647
 8516THR     BB 8516  13.295  13.333 110.381
 8517ASP     BB 8517  13.423  13.293 110.016
 8518GLU     BB 8518  13.385  13.587 109.735
 8519LYS     BB 8519  13.648  13.397 109.628
 8520THR     BB 8520  13.910  13.244 109.577
 8521ILE     BB 8521  13.921  13.024 109.329
 8522PRO     BB 8522  13.738  12.716 109.416
 8523CYS     BB 8523  13.621  12.600 109.084
 8524LYS     BB 8524  13.222  12.740 109.128
 8525SER     BB 8525  13.106  12.438 109.439
 8526PRO     BB 8526  13.243  12.096 109.441
 8527GLN     BB 8527  13.014  11.963 109.836
 8528PRO     BB 8528  12.748  11.943 110.227
 8529ASP     BB 8529  13.093  11.671 110.361
 8530PRO     BB 8530  12.964  11.289 110.206
 8531VAL     BB 8531  12.840  11.232 109.886
 8532ASP     BB 8532  12.612  11.352 109.954
 8533THR     BB 8533  12.398  11.507 110.261
 8534PRO     BB 8534  12.260  11.754 110.011
 8535THR     BB 8535  11.954  11.812 109.832
 8536SER     BB 8536  12.030  11.719 109.393
 8537THR     BB 8537  12.012  11.320 109.182
 8538LYS     BB 8538  12.218  11.181 109.516
 8539GLN     BB 8539  12.395  10.770 109.645
 8540ARG     BB 8540  12.682  10.611 109.866
 8541PRO     BB 8541  12.528  10.461 110.188
 8542LYS     BB 8542  12.386  10.102 110.469
 8543THR     BB 8543  12.413   9.736 110.629
 8544SER     BB 8544  12.275   9.482 110.893
 8545LEU     BB 8545  12.212   9.502 111.304
 8546ARG     BB 8546  11.821   9.538 111.574
 8547LYS     BB 8547  12.071   9.502 111.999
 8548VAL     BB 8548  12.377   9.760 112.026
 8549ASP     BB 8549  12.122  10.018 112.091
 8550VAL     BB 8550  11.817  10.284 112.159
 8551LYS     BB 8551  12.025  10.604 112.289
 8552GLU     BB 8552  12.178  10.975 112.346
 8553GLU     BB 8553  12.574  11.117 112.289
 8554LEU     BB 8554  12.846  10.840 112.567
 8555LEU     BB 8555  12.724  10.392 112.380
 8556ALA     BB 8556  12.826  10.483 111.986
 8557VAL     BB 8557  12.913  10.524 111.591
 8558ARG     BB 8558  13.230  10.486 111.336
 8559LYS     BB 8559  13.145  10.519 110.971
 8560LEU     BB 8560  13.101  10.737 110.559
 8561THR     BB 8561  12.740  10.887 110.580
 8562GLN     BB 8562  12.836  11.108 110.876
 8563THR     BB 8563  12.423  11.153 111.116
 8564SER     BB 8564  12.361  11.423 111.423
 8565GLY     BB 8565  12.026  11.508 111.513
 8566GLU     BB 8566  12.118  11.674 111.791
 8567THR     BB 8567  12.251  11.878 112.140
 8568THR     BB 8568  12.668  11.796 112.166
 8569HIS     BB 8569  12.873  12.033 111.921
 8570THR     BB 8570  13.211  12.095 111.630
 8571PRO     BB 8571  13.143  12.070 111.342
 8572LYS     BB 8572  12.763  12.071 111.055
 8573PRO     BB 8573  13.097  12.330 110.929
 8574ALA     BB 8574  13.407  12.439 111.057
 8575VAL     BB 8575  13.759  12.338 111.151
 8576GLY     BB 8576  13.995  12.383 111.404
 8577GLU     BB 8577  14.408  12.310 111.357
 8578GLU     BB 8578  14.385  12.412 111.745
 8579LYS     BB 8579  14.736  12.582 111.836
 8580SER     BB 8580  14.894  12.647 111.477
 8581ILE     BB 8581  15.075  12.822 111.230
 8582LYS     BB 8582  15.404  12.701 111.163
 8583ALA     BB 8583  15.449  12.315 111.387
 8584PHE     BB 8584  15.282  12.164 111.524
 8585LYS     BB 8585  15.269  12.049 111.984
 8586GLU     BB 8586  15.495  11.862 112.152
 8587THR     BB 8587  15.744  11.588 112.034
 8588PRO     BB 8588  15.450  11.440 111.813
 8589LYS     BB 8589  15.089  11.346 111.612
 8590GLN     BB 8590  14.942  11.045 111.630
 8591LYS     BB 8591  15.104  10.816 111.323
 8592LEU     BB 8592  15.353  11.005 111.077
 8593ASP     BB 8593  15.141  11.250 111.121
 8594PRO     BB 8594  14.919  11.572 111.077
 8595ALA     BB 8595  14.616  11.605 110.810
 8596ALA     BB 8596  14.564  11.243 110.631
 8597SER     BB 8597  14.437  11.402 110.332
 8598LEU     BB 8598  14.211  11.517 110.136
 8599THR     BB 8599  13.839  11.315 110.051
 8600GLY     BB 8600  13.499  11.162 110.168
 8601SER     BB 8601  13.302  10.964 110.001
 8602LYS     BB 8602  13.480  10.989 109.613
 8603ARG     BB 8603  13.750  10.737 109.523
 8604ARG     BB 8604  13.958  10.567 109.305
 8605PRO     BB 8605  13.876  10.134 109.316
 8606ARG     BB 8606  14.186  10.059 109.509
 8607THR     BB 8607  13.908   9.912 109.761
 8608PRO     BB 8608  14.150   9.792 110.029
 8609LYS     BB 8609  14.521   9.641 110.279
 8610GLU     BB 8610  14.410   9.924 110.514
 8611LYS     BB 8611  14.084  10.011 110.575
 8612ALA     BB 8612  14.101  10.325 110.385
 8613GLN     BB 8613  14.232  10.510 110.696
 8614ALA     BB 8614  14.510  10.722 110.543
 8615LEU     BB 8615  14.636  10.492 110.199
 8616GLU     BB 8616  14.755  10.252 109.900
 8617ASP     BB 8617  15.000   9.871 110.046
 8618LEU     BB 8618  15.350   9.954 110.170
 8619ALA     BB 8619  15.326  10.232 110.050
 8620GLY     BB 8620  15.568  10.350 109.695
 8621PHE     BB 8621  15.420  10.170 109.374
 8622LYS     BB 8622  15.609   9.952 109.261
 8623GLU     BB 8623  15.908   9.849 109.378
 8624LEU     BB 8624  16.088   9.501 109.435
 8625PHE     BB 8625  15.972   9.478 109.881
 8626GLN     BB 8626  16.072   9.297 110.165
 8627THR     BB 8627  16.213   9.288 110.575
 8628PRO     BB 8628  16.625   9.224 110.388
 8629GLY     BB 8629  16.920   9.475 110.448
 8630HIS     BB 8630  17.030   9.511 110.020
 8631THR     BB 8631  16.843   9.699 109.759
 8632GLU     BB 8632  16.962   9.532 109.320
 8633GLU     BB 8633  16.842   9.643 108.862
 8634SER     BB 8634  16.561   9.834 108.732
 8635THR     BB 8635  16.414   9.787 108.470
 8636THR     BB 8636  16.088   9.998 108.522
 8637ASP     BB 8637  15.834   9.679 108.346
 8638GLU     BB 8638  15.481   9.539 108.156
 8639LYS     BB 8639  15.762   9.592 107.829
 8640THR     BB 8640  15.982   9.704 107.553
 8641ILE     BB 8641   2.841   5.983 121.984
 8642PRO     BB 8642   2.780   6.034 122.393
 8643CYS     BB 8643   3.118   6.045 122.443
 8644LYS     BB 8644   3.290   5.716 122.323
 8645SER     BB 8645   3.614   5.532 122.286
 8646PRO     BB 8646   3.619   5.587 121.971
 8647GLN     BB 8647   3.658   5.799 121.545
 8648PRO     BB 8648   3.823   6.151 121.604
 8649ASP     BB 8649   3.802   6.142 121.224
 8650PRO     BB 8650   4.151   6.060 121.024
 8651VAL     BB 8651   4.300   5.696 120.893
 8652ASP     BB 8652   4.123   5.581 120.619
 8653THR     BB 8653   3.902   5.437 120.285
 8654PRO     BB 8654   3.979   5.694 120.102
 8655THR     BB 8655   4.079   5.978 119.936
 8656SER     BB 8656   4.346   6.255 119.956
 8657THR     BB 8657   4.676   6.309 120.104
 8658LYS     BB 8658   4.993   6.329 119.961
 8659GLN     BB 8659   5.151   6.064 120.287
 8660ARG     BB 8660   5.034   5.979 120.707
 8661PRO     BB 8661   5.438   5.939 120.861
 8662LYS     BB 8662   5.841   5.861 120.828
 8663THR     BB 8663   5.821   6.303 120.895
 8664SER     BB 8664   5.709   6.706 120.813
 8665LEU     BB 8665   5.761   7.111 120.619
 8666ARG     BB 8666   5.467   7.379 120.664
 8667LYS     BB 8667   5.304   7.786 120.713
 8668VAL     BB 8668   5.311   7.822 121.087
 8669ASP     BB 8669   5.091   7.520 121.354
 8670VAL     BB 8670   4.820   7.886 121.465
 8671LYS     BB 8671   4.781   7.920 121.829
 8672GLU     BB 8672   4.465   8.249 121.911
 8673GLU     BB 8673   4.512   8.487 122.239
 8674LEU     BB 8674   4.713   8.807 122.274
 8675LEU     BB 8675   4.587   9.094 122.200
 8676ALA     BB 8676   4.500   9.299 122.542
 8677VAL     BB 8677   4.423   9.612 122.605
 8678ARG     BB 8678   4.154   9.732 122.937
 8679LYS     BB 8679   3.917  10.052 122.990
 8680LEU     BB 8680   4.102  10.306 122.785
 8681THR     BB 8681   4.309  10.638 122.930
 8682GLN     BB 8682   4.492  10.809 122.680
 8683THR     BB 8683   4.824  11.093 122.696
 8684SER     BB 8684   4.985  11.368 122.909
 8685GLY     BB 8685   4.796  11.581 122.613
 8686GLU     BB 8686   4.618  11.876 122.555
 8687THR     BB 8687   4.440  12.166 122.392
 8688THR     BB 8688   4.211  12.394 122.065
 8689HIS     BB 8689   3.883  12.199 122.252
 8690THR     BB 8690   3.725  11.836 122.159
 8691PRO     BB 8691   3.851  11.477 122.201
 8692LYS     BB 8692   3.864  11.210 121.909
 8693PRO     BB 8693   3.773  11.399 121.670
 8694ALA     BB 8694   3.380  11.652 121.644
 8695VAL     BB 8695   3.047  11.497 121.806
 8696GLY     BB 8696   3.122  11.209 121.559
 8697GLU     BB 8697   3.195  11.277 121.215
 8698GLU     BB 8698   2.875  11.116 121.151
 8699LYS     BB 8699   2.592  11.015 121.338
 8700SER     BB 8700   2.406  11.366 121.111
 8701ILE     BB 8701   2.161  11.695 121.154
 8702LYS     BB 8702   2.083  12.082 121.010
 8703ALA     BB 8703   2.110  12.163 121.416
 8704PHE     BB 8704   1.971  12.599 121.396
 8705LYS     BB 8705   2.198  12.603 120.983
 8706GLU     BB 8706   2.549  12.694 120.852
 8707THR     BB 8707   2.972  12.666 120.931
 8708PRO     BB 8708   2.905  12.400 121.044
 8709LYS     BB 8709   2.802  12.223 121.311
 8710GLN     BB 8710   2.659  12.298 121.609
 8711LYS     BB 8711   2.577  12.618 121.932
 8712LEU     BB 8712   2.306  12.816 121.998
 8713ASP     BB 8713   2.217  12.988 122.287
 8714PRO     BB 8714   2.553  13.016 122.418
 8715ALA     BB 8715   2.774  13.347 122.462
 8716ALA     BB 8716   2.764  13.737 122.632
 8717SER     BB 8717   3.111  13.844 122.887
 8718LEU     BB 8718   3.103  14.214 122.711
 8719THR     BB 8719   2.774  14.394 122.787
 8720GLY     BB 8720   2.512  14.599 122.858
 8721SER     BB 8721   2.118  14.686 122.639
 8722LYS     BB 8722   2.240  14.798 122.258
 8723ARG     BB 8723   2.302  15.157 122.048
 8724ARG     BB 8724   2.255  15.430 122.301
 8725PRO     BB 8725   2.175  15.724 122.205
 8726ARG     BB 8726   2.294  15.827 121.762
 8727THR     BB 8727   2.561  16.030 121.899
 8728PRO     BB 8728   2.833  16.169 121.836
 8729LYS     BB 8729   2.809  16.317 121.478
 8730GLU     BB 8730   2.528  16.459 121.191
 8731LYS     BB 8731   2.732  16.564 120.908
 8732ALA     BB 8732   3.010  16.313 120.833
 8733GLN     BB 8733   3.184  16.206 120.507
 8734ALA     BB 8734   3.061  16.513 120.362
 8735LEU     BB 8735   3.263  16.793 120.509
 8736GLU     BB 8736   2.946  16.985 120.710
 8737ASP     BB 8737   3.017  17.374 120.736
 8738LEU     BB 8738   3.441  17.508 120.595
 8739ALA     BB 8739   3.663  17.812 120.765
 8740GLY     BB 8740   4.012  17.837 120.610
 8741PHE     BB 8741   4.264  17.736 120.347
 8742LYS     BB 8742   4.064  18.018 120.207
 8743GLU     BB 8743   4.146  18.230 119.875
 8744LEU     BB 8744   4.250  18.000 119.547
 8745PHE     BB 8745   4.472  18.144 119.325
 8746GLN     BB 8746   4.403  18.310 118.976
 8747THR     BB 8747   4.567  18.408 118.666
 8748PRO     BB 8748   4.528  18.809 118.623
 8749GLY     BB 8749   4.926  18.679 118.700
 8750HIS     BB 8750   5.195  18.621 118.332
 8751THR     BB 8751   5.274  18.534 118.001
 8752GLU     BB 8752   5.158  18.766 117.728
 8753GLU     BB 8753   5.048  18.643 117.365
 8754SER     BB 8754   4.714  18.871 117.545
 8755THR     BB 8755   4.579  18.830 117.184
 8756THR     BB 8756   4.436  18.943 116.752
 8757ASP     BB 8757   4.169  18.739 116.556
 8758GLU     BB 8758   4.182  18.333 116.520
 8759LYS     BB 8759   3.854  18.413 116.475
 8760THR     BB 8760   3.559  18.501 116.486
 8761ILE     BB 8761   3.383  18.508 116.206
 8762PRO     BB 8762   3.478  18.795 115.996
 8763CYS     BB 8763   3.412  18.666 115.655
 8764LYS     BB 8764   3.818  18.581 115.562
 8765SER     BB 8765   3.946  19.010 115.535
 8766PRO     BB 8766   3.721  19.274 115.411
 8767GLN     BB 8767   4.033  19.627 115.478
 8768PRO     BB 8768   4.410  19.891 115.587
 8769ASP     BB 8769   4.080  20.191 115.694
 8770PRO     BB 8770   4.010  20.379 115.311
 8771VAL     BB 8771   3.973  20.213 115.007
 8772ASP     BB 8772   4.234  20.161 115.005
 8773THR     BB 8773   4.588  20.238 115.185
 8774PRO     BB 8774   4.687  19.886 115.093
 8775THR     BB 8775   4.899  19.720 114.855
 8776SER     BB 8776   4.631  19.508 114.555
 8777THR     BB 8777   4.438  19.674 114.182
 8778LYS     BB 8778   4.347  20.000 114.425
 8779GLN     BB 8779   4.117  20.400 114.365
 8780ARG     BB 8780   3.906  20.670 114.563
 8781PRO     BB 8781   4.119  20.990 114.611
 8782LYS     BB 8782   4.240  21.442 114.518
 8783THR     BB 8783   4.164  21.825 114.428
 8784SER     BB 8784   4.308  22.187 114.387
 8785LEU     BB 8785   4.530  22.438 114.635
 8786ARG     BB 8786   4.986  22.577 114.634
 8787LYS     BB 8787   4.926  22.885 115.016
 8788VAL     BB 8788   4.754  22.712 115.334
 8789ASP     BB 8789   5.080  22.553 115.394
 8790VAL     BB 8790   5.454  22.389 115.436
 8791LYS     BB 8791   5.426  22.233 115.806
 8792GLU     BB 8792   5.433  21.991 116.131
 8793GLU     BB 8793   5.114  21.853 116.375
 8794LEU     BB 8794   4.901  22.250 116.535
 8795LEU     BB 8795   4.792  22.467 116.097
 8796ALA     BB 8796   4.577  22.143 115.944
 8797VAL     BB 8797   4.359  21.858 115.754
 8798ARG     BB 8798   3.973  21.727 115.726
 8799LYS     BB 8799   3.913  21.464 115.464
 8800LEU     BB 8800   3.857  21.030 115.297
 8801THR     BB 8801   4.225  20.924 115.214
 8802GLN     BB 8802   4.328  20.949 115.581
 8803THR     BB 8803   4.793  21.062 115.555
 8804SER     BB 8804   5.052  21.055 115.877
 8805GLY     BB 8805   5.403  21.042 115.814
 8806GLU     BB 8806   5.486  21.098 116.137
 8807THR     BB 8807   5.573  21.171 116.546
 8808THR     BB 8808   5.197  21.258 116.727
 8809HIS     BB 8809   4.998  20.922 116.805
 8810THR     BB 8810   4.611  20.693 116.821
 8811PRO     BB 8811   4.548  20.524 116.584
 8812LYS     BB 8812   4.764  20.330 116.207
 8813PRO     BB 8813   4.507  20.058 116.440
 8814ALA     BB 8814   4.324  20.064 116.742
 8815VAL     BB 8815   4.025  20.208 116.922
 8816GLY     BB 8816   3.935  20.342 117.231
 8817GLU     BB 8817   3.538  20.375 117.368
 8818GLU     BB 8818   3.742  20.548 117.667
 8819LYS     BB 8819   3.528  20.485 117.999
 8820SER     BB 8820   3.271  20.206 117.882
 8821ILE     BB 8821   3.072  19.916 117.911
 8822LYS     BB 8822   2.724  19.971 117.965
 8823ALA     BB 8823   2.652  20.410 117.914
 8824PHE     BB 8824   2.803  20.611 117.834
 8825LYS     BB 8825   2.959  20.997 118.062
 8826GLU     BB 8826   2.771  21.252 118.180
 8827THR     BB 8827   2.424  21.389 118.073
 8828PRO     BB 8828   2.544  21.353 117.696
 8829LYS     BB 8829   2.747  21.287 117.331
 8830GLN     BB 8830   2.786  21.525 117.097
 8831LYS     BB 8831   2.454  21.503 116.849
 8832LEU     BB 8832   2.201  21.205 116.921
 8833ASP     BB 8833   2.478  21.043 116.982
 8834PRO     BB 8834   2.754  20.765 117.024
 8835ALA     BB 8835   2.920  20.561 116.716
 8836ALA     BB 8836   2.781  20.720 116.368
 8837SER     BB 8837   2.823  20.402 116.200
 8838LEU     BB 8838   2.977  20.184 116.023
 8839THR     BB 8839   3.201  20.276 115.666
 8840GLY     BB 8840   3.493  20.461 115.484
 8841SER     BB 8841   3.535  20.500 115.163
 8842LYS     BB 8842   3.236  20.233 115.015
 8843ARG     BB 8843   2.889  20.371 114.949
 8844ARG     BB 8844   2.569  20.364 114.816
 8845PRO     BB 8845   2.508  20.699 114.536
 8846ARG     BB 8846   2.293  20.886 114.775
 8847THR     BB 8847   2.587  21.156 114.716
 8848PRO     BB 8848   2.445  21.426 114.944
 8849LYS     BB 8849   2.176  21.710 115.209
 8850GLU     BB 8850   2.453  21.646 115.466
 8851LYS     BB 8851   2.786  21.613 115.391
 8852ALA     BB 8852   2.796  21.251 115.454
 8853GLN     BB 8853   2.863  21.314 115.828
 8854ALA     BB 8854   2.629  21.058 115.988
 8855LEU     BB 8855   2.313  21.013 115.697
 8856GLU     BB 8856   2.017  21.004 115.426
 8857ASP     BB 8857   1.743  21.394 115.429
 8858LEU     BB 8858   1.515  21.417 115.733
 8859ALA     BB 8859   1.576  21.127 115.800
 8860GLY     BB 8860   1.265  20.812 115.758
 8861PHE     BB 8861   1.209  20.738 115.372
 8862LYS     BB 8862   0.933  20.834 115.270
 8863GLU     BB 8863   0.689  20.995 115.438
 8864LEU     BB 8864   0.446  21.299 115.369
 8865PHE     BB 8865   0.715  21.604 115.588
 8866GLN     BB 8866   0.683  21.927 115.720
 8867THR     BB 8867   0.721  22.203 116.054
 8868PRO     BB 8868   0.270  22.138 116.103
 8869GLY     BB 8869   0.118  21.991 116.434
 8870HIS     BB 8870  -0.134  21.689 116.231
 8871THR     BB 8871  -0.016  21.373 116.072
 8872GLU     BB 8872  -0.345  21.218 115.752
 8873GLU     BB 8873  -0.386  20.833 115.456
 8874SER     BB 8874  -0.135  20.599 115.338
 8875THR     BB 8875  -0.126  20.462 115.067
 8876THR     BB 8876   0.242  20.330 115.056
 8877ASP     BB 8877   0.292  20.453 114.632
 8878GLU     BB 8878   0.478  20.430 114.252
 8879LYS     BB 8879   0.123  20.183 114.210
 8880THR     BB 8880  -0.141  19.923 114.204
 8881ILE     BB 8881  17.668   7.228 115.714
 8882PRO     BB 8882  17.590   7.635 115.759
 8883CYS     BB 8883  17.820   7.707 115.517
 8884LYS     BB 8884  18.174   7.576 115.614
 8885SER     BB 8885  18.533   7.547 115.510
 8886PRO     BB 8886  18.496   7.237 115.440
 8887GLN     BB 8887  18.372   6.830 115.224
 8888PRO     BB 8888  18.238   6.922 114.866
[truncated: 680,072 more chars]
