# Supplementary material for: A cyclin-dependent kinase-mediated phosphorylation switch of disordered protein condensation
Source: Nat Commun. 2023 Oct 9;14:6316. doi: 10.1038/s41467-023-42049-0 (PMC10562473; doi:10.1038/s41467-023-42049-0)
Supplement: Supplementary file 9 — Supplementary Data 6 [file 41467_2023_42049_MOESM9_ESM.zip › suppl_files_md/FigS9c/Ki67-CR/initial_conf.gro]

ki67
24000
    1ILE     BB    1   3.908  10.088 100.814
    2PRO     BB    2   4.191  10.072 100.606
    3CYS     BB    3   4.350  10.419 100.594
    4LYS     BB    4   4.364  10.778 100.303
    5SER     BB    5   4.014  10.869 100.038
    6PRO     BB    6   3.967  11.107 100.275
    7GLN     BB    7   4.187  11.419 100.223
    8PRO     BB    8   4.279  11.505 100.526
    9ASP     BB    9   4.378  11.451 100.885
   10PRO     BB   10   4.489  11.517 101.242
   11VAL     BB   11   4.392  11.936 101.363
   12ASP     BB   12   4.859  11.958 101.330
   13THR     BB   13   5.143  11.971 101.077
   14PRO     BB   14   5.257  12.240 101.275
   15THR     BB   15   5.140  12.468 100.980
   16SER     BB   16   5.200  12.607 100.656
   17THR     BB   17   5.147  12.975 100.782
   18LYS     BB   18   5.409  13.244 100.797
   19GLN     BB   19   5.722  13.534 100.898
   20ARG     BB   20   5.975  13.471 100.586
   21PRO     BB   21   6.314  13.691 100.445
   22LYS     BB   22   6.614  13.684 100.080
   23THR     BB   23   6.497  13.509  99.654
   24SER     BB   24   6.408  13.207  99.503
   25LEU     BB   25   6.770  12.919  99.599
   26ARG     BB   26   6.756  12.542  99.647
   27LYS     BB   27   7.063  12.349  99.308
   28VAL     BB   28   7.041  11.927  99.365
   29ASP     BB   29   6.735  12.036  99.158
   30VAL     BB   30   6.641  11.820  98.811
   31LYS     BB   31   6.933  12.144  98.697
   32GLU     BB   32   7.043  12.500  98.724
   33GLU     BB   33   6.962  12.648  98.331
   34LEU     BB   34   7.186  12.614  98.018
   35LEU     BB   35   7.472  12.416  98.043
   36ALA     BB   36   7.660  12.260  97.827
   37VAL     BB   37   8.001  12.217  97.808
   38ARG     BB   38   8.051  12.549  97.924
   39LYS     BB   39   8.330  12.679  98.273
   40LEU     BB   40   8.639  12.614  98.535
   41THR     BB   41   8.607  12.584  98.936
   42GLN     BB   42   9.006  12.316  98.906
   43THR     BB   43   9.096  12.066  98.676
   44SER     BB   44   8.986  11.983  98.351
   45GLY     BB   45   8.689  12.122  98.186
   46GLU     BB   46   8.429  11.935  98.461
   47THR     BB   47   8.561  11.823  98.818
   48THR     BB   48   8.703  11.886  99.135
   49HIS     BB   49   9.096  11.884  99.236
   50THR     BB   50   9.441  11.892  99.204
   51PRO     BB   51   9.656  12.216  99.303
   52LYS     BB   52   9.970  12.081  99.272
   53PRO     BB   53   9.940  11.589  99.165
   54ALA     BB   54  10.273  11.404  99.295
   55VAL     BB   55  10.692  11.463  99.420
   56GLY     BB   56  10.815  11.129  99.486
   57GLU     BB   57  10.890  11.211  99.901
   58GLU     BB   58  10.615  11.029 100.199
   59LYS     BB   59  10.629  10.909 100.496
   60SER     BB   60  10.803  10.530 100.529
   61ILE     BB   61  11.165  10.411 100.682
   62LYS     BB   62  11.200  10.236 101.026
   63ALA     BB   63  11.408   9.921 100.776
   64PHE     BB   64  11.688   9.877 100.631
   65LYS     BB   65  11.786   9.577 100.790
   66GLU     BB   66  11.758   9.437 101.207
   67THR     BB   67  11.900   9.174 101.510
   68PRO     BB   68  12.325   9.155 101.486
   69LYS     BB   69  12.546   8.933 101.263
   70GLN     BB   70  12.587   8.507 101.293
   71LYS     BB   71  12.377   8.385 101.031
   72LEU     BB   72  12.073   8.358 100.849
   73ASP     BB   73  11.768   8.283 101.179
   74PRO     BB   74  11.599   8.435 101.385
   75ALA     BB   75  11.517   8.219 101.645
   76ALA     BB   76  11.793   8.153 101.803
   77SER     BB   77  11.637   8.255 102.155
   78LEU     BB   78  11.782   8.125 102.561
   79THR     BB   79  11.995   8.082 102.309
   80GLY     BB   80  12.108   7.773 102.065
   81SER     BB   81  12.158   7.721 101.746
   82LYS     BB   82  12.022   7.826 101.406
   83ARG     BB   83  11.916   7.669 101.103
   84ARG     BB   84  11.783   7.311 101.071
   85PRO     BB   85  11.962   7.028 101.100
   86ARG     BB   86  12.229   6.790 100.935
   87THR     BB   87  12.208   6.562 100.635
   88PRO     BB   88  12.488   6.445 100.342
   89LYS     BB   89  12.735   6.273 100.123
   90GLU     BB   90  12.901   5.992  99.950
   91LYS     BB   91  13.253   6.057 100.008
   92ALA     BB   92  13.403   6.001 100.405
   93GLN     BB   93  13.808   6.101 100.512
   94ALA     BB   94  13.789   6.389 100.827
   95LEU     BB   95  13.769   6.817 101.022
   96GLU     BB   96  13.871   7.139 100.848
   97ASP     BB   97  14.179   7.335 100.976
   98LEU     BB   98  14.334   7.597 100.851
   99ALA     BB   99  14.540   7.925 100.754
  100GLY     BB  100  14.433   8.126 100.366
  101PHE     BB  101  14.083   8.418 100.260
  102LYS     BB  102  13.976   8.473 100.588
  103GLU     BB  103  13.806   8.224 100.780
  104LEU     BB  104  13.748   8.320 101.153
  105PHE     BB  105  13.597   8.697 101.271
  106GLN     BB  106  13.656   8.853 101.519
  107THR     BB  107  13.930   8.869 101.855
  108PRO     BB  108  14.069   8.633 102.172
  109GLY     BB  109  13.737   8.415 102.185
  110HIS     BB  110  13.427   8.095 102.268
  111THR     BB  111  13.291   7.787 102.171
  112GLU     BB  112  13.045   7.675 102.028
  113GLU     BB  113  12.786   7.704 102.397
  114SER     BB  114  12.904   7.941 102.681
  115THR     BB  115  12.737   8.016 102.911
  116THR     BB  116  12.752   8.139 103.274
  117ASP     BB  117  12.622   8.399 103.442
  118GLU     BB  118  12.694   8.607 103.146
  119LYS     BB  119  12.447   8.967 103.213
  120THR     BB  120  12.088   8.764 103.235
  121ILE     BB  121   1.999   4.663  97.364
  122PRO     BB  122   1.750   4.905  97.416
  123CYS     BB  123   1.696   4.941  97.793
  124LYS     BB  124   1.388   4.801  98.108
  125SER     BB  125   1.177   4.408  98.059
  126PRO     BB  126   1.406   4.319  98.293
  127GLN     BB  127   1.305   4.418  98.651
  128PRO     BB  128   1.585   4.517  98.791
  129ASP     BB  129   1.926   4.675  98.806
  130PRO     BB  130   2.257   4.805  98.938
  131VAL     BB  131   2.371   4.596  99.316
  132ASP     BB  132   2.264   5.022  99.478
  133THR     BB  133   1.969   5.251  99.554
  134PRO     BB  134   2.132   5.297  99.863
  135THR     BB  135   1.848   5.075 100.013
  136SER     BB  136   1.512   5.044 100.131
  137THR     BB  137   1.626   4.893 100.475
  138LYS     BB  138   1.586   5.054 100.812
  139GLN     BB  139   1.622   5.268 101.193
  140ARG     BB  140   1.277   5.484 101.182
  141PRO     BB  141   1.074   5.712 101.481
  142LYS     BB  142   0.667   5.947 101.532
  143THR     BB  143   0.274   5.837 101.288
  144SER     BB  144   0.155   5.831 100.960
  145LEU     BB  145   0.207   6.275 100.809
  146ARG     BB  146   0.276   6.390 100.453
  147LYS     BB  147  -0.097   6.695 100.333
  148VAL     BB  148  -0.016   6.817  99.932
  149ASP     BB  149  -0.177   6.468  99.920
  150VAL     BB  150  -0.494   6.403  99.653
  151LYS     BB  151  -0.669   6.557 100.038
  152GLU     BB  152  -0.677   6.550 100.412
  153GLU     BB  153  -1.060   6.374 100.488
  154LEU     BB  154  -1.402   6.554 100.495
  155LEU     BB  155  -1.412   6.889 100.398
  156ALA     BB  156  -1.647   7.086 100.288
  157VAL     BB  157  -1.717   7.417 100.351
  158ARG     BB  158  -1.627   7.373 100.692
  159LYS     BB  159  -1.333   7.639 100.936
  160LEU     BB  160  -1.120   7.985 100.996
  161THR     BB  161  -0.718   8.017 100.997
  162GLN     BB  162  -0.797   8.474 100.864
  163THR     BB  163  -1.025   8.608 100.633
  164SER     BB  164  -1.324   8.488 100.489
  165GLY     BB  165  -1.447   8.143 100.512
  166GLU     BB  166  -1.126   7.996 100.281
  167THR     BB  167  -0.789   8.203 100.251
  168THR     BB  168  -0.502   8.358 100.386
  169HIS     BB  169  -0.464   8.741 100.516
  170THR     BB  170  -0.550   9.057 100.627
  171PRO     BB  171  -0.502   9.168 101.010
  172LYS     BB  172  -0.575   9.502 100.977
  173PRO     BB  173  -0.651   9.617 100.492
  174ALA     BB  174  -0.566  10.006 100.433
  175VAL     BB  175  -0.511  10.397 100.631
  176GLY     BB  176  -0.449  10.628 100.360
  177GLU     BB  177  -0.055  10.727 100.501
  178GLU     BB  178   0.291  10.567 100.273
  179LYS     BB  179   0.588  10.659 100.193
  180SER     BB  180   0.613  10.948  99.892
  181ILE     BB  181   0.713  11.346  99.907
  182LYS     BB  182   1.055  11.480  99.786
  183ALA     BB  183   0.792  11.743  99.528
  184PHE     BB  184   0.607  12.001  99.559
  185LYS     BB  185   0.764  12.210  99.321
  186GLU     BB  186   1.187  12.284  99.221
  187THR     BB  187   1.477  12.542  99.046
  188PRO     BB  188   1.387  12.944  99.158
  189LYS     BB  189   1.144  13.193  98.994
  190GLN     BB  190   1.189  13.372  98.607
  191LYS     BB  191   0.970  13.179  98.401
  192LEU     BB  192   0.839  12.879  98.263
  193ASP     BB  193   1.217  12.661  98.130
  194PRO     BB  194   1.439  12.481  98.242
  195ALA     BB  195   1.719  12.508  98.038
  196ALA     BB  196   1.835  12.809  98.076
  197SER     BB  197   2.201  12.676  98.159
  198LEU     BB  198   2.585  12.908  98.121
  199THR     BB  199   2.306  13.088  98.122
  200GLY     BB  200   2.063  13.261  97.840
  201SER     BB  201   1.743  13.282  97.775
  202LYS     BB  202   1.424  13.076  97.799
  203ARG     BB  203   1.150  12.987  97.588
  204ARG     BB  204   1.157  12.973  97.205
  205PRO     BB  205   1.172  13.235  96.996
  206ARG     BB  206   0.980  13.540  96.837
  207THR     BB  207   0.699  13.554  96.586
  208PRO     BB  208   0.372  13.815  96.533
  209LYS     BB  209   0.126  14.073  96.426
  210GLU     BB  210  -0.057  14.296  96.194
  211LYS     BB  211  -0.058  14.613  96.371
  212ALA     BB  212   0.313  14.824  96.403
  213GLN     BB  213   0.349  15.186  96.634
  214ALA     BB  214   0.648  15.117  96.931
  215LEU     BB  215   0.822  14.987  97.349
  216GLU     BB  216   0.618  14.956  97.668
  217ASP     BB  217   0.686  15.199  97.961
  218LEU     BB  218   0.525  15.244  98.245
  219ALA     BB  219   0.380  15.318  98.609
  220GLY     BB  220   0.004  15.102  98.728
  221PHE     BB  221  -0.060  14.666  98.885
  222LYS     BB  222   0.277  14.592  98.936
  223GLU     BB  223   0.506  14.538  98.667
  224LEU     BB  224   0.878  14.502  98.777
  225PHE     BB  225   0.999  14.255  99.098
  226GLN     BB  226   1.226  14.293  99.288
  227THR     BB  227   1.514  14.589  99.421
  228PRO     BB  228   1.817  14.838  99.272
  229GLY     BB  229   1.893  14.598  98.964
  230HIS     BB  230   2.040  14.421  98.574
  231THR     BB  231   1.981  14.380  98.231
  232GLU     BB  232   1.884  14.166  98.035
  233GLU     BB  233   2.287  13.963  98.018
  234SER     BB  234   2.537  14.035  98.307
  235THR     BB  235   2.786  13.885  98.348
  236THR     BB  236   3.136  13.908  98.505
  237ASP     BB  237   3.308  13.725  98.727
  238GLU     BB  238   2.995  13.686  98.917
  239LYS     BB  239   3.081  13.348  99.187
  240THR     BB  240   3.170  13.079  98.886
  241ILE     BB  241  16.918  12.536  99.115
  242PRO     BB  242  16.840  12.330  99.389
  243CYS     BB  243  17.076  12.030  99.384
  244LYS     BB  244  17.060  11.585  99.260
  245SER     BB  245  16.797  11.453  98.921
  246PRO     BB  246  17.097  11.451  98.762
  247GLN     BB  247  17.302  11.132  98.830
  248PRO     BB  248  17.611  11.239  98.858
  249ASP     BB  249  17.887  11.479  98.949
  250PRO     BB  250  18.232  11.629  99.000
  251VAL     BB  251  18.529  11.439  98.725
  252ASP     BB  252  18.664  11.264  99.139
  253THR     BB  253  18.568  11.009  99.404
  254PRO     BB  254  18.907  10.912  99.379
  255THR     BB  255  18.773  10.596  99.193
  256SER     BB  256  18.622  10.272  99.207
  257THR     BB  257  18.908  10.108  98.994
  258LYS     BB  258  19.154   9.850  99.114
  259GLN     BB  259  19.494   9.618  99.265
  260ARG     BB  260  19.300   9.387  99.539
  261PRO     BB  261  19.424   9.041  99.758
  262LYS     BB  262  19.236   8.723 100.053
  263THR     BB  263  18.775   8.607 100.048
  264SER     BB  264  18.462   8.750 100.106
  265LEU     BB  265  18.489   8.909 100.550
  266ARG     BB  266  18.309   9.211 100.697
  267LYS     BB  267  18.039   9.039 101.076
  268VAL     BB  268  17.839   9.380 101.234
  269ASP     BB  269  17.645   9.260 100.924
  270VAL     BB  270  17.228   9.218 100.953
  271LYS     BB  271  17.416   8.829 101.083
  272GLU     BB  272  17.672   8.563 101.028
  273GLU     BB  273  17.429   8.229 100.915
  274LEU     BB  274  17.242   7.986 101.150
  275LEU     BB  275  17.240   8.058 101.491
  276ALA     BB  276  17.048   7.974 101.740
  277VAL     BB  277  17.117   7.892 102.067
  278ARG     BB  278  17.408   7.717 101.963
  279LYS     BB  279  17.836   7.767 102.138
  280LEU     BB  280  18.098   7.890 102.429
  281THR     BB  281  18.378   8.178 102.389
  282GLN     BB  282  18.331   8.231 102.865
  283THR     BB  283  18.043   8.233 103.067
  284SER     BB  284  17.714   8.116 103.023
  285GLY     BB  285  17.571   7.999 102.705
  286GLU     BB  286  17.594   8.384 102.535
  287THR     BB  287  17.845   8.654 102.681
  288THR     BB  288  18.168   8.771 102.763
  289HIS     BB  289  18.369   8.722 103.112
  290THR     BB  290  18.459   8.594 103.422
  291PRO     BB  291  18.785   8.365 103.471
  292LYS     BB  292  18.785   8.348 103.813
  293PRO     BB  293  18.417   8.636 104.004
  294ALA     BB  294  18.518   8.752 104.376
  295VAL     BB  295  18.780   8.667 104.721
  296GLY     BB  296  18.682   8.910 104.971
  297GLU     BB  297  19.069   9.096 104.979
  298GLU     BB  298  19.107   9.498 104.792
  299LYS     BB  299  19.271   9.769 104.838
  300SER     BB  300  19.138  10.007 105.156
  301ILE     BB  301  19.304  10.083 105.524
  302LYS     BB  302  19.479  10.417 105.610
  303ALA     BB  303  19.177  10.418 105.948
  304PHE     BB  304  19.131  10.274 106.228
  305LYS     BB  305  19.115  10.559 106.435
  306GLU     BB  306  19.346  10.934 106.446
  307THR     BB  307  19.475  11.273 106.669
  308PRO     BB  308  19.581  11.146 107.061
  309LYS     BB  309  19.356  11.094 107.369
  310GLN     BB  310  19.153  11.403 107.587
  311LYS     BB  311  18.817  11.383 107.465
  312LEU     BB  312  18.566  11.374 107.214
  313ASP     BB  313  18.679  11.729 106.952
  314PRO     BB  314  18.869  11.804 106.722
  315ALA     BB  315  18.920  12.148 106.725
  316ALA     BB  316  19.091  12.215 106.993
  317SER     BB  317  19.368  12.415 106.788
  318LEU     BB  318  19.651  12.725 106.951
  319THR     BB  319  19.502  12.531 107.176
  320GLY     BB  320  19.178  12.559 107.425
  321SER     BB  321  18.921  12.376 107.511
  322LYS     BB  322  18.677  12.124 107.363
  323ARG     BB  323  18.324  12.071 107.353
  324ARG     BB  324  18.056  12.343 107.389
  325PRO     BB  325  17.976  12.509 107.670
  326ARG     BB  326  17.801  12.493 108.023
  327THR     BB  327  17.437  12.467 108.119
  328PRO     BB  328  17.236  12.279 108.439
  329LYS     BB  329  17.051  12.187 108.749
  330GLU     BB  330  16.814  12.226 109.029
  331LYS     BB  331  17.006  12.113 109.315
  332ALA     BB  332  17.326  12.364 109.451
  333GLN     BB  333  17.592  12.243 109.766
  334ALA     BB  334  17.989  12.247 109.607
  335LEU     BB  335  18.372  12.075 109.394
  336GLU     BB  336  18.452  11.706 109.358
  337ASP     BB  337  18.758  11.559 109.544
  338LEU     BB  338  18.859  11.247 109.578
  339ALA     BB  339  19.034  10.892 109.629
  340GLY     BB  340  18.817  10.532 109.469
  341PHE     BB  341  18.789  10.361 109.034
  342LYS     BB  342  19.036  10.564 108.895
  343GLU     BB  343  18.989  10.914 108.837
  344LEU     BB  344  19.309  11.103 108.722
  345PHE     BB  345  19.563  10.957 108.417
  346GLN     BB  346  19.859  10.988 108.388
  347THR     BB  347  20.212  11.112 108.609
  348PRO     BB  348  20.366  11.442 108.816
  349GLY     BB  349  20.148  11.702 108.610
  350HIS     BB  350  19.933  12.073 108.463
  351THR     BB  351  19.643  12.269 108.479
  352GLU     BB  352  19.392  12.328 108.313
  353GLU     BB  353  19.608  12.621 108.046
  354SER     BB  354  19.996  12.602 108.034
  355THR     BB  355  20.160  12.746 107.837
  356THR     BB  356  20.512  12.887 107.777
  357ASP     BB  357  20.745  12.850 107.538
  358GLU     BB  358  20.658  12.491 107.531
  359LYS     BB  359  20.833  12.353 107.150
  360THR     BB  360  20.622  12.616 106.912
  361ILE     BB  361  16.223  20.015 103.075
  362PRO     BB  362  16.379  19.737 102.928
  363CYS     BB  363  16.704  19.669 103.117
  364LYS     BB  364  17.156  19.744 103.055
  365SER     BB  365  17.298  20.105 102.831
  366PRO     BB  366  17.359  20.210 103.147
  367GLN     BB  367  17.689  20.074 103.292
  368PRO     BB  368  17.618  20.007 103.606
  369ASP     BB  369  17.405  19.898 103.896
  370PRO     BB  370  17.293  19.808 104.247
  371VAL     BB  371  17.554  20.006 104.552
  372ASP     BB  372  17.687  19.559 104.597
  373THR     BB  373  17.891  19.287 104.427
  374PRO     BB  374  18.031  19.244 104.748
  375THR     BB  375  18.351  19.413 104.599
  376SER     BB  376  18.649  19.389 104.403
  377THR     BB  377  18.874  19.532 104.691
  378LYS     BB  378  19.142  19.345 104.876
  379GLN     BB  379  19.392  19.114 105.152
  380ARG     BB  380  19.559  18.852 104.889
  381PRO     BB  381  19.885  18.578 104.927
  382LYS     BB  382  20.136  18.285 104.654
  383THR     BB  383  20.193  18.354 104.187
  384SER     BB  384  20.006  18.365 103.892
  385LEU     BB  385  19.794  17.943 103.874
  386ARG     BB  386  19.456  17.863 103.720
  387LYS     BB  387  19.541  17.517 103.375
  388VAL     BB  388  19.159  17.434 103.204
  389ASP     BB  389  19.294  17.757 103.043
  390VAL     BB  390  19.280  17.794 102.626
  391LYS     BB  391  19.668  17.591 102.734
  392GLU     BB  392  19.970  17.573 102.954
  393GLU     BB  393  20.282  17.688 102.685
  394LEU     BB  394  20.467  17.462 102.432
  395LEU     BB  395  20.351  17.135 102.390
  396ALA     BB  396  20.376  16.914 102.152
  397VAL     BB  397  20.422  16.573 102.159
  398ARG     BB  398  20.644  16.607 102.434
  399LYS     BB  399  20.625  16.370 102.834
  400LEU     BB  400  20.498  16.055 103.064
  401THR     BB  401  20.254  16.079 103.385
  402GLN     BB  402  20.134  15.626 103.275
  403THR     BB  403  20.069  15.477 102.964
  404SER     BB  404  20.149  15.562 102.631
  405GLY     BB  405  20.289  15.884 102.522
  406GLU     BB  406  19.935  16.090 102.625
  407THR     BB  407  19.681  15.935 102.889
  408THR     BB  408  19.595  15.813 103.209
  409HIS     BB  409  19.623  15.432 103.346
  410THR     BB  410  19.718  15.100 103.368
  411PRO     BB  411  19.978  14.973 103.647
  412LYS     BB  412  19.949  14.635 103.593
  413PRO     BB  413  19.595  14.542 103.246
  414ALA     BB  414  19.443  14.173 103.306
  415VAL     BB  415  19.514  13.782 103.498
  416GLY     BB  416  19.230  13.580 103.400
  417GLU     BB  417  19.094  13.529 103.804
  418GLU     BB  418  18.729  13.751 103.927
  419LYS     BB  419  18.476  13.708 104.119
  420SER     BB  420  18.183  13.445 103.976
  421ILE     BB  421  18.080  13.065 104.093
  422LYS     BB  422  17.762  12.989 104.300
  423ALA     BB  423  17.678  12.709 103.954
  424PHE     BB  424  17.778  12.426 103.846
  425LYS     BB  425  17.467  12.257 103.840
  426GLU     BB  426  17.126  12.250 104.119
  427THR     BB  427  16.779  12.048 104.260
  428PRO     BB  428  16.865  11.631 104.286
  429LYS     BB  429  16.847  11.362 104.013
  430GLN     BB  430  16.489  11.216 103.826
  431LYS     BB  431  16.484  11.389 103.513
  432LEU     BB  432  16.494  11.676 103.304
  433ASP     BB  433  16.194  11.954 103.505
  434PRO     BB  434  16.174  12.156 103.735
  435ALA     BB  435  15.842  12.182 103.835
  436ALA     BB  436  15.762  11.899 103.972
  437SER     BB  437  15.627  12.076 104.302
  438LEU     BB  438  15.336  11.904 104.599
  439THR     BB  439  15.478  11.686 104.391
  440GLY     BB  440  15.377  11.500 104.041
  441SER     BB  441  15.514  11.438 103.750
  442LYS     BB  442  15.751  11.595 103.498
  443ARG     BB  443  15.760  11.658 103.146
  444ARG     BB  444  15.455  11.698 102.918
  445PRO     BB  445  15.244  11.454 102.821
  446ARG     BB  446  15.192  11.136 102.595
  447THR     BB  447  15.159  11.099 102.221
  448PRO     BB  448  15.276  10.798 101.949
  449LYS     BB  449  15.303  10.516 101.708
  450GLU     BB  450  15.198  10.285 101.440
  451LYS     BB  451  15.295   9.960 101.569
  452ALA     BB  452  15.070   9.802 101.897
  453GLN     BB  453  15.180   9.435 102.093
  454ALA     BB  454  15.247   9.525 102.505
  455LEU     BB  455  15.491   9.651 102.887
  456GLU     BB  456  15.869   9.632 102.918
  457ASP     BB  457  16.027   9.383 103.168
  458LEU     BB  458  16.341   9.297 103.217
  459ALA     BB  459  16.706   9.179 103.330
  460GLY     BB  460  17.054   9.332 103.089
  461PHE     BB  461  17.277   9.743 103.102
  462LYS     BB  462  17.126   9.861 103.395
  463GLU     BB  463  16.784   9.964 103.408
  464LEU     BB  464  16.653  10.045 103.765
  465PHE     BB  465  16.869  10.285 104.039
  466GLN     BB  466  16.879  10.267 104.337
  467THR     BB  467  16.771  10.006 104.667
  468PRO     BB  468  16.439   9.814 104.833
  469GLY     BB  469  16.183  10.081 104.688
  470HIS     BB  470  15.811  10.302 104.554
  471THR     BB  471  15.581  10.357 104.296
  472GLU     BB  472  15.513  10.568 104.084
  473GLU     BB  473  15.287  10.826 104.378
  474SER     BB  474  15.356  10.771 104.756
  475THR     BB  475  15.261  10.952 104.967
  476THR     BB  476  15.173  10.969 105.340
  477ASP     BB  477  15.271  11.160 105.599
  478GLU     BB  478  15.614  11.141 105.463
  479LYS     BB  479  15.822  11.470 105.672
  480THR     BB  480  15.569  11.767 105.539
  481ILE     BB  481   1.328  15.122  79.994
  482PRO     BB  482   1.304  14.901  80.267
  483CYS     BB  483   1.543  14.610  80.206
  484LYS     BB  484   1.516  14.171  80.065
  485SER     BB  485   1.202  14.046  79.770
  486PRO     BB  486   1.470  14.061  79.562
  487GLN     BB  487   1.692  13.746  79.578
  488PRO     BB  488   1.998  13.861  79.557
  489ASP     BB  489   2.279  14.106  79.612
  490PRO     BB  490   2.624  14.265  79.609
  491VAL     BB  491   2.874  14.097  79.279
  492ASP     BB  492   3.083  13.909  79.654
  493THR     BB  493   3.041  13.639  79.918
  494PRO     BB  494   3.373  13.555  79.831
  495THR     BB  495   3.216  13.243  79.656
  496SER     BB  496   3.078  12.913  79.679
  497THR     BB  497   3.327  12.769  79.412
  498LYS     BB  498   3.596  12.514  79.474
  499GLN     BB  499   3.962  12.286  79.554
  500ARG     BB  500   3.825  12.038  79.845
  501PRO     BB  501   3.993  11.686  80.022
  502LYS     BB  502   3.868  11.350  80.329
  503THR     BB  503   3.416  11.219  80.397
  504SER     BB  504   3.114  11.349  80.516
  505LEU     BB  505   3.213  11.488  80.956
  506ARG     BB  506   3.055  11.777  81.146
  507LYS     BB  507   2.859  11.580  81.557
  508VAL     BB  508   2.681  11.907  81.764
  509ASP     BB  509   2.439  11.795  81.486
  510VAL     BB  510   2.035  11.737  81.584
  511LYS     BB  511   2.252  11.350  81.661
  512GLU     BB  512   2.500  11.094  81.549
  513GLU     BB  513   2.250  10.758  81.463
  514LEU     BB  514   2.113  10.499  81.714
  515LEU     BB  515   2.169  10.555  82.054
  516ALA     BB  516   2.024  10.454  82.328
  517VAL     BB  517   2.151  10.360  82.633
  518ARG     BB  518   2.424  10.199  82.472
  519LYS     BB  519   2.875  10.256  82.573
  520LEU     BB  520   3.180  10.374  82.820
  521THR     BB  521   3.441  10.673  82.747
  522GLN     BB  522   3.476  10.703  83.227
  523THR     BB  523   3.228  10.687  83.475
  524SER     BB  524   2.899  10.560  83.483
  525GLY     BB  525   2.706  10.453  83.189
  526GLU     BB  526   2.690  10.847  83.037
  527THR     BB  527   2.956  11.118  83.150
  528THR     BB  528   3.285  11.242  83.181
  529HIS     BB  529   3.545  11.183  83.488
  530THR     BB  530   3.690  11.045  83.770
  531PRO     BB  531   4.025  10.825  83.751
  532LYS     BB  532   4.085  10.792  84.087
  533PRO     BB  533   3.749  11.059  84.352
  534ALA     BB  534   3.910  11.162  84.706
  535VAL     BB  535   4.230  11.071  84.997
  536GLY     BB  536   4.170  11.298  85.272
  537GLU     BB  537   4.548  11.497  85.222
  538GLU     BB  538   4.543  11.907  85.051
  539LYS     BB  539   4.706  12.182  85.082
  540SER     BB  540   4.625  12.401  85.429
  541ILE     BB  541   4.849  12.465  85.767
  542LYS     BB  542   5.029  12.801  85.839
  543ALA     BB  543   4.790  12.777  86.223
  544PHE     BB  544   4.796  12.619  86.499
  545LYS     BB  545   4.810  12.894  86.720
  546GLU     BB  546   5.030  13.276  86.709
  547THR     BB  547   5.187  13.608  86.923
  548PRO     BB  548   5.362  13.467  87.285
  549LYS     BB  549   5.196  13.395  87.623
  550GLN     BB  550   5.026  13.686  87.888
  551LYS     BB  551   4.675  13.660  87.826
  552LEU     BB  552   4.385  13.655  87.621
  553ASP     BB  553   4.442  14.025  87.361
  554PRO     BB  554   4.586  14.116  87.106
  555ALA     BB  555   4.629  14.461  87.118
  556ALA     BB  556   4.842  14.522  87.355
  557SER     BB  557   5.074  14.740  87.116
  558LEU     BB  558   5.373  15.051  87.242
  559THR     BB  559   5.271  14.842  87.480
  560GLY     BB  560   4.994  14.849  87.782
  561SER     BB  561   4.760  14.654  87.902
  562LYS     BB  562   4.501  14.400  87.786
  563ARG     BB  563   4.153  14.337  87.834
  564ARG     BB  564   3.888  14.598  87.929
  565PRO     BB  565   3.854  14.748  88.227
  566ARG     BB  566   3.744  14.710  88.604
  567THR     BB  567   3.403  14.669  88.760
  568PRO     BB  568   3.265  14.460  89.100
  569LYS     BB  569   3.139  14.348  89.432
  570GLU     BB  570   2.953  14.367  89.750
  571LYS     BB  571   3.195  14.248  89.993
  572ALA     BB  572   3.527  14.502  90.084
  573GLN     BB  573   3.847  14.376  90.343
  574ALA     BB  574   4.209  14.400  90.118
  575LEU     BB  575   4.554  14.251  89.834
  576GLU     BB  576   4.636  13.887  89.766
  577ASP     BB  577   4.973  13.741  89.889
  578LEU     BB  578   5.086  13.432  89.890
  579ALA     BB  579   5.276  13.081  89.892
  580GLY     BB  580   5.043  12.722  89.754
  581PHE     BB  581   4.944  12.569  89.323
  582LYS     BB  582   5.159  12.787  89.154
  583GLU     BB  583   5.094  13.137  89.122
  584LEU     BB  584   5.384  13.341  88.963
  585PHE     BB  585   5.585  13.217  88.612
  586GLN     BB  586   5.871  13.260  88.535
  587THR     BB  587   6.253  13.385  88.697
  588PRO     BB  588   6.432  13.710  88.891
  589GLY     BB  589   6.176  13.972  88.739
  590HIS     BB  590   5.929  14.342  88.649
  591THR     BB  591   5.641  14.527  88.724
  592GLU     BB  592   5.365  14.586  88.608
  593GLU     BB  593   5.524  14.898  88.322
  594SER     BB  594   5.904  14.891  88.242
  595THR     BB  595   6.028  15.049  88.028
  596THR     BB  596   6.360  15.205  87.915
  597ASP     BB  597   6.549  15.186  87.638
  598GLU     BB  598   6.472  14.825  87.628
  599LYS     BB  599   6.581  14.709  87.216
  600THR     BB  600   6.325  14.976  87.032
  601ILE     BB  601   5.588  23.891  84.644
  602PRO     BB  602   5.685  23.563  84.564
  603CYS     BB  603   5.970  23.581  84.310
  604LYS     BB  604   6.024  23.529  83.854
  605SER     BB  605   5.692  23.637  83.572
  606PRO     BB  606   5.891  23.909  83.530
  607GLN     BB  607   6.182  23.847  83.286
  608PRO     BB  608   6.436  24.007  83.421
  609ASP     BB  609   6.649  24.143  83.699
  610PRO     BB  610   6.932  24.315  83.885
  611VAL     BB  611   7.131  24.619  83.624
  612ASP     BB  612   7.463  24.289  83.649
  613THR     BB  613   7.555  23.944  83.519
  614PRO     BB  614   7.867  24.094  83.449
  615THR     BB  615   7.759  24.077  83.074
  616SER     BB  616   7.719  23.888  82.774
  617THR     BB  617   7.926  24.145  82.561
  618LYS     BB  618   8.258  24.080  82.398
  619GLN     BB  619   8.679  24.043  82.278
  620ARG     BB  620   8.682  23.652  82.166
  621PRO     BB  621   8.971  23.419  81.954
  622LYS     BB  622   9.011  22.985  81.772
  623THR     BB  623   8.637  22.731  81.626
  624SER     BB  624   8.349  22.580  81.753
  625LEU     BB  625   8.510  22.283  82.083
  626ARG     BB  626   8.332  22.177  82.402
  627LYS     BB  627   8.295  21.682  82.380
  628VAL     BB  628   8.093  21.569  82.738
  629ASP     BB  629   7.830  21.690  82.485
  630VAL     BB  630   7.488  21.454  82.423
  631LYS     BB  631   7.809  21.310  82.141
  632GLU     BB  632   8.081  21.390  81.898
  633GLU     BB  633   7.912  21.257  81.528
  634LEU     BB  634   7.908  20.897  81.389
  635LEU     BB  635   8.026  20.641  81.595
  636ALA     BB  636   7.981  20.319  81.606
  637VAL     BB  637   8.196  20.058  81.673
  638ARG     BB  638   8.455  20.225  81.495
  639LYS     BB  639   8.887  20.303  81.649
  640LEU     BB  640   9.201  20.232  81.903
  641THR     BB  641   9.352  20.492  82.172
  642GLN     BB  642   9.491  20.098  82.413
  643THR     BB  643   9.320  19.797  82.474
  644SER     BB  644   9.045  19.637  82.322
  645GLY     BB  645   8.823  19.790  82.072
  646GLU     BB  646   8.671  20.066  82.353
  647THR     BB  647   8.879  20.155  82.679
  648THR     BB  648   9.163  20.281  82.847
  649HIS     BB  649   9.493  20.076  82.963
  650THR     BB  650   9.731  19.825  82.983
  651PRO     BB  651  10.097  19.866  82.823
  652LYS     BB  652  10.241  19.581  82.950
  653PRO     BB  653   9.920  19.344  83.259
  654ALA     BB  654  10.128  19.128  83.526
  655VAL     BB  655  10.519  18.944  83.614
  656GLY     BB  656  10.470  18.772  83.929
  657GLU     BB  657  10.762  19.012  84.134
  658GLU     BB  658  10.612  19.314  84.424
  659LYS     BB  659  10.702  19.443  84.703
  660SER     BB  660  10.652  19.199  85.039
  661ILE     BB  661  10.925  19.002  85.274
  662LYS     BB  662  11.025  19.126  85.628
  663ALA     BB  663  10.897  18.707  85.743
  664PHE     BB  664  11.009  18.409  85.723
  665LYS     BB  665  11.003  18.325  86.067
  666GLU     BB  666  11.109  18.550  86.431
  667THR     BB  667  11.222  18.541  86.841
  668PRO     BB  668  11.507  18.230  86.897
  669LYS     BB  669  11.449  17.855  86.959
  670GLN     BB  670  11.278  17.681  87.311
  671LYS     BB  671  10.940  17.613  87.214
  672LEU     BB  672  10.621  17.696  87.082
  673ASP     BB  673  10.519  18.080  87.305
  674PRO     BB  674  10.572  18.382  87.293
  675ALA     BB  675  10.526  18.516  87.611
  676ALA     BB  676  10.767  18.402  87.797
  677SER     BB  677  10.872  18.767  87.916
  678LEU     BB  678  11.103  18.871  88.289
  679THR     BB  679  11.116  18.553  88.193
  680GLY     BB  680  10.926  18.204  88.294
  681SER     BB  681  10.785  17.951  88.143
  682LYS     BB  682  10.579  17.872  87.832
  683ARG     BB  683  10.280  17.695  87.750
  684ARG     BB  684   9.988  17.627  87.989
  685PRO     BB  685   9.987  17.414  88.249
  686ARG     BB  686   9.982  17.037  88.365
  687THR     BB  687   9.709  16.777  88.352
  688PRO     BB  688   9.714  16.358  88.296
  689LYS     BB  689   9.702  15.987  88.326
  690GLU     BB  690   9.597  15.658  88.457
  691LYS     BB  691   9.912  15.480  88.489
  692ALA     BB  692  10.179  15.604  88.799
  693GLN     BB  693  10.573  15.434  88.843
  694ALA     BB  694  10.854  15.755  88.814
  695LEU     BB  695  11.148  16.056  88.603
  696GLU     BB  696  11.302  16.002  88.259
  697ASP     BB  697  11.684  15.949  88.229
  698LEU     BB  698  11.869  15.867  87.969
  699ALA     BB  699  12.138  15.793  87.683
  700GLY     BB  700  11.979  15.701  87.273
  701PHE     BB  701  11.824  15.986  86.935
  702LYS     BB  702  11.929  16.285  87.083
  703GLU     BB  703  11.772  16.424  87.372
  704LEU     BB  704  11.955  16.733  87.522
  705PHE     BB  705  12.092  17.055  87.285
  706GLN     BB  706  12.331  17.229  87.327
  707THR     BB  707  12.696  17.259  87.560
  708PRO     BB  708  12.826  17.271  87.958
  709GLY     BB  709  12.483  17.420  88.090
  710HIS     BB  710  12.136  17.559  88.347
  711THR     BB  711  11.837  17.472  88.506
  712GLU     BB  712  11.535  17.507  88.471
  713GLU     BB  713  11.537  17.924  88.644
  714SER     BB  714  11.876  18.113  88.654
  715THR     BB  715  11.903  18.398  88.717
  716THR     BB  716  12.147  18.662  88.850
  717ASP     BB  717  12.264  18.956  88.737
  718GLU     BB  718  12.282  18.803  88.402
  719LYS     BB  719  12.317  19.151  88.133
  720THR     BB  720  11.966  19.331  88.256
  721ILE     BB  721  10.618   9.140  88.288
  722PRO     BB  722  10.948   9.039  88.223
  723CYS     BB  723  11.064   8.816  88.511
  724LYS     BB  724  11.328   8.856  88.888
  725SER     BB  725  11.354   9.247  89.106
  726PRO     BB  726  11.143   9.081  89.314
  727GLN     BB  727  11.325   8.844  89.557
  728PRO     BB  728  11.131   8.579  89.573
  729ASP     BB  729  10.888   8.322  89.446
  730PRO     BB  730  10.659   8.019  89.430
  731VAL     BB  731  10.524   7.901  89.839
  732ASP     BB  732  10.816   7.549  89.736
  733THR     BB  733  11.185   7.463  89.704
  734PRO     BB  734  11.099   7.184  89.902
  735THR     BB  735  11.287   7.368  90.191
  736SER     BB  736  11.594   7.457  90.350
  737THR     BB  737  11.478   7.317  90.698
  738LYS     BB  738  11.626   7.023  90.880
  739GLN     BB  739  11.732   6.636  91.056
  740ARG     BB  740  12.129   6.630  90.968
  741PRO     BB  741  12.447   6.376  91.103
  742LYS     BB  742  12.917   6.345  91.062
  743THR     BB  743  13.194   6.724  90.985
  744SER     BB  744  13.254   6.967  90.743
  745LEU     BB  745  13.365   6.720  90.356
  746ARG     BB  746  13.300   6.819  89.994
  747LYS     BB  747  13.744   6.825  89.772
  748VAL     BB  748  13.665   6.939  89.368
  749ASP     BB  749  13.668   7.258  89.584
  750VAL     BB  750  13.891   7.587  89.451
  751LYS     BB  751  14.165   7.324  89.694
  752GLU     BB  752  14.221   7.116  89.999
  753GLU     BB  753  14.507   7.350  90.215
  754LEU     BB  754  14.889   7.357  90.163
  755LEU     BB  755  15.021   7.181  89.892
  756ALA     BB  756  15.297   7.201  89.721
  757VAL     BB  757  15.503   6.959  89.589
  758ARG     BB  758  15.451   6.755  89.875
  759LYS     BB  759  15.327   6.307  89.875
  760LEU     BB  760  15.282   5.942  89.693
  761THR     BB  761  14.932   5.756  89.619
  762GLN     BB  762  15.169   5.543  89.258
  763THR     BB  763  15.398   5.675  89.026
  764SER     BB  764  15.600   5.965  89.021
  765GLY     BB  765  15.575   6.244  89.258
  766GLU     BB  766  15.193   6.352  89.114
  767THR     BB  767  14.968   6.087  88.923
  768THR     BB  768  14.789   5.784  88.901
  769HIS     BB  769  14.927   5.423  88.777
  770THR     BB  770  15.148   5.169  88.694
  771PRO     BB  771  15.203   4.849  88.930
  772LYS     BB  772  15.399   4.663  88.719
  773PRO     BB  773  15.448   4.894  88.273
  774ALA     BB  774  15.519   4.620  87.988
  775VAL     BB  775  15.655   4.207  87.912
  776GLY     BB  776  15.654   4.176  87.551
  777GLU     BB  777  15.358   3.865  87.552
  778GLU     BB  778  14.949   3.971  87.415
  779LYS     BB  779  14.706   3.833  87.257
  780SER     BB  780  14.759   3.794  86.844
  781ILE     BB  781  14.832   3.465  86.610
  782LYS     BB  782  14.559   3.301  86.388
  783ALA     BB  783  14.868   3.372  86.064
  784PHE     BB  784  15.143   3.247  85.964
  785LYS     BB  785  15.053   3.175  85.630
  786GLU     BB  786  14.687   3.010  85.449
  787THR     BB  787  14.505   2.813  85.119
  788PRO     BB  788  14.763   2.501  84.986
  789LYS     BB  789  15.061   2.519  84.744
  790GLN     BB  790  15.040   2.600  84.323
  791LYS     BB  791  15.132   2.944  84.300
  792LEU     BB  792  15.109   3.289  84.383
  793ASP     BB  793  14.662   3.368  84.352
  794PRO     BB  794  14.404   3.340  84.515
  795ALA     BB  795  14.133   3.327  84.297
  796ALA     BB  796  14.155   3.045  84.137
  797SER     BB  797  13.782   2.942  84.230
  798LEU     BB  798  13.522   2.646  84.011
  799THR     BB  799  13.848   2.631  83.946
  800GLY     BB  800  14.099   2.771  83.653
  801SER     BB  801  14.388   2.923  83.633
  802LYS     BB  802  14.596   3.184  83.816
  803ARG     BB  803  14.779   3.481  83.737
  804ARG     BB  804  14.714   3.710  83.437
  805PRO     BB  805  14.777   3.641  83.114
  806ARG     BB  806  15.053   3.596  82.836
  807THR     BB  807  15.278   3.846  82.665
  808PRO     BB  808  15.672   3.825  82.516
  809LYS     BB  809  15.983   3.805  82.314
  810GLU     BB  810  16.206   3.856  82.024
  811LYS     BB  811  16.360   3.530  81.981
  812ALA     BB  812  16.114   3.212  81.833
  813GLN     BB  813  16.259   2.808  81.802
  814ALA     BB  814  16.002   2.562  82.039
  815LEU     BB  815  15.850   2.341  82.425
  816GLU     BB  816  16.066   2.259  82.727
  817ASP     BB  817  16.144   1.890  82.811
  818LEU     BB  818  16.346   1.758  83.035
  819ALA     BB  819  16.558   1.552  83.303
  820GLY     BB  820  16.827   1.787  83.576
  821PHE     BB  821  16.731   2.029  83.965
  822LYS     BB  822  16.403   1.916  84.002
  823GLU     BB  823  16.137   2.018  83.787
  824LEU     BB  824  15.801   1.829  83.844
  825PHE     BB  825  15.636   1.768  84.228
  826GLN     BB  826  15.472   1.538  84.327
  827THR     BB  827  15.350   1.135  84.222
  828PRO     BB  828  15.156   0.925  83.916
  829GLY     BB  829  14.948   1.242  83.798
  830HIS     BB  830  14.690   1.535  83.568
  831THR     BB  831  14.679   1.788  83.326
  832GLU     BB  832  14.653   2.092  83.306
  833GLU     BB  833  14.204   2.082  83.356
  834SER     BB  834  14.047   1.762  83.511
  835THR     BB  835  13.767   1.743  83.597
  836THR     BB  836  13.482   1.495  83.661
  837ASP     BB  837  13.282   1.425  83.922
  838GLU     BB  838  13.577   1.468  84.140
  839LYS     BB  839  13.399   1.514  84.542
  840THR     BB  840  13.169   1.843  84.445
  841ILE     BB  841   9.958  12.092  96.777
  842PRO     BB  842  10.091  12.374  96.614
  843CYS     BB  843  10.078  12.668  96.857
  844LYS     BB  844   9.815  13.041  96.927
  845SER     BB  845   9.377  13.031  96.830
  846PRO     BB  846   9.360  12.998  97.167
  847GLN     BB  847   9.390  13.333  97.355
  848PRO     BB  848   9.573  13.263  97.618
  849ASP     BB  849   9.841  13.087  97.815
  850PRO     BB  850  10.072  12.987  98.099
  851VAL     BB  851   9.891  13.089  98.494
  852ASP     BB  852  10.238  13.404  98.470
  853THR     BB  853  10.339  13.728  98.299
  854PRO     BB  854  10.420  13.832  98.626
  855THR     BB  855  10.100  14.056  98.602
  856SER     BB  856   9.942  14.354  98.485
  857THR     BB  857   9.818  14.453  98.844
  858LYS     BB  858   9.930  14.752  99.043
  859GLN     BB  859  10.114  15.043  99.313
  860ARG     BB  860  10.193  15.341  99.047
  861PRO     BB  861  10.311  15.749  99.102
  862LYS     BB  862  10.380  16.136  98.841
  863THR     BB  863  10.154  16.212  98.430
  864SER     BB  864  10.128  16.078  98.108
  865LEU     BB  865  10.571  16.084  97.945
  866ARG     BB  866  10.727  15.840  97.699
  867LYS     BB  867  10.886  16.114  97.316
  868VAL     BB  868  11.057  15.836  97.043
  869ASP     BB  869  10.675  15.829  96.997
  870VAL     BB  870  10.520  15.852  96.608
  871LYS     BB  871  10.573  16.273  96.760
  872GLU     BB  872  10.537  16.520  97.037
  873GLU     BB  873  10.230  16.778  96.886
  874LEU     BB  874  10.274  17.074  96.642
  875LEU     BB  875  10.589  17.124  96.501
  876ALA     BB  876  10.696  17.276  96.233
  877VAL     BB  877  10.975  17.470  96.175
  878ARG     BB  878  10.942  17.617  96.497
  879LYS     BB  879  11.278  17.658  96.816
  880LEU     BB  880  11.671  17.659  96.932
  881THR     BB  881  11.846  17.394  97.180
  882GLN     BB  882  12.252  17.505  96.945
  883THR     BB  883  12.311  17.554  96.602
  884SER     BB  884  12.103  17.627  96.327
  885GLY     BB  885  11.736  17.618  96.331
  886GLU     BB  886  11.731  17.200  96.387
  887THR     BB  887  12.047  17.014  96.539
  888THR     BB  888  12.284  16.953  96.792
  889HIS     BB  889  12.645  17.132  96.843
  890THR     BB  890  12.901  17.364  96.814
  891PRO     BB  891  12.994  17.617  97.112
  892LYS     BB  892  13.280  17.750  96.979
  893PRO     BB  893  13.395  17.522  96.544
  894ALA     BB  894  13.792  17.548  96.481
  895VAL     BB  895  14.161  17.763  96.592
  896GLY     BB  896  14.418  17.616  96.384
  897GLU     BB  897  14.641  17.468  96.720
  898GLU     BB  898  14.633  17.031  96.796
  899LYS     BB  899  14.830  16.803  96.906
  900SER     BB  900  15.130  16.680  96.640
  901ILE     BB  901  15.535  16.747  96.640
  902LYS     BB  902  15.792  16.474  96.740
  903ALA     BB  903  15.960  16.570  96.331
  904PHE     BB  904  16.131  16.799  96.190
  905LYS     BB  905  16.399  16.602  96.071
  906GLU     BB  906  16.627  16.269  96.248
  907THR     BB  907  16.984  16.036  96.251
  908PRO     BB  908  17.317  16.297  96.204
  909LYS     BB  909  17.473  16.437  95.881
  910GLN     BB  910  17.683  16.210  95.584
  911LYS     BB  911  17.440  16.165  95.326
  912LEU     BB  912  17.123  16.070  95.196
  913ASP     BB  913  17.065  15.655  95.374
  914PRO     BB  914  16.970  15.518  95.631
  915ALA     BB  915  17.110  15.200  95.649
  916ALA     BB  916  17.429  15.241  95.695
  917SER     BB  917  17.432  15.001  96.013
  918LEU     BB  918  17.788  14.784  96.183
  919THR     BB  919  17.855  15.034  95.974
  920GLY     BB  920  17.948  15.072  95.577
  921SER     BB  921  17.858  15.257  95.323
  922LYS     BB  922  17.549  15.427  95.178
  923ARG     BB  923  17.383  15.449  94.862
  924ARG     BB  924  17.400  15.190  94.581
  925PRO     BB  925  17.664  15.126  94.384
  926ARG     BB  926  17.890  15.251  94.086
  927THR     BB  927  17.820  15.284  93.717
  928PRO     BB  928  17.949  15.558  93.423
  929LYS     BB  929  18.108  15.738  93.139
  930GLU     BB  930  18.266  15.783  92.808
  931LYS     BB  931  18.548  15.999  92.881
  932ALA     BB  932  18.876  15.832  93.100
  933GLN     BB  933  19.209  16.071  93.230
  934ALA     BB  934  19.232  16.038  93.655
  935LEU     BB  935  19.143  16.150  94.104
  936GLU     BB  936  19.019  16.489  94.222
  937ASP     BB  937  19.248  16.711  94.440
  938LEU     BB  938  19.212  17.021  94.544
  939ALA     BB  939  19.204  17.382  94.714
  940GLY     BB  940  18.859  17.650  94.607
  941PHE     BB  941  18.419  17.660  94.766
  942LYS     BB  942  18.467  17.437  95.031
  943GLU     BB  943  18.518  17.087  94.982
  944LEU     BB  944  18.611  16.891  95.306
  945PHE     BB  945  18.402  16.939  95.670
  946GLN     BB  946  18.506  16.919  95.950
  947THR     BB  947  18.875  16.902  96.176
  948PRO     BB  948  19.226  16.674  96.208
  949GLY     BB  949  19.052  16.345  96.069
  950HIS     BB  950  18.968  15.933  95.900
  951THR     BB  951  18.932  15.737  95.612
  952GLU     BB  952  18.713  15.608  95.443
  953GLU     BB  953  18.670  15.255  95.722
  954SER     BB  954  18.806  15.295  96.083
  955THR     BB  955  18.753  15.103  96.300
  956THR     BB  956  18.889  14.972  96.634
  957ASP     BB  957  18.765  14.940  96.944
  958GLU     BB  958  18.602  15.268  96.897
  959LYS     BB  959  18.300  15.278  97.218
  960THR     BB  960  18.103  14.936  97.097
  961ILE     BB  961   1.005  16.714  83.375
  962PRO     BB  962   0.950  16.928  83.649
  963CYS     BB  963   0.694  16.763  83.879
  964LYS     BB  964   0.242  16.804  83.971
  965SER     BB  965  -0.045  16.928  83.650
  966PRO     BB  966  -0.108  16.595  83.654
  967GLN     BB  967  -0.349  16.490  83.937
  968PRO     BB  968  -0.228  16.205  84.044
  969ASP     BB  969   0.038  15.952  84.128
  970PRO     BB  970   0.208  15.635  84.249
  971VAL     BB  971  -0.076  15.290  84.244
  972ASP     BB  972  -0.029  15.361  84.705
  973THR     BB  973  -0.133  15.596  84.986
  974PRO     BB  974  -0.215  15.297  85.155
  975THR     BB  975  -0.587  15.398  85.091
  976SER     BB  976  -0.873  15.594  85.180
  977THR     BB  977  -1.105  15.279  85.208
  978LYS     BB  978  -1.265  15.148  85.521
  979GLN     BB  979  -1.384  14.941  85.889
  980ARG     BB  980  -1.466  15.262  86.124
  981PRO     BB  981  -1.662  15.296  86.503
  982LYS     BB  982  -1.811  15.636  86.795
  983THR     BB  983  -1.935  16.069  86.645
  984SER     BB  984  -1.795  16.351  86.493
  985LEU     BB  985  -1.445  16.476  86.784
  986ARG     BB  986  -1.118  16.646  86.689
  987LYS     BB  987  -1.102  17.069  86.949
  988VAL     BB  988  -0.735  17.255  86.836
  989ASP     BB  989  -0.995  17.327  86.561
  990VAL     BB  990  -1.037  17.721  86.424
  991LYS     BB  991  -1.309  17.669  86.780
  992GLU     BB  992  -1.560  17.461  86.964
  993GLU     BB  993  -1.917  17.692  86.918
  994LEU     BB  994  -2.028  17.995  87.130
  995LEU     BB  995  -1.804  18.119  87.367
  996ALA     BB  996  -1.769  18.406  87.518
  997VAL     BB  997  -1.684  18.487  87.841
  998ARG     BB  998  -1.875  18.212  87.961
  999LYS     BB  999  -1.730  17.887  88.261
 1000LEU     BB 1000  -1.473  17.745  88.547
 1001THR     BB 1001  -1.226  17.429  88.508
 1002GLN     BB 1002  -0.957  17.651  88.840
 1003THR     BB 1003  -0.872  17.990  88.875
 1004SER     BB 1004  -1.011  18.290  88.751
 1005GLY     BB 1005  -1.269  18.312  88.491
 1006GLU     BB 1006  -1.009  18.159  88.196
 1007THR     BB 1007  -0.692  17.944  88.300
 1008THR     BB 1008  -0.536  17.666  88.451
 1009HIS     BB 1009  -0.406  17.632  88.834
 1010THR     BB 1010  -0.369  17.695  89.173
 1011PRO     BB 1011  -0.534  17.459  89.452
 1012LYS     BB 1012  -0.387  17.597  89.730
 1013PRO     BB 1013  -0.060  17.956  89.595
 1014ALA     BB 1014   0.223  17.992  89.880
 1015VAL     BB 1015   0.322  17.907  90.301
 1016GLY     BB 1016   0.649  18.054  90.349
 1017GLU     BB 1017   0.833  17.677  90.438
 1018GLU     BB 1018   1.100  17.500  90.130
 1019LYS     BB 1019   1.368  17.325  90.116
 1020SER     BB 1020   1.722  17.530  90.204
 1021ILE     BB 1021   1.969  17.515  90.532
 1022LYS     BB 1022   2.312  17.334  90.527
 1023ALA     BB 1023   2.459  17.740  90.663
 1024PHE     BB 1024   2.462  17.917  90.928
 1025LYS     BB 1025   2.811  17.966  90.958
 1026GLU     BB 1026   3.156  17.698  90.899
 1027THR     BB 1027   3.565  17.613  90.980
 1028PRO     BB 1028   3.642  17.695  91.391
 1029LYS     BB 1029   3.733  18.028  91.560
 1030GLN     BB 1030   4.099  18.246  91.508
 1031LYS     BB 1031   4.009  18.504  91.277
 1032LEU     BB 1032   3.873  18.632  90.975
 1033ASP     BB 1033   4.066  18.366  90.660
 1034PRO     BB 1034   4.032  18.092  90.527
 1035ALA     BB 1035   4.339  17.989  90.400
 1036ALA     BB 1036   4.531  17.929  90.654
 1037SER     BB 1037   4.622  17.565  90.523
 1038LEU     BB 1038   4.984  17.321  90.635
 1039THR     BB 1039   4.913  17.578  90.835
 1040GLY     BB 1040   5.042  17.964  90.879
 1041SER     BB 1041   4.910  18.261  90.918
 1042LYS     BB 1042   4.608  18.465  90.809
 1043ARG     BB 1043   4.542  18.789  90.673
 1044ARG     BB 1044   4.786  18.999  90.466
 1045PRO     BB 1045   5.062  19.155  90.579
 1046ARG     BB 1046   5.206  19.455  90.789
 1047THR     BB 1047   5.214  19.826  90.721
 1048PRO     BB 1048   5.191  20.166  90.970
 1049LYS     BB 1049   5.248  20.471  91.175
 1050GLU     BB 1050   5.404  20.790  91.277
 1051LYS     BB 1051   5.448  20.748  91.635
 1052ALA     BB 1052   5.746  20.472  91.768
 1053GLN     BB 1053   5.799  20.377  92.184
 1054ALA     BB 1054   5.745  19.955  92.227
 1055LEU     BB 1055   5.510  19.554  92.299
 1056GLU     BB 1056   5.171  19.529  92.468
 1057ASP     BB 1057   5.142  19.352  92.811
 1058LEU     BB 1058   4.888  19.327  93.019
 1059ALA     BB 1059   4.607  19.248  93.291
 1060GLY     BB 1060   4.205  19.442  93.232
 1061PHE     BB 1061   3.848  19.324  92.953
 1062LYS     BB 1062   3.972  19.011  92.859
 1063GLU     BB 1063   4.251  18.972  92.639
 1064LEU     BB 1064   4.376  18.605  92.602
 1065PHE     BB 1065   4.114  18.280  92.535
 1066GLN     BB 1066   4.141  17.996  92.626
 1067THR     BB 1067   4.369  17.744  92.895
 1068PRO     BB 1068   4.764  17.632  92.979
 1069GLY     BB 1069   4.887  17.703  92.608
 1070HIS     BB 1070   5.135  17.776  92.236
 1071THR     BB 1071   5.303  18.012  92.037
 1072GLU     BB 1072   5.267  18.162  91.773
 1073GLU     BB 1073   5.408  17.812  91.525
 1074SER     BB 1074   5.401  17.460  91.691
 1075THR     BB 1075   5.442  17.210  91.543
 1076THR     BB 1076   5.554  16.845  91.583
 1077ASP     BB 1077   5.418  16.546  91.511
 1078GLU     BB 1078   5.095  16.682  91.627
 1079LYS     BB 1079   4.801  16.396  91.464
 1080THR     BB 1080   4.912  16.448  91.069
 1081ILE     BB 1081   4.191   0.214 101.624
 1082PRO     BB 1082   4.230   0.414 101.338
 1083CYS     BB 1083   4.169   0.196 101.031
 1084LYS     BB 1084   4.422  -0.019 100.709
 1085SER     BB 1085   4.827  -0.181 100.810
 1086PRO     BB 1086   4.650  -0.470 100.815
 1087GLN     BB 1087   4.592  -0.619 100.465
 1088PRO     BB 1088   4.286  -0.735 100.476
 1089ASP     BB 1089   3.924  -0.745 100.579
 1090PRO     BB 1090   3.561  -0.851 100.609
 1091VAL     BB 1091   3.513  -1.283 100.507
 1092ASP     BB 1092   3.309  -1.081 100.137
 1093THR     BB 1093   3.387  -0.892  99.816
 1094PRO     BB 1094   3.164  -1.123  99.670
 1095THR     BB 1095   3.483  -1.286  99.513
 1096SER     BB 1096   3.737  -1.285  99.261
 1097THR     BB 1097   3.662  -1.656  99.156
 1098LYS     BB 1098   3.524  -1.769  98.825
 1099GLN     BB 1099   3.286  -1.900  98.480
 1100ARG     BB 1100   3.429  -1.645  98.199
 1101PRO     BB 1101   3.387  -1.637  97.773
 1102LYS     BB 1102   3.554  -1.392  97.405
 1103THR     BB 1103   3.978  -1.178  97.409
 1104SER     BB 1104   4.147  -0.920  97.574
 1105LEU     BB 1105   3.878  -0.540  97.499
 1106ARG     BB 1106   3.835  -0.241  97.730
 1107LYS     BB 1107   3.972   0.157  97.467
 1108VAL     BB 1108   3.925   0.488  97.732
 1109ASP     BB 1109   4.259   0.315  97.815
 1110VAL     BB 1110   4.602   0.553  97.856
 1111LYS     BB 1111   4.562   0.443  97.421
 1112GLU     BB 1112   4.491   0.185  97.161
 1113GLU     BB 1113   4.875   0.133  96.980
 1114LEU     BB 1114   5.034   0.351  96.704
 1115LEU     BB 1115   4.866   0.642  96.608
 1116ALA     BB 1116   4.957   0.920  96.464
 1117VAL     BB 1117   4.802   1.116  96.227
 1118ARG     BB 1118   4.684   0.825  96.060
 1119LYS     BB 1119   4.245   0.744  95.929
 1120LEU     BB 1120   3.863   0.866  95.843
 1121THR     BB 1121   3.530   0.764  96.048
 1122GLN     BB 1122   3.352   1.180  95.884
 1123THR     BB 1123   3.501   1.497  95.856
 1124SER     BB 1124   3.836   1.608  95.847
 1125GLY     BB 1125   4.130   1.402  95.925
 1126GLU     BB 1126   4.017   1.365  96.330
 1127THR     BB 1127   3.640   1.420  96.439
 1128THR     BB 1128   3.295   1.342  96.431
 1129HIS     BB 1129   3.012   1.493  96.183
 1130THR     BB 1130   2.868   1.652  95.911
 1131PRO     BB 1131   2.682   1.448  95.620
 1132LYS     BB 1132   2.550   1.713  95.447
 1133PRO     BB 1133   2.647   2.146  95.688
 1134ALA     BB 1134   2.365   2.417  95.594
 1135VAL     BB 1135   2.049   2.522  95.305
 1136GLY     BB 1136   1.924   2.842  95.419
 1137GLU     BB 1137   1.528   2.690  95.491
 1138GLU     BB 1138   1.403   2.635  95.914
 1139LYS     BB 1139   1.136   2.660  96.090
 1140SER     BB 1140   1.013   3.050  96.177
 1141ILE     BB 1141   0.698   3.272  96.036
 1142LYS     BB 1142   0.378   3.339  96.245
 1143ALA     BB 1143   0.485   3.770  96.157
 1144PHE     BB 1144   0.470   3.975  95.914
 1145LYS     BB 1145   0.277   4.229  96.067
 1146GLU     BB 1146  -0.073   4.217  96.334
 1147THR     BB 1147  -0.412   4.419  96.494
 1148PRO     BB 1148  -0.603   4.635  96.180
 1149LYS     BB 1149  -0.524   4.985  96.044
 1150GLN     BB 1150  -0.580   5.356  96.253
 1151LYS     BB 1151  -0.250   5.437  96.365
 1152LEU     BB 1152   0.058   5.373  96.529
 1153ASP     BB 1153  -0.078   5.205  96.931
 1154PRO     BB 1154  -0.169   4.942  97.059
 1155ALA     BB 1155  -0.358   5.015  97.342
 1156ALA     BB 1156  -0.634   5.151  97.238
 1157SER     BB 1157  -0.859   4.895  97.444
 1158LEU     BB 1158  -1.286   4.957  97.574
 1159THR     BB 1159  -1.174   5.161  97.335
 1160GLY     BB 1160  -1.025   5.542  97.316
 1161SER     BB 1161  -0.775   5.698  97.176
 1162LYS     BB 1162  -0.410   5.643  97.080
 1163ARG     BB 1163  -0.098   5.813  97.117
 1164ARG     BB 1164  -0.011   6.064  97.394
 1165PRO     BB 1165  -0.132   6.377  97.424
 1166ARG     BB 1166  -0.126   6.746  97.286
 1167THR     BB 1167   0.139   7.013  97.300
 1168PRO     BB 1168   0.251   7.321  97.034
 1169LYS     BB 1169   0.315   7.641  96.854
 1170GLU     BB 1170   0.376   8.002  96.810
 1171LYS     BB 1171   0.152   8.091  96.539
 1172ALA     BB 1172  -0.268   8.095  96.621
 1173GLN     BB 1173  -0.561   8.164  96.313
 1174ALA     BB 1174  -0.818   7.823  96.303
 1175LEU     BB 1175  -0.968   7.397  96.170
 1176GLU     BB 1176  -0.862   7.220  95.851
 1177ASP     BB 1177  -1.122   7.158  95.571
 1178LEU     BB 1178  -1.086   7.042  95.266
 1179ALA     BB 1179  -1.097   6.886  94.899
 1180GLY     BB 1180  -0.704   6.776  94.711
 1181PHE     BB 1181  -0.431   6.400  94.770
 1182LYS     BB 1182  -0.661   6.213  94.955
 1183GLU     BB 1183  -0.748   6.292  95.292
 1184LEU     BB 1184  -1.041   6.080  95.437
 1185PHE     BB 1185  -1.060   5.660  95.396
 1186GLN     BB 1186  -1.301   5.485  95.372
 1187THR     BB 1187  -1.728   5.501  95.299
 1188PRO     BB 1188  -2.077   5.675  95.453
 1189GLY     BB 1189  -1.928   5.705  95.820
 1190HIS     BB 1190  -1.852   5.811  96.254
 1191THR     BB 1191  -1.706   6.037  96.479
 1192GLU     BB 1192  -1.462   6.060  96.661
 1193GLU     BB 1193  -1.652   5.815  96.989
 1194SER     BB 1194  -1.952   5.588  96.892
 1195THR     BB 1195  -2.067   5.384  97.070
 1196THR     BB 1196  -2.387   5.185  97.143
 1197ASP     BB 1197  -2.462   4.859  97.170
 1198GLU     BB 1198  -2.237   4.799  96.884
 1199LYS     BB 1199  -2.165   4.364  96.902
 1200THR     BB 1200  -2.009   4.366  97.284
 1201ILE     BB 1201   7.429  15.165 106.680
 1202PRO     BB 1202   7.348  15.412 106.444
 1203CYS     BB 1203   7.303  15.744 106.629
 1204LYS     BB 1204   6.953  16.007 106.777
 1205SER     BB 1205   6.567  15.819 106.905
 1206PRO     BB 1206   6.700  15.886 107.210
 1207GLN     BB 1207   6.650  16.251 107.322
 1208PRO     BB 1208   6.932  16.330 107.470
 1209ASP     BB 1209   7.303  16.324 107.531
 1210PRO     BB 1210   7.646  16.399 107.677
 1211VAL     BB 1211   7.610  16.548 108.096
 1212ASP     BB 1212   7.741  16.938 107.874
 1213THR     BB 1213   7.612  17.210 107.641
 1214PRO     BB 1214   7.760  17.429 107.875
 1215THR     BB 1215   7.394  17.512 107.984
 1216SER     BB 1216   7.088  17.689 107.926
 1217THR     BB 1217   7.086  17.842 108.288
 1218LYS     BB 1218   7.122  18.206 108.374
 1219GLN     BB 1219   7.248  18.610 108.488
 1220ARG     BB 1220   7.076  18.822 108.187
 1221PRO     BB 1221   7.012  19.242 108.133
 1222LYS     BB 1222   6.794  19.531 107.830
 1223THR     BB 1223   6.416  19.399 107.574
 1224SER     BB 1224   6.328  19.174 107.322
 1225LEU     BB 1225   6.619  19.281 106.965
 1226ARG     BB 1226   6.756  19.043 106.702
 1227LYS     BB 1227   6.612  19.226 106.264
 1228VAL     BB 1228   6.766  18.954 105.974
 1229ASP     BB 1229   6.443  18.804 106.119
 1230VAL     BB 1230   6.155  18.654 105.853
 1231LYS     BB 1231   6.072  19.093 105.914
 1232GLU     BB 1232   6.042  19.384 106.146
 1233GLU     BB 1233   5.622  19.464 106.135
 1234LEU     BB 1234   5.430  19.669 105.869
 1235LEU     BB 1235   5.607  19.779 105.589
 1236ALA     BB 1236   5.521  19.870 105.288
 1237VAL     BB 1237   5.637  20.120 105.082
 1238ARG     BB 1238   5.672  20.337 105.362
 1239LYS     BB 1239   6.050  20.584 105.472
 1240LEU     BB 1240   6.412  20.754 105.382
 1241THR     BB 1241   6.768  20.652 105.542
 1242GLN     BB 1242   6.954  20.819 105.130
 1243THR     BB 1243   6.846  20.779 104.799
 1244SER     BB 1244   6.537  20.691 104.652
 1245GLY     BB 1245   6.246  20.559 104.834
 1246GLU     BB 1246   6.449  20.202 104.931
 1247THR     BB 1247   6.846  20.189 104.930
 1248THR     BB 1248   7.164  20.292 105.042
 1249HIS     BB 1249   7.395  20.590 104.892
 1250THR     BB 1250   7.488  20.875 104.718
 1251PRO     BB 1251   7.568  21.221 104.905
 1252LYS     BB 1252   7.688  21.398 104.636
 1253PRO     BB 1253   7.710  21.103 104.228
 1254ALA     BB 1254   7.994  21.242 103.978
 1255VAL     BB 1255   8.241  21.593 103.873
 1256GLY     BB 1256   8.431  21.487 103.584
 1257GLU     BB 1257   8.809  21.533 103.785
 1258GLU     BB 1258   9.025  21.164 103.902
 1259LYS     BB 1259   9.328  21.061 103.927
 1260SER     BB 1260   9.519  20.974 103.565
 1261ILE     BB 1261   9.817  21.172 103.362
 1262LYS     BB 1262  10.183  21.047 103.354
 1263ALA     BB 1263  10.116  21.066 102.907
 1264PHE     BB 1264  10.098  21.286 102.677
 1265LYS     BB 1265  10.354  21.166 102.466
 1266GLU     BB 1266  10.754  21.000 102.546
 1267THR     BB 1267  11.146  20.916 102.401
 1268PRO     BB 1268  11.281  21.248 102.171
 1269LYS     BB 1269  11.218  21.328 101.800
 1270GLN     BB 1270  11.371  21.108 101.465
 1271LYS     BB 1271  11.093  20.908 101.363
 1272LEU     BB 1272  10.829  20.676 101.414
 1273ASP     BB 1273  11.036  20.340 101.641
 1274PRO     BB 1274  11.120  20.263 101.926
 1275ALA     BB 1275  11.380  20.033 101.908
 1276ALA     BB 1276  11.638  20.192 101.790
 1277SER     BB 1277  11.871  20.075 102.091
 1278LEU     BB 1278  12.321  20.055 102.090
 1279THR     BB 1279  12.182  20.237 101.849
 1280GLY     BB 1280  12.085  20.183 101.455
 1281SER     BB 1281  11.830  20.240 101.257
 1282LYS     BB 1282  11.450  20.243 101.262
 1283ARG     BB 1283  11.181  20.111 101.066
 1284ARG     BB 1284  11.199  19.801 100.841
 1285PRO     BB 1285  11.363  19.775 100.549
 1286ARG     BB 1286  11.373  19.874 100.168
 1287THR     BB 1287  11.156  19.769  99.878
 1288PRO     BB 1288  11.024  19.967  99.530
 1289LYS     BB 1289  10.961  20.097  99.187
 1290GLU     BB 1290  10.939  20.091  98.818
 1291LYS     BB 1291  11.099  20.402  98.722
 1292ALA     BB 1292  11.524  20.431  98.772
 1293GLN     BB 1293  11.738  20.797  98.698
 1294ALA     BB 1294  11.938  20.903  99.060
 1295LEU     BB 1295  11.993  21.107  99.480
 1296GLU     BB 1296  11.789  21.402  99.606
 1297ASP     BB 1297  11.963  21.744  99.661
 1298LEU     BB 1298  11.837  22.039  99.735
 1299ALA     BB 1299  11.738  22.409  99.848
 1300GLY     BB 1300  11.299  22.498  99.892
 1301PHE     BB 1301  11.003  22.404 100.242
 1302LYS     BB 1302  11.244  22.302 100.473
 1303GLU     BB 1303  11.421  21.993 100.443
 1304LEU     BB 1304  11.709  21.947 100.701
 1305PHE     BB 1305  11.662  22.029 101.113
 1306GLN     BB 1306  11.865  22.130 101.308
 1307THR     BB 1307  12.260  22.309 101.328
 1308PRO     BB 1308  12.655  22.236 101.212
 1309GLY     BB 1309  12.606  21.841 101.210
 1310HIS     BB 1310  12.653  21.395 101.149
 1311THR     BB 1311  12.599  21.121 100.937
 1312GLU     BB 1312  12.412  20.880 100.910
 1313GLU     BB 1313  12.643  20.636 101.212
 1314SER     BB 1314  12.877  20.826 101.456
 1315THR     BB 1315  13.004  20.703 101.691
 1316THR     BB 1316  13.303  20.733 101.929
 1317ASP     BB 1317  13.339  20.756 102.262
 1318GLU     BB 1318  13.045  20.978 102.264
 1319LYS     BB 1319  12.922  20.981 102.688
 1320THR     BB 1320  12.867  20.572 102.715
 1321ILE     BB 1321   4.427   5.003 100.371
 1322PRO     BB 1322   4.308   5.150 100.668
 1323CYS     BB 1323   3.951   5.028 100.728
 1324LYS     BB 1324   3.522   5.190 100.674
 1325SER     BB 1325   3.427   5.475 100.341
 1326PRO     BB 1326   3.299   5.191 100.208
 1327GLN     BB 1327   2.948   5.105 100.340
 1328PRO     BB 1328   2.951   4.779 100.374
 1329ASP     BB 1329   3.099   4.441 100.447
 1330PRO     BB 1330   3.134   4.067 100.499
 1331VAL     BB 1331   2.813   3.845 100.281
 1332ASP     BB 1332   2.678   3.784 100.726
 1333THR     BB 1333   2.518   3.965 101.020
 1334PRO     BB 1334   2.313   3.678 101.037
 1335THR     BB 1335   2.031   3.907 100.893
 1336SER     BB 1336   1.781   4.158 100.946
 1337THR     BB 1337   1.499   3.939 100.783
 1338LYS     BB 1338   1.200   3.796 100.960
 1339GLN     BB 1339   0.899   3.557 101.171
 1340ARG     BB 1340   0.795   3.822 101.462
 1341PRO     BB 1341   0.471   3.826 101.742
 1342LYS     BB 1342   0.288   4.115 102.068
 1343THR     BB 1343   0.331   4.587 102.046
 1344SER     BB 1344   0.576   4.836 102.057
 1345LEU     BB 1345   0.792   4.766 102.472
 1346ARG     BB 1346   1.156   4.837 102.555
 1347LYS     BB 1347   1.150   5.156 102.936
 1348VAL     BB 1348   1.560   5.233 103.023
 1349ASP     BB 1349   1.459   5.450 102.721
 1350VAL     BB 1350   1.560   5.857 102.724
 1351LYS     BB 1351   1.161   5.813 102.928
 1352GLU     BB 1352   0.820   5.661 102.935
 1353GLU     BB 1353   0.570   5.999 102.857
 1354LEU     BB 1354   0.446   6.261 103.113
 1355LEU     BB 1355   0.572   6.245 103.437
 1356ALA     BB 1356   0.600   6.459 103.681
 1357VAL     BB 1357   0.558   6.427 104.021
 1358ARG     BB 1358   0.282   6.210 103.968
 1359LYS     BB 1359   0.218   5.793 104.165
 1360LEU     BB 1360   0.297   5.511 104.452
 1361THR     BB 1361   0.467   5.150 104.389
 1362GLN     BB 1362   0.614   5.186 104.846
 1363THR     BB 1363   0.745   5.459 105.023
 1364SER     BB 1364   0.736   5.809 104.973
 1365GLY     BB 1365   0.619   5.976 104.668
 1366GLU     BB 1366   0.940   5.822 104.441
 1367THR     BB 1367   1.134   5.497 104.562
 1368THR     BB 1368   1.151   5.156 104.649
 1369HIS     BB 1369   1.100   4.990 105.015
 1370THR     BB 1370   1.005   4.954 105.347
 1371PRO     BB 1371   0.695   4.725 105.455
 1372LYS     BB 1372   0.738   4.737 105.795
 1373PRO     BB 1373   1.159   4.990 105.910
 1374ALA     BB 1374   1.298   4.863 106.266
 1375VAL     BB 1375   1.193   4.651 106.639
 1376GLY     BB 1376   1.494   4.667 106.840
 1377GLU     BB 1377   1.542   4.240 106.847
 1378GLU     BB 1378   1.870   4.066 106.603
 1379LYS     BB 1379   2.076   3.822 106.619
 1380SER     BB 1380   2.396   3.873 106.884
 1381ILE     BB 1381   2.476   3.699 107.247
 1382LYS     BB 1382   2.744   3.423 107.293
 1383ALA     BB 1383   2.902   3.713 107.603
 1384PHE     BB 1384   2.831   3.811 107.897
 1385LYS     BB 1385   3.137   3.734 108.056
 1386GLU     BB 1386   3.412   3.391 108.025
 1387THR     BB 1387   3.723   3.160 108.201
 1388PRO     BB 1388   3.638   3.110 108.615
 1389LYS     BB 1389   3.717   3.345 108.910
 1390GLN     BB 1390   4.108   3.437 109.061
 1391LYS     BB 1391   4.178   3.758 108.919
 1392LEU     BB 1392   4.209   3.992 108.653
 1393ASP     BB 1393   4.456   3.761 108.348
 1394PRO     BB 1394   4.424   3.554 108.125
 1395ALA     BB 1395   4.728   3.390 108.078
 1396ALA     BB 1396   4.780   3.212 108.344
 1397SER     BB 1397   4.840   2.880 108.132
 1398LEU     BB 1398   5.063   2.513 108.264
 1399THR     BB 1399   4.970   2.722 108.505
 1400GLY     BB 1400   5.146   3.023 108.722
 1401SER     BB 1401   5.075   3.328 108.816
 1402LYS     BB 1402   4.895   3.639 108.692
 1403ARG     BB 1403   4.960   3.990 108.663
 1404ARG     BB 1404   5.306   4.151 108.635
 1405PRO     BB 1405   5.535   4.176 108.880
 1406ARG     BB 1406   5.638   4.353 109.217
 1407THR     BB 1407   5.750   4.706 109.288
 1408PRO     BB 1408   5.697   4.964 109.618
 1409LYS     BB 1409   5.725   5.176 109.923
 1410GLU     BB 1410   5.887   5.392 110.175
 1411LYS     BB 1411   5.769   5.253 110.489
 1412ALA     BB 1412   5.921   4.871 110.607
 1413GLN     BB 1413   5.776   4.667 110.957
 1414ALA     BB 1414   5.622   4.289 110.830
 1415LEU     BB 1415   5.301   3.981 110.675
 1416GLU     BB 1416   4.925   4.029 110.704
 1417ASP     BB 1417   4.720   3.794 110.933
 1418LEU     BB 1418   4.404   3.804 111.024
 1419ALA     BB 1419   4.025   3.759 111.142
 1420GLY     BB 1420   3.735   4.081 111.025
 1421PHE     BB 1421   3.509   4.157 110.622
 1422LYS     BB 1422   3.593   3.853 110.471
 1423GLU     BB 1423   3.924   3.779 110.356
 1424LEU     BB 1424   3.974   3.412 110.237
 1425PHE     BB 1425   3.702   3.216 109.979
 1426GLN     BB 1426   3.630   2.926 109.968
 1427THR     BB 1427   3.668   2.556 110.192
 1428PRO     BB 1428   3.960   2.305 110.357
 1429GLY     BB 1429   4.237   2.419 110.096
 1430HIS     BB 1430   4.627   2.494 109.877
 1431THR     BB 1431   4.906   2.702 109.840
 1432GLU     BB 1432   5.015   2.915 109.649
 1433GLU     BB 1433   5.170   2.608 109.356
 1434SER     BB 1434   5.023   2.250 109.376
 1435THR     BB 1435   5.069   2.043 109.173
 1436THR     BB 1436   5.075   1.663 109.117
 1437ASP     BB 1437   4.923   1.452 108.906
 1438GLU     BB 1438   4.617   1.653 108.949
 1439LYS     BB 1439   4.365   1.528 108.608
 1440THR     BB 1440   4.638   1.634 108.317
 1441ILE     BB 1441   6.697   5.279  95.182
 1442PRO     BB 1442   6.548   5.194  95.488
 1443CYS     BB 1443   6.824   5.087  95.730
 1444LYS     BB 1444   6.997   4.693  95.896
 1445SER     BB 1445   6.997   4.321  95.645
 1446PRO     BB 1446   7.323   4.410  95.612
 1447GLN     BB 1447   7.541   4.302  95.910
 1448PRO     BB 1448   7.748   4.553  95.955
 1449ASP     BB 1449   7.857   4.913  95.959
 1450PRO     BB 1450   8.069   5.225  96.005
 1451VAL     BB 1451   8.504   5.124  95.995
 1452ASP     BB 1452   8.447   5.228  96.448
 1453THR     BB 1453   8.301   5.093  96.773
 1454PRO     BB 1454   8.614   5.185  96.907
 1455THR     BB 1455   8.689   4.801  96.918
 1456SER     BB 1456   8.649   4.484  97.078
 1457THR     BB 1457   9.036   4.422  97.096
 1458LYS     BB 1458   9.244   4.402  97.408
 1459GLN     BB 1459   9.503   4.463  97.757
 1460ARG     BB 1460   9.268   4.299  98.045
 1461PRO     BB 1461   9.349   4.190  98.451
 1462LYS     BB 1462   9.131   3.972  98.809
 1463THR     BB 1463   8.792   3.645  98.744
 1464SER     BB 1464   8.469   3.615  98.615
 1465LEU     BB 1465   8.217   3.928  98.862
 1466ARG     BB 1466   7.913   4.122  98.742
 1467LYS     BB 1467   7.544   4.007  99.054
 1468VAL     BB 1468   7.206   4.225  98.913
 1469ASP     BB 1469   7.243   3.909  98.696
 1470VAL     BB 1470   6.903   3.674  98.626
 1471LYS     BB 1471   7.094   3.530  99.008
 1472GLU     BB 1472   7.402   3.438  99.197
 1473GLU     BB 1473   7.356   3.015  99.242
 1474LEU     BB 1474   7.149   2.830  99.510
 1475LEU     BB 1475   6.951   3.021  99.724
 1476ALA     BB 1476   6.689   2.959  99.907
 1477VAL     BB 1477   6.598   3.064 100.222
 1478ARG     BB 1478   6.935   3.040 100.330
 1479LYS     BB 1479   7.177   3.369 100.552
 1480LEU     BB 1480   7.204   3.715 100.772
 1481THR     BB 1481   7.371   4.061 100.649
 1482GLN     BB 1482   7.072   4.269 100.964
 1483THR     BB 1483   6.733   4.204 101.033
 1484SER     BB 1484   6.522   3.927 100.977
 1485GLY     BB 1485   6.604   3.637 100.767
 1486GLU     BB 1486   6.605   3.872 100.416
 1487THR     BB 1487   6.658   4.264 100.436
 1488THR     BB 1488   6.845   4.552 100.520
 1489HIS     BB 1489   6.839   4.759 100.868
 1490THR     BB 1490   6.786   4.834 101.203
 1491PRO     BB 1491   7.087   4.848 101.468
 1492LYS     BB 1492   6.914   4.974 101.736
 1493PRO     BB 1493   6.438   5.079 101.604
 1494ALA     BB 1494   6.295   5.369 101.844
 1495VAL     BB 1495   6.351   5.579 102.228
 1496GLY     BB 1496   6.075   5.813 102.244
 1497GLU     BB 1497   6.333   6.157 102.248
 1498GLU     BB 1498   6.351   6.404 101.880
 1499LYS     BB 1499   6.385   6.713 101.799
 1500SER     BB 1500   6.048   6.952 101.860
 1501ILE     BB 1501   5.969   7.243 102.138
 1502LYS     BB 1502   5.974   7.622 102.054
 1503ALA     BB 1503   5.555   7.603 102.223
 1504PHE     BB 1504   5.411   7.583 102.506
 1505LYS     BB 1505   5.212   7.874 102.488
 1506GLU     BB 1506   5.291   8.281 102.338
 1507THR     BB 1507   5.186   8.693 102.341
 1508PRO     BB 1508   5.103   8.810 102.742
 1509LYS     BB 1509   4.775   8.780 102.941
 1510GLN     BB 1510   4.413   8.996 102.864
 1511LYS     BB 1511   4.210   8.759 102.690
 1512LEU     BB 1512   4.140   8.522 102.435
 1513ASP     BB 1513   4.270   8.743 102.058
 1514PRO     BB 1514   4.522   8.804 101.894
 1515ALA     BB 1515   4.468   9.092 101.707
 1516ALA     BB 1516   4.449   9.339 101.917
 1517SER     BB 1517   4.724   9.550 101.721
 1518LEU     BB 1518   4.784   9.996 101.739
 1519THR     BB 1519   4.600   9.863 101.982
 1520GLY     BB 1520   4.200   9.818 102.062
 1521SER     BB 1521   3.998   9.582 102.163
 1522LYS     BB 1522   3.946   9.206 102.133
 1523ARG     BB 1523   3.680   8.980 102.057
 1524ARG     BB 1524   3.370   9.062 101.847
 1525PRO     BB 1525   3.114   9.259 101.937
 1526ARG     BB 1526   2.794   9.299 102.163
 1527THR     BB 1527   2.456   9.131 102.148
 1528PRO     BB 1528   2.179   9.015 102.444
 1529LYS     BB 1529   1.893   8.975 102.679
 1530GLU     BB 1530   1.545   8.995 102.801
 1531LYS     BB 1531   1.583   9.125 103.137
 1532ALA     BB 1532   1.702   9.534 103.180
 1533GLN     BB 1533   1.787   9.707 103.565
 1534ALA     BB 1534   2.190   9.850 103.555
 1535LEU     BB 1535   2.657   9.832 103.604
 1536GLU     BB 1536   2.842   9.579 103.819
 1537ASP     BB 1537   3.034   9.701 104.133
 1538LEU     BB 1538   3.183   9.531 104.373
 1539ALA     BB 1539   3.396   9.374 104.671
 1540GLY     BB 1540   3.401   8.925 104.704
 1541PHE     BB 1541   3.652   8.606 104.471
 1542LYS     BB 1542   3.868   8.831 104.315
 1543GLU     BB 1543   3.764   9.047 104.050
 1544LEU     BB 1544   4.032   9.309 103.941
 1545PHE     BB 1545   4.436   9.206 103.870
 1546GLN     BB 1546   4.681   9.371 103.913
 1547THR     BB 1547   4.818   9.735 104.105
 1548PRO     BB 1548   4.744  10.147 104.109
 1549GLY     BB 1549   4.604  10.148 103.737
 1550HIS     BB 1550   4.405  10.259 103.345
 1551THR     BB 1551   4.108  10.263 103.159
 1552GLU     BB 1552   3.975  10.113 102.928
 1553GLU     BB 1553   4.209  10.337 102.613
 1554SER     BB 1554   4.534  10.517 102.725
 1555THR     BB 1555   4.730  10.632 102.539
 1556THR     BB 1556   5.007  10.895 102.508
 1557ASP     BB 1557   5.330  10.891 102.416
 1558GLU     BB 1558   5.362  10.572 102.600
 1559LYS     BB 1559   5.739  10.404 102.444
 1560THR     BB 1560   5.620  10.398 102.049
 1561ILE     BB 1561   5.978   5.886  97.530
 1562PRO     BB 1562   6.024   6.062  97.230
 1563CYS     BB 1563   5.685   6.090  97.054
 1564LYS     BB 1564   5.465   5.883  96.704
 1565SER     BB 1565   5.539   5.451  96.613
 1566PRO     BB 1566   5.241   5.423  96.772
 1567GLN     BB 1567   4.940   5.500  96.544
 1568PRO     BB 1568   4.732   5.665  96.737
 1569ASP     BB 1569   4.630   5.901  97.012
 1570PRO     BB 1570   4.418   6.110  97.248
 1571VAL     BB 1571   4.006   5.939  97.282
 1572ASP     BB 1572   3.922   6.329  97.037
 1573THR     BB 1573   3.958   6.481  96.690
 1574PRO     BB 1574   3.619   6.570  96.734
 1575THR     BB 1575   3.542   6.288  96.475
 1576SER     BB 1576   3.527   6.178  96.135
 1577THR     BB 1577   3.152   6.064  96.167
 1578LYS     BB 1578   2.858   6.216  95.989
 1579GLN     BB 1579   2.504   6.437  95.856
 1580ARG     BB 1580   2.637   6.564  95.493
 1581PRO     BB 1581   2.434   6.741  95.160
 1582LYS     BB 1582   2.528   6.871  94.716
 1583THR     BB 1583   2.867   6.666  94.454
 1584SER     BB 1584   3.213   6.626  94.447
 1585LEU     BB 1585   3.380   7.068  94.442
 1586ARG     BB 1586   3.708   7.190  94.590
 1587LYS     BB 1587   3.961   7.394  94.215
 1588VAL     BB 1588   4.328   7.527  94.386
 1589ASP     BB 1589   4.357   7.148  94.320
 1590VAL     BB 1590   4.700   7.005  94.125
 1591LYS     BB 1591   4.399   7.119  93.809
 1592GLU     BB 1592   4.046   7.114  93.687
 1593GLU     BB 1593   4.072   6.853  93.349
 1594LEU     BB 1594   4.184   6.944  92.991
 1595LEU     BB 1595   4.308   7.265  92.936
 1596ALA     BB 1596   4.500   7.399  92.709
 1597VAL     BB 1597   4.491   7.704  92.550
 1598ARG     BB 1598   4.136   7.688  92.537
 1599LYS     BB 1599   3.840   8.020  92.672
 1600LEU     BB 1600   3.750   8.408  92.773
 1601THR     BB 1601   3.632   8.537  93.136
 1602GLN     BB 1602   3.822   8.959  93.002
 1603THR     BB 1603   4.122   9.030  92.833
 1604SER     BB 1604   4.338   8.840  92.629
 1605GLY     BB 1605   4.322   8.476  92.585
 1606GLU     BB 1606   4.432   8.407  92.987
 1607THR     BB 1607   4.378   8.689  93.261
 1608THR     BB 1608   4.178   8.911  93.449
 1609HIS     BB 1609   4.077   9.293  93.358
 1610THR     BB 1610   4.025   9.581  93.172
 1611PRO     BB 1611   3.657   9.706  93.072
 1612LYS     BB 1612   3.740  10.011  92.940
 1613PRO     BB 1613   4.234  10.098  92.995
 1614ALA     BB 1614   4.299  10.495  93.004
 1615VAL     BB 1615   4.129  10.890  92.905
 1616GLY     BB 1616   4.388  11.126  92.995
 1617GLU     BB 1617   4.145  11.319  93.292
 1618GLU     BB 1618   4.245  11.245  93.718
 1619LYS     BB 1619   4.240  11.404  93.997
 1620SER     BB 1620   4.545  11.686  94.048
 1621ILE     BB 1621   4.536  12.096  94.046
 1622LYS     BB 1622   4.561  12.308  94.370
 1623ALA     BB 1623   4.908  12.496  94.147
 1624PHE     BB 1624   4.956  12.701  93.909
 1625LYS     BB 1625   5.154  12.939  94.081
 1626GLU     BB 1626   5.129  13.112  94.485
 1627THR     BB 1627   5.232  13.429  94.749
 1628PRO     BB 1628   5.188  13.799  94.542
 1629LYS     BB 1629   5.438  13.979  94.311
 1630GLN     BB 1630   5.809  14.158  94.433
 1631LYS     BB 1631   6.053  13.916  94.338
 1632LEU     BB 1632   6.196  13.590  94.328
 1633ASP     BB 1633   6.191  13.468  94.767
 1634PRO     BB 1634   6.003  13.349  94.978
 1635ALA     BB 1635   6.115  13.440  95.294
 1636ALA     BB 1636   6.071  13.760  95.321
 1637SER     BB 1637   5.871  13.722  95.663
 1638LEU     BB 1638   5.813  14.039  95.978
 1639THR     BB 1639   5.912  14.146  95.679
 1640GLY     BB 1640   6.267  14.251  95.503
 1641SER     BB 1641   6.426  14.193  95.223
 1642LYS     BB 1642   6.480  13.916  94.967
 1643ARG     BB 1643   6.755  13.760  94.800
 1644ARG     BB 1644   7.115  13.743  94.929
 1645PRO     BB 1645   7.333  13.998  94.949
 1646ARG     BB 1646   7.568  14.245  94.751
 1647THR     BB 1647   7.892  14.187  94.567
 1648PRO     BB 1648   8.063  14.361  94.223
 1649LYS     BB 1649   8.261  14.550  93.971
 1650GLU     BB 1650   8.555  14.719  93.824
 1651LYS     BB 1651   8.416  15.028  93.696
 1652ALA     BB 1652   8.293  15.324  93.981
 1653GLN     BB 1653   8.095  15.687  93.862
 1654ALA     BB 1654   7.717  15.697  94.061
 1655LEU     BB 1655   7.257  15.619  94.121
 1656GLU     BB 1656   7.012  15.544  93.840
 1657ASP     BB 1657   6.734  15.800  93.757
 1658LEU     BB 1658   6.517  15.809  93.510
 1659ALA     BB 1659   6.220  15.852  93.247
 1660GLY     BB 1660   6.200  15.552  92.911
 1661PHE     BB 1661   6.031  15.116  92.901
 1662LYS     BB 1662   5.875  15.126  93.214
 1663GLU     BB 1663   6.058  15.125  93.521
 1664LEU     BB 1664   5.840  15.182  93.838
 1665PHE     BB 1665   5.477  14.976  93.906
 1666GLN     BB 1666   5.232  15.071  94.048
 1667THR     BB 1667   5.046  15.430  94.205
 1668PRO     BB 1668   5.119  15.742  94.475
 1669GLY     BB 1669   5.368  15.523  94.695
 1670HIS     BB 1670   5.680  15.382  94.992
 1671THR     BB 1671   6.019  15.322  95.054
 1672GLU     BB 1672   6.216  15.089  95.074
 1673GLU     BB 1673   6.093  14.989  95.497
 1674SER     BB 1674   5.751  15.123  95.621
 1675THR     BB 1675   5.624  15.039  95.872
 1676THR     BB 1676   5.373  15.147  96.141
 1677ASP     BB 1677   5.094  15.015  96.273
 1678GLU     BB 1678   5.004  14.904  95.933
 1679LYS     BB 1679   4.691  14.601  96.005
 1680THR     BB 1680   4.927  14.357  96.241
 1681ILE     BB 1681  21.008  18.996 101.039
 1682PRO     BB 1682  20.991  18.652 100.968
 1683CYS     BB 1683  20.706  18.502 101.172
 1684LYS     BB 1684  20.657  18.254 101.559
 1685SER     BB 1685  20.946  18.302 101.898
 1686PRO     BB 1686  20.687  18.482 102.021
 1687GLN     BB 1687  20.414  18.264 102.183
 1688PRO     BB 1688  20.132  18.407 102.095
 1689ASP     BB 1689  19.897  18.598 101.871
 1690PRO     BB 1690  19.585  18.768 101.737
 1691VAL     BB 1691  19.313  18.885 102.071
 1692ASP     BB 1692  19.071  18.533 101.878
 1693THR     BB 1693  19.064  18.154 101.846
 1694PRO     BB 1694  18.723  18.191 101.932
 1695THR     BB 1695  18.825  18.043 102.279
 1696SER     BB 1696  18.903  17.759 102.481
 1697THR     BB 1697  18.635  17.853 102.752
 1698LYS     BB 1698  18.325  17.657 102.835
 1699GLN     BB 1699  17.925  17.485 102.878
 1700ARG     BB 1700  18.014  17.092 102.823
 1701PRO     BB 1701  17.786  16.736 102.888
 1702LYS     BB 1702  17.849  16.267 102.875
 1703THR     BB 1703  18.271  16.062 102.950
 1704SER     BB 1704  18.590  16.044 102.809
 1705LEU     BB 1705  18.513  15.884 102.371
 1706ARG     BB 1706  18.718  15.961 102.060
 1707LYS     BB 1707  18.873  15.523 101.886
 1708VAL     BB 1708  19.104  15.616 101.540
 1709ASP     BB 1709  19.325  15.673 101.850
 1710VAL     BB 1710  19.712  15.512 101.852
 1711LYS     BB 1711  19.430  15.198 102.013
 1712GLU     BB 1712  19.142  15.109 102.233
 1713GLU     BB 1713  19.331  14.874 102.536
 1714LEU     BB 1714  19.419  14.498 102.518
 1715LEU     BB 1715  19.371  14.333 102.214
 1716ALA     BB 1716  19.494  14.062 102.081
 1717VAL     BB 1717  19.350  13.814 101.890
 1718ARG     BB 1718  19.054  13.833 102.087
 1719LYS     BB 1719  18.619  13.874 101.927
 1720LEU     BB 1720  18.338  13.850 101.629
 1721THR     BB 1721  18.133  14.160 101.472
 1722GLN     BB 1722  18.100  13.884 101.079
 1723THR     BB 1723  18.339  13.679 100.922
 1724SER     BB 1724  18.642  13.533 101.030
 1725GLY     BB 1725  18.815  13.611 101.344
 1726GLU     BB 1726  18.901  14.004 101.218
 1727THR     BB 1727  18.685  14.175 100.933
 1728THR     BB 1728  18.382  14.296 100.797
 1729HIS     BB 1729  18.114  14.093 100.569
 1730THR     BB 1730  17.945  13.829 100.422
 1731PRO     BB 1731  17.577  13.720 100.540
 1732LYS     BB 1732  17.510  13.491 100.294
 1733PRO     BB 1733  17.885  13.479  99.957
 1734ALA     BB 1734  17.741  13.355  99.602
 1735VAL     BB 1735  17.408  13.146  99.402
 1736GLY     BB 1736  17.504  13.137  99.053
 1737GLU     BB 1737  17.167  13.372  98.927
 1738GLU     BB 1738  17.244  13.791  98.803
 1739LYS     BB 1739  17.131  14.003  98.591
 1740SER     BB 1740  17.247  13.938  98.194
 1741ILE     BB 1741  17.034  13.805  97.869
 1742LYS     BB 1742  16.915  14.040  97.585
 1743ALA     BB 1743  17.143  13.745  97.328
 1744PHE     BB 1744  17.107  13.450  97.213
 1745LYS     BB 1745  17.140  13.521  96.868
 1746GLU     BB 1746  16.990  13.849  96.615
 1747THR     BB 1747  16.891  13.988  96.225
 1748PRO     BB 1748  16.691  13.676  96.015
 1749LYS     BB 1749  16.840  13.383  95.816
 1750GLN     BB 1750  17.056  13.413  95.447
 1751LYS     BB 1751  17.397  13.385  95.548
 1752LEU     BB 1752  17.684  13.470  95.740
 1753ASP     BB 1753  17.694  13.924  95.703
 1754PRO     BB 1754  17.569  14.175  95.828
 1755ALA     BB 1755  17.587  14.436  95.599
 1756ALA     BB 1756  17.386  14.361  95.356
 1757SER     BB 1757  17.197  14.711  95.380
 1758LEU     BB 1758  16.956  14.910  95.056
 1759THR     BB 1759  17.019  14.586  95.014
 1760GLY     BB 1760  17.290  14.361  94.805
 1761SER     BB 1761  17.485  14.104  94.859
 1762LYS     BB 1762  17.698  13.948  95.134
 1763ARG     BB 1763  18.029  13.821  95.173
 1764ARG     BB 1764  18.334  13.923  94.964
 1765PRO     BB 1765  18.391  13.843  94.642
 1766ARG     BB 1766  18.491  13.560  94.386
 1767THR     BB 1767  18.818  13.382  94.327
 1768PRO     BB 1768  18.914  12.989  94.209
 1769LYS     BB 1769  19.017  12.676  94.036
 1770GLU     BB 1770  19.201  12.462  93.797
 1771LYS     BB 1771  18.940  12.251  93.659
 1772ALA     BB 1772  18.657  12.434  93.394
 1773GLN     BB 1773  18.318  12.218  93.240
 1774ALA     BB 1774  17.967  12.429  93.361
 1775LEU     BB 1775  17.604  12.544  93.638
 1776GLU     BB 1776  17.460  12.321  93.910
 1777ASP     BB 1777  17.102  12.179  93.870
 1778LEU     BB 1778  16.937  11.959  94.051
 1779ALA     BB 1779  16.689  11.718  94.249
 1780GLY     BB 1780  16.857  11.499  94.605
 1781PHE     BB 1781  16.931  11.643  95.044
 1782LYS     BB 1782  16.759  11.945  95.017
 1783GLU     BB 1783  16.884  12.222  94.829
 1784LEU     BB 1784  16.634  12.519  94.794
 1785PHE     BB 1785  16.418  12.675  95.122
 1786GLN     BB 1786  16.145  12.797  95.125
 1787THR     BB 1787  15.789  12.842  94.882
 1788PRO     BB 1788  15.667  12.991  94.510
 1789GLY     BB 1789  15.967  13.252  94.490
 1790HIS     BB 1790  16.274  13.555  94.354
 1791THR     BB 1791  16.589  13.609  94.210
 1792GLU     BB 1792  16.873  13.689  94.292
 1793GLU     BB 1793  16.772  14.129  94.302
 1794SER     BB 1794  16.398  14.227  94.328
 1795THR     BB 1795  16.304  14.501  94.382
 1796THR     BB 1796  16.005  14.737  94.337
 1797ASP     BB 1797  15.818  14.925  94.544
 1798GLU     BB 1798  15.832  14.646  94.785
 1799LYS     BB 1799  15.707  14.834  95.164
 1800THR     BB 1800  16.007  15.118  95.167
 1801ILE     BB 1801   5.885  17.073 102.832
 1802PRO     BB 1802   5.919  17.289 103.108
 1803CYS     BB 1803   5.574  17.341 103.262
 1804LYS     BB 1804   5.245  17.666 103.261
 1805SER     BB 1805   5.183  17.925 102.901
 1806PRO     BB 1806   4.923  17.711 102.859
 1807GLN     BB 1807   4.616  17.801 103.074
 1808PRO     BB 1808   4.500  17.512 103.175
 1809ASP     BB 1809   4.518  17.153 103.288
 1810PRO     BB 1810   4.416  16.808 103.411
 1811VAL     BB 1811   3.989  16.725 103.313
 1812ASP     BB 1812   3.966  16.777 103.778
 1813THR     BB 1813   3.975  17.041 104.053
 1814PRO     BB 1814   3.687  16.874 104.171
 1815THR     BB 1815   3.490  17.186 104.040
 1816SER     BB 1816   3.383  17.524 104.087
 1817THR     BB 1817   3.005  17.432 104.034
 1818LYS     BB 1818   2.733  17.453 104.293
 1819GLN     BB 1819   2.432  17.392 104.606
 1820ARG     BB 1820   2.523  17.706 104.849
 1821PRO     BB 1821   2.315  17.880 105.180
 1822LYS     BB 1822   2.355  18.253 105.466
 1823THR     BB 1823   2.572  18.656 105.336
 1824SER     BB 1824   2.888  18.773 105.246
 1825LEU     BB 1825   3.162  18.663 105.614
 1826ARG     BB 1826   3.533  18.578 105.606
 1827LYS     BB 1827   3.756  18.908 105.903
 1828VAL     BB 1828   4.170  18.809 105.889
 1829ASP     BB 1829   4.085  19.014 105.574
 1830VAL     BB 1830   4.334  19.335 105.470
 1831LYS     BB 1831   4.020  19.491 105.754
 1832GLU     BB 1832   3.663  19.503 105.861
 1833GLU     BB 1833   3.554  19.905 105.764
 1834LEU     BB 1834   3.617  20.221 105.977
 1835LEU     BB 1835   3.809  20.187 106.266
 1836ALA     BB 1836   3.984  20.394 106.448
 1837VAL     BB 1837   4.026  20.421 106.789
 1838ARG     BB 1838   3.683  20.340 106.839
 1839LYS     BB 1839   3.518  20.016 107.128
 1840LEU     BB 1840   3.554  19.760 107.447
 1841THR     BB 1841   3.545  19.357 107.430
 1842GLN     BB 1842   3.811  19.376 107.831
 1843THR     BB 1843   4.082  19.584 107.916
 1844SER     BB 1844   4.197  19.895 107.795
 1845GLY     BB 1845   4.077  20.061 107.491
 1846GLU     BB 1846   4.239  19.760 107.243
 1847THR     BB 1847   4.314  19.399 107.389
 1848THR     BB 1848   4.219  19.095 107.542
 1849HIS     BB 1849   4.208  19.009 107.938
 1850THR     BB 1850   4.200  19.054 108.282
 1851PRO     BB 1851   3.866  18.995 108.496
 1852LYS     BB 1852   4.001  19.025 108.810
 1853PRO     BB 1853   4.501  19.082 108.782
 1854ALA     BB 1854   4.670  18.947 109.122
 1855VAL     BB 1855   4.596  18.844 109.545
 1856GLY     BB 1856   4.920  18.750 109.674
 1857GLU     BB 1857   4.798  18.348 109.763
 1858GLU     BB 1858   4.952  18.024 109.501
 1859LYS     BB 1859   5.042  17.717 109.527
 1860SER     BB 1860   5.415  17.654 109.706
 1861ILE     BB 1861   5.515  17.504 110.075
 1862LYS     BB 1862   5.655  17.146 110.125
 1863ALA     BB 1863   5.991  17.371 110.327
 1864PHE     BB 1864   6.047  17.522 110.602
 1865LYS     BB 1865   6.329  17.338 110.710
 1866GLU     BB 1866   6.428  16.909 110.698
 1867THR     BB 1867   6.659  16.587 110.854
 1868PRO     BB 1868   6.677  16.625 111.278
 1869LYS     BB 1869   6.917  16.833 111.494
 1870GLN     BB 1870   7.338  16.763 111.541
 1871LYS     BB 1871   7.487  17.004 111.323
 1872LEU     BB 1872   7.534  17.171 111.013
 1873ASP     BB 1873   7.579  16.824 110.721
 1874PRO     BB 1874   7.409  16.628 110.558
 1875ALA     BB 1875   7.599  16.345 110.488
 1876ALA     BB 1876   7.647  16.192 110.770
 1877SER     BB 1877   7.513  15.846 110.626
 1878LEU     BB 1878   7.601  15.435 110.787
 1879THR     BB 1879   7.667  15.689 110.991
 1880GLY     BB 1880   7.997  15.906 111.099
 1881SER     BB 1881   8.080  16.220 111.138
 1882LYS     BB 1882   8.010  16.564 110.989
 1883ARG     BB 1883   8.196  16.846 110.874
 1884ARG     BB 1884   8.557  16.838 110.744
 1885PRO     BB 1885   8.834  16.788 110.927
 1886ARG     BB 1886   9.085  16.939 111.191
 1887THR     BB 1887   9.341  17.214 111.162
 1888PRO     BB 1888   9.484  17.504 111.433
 1889LYS     BB 1889   9.674  17.715 111.674
 1890GLU     BB 1890   9.970  17.865 111.837
 1891LYS     BB 1891   9.896  17.827 112.190
 1892ALA     BB 1892   9.912  17.432 112.355
 1893GLN     BB 1893   9.798  17.351 112.762
 1894ALA     BB 1894   9.481  17.065 112.751
 1895LEU     BB 1895   9.036  16.912 112.733
 1896GLU     BB 1896   8.732  17.120 112.825
 1897ASP     BB 1897   8.522  17.023 113.135
 1898LEU     BB 1898   8.272  17.178 113.282
 1899ALA     BB 1899   7.953  17.314 113.480
 1900GLY     BB 1900   7.792  17.716 113.357
 1901PHE     BB 1901   7.515  17.837 113.000
 1902LYS     BB 1902   7.429  17.512 112.904
 1903GLU     BB 1903   7.660  17.291 112.744
 1904LEU     BB 1904   7.528  16.927 112.698
 1905PHE     BB 1905   7.143  16.841 112.547
 1906GLN     BB 1906   6.963  16.611 112.613
 1907THR     BB 1907   6.912  16.289 112.899
 1908PRO     BB 1908   7.114  15.956 113.052
 1909GLY     BB 1909   7.333  15.909 112.723
 1910HIS     BB 1910   7.646  15.784 112.420
 1911THR     BB 1911   7.963  15.846 112.285
 1912GLU     BB 1912   8.090  15.968 112.035
 1913GLU     BB 1913   8.028  15.594 111.789
 1914SER     BB 1914   7.763  15.339 111.914
 1915THR     BB 1915   7.667  15.112 111.755
 1916THR     BB 1916   7.509  14.763 111.781
 1917ASP     BB 1917   7.235  14.617 111.654
 1918GLU     BB 1918   7.057  14.934 111.713
 1919LYS     BB 1919   6.694  14.893 111.464
 1920THR     BB 1920   6.897  14.838 111.109
 1921ILE     BB 1921   3.174  18.593 111.620
 1922PRO     BB 1922   3.176  18.373 111.895
 1923CYS     BB 1923   3.527  18.374 112.045
 1924LYS     BB 1924   3.901  18.102 112.039
 1925SER     BB 1925   3.997  17.857 111.677
 1926PRO     BB 1926   4.221  18.108 111.634
 1927GLN     BB 1927   4.541  18.064 111.845
 1928PRO     BB 1928   4.613  18.367 111.947
 1929ASP     BB 1929   4.542  18.719 112.062
 1930PRO     BB 1930   4.592  19.074 112.186
 1931VAL     BB 1931   5.001  19.221 112.085
 1932ASP     BB 1932   5.037  19.171 112.549
 1933THR     BB 1933   5.070  18.908 112.822
 1934PRO     BB 1934   5.331  19.115 112.938
 1935THR     BB 1935   5.571  18.838 112.804
 1936SER     BB 1936   5.729  18.520 112.847
 1937THR     BB 1937   6.088  18.667 112.791
 1938LYS     BB 1938   6.362  18.686 113.048
 1939GLN     BB 1939   6.654  18.790 113.358
 1940ARG     BB 1940   6.614  18.466 113.599
 1941PRO     BB 1941   6.850  18.323 113.927
 1942LYS     BB 1942   6.869  17.947 114.212
 1943THR     BB 1943   6.714  17.517 114.082
 1944SER     BB 1944   6.419  17.354 113.993
 1945LEU     BB 1945   6.135  17.419 114.365
 1946ARG     BB 1946   5.756  17.448 114.362
 1947LYS     BB 1947   5.589  17.087 114.659
 1948VAL     BB 1948   5.164  17.122 114.649
 1949ASP     BB 1949   5.276  16.933 114.332
 1950VAL     BB 1950   5.076  16.579 114.229
 1951LYS     BB 1951   5.413  16.471 114.509
 1952GLU     BB 1952   5.770  16.513 114.612
 1953GLU     BB 1953   5.936  16.132 114.511
 1954LEU     BB 1954   5.925  15.809 114.723
 1955LEU     BB 1955   5.733  15.812 115.014
 1956ALA     BB 1956   5.593  15.581 115.197
 1957VAL     BB 1957   5.560  15.546 115.537
 1958ARG     BB 1958   5.886  15.677 115.585
 1959LYS     BB 1959   6.004  16.022 115.875
 1960LEU     BB 1960   5.933  16.267 116.196
 1961THR     BB 1961   5.881  16.667 116.181
 1962GLN     BB 1962   5.625  16.607 116.584
 1963THR     BB 1963   5.390  16.360 116.670
 1964SER     BB 1964   5.322  16.036 116.549
 1965GLY     BB 1965   5.462  15.890 116.242
 1966GLU     BB 1966   5.254  16.165 115.998
 1967THR     BB 1967   5.127  16.510 116.147
 1968THR     BB 1968   5.176  16.824 116.301
 1969HIS     BB 1969   5.179  16.909 116.697
 1970THR     BB 1970   5.197  16.864 117.040
 1971PRO     BB 1971   5.521  16.972 117.252
 1972LYS     BB 1972   5.395  16.921 117.567
 1973PRO     BB 1973   4.909  16.789 117.544
 1974ALA     BB 1974   4.726  16.895 117.886
 1975VAL     BB 1975   4.788  17.007 118.309
 1976GLY     BB 1976   4.454  17.050 118.442
 1977GLU     BB 1977   4.516  17.465 118.532
 1978GLU     BB 1978   4.312  17.764 118.274
 1979LYS     BB 1979   4.177  18.053 118.302
 1980SER     BB 1980   3.801  18.059 118.486
 1981ILE     BB 1981   3.683  18.190 118.857
 1982LYS     BB 1982   3.491  18.523 118.910
 1983ALA     BB 1983   3.195  18.248 119.114
 1984PHE     BB 1984   3.166  18.090 119.389
 1985LYS     BB 1985   2.860  18.229 119.500
 1986GLU     BB 1986   2.698  18.638 119.493
 1987THR     BB 1987   2.423  18.921 119.653
 1988PRO     BB 1988   2.416  18.879 120.077
 1989LYS     BB 1989   2.211  18.636 120.294
 1990GLN     BB 1990   1.785  18.641 120.345
 1991LYS     BB 1991   1.672  18.381 120.128
 1992LEU     BB 1992   1.647  18.210 119.817
 1993ASP     BB 1993   1.547  18.548 119.528
 1994PRO     BB 1994   1.684  18.768 119.364
 1995ALA     BB 1995   1.453  19.019 119.298
 1996ALA     BB 1996   1.385  19.162 119.581
 1997SER     BB 1997   1.465  19.525 119.437
 1998LEU     BB 1998   1.317  19.918 119.602
 1999THR     BB 1999   1.293  19.655 119.805
 2000GLY     BB 2000   1.000  19.391 119.915
 2001SER     BB 2001   0.966  19.068 119.953
 2002LYS     BB 2002   1.086  18.739 119.801
 2003ARG     BB 2003   0.942  18.433 119.686
 2004ARG     BB 2004   0.583  18.387 119.560
 2005PRO     BB 2005   0.304  18.394 119.747
 2006ARG     BB 2006   0.081  18.206 120.012
 2007THR     BB 2007  -0.131  17.895 119.984
 2008PRO     BB 2008  -0.225  17.585 120.254
 2009LYS     BB 2009  -0.379  17.347 120.496
 2010GLU     BB 2010  -0.646  17.153 120.661
 2011LYS     BB 2011  -0.576  17.200 121.013
 2012ALA     BB 2012  -0.649  17.588 121.181
 2013GLN     BB 2013  -0.545  17.684 121.588
 2014ALA     BB 2014  -0.275  18.014 121.575
 2015LEU     BB 2015   0.142  18.233 121.553
 2016GLU     BB 2016   0.475  18.072 121.641
 2017ASP     BB 2017   0.672  18.198 121.949
 2018LEU     BB 2018   0.944  18.082 122.093
 2019ALA     BB 2019   1.281  17.994 122.287
 2020GLY     BB 2020   1.500  17.622 122.160
 2021PHE     BB 2021   1.788  17.546 121.799
 2022LYS     BB 2022   1.823  17.881 121.705
 2023GLU     BB 2023   1.560  18.065 121.548
 2024LEU     BB 2024   1.635  18.445 121.504
 2025PHE     BB 2025   2.001  18.589 121.349
 2026GLN     BB 2026   2.145  18.843 121.415
 2027THR     BB 2027   2.150  19.168 121.702
 2028PRO     BB 2028   1.901  19.466 121.859
 2029GLY     BB 2029   1.675  19.480 121.533
 2030HIS     BB 2030   1.343  19.558 121.234
 2031THR     BB 2031   1.038  19.450 121.101
 2032GLU     BB 2032   0.927  19.311 120.852
 2033GLU     BB 2033   0.930  19.691 120.608
 2034SER     BB 2034   1.155  19.983 120.732
 2035THR     BB 2035   1.213  20.223 120.573
 2036THR     BB 2036   1.317  20.591 120.600
 2037ASP     BB 2037   1.565  20.778 120.471
 2038GLU     BB 2038   1.790  20.491 120.526
 2039LYS     BB 2039   2.140  20.587 120.274
 2040THR     BB 2040   1.927  20.612 119.921
 2041ILE     BB 2041   1.299   4.930 118.111
 2042PRO     BB 2042   1.434   5.203 117.935
 2043CYS     BB 2043   1.147   5.391 117.768
 2044LYS     BB 2044   0.963   5.426 117.345
 2045SER     BB 2045   0.970   5.076 117.065
 2046PRO     BB 2046   0.647   5.058 117.167
 2047GLN     BB 2047   0.415   5.302 116.980
 2048PRO     BB 2048   0.209   5.412 117.212
 2049ASP     BB 2049   0.103   5.519 117.557
 2050PRO     BB 2050  -0.107   5.648 117.845
 2051VAL     BB 2051  -0.542   5.592 117.761
 2052ASP     BB 2052  -0.503   6.058 117.725
 2053THR     BB 2053  -0.373   6.332 117.497
 2054PRO     BB 2054  -0.690   6.476 117.551
 2055THR     BB 2055  -0.769   6.369 117.184
 2056SER     BB 2056  -0.740   6.429 116.832
 2057THR     BB 2057  -1.128   6.413 116.776
 2058LYS     BB 2058  -1.349   6.698 116.669
 2059GLN     BB 2059  -1.622   7.038 116.630
 2060ARG     BB 2060  -1.401   7.273 116.382
 2061PRO     BB 2061  -1.500   7.625 116.159
 2062LYS     BB 2062  -1.300   7.910 115.840
 2063THR     BB 2063  -0.962   7.763 115.540
 2064SER     BB 2064  -0.634   7.643 115.542
 2065LEU     BB 2065  -0.389   7.982 115.762
 2066ARG     BB 2066  -0.078   7.937 115.976
 2067LYS     BB 2067   0.276   8.214 115.765
 2068VAL     BB 2068   0.621   8.157 116.007
 2069ASP     BB 2069   0.590   7.854 115.771
 2070VAL     BB 2070   0.930   7.730 115.560
 2071LYS     BB 2071   0.723   8.044 115.313
 2072GLU     BB 2072   0.405   8.186 115.176
 2073GLU     BB 2073   0.445   8.104 114.758
 2074LEU     BB 2074   0.638   8.313 114.497
 2075LEU     BB 2075   0.829   8.581 114.611
 2076ALA     BB 2076   1.083   8.747 114.491
 2077VAL     BB 2077   1.162   9.082 114.497
 2078ARG     BB 2078   0.820   9.165 114.449
 2079LYS     BB 2079   0.572   9.467 114.703
 2080LEU     BB 2080   0.539   9.778 114.968
 2081THR     BB 2081   0.381   9.758 115.338
 2082GLN     BB 2082   0.669  10.131 115.437
 2083THR     BB 2083   1.004  10.190 115.347
 2084SER     BB 2084   1.214  10.062 115.094
 2085GLY     BB 2085   1.138   9.773 114.882
 2086GLU     BB 2086   1.155   9.507 115.210
 2087THR     BB 2087   1.104   9.642 115.580
 2088THR     BB 2088   0.918   9.800 115.834
 2089HIS     BB 2089   0.910  10.195 115.928
 2090THR     BB 2090   0.950  10.538 115.899
 2091PRO     BB 2091   0.638  10.783 115.841
 2092LYS     BB 2092   0.801  11.083 115.877
 2093PRO     BB 2093   1.283  11.007 116.006
 2094ALA     BB 2094   1.419  11.327 116.209
 2095VAL     BB 2095   1.349  11.754 116.296
 2096GLY     BB 2096   1.626  11.849 116.508
 2097GLU     BB 2097   1.372  11.946 116.841
 2098GLU     BB 2098   1.372  11.667 117.187
 2099LYS     BB 2099   1.345  11.681 117.506
 2100SER     BB 2100   1.682  11.823 117.709
 2101ILE     BB 2101   1.752  12.178 117.902
 2102LYS     BB 2102   1.754  12.210 118.289
 2103ALA     BB 2103   2.166  12.381 118.211
 2104PHE     BB 2104   2.297  12.651 118.104
 2105LYS     BB 2105   2.500  12.728 118.383
 2106GLU     BB 2106   2.432  12.703 118.818
 2107THR     BB 2107   2.540  12.832 119.209
 2108PRO     BB 2108   2.608  13.253 119.199
 2109LYS     BB 2109   2.927  13.446 119.104
 2110GLN     BB 2110   3.294  13.451 119.325
 2111LYS     BB 2111   3.502  13.222 119.146
 2112LEU     BB 2112   3.580  12.910 118.994
 2113ASP     BB 2113   3.468  12.612 119.319
 2114PRO     BB 2114   3.224  12.464 119.432
 2115ALA     BB 2115   3.289  12.373 119.761
 2116ALA     BB 2116   3.302  12.648 119.934
 2117SER     BB 2117   3.037  12.514 120.200
 2118LEU     BB 2118   2.981  12.661 120.621
 2119THR     BB 2119   3.154  12.861 120.418
 2120GLY     BB 2120   3.549  12.938 120.343
 2121SER     BB 2121   3.745  12.971 120.083
 2122LYS     BB 2122   3.793  12.833 119.731
 2123ARG     BB 2123   4.060  12.703 119.532
 2124ARG     BB 2124   4.379  12.538 119.666
 2125PRO     BB 2125   4.634  12.693 119.822
 2126ARG     BB 2126   4.944  12.932 119.786
 2127THR     BB 2127   5.281  12.881 119.623
 2128PRO     BB 2128   5.544  13.139 119.417
 2129LYS     BB 2129   5.819  13.362 119.303
 2130GLU     BB 2130   6.162  13.497 119.278
 2131LYS     BB 2131   6.111  13.855 119.303
 2132ALA     BB 2132   5.994  14.014 119.683
 2133GLN     BB 2133   5.895  14.429 119.736
 2134ALA     BB 2134   5.495  14.447 119.885
 2135LEU     BB 2135   5.025  14.471 119.863
 2136GLU     BB 2136   4.828  14.594 119.562
 2137ASP     BB 2137   4.625  14.923 119.589
 2138LEU     BB 2138   4.465  15.095 119.360
 2139ALA     BB 2139   4.237  15.325 119.126
 2140GLY     BB 2140   4.225  15.222 118.688
 2141PHE     BB 2141   3.982  14.895 118.458
 2142LYS     BB 2142   3.774  14.805 118.724
 2143GLU     BB 2143   3.892  14.621 119.007
 2144LEU     BB 2144   3.632  14.585 119.295
 2145PHE     BB 2145   3.230  14.472 119.227
 2146GLN     BB 2146   2.985  14.553 119.377
 2147THR     BB 2147   2.844  14.839 119.671
 2148PRO     BB 2148   2.922  14.968 120.061
 2149GLY     BB 2149   3.078  14.619 120.170
 2150HIS     BB 2150   3.295  14.286 120.387
 2151THR     BB 2151   3.599  14.120 120.440
 2152GLU     BB 2152   3.740  13.861 120.362
 2153GLU     BB 2153   3.523  13.619 120.675
 2154SER     BB 2154   3.195  13.767 120.821
 2155THR     BB 2155   3.008  13.615 120.990
 2156THR     BB 2156   2.736  13.654 121.257
 2157ASP     BB 2157   2.417  13.553 121.287
 2158GLU     BB 2158   2.374  13.632 120.930
 2159LYS     BB 2159   2.001  13.420 120.823
 2160THR     BB 2160   2.137  13.046 120.933
 2161ILE     BB 2161  19.879  21.187  98.541
 2162PRO     BB 2162  19.984  20.991  98.814
 2163CYS     BB 2163  19.868  21.162  99.135
 2164LYS     BB 2164  20.053  21.424  99.468
 2165SER     BB 2165  20.389  21.705  99.375
 2166PRO     BB 2166  20.134  21.928  99.389
 2167GLN     BB 2167  20.043  22.032  99.748
 2168PRO     BB 2168  19.715  22.052  99.747
 2169ASP     BB 2169  19.364  21.959  99.647
 2170PRO     BB 2170  18.985  21.953  99.626
 2171VAL     BB 2171  18.813  22.344  99.755
 2172ASP     BB 2172  18.689  22.069 100.114
 2173THR     BB 2173  18.828  21.894 100.421
 2174PRO     BB 2174  18.550  22.039 100.583
 2175THR     BB 2175  18.809  22.280 100.748
 2176SER     BB 2176  19.058  22.341 100.998
 2177THR     BB 2177  18.879  22.665 101.127
 2178LYS     BB 2178  18.722  22.712 101.465
 2179GLN     BB 2179  18.465  22.746 101.819
 2180ARG     BB 2180  18.685  22.528 102.083
 2181PRO     BB 2181  18.658  22.484 102.507
 2182LYS     BB 2182  18.899  22.279 102.858
 2183THR     BB 2183  19.367  22.202 102.837
 2184SER     BB 2184  19.601  22.017 102.656
 2185LEU     BB 2185  19.460  21.569 102.707
 2186ARG     BB 2186  19.502  21.286 102.458
 2187LYS     BB 2187  19.759  20.932 102.695
 2188VAL     BB 2188  19.805  20.619 102.410
 2189ASP     BB 2189  20.071  20.888 102.336
 2190VAL     BB 2190  20.468  20.767 102.277
 2191LYS     BB 2191  20.408  20.834 102.719
 2192GLU     BB 2192  20.270  21.044 102.995
 2193GLU     BB 2193  20.626  21.197 103.177
 2194LEU     BB 2194  20.850  21.021 103.437
 2195LEU     BB 2195  20.778  20.688 103.515
 2196ALA     BB 2196  20.951  20.442 103.641
 2197VAL     BB 2197  20.868  20.195 103.866
 2198ARG     BB 2198  20.673  20.427 104.052
 2199LYS     BB 2199  20.233  20.365 104.191
 2200LEU     BB 2200  19.907  20.130 104.272
 2201THR     BB 2201  19.554  20.139 104.076
 2202GLN     BB 2202  19.512  19.680 104.214
 2203THR     BB 2203  19.750  19.421 104.221
 2204SER     BB 2204  20.103  19.415 104.220
 2205GLY     BB 2205  20.320  19.703 104.154
 2206GLU     BB 2206  20.191  19.729 103.753
 2207THR     BB 2207  19.844  19.570 103.643
 2208THR     BB 2208  19.493  19.541 103.658
 2209HIS     BB 2209  19.274  19.297 103.898
 2210THR     BB 2210  19.191  19.087 104.160
 2211PRO     BB 2211  18.960  19.209 104.465
 2212LYS     BB 2212  18.917  18.906 104.621
 2213PRO     BB 2213  19.133  18.538 104.353
 2214ALA     BB 2214  18.947  18.190 104.431
 2215VAL     BB 2215  18.684  17.978 104.716
 2216GLY     BB 2216  18.657  17.643 104.582
 2217GLU     BB 2217  18.232  17.673 104.523
 2218GLU     BB 2218  18.086  17.712 104.105
 2219LYS     BB 2219  17.834  17.620 103.930
 2220SER     BB 2220  17.831  17.216 103.819
 2221ILE     BB 2221  17.600  16.902 103.947
 2222LYS     BB 2222  17.310  16.755 103.737
 2223ALA     BB 2223  17.542  16.371 103.797
 2224PHE     BB 2224  17.596  16.157 104.027
 2225LYS     BB 2225  17.483  15.867 103.859
 2226GLU     BB 2226  17.139  15.789 103.596
 2227THR     BB 2227  16.872  15.505 103.425
 2228PRO     BB 2228  16.762  15.224 103.726
 2229LYS     BB 2229  16.945  14.905 103.840
 2230GLN     BB 2230  16.997  14.548 103.608
 2231LYS     BB 2231  17.333  14.576 103.488
 2232LEU     BB 2232  17.604  14.739 103.326
 2233ASP     BB 2233  17.414  14.881 102.938
 2234PRO     BB 2234  17.245  15.112 102.827
 2235ALA     BB 2235  17.080  15.003 102.541
 2236ALA     BB 2236  16.860  14.784 102.637
 2237SER     BB 2237  16.563  14.973 102.450
 2238LEU     BB 2238  16.171  14.794 102.320
 2239THR     BB 2239  16.344  14.619 102.544
 2240GLY     BB 2240  16.600  14.299 102.538
 2241SER     BB 2241  16.890  14.217 102.666
 2242LYS     BB 2242  17.224  14.373 102.763
 2243ARG     BB 2243  17.571  14.307 102.713
 2244ARG     BB 2244  17.722  14.110 102.421
 2245PRO     BB 2245  17.700  13.778 102.371
 2246ARG     BB 2246  17.818  13.420 102.486
 2247THR     BB 2247  18.151  13.246 102.453
 2248PRO     BB 2248  18.357  12.970 102.698
 2249LYS     BB 2249  18.517  12.675 102.858
 2250GLU     BB 2250  18.685  12.346 102.878
 2251LYS     BB 2251  18.504  12.179 103.144
 2252ALA     BB 2252  18.102  12.054 103.065
 2253GLN     BB 2253  17.852  11.883 103.370
 2254ALA     BB 2254  17.504  12.130 103.403
 2255LEU     BB 2255  17.237  12.482 103.564
 2256GLU     BB 2256  17.294  12.664 103.893
 2257ASP     BB 2257  17.035  12.629 104.177
 2258LEU     BB 2258  17.043  12.733 104.489
 2259ALA     BB 2259  16.994  12.857 104.866
 2260GLY     BB 2260  17.342  13.068 105.058
 2261PHE     BB 2261  17.488  13.511 105.021
 2262LYS     BB 2262  17.208  13.631 104.850
 2263GLU     BB 2263  17.140  13.549 104.508
 2264LEU     BB 2264  16.794  13.673 104.379
 2265PHE     BB 2265  16.651  14.065 104.446
 2266GLN     BB 2266  16.370  14.158 104.484
 2267THR     BB 2267  15.969  14.010 104.558
 2268PRO     BB 2268  15.684  13.749 104.396
 2269GLY     BB 2269  15.826  13.787 104.027
 2270HIS     BB 2270  15.919  13.733 103.587
 2271THR     BB 2271  16.120  13.575 103.347
 2272GLU     BB 2272  16.355  13.637 103.162
 2273GLU     BB 2273  16.092  13.833 102.851
 2274SER     BB 2274  15.741  13.953 102.964
 2275THR     BB 2275  15.566  14.123 102.800
 2276THR     BB 2276  15.200  14.222 102.742
 2277ASP     BB 2277  15.030  14.511 102.737
 2278GLU     BB 2278  15.234  14.619 103.025
 2279LYS     BB 2279  15.172  15.056 103.034
 2280THR     BB 2280  15.312  15.123 102.651
 2281ILE     BB 2281   6.346   5.308  88.710
 2282PRO     BB 2282   6.322   4.958  88.693
 2283CYS     BB 2283   6.041   4.846  88.925
 2284LYS     BB 2284   6.000   4.660  89.347
 2285SER     BB 2285   6.301   4.753  89.666
 2286PRO     BB 2286   6.048   4.955  89.768
 2287GLN     BB 2287   5.777   4.770  89.969
 2288PRO     BB 2288   5.495   4.904  89.868
 2289ASP     BB 2289   5.257   5.063  89.624
 2290PRO     BB 2290   4.943   5.217  89.476
 2291VAL     BB 2291   4.684   5.389  89.796
 2292ASP     BB 2292   4.430   5.017  89.665
 2293THR     BB 2293   4.416   4.638  89.691
 2294PRO     BB 2294   4.079   4.694  89.780
 2295THR     BB 2295   4.189   4.598  90.142
 2296SER     BB 2296   4.269   4.346  90.383
 2297THR     BB 2297   4.011   4.486  90.644
 2298LYS     BB 2298   3.701   4.311  90.765
 2299GLN     BB 2299   3.299   4.155  90.845
 2300ARG     BB 2300   3.381   3.757  90.847
 2301PRO     BB 2301   3.149   3.419  90.972
 2302LYS     BB 2302   3.204   2.953  91.028
 2303THR     BB 2303   3.625   2.753  91.121
 2304SER     BB 2304   3.939   2.707  90.975
 2305LEU     BB 2305   3.846   2.485  90.569
 2306ARG     BB 2306   4.042   2.510  90.244
 2307LYS     BB 2307   4.185   2.047  90.134
 2308VAL     BB 2308   4.406   2.082  89.771
 2309ASP     BB 2309   4.637   2.181  90.063
 2310VAL     BB 2310   5.022   2.014  90.079
 2311LYS     BB 2311   4.740   1.734  90.292
 2312GLU     BB 2312   4.458   1.685  90.532
 2313GLU     BB 2313   4.652   1.494  90.861
 2314LEU     BB 2314   4.734   1.118  90.898
 2315LEU     BB 2315   4.674   0.911  90.624
 2316ALA     BB 2316   4.788   0.620  90.530
 2317VAL     BB 2317   4.634   0.349  90.383
 2318ARG     BB 2318   4.346   0.403  90.583
 2319LYS     BB 2319   3.906   0.429  90.431
 2320LEU     BB 2320   3.615   0.366  90.149
 2321THR     BB 2321   3.411   0.653  89.952
 2322GLN     BB 2322   3.360   0.321  89.607
 2323THR     BB 2323   3.592   0.091  89.476
 2324SER     BB 2324   3.895  -0.044  89.596
 2325GLY     BB 2325   4.079   0.077  89.890
 2326GLU     BB 2326   4.168   0.445  89.703
 2327THR     BB 2327   3.945   0.575  89.401
 2328THR     BB 2328   3.640   0.680  89.258
 2329HIS     BB 2329   3.362   0.451  89.071
 2330THR     BB 2330   3.184   0.171  88.971
 2331PRO     BB 2331   2.818   0.089  89.114
 2332LYS     BB 2332   2.740  -0.174  88.908
 2333PRO     BB 2333   3.104  -0.243  88.566
 2334ALA     BB 2334   2.947  -0.417  88.238
 2335VAL     BB 2335   2.605  -0.647  88.081
 2336GLY     BB 2336   2.689  -0.711  87.735
 2337GLU     BB 2337   2.352  -0.490  87.585
 2338GLU     BB 2338   2.432  -0.096  87.397
 2339LYS     BB 2339   2.316   0.084  87.158
 2340SER     BB 2340   2.418  -0.042  86.772
 2341ILE     BB 2341   2.193  -0.219  86.478
 2342LYS     BB 2342   2.069  -0.027  86.165
 2343ALA     BB 2343   2.284  -0.362  85.949
 2344PHE     BB 2344   2.240  -0.670  85.881
 2345LYS     BB 2345   2.263  -0.652  85.529
 2346GLU     BB 2346   2.110  -0.363  85.233
 2347THR     BB 2347   2.001  -0.282  84.830
 2348PRO     BB 2348   1.790  -0.618  84.676
 2349LYS     BB 2349   1.928  -0.941  84.519
 2350GLN     BB 2350   2.132  -0.972  84.143
 2351LYS     BB 2351   2.476  -0.992  84.238
 2352LEU     BB 2352   2.770  -0.884  84.406
 2353ASP     BB 2353   2.786  -0.441  84.301
 2354PRO     BB 2354   2.670  -0.172  84.390
 2355ALA     BB 2355   2.684   0.051  84.124
 2356ALA     BB 2356   2.474  -0.055  83.900
 2357SER     BB 2357   2.292   0.298  83.877
 2358LEU     BB 2358   2.043   0.451  83.534
 2359THR     BB 2359   2.100   0.123  83.539
 2360GLY     BB 2360   2.361  -0.137  83.359
 2361SER     BB 2361   2.554  -0.386  83.445
 2362LYS     BB 2362   2.772  -0.503  83.735
 2363ARG     BB 2363   3.103  -0.630  83.783
 2364ARG     BB 2364   3.402  -0.567  83.552
 2365PRO     BB 2365   3.448  -0.695  83.245
 2366ARG     BB 2366   3.535  -1.015  83.032
 2367THR     BB 2367   3.857  -1.207  82.991
 2368PRO     BB 2368   3.944  -1.616  82.931
 2369LYS     BB 2369   4.036  -1.953  82.804
 2370GLU     BB 2370   4.209  -2.204  82.595
 2371LYS     BB 2371   3.941  -2.428  82.498
 2372ALA     BB 2372   3.652  -2.282  82.217
 2373GLN     BB 2373   3.305  -2.511  82.107
 2374ALA     BB 2374   2.961  -2.277  82.205
 2375LEU     BB 2375   2.609  -2.114  82.472
 2376GLU     BB 2376   2.471  -2.291  82.778
 2377ASP     BB 2377   2.109  -2.429  82.771
 2378LEU     BB 2378   1.947  -2.616  82.988
 2379ALA     BB 2379   1.701  -2.820  83.227
 2380GLY     BB 2380   1.877  -2.986  83.607
 2381PHE     BB 2381   1.967  -2.780  84.017
 2382LYS     BB 2382   1.799  -2.481  83.949
 2383GLU     BB 2383   1.922  -2.238  83.718
 2384LEU     BB 2384   1.676  -1.945  83.646
 2385PHE     BB 2385   1.473  -1.737  83.952
 2386GLN     BB 2386   1.202  -1.611  83.945
 2387THR     BB 2387   0.839  -1.595  83.708
 2388PRO     BB 2388   0.708  -1.502  83.321
 2389GLY     BB 2389   1.011  -1.253  83.254
 2390HIS     BB 2390   1.319  -0.980  83.064
 2391THR     BB 2391   1.630  -0.955  82.905
 2392GLU     BB 2392   1.917  -0.870  82.966
 2393GLU     BB 2393   1.824  -0.431  82.912
 2394SER     BB 2394   1.452  -0.322  82.934
 2395THR     BB 2395   1.365  -0.042  82.948
 2396THR     BB 2396   1.068   0.191  82.877
 2397ASP     BB 2397   0.891   0.411  83.058
 2398GLU     BB 2398   0.908   0.172  83.338
 2399LYS     BB 2399   0.798   0.418  83.688
 2400THR     BB 2400   1.102   0.693  83.639
 2401ILE     BB 2401  13.756   3.472  86.840
 2402PRO     BB 2402  14.047   3.512  86.648
 2403CYS     BB 2403  13.986   3.789  86.392
 2404LYS     BB 2404  13.886   3.823  85.942
 2405SER     BB 2405  13.640   3.507  85.740
 2406PRO     BB 2406  13.403   3.747  85.776
 2407GLN     BB 2407  13.420   4.018  85.503
 2408PRO     BB 2408  13.356   4.298  85.662
 2409ASP     BB 2409  13.357   4.538  85.952
 2410PRO     BB 2410  13.303   4.850  86.161
 2411VAL     BB 2411  12.962   5.091  86.002
 2412ASP     BB 2412  13.325   5.364  85.888
 2413THR     BB 2413  13.615   5.393  85.643
 2414PRO     BB 2414  13.499   5.724  85.604
 2415THR     BB 2415  13.369   5.605  85.255
 2416SER     BB 2416  13.436   5.527  84.912
 2417THR     BB 2417  13.156   5.769  84.782
 2418LYS     BB 2418  13.209   6.082  84.580
 2419GLN     BB 2419  13.266   6.487  84.422
 2420ARG     BB 2420  13.591   6.422  84.186
 2421PRO     BB 2421  13.777   6.662  83.885
 2422LYS     BB 2422  14.124   6.625  83.566
 2423THR     BB 2423  14.253   6.210  83.374
 2424SER     BB 2424  14.393   5.904  83.466
 2425LEU     BB 2425  14.806   6.020  83.664
 2426ARG     BB 2426  14.987   5.835  83.942
 2427LYS     BB 2427  15.433   5.716  83.760
 2428VAL     BB 2428  15.630   5.506  84.074
 2429ASP     BB 2429  15.392   5.260  83.898
 2430VAL     BB 2430  15.539   4.883  83.788
 2431LYS     BB 2431  15.624   5.168  83.449
 2432GLU     BB 2432  15.507   5.444  83.226
 2433GLU     BB 2433  15.478   5.246  82.848
 2434LEU     BB 2434  15.765   5.178  82.597
 2435LEU     BB 2435  16.090   5.257  82.696
 2436ALA     BB 2436  16.386   5.158  82.602
 2437VAL     BB 2437  16.682   5.328  82.561
 2438ARG     BB 2438  16.505   5.607  82.429
 2439LYS     BB 2439  16.550   6.050  82.565
 2440LEU     BB 2440  16.751   6.354  82.755
 2441THR     BB 2441  16.624   6.553  83.082
 2442GLN     BB 2442  17.092   6.629  83.166
 2443THR     BB 2443  17.367   6.412  83.137
 2444SER     BB 2444  17.422   6.111  82.961
 2445GLY     BB 2445  17.162   5.911  82.796
 2446GLU     BB 2446  16.979   5.814  83.164
 2447THR     BB 2447  17.039   6.042  83.484
 2448THR     BB 2448  17.022   6.347  83.661
 2449HIS     BB 2449  17.302   6.641  83.675
 2450THR     BB 2450  17.577   6.834  83.591
 2451PRO     BB 2451  17.539   7.197  83.425
 2452LYS     BB 2452  17.868   7.294  83.437
 2453PRO     BB 2453  18.145   6.946  83.674
 2454ALA     BB 2454  18.469   7.121  83.836
 2455VAL     BB 2455  18.728   7.478  83.826
 2456GLY     BB 2456  18.988   7.409  84.068
 2457GLU     BB 2457  18.880   7.742  84.318
 2458GLU     BB 2458  18.676   7.652  84.702
 2459LYS     BB 2459  18.665   7.769  85.001
 2460SER     BB 2460  18.999   7.686  85.239
 2461ILE     BB 2461  19.303   7.929  85.372
 2462LYS     BB 2462  19.325   8.056  85.737
 2463ALA     BB 2463  19.734   7.863  85.715
 2464PHE     BB 2464  20.020   7.922  85.589
 2465LYS     BB 2465  20.214   7.911  85.884
 2466GLU     BB 2466  20.146   8.062  86.292
 2467THR     BB 2467  20.312   8.182  86.666
 2468PRO     BB 2468  20.662   8.412  86.591
 2469LYS     BB 2469  21.023   8.294  86.529
 2470GLN     BB 2470  21.279   8.104  86.816
 2471LYS     BB 2471  21.258   7.758  86.729
 2472LEU     BB 2472  21.089   7.454  86.657
 2473ASP     BB 2473  20.794   7.423  87.003
 2474PRO     BB 2474  20.517   7.525  87.089
 2475ALA     BB 2475  20.495   7.511  87.436
 2476ALA     BB 2476  20.701   7.733  87.553
 2477SER     BB 2477  20.419   7.901  87.779
 2478LEU     BB 2478  20.484   8.155  88.145
 2479THR     BB 2479  20.749   8.112  87.948
 2480GLY     BB 2480  21.078   7.869  87.942
 2481SER     BB 2481  21.240   7.684  87.726
 2482LYS     BB 2482  21.176   7.460  87.424
 2483ARG     BB 2483  21.268   7.134  87.312
 2484ARG     BB 2484  21.369   6.840  87.537
 2485PRO     BB 2485  21.656   6.810  87.710
 2486ARG     BB 2486  22.044   6.745  87.694
 2487THR     BB 2487  22.240   6.432  87.616
 2488PRO     BB 2488  22.610   6.365  87.424
 2489LYS     BB 2489  22.962   6.291  87.329
 2490GLU     BB 2490  23.297   6.137  87.350
 2491LYS     BB 2491  23.520   6.417  87.296
 2492ALA     BB 2492  23.551   6.710  87.607
 2493GLN     BB 2493  23.782   7.070  87.560
 2494ALA     BB 2494  23.517   7.400  87.618
 2495LEU     BB 2495  23.210   7.735  87.496
 2496GLU     BB 2496  23.165   7.870  87.143
 2497ASP     BB 2497  23.261   8.236  87.066
 2498LEU     BB 2498  23.276   8.399  86.780
 2499ALA     BB 2499  23.286   8.644  86.466
 2500GLY     BB 2500  23.207   8.462  86.062
 2501PHE     BB 2501  22.804   8.349  85.852
 2502LYS     BB 2502  22.593   8.507  86.082
 2503GLU     BB 2503  22.540   8.381  86.413
 2504LEU     BB 2504  22.332   8.617  86.643
 2505PHE     BB 2505  21.973   8.801  86.516
 2506GLN     BB 2506  21.861   9.067  86.595
 2507THR     BB 2507  21.968   9.437  86.795
 2508PRO     BB 2508  22.112   9.577  87.162
 2509GLY     BB 2509  21.968   9.267  87.363
 2510HIS     BB 2510  21.875   8.955  87.679
 2511THR     BB 2511  21.966   8.649  87.824
 2512GLU     BB 2512  21.877   8.357  87.826
 2513GLU     BB 2513  21.549   8.433  88.128
 2514SER     BB 2514  21.428   8.799  88.173
 2515THR     BB 2515  21.189   8.874  88.326
 2516THR     BB 2516  21.026   9.163  88.519
 2517ASP     BB 2517  20.733   9.325  88.501
 2518GLU     BB 2518  20.762   9.308  88.134
 2519LYS     BB 2519  20.352   9.395  87.995
 2520THR     BB 2520  20.176   9.082  88.199
 2521ILE     BB 2521   8.689  10.918  96.718
 2522PRO     BB 2522   8.934  11.125  96.863
 2523CYS     BB 2523   8.924  11.075  97.241
 2524LYS     BB 2524   8.757  11.297  97.611
 2525SER     BB 2525   8.383  11.542  97.578
 2526PRO     BB 2526   8.255  11.267  97.729
 2527GLN     BB 2527   8.312  11.262  98.110
 2528PRO     BB 2528   8.380  10.948  98.178
 2529ASP     BB 2529   8.520  10.604  98.117
 2530PRO     BB 2530   8.618  10.241  98.167
 2531VAL     BB 2531   8.358  10.047  98.474
 2532ASP     BB 2532   8.764  10.075  98.706
 2533THR     BB 2533   8.993  10.321  98.884
 2534PRO     BB 2534   8.993  10.078  99.140
 2535THR     BB 2535   8.766  10.328  99.336
 2536SER     BB 2536   8.733  10.622  99.538
 2537THR     BB 2537   8.535  10.432  99.818
 2538LYS     BB 2538   8.653  10.369 100.169
 2539GLN     BB 2539   8.815  10.217 100.548
 2540ARG     BB 2540   9.045  10.535 100.655
 2541PRO     BB 2541   9.241  10.634 101.022
 2542LYS     BB 2542   9.485  10.994 101.207
 2543THR     BB 2543   9.423  11.444 101.070
 2544SER     BB 2544   9.464  11.647 100.788
 2545LEU     BB 2545   9.922  11.603 100.680
 2546ARG     BB 2546  10.078  11.623 100.333
 2547LYS     BB 2547  10.411  11.991 100.354
 2548VAL     BB 2548  10.580  12.010  99.963
 2549ASP     BB 2549  10.242  12.195  99.957
 2550VAL     BB 2550  10.226  12.575  99.780
 2551LYS     BB 2551  10.337  12.629 100.214
 2552GLU     BB 2552  10.282  12.538 100.572
 2553GLU     BB 2553  10.114  12.899 100.730
 2554LEU     BB 2554  10.305  13.212 100.849
 2555LEU     BB 2555  10.650  13.223 100.798
 2556ALA     BB 2556  10.870  13.463 100.779
 2557VAL     BB 2557  11.193  13.488 100.895
 2558ARG     BB 2558  11.101  13.315 101.191
 2559LYS     BB 2559  11.322  12.948 101.374
 2560LEU     BB 2560  11.647  12.701 101.412
 2561THR     BB 2561  11.663  12.312 101.306
 2562GLN     BB 2562  12.135  12.389 101.252
 2563THR     BB 2563  12.307  12.659 101.109
 2564SER     BB 2564  12.220  12.994 101.039
 2565GLY     BB 2565  11.880  13.132 101.056
 2566GLU     BB 2566  11.750  12.895 100.732
 2567THR     BB 2567  11.945  12.564 100.634
 2568THR     BB 2568  12.069  12.240 100.702
 2569HIS     BB 2569  12.430  12.141 100.858
 2570THR     BB 2570  12.733  12.170 101.024
 2571PRO     BB 2571  12.792  12.015 101.389
 2572LYS     BB 2572  13.130  12.069 101.414
 2573PRO     BB 2573  13.310  12.262 100.984
 2574ALA     BB 2574  13.699  12.166 100.948
 2575VAL     BB 2575  14.059  12.032 101.166
 2576GLY     BB 2576  14.320  12.026 100.916
 2577GLU     BB 2577  14.383  11.603 100.955
 2578GLU     BB 2578  14.240  11.343 100.624
 2579LYS     BB 2579  14.328  11.072 100.477
 2580SER     BB 2580  14.652  11.107 100.215
 2581ILE     BB 2581  15.040  10.977 100.246
 2582LYS     BB 2582  15.175  10.670 100.052
 2583ALA     BB 2583  15.479  10.971  99.907
 2584PHE     BB 2584  15.738  11.121 100.016
 2585LYS     BB 2585  15.970  11.018  99.769
 2586GLU     BB 2586  16.038  10.633  99.567
 2587THR     BB 2587  16.304  10.382  99.349
 2588PRO     BB 2588  16.691  10.408  99.525
 2589LYS     BB 2589  16.969  10.666  99.463
 2590GLN     BB 2590  17.194  10.713  99.101
 2591LYS     BB 2591  17.039  10.993  98.942
 2592LEU     BB 2592  16.764  11.177  98.813
 2593ASP     BB 2593  16.549  10.866  98.558
 2594PRO     BB 2594  16.348  10.637  98.584
 2595ALA     BB 2595  16.389  10.420  98.316
 2596ALA     BB 2596  16.677  10.276  98.355
 2597SER     BB 2597  16.520   9.911  98.319
 2598LEU     BB 2598  16.738   9.535  98.203
 2599THR     BB 2599  16.928   9.790  98.300
 2600GLY     BB 2600  17.146  10.085  98.117
 2601SER     BB 2601  17.189  10.408  98.145
 2602LYS     BB 2602  16.994  10.724  98.232
 2603ARG     BB 2603  16.945  11.051  98.095
 2604ARG     BB 2604  16.979  11.146  97.726
 2605PRO     BB 2605  17.266  11.168  97.551
 2606ARG     BB 2606  17.596  11.372  97.486
 2607THR     BB 2607  17.654  11.708  97.324
 2608PRO     BB 2608  17.933  12.017  97.392
 2609LYS     BB 2609  18.213  12.262  97.386
 2610GLU     BB 2610  18.471  12.482  97.239
 2611LYS     BB 2611  18.762  12.413  97.444
 2612ALA     BB 2612  18.952  12.032  97.397
 2613GLN     BB 2613  19.280  11.908  97.648
 2614ALA     BB 2614  19.161  11.547  97.843
 2615LEU     BB 2615  18.971  11.279  98.180
 2616GLU     BB 2616  18.908  11.392  98.537
 2617ASP     BB 2617  19.108  11.231  98.826
 2618LEU     BB 2618  19.123  11.307  99.146
 2619ALA     BB 2619  19.157  11.343  99.542
 2620GLY     BB 2620  18.943  11.689  99.734
 2621PHE     BB 2621  18.493  11.742  99.853
 2622LYS     BB 2622  18.399  11.410  99.801
 2623GLU     BB 2623  18.370  11.266  99.475
 2624LEU     BB 2624  18.305  10.882  99.474
 2625PHE     BB 2625  18.014  10.699  99.721
 2626GLN     BB 2626  18.018  10.427  99.844
 2627THR     BB 2627  18.283  10.093  99.926
 2628PRO     BB 2628  18.535   9.823  99.729
 2629GLY     BB 2629  18.334   9.849  99.387
 2630HIS     BB 2630  18.203   9.825  98.954
 2631THR     BB 2631  18.208   9.976  98.638
 2632GLU     BB 2632  18.025  10.137  98.453
 2633GLU     BB 2633  17.809   9.769  98.304
 2634SER     BB 2634  17.833   9.447  98.520
 2635THR     BB 2635  17.669   9.208  98.475
 2636THR     BB 2636  17.657   8.829  98.532
 2637ASP     BB 2637  17.440   8.617  98.676
 2638GLU     BB 2638  17.390   8.871  98.939
 2639LYS     BB 2639  17.017   8.742  99.136
 2640THR     BB 2640  16.785   8.757  98.794
 2641ILE     BB 2641   9.887   2.286  89.212
 2642PRO     BB 2642   9.917   2.636  89.210
 2643CYS     BB 2643   9.632   2.781  89.419
 2644LYS     BB 2644   9.223   2.983  89.345
 2645SER     BB 2645   8.976   2.871  88.988
 2646PRO     BB 2646   8.809   2.698  89.226
 2647GLN     BB 2647   8.561   2.914  89.426
 2648PRO     BB 2648   8.588   2.805  89.735
 2649ASP     BB 2649   8.763   2.661  90.036
 2650PRO     BB 2650   8.828   2.533  90.387
 2651VAL     BB 2651   8.448   2.397  90.579
 2652ASP     BB 2652   8.538   2.787  90.823
 2653THR     BB 2653   8.528   3.167  90.799
 2654PRO     BB 2654   8.362   3.145  91.110
 2655THR     BB 2655   8.040   3.241  90.911
 2656SER     BB 2656   7.837   3.492  90.756
 2657THR     BB 2657   7.517   3.386  90.957
 2658LYS     BB 2658   7.338   3.593  91.215
 2659GLN     BB 2659   7.177   3.789  91.572
 2660ARG     BB 2660   7.214   4.177  91.458
 2661PRO     BB 2661   7.057   4.539  91.625
 2662LYS     BB 2662   7.039   4.999  91.519
 2663THR     BB 2663   7.054   5.161  91.072
 2664SER     BB 2664   7.270   5.173  90.798
 2665LEU     BB 2665   7.656   5.390  90.963
 2666ARG     BB 2666   8.015   5.336  90.850
 2667LYS     BB 2667   8.178   5.780  90.698
 2668VAL     BB 2668   8.580   5.713  90.571
 2669ASP     BB 2669   8.344   5.601  90.287
 2670VAL     BB 2670   8.424   5.731  89.897
 2671LYS     BB 2671   8.167   6.043  90.096
 2672GLU     BB 2672   7.872   6.126  90.310
 2673GLU     BB 2673   7.606   6.308  90.029
 2674LEU     BB 2674   7.608   6.675  89.909
 2675LEU     BB 2675   7.871   6.879  90.013
 2676ALA     BB 2676   8.004   7.154  89.899
 2677VAL     BB 2677   8.126   7.434  90.059
 2678ARG     BB 2678   7.863   7.414  90.297
 2679LYS     BB 2679   7.909   7.426  90.760
 2680LEU     BB 2680   8.120   7.507  91.102
 2681THR     BB 2681   8.250   7.236  91.370
 2682GLN     BB 2682   8.592   7.560  91.471
 2683THR     BB 2683   8.783   7.763  91.257
 2684SER     BB 2684   8.743   7.872  90.923
 2685GLY     BB 2685   8.493   7.743  90.687
 2686GLU     BB 2686   8.676   7.363  90.677
 2687THR     BB 2687   8.912   7.245  90.973
 2688THR     BB 2688   8.977   7.165  91.311
 2689HIS     BB 2689   9.106   7.414  91.604
 2690THR     BB 2690   9.178   7.707  91.776
 2691PRO     BB 2691   8.960   7.827  92.090
 2692LYS     BB 2692   9.156   8.090  92.191
 2693PRO     BB 2693   9.575   8.114  91.912
 2694ALA     BB 2694   9.867   8.292  92.125
 2695VAL     BB 2695   9.953   8.548  92.473
 2696GLY     BB 2696  10.312   8.594  92.466
 2697GLU     BB 2697  10.370   8.402  92.846
 2698GLU     BB 2698  10.551   7.996  92.846
 2699LYS     BB 2699  10.747   7.821  93.029
 2700SER     BB 2700  11.152   7.925  93.009
 2701ILE     BB 2701  11.397   8.114  93.280
 2702LYS     BB 2702  11.663   7.925  93.489
 2703ALA     BB 2703  11.939   8.231  93.302
 2704PHE     BB 2704  12.011   8.540  93.334
 2705LYS     BB 2705  12.357   8.509  93.394
 2706GLU     BB 2706  12.595   8.227  93.636
 2707THR     BB 2707  12.958   8.145  93.841
 2708PRO     BB 2708  13.078   8.495  94.053
 2709LYS     BB 2709  13.278   8.798  93.928
 2710GLN     BB 2710  13.692   8.797  93.814
 2711LYS     BB 2711  13.679   8.787  93.457
 2712LEU     BB 2712  13.577   8.657  93.143
 2713ASP     BB 2713  13.660   8.212  93.190
 2714PRO     BB 2714  13.533   7.958  93.305
 2715ALA     BB 2715  13.784   7.726  93.372
 2716ALA     BB 2716  13.958   7.845  93.618
 2717SER     BB 2717  13.921   7.510  93.830
 2718LEU     BB 2718  14.191   7.372  94.163
 2719THR     BB 2719  14.215   7.693  94.079
 2720GLY     BB 2720  14.463   7.921  93.846
 2721SER     BB 2721  14.436   8.154  93.618
 2722LYS     BB 2722  14.210   8.258  93.329
 2723ARG     BB 2723  14.246   8.354  92.987
 2724ARG     BB 2724  14.535   8.256  92.755
 2725PRO     BB 2725  14.851   8.370  92.771
 2726ARG     BB 2726  15.094   8.673  92.708
 2727THR     BB 2727  15.217   8.832  92.389
 2728PRO     BB 2728  15.316   9.229  92.284
 2729LYS     BB 2729  15.478   9.552  92.195
 2730GLU     BB 2730  15.733   9.779  92.054
 2731LYS     BB 2731  15.778  10.024  92.318
 2732ALA     BB 2732  15.977   9.898  92.675
 2733GLN     BB 2733  16.017  10.156  93.017
 2734ALA     BB 2734  15.832   9.958  93.348
 2735LEU     BB 2735  15.484   9.838  93.641
 2736GLU     BB 2736  15.164  10.037  93.689
 2737ASP     BB 2737  15.096  10.209  94.029
 2738LEU     BB 2738  14.858  10.417  94.120
 2739ALA     BB 2739  14.579  10.650  94.286
 2740GLY     BB 2740  14.259  10.810  94.013
 2741PHE     BB 2741  13.870  10.608  93.849
 2742LYS     BB 2742  13.882  10.325  94.053
 2743GLU     BB 2743  14.123  10.065  94.008
 2744LEU     BB 2744  14.122   9.794  94.288
 2745PHE     BB 2745  13.766   9.616  94.432
 2746GLN     BB 2746  13.705   9.516  94.707
 2747THR     BB 2747  13.852   9.528  95.115
 2748PRO     BB 2748  14.194   9.436  95.339
 2749GLY     BB 2749  14.315   9.158  95.082
 2750HIS     BB 2750  14.556   8.851  94.852
 2751THR     BB 2751  14.780   8.792  94.589
 2752GLU     BB 2752  14.782   8.681  94.304
 2753GLU     BB 2753  14.791   8.251  94.444
 2754SER     BB 2754  14.680   8.179  94.809
 2755THR     BB 2755  14.631   7.909  94.915
 2756THR     BB 2756  14.621   7.703  95.238
 2757ASP     BB 2757  14.393   7.507  95.387
 2758GLU     BB 2758  14.137   7.752  95.285
 2759LYS     BB 2759  13.759   7.528  95.332
 2760THR     BB 2760  13.862   7.224  95.072
 2761ILE     BB 2761  12.572   3.444  99.908
 2762PRO     BB 2762  12.525   3.442  99.559
 2763CYS     BB 2763  12.845   3.572  99.396
 2764LYS     BB 2764  12.994   3.966  99.205
 2765SER     BB 2765  12.844   4.361  99.353
 2766PRO     BB 2766  13.148   4.358  99.503
 2767GLN     BB 2767  13.434   4.467  99.269
 2768PRO     BB 2768  13.683   4.268  99.347
 2769ASP     BB 2769  13.847   3.949  99.458
 2770PRO     BB 2770  14.112   3.693  99.550
 2771VAL     BB 2771  14.493   3.895  99.668
 2772ASP     BB 2772  14.614   3.710  99.255
 2773THR     BB 2773  14.568   3.754  98.879
 2774PRO     BB 2774  14.920   3.720  98.871
 2775THR     BB 2775  14.926   4.103  98.797
 2776SER     BB 2776  14.890   4.373  98.565
 2777THR     BB 2777  15.242   4.522  98.652
 2778LYS     BB 2778  15.538   4.541  98.421
 2779GLN     BB 2779  15.908   4.490  98.191
 2780ARG     BB 2780  15.762   4.546  97.816
 2781PRO     BB 2781  15.958   4.607  97.440
 2782LYS     BB 2782  15.843   4.708  96.993
 2783THR     BB 2783  15.451   4.951  96.877
 2784SER     BB 2784  15.103   4.924  96.892
 2785LEU     BB 2785  15.009   4.525  96.656
 2786ARG     BB 2786  14.721   4.285  96.719
 2787LYS     BB 2787  14.468   4.260  96.292
 2788VAL     BB 2788  14.146   3.992  96.370
 2789ASP     BB 2789  14.051   4.338  96.510
 2790VAL     BB 2790  13.672   4.494  96.420
 2791LYS     BB 2791  13.955   4.617  96.091
 2792GLU     BB 2792  14.289   4.749  95.988
 2793GLU     BB 2793  14.189   5.137  95.838
 2794LEU     BB 2794  14.058   5.224  95.485
 2795LEU     BB 2795  13.982   4.960  95.270
 2796ALA     BB 2796  13.792   4.928  95.007
 2797VAL     BB 2797  13.835   4.756  94.711
 2798ARG     BB 2798  14.179   4.843  94.709
 2799LYS     BB 2799  14.536   4.550  94.650
 2800LEU     BB 2800  14.696   4.191  94.533
 2801THR     BB 2801  14.868   3.918  94.776
 2802GLN     BB 2802  14.735   3.598  94.441
 2803THR     BB 2803  14.436   3.569  94.259
 2804SER     BB 2804  14.173   3.793  94.185
 2805GLY     BB 2805  14.127   4.123  94.338
 2806GLU     BB 2806  14.047   3.954  94.716
 2807THR     BB 2807  14.172   3.587  94.802
 2808THR     BB 2808  14.422   3.342  94.847
 2809HIS     BB 2809  14.573   3.088  94.569
 2810THR     BB 2810  14.652   2.951  94.260
 2811PRO     BB 2811  15.023   2.967  94.110
 2812LYS     BB 2812  14.977   2.764  93.837
 2813PRO     BB 2813  14.511   2.571  93.839
 2814ALA     BB 2814  14.512   2.221  93.639
 2815VAL     BB 2815  14.731   1.973  93.348
 2816GLY     BB 2816  14.523   1.681  93.302
 2817GLU     BB 2817  14.821   1.412  93.454
 2818GLU     BB 2818  14.754   1.237  93.857
 2819LYS     BB 2819  14.810   0.962  94.011
 2820SER     BB 2820  14.561   0.642  93.907
 2821ILE     BB 2821  14.635   0.301  93.691
 2822LYS     BB 2822  14.676  -0.047  93.856
 2823ALA     BB 2823  14.343  -0.155  93.568
 2824PHE     BB 2824  14.305  -0.214  93.258
 2825LYS     BB 2825  14.165  -0.538  93.280
 2826GLU     BB 2826  14.256  -0.886  93.534
 2827THR     BB 2827  14.232  -1.307  93.593
 2828PRO     BB 2828  14.313  -1.501  93.223
 2829LYS     BB 2829  14.074  -1.581  92.933
 2830GLN     BB 2830  13.750  -1.862  92.943
 2831LYS     BB 2831  13.462  -1.656  92.989
 2832LEU     BB 2832  13.269  -1.405  93.150
 2833ASP     BB 2833  13.298  -1.527  93.588
 2834PRO     BB 2834  13.484  -1.500  93.830
 2835ALA     BB 2835  13.419  -1.760  94.052
 2836ALA     BB 2836  13.516  -2.034  93.908
 2837SER     BB 2837  13.740  -2.140  94.220
 2838LEU     BB 2838  13.878  -2.556  94.322
 2839THR     BB 2839  13.769  -2.511  94.011
 2840GLY     BB 2840  13.419  -2.575  93.807
 2841SER     BB 2841  13.227  -2.413  93.598
 2842LYS     BB 2842  13.104  -2.059  93.525
 2843ARG     BB 2843  12.793  -1.894  93.464
 2844ARG     BB 2844  12.449  -2.013  93.583
 2845PRO     BB 2845  12.278  -2.278  93.466
 2846ARG     BB 2846  12.067  -2.427  93.169
 2847THR     BB 2847  11.721  -2.344  93.042
 2848PRO     BB 2848  11.548  -2.344  92.658
 2849LYS     BB 2849  11.358  -2.411  92.345
 2850GLU     BB 2850  11.082  -2.531  92.131
 2851LYS     BB 2851  11.255  -2.699  91.861
 2852ALA     BB 2852  11.451  -3.070  91.949
 2853GLN     BB 2853  11.691  -3.276  91.657
 2854ALA     BB 2854  12.084  -3.316  91.822
 2855LEU     BB 2855  12.529  -3.195  91.914
 2856GLU     BB 2856  12.731  -2.943  91.713
 2857ASP     BB 2857  13.036  -3.063  91.509
 2858LEU     BB 2858  13.227  -2.903  91.294
 2859ALA     BB 2859  13.500  -2.748  91.046
 2860GLY     BB 2860  13.439  -2.321  90.917
 2861PHE     BB 2861  13.534  -1.919  91.136
 2862LYS     BB 2862  13.719  -2.059  91.397
 2863GLU     BB 2863  13.569  -2.250  91.660
 2864LEU     BB 2864  13.824  -2.420  91.901
 2865PHE     BB 2865  14.155  -2.215  92.066
 2866GLN     BB 2866  14.424  -2.321  92.137
 2867THR     BB 2867  14.680  -2.668  92.084
 2868PRO     BB 2868  14.684  -3.082  92.151
 2869GLY     BB 2869  14.426  -3.058  92.453
 2870HIS     BB 2870  14.126  -3.150  92.780
 2871THR     BB 2871  13.789  -3.195  92.864
 2872GLU     BB 2872  13.561  -3.047  93.003
 2873GLU     BB 2873  13.707  -3.157  93.416
 2874SER     BB 2874  14.077  -3.270  93.451
 2875THR     BB 2875  14.213  -3.304  93.710
 2876THR     BB 2876  14.503  -3.486  93.882
 2877ASP     BB 2877  14.769  -3.391  94.064
 2878GLU     BB 2878  14.807  -3.107  93.831
 2879LYS     BB 2879  15.073  -2.832  94.052
 2880THR     BB 2880  14.825  -2.793  94.380
 2881ILE     BB 2881  11.199  10.993 109.209
 2882PRO     BB 2882  11.215  11.101 108.875
 2883CYS     BB 2883  11.078  10.822 108.653
 2884LYS     BB 2884  11.247  10.491 108.378
 2885SER     BB 2885  11.641  10.300 108.470
 2886PRO     BB 2886  11.434  10.055 108.580
 2887GLN     BB 2887  11.302   9.829 108.297
 2888PRO     BB 2888  10.990   9.770 108.379
 2889ASP     BB 2889  10.651   9.846 108.525
 2890PRO     BB 2890  10.288   9.812 108.629
 2891VAL     BB 2891  10.173   9.382 108.662
 2892ASP     BB 2892   9.937   9.508 108.278
 2893THR     BB 2893   9.983   9.590 107.909
 2894PRO     BB 2894   9.713   9.367 107.864
 2895THR     BB 2895   9.980   9.119 107.723
 2896SER     BB 2896  10.188   9.012 107.452
 2897THR     BB 2897  10.052   8.644 107.468
 2898LYS     BB 2898   9.849   8.470 107.203
 2899GLN     BB 2899   9.545   8.292 106.943
 2900ARG     BB 2900   9.669   8.437 106.584
 2901PRO     BB 2901   9.559   8.337 106.183
 2902LYS     BB 2902   9.691   8.444 105.742
 2903THR     BB 2903  10.133   8.581 105.632
 2904SER     BB 2904  10.356   8.843 105.693
 2905LEU     BB 2905  10.125   9.228 105.547
 2906ARG     BB 2906  10.157   9.581 105.686
 2907LYS     BB 2907  10.296   9.867 105.304
 2908VAL     BB 2908  10.333  10.259 105.466
 2909ASP     BB 2909  10.653  10.063 105.553
 2910VAL     BB 2910  11.024  10.245 105.482
 2911LYS     BB 2911  10.900  10.031 105.105
 2912GLU     BB 2912  10.757   9.728 104.941
 2913GLU     BB 2913  11.098   9.569 104.736
 2914LEU     BB 2914  11.234   9.677 104.391
 2915LEU     BB 2915  11.088   9.954 104.238
 2916ALA     BB 2916  11.186  10.166 104.010
 2917VAL     BB 2917  11.020  10.314 103.748
 2918ARG     BB 2918  10.842  10.012 103.688
 2919LYS     BB 2919  10.381   9.970 103.641
 2920LEU     BB 2920  10.007  10.125 103.572
 2921THR     BB 2921   9.703  10.136 103.837
 2922GLN     BB 2922   9.551  10.516 103.583
 2923THR     BB 2923   9.731  10.786 103.447
 2924SER     BB 2924  10.070  10.836 103.366
 2925GLY     BB 2925  10.346  10.614 103.462
 2926GLU     BB 2926  10.298  10.704 103.871
 2927THR     BB 2927   9.953  10.846 104.006
 2928THR     BB 2928   9.605  10.825 104.064
 2929HIS     BB 2929   9.305  10.948 103.820
 2930THR     BB 2930   9.138  11.050 103.534
 2931PRO     BB 2931   8.884  10.808 103.339
 2932LYS     BB 2932   8.757  11.036 103.115
 2933PRO     BB 2933   8.944  11.495 103.207
 2934ALA     BB 2934   8.685  11.773 103.075
 2935VAL     BB 2935   8.340  11.847 102.809
 2936GLY     BB 2936   8.275  12.201 102.842
 2937GLU     BB 2937   7.881  12.139 103.003
 2938GLU     BB 2938   7.821  12.220 103.436
 2939LYS     BB 2939   7.592  12.333 103.629
 2940SER     BB 2940   7.532  12.747 103.615
 2941ILE     BB 2941   7.227  12.971 103.456
 2942LYS     BB 2942   6.956  13.142 103.675
 2943ALA     BB 2943   7.098  13.511 103.454
 2944PHE     BB 2944   7.068  13.643 103.166
 2945LYS     BB 2945   6.935  13.956 103.263
 2946GLU     BB 2946   6.634  14.072 103.563
 2947THR     BB 2947   6.352  14.361 103.699
 2948PRO     BB 2948   6.139  14.513 103.363
 2949LYS     BB 2949   6.236  14.797 103.123
 2950GLN     BB 2950   6.260  15.214 103.222
 2951LYS     BB 2951   6.611  15.269 103.264
 2952LEU     BB 2952   6.932  15.202 103.400
 2953ASP     BB 2953   6.845  15.171 103.846
 2954PRO     BB 2954   6.746  14.970 104.055
 2955ALA     BB 2955   6.616  15.145 104.327
 2956ALA     BB 2956   6.345  15.291 104.223
 2957SER     BB 2957   6.127  15.139 104.520
 2958LEU     BB 2958   5.738  15.301 104.678
 2959THR     BB 2959   5.832  15.413 104.380
 2960GLY     BB 2960   6.021  15.746 104.234
 2961SER     BB 2961   6.262  15.817 104.024
 2962LYS     BB 2962   6.596  15.681 103.904
 2963ARG     BB 2963   6.928  15.802 103.852
 2964ARG     BB 2964   7.089  16.100 104.031
 2965PRO     BB 2965   7.013  16.425 103.985
 2966ARG     BB 2966   7.040  16.738 103.747
 2967THR     BB 2967   7.334  16.953 103.650
 2968PRO     BB 2968   7.437  17.157 103.296
 2969LYS     BB 2969   7.508  17.402 103.025
 2970GLU     BB 2970   7.604  17.724 102.871
 2971LYS     BB 2971   7.350  17.772 102.616
 2972ALA     BB 2972   6.953  17.865 102.746
 2973GLN     BB 2973   6.624  17.896 102.469
 2974ALA     BB 2974   6.330  17.611 102.590
 2975LEU     BB 2975   6.110  17.195 102.604
 2976GLU     BB 2976   6.141  16.924 102.339
 2977ASP     BB 2977   5.833  16.833 102.124
 2978LEU     BB 2978   5.804  16.635 101.862
 2979ALA     BB 2979   5.714  16.390 101.560
 2980GLY     BB 2980   6.056  16.173 101.364
 2981PHE     BB 2981   6.287  15.788 101.495
 2982LYS     BB 2982   6.070  15.696 101.752
 2983GLU     BB 2983   6.050  15.875 102.061
 2984LEU     BB 2984   5.762  15.759 102.296
 2985PHE     BB 2985   5.686  15.352 102.380
 2986GLN     BB 2986   5.425  15.218 102.437
 2987THR     BB 2987   4.996  15.283 102.417
 2988PRO     BB 2988   4.701  15.545 102.556
 2989GLY     BB 2989   4.911  15.647 102.877
 2990HIS     BB 2990   5.069  15.852 103.249
 2991THR     BB 2991   5.276  16.103 103.380
 2992GLU     BB 2992   5.547  16.134 103.516
 2993GLU     BB 2993   5.386  16.019 103.922
 2994SER     BB 2994   5.049  15.826 103.933
 2995THR     BB 2995   4.941  15.698 104.175
 2996THR     BB 2996   4.617  15.579 104.341
 2997ASP     BB 2997   4.508  15.289 104.469
 2998GLU     BB 2998   4.674  15.119 104.186
 2999LYS     BB 2999   4.696  14.699 104.320
 3000THR     BB 3000   4.912  14.778 104.663
 3001ILE     BB 3001   6.495  15.502  89.208
 3002PRO     BB 3002   6.688  15.433  88.923
 3003CYS     BB 3003   6.875  15.105  88.981
 3004LYS     BB 3004   7.302  14.971  89.097
 3005SER     BB 3005   7.554  15.225  89.366
 3006PRO     BB 3006   7.456  14.989  89.589
 3007GLN     BB 3007   7.665  14.666  89.570
 3008PRO     BB 3008   7.446  14.425  89.613
 3009ASP     BB 3009   7.113  14.254  89.588
 3010PRO     BB 3010   6.838  13.993  89.619
 3011VAL     BB 3011   6.925  13.710  89.953
 3012ASP     BB 3012   6.996  13.433  89.582
 3013THR     BB 3013   7.243  13.363  89.301
 3014PRO     BB 3014   7.205  13.027  89.402
 3015THR     BB 3015   7.564  13.063  89.551
 3016SER     BB 3016   7.919  13.067  89.502
 3017THR     BB 3017   7.980  12.792  89.775
 3018LYS     BB 3018   8.112  12.445  89.714
 3019GLN     BB 3019   8.182  12.018  89.644
 3020ARG     BB 3020   8.443  12.044  89.332
 3021PRO     BB 3021   8.694  11.751  89.146
 3022LYS     BB 3022   9.031  11.732  88.815
 3023THR     BB 3023   9.313  12.101  88.714
 3024SER     BB 3024   9.296  12.425  88.586
 3025LEU     BB 3025   9.099  12.371  88.160
 3026ARG     BB 3026   8.876  12.619  87.977
 3027LYS     BB 3027   9.102  12.714  87.546
 3028VAL     BB 3028   8.850  12.994  87.347
 3029ASP     BB 3029   9.063  13.186  87.604
 3030VAL     BB 3030   9.258  13.536  87.481
 3031LYS     BB 3031   9.531  13.188  87.395
 3032GLU     BB 3032   9.685  12.866  87.507
 3033GLU     BB 3033  10.094  12.977  87.561
 3034LEU     BB 3034  10.368  13.000  87.289
 3035LEU     BB 3035  10.270  12.957  86.956
 3036ALA     BB 3036  10.398  13.045  86.669
 3037VAL     BB 3037  10.417  12.882  86.367
 3038ARG     BB 3038  10.477  12.574  86.535
 3039LYS     BB 3039  10.251  12.174  86.462
 3040LEU     BB 3040  10.011  11.927  86.240
 3041THR     BB 3041   9.643  11.798  86.343
 3042GLN     BB 3042   9.568  11.760  85.869
 3043THR     BB 3043   9.657  11.977  85.606
 3044SER     BB 3044   9.895  12.235  85.573
 3045GLY     BB 3045  10.086  12.383  85.850
 3046GLU     BB 3046   9.739  12.550  86.022
 3047THR     BB 3047   9.381  12.400  85.938
 3048THR     BB 3048   9.143  12.140  85.932
 3049HIS     BB 3049   9.079  11.867  85.638
 3050THR     BB 3050   9.134  11.672  85.357
 3051PRO     BB 3051   9.216  11.280  85.384
 3052LYS     BB 3052   9.200  11.201  85.050
 3053PRO     BB 3053   9.057  11.603  84.781
 3054ALA     BB 3054   8.878  11.480  84.443
 3055VAL     BB 3055   8.824  11.140  84.167
 3056GLY     BB 3056   8.615  11.271  83.902
 3057GLU     BB 3057   8.295  10.996  83.983
 3058GLU     BB 3058   7.929  11.159  84.175
 3059LYS     BB 3059   7.612  11.108  84.168
 3060SER     BB 3060   7.415  11.254  83.830
 3061ILE     BB 3061   7.248  11.059  83.509
 3062LYS     BB 3062   6.865  11.014  83.466
 3063ALA     BB 3063   6.949  11.214  83.069
 3064PHE     BB 3064   7.073  11.141  82.785
 3065LYS     BB 3065   6.798  11.223  82.580
 3066GLU     BB 3066   6.364  11.161  82.624
 3067THR     BB 3067   5.982  11.132  82.438
 3068PRO     BB 3068   6.022  10.905  82.079
 3069LYS     BB 3069   6.127  11.022  81.728
 3070GLN     BB 3070   5.901  11.279  81.470
 3071LYS     BB 3071   6.058  11.597  81.512
 3072LEU     BB 3072   6.185  11.871  81.699
 3073ASP     BB 3073   5.839  11.964  81.981
 3074PRO     BB 3074   5.720  11.872  82.248
 3075ALA     BB 3075   5.384  11.961  82.258
 3076ALA     BB 3076   5.232  11.777  82.037
 3077SER     BB 3077   4.961  11.651  82.300
 3078LEU     BB 3078   4.553  11.485  82.208
 3079THR     BB 3079   4.768  11.495  81.954
 3080GLY     BB 3080   4.842  11.744  81.637
 3081SER     BB 3081   5.101  11.884  81.494
 3082LYS     BB 3082   5.440  12.035  81.581
 3083ARG     BB 3083   5.624  12.333  81.510
 3084ARG     BB 3084   5.472  12.672  81.414
 3085PRO     BB 3085   5.324  12.749  81.123
 3086ARG     BB 3086   5.373  12.826  80.740
 3087THR     BB 3087   5.526  13.121  80.562
 3088PRO     BB 3088   5.746  13.160  80.204
 3089LYS     BB 3089   5.873  13.225  79.860
 3090GLU     BB 3090   5.902  13.394  79.533
 3091LYS     BB 3091   5.905  13.118  79.299
 3092ALA     BB 3092   5.541  12.901  79.240
 3093GLN     BB 3093   5.522  12.549  78.994
 3094ALA     BB 3094   5.381  12.229  79.240
 3095LEU     BB 3095   5.413  11.863  79.535
 3096GLU     BB 3096   5.725  11.654  79.587
 3097ASP     BB 3097   5.727  11.283  79.476
 3098LEU     BB 3098   5.972  11.064  79.464
 3099ALA     BB 3099   6.226  10.757  79.454
 3100GLY     BB 3100   6.655  10.844  79.559
 3101PHE     BB 3101   6.864  10.893  79.975
 3102LYS     BB 3102   6.595  10.780  80.168
 3103GLU     BB 3103   6.297  10.972  80.214
 3104LEU     BB 3104   6.012  10.783  80.401
 3105PHE     BB 3105   6.078  10.562  80.755
 3106GLN     BB 3106   5.938  10.315  80.851
 3107THR     BB 3107   5.670  10.002  80.718
 3108PRO     BB 3108   5.289   9.950  80.552
 3109GLY     BB 3109   5.151  10.291  80.703
 3110HIS     BB 3110   4.906  10.659  80.798
 3111THR     BB 3111   4.835  10.993  80.717
 3112GLU     BB 3112   4.891  11.275  80.821
 3113GLU     BB 3113   4.564  11.253  81.132
 3114SER     BB 3114   4.435  10.901  81.232
 3115THR     BB 3115   4.258  10.851  81.461
 3116THR     BB 3116   3.999  10.605  81.601
 3117ASP     BB 3117   3.967  10.431  81.887
 3118GLU     BB 3118   4.331  10.369  81.873
 3119LYS     BB 3119   4.427  10.238  82.284
 3120THR     BB 3120   4.287  10.581  82.467
 3121ILE     BB 3121  15.278   8.473 102.325
 3122PRO     BB 3122  15.214   8.553 102.661
 3123CYS     BB 3123  14.994   8.278 102.810
 3124LYS     BB 3124  14.547   8.218 102.913
 3125SER     BB 3125  14.229   8.418 102.670
 3126PRO     BB 3126  14.206   8.104 102.543
 3127GLN     BB 3127  13.998   7.866 102.762
 3128PRO     BB 3128  14.159   7.580 102.747
 3129ASP     BB 3129  14.458   7.353 102.722
 3130PRO     BB 3130  14.673   7.041 102.707
 3131VAL     BB 3131  14.434   6.690 102.569
 3132ASP     BB 3132  14.499   6.581 103.020
 3133THR     BB 3133  14.385   6.671 103.371
 3134PRO     BB 3134  14.350   6.322 103.409
 3135THR     BB 3135  13.965   6.388 103.393
 3136SER     BB 3136  13.664   6.492 103.554
 3137THR     BB 3137  13.474   6.163 103.456
 3138LYS     BB 3138  13.350   5.900 103.694
 3139GLN     BB 3139  13.280   5.551 103.951
 3140ARG     BB 3140  13.173   5.741 104.294
 3141PRO     BB 3141  12.998   5.597 104.657
 3142LYS     BB 3142  12.826   5.772 105.061
 3143THR     BB 3143  12.642   6.208 105.095
 3144SER     BB 3144  12.737   6.543 105.067
 3145LEU     BB 3145  13.086   6.591 105.381
 3146ARG     BB 3146  13.384   6.827 105.358
 3147LYS     BB 3147  13.364   7.113 105.763
 3148VAL     BB 3148  13.698   7.376 105.731
 3149ASP     BB 3149  13.414   7.514 105.509
 3150VAL     BB 3150  13.317   7.921 105.539
 3151LYS     BB 3151  13.075   7.697 105.847
 3152GLU     BB 3152  12.863   7.402 105.936
 3153GLU     BB 3153  12.478   7.582 105.987
 3154LEU     BB 3154  12.344   7.759 106.303
 3155LEU     BB 3155  12.565   7.810 106.568
 3156ALA     BB 3156  12.574   8.018 106.819
 3157VAL     BB 3157  12.668   7.976 107.148
 3158ARG     BB 3158  12.519   7.653 107.151
 3159LYS     BB 3159  12.721   7.260 107.296
 3160LEU     BB 3160  13.010   7.054 107.502
 3161THR     BB 3161  13.291   6.814 107.339
 3162GLN     BB 3162  13.551   6.924 107.730
 3163THR     BB 3163  13.596   7.230 107.895
 3164SER     BB 3164  13.414   7.533 107.901
 3165GLY     BB 3165  13.140   7.620 107.673
 3166GLU     BB 3166  13.398   7.631 107.340
 3167THR     BB 3167  13.745   7.438 107.347
 3168THR     BB 3168  13.942   7.147 107.375
 3169HIS     BB 3169  14.098   6.984 107.712
 3170THR     BB 3170  14.148   6.914 108.048
 3171PRO     BB 3171  14.030   6.567 108.213
 3172LYS     BB 3172  14.175   6.605 108.521
 3173PRO     BB 3173  14.448   7.029 108.537
 3174ALA     BB 3174  14.740   6.989 108.811
 3175VAL     BB 3175  14.875   6.760 109.163
 3176GLY     BB 3176  15.184   6.920 109.263
 3177GLU     BB 3177  15.418   6.566 109.195
 3178GLU     BB 3178  15.685   6.563 108.839
 3179LYS     BB 3179  15.971   6.445 108.756
 3180SER     BB 3180  16.302   6.646 108.915
 3181ILE     BB 3181  16.569   6.537 109.208
 3182LYS     BB 3182  16.930   6.421 109.130
 3183ALA     BB 3183  17.035   6.758 109.414
 3184PHE     BB 3184  17.032   6.816 109.727
 3185LYS     BB 3185  17.373   6.896 109.772
 3186GLU     BB 3186  17.744   6.722 109.609
 3187THR     BB 3187  18.165   6.669 109.647
 3188PRO     BB 3188  18.256   6.593 110.056
 3189LYS     BB 3189  18.315   6.843 110.342
 3190GLN     BB 3190  18.648   7.111 110.378
 3191LYS     BB 3191  18.514   7.424 110.269
 3192LEU     BB 3192  18.345   7.640 110.043
 3193ASP     BB 3193  18.550   7.548 109.647
 3194PRO     BB 3194  18.541   7.345 109.417
 3195ALA     BB 3195  18.850   7.343 109.257
 3196ALA     BB 3196  19.064   7.215 109.466
 3197SER     BB 3197  19.191   6.947 109.200
 3198LEU     BB 3198  19.586   6.731 109.204
 3199THR     BB 3199  19.496   6.877 109.489
 3200GLY     BB 3200  19.579   7.229 109.682
 3201SER     BB 3201  19.415   7.466 109.836
 3202LYS     BB 3202  19.083   7.653 109.819
 3203ARG     BB 3203  18.970   7.992 109.822
 3204ARG     BB 3204  19.175   8.298 109.713
 3205PRO     BB 3205  19.435   8.432 109.877
 3206ARG     BB 3206  19.554   8.643 110.187
 3207THR     BB 3207  19.513   9.009 110.271
 3208PRO     BB 3208  19.463   9.218 110.634
 3209LYS     BB 3209  19.495   9.423 110.943
 3210GLU     BB 3210  19.617   9.695 111.162
 3211LYS     BB 3211  19.687   9.523 111.473
 3212ALA     BB 3212  20.024   9.260 111.484
 3213GLN     BB 3213  20.114   9.018 111.829
 3214ALA     BB 3214  20.114   8.610 111.701
 3215LEU     BB 3215  19.934   8.185 111.611
 3216GLU     BB 3216  19.612   8.050 111.759
 3217ASP     BB 3217  19.625   7.751 112.004
 3218LEU     BB 3218  19.390   7.612 112.187
 3219ALA     BB 3219  19.137   7.396 112.408
 3220GLY     BB 3220  18.712   7.541 112.433
 3221PHE     BB 3221  18.356   7.494 112.133
 3222LYS     BB 3222  18.511   7.263 111.922
 3223GLU     BB 3223  18.779   7.351 111.702
 3224LEU     BB 3224  18.946   7.049 111.522
 3225PHE     BB 3225  18.722   6.743 111.335
 3226GLN     BB 3226  18.789   6.453 111.305
 3227THR     BB 3227  19.062   6.149 111.452
 3228PRO     BB 3228  19.472   6.068 111.482
 3229GLY     BB 3229  19.562   6.295 111.168
 3230HIS     BB 3230  19.777   6.540 110.853
 3231THR     BB 3231  19.901   6.855 110.762
 3232GLU     BB 3232  19.832   7.090 110.580
 3233GLU     BB 3233  19.999   6.887 110.212
 3234SER     BB 3234  20.045   6.502 110.225
 3235THR     BB 3235  20.108   6.337 109.990
 3236THR     BB 3236  20.265   6.004 109.882
 3237ASP     BB 3237  20.163   5.742 109.699
 3238GLU     BB 3238  19.833   5.776 109.862
 3239LYS     BB 3239  19.567   5.540 109.601
 3240THR     BB 3240  19.646   5.756 109.258
 3241ILE     BB 3241   6.718   2.156  86.407
 3242PRO     BB 3242   6.931   2.351  86.608
 3243CYS     BB 3243   7.192   2.514  86.381
 3244LYS     BB 3244   7.635   2.448  86.268
 3245SER     BB 3245   7.808   2.034  86.261
 3246PRO     BB 3246   7.766   2.082  85.928
 3247GLN     BB 3247   8.049   2.287  85.767
 3248PRO     BB 3248   7.897   2.480  85.550
 3249ASP     BB 3249   7.617   2.691  85.413
 3250PRO     BB 3250   7.416   2.920  85.185
 3251VAL     BB 3251   7.561   2.890  84.764
 3252ASP     BB 3252   7.710   3.319  84.880
 3253THR     BB 3253   7.975   3.502  85.084
 3254PRO     BB 3254   8.019   3.689  84.788
 3255THR     BB 3255   8.354   3.491  84.748
 3256SER     BB 3256   8.697   3.445  84.838
 3257THR     BB 3257   8.817   3.457  84.464
 3258LYS     BB 3258   9.034   3.722  84.309
 3259GLN     BB 3259   9.211   4.065  84.101
 3260ARG     BB 3260   9.466   4.194  84.391
 3261PRO     BB 3261   9.788   4.476  84.382
 3262LYS     BB 3262  10.128   4.635  84.668
 3263THR     BB 3263  10.312   4.372  85.019
 3264SER     BB 3264  10.218   4.222  85.320
 3265LEU     BB 3265  10.053   4.580  85.581
 3266ARG     BB 3266   9.781   4.564  85.846
 3267LYS     BB 3267   9.989   4.728  86.266
 3268VAL     BB 3268   9.681   4.706  86.559
 3269ASP     BB 3269   9.831   4.354  86.516
 3270VAL     BB 3270   9.936   4.137  86.860
 3271LYS     BB 3271  10.290   4.390  86.742
 3272GLU     BB 3272  10.516   4.520  86.474
 3273GLU     BB 3273  10.883   4.319  86.562
 3274LEU     BB 3274  11.150   4.422  86.821
 3275LEU     BB 3275  11.076   4.689  87.033
 3276ALA     BB 3276  11.186   4.785  87.325
 3277VAL     BB 3277  11.255   5.097  87.453
 3278ARG     BB 3278  11.384   5.200  87.139
 3279LYS     BB 3279  11.269   5.587  86.907
 3280LEU     BB 3280  11.105   5.962  86.886
 3281THR     BB 3281  10.778   6.066  86.673
 3282GLN     BB 3282  10.729   6.417  86.999
 3283THR     BB 3283  10.769   6.412  87.348
 3284SER     BB 3284  10.935   6.194  87.571
 3285GLY     BB 3285  11.075   5.867  87.482
 3286GLU     BB 3286  10.692   5.706  87.409
 3287THR     BB 3287  10.386   5.944  87.326
 3288THR     BB 3288  10.220   6.188  87.132
 3289HIS     BB 3289  10.236   6.591  87.173
 3290THR     BB 3290  10.346   6.905  87.270
 3291PRO     BB 3291  10.523   7.157  87.012
 3292LYS     BB 3292  10.537   7.435  87.213
 3293PRO     BB 3293  10.306   7.346  87.653
 3294ALA     BB 3294  10.173   7.693  87.806
 3295VAL     BB 3295  10.215   8.132  87.792
 3296GLY     BB 3296   9.988   8.253  88.047
 3297GLU     BB 3297   9.745   8.468  87.765
 3298GLU     BB 3298   9.344   8.301  87.671
 3299LYS     BB 3299   9.050   8.408  87.600
 3300SER     BB 3300   8.833   8.564  87.921
 3301ILE     BB 3301   8.730   8.950  88.017
 3302LYS     BB 3302   8.372   9.090  87.968
 3303ALA     BB 3303   8.414   9.185  88.408
 3304PHE     BB 3304   8.562   9.397  88.594
 3305LYS     BB 3305   8.281   9.527  88.763
 3306GLU     BB 3306   7.875   9.635  88.629
 3307THR     BB 3307   7.519   9.857  88.699
 3308PRO     BB 3308   7.625  10.248  88.832
 3309LYS     BB 3309   7.708  10.369  89.187
 3310GLN     BB 3310   7.432  10.396  89.515
 3311LYS     BB 3311   7.503  10.104  89.708
 3312LEU     BB 3312   7.552   9.755  89.758
 3313ASP     BB 3313   7.186   9.576  89.554
 3314PRO     BB 3314   7.085   9.495  89.276
 3315ALA     BB 3315   6.737   9.494  89.277
 3316ALA     BB 3316   6.643   9.804  89.307
 3317SER     BB 3317   6.405   9.781  88.989
 3318LEU     BB 3318   6.054  10.048  88.896
 3319THR     BB 3319   6.267  10.161  89.125
 3320GLY     BB 3320   6.286  10.169  89.534
 3321SER     BB 3321   6.505  10.106  89.769
 3322LYS     BB 3322   6.793   9.868  89.846
 3323ARG     BB 3323   6.898   9.659  90.115
 3324ARG     BB 3324   6.670   9.505  90.382
 3325PRO     BB 3325   6.516   9.668  90.632
 3326ARG     BB 3326   6.556   9.851  90.978
 3327THR     BB 3327   6.635   9.719  91.322
 3328PRO     BB 3328   6.849   9.877  91.650
 3329LYS     BB 3329   6.965  10.027  91.970
 3330GLU     BB 3330   6.961  10.110  92.330
 3331LYS     BB 3331   7.041  10.464  92.333
 3332ALA     BB 3332   6.743  10.736  92.188
 3333GLN     BB 3333   6.821  11.158  92.148
 3334ALA     BB 3334   6.758  11.261  91.739
 3335LEU     BB 3335   6.871  11.330  91.287
 3336GLU     BB 3336   7.224  11.383  91.158
 3337ASP     BB 3337   7.322  11.726  91.007
 3338LEU     BB 3338   7.614  11.843  90.911
 3339ALA     BB 3339   7.938  12.020  90.759
 3340GLY     BB 3340   8.328  11.799  90.796
 3341PHE     BB 3341   8.505  11.449  90.541
 3342LYS     BB 3342   8.268  11.462  90.285
 3343GLU     BB 3343   7.930  11.354  90.329
 3344LEU     BB 3344   7.695  11.430  90.027
 3345PHE     BB 3345   7.804  11.347  89.627
 3346GLN     BB 3346   7.728  11.494  89.378
 3347THR     BB 3347   7.551  11.866  89.242
 3348PRO     BB 3348   7.200  12.092  89.282
 3349GLY     BB 3349   6.977  11.773  89.364
 3350HIS     BB 3350   6.644  11.494  89.491
 3351THR     BB 3351   6.495  11.317  89.755
 3352GLU     BB 3352   6.475  11.032  89.863
 3353GLU     BB 3353   6.155  10.915  89.567
 3354SER     BB 3354   6.116  11.134  89.248
 3355THR     BB 3355   5.950  11.058  89.018
 3356THR     BB 3356   5.757  11.201  88.719
 3357ASP     BB 3357   5.761  11.149  88.387
 3358GLU     BB 3358   6.128  11.127  88.410
 3359LYS     BB 3359   6.242  10.936  88.028
 3360THR     BB 3360   6.015  10.595  88.086
 3361ILE     BB 3361  15.444  11.344  80.574
 3362PRO     BB 3362  15.149  11.222  80.721
 3363CYS     BB 3363  15.010  10.944  80.498
 3364LYS     BB 3364  14.675  10.895  80.184
 3365SER     BB 3365  14.556  11.239  79.922
 3366PRO     BB 3366  14.743  11.064  79.701
 3367GLN     BB 3367  14.551  10.772  79.537
 3368PRO     BB 3368  14.772  10.530  79.518
 3369ASP     BB 3369  15.066  10.322  79.626
 3370PRO     BB 3370  15.332  10.051  79.636
 3371VAL     BB 3371  15.400   9.882  79.228
 3372ASP     BB 3372  15.183   9.524  79.440
 3373THR     BB 3373  14.842   9.407  79.560
 3374PRO     BB 3374  14.925   9.109  79.390
 3375THR     BB 3375  14.662   9.223  79.124
 3376SER     BB 3376  14.320   9.253  79.023
 3377THR     BB 3377  14.385   9.071  78.681
 3378LYS     BB 3378  14.245   8.737  78.578
 3379GLN     BB 3379  14.159   8.318  78.485
 3380ARG     BB 3380  13.791   8.286  78.654
 3381PRO     BB 3381  13.489   7.983  78.627
 3382LYS     BB 3382  13.044   7.912  78.769
 3383THR     BB 3383  12.740   8.268  78.849
 3384SER     BB 3384  12.696   8.541  79.062
 3385LEU     BB 3385  12.695   8.351  79.494
 3386ARG     BB 3386  12.814   8.514  79.816
 3387LYS     BB 3387  12.425   8.512  80.124
 3388VAL     BB 3388  12.565   8.698  80.482
 3389ASP     BB 3389  12.478   8.975  80.228
 3390VAL     BB 3390  12.243   9.297  80.358
 3391LYS     BB 3391  11.965   8.972  80.217
 3392GLU     BB 3392  11.879   8.711  79.964
 3393GLU     BB 3393  11.529   8.876  79.782
 3394LEU     BB 3394  11.165   8.854  79.912
 3395LEU     BB 3395  11.113   8.712  80.226
 3396ALA     BB 3396  10.875   8.732  80.448
 3397VAL     BB 3397  10.732   8.495  80.653
 3398ARG     BB 3398  10.754   8.254  80.394
 3399LYS     BB 3399  10.935   7.826  80.431
 3400LEU     BB 3400  11.062   7.503  80.649
 3401THR     BB 3401  11.441   7.368  80.673
 3402GLN     BB 3402  11.309   7.195  81.102
 3403THR     BB 3403  11.113   7.340  81.356
 3404SER     BB 3404  10.879   7.604  81.363
 3405GLY     BB 3405  10.821   7.842  81.089
 3406GLU     BB 3406  11.206   8.010  81.132
 3407THR     BB 3407  11.497   7.805  81.307
 3408THR     BB 3408  11.715   7.528  81.333
 3409HIS     BB 3409  11.652   7.181  81.533
 3410THR     BB 3410  11.487   6.923  81.696
 3411PRO     BB 3411  11.430   6.565  81.525
 3412LYS     BB 3412  11.305   6.397  81.796
 3413PRO     BB 3413  11.313   6.693  82.205
 3414ALA     BB 3414  11.335   6.463  82.535
 3415VAL     BB 3415  11.272   6.057  82.696
 3416GLY     BB 3416  11.346   6.086  83.049
 3417GLU     BB 3417  11.675   5.811  83.029
 3418GLU     BB 3418  12.086   5.978  83.060
 3419LYS     BB 3419  12.370   5.894  83.181
 3420SER     BB 3420  12.403   5.919  83.598
 3421ILE     BB 3421  12.422   5.627  83.886
 3422LYS     BB 3422  12.751   5.531  84.066
 3423ALA     BB 3423  12.504   5.623  84.434
 3424PHE     BB 3424  12.272   5.489  84.607
 3425LYS     BB 3425  12.433   5.482  84.921
 3426GLU     BB 3426  12.846   5.387  85.043
 3427THR     BB 3427  13.113   5.266  85.351
 3428PRO     BB 3428  12.929   4.956  85.578
 3429LYS     BB 3429  12.683   4.983  85.872
 3430GLN     BB 3430  12.774   5.134  86.263
 3431LYS     BB 3431  12.644   5.467  86.256
 3432LEU     BB 3432  12.604   5.794  86.123
 3433ASP     BB 3433  13.035   5.922  86.048
 3434PRO     BB 3434  13.258   5.894  85.839
 3435ALA     BB 3435  13.565   5.944  85.995
 3436ALA     BB 3436  13.612   5.692  86.194
 3437SER     BB 3437  13.970   5.613  86.040
 3438LEU     BB 3438  14.304   5.384  86.239
 3439THR     BB 3439  14.001   5.348  86.373
 3440GLY     BB 3440  13.796   5.508  86.689
 3441SER     BB 3441  13.499   5.632  86.748
 3442LYS     BB 3442  13.226   5.836  86.578
 3443ARG     BB 3443  13.024   6.122  86.652
 3444ARG     BB 3444  13.115   6.404  86.895
 3445PRO     BB 3445  13.125   6.382  87.231
 3446ARG     BB 3446  12.916   6.356  87.564
 3447THR     BB 3447  12.697   6.607  87.741
 3448PRO     BB 3448  12.346   6.571  87.972
 3449LYS     BB 3449  12.084   6.553  88.236
 3450GLU     BB 3450  11.917   6.629  88.557
 3451LYS     BB 3451  11.819   6.301  88.677
 3452ALA     BB 3452  12.128   6.038  88.813
 3453GLN     BB 3453  12.047   5.632  88.930
 3454ALA     BB 3454  12.284   5.378  88.682
 3455LEU     BB 3455  12.386   5.112  88.307
 3456GLU     BB 3456  12.129   4.960  88.072
 3457ASP     BB 3457  12.087   4.576  88.059
 3458LEU     BB 3458  11.864   4.390  87.904
 3459ALA     BB 3459  11.634   4.121  87.718
 3460GLY     BB 3460  11.289   4.280  87.478
 3461PHE     BB 3461  11.275   4.463  87.047
 3462LYS     BB 3462  11.602   4.379  86.958
 3463GLU     BB 3463  11.888   4.542  87.096
 3464LEU     BB 3464  12.229   4.381  86.996
 3465PHE     BB 3465  12.323   4.274  86.598
 3466GLN     BB 3466  12.494   4.049  86.501
 3467THR     BB 3467  12.686   3.683  86.634
 3468PRO     BB 3468  12.962   3.547  86.918
 3469GLY     BB 3469  13.145   3.899  86.943
 3470HIS     BB 3470  13.401   4.250  87.070
 3471THR     BB 3471  13.425   4.539  87.267
 3472GLU     BB 3472  13.414   4.843  87.237
 3473GLU     BB 3473  13.842   4.871  87.096
 3474SER     BB 3474  14.007   4.547  86.958
 3475THR     BB 3475  14.266   4.542  86.818
 3476THR     BB 3476  14.563   4.317  86.731
 3477ASP     BB 3477  14.716   4.226  86.447
 3478GLU     BB 3478  14.382   4.202  86.292
 3479LYS     BB 3479  14.472   4.199  85.859
 3480THR     BB 3480  14.670   4.561  85.858
 3481ILE     BB 3481   3.399  21.762 105.111
 3482PRO     BB 3482   3.184  21.515 105.239
 3483CYS     BB 3483   3.386  21.193 105.284
 3484LYS     BB 3484   3.442  20.792 105.061
 3485SER     BB 3485   3.408  20.774 104.614
 3486PRO     BB 3486   3.746  20.765 104.645
 3487GLN     BB 3487   3.882  20.414 104.726
 3488PRO     BB 3488   4.125  20.469 104.940
 3489ASP     BB 3489   4.305  20.644 105.221
 3490PRO     BB 3490   4.565  20.731 105.483
 3491VAL     BB 3491   4.965  20.566 105.370
 3492ASP     BB 3492   4.853  20.289 105.732
 3493THR     BB 3493   4.628  19.998 105.830
 3494PRO     BB 3494   4.925  19.864 105.965
 3495THR     BB 3495   4.916  19.616 105.663
 3496SER     BB 3496   4.784  19.321 105.511
 3497THR     BB 3497   5.141  19.169 105.449
 3498LYS     BB 3498   5.282  18.860 105.610
 3499GLN     BB 3499   5.484  18.557 105.853
 3500ARG     BB 3500   5.173  18.301 105.913
 3501PRO     BB 3501   5.158  17.902 106.067
 3502LYS     BB 3502   4.841  17.557 106.125
 3503THR     BB 3503   4.458  17.509 105.847
 3504SER     BB 3504   4.164  17.677 105.765
 3505LEU     BB 3505   3.942  17.731 106.179
 3506ARG     BB 3506   3.711  18.016 106.279
 3507LYS     BB 3507   3.278  17.805 106.399
 3508VAL     BB 3508   3.022  18.128 106.508
 3509ASP     BB 3509   3.030  18.106 106.123
 3510VAL     BB 3510   2.666  18.115 105.915
 3511LYS     BB 3511   2.753  17.686 106.021
 3512GLU     BB 3512   2.998  17.405 106.043
 3513GLU     BB 3513   2.858  17.140 105.738
 3514LEU     BB 3514   2.574  16.880 105.767
 3515LEU     BB 3515   2.386  16.876 106.060
 3516ALA     BB 3516   2.089  16.767 106.138
 3517VAL     BB 3517   1.968  16.608 106.418
 3518ARG     BB 3518   2.270  16.421 106.444
 3519LYS     BB 3519   2.532  16.374 106.825
 3520LEU     BB 3520   2.591  16.394 107.230
 3521THR     BB 3521   2.846  16.643 107.420
 3522GLN     BB 3522   2.546  16.598 107.794
 3523THR     BB 3523   2.194  16.596 107.805
 3524SER     BB 3524   1.943  16.537 107.565
 3525GLY     BB 3525   1.998  16.512 107.203
 3526GLU     BB 3526   2.109  16.918 107.175
 3527THR     BB 3527   2.238  17.113 107.496
 3528THR     BB 3528   2.463  17.165 107.763
 3529HIS     BB 3529   2.440  17.014 108.139
 3530THR     BB 3530   2.347  16.811 108.404
 3531PRO     BB 3531   2.593  16.535 108.558
 3532LYS     BB 3532   2.406  16.444 108.831
 3533PRO     BB 3533   1.993  16.732 108.864
 3534ALA     BB 3534   1.874  16.750 109.248
 3535VAL     BB 3535   1.904  16.558 109.644
 3536GLY     BB 3536   1.684  16.752 109.856
 3537GLU     BB 3537   2.003  16.878 110.115
 3538GLU     BB 3538   2.136  17.301 110.086
 3539LYS     BB 3539   2.246  17.531 110.280
 3540SER     BB 3540   1.961  17.710 110.528
 3541ILE     BB 3541   1.897  17.682 110.932
 3542LYS     BB 3542   1.995  17.962 111.180
 3543ALA     BB 3543   1.558  17.932 111.294
 3544PHE     BB 3544   1.367  17.738 111.458
 3545LYS     BB 3545   1.238  17.971 111.691
 3546GLU     BB 3546   1.425  18.300 111.917
 3547THR     BB 3547   1.409  18.562 112.252
 3548PRO     BB 3548   1.283  18.340 112.593
 3549LYS     BB 3549   0.927  18.254 112.710
 3550GLN     BB 3550   0.636  18.533 112.857
 3551LYS     BB 3551   0.422  18.586 112.576
 3552LEU     BB 3552   0.350  18.666 112.238
 3553ASP     BB 3553   0.587  19.051 112.176
 3554PRO     BB 3554   0.871  19.147 112.110
 3555ALA     BB 3555   0.910  19.472 112.228
 3556ALA     BB 3556   0.907  19.455 112.552
 3557SER     BB 3557   1.250  19.655 112.584
 3558LEU     BB 3558   1.397  19.881 112.945
 3559THR     BB 3559   1.149  19.665 112.998
 3560GLY     BB 3560   0.742  19.683 113.035
 3561SER     BB 3561   0.480  19.523 112.922
 3562LYS     BB 3562   0.358  19.343 112.608
 3563ARG     BB 3563   0.068  19.343 112.400
 3564ARG     BB 3564  -0.177  19.635 112.356
 3565PRO     BB 3565  -0.398  19.746 112.583
 3566ARG     BB 3566  -0.738  19.678 112.771
 3567THR     BB 3567  -1.095  19.682 112.650
 3568PRO     BB 3568  -1.437  19.458 112.755
 3569LYS     BB 3569  -1.761  19.328 112.883
 3570GLU     BB 3570  -2.114  19.337 112.994
 3571LYS     BB 3571  -2.108  19.141 113.298
 3572ALA     BB 3572  -1.916  19.310 113.641
 3573GLN     BB 3573  -1.866  19.088 114.007
 3574ALA     BB 3574  -1.447  19.072 114.089
 3575LEU     BB 3575  -1.009  18.900 114.076
 3576GLU     BB 3576  -0.920  18.540 113.995
 3577ASP     BB 3577  -0.766  18.316 114.270
 3578LEU     BB 3578  -0.699  17.993 114.272
 3579ALA     BB 3579  -0.578  17.615 114.315
 3580GLY     BB 3580  -0.671  17.331 113.979
 3581PHE     BB 3581  -0.456  17.263 113.569
 3582LYS     BB 3582  -0.174  17.456 113.639
 3583GLU     BB 3583  -0.183  17.813 113.657
 3584LEU     BB 3584   0.148  17.977 113.781
 3585PHE     BB 3585   0.528  17.867 113.632
 3586GLN     BB 3586   0.791  17.863 113.774
 3587THR     BB 3587   0.965  17.887 114.171
 3588PRO     BB 3588   0.978  18.140 114.504
 3589GLY     BB 3589   0.908  18.466 114.288
 3590HIS     BB 3590   0.807  18.886 114.151
 3591THR     BB 3591   0.555  19.111 114.059
 3592GLU     BB 3592   0.436  19.239 113.808
 3593GLU     BB 3593   0.762  19.550 113.781
 3594SER     BB 3594   1.093  19.481 113.971
 3595THR     BB 3595   1.338  19.640 113.937
 3596THR     BB 3596   1.664  19.742 114.110
 3597ASP     BB 3597   1.990  19.725 114.031
 3598GLU     BB 3598   1.923  19.392 113.888
 3599LYS     BB 3599   2.278  19.316 113.637
 3600THR     BB 3600   2.231  19.651 113.400
 3601ILE     BB 3601  15.265  15.710  79.959
 3602PRO     BB 3602  15.179  16.044  80.026
 3603CYS     BB 3603  14.844  16.117  79.859
 3604LYS     BB 3604  14.692  16.330  79.478
 3605SER     BB 3605  14.941  16.334  79.105
 3606PRO     BB 3606  14.717  16.095  79.019
 3607GLN     BB 3607  14.383  16.239  78.891
 3608PRO     BB 3608  14.155  16.039  79.017
 3609ASP     BB 3609  13.999  15.811  79.272
 3610PRO     BB 3610  13.754  15.581  79.448
 3611VAL     BB 3611  13.476  15.391  79.153
 3612ASP     BB 3612  13.186  15.687  79.372
 3613THR     BB 3613  13.096  16.056  79.398
 3614PRO     BB 3614  12.765  15.939  79.358
 3615THR     BB 3615  12.787  16.091  78.999
 3616SER     BB 3616  12.772  16.377  78.784
 3617THR     BB 3617  12.502  16.213  78.552
 3618LYS     BB 3618  12.147  16.330  78.507
 3619GLN     BB 3619  11.716  16.406  78.514
 3620ARG     BB 3620  11.719  16.811  78.551
 3621PRO     BB 3621  11.409  17.104  78.511
 3622LYS     BB 3622  11.364  17.574  78.510
 3623THR     BB 3623  11.715  17.866  78.377
 3624SER     BB 3624  12.036  17.962  78.476
 3625LEU     BB 3625  11.979  18.118  78.918
 3626ARG     BB 3626  12.233  18.103  79.200
 3627LYS     BB 3627  12.304  18.572  79.347
 3628VAL     BB 3628  12.591  18.548  79.661
 3629ASP     BB 3629  12.779  18.529  79.326
 3630VAL     BB 3630  13.116  18.774  79.271
 3631LYS     BB 3631  12.752  19.008  79.144
 3632GLU     BB 3632  12.426  19.020  78.962
 3633GLU     BB 3633  12.518  19.279  78.634
 3634LEU     BB 3634  12.519  19.666  78.635
 3635LEU     BB 3635  12.472  19.828  78.940
 3636ALA     BB 3636  12.545  20.125  79.053
 3637VAL     BB 3637  12.373  20.342  79.257
 3638ARG     BB 3638  12.067  20.250  79.100
 3639LYS     BB 3639  11.677  20.118  79.316
 3640LEU     BB 3640  11.436  20.091  79.647
 3641THR     BB 3641  11.329  19.750  79.834
 3642GLN     BB 3642  11.281  20.029  80.224
 3643THR     BB 3643  11.485  20.288  80.345
 3644SER     BB 3644  11.730  20.494  80.197
 3645GLY     BB 3645  11.877  20.444  79.864
 3646GLU     BB 3646  12.066  20.086  79.984
 3647THR     BB 3647  11.931  19.883  80.297
 3648THR     BB 3648  11.683  19.703  80.473
 3649HIS     BB 3649  11.406  19.850  80.730
 3650THR     BB 3650  11.200  20.075  80.894
 3651PRO     BB 3651  10.806  20.093  80.824
 3652LYS     BB 3652  10.718  20.312  81.073
 3653PRO     BB 3653  11.119  20.422  81.359
 3654ALA     BB 3654  10.996  20.526  81.727
 3655VAL     BB 3655  10.651  20.663  81.966
 3656GLY     BB 3656  10.784  20.709  82.300
 3657GLU     BB 3657  10.528  20.410  82.471
 3658GLU     BB 3658  10.714  20.024  82.590
 3659LYS     BB 3659  10.680  19.802  82.818
 3660SER     BB 3660  10.825  19.908  83.196
 3661ILE     BB 3661  10.630  20.004  83.544
 3662LYS     BB 3662  10.603  19.761  83.844
 3663ALA     BB 3663  10.787  20.110  84.065
 3664PHE     BB 3664  10.700  20.394  84.180
 3665LYS     BB 3665  10.790  20.347  84.518
 3666GLU     BB 3666  10.751  20.005  84.793
 3667THR     BB 3667  10.736  19.864  85.195
 3668PRO     BB 3668  10.497  20.132  85.424
 3669LYS     BB 3669  10.598  20.460  85.598
 3670GLN     BB 3670  10.859  20.495  85.937
 3671LYS     BB 3671  11.170  20.595  85.792
 3672LEU     BB 3672  11.442  20.569  85.566
 3673ASP     BB 3673  11.561  20.131  85.607
 3674PRO     BB 3674  11.482  19.853  85.503
 3675ALA     BB 3675  11.588  19.613  85.731
 3676ALA     BB 3676  11.406  19.651  85.998
 3677SER     BB 3677  11.301  19.266  86.003
 3678LEU     BB 3678  11.153  19.033  86.358
 3679THR     BB 3679  11.145  19.364  86.387
 3680GLY     BB 3680  11.381  19.653  86.556
 3681SER     BB 3681  11.504  19.945  86.474
 3682LYS     BB 3682  11.640  20.133  86.171
 3683ARG     BB 3683  11.926  20.330  86.088
 3684ARG     BB 3684  12.269  20.308  86.257
 3685PRO     BB 3685  12.346  20.412  86.567
 3686ARG     BB 3686  12.409  20.721  86.804
 3687THR     BB 3687  12.691  20.971  86.818
 3688PRO     BB 3688  12.709  21.381  86.917
 3689LYS     BB 3689  12.758  21.716  87.071
 3690GLU     BB 3690  12.916  21.976  87.281
 3691LYS     BB 3691  12.633  22.128  87.449
 3692ALA     BB 3692  12.433  21.898  87.750
 3693GLN     BB 3693  12.075  22.038  87.944
 3694ALA     BB 3694  11.770  21.748  87.873
 3695LEU     BB 3695  11.412  21.543  87.647
 3696GLU     BB 3696  11.189  21.716  87.393
 3697ASP     BB 3697  10.815  21.775  87.476
 3698LEU     BB 3698  10.583  21.944  87.315
 3699ALA     BB 3699  10.264  22.115  87.148
 3700GLY     BB 3700  10.332  22.350  86.770
 3701PHE     BB 3701  10.383  22.208  86.327
 3702LYS     BB 3702  10.289  21.875  86.381
 3703GLU     BB 3703  10.497  21.642  86.555
 3704LEU     BB 3704  10.328  21.298  86.626
 3705PHE     BB 3705  10.114  21.084  86.331
 3706GLN     BB 3706   9.878  20.904  86.365
 3707THR     BB 3707   9.574  20.790  86.653
 3708PRO     BB 3708   9.537  20.633  87.040
 3709GLY     BB 3709   9.888  20.448  87.024
 3710HIS     BB 3710  10.271  20.228  87.124
 3711THR     BB 3711  10.605  20.253  87.226
 3712GLU     BB 3712  10.887  20.236  87.109
 3713GLU     BB 3713  10.890  19.784  87.119
 3714SER     BB 3714  10.548  19.603  87.143
 3715THR     BB 3715  10.513  19.313  87.105
 3716THR     BB 3716  10.285  19.018  87.192
 3717ASP     BB 3717  10.121  18.784  87.014
 3718GLU     BB 3718  10.041  19.048  86.769
 3719LYS     BB 3719   9.917  18.821  86.412
 3720THR     BB 3720  10.271  18.611  86.375
 3721ILE     BB 3721   0.412  16.933 112.367
 3722PRO     BB 3722   0.371  17.007 112.708
 3723CYS     BB 3723   0.610  16.787 112.908
 3724LYS     BB 3724   0.587  16.401 113.161
 3725SER     BB 3725   0.289  16.081 113.061
 3726PRO     BB 3726   0.568  15.939 112.931
 3727GLN     BB 3727   0.786  15.762 113.196
 3728PRO     BB 3728   1.094  15.830 113.106
 3729ASP     BB 3729   1.374  16.035 112.961
 3730PRO     BB 3730   1.720  16.146 112.851
 3731VAL     BB 3731   1.986  15.793 112.786
 3732ASP     BB 3732   2.172  15.975 113.175
 3733THR     BB 3733   2.113  16.011 113.549
 3734PRO     BB 3734   2.448  15.903 113.575
 3735THR     BB 3735   2.298  15.565 113.702
 3736SER     BB 3736   2.156  15.372 113.968
 3737THR     BB 3737   2.418  15.083 113.924
 3738LYS     BB 3738   2.680  14.982 114.173
 3739GLN     BB 3739   3.040  14.915 114.416
 3740ARG     BB 3740   2.884  14.981 114.786
 3741PRO     BB 3741   3.039  14.906 115.178
 3742LYS     BB 3742   2.893  14.930 115.627
 3743THR     BB 3743   2.437  14.885 115.752
 3744SER     BB 3744   2.130  15.047 115.712
 3745LEU     BB 3745   2.206  15.481 115.882
 3746ARG     BB 3746   2.040  15.804 115.769
 3747LYS     BB 3747   1.819  15.993 116.171
 3748VAL     BB 3748   1.633  16.353 116.037
 3749ASP     BB 3749   1.406  16.057 115.941
 3750VAL     BB 3750   0.997  16.082 116.030
 3751LYS     BB 3751   1.205  15.908 116.389
 3752GLU     BB 3752   1.457  15.670 116.529
 3753GLU     BB 3753   1.209  15.384 116.727
 3754LEU     BB 3754   1.055  15.412 117.080
 3755LEU     BB 3755   1.093  15.714 117.251
 3756ALA     BB 3756   0.932  15.859 117.495
 3757VAL     BB 3757   1.041  16.043 117.764
 3758ARG     BB 3758   1.321  15.827 117.800
 3759LYS     BB 3759   1.766  15.958 117.839
 3760LEU     BB 3760   2.058  16.236 117.913
 3761THR     BB 3761   2.325  16.376 117.646
 3762GLN     BB 3762   2.334  16.770 117.923
 3763THR     BB 3763   2.073  16.944 118.080
 3764SER     BB 3764   1.742  16.858 118.169
 3765GLY     BB 3765   1.565  16.555 118.062
 3766GLU     BB 3766   1.561  16.682 117.659
 3767THR     BB 3767   1.823  16.950 117.530
 3768THR     BB 3768   2.151  17.064 117.466
 3769HIS     BB 3769   2.393  17.276 117.714
 3770THR     BB 3770   2.520  17.415 118.005
 3771PRO     BB 3771   2.854  17.275 118.178
 3772LYS     BB 3772   2.895  17.519 118.416
 3773PRO     BB 3773   2.547  17.880 118.359
 3774ALA     BB 3774   2.689  18.226 118.507
 3775VAL     BB 3775   2.991  18.407 118.773
 3776GLY     BB 3776   2.919  18.762 118.764
 3777GLU     BB 3777   3.301  18.861 118.594
 3778GLU     BB 3778   3.310  18.985 118.167
 3779LYS     BB 3779   3.473  19.187 117.980
 3780SER     BB 3780   3.375  19.591 118.022
 3781ILE     BB 3781   3.581  19.903 118.192
 3782LYS     BB 3782   3.759  20.175 117.982
 3783ALA     BB 3783   3.499  20.451 118.230
 3784PHE     BB 3784   3.489  20.567 118.526
 3785LYS     BB 3785   3.492  20.912 118.450
 3786GLU     BB 3786   3.716  21.151 118.155
 3787THR     BB 3787   3.865  21.531 118.035
 3788PRO     BB 3788   4.018  21.731 118.379
 3789LYS     BB 3789   3.832  21.944 118.640
 3790GLN     BB 3790   3.651  22.326 118.570
 3791LYS     BB 3791   3.304  22.248 118.536
 3792LEU     BB 3792   3.025  22.074 118.400
 3793ASP     BB 3793   3.100  22.105 117.952
 3794PRO     BB 3794   3.260  21.969 117.728
 3795ALA     BB 3795   3.305  22.196 117.468
 3796ALA     BB 3796   3.505  22.426 117.578
 3797SER     BB 3797   3.752  22.385 117.268
 3798LEU     BB 3798   4.047  22.689 117.117
 3799THR     BB 3799   3.929  22.740 117.424
 3800GLY     BB 3800   3.636  22.969 117.595
 3801SER     BB 3801   3.394  22.932 117.812
 3802LYS     BB 3802   3.139  22.674 117.927
 3803ARG     BB 3803   2.788  22.658 117.992
 3804ARG     BB 3804   2.522  22.886 117.836
 3805PRO     BB 3805   2.473  23.211 117.904
 3806ARG     BB 3806   2.341  23.477 118.163
 3807THR     BB 3807   1.991  23.560 118.279
 3808PRO     BB 3808   1.833  23.689 118.648
 3809LYS     BB 3809   1.687  23.873 118.937
 3810GLU     BB 3810   1.484  24.126 119.113
 3811LYS     BB 3811   1.711  24.250 119.368
 3812ALA     BB 3812   2.040  24.492 119.240
 3813GLN     BB 3813   2.344  24.627 119.514
 3814ALA     BB 3814   2.719  24.480 119.370
 3815LEU     BB 3815   3.077  24.178 119.323
 3816GLU     BB 3816   3.159  23.901 119.569
 3817ASP     BB 3817   3.487  23.918 119.773
 3818LEU     BB 3818   3.597  23.730 120.020
 3819ALA     BB 3819   3.783  23.519 120.303
 3820GLY     BB 3820   3.555  23.178 120.488
 3821PHE     BB 3821   3.479  22.743 120.334
 3822LYS     BB 3822   3.704  22.755 120.067
 3823GLU     BB 3823   3.644  22.947 119.772
 3824LEU     BB 3824   3.946  22.962 119.525
 3825PHE     BB 3825   4.164  22.618 119.412
 3826GLN     BB 3826   4.454  22.595 119.342
 3827THR     BB 3827   4.828  22.814 119.362
 3828PRO     BB 3828   4.999  23.175 119.237
 3829GLY     BB 3829   4.754  23.211 118.927
 3830HIS     BB 3830   4.517  23.364 118.572
 3831THR     BB 3831   4.227  23.527 118.462
 3832GLU     BB 3832   3.958  23.463 118.332
 3833GLU     BB 3833   4.136  23.440 117.917
 3834SER     BB 3834   4.519  23.388 117.888
 3835THR     BB 3835   4.657  23.325 117.637
 3836THR     BB 3836   4.996  23.347 117.458
 3837ASP     BB 3837   5.200  23.126 117.309
 3838GLU     BB 3838   5.120  22.890 117.581
 3839LYS     BB 3839   5.251  22.501 117.419
 3840THR     BB 3840   5.009  22.514 117.084
 3841ILE     BB 3841  15.340  11.890 108.570
 3842PRO     BB 3842  15.186  11.785 108.869
 3843CYS     BB 3843  14.956  12.065 108.989
 3844LYS     BB 3844  14.965  12.400 109.308
 3845SER     BB 3845  15.352  12.594 109.423
 3846PRO     BB 3846  15.227  12.836 109.222
 3847GLN     BB 3847  14.971  13.064 109.398
 3848PRO     BB 3848  14.741  13.119 109.171
 3849ASP     BB 3849  14.521  13.039 108.876
 3850PRO     BB 3850  14.258  13.070 108.604
 3851VAL     BB 3851  14.174  13.499 108.513
 3852ASP     BB 3852  13.778  13.374 108.730
 3853THR     BB 3853  13.634  13.296 109.073
 3854PRO     BB 3854  13.377  13.517 108.975
 3855THR     BB 3855  13.537  13.768 109.228
 3856SER     BB 3856  13.581  13.880 109.565
 3857THR     BB 3857  13.471  14.247 109.479
 3858LYS     BB 3858  13.163  14.421 109.605
 3859GLN     BB 3859  12.769  14.599 109.676
 3860ARG     BB 3860  12.698  14.458 110.051
 3861PRO     BB 3861  12.402  14.561 110.343
 3862LYS     BB 3862  12.297  14.458 110.792
 3863THR     BB 3863  12.624  14.326 111.109
 3864SER     BB 3864  12.849  14.065 111.170
 3865LEU     BB 3865  12.577  13.679 111.187
 3866ARG     BB 3866  12.675  13.326 111.086
 3867LYS     BB 3867  12.605  13.045 111.489
 3868VAL     BB 3868  12.718  12.651 111.371
 3869ASP     BB 3869  13.039  12.848 111.454
 3870VAL     BB 3870  13.325  12.670 111.703
 3871LYS     BB 3871  13.029  12.886 111.966
 3872GLU     BB 3872  12.823  13.190 112.033
 3873GLU     BB 3873  13.015  13.354 112.378
 3874LEU     BB 3874  12.961  13.249 112.746
 3875LEU     BB 3875  12.759  12.972 112.809
 3876ALA     BB 3876  12.731  12.764 113.059
 3877VAL     BB 3877  12.456  12.617 113.204
 3878ARG     BB 3878  12.271  12.917 113.164
 3879LYS     BB 3879  11.848  12.956 112.974
 3880LEU     BB 3880  11.490  12.800 112.849
 3881THR     BB 3881  11.359  12.784 112.468
 3882GLN     BB 3882  11.101  12.405 112.616
 3883THR     BB 3883  11.190  12.138 112.826
 3884SER     BB 3884  11.443  12.091 113.067
 3885GLY     BB 3885  11.730  12.314 113.119
 3886GLU     BB 3886  11.893  12.220 112.741
 3887THR     BB 3887  11.661  12.074 112.453
 3888THR     BB 3888  11.389  12.092 112.230
 3889HIS     BB 3889  11.007  11.968 112.293
 3890THR     BB 3890  10.720  11.868 112.459
 3891PRO     BB 3891  10.402  12.110 112.497
 3892LYS     BB 3892  10.181  11.883 112.631
 3893PRO     BB 3893  10.390  11.425 112.650
 3894ALA     BB 3894  10.100  11.146 112.637
 3895VAL     BB 3895   9.669  11.072 112.697
 3896GLY     BB 3896   9.629  10.717 112.640
 3897GLU     BB 3897   9.368  10.774 112.303
 3898GLU     BB 3898   9.533  10.689 111.900
 3899LYS     BB 3899   9.431  10.573 111.619
 3900SER     BB 3900   9.373  10.159 111.606
 3901ILE     BB 3901   9.030   9.934 111.593
 3902LYS     BB 3902   8.905   9.759 111.271
 3903ALA     BB 3903   8.918   9.393 111.537
 3904PHE     BB 3904   8.748   9.263 111.773
 3905LYS     BB 3905   8.682   8.948 111.627
 3906GLU     BB 3906   8.571   8.827 111.217
 3907THR     BB 3907   8.396   8.535 110.962
 3908PRO     BB 3908   8.044   8.384 111.149
 3909LYS     BB 3909   8.008   8.103 111.409
 3910GLN     BB 3910   8.080   7.685 111.340
 3911LYS     BB 3911   8.405   7.633 111.479
 3912LEU     BB 3912   8.751   7.701 111.521
 3913ASP     BB 3913   8.898   7.727 111.090
 3914PRO     BB 3914   8.916   7.926 110.857
 3915ALA     BB 3915   8.939   7.748 110.559
 3916ALA     BB 3916   8.653   7.600 110.515
 3917SER     BB 3917   8.613   7.748 110.148
 3918LEU     BB 3918   8.355   7.582 109.818
 3919THR     BB 3919   8.288   7.473 110.125
 3920GLY     BB 3920   8.378   7.143 110.350
 3921SER     BB 3921   8.483   7.075 110.652
 3922LYS     BB 3922   8.713   7.215 110.922
 3923ARG     BB 3923   8.975   7.097 111.134
 3924ARG     BB 3924   9.203   6.798 111.062
 3925PRO     BB 3925   9.116   6.474 111.068
 3926ARG     BB 3926   9.021   6.163 111.291
 3927THR     BB 3927   9.228   5.951 111.525
 3928PRO     BB 3928   9.141   5.751 111.885
 3929LYS     BB 3929   9.067   5.509 112.158
 3930GLU     BB 3930   9.074   5.189 112.343
 3931LYS     BB 3931   8.727   5.141 112.438
 3932ALA     BB 3932   8.448   5.044 112.128
 3933GLN     BB 3933   8.025   5.014 112.204
 3934ALA     BB 3934   7.829   5.295 111.949
 3935LEU     BB 3935   7.645   5.709 111.822
 3936GLU     BB 3936   7.539   5.982 112.064
 3937ASP     BB 3937   7.165   6.073 112.096
 3938LEU     BB 3938   7.009   6.273 112.306
 3939ALA     BB 3939   6.779   6.520 112.520
 3940GLY     BB 3940   6.977   6.742 112.858
 3941PHE     BB 3941   7.242   7.128 112.856
 3942LYS     BB 3942   7.182   7.215 112.523
 3943GLU     BB 3943   7.319   7.033 112.248
 3944LEU     BB 3944   7.187   7.145 111.899
 3945PHE     BB 3945   7.162   7.551 111.783
 3946GLN     BB 3946   6.964   7.683 111.602
 3947THR     BB 3947   6.583   7.615 111.407
 3948PRO     BB 3948   6.397   7.349 111.142
 3949GLY     BB 3949   6.740   7.246 110.969
 3950HIS     BB 3950   7.063   7.039 110.728
 3951THR     BB 3951   7.308   6.788 110.721
 3952GLU     BB 3952   7.611   6.757 110.739
 3953GLU     BB 3953   7.673   6.868 110.306
 3954SER     BB 3954   7.386   7.058 110.126
 3955THR     BB 3955   7.414   7.183 109.861
 3956THR     BB 3956   7.215   7.298 109.554
 3957ASP     BB 3957   7.185   7.586 109.385
 3958GLU     BB 3958   7.187   7.760 109.711
 3959LYS     BB 3959   7.272   8.179 109.602
 3960THR     BB 3960   7.630   8.098 109.413
 3961ILE     BB 3961  11.239  13.567 110.727
 3962PRO     BB 3962  11.070  13.278 110.832
 3963CYS     BB 3963  10.875  13.139 110.535
 3964LYS     BB 3964  10.437  13.136 110.386
 3965SER     BB 3965  10.166  13.482 110.472
 3966PRO     BB 3966  10.240  13.550 110.148
 3967GLN     BB 3967  10.029  13.347 109.898
 3968PRO     BB 3968  10.240  13.270 109.658
 3969ASP     BB 3969  10.572  13.179 109.507
 3970PRO     BB 3970  10.839  13.083 109.254
 3971VAL     BB 3971  10.719  13.208 108.843
 3972ASP     BB 3972  10.677  12.742 108.811
 3973THR     BB 3973  10.455  12.451 108.916
 3974PRO     BB 3974  10.479  12.359 108.576
 3975THR     BB 3975  10.108  12.480 108.548
 3976SER     BB 3976   9.760  12.418 108.598
 3977THR     BB 3977   9.671  12.496 108.224
 3978LYS     BB 3978   9.540  12.250 107.972
 3979GLN     BB 3979   9.470  11.958 107.653
 3980ARG     BB 3980   9.238  11.692 107.855
 3981PRO     BB 3981   9.000  11.362 107.722
 3982LYS     BB 3982   8.693  11.051 107.902
 3983THR     BB 3983   8.426  11.144 108.284
 3984SER     BB 3984   8.459  11.211 108.625
 3985LEU     BB 3985   8.692  10.836 108.794
 3986ARG     BB 3986   8.933  10.830 109.088
 3987LYS     BB 3987   8.748  10.502 109.411
 3988VAL     BB 3988   9.021  10.502 109.738
 3989ASP     BB 3989   8.789  10.807 109.776
 3990VAL     BB 3990   8.610  10.877 110.149
 3991LYS     BB 3991   8.340  10.601 109.917
 3992GLU     BB 3992   8.173  10.513 109.595
 3993GLU     BB 3993   7.762  10.590 109.683
 3994LEU     BB 3994   7.514  10.354 109.864
 3995LEU     BB 3995   7.639  10.059 109.999
 3996ALA     BB 3996   7.539   9.855 110.233
 3997VAL     BB 3997   7.544   9.512 110.258
 3998ARG     BB 3998   7.465   9.485 109.912
 3999LYS     BB 3999   7.691   9.225 109.599
 4000LEU     BB 4000   7.946   8.921 109.495
 4001THR     BB 4001   8.301   8.963 109.309
 4002GLN     BB 4002   8.417   8.549 109.525
 4003THR     BB 4003   8.355   8.438 109.853
 4004SER     BB 4004   8.124   8.532 110.103
 4005GLY     BB 4005   7.912   8.832 110.092
 4006GLU     BB 4006   8.245   9.089 110.121
 4007THR     BB 4007   8.606   8.962 110.018
 4008THR     BB 4008   8.841   8.834 109.787
 4009HIS     BB 4009   8.926   8.445 109.709
 4010THR     BB 4010   8.893   8.100 109.697
 4011PRO     BB 4011   8.803   7.907 109.357
 4012LYS     BB 4012   8.848   7.585 109.467
 4013PRO     BB 4013   9.019   7.583 109.941
 4014ALA     BB 4014   9.226   7.244 110.007
 4015VAL     BB 4015   9.299   6.834 109.863
 4016GLY     BB 4016   9.532   6.694 110.102
 4017GLU     BB 4017   9.839   6.636 109.808
 4018GLU     BB 4018  10.190   6.910 109.821
 4019LYS     BB 4019  10.505   6.898 109.764
 4020SER     BB 4020  10.734   6.704 110.055
 4021ILE     BB 4021  10.925   6.340 110.051
 4022LYS     BB 4022  11.309   6.306 110.014
 4023ALA     BB 4023  11.264   6.073 110.399
 4024PHE     BB 4024  11.164   5.786 110.495
 4025LYS     BB 4025  11.457   5.676 110.658
 4026GLU     BB 4026  11.885   5.709 110.556
 4027THR     BB 4027  12.281   5.562 110.608
 4028PRO     BB 4028  12.269   5.136 110.610
 4029LYS     BB 4029  12.197   4.896 110.901
 4030GLN     BB 4030  12.449   4.831 111.242
 4031LYS     BB 4031  12.293   5.025 111.498
 4032LEU     BB 4032  12.155   5.322 111.638
 4033ASP     BB 4033  12.475   5.632 111.546
 4034PRO     BB 4034  12.569   5.816 111.319
 4035ALA     BB 4035  12.905   5.893 111.369
 4036ALA     BB 4036  13.073   5.619 111.322
 4037SER     BB 4037  13.317   5.791 111.059
 4038LEU     BB 4038  13.729   5.652 110.944
 4039THR     BB 4039  13.538   5.429 111.101
 4040GLY     BB 4040  13.495   5.291 111.484
 4041SER     BB 4041  13.253   5.228 111.694
 4042LYS     BB 4042  12.909   5.359 111.795
 4043ARG     BB 4043  12.737   5.447 112.095
 4044ARG     BB 4044  12.901   5.558 112.423
 4045PRO     BB 4045  13.075   5.364 112.635
 4046ARG     BB 4046  13.061   5.079 112.906
 4047THR     BB 4047  12.928   5.077 113.260
 4048PRO     BB 4048  12.741   4.782 113.496
 4049LYS     BB 4049  12.646   4.519 113.741
 4050GLU     BB 4050  12.648   4.332 114.060
 4051LYS     BB 4051  12.661   3.986 113.951
 4052ALA     BB 4052  13.027   3.845 113.778
 4053GLN     BB 4053  13.062   3.450 113.610
 4054ALA     BB 4054  13.176   3.496 113.201
 4055LEU     BB 4055  13.114   3.546 112.737
 4056GLU     BB 4056  12.795   3.457 112.551
 4057ASP     BB 4057  12.797   3.165 112.297
 4058LEU     BB 4058  12.552   3.022 112.132
 4059ALA     BB 4059  12.294   2.832 111.893
 4060GLY     BB 4060  11.859   2.938 111.936
 4061PHE     BB 4061  11.615   3.301 111.769
 4062LYS     BB 4062  11.864   3.421 111.555
 4063GLU     BB 4063  12.160   3.582 111.674
 4064LEU     BB 4064  12.425   3.657 111.399
 4065PHE     BB 4065  12.325   3.833 111.028
 4066GLN     BB 4066  12.452   3.791 110.760
 4067THR     BB 4067  12.727   3.529 110.551
 4068PRO     BB 4068  13.120   3.387 110.573
 4069GLY     BB 4069  13.249   3.706 110.771
 4070HIS     BB 4070  13.490   4.000 111.018
 4071THR     BB 4071  13.573   4.115 111.339
 4072GLU     BB 4072  13.512   4.349 111.525
 4073GLU     BB 4073  13.810   4.621 111.322
 4074SER     BB 4074  13.924   4.525 110.963
 4075THR     BB 4075  14.080   4.704 110.788
 4076THR     BB 4076  14.322   4.707 110.491
 4077ASP     BB 4077  14.326   4.857 110.190
 4078GLU     BB 4078  13.965   4.788 110.167
 4079LYS     BB 4079  13.831   5.057 109.843
 4080THR     BB 4080  13.959   5.404 110.027
 4081ILE     BB 4081  15.718   2.306  89.386
 4082PRO     BB 4082  15.802   2.424  89.706
 4083CYS     BB 4083  15.493   2.592  89.856
 4084LYS     BB 4084  15.338   3.023  89.921
 4085SER     BB 4085  15.444   3.349  89.633
 4086PRO     BB 4086  15.127   3.287  89.531
 4087GLN     BB 4087  14.861   3.460  89.749
 4088PRO     BB 4088  14.619   3.239  89.773
 4089ASP     BB 4089  14.466   2.896  89.796
 4090PRO     BB 4090  14.211   2.616  89.828
 4091VAL     BB 4091  13.807   2.755  89.697
 4092ASP     BB 4092  13.744   2.717  90.160
 4093THR     BB 4093  13.826   2.887  90.490
 4094PRO     BB 4094  13.481   2.847  90.554
 4095THR     BB 4095  13.456   3.233  90.496
 4096SER     BB 4096  13.498   3.566  90.619
 4097THR     BB 4097  13.128   3.666  90.531
 4098LYS     BB 4098  12.858   3.754  90.777
 4099GLN     BB 4099  12.519   3.773  91.055
 4100ARG     BB 4100  12.700   3.957  91.369
 4101PRO     BB 4101  12.542   4.135  91.725
 4102LYS     BB 4102  12.696   4.385  92.095
 4103THR     BB 4103  13.080   4.665  92.074
 4104SER     BB 4104  13.425   4.644  92.027
 4105LEU     BB 4105  13.571   4.351  92.367
 4106ARG     BB 4106  13.867   4.113  92.353
 4107LYS     BB 4107  14.165   4.241  92.729
 4108VAL     BB 4108  14.496   3.972  92.706
 4109ASP     BB 4109  14.551   4.253  92.448
 4110VAL     BB 4110  14.925   4.441  92.434
 4111LYS     BB 4111  14.671   4.660  92.735
 4112GLU     BB 4112  14.342   4.809  92.828
 4113GLU     BB 4113  14.430   5.228  92.828
 4114LEU     BB 4114  14.591   5.433  93.114
 4115LEU     BB 4115  14.707   5.259  93.393
 4116ALA     BB 4116  14.926   5.325  93.626
 4117VAL     BB 4117  14.927   5.261  93.964
 4118ARG     BB 4118  14.580   5.334  93.980
 4119LYS     BB 4119  14.252   5.067  94.177
 4120LEU     BB 4120  14.131   4.764  94.425
 4121THR     BB 4121  13.954   4.420  94.310
 4122GLN     BB 4122  14.143   4.237  94.713
 4123THR     BB 4123  14.461   4.280  94.856
 4124SER     BB 4124  14.714   4.524  94.819
 4125GLY     BB 4125  14.721   4.784  94.560
 4126GLU     BB 4126  14.772   4.498  94.252
 4127THR     BB 4127  14.665   4.121  94.309
 4128THR     BB 4128  14.429   3.868  94.380
 4129HIS     BB 4129  14.326   3.718  94.743
 4130THR     BB 4130  14.290   3.692  95.087
 4131PRO     BB 4131  13.936   3.747  95.268
 4132LYS     BB 4132  14.025   3.649  95.585
 4133PRO     BB 4133  14.500   3.481  95.590
 4134ALA     BB 4134  14.546   3.220  95.893
 4135VAL     BB 4135  14.376   3.078  96.275
 4136GLY     BB 4136  14.608   2.825  96.389
 4137GLU     BB 4137  14.314   2.512  96.373
 4138GLU     BB 4138  14.351   2.213  96.047
 4139LYS     BB 4139  14.297   1.900  96.001
 4140SER     BB 4140  14.578   1.642  96.174
 4141ILE     BB 4141  14.551   1.392  96.498
 4142LYS     BB 4142  14.517   1.008  96.465
 4143ALA     BB 4143  14.885   1.013  96.728
 4144PHE     BB 4144  14.960   1.064  97.033
 4145LYS     BB 4145  15.119   0.756  97.103
 4146GLU     BB 4146  15.025   0.340  96.992
 4147THR     BB 4147  15.073  -0.075  97.074
 4148PRO     BB 4148  15.045  -0.135  97.495
 4149LYS     BB 4149  15.318  -0.105  97.763
 4150GLN     BB 4150  15.658  -0.363  97.807
 4151LYS     BB 4151  15.924  -0.176  97.660
 4152LEU     BB 4152  16.081   0.011  97.402
 4153ASP     BB 4153  16.015  -0.253  97.036
 4154PRO     BB 4154  15.802  -0.315  96.824
 4155ALA     BB 4155  15.862  -0.633  96.695
 4156ALA     BB 4156  15.799  -0.844  96.933
 4157SER     BB 4157  15.552  -1.057  96.704
 4158LEU     BB 4158  15.433  -1.487  96.764
 4159THR     BB 4159  15.571  -1.336  97.026
 4160GLY     BB 4160  15.944  -1.316  97.195
 4161SER     BB 4161  16.146  -1.087  97.313
 4162LYS     BB 4162  16.251  -0.727  97.248
 4163ARG     BB 4163  16.554  -0.541  97.212
 4164ARG     BB 4164  16.891  -0.684  97.098
 4165PRO     BB 4165  17.092  -0.888  97.274
 4166ARG     BB 4166  17.343  -0.922  97.575
 4167THR     BB 4167  17.693  -0.791  97.624
 4168PRO     BB 4168  17.907  -0.656  97.962
 4169LYS     BB 4169  18.132  -0.606  98.253
 4170GLU     BB 4170  18.438  -0.640  98.459
 4171LYS     BB 4171  18.306  -0.711  98.789
 4172ALA     BB 4172  18.128  -1.095  98.854
 4173GLN     BB 4173  17.935  -1.198  99.225
 4174ALA     BB 4174  17.531  -1.303  99.133
 4175LEU     BB 4175  17.071  -1.233  99.062
 4176GLU     BB 4176  16.875  -0.934  99.190
 4177ASP     BB 4177  16.602  -0.987  99.459
 4178LEU     BB 4178  16.424  -0.769  99.630
 4179ALA     BB 4179  16.170  -0.548  99.844
 4180GLY     BB 4180  16.214  -0.101  99.816
 4181PHE     BB 4181  16.068   0.200  99.489
 4182LYS     BB 4182  15.867  -0.025  99.314
 4183GLU     BB 4183  16.001  -0.289  99.114
 4184LEU     BB 4184  15.735  -0.538  98.976
 4185PHE     BB 4185  15.375  -0.410  98.794
 4186GLN     BB 4186  15.107  -0.543  98.796
 4187THR     BB 4187  14.883  -0.858  98.993
 4188PRO     BB 4188  14.901  -1.270  99.068
 4189GLY     BB 4189  15.123  -1.342  98.746
 4190HIS     BB 4190  15.392  -1.531  98.434
 4191THR     BB 4191  15.720  -1.592  98.329
 4192GLU     BB 4192  15.921  -1.492  98.121
 4193GLU     BB 4193  15.741  -1.740  97.790
 4194SER     BB 4194  15.378  -1.869  97.840
 4195THR     BB 4195  15.218  -1.993  97.626
 4196THR     BB 4196  14.924  -2.231  97.562
 4197ASP     BB 4197  14.635  -2.211  97.393
 4198GLU     BB 4198  14.602  -1.866  97.520
 4199LYS     BB 4199  14.296  -1.689  97.256
 4200THR     BB 4200  14.504  -1.756  96.905
 4201ILE     BB 4201   0.809   9.045 109.822
 4202PRO     BB 4202   1.147   9.130 109.866
 4203CYS     BB 4203   1.186   9.295 110.208
 4204LYS     BB 4204   1.231   9.722 110.378
 4205SER     BB 4205   1.036  10.070 110.171
 4206PRO     BB 4206   0.817  10.028 110.427
 4207GLN     BB 4207   0.936  10.190 110.756
 4208PRO     BB 4208   0.846   9.976 110.988
 4209ASP     BB 4209   0.776   9.638 111.138
 4210PRO     BB 4210   0.682   9.365 111.385
 4211VAL     BB 4211   0.424   9.529 111.711
 4212ASP     BB 4212   0.823   9.452 111.944
 4213THR     BB 4213   1.175   9.588 111.992
 4214PRO     BB 4214   1.100   9.554 112.336
 4215THR     BB 4215   1.075   9.944 112.338
 4216SER     BB 4216   1.237  10.263 112.346
 4217THR     BB 4217   1.028  10.384 112.656
 4218LYS     BB 4218   1.162  10.458 112.999
 4219GLN     BB 4219   1.293  10.463 113.417
 4220ARG     BB 4220   1.669  10.611 113.369
 4221PRO     BB 4221   1.954  10.761 113.649
 4222LYS     BB 4222   2.378  10.971 113.646
 4223THR     BB 4223   2.530  11.238 113.283
 4224SER     BB 4224   2.613  11.210 112.945
 4225LEU     BB 4225   2.954  10.882 112.938
 4226ARG     BB 4226   3.028  10.636 112.657
 4227LYS     BB 4227   3.499  10.719 112.523
 4228VAL     BB 4228   3.575  10.442 112.208
 4229ASP     BB 4229   3.385  10.743 112.060
 4230VAL     BB 4230   3.531  10.919 111.709
 4231LYS     BB 4231   3.735  11.118 112.058
 4232GLU     BB 4232   3.712  11.269 112.399
 4233GLU     BB 4233   3.786  11.683 112.317
 4234LEU     BB 4234   4.129  11.855 112.276
 4235LEU     BB 4235   4.414  11.653 112.273
 4236ALA     BB 4236   4.717  11.689 112.158
 4237VAL     BB 4237   5.023  11.595 112.284
 4238ARG     BB 4238   4.915  11.677 112.613
 4239LYS     BB 4239   4.947  11.405 112.989
 4240LEU     BB 4240   5.101  11.085 113.194
 4241THR     BB 4241   4.895  10.760 113.315
 4242GLN     BB 4242   5.320  10.534 113.290
 4243THR     BB 4243   5.575  10.553 113.049
 4244SER     BB 4244   5.659  10.790 112.802
 4245GLY     BB 4245   5.448  11.072 112.698
 4246GLU     BB 4246   5.156  10.815 112.535
 4247THR     BB 4247   5.131  10.437 112.655
 4248THR     BB 4248   5.083  10.187 112.899
 4249HIS     BB 4249   5.365  10.008 113.131
 4250THR     BB 4250   5.666   9.952 113.293
 4251PRO     BB 4251   5.706  10.003 113.689
 4252LYS     BB 4252   6.021   9.873 113.726
 4253PRO     BB 4253   6.188   9.689 113.287
 4254ALA     BB 4254   6.459   9.400 113.359
 4255VAL     BB 4255   6.733   9.230 113.660
 4256GLY     BB 4256   6.901   8.960 113.487
 4257GLU     BB 4257   6.746   8.659 113.752
 4258GLU     BB 4258   6.429   8.390 113.595
 4259LYS     BB 4259   6.336   8.085 113.627
 4260SER     BB 4260   6.575   7.803 113.431
 4261ILE     BB 4261   6.840   7.525 113.577
 4262LYS     BB 4262   6.759   7.147 113.595
 4263ALA     BB 4263   7.140   7.116 113.354
 4264PHE     BB 4264   7.455   7.136 113.399
 4265LYS     BB 4265   7.548   6.817 113.278
 4266GLU     BB 4266   7.370   6.417 113.321
 4267THR     BB 4267   7.422   5.994 113.307
 4268PRO     BB 4268   7.794   5.897 113.491
 4269LYS     BB 4269   8.147   5.893 113.339
 4270GLN     BB 4270   8.290   5.620 113.040
 4271LYS     BB 4271   8.272   5.811 112.738
 4272LEU     BB 4272   8.111   6.015 112.496
 4273ASP     BB 4273   7.724   5.788 112.420
 4274PRO     BB 4274   7.442   5.753 112.537
 4275ALA     BB 4275   7.314   5.447 112.432
 4276ALA     BB 4276   7.490   5.216 112.579
 4277SER     BB 4277   7.165   5.035 112.722
 4278LEU     BB 4278   7.134   4.605 112.853
 4279THR     BB 4279   7.442   4.727 112.824
 4280GLY     BB 4280   7.740   4.718 112.543
 4281SER     BB 4281   7.946   4.928 112.400
 4282LYS     BB 4282   7.961   5.289 112.280
 4283ARG     BB 4283   8.060   5.466 111.986
 4284ARG     BB 4284   8.067   5.324 111.630
 4285PRO     BB 4285   8.284   5.097 111.510
 4286ARG     BB 4286   8.653   5.027 111.391
 4287THR     BB 4287   8.841   5.141 111.084
 4288PRO     BB 4288   9.246   5.237 111.014
 4289LYS     BB 4289   9.605   5.252 110.915
 4290GLU     BB 4290   9.905   5.189 110.709
 4291LYS     BB 4291  10.153   5.092 110.955
 4292ALA     BB 4292  10.109   4.710 111.143
 4293GLN     BB 4293  10.368   4.581 111.462
 4294ALA     BB 4294  10.122   4.499 111.801
 4295LEU     BB 4295   9.891   4.591 112.201
 4296GLU     BB 4296   9.965   4.884 112.432
 4297ASP     BB 4297  10.106   4.816 112.785
 4298LEU     BB 4298  10.218   5.023 113.015
 4299ALA     BB 4299  10.341   5.233 113.332
 4300GLY     BB 4300  10.376   5.678 113.281
 4301PHE     BB 4301  10.049   6.013 113.294
 4302LYS     BB 4302   9.790   5.812 113.414
 4303GLU     BB 4303   9.630   5.563 113.214
 4304LEU     BB 4304   9.379   5.337 113.409
 4305PHE     BB 4305   9.089   5.493 113.674
 4306GLN     BB 4306   8.978   5.370 113.922
 4307THR     BB 4307   9.045   5.046 114.203
 4308PRO     BB 4308   9.080   4.629 114.214
 4309GLY     BB 4309   8.859   4.579 113.887
 4310HIS     BB 4310   8.654   4.410 113.520
 4311THR     BB 4311   8.674   4.348 113.176
 4312GLU     BB 4312   8.568   4.459 112.912
 4313GLU     BB 4313   8.170   4.249 112.954
 4314SER     BB 4314   8.068   4.128 113.308
 4315THR     BB 4315   7.799   4.030 113.376
 4316THR     BB 4316   7.606   3.809 113.623
 4317ASP     BB 4317   7.344   3.855 113.828
 4318GLU     BB 4318   7.483   4.188 113.907
 4319LYS     BB 4319   7.142   4.398 114.092
 4320THR     BB 4320   6.890   4.356 113.767
 4321ILE     BB 4321  12.839   8.065 112.070
 4322PRO     BB 4322  12.669   8.371 112.109
 4323CYS     BB 4323  12.348   8.304 112.306
 4324LYS     BB 4324  11.897   8.256 112.218
 4325SER     BB 4325  11.760   8.081 111.828
 4326PRO     BB 4326  11.714   7.812 112.029
 4327GLN     BB 4327  11.384   7.825 112.229
 4328PRO     BB 4328  11.463   7.705 112.524
 4329ASP     BB 4329  11.683   7.639 112.822
 4330PRO     BB 4330  11.803   7.518 113.161
 4331VAL     BB 4331  11.560   7.170 113.300
 4332ASP     BB 4332  11.414   7.505 113.594
 4333THR     BB 4333  11.196   7.816 113.612
 4334PRO     BB 4334  11.065   7.662 113.901
 4335THR     BB 4335  10.747   7.593 113.685
 4336SER     BB 4336  10.441   7.711 113.541
 4337THR     BB 4337  10.231   7.419 113.699
 4338LYS     BB 4338   9.964   7.454 113.960
 4339GLN     BB 4339   9.715   7.475 114.321
 4340ARG     BB 4340   9.532   7.832 114.255
 4341PRO     BB 4341   9.198   8.020 114.446
 4342LYS     BB 4342   8.929   8.405 114.391
 4343THR     BB 4343   8.858   8.611 113.969
 4344SER     BB 4344   9.035   8.779 113.719
 4345LEU     BB 4345   9.233   9.145 113.943
 4346ARG     BB 4346   9.563   9.314 113.859
 4347LYS     BB 4347   9.455   9.791 113.773
 4348VAL     BB 4348   9.827   9.974 113.677
 4349ASP     BB 4349   9.697   9.794 113.362
 4350VAL     BB 4350   9.698  10.003 112.998
 4351LYS     BB 4351   9.308  10.090 113.206
 4352GLU     BB 4352   9.013   9.965 113.400
 4353GLU     BB 4353   8.696  10.010 113.118
 4354LEU     BB 4354   8.495  10.331 113.040
 4355LEU     BB 4355   8.599  10.628 113.191
 4356ALA     BB 4356   8.558  10.944 113.122
 4357VAL     BB 4357   8.501  11.218 113.323
 4358ARG     BB 4358   8.290  11.023 113.531
 4359LYS     BB 4359   8.315  10.991 113.995
 4360LEU     BB 4360   8.440  11.124 114.362
 4361THR     BB 4361   8.695  10.932 114.609
 4362GLN     BB 4362   8.798  11.372 114.777
 4363THR     BB 4363   8.847  11.675 114.606
 4364SER     BB 4364   8.758  11.791 114.285
 4365GLY     BB 4365   8.625  11.582 114.013
 4366GLU     BB 4366   8.989  11.371 113.977
 4367THR     BB 4367   9.246  11.360 114.279
 4368THR     BB 4368   9.339  11.281 114.610
 4369HIS     BB 4369   9.304  11.515 114.940
 4370THR     BB 4370   9.198  11.770 115.150
 4371PRO     BB 4371   8.945  11.704 115.454
 4372LYS     BB 4372   8.961  12.013 115.602
 4373PRO     BB 4373   9.300  12.303 115.367
 4374ALA     BB 4374   9.441  12.578 115.625
 4375VAL     BB 4375   9.365  12.787 116.006
 4376GLY     BB 4376   9.638  13.022 116.038
 4377GLU     BB 4377   9.787  12.840 116.398
 4378GLU     BB 4378  10.163  12.605 116.369
 4379LYS     BB 4379  10.421  12.542 116.548
 4380SER     BB 4380  10.699  12.852 116.578
 4381ILE     BB 4381  10.794  13.102 116.890
 4382LYS     BB 4382  11.117  13.062 117.100
 4383ALA     BB 4383  11.179  13.493 116.976
 4384PHE     BB 4384  11.067  13.782 117.049
 4385LYS     BB 4385  11.371  13.938 117.138
 4386GLU     BB 4386  11.722  13.801 117.367
 4387THR     BB 4387  12.066  13.902 117.595
 4388PRO     BB 4388  11.968  14.225 117.855
 4389LYS     BB 4389  11.968  14.603 117.784
 4390GLN     BB 4390  12.314  14.845 117.710
 4391LYS     BB 4391  12.314  14.882 117.354
 4392LEU     BB 4392  12.306  14.765 117.019
 4393ASP     BB 4393  12.622  14.436 117.023
 4394PRO     BB 4394  12.656  14.141 117.097
 4395ALA     BB 4395  12.992  14.078 117.160
 4396ALA     BB 4396  13.067  14.236 117.433
 4397SER     BB 4397  13.219  13.909 117.602
 4398LEU     BB 4398  13.515  13.894 117.941
 4399THR     BB 4399  13.358  14.184 117.896
 4400GLY     BB 4400  13.441  14.542 117.714
 4401SER     BB 4401  13.293  14.752 117.512
 4402LYS     BB 4402  13.052  14.756 117.217
 4403ARG     BB 4403  13.033  14.904 116.893
 4404ARG     BB 4404  13.331  15.015 116.679
 4405PRO     BB 4405  13.530  15.280 116.737
 4406ARG     BB 4406  13.565  15.672 116.732
 4407THR     BB 4407  13.584  15.917 116.446
 4408PRO     BB 4408  13.447  16.313 116.396
 4409LYS     BB 4409  13.404  16.681 116.359
 4410GLU     BB 4410  13.492  17.028 116.269
 4411LYS     BB 4411  13.389  17.217 116.562
 4412ALA     BB 4412  13.620  17.170 116.919
 4413GLN     BB 4413  13.504  17.355 117.291
 4414ALA     BB 4414  13.455  17.043 117.578
 4415LEU     BB 4415  13.228  16.710 117.823
 4416GLU     BB 4416  12.851  16.691 117.863
 4417ASP     BB 4417  12.693  16.746 118.212
 4418LEU     BB 4418  12.379  16.774 118.303
 4419ALA     BB 4419  12.015  16.790 118.467
 4420GLY     BB 4420  11.664  16.785 118.186
 4421PHE     BB 4421  11.455  16.430 117.964
 4422LYS     BB 4422  11.619  16.174 118.135
 4423GLU     BB 4423  11.965  16.097 118.084
 4424LEU     BB 4424  12.110  15.833 118.330
 4425PHE     BB 4425  11.912  15.471 118.420
 4426GLN     BB 4426  11.912  15.315 118.675
 4427THR     BB 4427  12.022  15.346 119.093
 4428PRO     BB 4428  12.354  15.425 119.337
 4429GLY     BB 4429  12.613  15.300 119.063
 4430HIS     BB 4430  12.987  15.212 118.823
 4431THR     BB 4431  13.210  15.325 118.577
 4432GLU     BB 4432  13.277  15.276 118.283
 4433GLU     BB 4433  13.521  14.907 118.374
 4434SER     BB 4434  13.463  14.733 118.716
 4435THR     BB 4435  13.571  14.469 118.786
 4436THR     BB 4436  13.673  14.246 119.082
 4437ASP     BB 4437  13.590  13.938 119.186
 4438GLU     BB 4438  13.242  14.015 119.089
 4439LYS     BB 4439  13.052  13.616 119.075
 4440THR     BB 4440  13.310  13.460 118.793
 4441ILE     BB 4441   6.003   8.498 105.551
 4442PRO     BB 4442   6.004   8.149 105.513
 4443CYS     BB 4443   6.328   8.049 105.337
 4444LYS     BB 4444   6.461   7.928 104.911
 4445SER     BB 4445   6.252   8.096 104.552
 4446PRO     BB 4446   6.532   8.287 104.548
 4447GLN     BB 4447   6.835   8.111 104.387
 4448PRO     BB 4448   7.090   8.201 104.572
 4449ASP     BB 4449   7.269   8.299 104.888
 4450PRO     BB 4450   7.544   8.399 105.130
 4451VAL     BB 4451   7.883   8.593 104.913
 4452ASP     BB 4452   8.077   8.184 105.034
 4453THR     BB 4453   8.078   7.814 104.947
 4454PRO     BB 4454   8.429   7.852 104.951
 4455THR     BB 4455   8.406   7.824 104.562
 4456SER     BB 4456   8.375   7.621 104.269
 4457THR     BB 4457   8.695   7.775 104.103
 4458LYS     BB 4458   9.016   7.593 104.030
 4459GLN     BB 4459   9.417   7.415 104.020
 4460ARG     BB 4460   9.318   7.031 103.930
 4461PRO     BB 4461   9.555   6.697 103.807
 4462LYS     BB 4462   9.492   6.252 103.661
 4463THR     BB 4463   9.097   6.108 103.438
 4464SER     BB 4464   8.755   6.069 103.497
 4465LEU     BB 4465   8.734   5.779 103.870
 4466ARG     BB 4466   8.466   5.772 104.139
 4467LYS     BB 4467   8.277   5.313 104.132
 4468VAL     BB 4468   7.976   5.312 104.433
 4469ASP     BB 4469   7.828   5.475 104.117
 4470VAL     BB 4470   7.451   5.348 103.984
 4471LYS     BB 4471   7.762   5.080 103.797
 4472GLU     BB 4472   8.092   5.043 103.625
 4473GLU     BB 4473   7.974   4.924 103.231
 4474LEU     BB 4474   7.885   4.567 103.112
 4475LEU     BB 4475   7.865   4.315 103.353
 4476ALA     BB 4476   7.717   4.025 103.367
 4477VAL     BB 4477   7.816   3.722 103.496
 4478ARG     BB 4478   8.147   3.779 103.381
 4479LYS     BB 4479   8.536   3.741 103.634
 4480LEU     BB 4480   8.746   3.609 103.961
 4481THR     BB 4481   8.910   3.842 104.246
 4482GLN     BB 4482   8.857   3.458 104.531
 4483THR     BB 4483   8.589   3.232 104.563
 4484SER     BB 4484   8.318   3.146 104.354
 4485GLY     BB 4485   8.218   3.327 104.051
 4486GLU     BB 4486   8.105   3.668 104.272
 4487THR     BB 4487   8.254   3.730 104.635
 4488THR     BB 4488   8.519   3.783 104.862
 4489HIS     BB 4489   8.731   3.503 105.066
 4490THR     BB 4490   8.864   3.196 105.155
 4491PRO     BB 4491   9.249   3.104 105.089
 4492LYS     BB 4492   9.261   2.807 105.260
 4493PRO     BB 4493   8.821   2.718 105.490
 4494ALA     BB 4494   8.884   2.483 105.811
 4495VAL     BB 4495   9.165   2.201 106.001
 4496GLY     BB 4496   8.995   2.092 106.302
 4497GLU     BB 4497   9.296   2.255 106.562
 4498GLU     BB 4498   9.193   2.622 106.791
 4499LYS     BB 4499   9.256   2.751 107.078
 4500SER     BB 4500   9.056   2.576 107.401
 4501ILE     BB 4501   9.192   2.336 107.705
 4502LYS     BB 4502   9.246   2.465 108.067
 4503ALA     BB 4503   8.968   2.122 108.166
 4504PHE     BB 4504   8.978   1.805 108.188
 4505LYS     BB 4505   8.870   1.770 108.523
 4506GLU     BB 4506   8.960   1.994 108.891
 4507THR     BB 4507   8.971   2.002 109.316
 4508PRO     BB 4508   9.121   1.628 109.455
 4509LYS     BB 4509   8.932   1.299 109.518
 4510GLN     BB 4510   8.640   1.229 109.825
 4511LYS     BB 4511   8.329   1.256 109.651
 4512LEU     BB 4512   8.092   1.414 109.439
 4513ASP     BB 4513   8.073   1.836 109.612
 4514PRO     BB 4514   8.222   2.104 109.600
 4515ALA     BB 4515   8.154   2.283 109.890
 4516ALA     BB 4516   8.297   2.125 110.135
 4517SER     BB 4517   8.486   2.452 110.260
 4518LEU     BB 4518   8.650   2.526 110.673
 4519THR     BB 4519   8.580   2.210 110.598
 4520GLY     BB 4520   8.270   1.951 110.665
 4521SER     BB 4521   8.091   1.736 110.495
 4522LYS     BB 4522   7.945   1.686 110.147
 4523ARG     BB 4523   7.630   1.599 110.002
 4524ARG     BB 4524   7.287   1.652 110.164
 4525PRO     BB 4525   7.160   1.483 110.425
 4526ARG     BB 4526   7.008   1.143 110.553
 4527THR     BB 4527   6.675   0.977 110.485
 4528PRO     BB 4528   6.556   0.574 110.451
 4529LYS     BB 4529   6.418   0.231 110.493
 4530GLU     BB 4530   6.187  -0.033 110.610
 4531LYS     BB 4531   6.411  -0.292 110.727
 4532ALA     BB 4532   6.630  -0.218 111.088
 4533GLN     BB 4533   6.927  -0.493 111.235
 4534ALA     BB 4534   7.296  -0.279 111.262
 4535LEU     BB 4535   7.710  -0.110 111.116
 4536GLU     BB 4536   7.910  -0.249 110.825
 4537ASP     BB 4537   8.251  -0.419 110.892
 4538LEU     BB 4538   8.452  -0.584 110.691
 4539ALA     BB 4539   8.738  -0.770 110.484
 4540GLY     BB 4540   8.653  -0.859 110.051
 4541PHE     BB 4541   8.677  -0.584 109.673
 4542LYS     BB 4542   8.838  -0.316 109.828
 4543GLU     BB 4543   8.674  -0.101 110.063
 4544LEU     BB 4544   8.910   0.153 110.240
 4545PHE     BB 4545   9.193   0.387 110.029
 4546GLN     BB 4546   9.460   0.485 110.121
 4547THR     BB 4547   9.754   0.431 110.435
 4548PRO     BB 4548   9.790   0.451 110.852
 4549GLY     BB 4549   9.493   0.712 110.888
 4550HIS     BB 4550   9.163   0.980 111.045
 4551THR     BB 4551   8.824   1.008 111.129
 4552GLU     BB 4552   8.565   1.128 111.019
 4553GLU     BB 4553   8.664   1.543 111.168
 4554SER     BB 4554   9.036   1.619 111.253
 4555THR     BB 4555   9.138   1.889 111.307
 4556THR     BB 4556   9.420   2.080 111.485
 4557ASP     BB 4557   9.647   2.309 111.391
 4558GLU     BB 4558   9.687   2.118 111.077
 4559LYS     BB 4559   9.892   2.404 110.810
 4560THR     BB 4560   9.600   2.695 110.834
 4561ILE     BB 4561  23.193  17.022 106.041
 4562PRO     BB 4562  22.954  17.228 106.197
 4563CYS     BB 4563  22.623  17.187 106.012
 4564LYS     BB 4564  22.375  17.420 105.699
 4565SER     BB 4565  22.579  17.671 105.389
 4566PRO     BB 4566  22.501  17.402 105.199
 4567GLN     BB 4567  22.137  17.405 105.073
 4568PRO     BB 4568  22.042  17.091 105.094
 4569ASP     BB 4569  22.027  16.744 105.237
 4570PRO     BB 4570  21.933  16.380 105.292
 4571VAL     BB 4571  21.779  16.198 104.914
 4572ASP     BB 4572  21.386  16.224 105.168
 4573THR     BB 4573  21.125  16.470 105.295
 4574PRO     BB 4574  20.895  16.233 105.170
 4575THR     BB 4575  20.829  16.491 104.885
 4576SER     BB 4576  20.669  16.790 104.771
 4577THR     BB 4577  20.509  16.611 104.461
 4578LYS     BB 4578  20.143  16.554 104.402
 4579GLN     BB 4579  19.731  16.408 104.366
 4580ARG     BB 4580  19.533  16.724 104.529
 4581PRO     BB 4581  19.118  16.827 104.537
 4582LYS     BB 4582  18.845  17.187 104.677
 4583THR     BB 4583  19.001  17.635 104.698
 4584SER     BB 4584  19.235  17.831 104.869
 4585LEU     BB 4585  19.119  17.776 105.324
 4586ARG     BB 4586  19.354  17.785 105.623
 4587LYS     BB 4587  19.186  18.147 105.918
 4588VAL     BB 4588  19.455  18.154 106.249
 4589ASP     BB 4589  19.619  18.345 105.958
 4590VAL     BB 4590  19.788  18.721 106.034
 4591LYS     BB 4591  19.353  18.783 105.934
 4592GLU     BB 4592  19.059  18.702 105.718
 4593GLU     BB 4593  19.001  19.069 105.506
 4594LEU     BB 4594  18.811  19.382 105.628
 4595LEU     BB 4595  18.697  19.384 105.958
 4596ALA     BB 4596  18.616  19.620 106.169
 4597VAL     BB 4597  18.363  19.643 106.402
 4598ARG     BB 4598  18.141  19.478 106.179
 4599LYS     BB 4599  17.873  19.111 106.281
 4600LEU     BB 4600  17.686  18.859 106.545
 4601THR     BB 4601  17.767  18.468 106.597
 4602GLN     BB 4602  17.598  18.534 107.043
 4603THR     BB 4603  17.649  18.799 107.269
 4604SER     BB 4604  17.755  19.133 107.233
 4605GLY     BB 4605  17.899  19.278 106.927
 4606GLU     BB 4606  18.244  19.036 106.956
 4607THR     BB 4607  18.236  18.699 107.165
 4608THR     BB 4608  18.115  18.375 107.235
 4609HIS     BB 4609  17.808  18.272 107.480
 4610THR     BB 4610  17.522  18.300 107.673
 4611PRO     BB 4611  17.169  18.152 107.553
 4612LYS     BB 4612  16.991  18.200 107.842
 4613PRO     BB 4613  17.291  18.380 108.205
 4614ALA     BB 4614  17.142  18.277 108.565
 4615VAL     BB 4615  16.781  18.141 108.779
 4616GLY     BB 4616  16.883  18.125 109.126
 4617GLU     BB 4617  16.814  17.702 109.153
 4618GLU     BB 4618  17.170  17.437 109.172
 4619LYS     BB 4619  17.257  17.161 109.310
 4620SER     BB 4620  17.340  17.184 109.720
 4621ILE     BB 4621  17.131  17.048 110.046
 4622LYS     BB 4622  17.237  16.734 110.247
 4623ALA     BB 4623  17.229  17.027 110.592
 4624PHE     BB 4624  17.015  17.174 110.775
 4625LYS     BB 4625  17.125  17.061 111.091
 4626GLU     BB 4626  17.269  16.670 111.235
 4627THR     BB 4627  17.336  16.409 111.565
 4628PRO     BB 4628  17.001  16.432 111.828
 4629LYS     BB 4629  16.931  16.685 112.109
 4630GLN     BB 4630  17.149  16.719 112.478
 4631LYS     BB 4631  17.364  16.998 112.421
 4632LEU     BB 4632  17.608  17.184 112.242
 4633ASP     BB 4633  17.930  16.871 112.160
 4634PRO     BB 4634  17.997  16.646 111.963
 4635ALA     BB 4635  18.214  16.422 112.118
 4636ALA     BB 4636  18.044  16.274 112.352
 4637SER     BB 4637  18.144  15.912 112.220
 4638LEU     BB 4638  18.141  15.529 112.456
 4639THR     BB 4639  17.970  15.783 112.587
 4640GLY     BB 4640  18.036  16.069 112.872
 4641SER     BB 4641  17.995  16.392 112.906
 4642LYS     BB 4642  18.012  16.713 112.702
 4643ARG     BB 4643  18.160  17.037 112.730
 4644ARG     BB 4644  18.473  17.124 112.934
 4645PRO     BB 4645  18.496  17.136 113.269
 4646ARG     BB 4646  18.403  17.333 113.597
 4647THR     BB 4647  18.524  17.664 113.732
 4648PRO     BB 4648  18.338  17.969 113.956
 4649LYS     BB 4649  18.218  18.210 114.214
 4650GLU     BB 4650  18.231  18.421 114.516
 4651LYS     BB 4651  17.915  18.352 114.678
 4652ALA     BB 4652  17.864  17.966 114.858
 4653GLN     BB 4653  17.489  17.842 115.029
 4654ALA     BB 4654  17.366  17.488 114.825
 4655LEU     BB 4655  17.152  17.231 114.493
 4656GLU     BB 4656  16.865  17.354 114.276
 4657ASP     BB 4657  16.515  17.196 114.316
 4658LEU     BB 4658  16.225  17.279 114.183
 4659ALA     BB 4659  15.859  17.324 114.031
 4660GLY     BB 4660  15.791  17.678 113.762
 4661PHE     BB 4661  15.894  17.741 113.310
 4662LYS     BB 4662  15.980  17.410 113.241
 4663GLU     BB 4663  16.280  17.259 113.362
 4664LEU     BB 4664  16.306  16.876 113.295
 4665PHE     BB 4665  16.220  16.704 112.919
 4666GLN     BB 4666  16.105  16.435 112.858
 4667THR     BB 4667  15.906  16.098 113.046
 4668PRO     BB 4668  15.962  15.819 113.353
 4669GLY     BB 4669  16.358  15.842 113.333
 4670HIS     BB 4670  16.802  15.810 113.416
 4671THR     BB 4671  17.082  15.953 113.571
 4672GLU     BB 4672  17.332  16.113 113.498
 4673GLU     BB 4673  17.560  15.746 113.366
 4674SER     BB 4674  17.353  15.429 113.279
 4675THR     BB 4675  17.466  15.191 113.147
 4676THR     BB 4676  17.417  14.814 113.100
 4677ASP     BB 4677  17.387  14.610 112.835
 4678GLU     BB 4678  17.180  14.871 112.677
 4679LYS     BB 4679  17.176  14.752 112.251
 4680THR     BB 4680  17.586  14.764 112.205
 4681ILE     BB 4681   1.895   2.349  98.526
 4682PRO     BB 4682   1.733   2.266  98.827
 4683CYS     BB 4683   2.000   2.181  99.086
 4684LYS     BB 4684   2.184   1.801  99.275
 4685SER     BB 4685   2.216   1.422  99.037
 4686PRO     BB 4686   2.538   1.527  99.018
 4687GLN     BB 4687   2.745   1.439  99.331
 4688PRO     BB 4688   2.935   1.702  99.379
 4689ASP     BB 4689   3.027   2.067  99.376
 4690PRO     BB 4690   3.220   2.391  99.423
 4691VAL     BB 4691   3.659   2.312  99.440
 4692ASP     BB 4692   3.572   2.428  99.886
 4693THR     BB 4693   3.415   2.295 100.207
 4694PRO     BB 4694   3.716   2.407 100.355
 4695THR     BB 4695   3.808   2.028 100.382
 4696SER     BB 4696   3.776   1.715 100.551
 4697THR     BB 4697   4.164   1.673 100.591
 4698LYS     BB 4698   4.354   1.674 100.915
 4699GLN     BB 4699   4.591   1.758 101.274
 4700ARG     BB 4700   4.348   1.592 101.555
 4701PRO     BB 4701   4.412   1.500 101.968
 4702LYS     BB 4702   4.186   1.282 102.321
 4703THR     BB 4703   3.868   0.936 102.249
 4704SER     BB 4704   3.555   0.885 102.104
 4705LEU     BB 4705   3.273   1.192 102.327
 4706ARG     BB 4706   2.967   1.367 102.184
 4707LYS     BB 4707   2.588   1.242 102.479
 4708VAL     BB 4708   2.248   1.439 102.313
 4709ASP     BB 4709   2.312   1.118 102.109
 4710VAL     BB 4710   1.989   0.864 102.028
 4711LYS     BB 4711   2.165   0.742 102.425
 4712GLU     BB 4712   2.467   0.671 102.634
 4713GLU     BB 4713   2.439   0.248 102.690
 4714LEU     BB 4714   2.227   0.061 102.953
 4715LEU     BB 4715   2.008   0.248 103.149
 4716ALA     BB 4716   1.740   0.178 103.320
 4717VAL     BB 4717   1.626   0.289 103.625
 4718ARG     BB 4718   1.958   0.285 103.752
 4719LYS     BB 4719   2.170   0.633 103.976
 4720LEU     BB 4720   2.168   0.986 104.185
 4721THR     BB 4721   2.324   1.337 104.060
 4722GLN     BB 4722   1.998   1.538 104.351
 4723THR     BB 4723   1.659   1.458 104.404
 4724SER     BB 4724   1.465   1.169 104.346
 4725GLY     BB 4725   1.573   0.878 104.150
 4726GLU     BB 4726   1.582   1.101 103.792
 4727THR     BB 4727   1.615   1.496 103.802
 4728THR     BB 4728   1.782   1.796 103.886
 4729HIS     BB 4729   1.747   2.013 104.227
 4730THR     BB 4730   1.671   2.095 104.555
 4731PRO     BB 4731   1.956   2.133 104.835
 4732LYS     BB 4732   1.762   2.258 105.089
 4733PRO     BB 4733   1.290   2.335 104.928
 4734ALA     BB 4734   1.120   2.624 105.150
 4735VAL     BB 4735   1.143   2.849 105.529
 4736GLY     BB 4736   0.856   3.068 105.523
 4737GLU     BB 4737   1.095   3.425 105.529
 4738GLU     BB 4738   1.122   3.661 105.154
 4739LYS     BB 4739   1.144   3.968 105.065
 4740SER     BB 4740   0.793   4.192 105.099
 4741ILE     BB 4741   0.684   4.487 105.363
 4742LYS     BB 4742   0.676   4.862 105.267
 4743ALA     BB 4743   0.248   4.827 105.413
 4744PHE     BB 4744   0.091   4.808 105.689
 4745LYS     BB 4745  -0.121   5.088 105.650
 4746GLU     BB 4746  -0.055   5.494 105.491
 4747THR     BB 4747  -0.180   5.900 105.474
 4748PRO     BB 4748  -0.291   6.025 105.866
 4749LYS     BB 4749  -0.627   5.984 106.048
 4750GLN     BB 4750  -0.995   6.179 105.944
 4751LYS     BB 4751  -1.176   5.926 105.768
 4752LEU     BB 4752  -1.220   5.678 105.517
 4753ASP     BB 4753  -1.080   5.893 105.141
 4754PRO     BB 4754  -0.823   5.962 104.989
 4755ALA     BB 4755  -0.881   6.241 104.789
 4756ALA     BB 4756  -0.924   6.493 104.990
 4757SER     BB 4757  -0.649   6.712 104.802
 4758LEU     BB 4758  -0.612   7.161 104.808
 4759THR     BB 4759  -0.803   7.026 105.045
 4760GLY     BB 4760  -1.204   6.963 105.104
 4761SER     BB 4761  -1.399   6.720 105.202
 4762LYS     BB 4762  -1.430   6.341 105.183
 4763ARG     BB 4763  -1.680   6.099 105.100
 4764ARG     BB 4764  -1.982   6.159 104.871
 4765PRO     BB 4765  -2.252   6.346 104.940
 4766ARG     BB 4766  -2.586   6.376 105.147
 4767THR     BB 4767  -2.914   6.190 105.120
 4768PRO     BB 4768  -3.200   6.069 105.404
 4769LYS     BB 4769  -3.496   6.021 105.625
 4770GLU     BB 4770  -3.851   6.027 105.727
 4771LYS     BB 4771  -3.839   6.169 106.060
 4772ALA     BB 4772  -3.743   6.585 106.096
 4773GLN     BB 4773  -3.688   6.774 106.479
 4774ALA     BB 4774  -3.293   6.937 106.485
 4775LEU     BB 4775  -2.829   6.945 106.560
 4776GLU     BB 4776  -2.643   6.709 106.794
 4777ASP     BB 4777  -2.476   6.850 107.113
 4778LEU     BB 4778  -2.333   6.696 107.366
 4779ALA     BB 4779  -2.129   6.559 107.681
 4780GLY     BB 4780  -2.102   6.112 107.728
 4781PHE     BB 4781  -1.824   5.799 107.520
 4782LYS     BB 4782  -1.610   6.030 107.368
 4783GLU     BB 4783  -1.710   6.233 107.091
 4784LEU     BB 4784  -1.450   6.504 106.988
 4785PHE     BB 4785  -1.038   6.420 106.943
 4786GLN     BB 4786  -0.804   6.599 106.994
 4787THR     BB 4787  -0.697   6.976 107.180
 4788PRO     BB 4788  -0.791   7.383 107.166
 4789GLY     BB 4789  -0.911   7.366 106.787
 4790HIS     BB 4790  -1.093   7.454 106.382
 4791THR     BB 4791  -1.379   7.437 106.179
 4792GLU     BB 4792  -1.491   7.273 105.947
 4793GLU     BB 4793  -1.252   7.499 105.638
 4794SER     BB 4794  -0.943   7.699 105.761
 4795THR     BB 4795  -0.743   7.818 105.582
 4796THR     BB 4796  -0.478   8.094 105.557
 4797ASP     BB 4797  -0.151   8.103 105.483
 4798GLU     BB 4798  -0.113   7.793 105.678
 4799LYS     BB 4799   0.281   7.639 105.550
 4800THR     BB 4800   0.183   7.615 105.149
 4801ILE     BB 4801   6.384   9.523  88.291
 4802PRO     BB 4802   6.623   9.373  88.082
 4803CYS     BB 4803   6.517   9.430  87.720
 4804LYS     BB 4804   6.314   9.188  87.381
 4805SER     BB 4805   6.011   8.872  87.478
 4806PRO     BB 4806   5.802   9.120  87.379
 4807GLN     BB 4807   5.768   9.146  86.997
 4808PRO     BB 4808   5.758   9.469  86.937
 4809ASP     BB 4809   5.841   9.832  86.990
 4810PRO     BB 4810   5.854  10.209  86.946
 4811VAL     BB 4811   5.498  10.354  86.718
 4812ASP     BB 4812   5.837  10.414  86.401
 4813THR     BB 4813   6.062  10.224  86.160
 4814PRO     BB 4814   5.956  10.468  85.928
 4815THR     BB 4815   5.741  10.183  85.769
 4816SER     BB 4816   5.720   9.894  85.560
 4817THR     BB 4817   5.430  10.047  85.344
 4818LYS     BB 4818   5.450  10.142  84.981
 4819GLN     BB 4819   5.488  10.332  84.588
 4820ARG     BB 4820   5.743  10.070  84.411
 4821PRO     BB 4821   5.865  10.022  84.003
 4822LYS     BB 4822   6.123   9.723  83.743
 4823THR     BB 4823   6.181   9.266  83.859
 4824SER     BB 4824   6.323   9.068  84.110
 4825LEU     BB 4825   6.777   9.200  84.117
 4826ARG     BB 4826   7.009   9.203  84.418
 4827LYS     BB 4827   7.392   8.911  84.299
 4828VAL     BB 4828   7.648   8.916  84.640
 4829ASP     BB 4829   7.362   8.667  84.708
 4830VAL     BB 4830   7.458   8.287  84.856
 4831LYS     BB 4831   7.475   8.267  84.406
 4832GLU     BB 4832   7.322   8.354  84.076
 4833GLU     BB 4833   7.194   7.971  83.935
 4834LEU     BB 4834   7.409   7.705  83.754
 4835LEU     BB 4835   7.751   7.763  83.727
 4836ALA     BB 4836   8.011   7.572  83.680
 4837VAL     BB 4837   8.297   7.614  83.494
 4838ARG     BB 4838   8.109   7.773  83.238
 4839LYS     BB 4839   8.208   8.182  83.038
 4840LEU     BB 4840   8.463   8.490  82.947
 4841THR     BB 4841   8.428   8.871  83.073
 4842GLN     BB 4842   8.906   8.890  83.016
 4843THR     BB 4843   9.155   8.655  83.098
 4844SER     BB 4844   9.151   8.308  83.162
 4845GLY     BB 4845   8.849   8.105  83.210
 4846GLU     BB 4846   8.755   8.303  83.571
 4847THR     BB 4847   8.901   8.664  83.647
 4848THR     BB 4848   8.942   9.007  83.576
 4849HIS     BB 4849   9.232   9.181  83.351
 4850THR     BB 4850   9.488   9.218  83.121
 4851PRO     BB 4851   9.431   9.391  82.764
 4852LYS     BB 4852   9.758   9.407  82.661
 4853PRO     BB 4853  10.065   9.243  83.026
 4854ALA     BB 4854  10.427   9.413  82.981
 4855VAL     BB 4855  10.694   9.623  82.699
 4856GLY     BB 4856  11.000   9.674  82.886
 4857GLU     BB 4857  10.972  10.102  82.864
 4858GLU     BB 4858  10.862  10.320  83.235
 4859LYS     BB 4859  10.928  10.599  83.378
 4860SER     BB 4860  11.305  10.623  83.559
 4861ILE     BB 4861  11.643  10.829  83.452
 4862LYS     BB 4862  11.758  11.152  83.633
 4863ALA     BB 4863  12.140  10.914  83.685
 4864PHE     BB 4864  12.390  10.822  83.511
 4865LYS     BB 4865  12.648  10.963  83.707
 4866GLU     BB 4866  12.687  11.349  83.917
 4867THR     BB 4867  12.944  11.643  84.087
 4868PRO     BB 4868  13.278  11.699  83.829
 4869LYS     BB 4869  13.606  11.500  83.809
 4870GLN     BB 4870  13.913  11.491  84.108
 4871LYS     BB 4871  13.855  11.181  84.277
 4872LEU     BB 4872  13.657  10.942  84.451
 4873ASP     BB 4873  13.452  11.197  84.768
 4874PRO     BB 4874  13.210  11.382  84.804
 4875ALA     BB 4875  13.270  11.596  85.071
 4876ALA     BB 4876  13.509  11.796  84.980
 4877SER     BB 4877  13.298  12.120  85.075
 4878LEU     BB 4878  13.462  12.530  85.166
 4879THR     BB 4879  13.669  12.321  85.011
 4880GLY     BB 4880  13.975  12.071  85.120
 4881SER     BB 4881  14.071  11.763  85.061
 4882LYS     BB 4882  13.925  11.417  84.997
 4883ARG     BB 4883  13.971  11.084  85.118
 4884ARG     BB 4884  14.108  10.988  85.463
 4885PRO     BB 4885  14.425  11.020  85.568
 4886ARG     BB 4886  14.794  10.884  85.544
 4887THR     BB 4887  14.950  10.563  85.665
 4888PRO     BB 4888  15.260  10.318  85.515
 4889LYS     BB 4889  15.574  10.134  85.443
 4890GLU     BB 4890  15.896   9.966  85.512
 4891LYS     BB 4891  16.114  10.098  85.254
 4892ALA     BB 4892  16.234  10.508  85.284
 4893GLN     BB 4893  16.465  10.701  84.977
 4894ALA     BB 4894  16.239  11.036  84.839
 4895LEU     BB 4895  15.929  11.269  84.572
 4896GLU     BB 4896  15.808  11.154  84.231
 4897ASP     BB 4897  15.902  11.360  83.917
 4898LEU     BB 4898  15.856  11.297  83.597
 4899ALA     BB 4899  15.804  11.278  83.202
 4900GLY     BB 4900  15.621  10.901  83.038
 4901PHE     BB 4901  15.175  10.762  83.017
 4902LYS     BB 4902  15.034  11.067  83.112
 4903GLU     BB 4903  15.054  11.194  83.446
 4904LEU     BB 4904  14.920  11.557  83.488
 4905PHE     BB 4905  14.551  11.685  83.326
 4906GLN     BB 4906  14.474  11.955  83.224
 4907THR     BB 4907  14.645  12.337  83.109
 4908PRO     BB 4908  14.880  12.647  83.264
 4909GLY     BB 4909  14.772  12.572  83.639
 4910HIS     BB 4910  14.741  12.558  84.091
 4911THR     BB 4911  14.848  12.404  84.387
 4912GLU     BB 4912  14.747  12.204  84.596
 4913GLU     BB 4913  14.505  12.517  84.814
 4914SER     BB 4914  14.418  12.843  84.622
 4915THR     BB 4915  14.226  13.043  84.719
 4916THR     BB 4916  14.129  13.414  84.693
 4917ASP     BB 4917  13.848  13.581  84.616
 4918GLU     BB 4918  13.789  13.329  84.353
 4919LYS     BB 4919  13.362  13.386  84.253
 4920THR     BB 4920  13.223  13.316  84.636
 4921ILE     BB 4921  14.613  -1.416 101.025
 4922PRO     BB 4922  14.738  -1.516 100.712
 4923CYS     BB 4923  14.444  -1.549 100.471
 4924LYS     BB 4924  14.188  -1.889 100.289
 4925SER     BB 4925  14.110  -2.264 100.522
 4926PRO     BB 4926  13.812  -2.109 100.566
 4927GLN     BB 4927  13.573  -2.152 100.267
 4928PRO     BB 4928  13.425  -1.861 100.237
 4929ASP     BB 4929  13.395  -1.486 100.253
 4930PRO     BB 4930  13.255  -1.134 100.225
 4931VAL     BB 4931  12.808  -1.141 100.238
 4932ASP     BB 4932  12.884  -1.028  99.789
 4933THR     BB 4933  12.994  -1.175  99.456
 4934PRO     BB 4934  12.707  -1.012  99.332
 4935THR     BB 4935  12.552  -1.369  99.305
 4936SER     BB 4936  12.521  -1.679  99.129
 4937THR     BB 4937  12.130  -1.656  99.115
 4938LYS     BB 4938  11.921  -1.615  98.805
 4939GLN     BB 4939  11.677  -1.483  98.465
 4940ARG     BB 4940  11.870  -1.679  98.165
 4941PRO     BB 4941  11.765  -1.748  97.756
 4942LYS     BB 4942  11.928  -1.989  97.384
 4943THR     BB 4943  12.189  -2.384  97.428
 4944SER     BB 4944  12.499  -2.488  97.550
 4945LEU     BB 4945  12.811  -2.225  97.313
 4946ARG     BB 4946  13.151  -2.106  97.436
 4947LYS     BB 4947  13.484  -2.282  97.112
 4948VAL     BB 4948  13.862  -2.148  97.257
 4949ASP     BB 4949  13.759  -2.460  97.460
 4950VAL     BB 4950  14.041  -2.765  97.513
 4951LYS     BB 4951  13.822  -2.846  97.128
 4952GLU     BB 4952  13.499  -2.861  96.940
 4953GLU     BB 4953  13.453  -3.281  96.875
 4954LEU     BB 4954  13.613  -3.492  96.594
 4955LEU     BB 4955  13.846  -3.337  96.386
 4956ALA     BB 4956  14.088  -3.445  96.195
 4957VAL     BB 4957  14.197  -3.346  95.885
 4958ARG     BB 4958  13.861  -3.292  95.782
 4959LYS     BB 4959  13.694  -2.908  95.579
 4960LEU     BB 4960  13.740  -2.554  95.377
 4961THR     BB 4961  13.652  -2.187  95.519
 4962GLN     BB 4962  13.987  -2.032  95.209
 4963THR     BB 4963  14.303  -2.164  95.131
 4964SER     BB 4964  14.451  -2.482  95.170
 4965GLY     BB 4965  14.310  -2.758  95.367
 4966GLU     BB 4966  14.362  -2.547  95.729
 4967THR     BB 4967  14.394  -2.151  95.728
 4968THR     BB 4968  14.273  -1.826  95.662
 4969HIS     BB 4969  14.320  -1.608  95.324
 4970THR     BB 4970  14.385  -1.530  94.992
 4971PRO     BB 4971  14.093  -1.438  94.734
 4972LYS     BB 4972  14.287  -1.339  94.469
 4973PRO     BB 4973  14.775  -1.345  94.597
 4974ALA     BB 4974  14.975  -1.080  94.369
 4975VAL     BB 4975  14.963  -0.844  93.996
 4976GLY     BB 4976  15.282  -0.675  93.986
 4977GLU     BB 4977  15.104  -0.284  94.002
 4978GLU     BB 4978  15.142  -0.057  94.383
 4979LYS     BB 4979  15.176   0.247  94.478
 4980SER     BB 4980  15.557   0.412  94.423
 4981ILE     BB 4981  15.694   0.693  94.157
 4982LYS     BB 4982  15.770   1.059  94.259
 4983ALA     BB 4983  16.175   0.959  94.083
 4984PHE     BB 4984  16.309   0.923  93.796
 4985LYS     BB 4985  16.566   1.163  93.824
 4986GLU     BB 4986  16.577   1.570  93.995
 4987THR     BB 4987  16.768   1.950  94.010
 4988PRO     BB 4988  16.872   2.066  93.613
 4989LYS     BB 4989  17.184   1.976  93.407
 4990GLN     BB 4990  17.585   2.106  93.488
 4991LYS     BB 4991  17.733   1.823  93.646
 4992LEU     BB 4992  17.752   1.563  93.889
 4993ASP     BB 4993  17.675   1.788  94.278
 4994PRO     BB 4994  17.443   1.893  94.449
 4995ALA     BB 4995  17.560   2.153  94.649
 4996ALA     BB 4996  17.630   2.400  94.450
 4997SER     BB 4997  17.407   2.655  94.661
 4998LEU     BB 4998  17.445   3.104  94.665
 4999THR     BB 4999  17.595   2.947  94.412
 5000GLY     BB 5000  17.974   2.822  94.324
 5001SER     BB 5001  18.121   2.553  94.208
 5002LYS     BB 5002  18.090   2.174  94.219
 5003ARG     BB 5003  18.303   1.893  94.280
 5004ARG     BB 5004  18.624   1.896  94.488
 5005PRO     BB 5005  18.916   2.038  94.403
 5006ARG     BB 5006  19.236   2.020  94.173
 5007THR     BB 5007  19.530   1.783  94.174
 5008PRO     BB 5008  19.773   1.625  93.868
 5009LYS     BB 5009  20.042   1.537  93.626
 5010GLU     BB 5010  20.386   1.488  93.499
 5011LYS     BB 5011  20.374   1.639  93.170
 5012ALA     BB 5012  20.345   2.066  93.148
 5013GLN     BB 5013  20.296   2.272  92.773
 5014ALA     BB 5014  19.934   2.498  92.798
 5015LEU     BB 5015  19.473   2.582  92.756
 5016GLU     BB 5016  19.236   2.387  92.533
 5017ASP     BB 5017  19.073   2.562  92.229
 5018LEU     BB 5018  18.890   2.440  91.984
 5019ALA     BB 5019  18.646   2.347  91.682
 5020GLY     BB 5020  18.543   1.912  91.629
 5021PHE     BB 5021  18.232   1.643  91.851
 5022LYS     BB 5022  18.070   1.901  92.021
 5023GLU     BB 5023  18.220   2.076  92.294
 5024LEU     BB 5024  18.016   2.383  92.420
 5025PHE     BB 5025  17.599   2.366  92.493
 5026GLN     BB 5026  17.395   2.581  92.462
 5027THR     BB 5027  17.338   2.976  92.290
 5028PRO     BB 5028  17.498   3.362  92.305
 5029GLY     BB 5029  17.639   3.315  92.674
 5030HIS     BB 5030  17.860   3.360  93.067
 5031THR     BB 5031  18.152   3.292  93.248
 5032GLU     BB 5032  18.251   3.105  93.468
 5033GLU     BB 5033  18.074   3.358  93.798
 5034SER     BB 5034  17.794   3.609  93.700
 5035THR     BB 5035  17.628   3.753  93.896
 5036THR     BB 5036  17.415   4.068  93.944
 5037ASP     BB 5037  17.099   4.128  94.041
 5038GLU     BB 5038  16.998   3.833  93.844
 5039LYS     BB 5039  16.594   3.742  93.997
 5040THR     BB 5040  16.713   3.691  94.390
 5041ILE     BB 5041  11.421  17.363  96.119
 5042PRO     BB 5042  11.357  17.105  96.349
 5043CYS     BB 5043  11.666  16.880  96.365
 5044LYS     BB 5044  11.799  16.471  96.198
 5045SER     BB 5045  11.649  16.329  95.800
 5046PRO     BB 5046  11.960  16.428  95.709
 5047GLN     BB 5047  12.232  16.167  95.787
 5048PRO     BB 5048  12.488  16.345  95.890
 5049ASP     BB 5049  12.663  16.631  96.060
 5050PRO     BB 5050  12.937  16.855  96.197
 5051VAL     BB 5051  13.319  16.793  95.975
 5052ASP     BB 5052  13.424  16.599  96.388
 5053THR     BB 5053  13.359  16.290  96.601
 5054PRO     BB 5054  13.710  16.289  96.640
 5055THR     BB 5055  13.706  15.981  96.400
 5056SER     BB 5056  13.654  15.630  96.350
 5057THR     BB 5057  14.007  15.581  96.187
 5058LYS     BB 5058  14.291  15.380  96.330
 5059GLN     BB 5059  14.650  15.223  96.527
 5060ARG     BB 5060  14.485  14.912  96.730
 5061PRO     BB 5061  14.661  14.580  96.935
 5062LYS     BB 5062  14.522  14.184  97.151
 5063THR     BB 5063  14.122  13.955  97.038
 5064SER     BB 5064  13.776  14.001  97.042
 5065LEU     BB 5065  13.677  14.092  97.495
 5066ARG     BB 5066  13.396  14.311  97.629
 5067LYS     BB 5067  13.124  14.020  97.924
 5068VAL     BB 5068  12.810  14.269  98.068
 5069ASP     BB 5069  12.716  14.152  97.714
 5070VAL     BB 5070  12.331  13.999  97.649
 5071LYS     BB 5071  12.595  13.657  97.778
 5072GLU     BB 5072  12.921  13.477  97.753
 5073GLU     BB 5073  12.807  13.114  97.559
 5074LEU     BB 5074  12.658  12.798  97.724
 5075LEU     BB 5075  12.576  12.814  98.062
 5076ALA     BB 5076  12.374  12.646  98.256
 5077VAL     BB 5077  12.405  12.536  98.580
 5078ARG     BB 5078  12.748  12.460  98.523
 5079LYS     BB 5079  13.106  12.592  98.789
 5080LEU     BB 5080  13.266  12.734  99.139
 5081THR     BB 5081  13.455  13.087  99.188
 5082GLN     BB 5082  13.312  13.053  99.647
 5083THR     BB 5083  13.004  12.950  99.782
 5084SER     BB 5084  12.735  12.759  99.658
 5085GLY     BB 5085  12.690  12.659  99.308
 5086GLU     BB 5086  12.632  13.059  99.184
 5087THR     BB 5087  12.766  13.359  99.406
 5088THR     BB 5088  13.023  13.542  99.566
 5089HIS     BB 5089  13.164  13.493  99.943
 5090THR     BB 5090  13.230  13.348 100.250
 5091PRO     BB 5091  13.594  13.206 100.344
 5092LYS     BB 5092  13.538  13.138 100.676
 5093PRO     BB 5093  13.076  13.289 100.812
 5094ALA     BB 5094  13.073  13.369 101.206
 5095VAL     BB 5095  13.283  13.304 101.588
 5096GLY     BB 5096  13.077  13.471 101.835
 5097GLU     BB 5097  13.387  13.748 101.943
 5098GLU     BB 5098  13.342  14.169 101.808
 5099LYS     BB 5099  13.412  14.464 101.914
 5100SER     BB 5100  13.163  14.608 102.218
 5101ILE     BB 5101  13.232  14.667 102.618
 5102LYS     BB 5102  13.287  15.019 102.772
 5103ALA     BB 5103  12.943  14.890 103.036
 5104PHE     BB 5104  12.891  14.698 103.285
 5105LYS     BB 5105  12.758  14.934 103.511
 5106GLU     BB 5106  12.867  15.350 103.606
 5107THR     BB 5107  12.853  15.673 103.884
 5108PRO     BB 5108  12.920  15.520 104.275
 5109LYS     BB 5109  12.668  15.366 104.522
 5110GLN     BB 5110  12.350  15.574 104.721
 5111LYS     BB 5111  12.061  15.486 104.530
 5112LEU     BB 5112  11.872  15.452 104.231
 5113ASP     BB 5113  11.924  15.860 104.035
 5114PRO     BB 5114  12.121  16.015 103.859
 5115ALA     BB 5115  12.071  16.356 103.907
 5116ALA     BB 5116  12.167  16.423 104.210
 5117SER     BB 5117  12.407  16.717 104.088
 5118LEU     BB 5118  12.557  17.061 104.336
 5119THR     BB 5119  12.432  16.803 104.505
 5120GLY     BB 5120  12.074  16.708 104.681
 5121SER     BB 5121  11.869  16.454 104.693
 5122LYS     BB 5122  11.737  16.172 104.473
 5123ARG     BB 5123  11.420  16.032 104.383
 5124ARG     BB 5124  11.085  16.217 104.388
 5125PRO     BB 5125  10.912  16.312 104.660
 5126ARG     BB 5126  10.690  16.197 104.964
 5127THR     BB 5127  10.337  16.064 104.979
 5128PRO     BB 5128  10.145  15.785 105.229
 5129LYS     BB 5129   9.941  15.602 105.482
 5130GLU     BB 5130   9.657  15.535 105.708
 5131LYS     BB 5131   9.820  15.434 106.016
 5132ALA     BB 5132  10.026  15.735 106.240
 5133GLN     BB 5133  10.256  15.640 106.592
 5134ALA     BB 5134  10.656  15.771 106.521
 5135LEU     BB 5135  11.104  15.739 106.378
 5136GLU     BB 5136  11.291  15.413 106.324
 5137ASP     BB 5137  11.588  15.323 106.555
 5138LEU     BB 5138  11.765  15.047 106.580
 5139ALA     BB 5139  12.022  14.746 106.632
 5140GLY     BB 5140  11.948  14.371 106.395
 5141PHE     BB 5141  12.047  14.266 105.950
 5142LYS     BB 5142  12.247  14.545 105.887
 5143GLU     BB 5143  12.114  14.875 105.855
 5144LEU     BB 5144  12.382  15.156 105.829
 5145PHE     BB 5145  12.717  15.129 105.572
 5146GLN     BB 5146  12.992  15.240 105.610
 5147THR     BB 5147  13.250  15.416 105.911
 5148PRO     BB 5148  13.265  15.738 106.177
 5149GLY     BB 5149  13.022  15.962 105.956
 5150HIS     BB 5150  12.740  16.282 105.804
 5151THR     BB 5151  12.408  16.391 105.776
 5152GLU     BB 5152  12.185  16.409 105.568
 5153GLU     BB 5153  12.352  16.785 105.382
 5154SER     BB 5154  12.725  16.868 105.451
 5155THR     BB 5155  12.874  17.078 105.309
 5156THR     BB 5156  13.176  17.313 105.338
 5157ASP     BB 5157  13.448  17.374 105.151
 5158GLU     BB 5158  13.470  17.011 105.091
 5159LYS     BB 5159  13.742  16.981 104.744
 5160THR     BB 5160  13.510  17.214 104.494
 5161ILE     BB 5161  19.907   5.323  79.295
 5162PRO     BB 5162  19.655   5.173  79.490
 5163CYS     BB 5163  19.761   4.815  79.568
 5164LYS     BB 5164  19.662   4.390  79.416
 5165SER     BB 5165  19.550   4.322  78.987
 5166PRO     BB 5166  19.871   4.213  78.978
 5167GLN     BB 5167  19.913   3.852  79.105
 5168PRO     BB 5168  20.194   3.858  79.275
 5169ASP     BB 5169  20.460   4.005  79.496
 5170PRO     BB 5170  20.775   4.042  79.705
 5171VAL     BB 5171  21.086   3.748  79.577
 5172ASP     BB 5172  20.962   3.571  79.993
 5173THR     BB 5173  20.683   3.380  80.169
 5174PRO     BB 5174  20.948   3.180  80.290
 5175THR     BB 5175  20.818   2.909  80.040
 5176SER     BB 5176  20.583   2.651  79.961
 5177THR     BB 5177  20.866   2.390  79.885
 5178LYS     BB 5178  20.938   2.077  80.081
 5179GLN     BB 5179  21.083   1.762  80.349
 5180ARG     BB 5180  20.727   1.626  80.491
 5181PRO     BB 5181  20.624   1.276  80.716
 5182LYS     BB 5182  20.236   1.057  80.872
 5183THR     BB 5183  19.815   1.093  80.655
 5184SER     BB 5184  19.571   1.331  80.580
 5185LEU     BB 5185  19.447   1.506  81.000
 5186ARG     BB 5186  19.327   1.859  81.074
 5187LYS     BB 5187  18.878   1.811  81.281
 5188VAL     BB 5188  18.748   2.209  81.360
 5189ASP     BB 5189  18.684   2.133  80.987
 5190VAL     BB 5190  18.309   2.226  80.825
 5191LYS     BB 5191  18.286   1.810  80.996
 5192GLU     BB 5192  18.441   1.473  81.040
 5193GLU     BB 5193  18.182   1.225  80.806
 5194LEU     BB 5194  17.844   1.072  80.915
 5195LEU     BB 5195  17.715   1.166  81.225
 5196ALA     BB 5196  17.416   1.167  81.356
 5197VAL     BB 5197  17.304   1.092  81.673
 5198ARG     BB 5198  17.540   0.827  81.695
 5199LYS     BB 5199  17.838   0.753  82.044
 5200LEU     BB 5200  17.968   0.809  82.429
 5201THR     BB 5201  18.311   0.991  82.539
 5202GLN     BB 5202  18.077   1.091  82.948
 5203THR     BB 5203  17.747   1.200  83.002
 5204SER     BB 5204  17.453   1.189  82.808
 5205GLY     BB 5205  17.437   1.099  82.452
 5206GLU     BB 5206  17.653   1.444  82.339
 5207THR     BB 5207  17.885   1.631  82.601
 5208THR     BB 5208  18.156   1.646  82.826
 5209HIS     BB 5209  18.155   1.563  83.223
 5210THR     BB 5210  18.053   1.437  83.529
 5211PRO     BB 5211  18.233   1.122  83.700
 5212LYS     BB 5212  18.076   1.132  84.005
 5213PRO     BB 5213  17.774   1.535  84.034
 5214ALA     BB 5214  17.731   1.641  84.420
 5215VAL     BB 5215  17.772   1.504  84.838
 5216GLY     BB 5216  17.655   1.784  85.036
 5217GLU     BB 5217  18.036   1.839  85.229
 5218GLU     BB 5218  18.277   2.192  85.108
 5219LYS     BB 5219  18.480   2.401  85.243
 5220SER     BB 5220  18.303   2.692  85.486
 5221ILE     BB 5221  18.303   2.740  85.894
 5222LYS     BB 5222  18.517   3.008  86.074
 5223ALA     BB 5223  18.115   3.129  86.242
 5224PHE     BB 5224  17.907   3.028  86.461
 5225LYS     BB 5225  17.891   3.319  86.661
 5226GLU     BB 5226  18.199   3.602  86.800
 5227THR     BB 5227  18.316   3.899  87.082
 5228PRO     BB 5228  18.191   3.775  87.470
 5229LYS     BB 5229  17.850   3.821  87.642
 5230GLN     BB 5230  17.680   4.194  87.770
 5231LYS     BB 5231  17.446   4.271  87.512
 5232LEU     BB 5232  17.344   4.323  87.175
 5233ASP     BB 5233  17.667   4.603  87.018
 5234PRO     BB 5234  17.951   4.597  86.902
 5235ALA     BB 5235  18.101   4.906  86.953
 5236ALA     BB 5236  18.147   4.936  87.273
 5237SER     BB 5237  18.533   5.022  87.227
 5238LEU     BB 5238  18.797   5.239  87.521
 5239THR     BB 5239  18.511   5.119  87.642
 5240GLY     BB 5240  18.138   5.267  87.723
 5241SER     BB 5241  17.826   5.182  87.673
 5242LYS     BB 5242  17.607   5.008  87.414
 5243ARG     BB 5243  17.298   5.069  87.245
 5244ARG     BB 5244  17.143   5.414  87.179
 5245PRO     BB 5245  17.004   5.617  87.407
 5246ARG     BB 5246  16.696   5.684  87.644
 5247THR     BB 5247  16.340   5.782  87.567
 5248PRO     BB 5248  15.971   5.692  87.750
 5249LYS     BB 5249  15.649   5.687  87.938
 5250GLU     BB 5250  15.338   5.819  88.086
 5251LYS     BB 5251  15.338   5.674  88.418
 5252ALA     BB 5252  15.625   5.821  88.700
 5253GLN     BB 5253  15.671   5.646  89.091
 5254ALA     BB 5254  16.076   5.513  89.124
 5255LEU     BB 5255  16.438   5.214  89.090
 5256GLU     BB 5256  16.405   4.836  89.066
 5257ASP     BB 5257  16.533   4.615  89.356
 5258LEU     BB 5258  16.504   4.291  89.408
 5259ALA     BB 5259  16.517   3.904  89.504
 5260GLY     BB 5260  16.292   3.620  89.238
 5261PHE     BB 5261  16.406   3.433  88.824
 5262LYS     BB 5262  16.740   3.537  88.824
 5263GLU     BB 5263  16.836   3.878  88.778
 5264LEU     BB 5264  17.215   3.947  88.831
 5265PHE     BB 5265  17.517   3.705  88.660
 5266GLN     BB 5266  17.788   3.640  88.768
 5267THR     BB 5267  18.026   3.663  89.130
 5268PRO     BB 5268  18.167   3.942  89.408
 5269GLY     BB 5269  18.158   4.241  89.147
 5270HIS     BB 5270  18.159   4.649  88.949
 5271THR     BB 5271  17.970   4.926  88.849
 5272GLU     BB 5272  17.852   5.049  88.595
 5273GLU     BB 5273  18.244   5.238  88.473
 5274SER     BB 5274  18.569   5.096  88.632
 5275THR     BB 5275  18.839   5.165  88.541
 5276THR     BB 5276  19.206   5.184  88.652
 5277ASP     BB 5277  19.495   5.057  88.539
 5278GLU     BB 5278  19.313   4.744  88.468
 5279LYS     BB 5279  19.584   4.529  88.194
 5280THR     BB 5280  19.595   4.827  87.908
 5281ILE     BB 5281   2.921   3.076  91.163
 5282PRO     BB 5282   2.763   3.254  91.422
 5283CYS     BB 5283   2.469   3.045  91.548
 5284LYS     BB 5284   2.009   3.040  91.500
 5285SER     BB 5285   1.820   3.176  91.117
 5286PRO     BB 5286   1.794   2.840  91.075
 5287GLN     BB 5287   1.493   2.686  91.260
 5288PRO     BB 5288   1.606   2.401  91.376
 5289ASP     BB 5289   1.861   2.162  91.517
 5290PRO     BB 5290   2.020   1.849  91.659
 5291VAL     BB 5291   1.790   1.485  91.540
 5292ASP     BB 5292   1.689   1.509  91.997
 5293THR     BB 5293   1.481   1.703  92.250
 5294PRO     BB 5294   1.385   1.382  92.361
 5295THR     BB 5295   1.041   1.459  92.193
 5296SER     BB 5296   0.722   1.621  92.206
 5297THR     BB 5297   0.527   1.287  92.135
 5298LYS     BB 5298   0.296   1.111  92.372
 5299GLN     BB 5299   0.096   0.856  92.668
 5300ARG     BB 5300  -0.087   1.143  92.890
 5301PRO     BB 5301  -0.390   1.120  93.192
 5302LYS     BB 5302  -0.656   1.413  93.451
 5303THR     BB 5303  -0.775   1.849  93.304
 5304SER     BB 5304  -0.628   2.155  93.226
 5305LEU     BB 5305  -0.396   2.275  93.620
 5306ARG     BB 5306  -0.076   2.479  93.645
 5307LYS     BB 5307  -0.184   2.871  93.929
 5308VAL     BB 5308   0.177   3.097  93.950
 5309ASP     BB 5309   0.005   3.178  93.616
 5310VAL     BB 5310  -0.037   3.580  93.504
 5311LYS     BB 5311  -0.396   3.468  93.753
 5312GLU     BB 5312  -0.666   3.223  93.834
 5313GLU     BB 5313  -1.016   3.428  93.698
 5314LEU     BB 5314  -1.217   3.696  93.890
 5315LEU     BB 5315  -1.089   3.811  94.193
 5316ALA     BB 5316  -1.132   4.082  94.370
 5317VAL     BB 5317  -1.157   4.133  94.709
 5318ARG     BB 5318  -1.344   3.833  94.742
 5319LYS     BB 5319  -1.261   3.489  95.044
 5320LEU     BB 5320  -1.088   3.338  95.384
 5321THR     BB 5321  -0.808   3.048  95.398
 5322GLN     BB 5322  -0.676   3.253  95.813
 5323THR     BB 5323  -0.643   3.592  95.900
 5324SER     BB 5324  -0.769   3.892  95.763
 5325GLY     BB 5325  -0.939   3.922  95.439
 5326GLU     BB 5326  -0.588   3.823  95.227
 5327THR     BB 5327  -0.295   3.624  95.406
 5328THR     BB 5328  -0.162   3.344  95.575
 5329HIS     BB 5329  -0.150   3.278  95.975
 5330THR     BB 5330  -0.223   3.307  96.313
 5331PRO     BB 5331  -0.437   3.030  96.508
 5332LYS     BB 5332  -0.396   3.148  96.828
 5333PRO     BB 5333  -0.084   3.544  96.830
 5334ALA     BB 5334   0.094   3.572  97.189
 5335VAL     BB 5335   0.071   3.449  97.613
 5336GLY     BB 5336   0.351   3.615  97.771
 5337GLU     BB 5337   0.540   3.246  97.882
 5338GLU     BB 5338   0.905   3.126  97.658
 5339LYS     BB 5339   1.182   2.975  97.714
 5340SER     BB 5340   1.469   3.197  97.923
 5341ILE     BB 5341   1.607   3.165  98.308
 5342LYS     BB 5342   1.953   3.013  98.395
 5343ALA     BB 5343   2.008   3.412  98.602
 5344PHE     BB 5344   1.912   3.559  98.867
 5345LYS     BB 5345   2.228   3.632  99.007
 5346GLU     BB 5346   2.602   3.400  99.037
 5347THR     BB 5347   2.975   3.339  99.233
 5348PRO     BB 5348   2.917   3.381  99.653
 5349LYS     BB 5349   2.916   3.701  99.867
 5350GLN     BB 5350   3.254   3.951  99.948
 5351LYS     BB 5351   3.211   4.225  99.723
 5352LEU     BB 5352   3.158   4.374  99.404
 5353ASP     BB 5353   3.464   4.160  99.144
 5354PRO     BB 5354   3.501   3.900  98.986
 5355ALA     BB 5355   3.841   3.836  98.951
 5356ALA     BB 5356   3.954   3.764  99.247
 5357SER     BB 5357   4.119   3.425  99.121
 5358LEU     BB 5358   4.455   3.200  99.320
 5359THR     BB 5359   4.300   3.426  99.507
 5360GLY     BB 5360   4.367   3.815  99.620
 5361SER     BB 5361   4.199   4.094  99.640
 5362LYS     BB 5362   3.922   4.285  99.460
 5363ARG     BB 5363   3.865   4.615  99.336
 5364ARG     BB 5364   4.137   4.865  99.232
 5365PRO     BB 5365   4.347   5.028  99.437
 5366ARG     BB 5366   4.388   5.315  99.705
 5367THR     BB 5367   4.376   5.690  99.672
 5368PRO     BB 5368   4.242   5.998  99.928
 5369LYS     BB 5369   4.202   6.283 100.164
 5370GLU     BB 5370   4.285   6.600 100.335
 5371LYS     BB 5371   4.224   6.523 100.684
 5372ALA     BB 5372   4.497   6.258 100.880
 5373GLN     BB 5373   4.434   6.122 101.284
 5374ALA     BB 5374   4.415   5.696 101.273
 5375LEU     BB 5375   4.214   5.272 101.237
 5376GLU     BB 5376   3.844   5.202 101.291
 5377ASP     BB 5377   3.734   4.987 101.593
 5378LEU     BB 5378   3.434   4.919 101.710
 5379ALA     BB 5379   3.094   4.790 101.875
 5380GLY     BB 5380   2.710   4.956 101.710
 5381PHE     BB 5381   2.468   4.842 101.327
 5382LYS     BB 5382   2.647   4.552 101.251
 5383GLU     BB 5383   2.981   4.559 101.125
 5384LEU     BB 5384   3.151   4.209 101.099
 5385PHE     BB 5385   2.958   3.873 100.929
 5386GLN     BB 5386   2.988   3.585 101.001
 5387THR     BB 5387   3.150   3.324 101.307
 5388PRO     BB 5388   3.512   3.235 101.499
 5389GLY     BB 5389   3.732   3.355 101.190
 5390HIS     BB 5390   4.070   3.488 100.920
 5391THR     BB 5391   4.263   3.756 100.802
 5392GLU     BB 5392   4.292   3.931 100.553
 5393GLU     BB 5393   4.537   3.622 100.333
 5394SER     BB 5394   4.520   3.255 100.460
 5395THR     BB 5395   4.630   3.026 100.313
 5396THR     BB 5396   4.763   2.669 100.356
 5397ASP     BB 5397   4.688   2.370 100.222
 5398GLU     BB 5398   4.333   2.466 100.244
 5399LYS     BB 5399   4.134   2.178  99.975
 5400THR     BB 5400   4.351   2.281  99.639
 5401ILE     BB 5401   7.522  -1.532 116.977
 5402PRO     BB 5402   7.426  -1.501 116.640
 5403CYS     BB 5403   7.240  -1.170 116.599
 5404LYS     BB 5404   6.801  -1.029 116.562
 5405SER     BB 5405   6.472  -1.252 116.769
 5406PRO     BB 5406   6.503  -0.990 116.982
 5407GLN     BB 5407   6.318  -0.674 116.861
 5408PRO     BB 5408   6.519  -0.427 116.941
 5409ASP     BB 5409   6.849  -0.256 117.000
 5410PRO     BB 5410   7.107   0.010 117.082
 5411VAL     BB 5411   6.929   0.330 117.338
 5412ASP     BB 5412   6.983   0.559 116.932
 5413THR     BB 5413   6.835   0.592 116.583
 5414PRO     BB 5414   6.849   0.938 116.651
 5415THR     BB 5415   6.461   0.917 116.686
 5416SER     BB 5416   6.138   0.902 116.532
 5417THR     BB 5417   6.003   1.208 116.738
 5418LYS     BB 5418   5.905   1.543 116.599
 5419GLN     BB 5419   5.870   1.957 116.461
 5420ARG     BB 5420   5.717   1.892 116.090
 5421PRO     BB 5421   5.542   2.157 115.803
 5422LYS     BB 5422   5.323   2.132 115.385
 5423THR     BB 5423   5.076   1.750 115.246
 5424SER     BB 5424   5.123   1.413 115.169
 5425LEU     BB 5425   5.443   1.419 114.820
 5426ARG     BB 5426   5.704   1.153 114.745
 5427LYS     BB 5427   5.619   1.004 114.279
 5428VAL     BB 5428   5.912   0.705 114.202
 5429ASP     BB 5429   5.626   0.543 114.402
 5430VAL     BB 5430   5.469   0.178 114.267
 5431LYS     BB 5431   5.244   0.510 114.062
 5432GLU     BB 5432   5.072   0.841 114.082
 5433GLU     BB 5433   4.663   0.733 114.020
 5434LEU     BB 5434   4.485   0.674 113.682
 5435LEU     BB 5435   4.680   0.678 113.393
 5436ALA     BB 5436   4.644   0.555 113.093
 5437VAL     BB 5437   4.723   0.680 112.783
 5438ARG     BB 5438   4.623   1.005 112.886
 5439LYS     BB 5439   4.869   1.397 112.840
 5440LEU     BB 5440   5.172   1.618 112.674
 5441THR     BB 5441   5.494   1.763 112.870
 5442GLN     BB 5442   5.711   1.744 112.440
 5443THR     BB 5443   5.702   1.497 112.190
 5444SER     BB 5444   5.478   1.233 112.117
 5445GLY     BB 5445   5.208   1.117 112.337
 5446GLU     BB 5446   5.482   0.976 112.625
 5447THR     BB 5447   5.852   1.120 112.638
 5448THR     BB 5448   6.087   1.380 112.675
 5449HIS     BB 5449   6.244   1.616 112.385
 5450THR     BB 5450   6.283   1.776 112.080
 5451PRO     BB 5451   6.207   2.167 112.033
 5452LYS     BB 5452   6.326   2.205 111.714
 5453PRO     BB 5453   6.534   1.775 111.551
 5454ALA     BB 5454   6.812   1.859 111.272
 5455VAL     BB 5455   6.956   2.164 110.988
 5456GLY     BB 5456   7.232   2.005 110.816
 5457GLU     BB 5457   7.518   2.292 110.959
 5458GLU     BB 5458   7.804   2.158 111.272
 5459LYS     BB 5459   8.109   2.211 111.356
 5460SER     BB 5460   8.397   2.028 111.114
 5461ILE     BB 5461   8.659   2.186 110.839
 5462LYS     BB 5462   9.037   2.229 110.911
 5463ALA     BB 5463   9.074   1.982 110.533
 5464PHE     BB 5464   9.044   2.020 110.219
 5465LYS     BB 5465   9.367   1.916 110.119
 5466GLU     BB 5466   9.768   1.988 110.287
 5467THR     BB 5467  10.189   2.000 110.224
 5468PRO     BB 5468  10.266   2.182 109.846
 5469LYS     BB 5469  10.271   2.022 109.496
 5470GLN     BB 5470  10.559   1.739 109.352
 5471LYS     BB 5471  10.388   1.426 109.381
 5472LEU     BB 5472  10.203   1.175 109.551
 5473ASP     BB 5473  10.443   1.121 109.934
 5474PRO     BB 5474  10.478   1.245 110.213
 5475ALA     BB 5475  10.793   1.163 110.335
 5476ALA     BB 5476  11.009   1.320 110.151
 5477SER     BB 5477  11.190   1.480 110.468
 5478LEU     BB 5478  11.611   1.639 110.486
 5479THR     BB 5479  11.484   1.596 110.182
 5480GLY     BB 5480  11.503   1.310 109.889
 5481SER     BB 5481  11.298   1.150 109.691
 5482LYS     BB 5482  10.944   1.007 109.687
 5483ARG     BB 5483  10.784   0.701 109.599
 5484ARG     BB 5484  10.948   0.355 109.595
 5485PRO     BB 5485  11.176   0.244 109.374
 5486ARG     BB 5486  11.245   0.122 109.006
 5487THR     BB 5487  11.146  -0.195 108.826
 5488PRO     BB 5488  11.045  -0.279 108.425
 5489LYS     BB 5489  11.028  -0.386 108.069
 5490GLU     BB 5490  11.096  -0.593 107.771
 5491LYS     BB 5491  11.171  -0.347 107.516
 5492ALA     BB 5492  11.542  -0.135 107.548
 5493GLN     BB 5493  11.644   0.186 107.279
 5494ALA     BB 5494  11.711   0.535 107.517
 5495LEU     BB 5495  11.600   0.932 107.742
 5496GLU     BB 5496  11.292   1.143 107.671
 5497ASP     BB 5497  11.334   1.497 107.522
 5498LEU     BB 5498  11.110   1.711 107.411
 5499ALA     BB 5499  10.878   2.012 107.287
 5500GLY     BB 5500  10.436   1.933 107.265
 5501PHE     BB 5501  10.109   1.931 107.599
 5502LYS     BB 5502  10.308   2.069 107.851
 5503GLU     BB 5503  10.573   1.889 108.008
 5504LEU     BB 5504  10.792   2.102 108.250
 5505PHE     BB 5505  10.627   2.363 108.538
 5506GLN     BB 5506  10.736   2.620 108.642
 5507THR     BB 5507  11.041   2.919 108.562
 5508PRO     BB 5508  11.456   2.955 108.516
 5509GLY     BB 5509  11.531   2.637 108.741
 5510HIS     BB 5510  11.727   2.285 108.949
 5511THR     BB 5511  11.810   1.945 108.934
 5512GLU     BB 5512  11.719   1.677 109.048
 5513GLU     BB 5513  11.935   1.740 109.439
 5514SER     BB 5514  12.036   2.104 109.532
 5515THR     BB 5515  12.136   2.183 109.797
 5516THR     BB 5516  12.345   2.447 109.979
 5517ASP     BB 5517  12.293   2.654 110.239
 5518GLU     BB 5518  11.953   2.709 110.107
 5519LYS     BB 5519  11.739   2.887 110.450
 5520THR     BB 5520  11.808   2.571 110.706
 5521ILE     BB 5521   1.620   5.724  83.723
 5522PRO     BB 5522   1.835   5.984  83.821
 5523CYS     BB 5523   2.050   6.081  83.521
 5524LYS     BB 5524   2.481   6.007  83.372
 5525SER     BB 5525   2.691   5.622  83.468
 5526PRO     BB 5526   2.605   5.559  83.145
 5527GLN     BB 5527   2.846   5.718  82.890
 5528PRO     BB 5528   2.651   5.823  82.648
 5529ASP     BB 5529   2.338   5.964  82.494
 5530PRO     BB 5530   2.090   6.097  82.239
 5531VAL     BB 5531   2.186   5.944  81.831
 5532ASP     BB 5532   2.305   6.395  81.787
 5533THR     BB 5533   2.573   6.647  81.885
 5534PRO     BB 5534   2.563   6.733  81.543
 5535THR     BB 5535   2.908   6.552  81.518
 5536SER     BB 5536   3.262   6.556  81.567
 5537THR     BB 5537   3.336   6.455  81.195
 5538LYS     BB 5538   3.506   6.668  80.937
 5539GLN     BB 5539   3.622   6.937  80.610
 5540ARG     BB 5540   3.896   7.165  80.806
 5541PRO     BB 5541   4.185   7.448  80.665
 5542LYS     BB 5542   4.540   7.708  80.837
 5543THR     BB 5543   4.789   7.581  81.221
 5544SER     BB 5544   4.746   7.529  81.564
 5545LEU     BB 5545   4.579   7.942  81.723
 5546ARG     BB 5546   4.344   7.996  82.016
 5547LYS     BB 5547   4.582   8.296  82.331
 5548VAL     BB 5548   4.315   8.351  82.658
 5549ASP     BB 5549   4.493   8.012  82.704
 5550VAL     BB 5550   4.658   7.922  83.079
 5551LYS     BB 5551   4.970   8.144  82.840
 5552GLU     BB 5552   5.148   8.195  82.516
 5553GLU     BB 5553   5.541   8.053  82.607
 5554LEU     BB 5554   5.825   8.248  82.781
 5555LEU     BB 5555   5.751   8.564  82.909
 5556ALA     BB 5556   5.885   8.753  83.138
 5557VAL     BB 5557   5.937   9.093  83.153
 5558ARG     BB 5558   6.018   9.098  82.807
 5559LYS     BB 5559   5.838   9.384  82.487
 5560LEU     BB 5560   5.637   9.724  82.375
 5561THR     BB 5561   5.279   9.736  82.190
 5562GLN     BB 5562   5.235  10.169  82.396
 5563THR     BB 5563   5.316  10.277  82.720
 5564SER     BB 5564   5.528  10.152  82.973
 5565GLY     BB 5565   5.688   9.821  82.970
 5566GLU     BB 5566   5.316   9.624  83.005
 5567THR     BB 5567   4.981   9.806  82.898
 5568THR     BB 5568   4.770   9.966  82.664
 5569HIS     BB 5569   4.751  10.362  82.576
 5570THR     BB 5570   4.841  10.696  82.555
 5571PRO     BB 5571   4.960  10.862  82.210
 5572LYS     BB 5572   4.970  11.190  82.312
 5573PRO     BB 5573   4.803  11.232  82.786
 5574ALA     BB 5574   4.656  11.602  82.843
 5575VAL     BB 5575   4.652  12.016  82.688
 5576GLY     BB 5576   4.447  12.199  82.924
 5577GLU     BB 5577   4.152  12.299  82.627
 5578GLU     BB 5578   3.761  12.088  82.648
 5579LYS     BB 5579   3.452  12.151  82.590
 5580SER     BB 5580   3.260  12.388  82.876
 5581ILE     BB 5581   3.131  12.778  82.862
 5582LYS     BB 5582   2.758  12.875  82.824
 5583ALA     BB 5583   2.843  13.107  83.203
 5584PHE     BB 5584   2.990  13.375  83.291
 5585LYS     BB 5585   2.719  13.537  83.451
 5586GLU     BB 5586   2.292  13.573  83.350
 5587THR     BB 5587   1.926  13.786  83.398
 5588PRO     BB 5588   2.009  14.203  83.388
 5589LYS     BB 5589   2.121  14.436  83.673
 5590GLN     BB 5590   1.884  14.550  84.013
 5591LYS     BB 5591   2.007  14.339  84.274
 5592LEU     BB 5592   2.094  14.027  84.421
 5593ASP     BB 5593   1.726  13.773  84.336
 5594PRO     BB 5594   1.602  13.601  84.114
 5595ALA     BB 5595   1.258  13.582  84.166
 5596ALA     BB 5596   1.138  13.879  84.112
 5597SER     BB 5597   0.868  13.743  83.854
 5598LEU     BB 5598   0.484  13.947  83.735
 5599THR     BB 5599   0.710  14.138  83.885
 5600GLY     BB 5600   0.777  14.277  84.265
 5601SER     BB 5601   1.027  14.304  84.473
 5602LYS     BB 5602   1.344  14.120  84.578
 5603ARG     BB 5603   1.501  14.013  84.881
 5604ARG     BB 5604   1.322  13.939  85.211
 5605PRO     BB 5605   1.183  14.165  85.418
 5606ARG     BB 5606   1.245  14.450  85.682
 5607THR     BB 5607   1.378  14.439  86.035
 5608PRO     BB 5608   1.612  14.705  86.264
 5609LYS     BB 5609   1.750  14.954  86.503
 5610GLU     BB 5610   1.780  15.147  86.816
 5611LYS     BB 5611   1.825  15.488  86.699
 5612ALA     BB 5612   1.487  15.683  86.521
 5613GLN     BB 5613   1.517  16.074  86.344
 5614ALA     BB 5614   1.397  16.038  85.935
 5615LEU     BB 5615   1.448  15.965  85.473
 5616GLU     BB 5616   1.777  15.995  85.285
 5617ASP     BB 5617   1.822  16.277  85.024
 5618LEU     BB 5618   2.088  16.373  84.855
 5619ALA     BB 5619   2.372  16.511  84.612
 5620GLY     BB 5620   2.784  16.335  84.658
 5621PHE     BB 5621   2.963  15.933  84.500
 5622LYS     BB 5622   2.697  15.850  84.289
 5623GLU     BB 5623   2.379  15.744  84.413
 5624LEU     BB 5624   2.104  15.707  84.139
 5625PHE     BB 5625   2.172  15.507  83.773
 5626GLN     BB 5626   2.053  15.563  83.504
 5627THR     BB 5627   1.825  15.862  83.287
 5628PRO     BB 5628   1.461  16.068  83.305
 5629GLY     BB 5629   1.282  15.780  83.512
 5630HIS     BB 5630   0.995  15.537  83.766
 5631THR     BB 5631   0.896  15.446  84.089
 5632GLU     BB 5632   0.917  15.209  84.282
 5633GLU     BB 5633   0.577  14.986  84.085
 5634SER     BB 5634   0.480  15.090  83.724
 5635THR     BB 5635   0.296  14.936  83.554
 5636THR     BB 5636   0.056  14.965  83.256
 5637ASP     BB 5637   0.026  14.811  82.960
 5638GLU     BB 5638   0.394  14.818  82.935
 5639LYS     BB 5639   0.479  14.522  82.619
 5640THR     BB 5640   0.296  14.206  82.811
 5641ILE     BB 5641  12.263   5.628  93.597
 5642PRO     BB 5642  12.364   5.438  93.875
 5643CYS     BB 5643  12.297   5.070  93.800
 5644LYS     BB 5644  11.980   4.752  93.910
 5645SER     BB 5645  11.554   4.871  93.983
 5646PRO     BB 5646  11.523   4.745  93.670
 5647GLN     BB 5647  11.495   4.361  93.664
 5648PRO     BB 5648  11.671   4.271  93.401
 5649ASP     BB 5649  11.949   4.292  93.149
 5650PRO     BB 5650  12.175   4.212  92.855
 5651VAL     BB 5651  11.959   3.964  92.552
 5652ASP     BB 5652  12.260   3.650  92.727
 5653THR     BB 5653  12.325   3.433  93.032
 5654PRO     BB 5654  12.371   3.177  92.794
 5655THR     BB 5655  12.026   3.041  92.916
 5656SER     BB 5656  11.834   2.859  93.157
 5657THR     BB 5657  11.677   2.624  92.885
 5658LYS     BB 5658  11.735   2.254  92.852
 5659GLN     BB 5659  11.861   1.846  92.754
 5660ARG     BB 5660  11.913   1.700  93.130
 5661PRO     BB 5661  11.970   1.301  93.276
 5662LYS     BB 5662  11.999   1.076  93.690
 5663THR     BB 5663  11.788   1.236  94.085
 5664SER     BB 5664  11.800   1.507  94.305
 5665LEU     BB 5665  12.246   1.512  94.458
 5666ARG     BB 5666  12.449   1.816  94.563
 5667LYS     BB 5667  12.589   1.733  95.032
 5668VAL     BB 5668  12.813   2.078  95.144
 5669ASP     BB 5669  12.439   2.163  95.176
 5670VAL     BB 5670  12.304   2.348  95.527
 5671LYS     BB 5671  12.290   1.903  95.593
 5672GLU     BB 5672  12.204   1.563  95.464
 5673GLU     BB 5673  11.874   1.455  95.714
 5674LEU     BB 5674  11.889   1.304  96.069
 5675LEU     BB 5675  12.202   1.280  96.222
 5676ALA     BB 5676  12.302   1.257  96.532
 5677VAL     BB 5677  12.554   1.074  96.679
 5678ARG     BB 5678  12.482   0.800  96.464
 5679LYS     BB 5679  12.790   0.565  96.207
 5680LEU     BB 5680  13.173   0.450  96.112
 5681THR     BB 5681  13.369   0.539  95.770
 5682GLN     BB 5682  13.768   0.491  96.036
 5683THR     BB 5683  13.839   0.601  96.362
 5684SER     BB 5684  13.638   0.697  96.636
 5685GLY     BB 5685  13.276   0.757  96.623
 5686GLU     BB 5686  13.326   1.096  96.376
 5687THR     BB 5687  13.656   1.140  96.159
 5688THR     BB 5688  13.885   1.039  95.911
 5689HIS     BB 5689  14.214   0.805  95.956
 5690THR     BB 5690  14.436   0.578  96.095
 5691PRO     BB 5691  14.476   0.205  95.953
 5692LYS     BB 5692  14.748   0.108  96.138
 5693PRO     BB 5693  14.918   0.493  96.416
 5694ALA     BB 5694  15.310   0.441  96.489
 5695VAL     BB 5695  15.639   0.147  96.498
 5696GLY     BB 5696  15.925   0.334  96.616
 5697GLU     BB 5697  16.148   0.271  96.254
 5698GLU     BB 5698  16.196   0.618  95.980
 5699LYS     BB 5699  16.416   0.736  95.779
 5700SER     BB 5700  16.744   0.922  95.960
 5701ILE     BB 5701  17.136   0.803  95.998
 5702LYS     BB 5702  17.422   0.955  95.785
 5703ALA     BB 5703  17.599   1.038  96.194
 5704PHE     BB 5704  17.744   0.880  96.428
 5705LYS     BB 5705  18.043   1.067  96.445
 5706GLU     BB 5706  18.305   1.240  96.135
 5707THR     BB 5707  18.689   1.388  96.029
 5708PRO     BB 5708  18.985   1.133  96.198
 5709LYS     BB 5709  19.138   1.139  96.551
 5710GLN     BB 5710  19.395   1.444  96.709
 5711LYS     BB 5711  19.175   1.640  96.911
 5712LEU     BB 5712  18.883   1.831  96.976
 5713ASP     BB 5713  18.873   2.118  96.623
 5714PRO     BB 5714  18.783   2.131  96.330
 5715ALA     BB 5715  18.965   2.379  96.167
 5716ALA     BB 5716  19.272   2.274  96.150
 5717SER     BB 5717  19.290   2.334  95.757
 5718LEU     BB 5718  19.663   2.389  95.510
 5719THR     BB 5719  19.706   2.260  95.813
 5720GLY     BB 5720  19.816   2.399  96.183
 5721SER     BB 5721  19.715   2.371  96.493
 5722LYS     BB 5722  19.395   2.336  96.696
 5723ARG     BB 5723  19.245   2.489  96.982
 5724ARG     BB 5724  19.314   2.845  97.108
 5725PRO     BB 5725  19.596   2.953  97.256
 5726ARG     BB 5726  19.818   2.950  97.581
 5727THR     BB 5727  19.765   3.104  97.921
 5728PRO     BB 5728  19.872   2.984  98.311
 5729LYS     BB 5729  20.020   2.937  98.649
 5730GLU     BB 5730  20.189   3.029  98.964
 5731LYS     BB 5731  20.434   2.764  99.006
 5732ALA     BB 5732  20.768   2.758  98.739
 5733GLN     BB 5733  21.057   2.439  98.743
 5734ALA     BB 5734  21.060   2.265  98.352
 5735LEU     BB 5735  20.931   1.971  98.008
 5736GLU     BB 5736  20.754   1.639  98.063
 5737ASP     BB 5737  20.938   1.309  97.978
 5738LEU     BB 5738  20.853   0.996  98.031
 5739ALA     BB 5739  20.785   0.603  98.052
 5740GLY     BB 5740  20.413   0.471  98.268
 5741PHE     BB 5741  19.967   0.455  98.125
 5742LYS     BB 5742  20.031   0.517  97.787
 5743GLU     BB 5743  20.133   0.837  97.666
 5744LEU     BB 5744  20.233   0.843  97.290
 5745PHE     BB 5745  19.999   0.661  96.988
 5746GLN     BB 5746  20.088   0.532  96.734
 5747THR     BB 5747  20.443   0.386  96.532
 5748PRO     BB 5748  20.820   0.517  96.401
 5749GLY     BB 5749  20.702   0.895  96.367
 5750HIS     BB 5750  20.685   1.345  96.320
 5751THR     BB 5751  20.694   1.656  96.481
 5752GLU     BB 5752  20.505   1.881  96.565
 5753GLU     BB 5753  20.495   2.063  96.152
 5754SER     BB 5754  20.604   1.839  95.854
 5755THR     BB 5755  20.566   1.913  95.572
 5756THR     BB 5756  20.699   1.850  95.218
 5757ASP     BB 5757  20.563   1.751  94.928
 5758GLU     BB 5758  20.360   1.512  95.122
 5759LYS     BB 5759  20.041   1.398  94.838
 5760THR     BB 5760  19.901   1.782  94.781
 5761ILE     BB 5761  18.153   7.694  86.092
 5762PRO     BB 5762  18.214   7.893  86.375
 5763CYS     BB 5763  17.877   8.002  86.519
 5764LYS     BB 5764  17.612   8.381  86.517
 5765SER     BB 5765  17.613   8.657  86.163
 5766PRO     BB 5766  17.321   8.494  86.106
 5767GLN     BB 5767  17.027   8.633  86.311
 5768PRO     BB 5768  16.856   8.367  86.399
 5769ASP     BB 5769  16.804   8.008  86.500
 5770PRO     BB 5770  16.638   7.684  86.607
 5771VAL     BB 5771  16.206   7.683  86.492
 5772ASP     BB 5772  16.174   7.726  86.957
 5773THR     BB 5773  16.219   7.976  87.241
 5774PRO     BB 5774  15.901   7.861  87.342
 5775THR     BB 5775  15.769   8.206  87.216
 5776SER     BB 5776  15.722   8.556  87.270
 5777THR     BB 5777  15.336   8.536  87.200
 5778LYS     BB 5778  15.063   8.599  87.450
 5779GLN     BB 5779  14.743   8.586  87.749
 5780ARG     BB 5780  14.879   8.871  88.005
 5781PRO     BB 5781  14.692   9.071  88.334
 5782LYS     BB 5782  14.786   9.424  88.635
 5783THR     BB 5783  15.077   9.783  88.526
 5784SER     BB 5784  15.413   9.844  88.451
 5785LEU     BB 5785  15.647   9.676  88.825
 5786ARG     BB 5786  15.996   9.526  88.828
 5787LYS     BB 5787  16.262   9.802  89.144
 5788VAL     BB 5788  16.652   9.630  89.141
 5789ASP     BB 5789  16.618   9.856  88.830
 5790VAL     BB 5790  16.926  10.128  88.747
 5791LYS     BB 5791  16.633  10.331  89.024
 5792GLU     BB 5792  16.279  10.404  89.118
 5793GLU     BB 5793  16.249  10.822  89.031
 5794LEU     BB 5794  16.359  11.116  89.256
 5795LEU     BB 5795  16.530  11.040  89.551
 5796ALA     BB 5796  16.731  11.207  89.746
 5797VAL     BB 5797  16.763  11.217  90.089
 5798ARG     BB 5798  16.410  11.198  90.124
 5799LYS     BB 5799  16.176  10.902  90.396
 5800LEU     BB 5800  16.153  10.635  90.707
 5801THR     BB 5801  16.072  10.241  90.676
 5802GLN     BB 5802  16.321  10.201  91.087
 5803THR     BB 5803  16.620  10.354  91.188
 5804SER     BB 5804  16.795  10.642  91.082
 5805GLY     BB 5805  16.720  10.835  90.780
 5806GLU     BB 5806  16.834  10.517  90.528
 5807THR     BB 5807  16.837  10.144  90.665
 5808THR     BB 5808  16.683   9.858  90.803
 5809HIS     BB 5809  16.640   9.765  91.196
 5810THR     BB 5810  16.626   9.802  91.540
 5811PRO     BB 5811  16.279   9.799  91.740
 5812LYS     BB 5812  16.403   9.795  92.060
 5813PRO     BB 5813  16.906   9.761  92.052
 5814ALA     BB 5814  17.034   9.589  92.393
 5815VAL     BB 5815  16.924   9.490  92.809
 5816GLY     BB 5816  17.221   9.336  92.947
 5817GLU     BB 5817  17.024   8.960  93.017
 5818GLU     BB 5818  17.129   8.621  92.750
 5819LYS     BB 5819  17.161   8.302  92.769
 5820SER     BB 5820  17.508   8.168  92.960
 5821ILE     BB 5821  17.565   7.992  93.327
 5822LYS     BB 5822  17.636   7.613  93.369
 5823ALA     BB 5823  17.998   7.769  93.592
 5824PHE     BB 5824  18.069   7.899  93.873
 5825LYS     BB 5825  18.308   7.665  93.985
 5826GLU     BB 5826  18.329   7.225  93.962
 5827THR     BB 5827  18.491   6.863  94.116
 5828PRO     BB 5828  18.498   6.885  94.541
 5829LYS     BB 5829  18.763   7.041  94.772
 5830GLN     BB 5830  19.162   6.895  94.832
 5831LYS     BB 5831  19.360   7.110  94.628
 5832LEU     BB 5832  19.450   7.274  94.326
 5833ASP     BB 5833  19.444   6.933  94.024
 5834PRO     BB 5834  19.248   6.775  93.848
 5835ALA     BB 5835  19.387   6.465  93.776
 5836ALA     BB 5836  19.395   6.298  94.054
 5837SER     BB 5837  19.207   5.986  93.893
 5838LEU     BB 5838  19.213   5.561  94.044
 5839THR     BB 5839  19.314   5.794  94.259
 5840GLY     BB 5840  19.674   5.944  94.386
 5841SER     BB 5841  19.810   6.237  94.438
 5842LYS     BB 5842  19.809   6.591  94.298
 5843ARG     BB 5843  20.048   6.838  94.200
 5844ARG     BB 5844  20.406   6.768  94.083
 5845PRO     BB 5845  20.662   6.664  94.274
 5846ARG     BB 5846  20.925   6.760  94.552
 5847THR     BB 5847  21.227   6.985  94.541
 5848PRO     BB 5848  21.409   7.238  94.827
 5849LYS     BB 5849  21.624   7.403  95.081
 5850GLU     BB 5850  21.934   7.494  95.260
 5851LYS     BB 5851  21.840   7.460  95.609
 5852ALA     BB 5852  21.778   7.065  95.761
 5853GLN     BB 5853  21.635   6.994  96.161
 5854ALA     BB 5854  21.272   6.771  96.128
 5855LEU     BB 5855  20.808   6.701  96.089
 5856GLU     BB 5856  20.542   6.959  96.177
 5857ASP     BB 5857  20.305   6.893  96.475
 5858LEU     BB 5858  20.082   7.088  96.619
 5859ALA     BB 5859  19.785   7.274  96.810
 5860GLY     BB 5860  19.704   7.701  96.694
 5861PHE     BB 5861  19.468   7.879  96.332
 5862LYS     BB 5862  19.329   7.578  96.222
 5863GLU     BB 5863  19.522   7.323  96.063
 5864LEU     BB 5864  19.330   6.990  96.001
 5865PHE     BB 5865  18.942   6.980  95.833
 5866GLN     BB 5866  18.721   6.785  95.884
 5867THR     BB 5867  18.601   6.470  96.157
 5868PRO     BB 5868  18.733   6.101  96.306
 5869GLY     BB 5869  18.954   6.025  95.984
 5870HIS     BB 5870  19.251   5.853  95.689
 5871THR     BB 5871  19.580   5.860  95.567
 5872GLU     BB 5872  19.737   5.963  95.326
 5873GLU     BB 5873  19.619   5.614  95.066
 5874SER     BB 5874  19.308   5.408  95.173
 5875THR     BB 5875  19.179   5.206  95.002
 5876THR     BB 5876  18.960   4.891  95.011
 5877ASP     BB 5877  18.670   4.800  94.869
 5878GLU     BB 5878  18.549   5.143  94.932
 5879LYS     BB 5879  18.195   5.175  94.669
 5880THR     BB 5880  18.400   5.094  94.320
 5881ILE     BB 5881  14.384   5.061  99.836
 5882PRO     BB 5882  14.530   4.951 100.137
 5883CYS     BB 5883  14.441   5.200 100.412
 5884LYS     BB 5884  14.646   5.548 100.636
 5885SER     BB 5885  14.952   5.802 100.429
 5886PRO     BB 5886  14.687   6.013 100.415
 5887GLN     BB 5887  14.631   6.210 100.741
 5888PRO     BB 5888  14.305   6.219 100.776
 5889ASP     BB 5889  13.951   6.093 100.749
 5890PRO     BB 5890  13.573   6.070 100.778
 5891VAL     BB 5891  13.393   6.477 100.818
 5892ASP     BB 5892  13.327   6.307 101.250
 5893THR     BB 5893  13.511   6.227 101.574
 5894PRO     BB 5894  13.244   6.403 101.724
 5895THR     BB 5895  13.506   6.688 101.784
 5896SER     BB 5896  13.777   6.822 101.975
 5897THR     BB 5897  13.593   7.164 102.033
 5898LYS     BB 5898  13.473   7.297 102.363
 5899GLN     BB 5899  13.256   7.420 102.724
 5900ARG     BB 5900  13.517   7.290 103.007
 5901PRO     BB 5901  13.541   7.363 103.428
 5902LYS     BB 5902  13.833   7.269 103.788
 5903THR     BB 5903  14.300   7.202 103.730
 5904SER     BB 5904  14.522   6.981 103.577
 5905LEU     BB 5905  14.415   6.561 103.765
 5906ARG     BB 5906  14.447   6.221 103.598
 5907LYS     BB 5907  14.749   5.953 103.887
 5908VAL     BB 5908  14.782   5.575 103.693
 5909ASP     BB 5909  15.021   5.821 103.517
 5910VAL     BB 5910  15.415   5.700 103.443
 5911LYS     BB 5911  15.402   5.883 103.855
 5912GLU     BB 5912  15.283   6.157 104.079
 5913GLU     BB 5913  15.647   6.364 104.167
 5914LEU     BB 5914  15.909   6.273 104.435
 5915LEU     BB 5915  15.868   5.973 104.608
 5916ALA     BB 5916  16.068   5.776 104.773
 5917VAL     BB 5917  16.027   5.597 105.065
 5918ARG     BB 5918  15.840   5.865 105.204
 5919LYS     BB 5919  15.423   5.832 105.409
 5920LEU     BB 5920  15.123   5.619 105.590
 5921THR     BB 5921  14.750   5.565 105.444
 5922GLN     BB 5922  14.753   5.160 105.706
 5923THR     BB 5923  15.005   4.920 105.752
 5924SER     BB 5924  15.355   4.923 105.708
 5925GLY     BB 5925  15.545   5.189 105.540
 5926GLU     BB 5926  15.371   5.099 105.167
 5927THR     BB 5927  15.024   4.907 105.148
 5928THR     BB 5928  14.679   4.873 105.214
 5929HIS     BB 5929  14.504   4.699 105.536
 5930THR     BB 5930  14.464   4.567 105.854
 5931PRO     BB 5931  14.262   4.761 106.141
 5932LYS     BB 5932  14.255   4.512 106.377
 5933PRO     BB 5933  14.462   4.090 106.193
 5934ALA     BB 5934  14.307   3.772 106.385
 5935VAL     BB 5935  14.092   3.639 106.747
 5936GLY     BB 5936  14.070   3.279 106.713
 5937GLU     BB 5937  13.641   3.280 106.701
 5938GLU     BB 5938  13.446   3.199 106.310
 5939LYS     BB 5939  13.182   3.055 106.199
 5940SER     BB 5940  13.191   2.637 106.202
 5941ILE     BB 5941  12.995   2.364 106.438
 5942LYS     BB 5942  12.693   2.156 106.313
 5943ALA     BB 5943  12.954   1.811 106.445
 5944PHE     BB 5944  13.046   1.670 106.715
 5945LYS     BB 5945  12.933   1.341 106.647
 5946GLU     BB 5946  12.566   1.184 106.460
 5947THR     BB 5947  12.299   0.857 106.407
 5948PRO     BB 5948  12.241   0.666 106.784
 5949LYS     BB 5949  12.455   0.397 106.955
 5950GLN     BB 5950  12.503  -0.009 106.823
 5951LYS     BB 5951  12.820  -0.006 106.659
 5952LEU     BB 5952  13.061   0.114 106.427
 5953ASP     BB 5953  12.820   0.139 106.041
 5954PRO     BB 5954  12.626   0.326 105.894
 5955ALA     BB 5955  12.436   0.138 105.672
 5956ALA     BB 5956  12.242  -0.052 105.850
 5957SER     BB 5957  11.916   0.069 105.658
 5958LEU     BB 5958  11.523  -0.150 105.631
 5959THR     BB 5959  11.731  -0.251 105.870
 5960GLY     BB 5960  12.004  -0.553 105.918
 5961SER     BB 5961  12.310  -0.588 106.027
 5962LYS     BB 5962  12.643  -0.403 106.035
 5963ARG     BB 5963  12.986  -0.470 105.961
 5964ARG     BB 5964  13.114  -0.736 105.717
 5965PRO     BB 5965  13.107  -1.069 105.761
 5966ARG     BB 5966  13.259  -1.378 105.952
 5967THR     BB 5967  13.596  -1.545 105.927
 5968PRO     BB 5968  13.844  -1.737 106.208
 5969LYS     BB 5969  14.039  -1.973 106.420
 5970GLU     BB 5970  14.228  -2.279 106.508
 5971LYS     BB 5971  14.089  -2.371 106.829
 5972ALA     BB 5972  13.689  -2.524 106.837
 5973GLN     BB 5973  13.486  -2.612 107.206
 5974ALA     BB 5974  13.130  -2.375 107.215
 5975LEU     BB 5975  12.862  -2.000 107.307
 5976GLU     BB 5976  12.945  -1.733 107.565
 5977ASP     BB 5977  12.721  -1.696 107.879
 5978LEU     BB 5978  12.758  -1.510 108.148
 5979ALA     BB 5979  12.745  -1.289 108.480
 5980GLY     BB 5980  13.099  -1.024 108.563
 5981PHE     BB 5981  13.212  -0.604 108.390
 5982LYS     BB 5982  12.908  -0.543 108.229
 5983GLU     BB 5983  12.807  -0.717 107.934
 5984LEU     BB 5984  12.442  -0.644 107.821
 5985PHE     BB 5985  12.284  -0.253 107.797
 5986GLN     BB 5986  12.003  -0.161 107.843
 5987THR     BB 5987  11.623  -0.294 108.004
 5988PRO     BB 5988  11.338  -0.597 107.955
 5989GLY     BB 5989  11.435  -0.658 107.575
 5990HIS     BB 5990  11.481  -0.828 107.157
 5991THR     BB 5991  11.663  -1.040 106.946
 5992GLU     BB 5992  11.871  -1.025 106.723
 5993GLU     BB 5993  11.563  -0.929 106.407
 5994SER     BB 5994  11.220  -0.792 106.526
 5995THR     BB 5995  11.018  -0.679 106.346
 5996THR     BB 5996  10.642  -0.610 106.310
 5997ASP     BB 5997  10.455  -0.338 106.248
 5998GLU     BB 5998  10.684  -0.150 106.468
 5999LYS     BB 5999  10.597   0.271 106.367
 6000THR     BB 6000  10.688   0.234 105.966
 6001ILE     BB 6001  17.341  13.687 117.130
 6002PRO     BB 6002  17.540  13.616 116.848
 6003CYS     BB 6003  17.313  13.476 116.575
 6004LYS     BB 6004  17.208  13.062 116.397
 6005SER     BB 6005  17.215  12.696 116.656
 6006PRO     BB 6006  16.880  12.748 116.643
 6007GLN     BB 6007  16.717  12.613 116.321
 6008PRO     BB 6008  16.493  12.839 116.242
 6009ASP     BB 6009  16.346  13.184 116.213
 6010PRO     BB 6010  16.109  13.469 116.131
 6011VAL     BB 6011  15.691  13.320 116.085
 6012ASP     BB 6012  15.798  13.425 115.641
 6013THR     BB 6013  16.000  13.304 115.342
 6014PRO     BB 6014  15.700  13.358 115.164
 6015THR     BB 6015  15.670  12.968 115.155
 6016SER     BB 6016  15.766  12.656 115.009
 6017THR     BB 6017  15.394  12.550 114.942
 6018LYS     BB 6018  15.235  12.504 114.604
 6019GLN     BB 6019  15.021  12.531 114.223
 6020ARG     BB 6020  15.310  12.391 113.973
 6021PRO     BB 6021  15.298  12.269 113.563
 6022LYS     BB 6022  15.585  12.073 113.244
 6023THR     BB 6023  15.946  11.786 113.363
 6024SER     BB 6024  16.249  11.794 113.535
 6025LEU     BB 6025  16.498  12.131 113.315
 6026ARG     BB 6026  16.759  12.360 113.470
 6027LYS     BB 6027  17.177  12.283 113.214
 6028VAL     BB 6028  17.467  12.539 113.393
 6029ASP     BB 6029  17.435  12.224 113.611
 6030VAL     BB 6030  17.786  12.029 113.733
 6031LYS     BB 6031  17.667  11.860 113.333
 6032GLU     BB 6032  17.399  11.731 113.106
 6033GLU     BB 6033  17.497  11.316 113.080
 6034LEU     BB 6034  17.758  11.152 112.847
 6035LEU     BB 6035  17.961  11.362 112.656
 6036ALA     BB 6036  18.251  11.327 112.512
 6037VAL     BB 6037  18.372  11.439 112.210
 6038ARG     BB 6038  18.057  11.376 112.058
 6039LYS     BB 6039  17.814  11.673 111.796
 6040LEU     BB 6040  17.779  12.011 111.566
 6041THR     BB 6041  17.560  12.337 111.655
 6042GLN     BB 6042  17.875  12.574 111.379
 6043THR     BB 6043  18.225  12.547 111.357
 6044SER     BB 6044  18.456  12.296 111.449
 6045GLY     BB 6045  18.378  12.001 111.654
 6046GLU     BB 6046  18.303  12.238 111.995
 6047THR     BB 6047  18.210  12.622 111.957
 6048THR     BB 6048  18.007  12.886 111.842
 6049HIS     BB 6049  18.037  13.088 111.491
 6050THR     BB 6050  18.127  13.164 111.166
 6051PRO     BB 6051  17.865  13.142 110.862
 6052LYS     BB 6052  18.059  13.283 110.617
 6053PRO     BB 6053  18.497  13.443 110.808
 6054ALA     BB 6054  18.639  13.744 110.582
 6055VAL     BB 6055  18.614  13.942 110.189
 6056GLY     BB 6056  18.862  14.205 110.203
 6057GLU     BB 6057  18.571  14.518 110.155
 6058GLU     BB 6058  18.476  14.766 110.512
 6059LYS     BB 6059  18.397  15.069 110.578
 6060SER     BB 6060  18.712  15.345 110.557
 6061ILE     BB 6061  18.795  15.640 110.284
 6062LYS     BB 6062  18.737  16.016 110.357
 6063ALA     BB 6063  19.175  16.042 110.247
 6064PHE     BB 6064  19.357  16.035 109.986
 6065LYS     BB 6065  19.519  16.347 110.023
 6066GLU     BB 6066  19.376  16.744 110.150
 6067THR     BB 6067  19.434  17.166 110.150
 6068PRO     BB 6068  19.559  17.287 109.761
 6069LYS     BB 6069  19.912  17.291 109.609
 6070GLN     BB 6070  20.234  17.547 109.728
 6071LYS     BB 6071  20.436  17.337 109.934
 6072LEU     BB 6072  20.496  17.112 110.203
 6073ASP     BB 6073  20.292  17.321 110.552
 6074PRO     BB 6074  20.015  17.355 110.679
 6075ALA     BB 6075  20.011  17.650 110.865
 6076ALA     BB 6076  20.032  17.895 110.652
 6077SER     BB 6077  19.710  18.076 110.803
 6078LEU     BB 6078  19.605  18.512 110.765
 6079THR     BB 6079  19.835  18.398 110.553
 6080GLY     BB 6080  20.243  18.397 110.530
 6081SER     BB 6081  20.483  18.184 110.463
 6082LYS     BB 6082  20.571  17.816 110.509
 6083ARG     BB 6083  20.847  17.623 110.627
 6084ARG     BB 6084  21.114  17.741 110.875
 6085PRO     BB 6085  21.357  17.966 110.814
 6086ARG     BB 6086  21.699  18.038 110.633
 6087THR     BB 6087  22.048  17.910 110.697
 6088PRO     BB 6088  22.374  17.822 110.445
 6089LYS     BB 6089  22.692  17.811 110.251
 6090GLU     BB 6090  23.049  17.869 110.177
 6091LYS     BB 6091  23.043  17.990 109.836
 6092ALA     BB 6092  22.887  18.382 109.766
 6093GLN     BB 6093  22.837  18.540 109.368
 6094ALA     BB 6094  22.424  18.637 109.321
 6095LEU     BB 6095  21.972  18.566 109.209
 6096GLU     BB 6096  21.847  18.292 108.978
 6097ASP     BB 6097  21.689  18.387 108.638
 6098LEU     BB 6098  21.593  18.200 108.385
 6099ALA     BB 6099  21.442  18.016 108.065
 6100GLY     BB 6100  21.490  17.569 108.044
 6101PHE     BB 6101  21.247  17.226 108.250
 6102LYS     BB 6102  20.987  17.427 108.369
 6103GLU     BB 6103  21.029  17.657 108.639
 6104LEU     BB 6104  20.722  17.888 108.704
 6105PHE     BB 6105  20.326  17.741 108.723
 6106GLN     BB 6106  20.072  17.877 108.642
 6107THR     BB 6107  19.924  18.222 108.424
 6108PRO     BB 6108  19.952  18.639 108.419
 6109GLY     BB 6109  20.039  18.661 108.807
 6110HIS     BB 6110  20.170  18.797 109.218
 6111THR     BB 6111  20.436  18.837 109.443
 6112GLU     BB 6112  20.552  18.705 109.693
 6113GLU     BB 6113  20.254  18.906 109.968
 6114SER     BB 6114  19.929  19.047 109.808
 6115THR     BB 6115  19.698  19.141 109.964
 6116THR     BB 6116  19.393  19.372 109.950
 6117ASP     BB 6117  19.063  19.332 109.998
 6118GLU     BB 6118  19.091  19.010 109.820
 6119LYS     BB 6119  18.717  18.802 109.927
 6120THR     BB 6120  18.781  18.814 110.335
 6121ILE     BB 6121  16.936   7.374  94.102
 6122PRO     BB 6122  16.665   7.181  94.216
 6123CYS     BB 6123  16.720   7.106  94.587
 6124LYS     BB 6124  16.865   6.752  94.846
 6125SER     BB 6125  17.170   6.465  94.688
 6126PRO     BB 6126  17.369   6.650  94.890
 6127GLN     BB 6127  17.349   6.545  95.261
 6128PRO     BB 6128  17.358   6.828  95.426
 6129ASP     BB 6129  17.294   7.194  95.489
 6130PRO     BB 6130  17.284   7.534  95.656
 6131VAL     BB 6131  17.607   7.570  95.963
 6132ASP     BB 6132  17.227   7.546  96.236
 6133THR     BB 6133  16.965   7.303  96.368
 6134PRO     BB 6134  17.042   7.449  96.680
 6135THR     BB 6135  17.225   7.112  96.759
 6136SER     BB 6136  17.208   6.770  96.859
 6137THR     BB 6137  17.468   6.821  97.149
 6138LYS     BB 6138  17.398   6.791  97.517
 6139GLN     BB 6139  17.309   6.843  97.943
 6140ARG     BB 6140  17.024   6.556  97.987
 6141PRO     BB 6141  16.843   6.385  98.335
 6142LYS     BB 6142  16.543   6.037  98.444
 6143THR     BB 6143  16.490   5.650  98.174
 6144SER     BB 6144  16.380   5.557  97.856
 6145LEU     BB 6145  15.936   5.717  97.835
 6146ARG     BB 6146  15.749   5.836  97.526
 6147LYS     BB 6147  15.346   5.550  97.490
 6148VAL     BB 6148  15.143   5.686  97.141
 6149ASP     BB 6149  15.429   5.454  97.030
 6150VAL     BB 6150  15.345   5.152  96.751
 6151LYS     BB 6151  15.263   4.986  97.162
 6152GLU     BB 6152  15.368   4.947  97.518
 6153GLU     BB 6153  15.464   4.531  97.537
 6154LEU     BB 6154  15.219   4.237  97.589
 6155LEU     BB 6155  14.878   4.308  97.590
 6156ALA     BB 6156  14.609   4.131  97.536
 6157VAL     BB 6157  14.300   4.130  97.688
 6158ARG     BB 6158  14.454   4.182  98.004
 6159LYS     BB 6159  14.338   4.507  98.316
 6160LEU     BB 6160  14.080   4.785  98.473
 6161THR     BB 6161  14.143   5.183  98.488
 6162GLN     BB 6162  13.662   5.217  98.487
 6163THR     BB 6163  13.422   5.042  98.299
 6164SER     BB 6164  13.426   4.736  98.123
 6165GLY     BB 6165  13.727   4.539  98.048
 6166GLU     BB 6166  13.877   4.837  97.790
 6167THR     BB 6167  13.753   5.213  97.823
 6168THR     BB 6168  13.711   5.516  98.000
 6169HIS     BB 6169  13.397   5.626  98.231
 6170THR     BB 6170  13.110   5.603  98.426
 6171PRO     BB 6171  13.120   5.644  98.825
 6172LYS     BB 6172  12.783   5.648  98.884
 6173PRO     BB 6173  12.527   5.637  98.450
 6174ALA     BB 6174  12.167   5.810  98.503
 6175VAL     BB 6175  11.867   5.933  98.802
 6176GLY     BB 6176  11.593   6.065  98.607
 6177GLU     BB 6177  11.629   6.459  98.776
 6178GLU     BB 6178  11.798   6.778  98.517
 6179LYS     BB 6179  11.760   7.093  98.470
 6180SER     BB 6180  11.414   7.203  98.262
 6181ILE     BB 6181  11.069   7.387  98.388
 6182LYS     BB 6182  10.990   7.759  98.314
 6183ALA     BB 6183  10.614   7.580  98.136
 6184PHE     BB 6184  10.339   7.454  98.235
 6185LYS     BB 6185  10.116   7.671  98.067
 6186GLU     BB 6186  10.117   8.106  97.997
 6187THR     BB 6187   9.896   8.458  97.905
 6188PRO     BB 6188   9.530   8.450  98.123
 6189LYS     BB 6189   9.197   8.280  98.032
 6190GLN     BB 6190   8.936   8.393  97.711
 6191LYS     BB 6191   9.010   8.154  97.456
 6192LEU     BB 6192   9.224   7.972  97.238
 6193ASP     BB 6193   9.480   8.301  97.055
 6194PRO     BB 6194   9.729   8.469  97.115
 6195ALA     BB 6195   9.714   8.764  96.930
 6196ALA     BB 6196   9.470   8.939  97.053
 6197SER     BB 6197   9.701   9.260  97.100
 6198LEU     BB 6198   9.563   9.688  97.134
 6199THR     BB 6199   9.330   9.455  97.180
 6200GLY     BB 6200   9.037   9.278  96.955
 6201SER     BB 6201   8.925   8.977  96.894
 6202LYS     BB 6202   9.051   8.619  96.855
 6203ARG     BB 6203   9.014   8.349  96.624
 6204ARG     BB 6204   8.926   8.383  96.253
 6205PRO     BB 6205   8.628   8.471  96.125
 6206ARG     BB 6206   8.256   8.363  96.055
 6207THR     BB 6207   8.111   8.112  95.814
 6208PRO     BB 6208   7.777   7.855  95.831
 6209LYS     BB 6209   7.450   7.680  95.797
 6210GLU     BB 6210   7.137   7.569  95.634
 6211LYS     BB 6211   6.888   7.624  95.892
 6212ALA     BB 6212   6.785   8.028  95.987
 6213GLN     BB 6213   6.517   8.125  96.310
 6214ALA     BB 6214   6.730   8.378  96.580
 6215LEU     BB 6215   7.004   8.486  96.947
 6216GLU     BB 6216   7.071   8.256  97.242
 6217ASP     BB 6217   6.938   8.353  97.593
 6218LEU     BB 6218   6.935   8.184  97.875
 6219ALA     BB 6219   6.929   8.032  98.244
 6220GLY     BB 6220   7.076   7.609  98.293
 6221PHE     BB 6221   7.511   7.439  98.321
 6222LYS     BB 6222   7.673   7.747  98.354
 6223GLU     BB 6223   7.704   7.979  98.084
 6224LEU     BB 6224   7.853   8.325  98.184
 6225PHE     BB 6225   8.198   8.363  98.425
 6226GLN     BB 6226   8.266   8.578  98.622
 6227THR     BB 6227   8.091   8.912  98.836
 6228PRO     BB 6228   7.889   9.273  98.766
 6229GLY     BB 6229   8.048   9.318  98.405
 6230HIS     BB 6230   8.143   9.453  97.983
 6231THR     BB 6231   8.076   9.413  97.641
 6232GLU     BB 6232   8.201   9.287  97.392
 6233GLU     BB 6233   8.480   9.636  97.324
 6234SER     BB 6234   8.547   9.873  97.625
 6235THR     BB 6235   8.757  10.079  97.627
 6236THR     BB 6236   8.858  10.412  97.788
 6237ASP     BB 6237   9.129  10.523  97.953
 6238GLU     BB 6238   9.143  10.194  98.120
 6239LYS     BB 6239   9.552  10.184  98.287
 6240THR     BB 6240   9.743  10.234  97.924
 6241ILE     BB 6241  16.303   1.492 121.443
 6242PRO     BB 6242  16.595   1.633 121.305
 6243CYS     BB 6243  16.668   1.458 120.974
 6244LYS     BB 6244  16.954   1.131 120.817
 6245SER     BB 6245  17.086   0.797 121.086
 6246PRO     BB 6246  16.853   0.632 120.904
 6247GLN     BB 6247  16.983   0.512 120.562
 6248PRO     BB 6248  16.732   0.561 120.357
 6249ASP     BB 6249  16.427   0.734 120.221
 6250PRO     BB 6250  16.130   0.820 120.000
 6251VAL     BB 6251  15.993   0.462 119.772
 6252ASP     BB 6252  16.183   0.719 119.429
 6253THR     BB 6253  16.517   0.829 119.285
 6254PRO     BB 6254  16.376   0.729 118.978
 6255THR     BB 6255  16.619   0.423 119.000
 6256SER     BB 6256  16.947   0.287 118.958
 6257THR     BB 6257  16.819  -0.004 118.729
 6258LYS     BB 6258  16.900  -0.052 118.365
 6259GLN     BB 6259  16.917  -0.068 117.927
 6260ARG     BB 6260  17.295   0.071 117.870
 6261PRO     BB 6261  17.548   0.076 117.524
 6262LYS     BB 6262  17.993   0.189 117.413
 6263THR     BB 6263  18.350   0.170 117.726
 6264SER     BB 6264  18.455   0.320 118.023
 6265LEU     BB 6265  18.481   0.780 117.917
 6266ARG     BB 6266  18.423   1.073 118.152
 6267LYS     BB 6267  18.841   1.339 118.146
 6268VAL     BB 6268  18.771   1.664 118.413
 6269ASP     BB 6269  18.864   1.355 118.623
 6270VAL     BB 6270  19.154   1.396 118.923
 6271LYS     BB 6271  19.367   1.298 118.538
 6272GLU     BB 6272  19.387   1.094 118.226
 6273GLU     BB 6273  19.732   0.853 118.300
 6274LEU     BB 6274  20.102   0.952 118.246
 6275LEU     BB 6275  20.171   1.282 118.157
 6276ALA     BB 6276  20.435   1.473 118.179
 6277VAL     BB 6277  20.567   1.707 117.965
 6278ARG     BB 6278  20.483   1.503 117.687
 6279LYS     BB 6279  20.252   1.640 117.306
 6280LEU     BB 6280  20.109   1.928 117.052
 6281THR     BB 6281  19.721   2.011 116.983
 6282GLN     BB 6282  19.878   2.453 116.872
 6283THR     BB 6283  20.120   2.655 117.029
 6284SER     BB 6284  20.386   2.588 117.251
 6285GLY     BB 6285  20.443   2.269 117.423
 6286GLU     BB 6286  20.092   2.313 117.654
 6287THR     BB 6287  19.799   2.549 117.530
 6288THR     BB 6288  19.551   2.649 117.300
 6289HIS     BB 6289  19.589   2.907 116.989
 6290THR     BB 6290  19.736   3.102 116.743
 6291PRO     BB 6291  19.724   3.000 116.355
 6292LYS     BB 6292  19.856   3.287 116.222
 6293PRO     BB 6293  19.936   3.628 116.585
 6294ALA     BB 6294  19.922   3.998 116.425
 6295VAL     BB 6295  19.949   4.229 116.050
 6296GLY     BB 6296  19.921   4.574 116.154
 6297GLU     BB 6297  19.558   4.638 115.933
 6298GLU     BB 6298  19.180   4.673 116.165
 6299LYS     BB 6299  18.903   4.833 116.149
 6300SER     BB 6300  18.923   5.238 116.254
 6301ILE     BB 6301  18.899   5.578 116.025
 6302LYS     BB 6302  18.583   5.803 116.015
 6303ALA     BB 6303  18.882   6.122 116.133
 6304PHE     BB 6304  19.113   6.296 115.998
 6305LYS     BB 6305  18.990   6.618 116.073
 6306GLU     BB 6306  18.585   6.793 116.067
 6307THR     BB 6307  18.342   7.142 116.047
 6308PRO     BB 6308  18.509   7.407 115.758
 6309LYS     BB 6309  18.789   7.668 115.800
 6310GLN     BB 6310  18.765   8.028 116.032
 6311LYS     BB 6311  18.937   7.944 116.333
 6312LEU     BB 6312  19.004   7.746 116.620
 6313ASP     BB 6313  18.589   7.686 116.797
 6314PRO     BB 6314  18.341   7.508 116.767
 6315ALA     BB 6315  18.064   7.678 116.891
 6316ALA     BB 6316  18.008   7.926 116.689
 6317SER     BB 6317  17.626   7.823 116.640
 6318LEU     BB 6318  17.290   8.092 116.505
 6319THR     BB 6319  17.599   8.203 116.448
 6320GLY     BB 6320  17.860   8.462 116.629
 6321SER     BB 6321  18.175   8.469 116.714
 6322LYS     BB 6322  18.451   8.238 116.840
 6323ARG     BB 6323  18.697   8.236 117.100
 6324ARG     BB 6324  18.674   8.426 117.431
 6325PRO     BB 6325  18.701   8.759 117.473
 6326ARG     BB 6326  18.941   9.071 117.476
 6327THR     BB 6327  19.211   9.175 117.718
 6328PRO     BB 6328  19.579   9.376 117.671
 6329LYS     BB 6329  19.865   9.614 117.661
 6330GLU     BB 6330  20.078   9.897 117.767
 6331LYS     BB 6331  20.144  10.070 117.455
 6332ALA     BB 6332  19.821  10.282 117.272
 6333GLN     BB 6333  19.860  10.469 116.886
 6334ALA     BB 6334  19.564  10.298 116.631
 6335LEU     BB 6335  19.383   9.993 116.321
 6336GLU     BB 6336  19.589   9.770 116.091
 6337ASP     BB 6337  19.577   9.829 115.709
 6338LEU     BB 6338  19.753   9.695 115.466
 6339ALA     BB 6339  19.922   9.545 115.136
 6340GLY     BB 6340  20.255   9.248 115.193
 6341PHE     BB 6341  20.242   8.791 115.291
 6342LYS     BB 6342  19.899   8.749 115.243
 6343GLU     BB 6343  19.655   8.878 115.471
 6344LEU     BB 6344  19.286   8.843 115.349
 6345PHE     BB 6345  19.133   8.484 115.187
 6346GLN     BB 6346  18.923   8.448 114.977
 6347THR     BB 6347  18.700   8.667 114.676
 6348PRO     BB 6348  18.444   8.996 114.637
 6349GLY     BB 6349  18.314   8.968 115.011
 6350HIS     BB 6350  18.124   9.046 115.415
 6351THR     BB 6351  18.162   9.183 115.735
 6352GLU     BB 6352  18.210   9.093 116.024
 6353GLU     BB 6353  17.776   8.989 116.091
 6354SER     BB 6354  17.555   8.932 115.777
 6355THR     BB 6355  17.283   8.820 115.787
 6356THR     BB 6356  16.950   8.806 115.598
 6357ASP     BB 6357  16.753   8.560 115.481
 6358GLU     BB 6358  17.061   8.383 115.379
 6359LYS     BB 6359  16.922   7.969 115.311
 6360THR     BB 6360  16.775   7.915 115.693
 6361ILE     BB 6361  19.291   6.165  92.574
 6362PRO     BB 6362  19.026   6.393  92.533
 6363CYS     BB 6363  18.755   6.224  92.322
 6364LYS     BB 6364  18.609   6.232  91.884
 6365SER     BB 6365  18.898   6.308  91.550
 6366PRO     BB 6366  18.865   5.972  91.518
 6367GLN     BB 6367  18.548   5.868  91.325
 6368PRO     BB 6368  18.440   5.602  91.484
 6369ASP     BB 6369  18.376   5.380  91.780
 6370PRO     BB 6370  18.258   5.088  91.993
 6371VAL     BB 6371  18.205   4.721  91.744
 6372ASP     BB 6372  17.760   4.829  91.840
 6373THR     BB 6373  17.482   5.073  91.750
 6374PRO     BB 6374  17.287   4.781  91.717
 6375THR     BB 6375  17.309   4.846  91.332
 6376SER     BB 6376  17.195   5.022  91.043
 6377THR     BB 6377  17.120   4.691  90.846
 6378LYS     BB 6378  16.781   4.570  90.738
 6379GLN     BB 6379  16.389   4.381  90.685
 6380ARG     BB 6380  16.166   4.710  90.602
 6381PRO     BB 6381  15.767   4.755  90.451
 6382LYS     BB 6382  15.479   5.101  90.308
 6383THR     BB 6383  15.639   5.510  90.127
 6384SER     BB 6384  15.824   5.791  90.220
 6385LEU     BB 6385  15.588   5.966  90.590
 6386ARG     BB 6386  15.734   6.155  90.886
 6387LYS     BB 6387  15.505   6.596  90.894
 6388VAL     BB 6388  15.675   6.804  91.225
 6389ASP     BB 6389  15.918   6.834  90.928
 6390VAL     BB 6390  16.072   7.212  90.833
 6391LYS     BB 6391  15.683   7.163  90.612
 6392GLU     BB 6392  15.456   6.948  90.407
 6393GLU     BB 6393  15.470   7.144  90.026
 6394LEU     BB 6394  15.263   7.451  89.914
 6395LEU     BB 6395  15.066   7.610  90.153
 6396ALA     BB 6396  14.938   7.909  90.179
 6397VAL     BB 6397  14.634   8.020  90.295
 6398ARG     BB 6398  14.474   7.740  90.146
 6399LYS     BB 6399  14.176   7.450  90.357
 6400LEU     BB 6400  13.916   7.352  90.659
 6401THR     BB 6401  13.967   7.055  90.928
 6402GLN     BB 6402  13.687   7.323  91.213
 6403THR     BB 6403  13.684   7.670  91.270
 6404SER     BB 6404  13.807   7.947  91.090
 6405GLY     BB 6405  14.032   7.929  90.800
 6406GLU     BB 6406  14.349   7.778  91.036
 6407THR     BB 6407  14.274   7.599  91.382
 6408THR     BB 6408  14.127   7.346  91.580
 6409HIS     BB 6409  13.762   7.350  91.758
 6410THR     BB 6410  13.436   7.441  91.830
 6411PRO     BB 6411  13.124   7.212  91.724
 6412LYS     BB 6412  12.876   7.382  91.889
 6413PRO     BB 6413  13.073   7.757  92.163
 6414ALA     BB 6414  12.830   7.838  92.473
 6415VAL     BB 6415  12.420   7.792  92.631
 6416GLY     BB 6416  12.423   7.969  92.946
 6417GLU     BB 6417  12.335   7.616  93.175
 6418GLU     BB 6418  12.664   7.442  93.417
 6419LYS     BB 6419  12.701   7.289  93.697
 6420SER     BB 6420  12.672   7.530  94.038
 6421ILE     BB 6421  12.378   7.559  94.324
 6422LYS     BB 6422  12.416   7.408  94.679
 6423ALA     BB 6423  12.324   7.834  94.803
 6424PHE     BB 6424  12.074   8.029  94.821
 6425LYS     BB 6425  12.091   8.109  95.165
 6426GLU     BB 6426  12.177   7.869  95.524
 6427THR     BB 6427  12.144   7.825  95.946
 6428PRO     BB 6428  11.752   7.942  96.065
 6429LYS     BB 6429  11.617   8.293  96.143
 6430GLN     BB 6430  11.729   8.537  96.478
 6431LYS     BB 6431  11.961   8.769  96.338
 6432LEU     BB 6432  12.250   8.863  96.154
 6433ASP     BB 6433  12.571   8.593  96.332
 6434PRO     BB 6434  12.681   8.308  96.307
 6435ALA     BB 6435  12.841   8.222  96.605
 6436ALA     BB 6436  12.609   8.198  96.831
 6437SER     BB 6437  12.729   7.833  96.940
 6438LEU     BB 6438  12.650   7.630  97.334
 6439THR     BB 6439  12.459   7.894  97.264
 6440GLY     BB 6440  12.454   8.292  97.360
 6441SER     BB 6441  12.417   8.578  97.207
 6442LYS     BB 6442  12.499   8.748  96.876
 6443ARG     BB 6443  12.645   9.054  96.764
 6444ARG     BB 6444  12.894   9.269  96.961
 6445PRO     BB 6445  12.826   9.455  97.232
 6446ARG     BB 6446  12.655   9.781  97.372
 6447THR     BB 6447  12.747  10.145  97.337
 6448PRO     BB 6448  12.517  10.499  97.313
 6449LYS     BB 6449  12.341  10.822  97.365
 6450GLU     BB 6450  12.279  11.159  97.502
 6451LYS     BB 6451  11.928  11.148  97.593
 6452ALA     BB 6452  11.818  10.908  97.930
 6453GLN     BB 6453  11.406  10.848  98.042
 6454ALA     BB 6454  11.332  10.427  98.033
 6455LEU     BB 6455  11.206  10.014  97.847
 6456GLU     BB 6456  10.993   9.973  97.535
 6457ASP     BB 6457  10.639   9.818  97.565
 6458LEU     BB 6458  10.399   9.787  97.342
 6459ALA     BB 6459  10.089   9.705  97.104
 6460GLY     BB 6460  10.109   9.859  96.682
 6461PHE     BB 6461  10.332   9.691  96.306
 6462LYS     BB 6462  10.421   9.384  96.446
 6463GLU     BB 6463  10.673   9.353  96.699
 6464LEU     BB 6464  10.703   8.996  96.852
 6465PHE     BB 6465  10.716   8.646  96.616
 6466GLN     BB 6466  10.613   8.373  96.680
 6467THR     BB 6467  10.359   8.161  96.962
 6468PRO     BB 6468  10.320   8.090  97.373
 6469GLY     BB 6469  10.707   8.144  97.442
 6470HIS     BB 6470  11.112   8.211  97.635
 6471THR     BB 6471  11.344   8.445  97.754
 6472GLU     BB 6472  11.610   8.572  97.673
 6473GLU     BB 6473  11.852   8.218  97.815
 6474SER     BB 6474  11.666   7.880  97.861
 6475THR     BB 6475  11.803   7.624  97.907
 6476THR     BB 6476  11.755   7.273  98.056
 6477ASP     BB 6477  11.790   6.960  97.941
 6478GLU     BB 6478  11.642   7.076  97.624
 6479LYS     BB 6479  11.750   6.755  97.339
 6480THR     BB 6480  12.157   6.788  97.396
 6481ILE     BB 6481  -3.903  12.231 108.564
 6482PRO     BB 6482  -3.608  12.180 108.380
 6483CYS     BB 6483  -3.396  12.497 108.405
 6484LYS     BB 6484  -3.298  12.864 108.141
 6485SER     BB 6485  -3.603  13.024 107.855
 6486PRO     BB 6486  -3.634  13.254 108.103
 6487GLN     BB 6487  -3.364  13.528 108.090
 6488PRO     BB 6488  -3.289  13.582 108.405
 6489ASP     BB 6489  -3.233  13.493 108.767
 6490PRO     BB 6490  -3.147  13.521 109.136
 6491VAL     BB 6491  -3.188  13.943 109.276
 6492ASP     BB 6492  -2.723  13.891 109.284
 6493THR     BB 6493  -2.418  13.871 109.057
 6494PRO     BB 6494  -2.282  14.107 109.282
 6495THR     BB 6495  -2.333  14.366 108.994
 6496SER     BB 6496  -2.222  14.511 108.687
 6497THR     BB 6497  -2.228  14.875 108.833
 6498LYS     BB 6498  -1.930  15.097 108.888
 6499GLN     BB 6499  -1.586  15.327 109.034
 6500ARG     BB 6500  -1.318  15.240 108.741
 6501PRO     BB 6501  -0.937  15.409 108.644
 6502LYS     BB 6502  -0.609  15.373 108.306
 6503THR     BB 6503  -0.712  15.243 107.861
 6504SER     BB 6504  -0.832  14.968 107.683
 6505LEU     BB 6505  -0.531  14.620 107.789
 6506ARG     BB 6506  -0.608  14.248 107.810
 6507LYS     BB 6507  -0.305  14.026 107.486
 6508VAL     BB 6508  -0.398  13.611 107.512
 6509ASP     BB 6509  -0.662  13.779 107.288
 6510VAL     BB 6510  -0.756  13.600 106.920
 6511LYS     BB 6511  -0.407  13.878 106.853
 6512GLU     BB 6512  -0.246  14.210 106.914
 6513GLU     BB 6513  -0.265  14.390 106.526
 6514LEU     BB 6514  -0.021  14.337 106.231
 6515LEU     BB 6515   0.227  14.094 106.267
 6516ALA     BB 6516   0.407  13.921 106.057
 6517VAL     BB 6517   0.737  13.824 106.064
 6518ARG     BB 6518   0.828  14.137 106.206
 6519LYS     BB 6519   1.090  14.201 106.586
 6520LEU     BB 6520   1.359  14.073 106.868
 6521THR     BB 6521   1.285  14.027 107.261
 6522GLN     BB 6522   1.638  13.700 107.247
 6523THR     BB 6523   1.709  13.451 107.009
 6524SER     BB 6524   1.618  13.405 106.671
 6525GLY     BB 6525   1.363  13.599 106.491
 6526GLU     BB 6526   1.053  13.442 106.730
 6527THR     BB 6527   1.131  13.291 107.089
 6528THR     BB 6528   1.251  13.313 107.420
 6529HIS     BB 6529   1.628  13.242 107.553
 6530THR     BB 6530   1.971  13.195 107.551
 6531PRO     BB 6531   2.224  13.474 107.689
 6532LYS     BB 6532   2.515  13.292 107.676
 6533PRO     BB 6533   2.418  12.818 107.534
 6534ALA     BB 6534   2.704  12.575 107.678
 6535VAL     BB 6535   3.113  12.558 107.842
 6536GLY     BB 6536   3.176  12.205 107.895
 6537GLU     BB 6537   3.223  12.252 108.319
 6538GLU     BB 6538   2.897  12.101 108.580
 6539LYS     BB 6539   2.864  11.965 108.868
 6540SER     BB 6540   2.972  11.561 108.890
 6541ILE     BB 6541   3.295  11.377 109.065
 6542LYS     BB 6542   3.270  11.181 109.398
 6543ALA     BB 6543   3.448  10.850 109.145
 6544PHE     BB 6544   3.730  10.769 109.022
 6545LYS     BB 6545   3.764  10.449 109.168
 6546GLU     BB 6546   3.676  10.293 109.570
 6547THR     BB 6547   3.746   9.995 109.866
 6548PRO     BB 6548   4.163   9.908 109.876
 6549LYS     BB 6549   4.366   9.665 109.658
 6550GLN     BB 6550   4.337   9.237 109.662
 6551LYS     BB 6551   4.136   9.165 109.376
 6552LEU     BB 6552   3.850   9.198 109.168
 6553ASP     BB 6553   3.507   9.156 109.465
 6554PRO     BB 6554   3.345   9.322 109.666
 6555ALA     BB 6555   3.207   9.109 109.903
 6556ALA     BB 6556   3.453   8.990 110.079
 6557SER     BB 6557   3.282   9.097 110.422
 6558LEU     BB 6558   3.366   8.924 110.829
 6559THR     BB 6559   3.593   8.860 110.594
 6560GLY     BB 6560   3.678   8.551 110.340
 6561SER     BB 6561   3.749   8.508 110.023
 6562LYS     BB 6562   3.664   8.652 109.681
 6563ARG     BB 6563   3.563   8.531 109.360
 6564ARG     BB 6564   3.379   8.202 109.293
 6565PRO     BB 6565   3.508   7.892 109.317
 6566ARG     BB 6566   3.749   7.623 109.160
 6567THR     BB 6567   3.721   7.418 108.844
 6568PRO     BB 6568   4.005   7.273 108.568
 6569LYS     BB 6569   4.241   7.075 108.360
 6570GLU     BB 6570   4.377   6.780 108.183
 6571LYS     BB 6571   4.727   6.784 108.274
 6572ALA     BB 6572   4.829   6.683 108.678
 6573GLN     BB 6573   5.233   6.710 108.825
 6574ALA     BB 6574   5.230   6.980 109.156
 6575LEU     BB 6575   5.259   7.395 109.377
 6576GLU     BB 6576   5.426   7.705 109.235
 6577ASP     BB 6577   5.748   7.841 109.401
 6578LEU     BB 6578   5.953   8.081 109.308
 6579ALA     BB 6579   6.216   8.376 109.251
 6580GLY     BB 6580   6.179   8.612 108.870
 6581PHE     BB 6581   5.890   8.962 108.755
 6582LYS     BB 6582   5.763   9.016 109.076
 6583GLU     BB 6583   5.539   8.788 109.235
 6584LEU     BB 6584   5.462   8.872 109.608
 6585PHE     BB 6585   5.362   9.262 109.738
 6586GLN     BB 6586   5.421   9.393 110.000
 6587THR     BB 6587   5.661   9.346 110.358
 6588PRO     BB 6588   5.731   9.074 110.669
 6589GLY     BB 6589   5.369   8.912 110.639
 6590HIS     BB 6590   5.006   8.643 110.674
 6591THR     BB 6591   4.834   8.367 110.545
 6592GLU     BB 6592   4.587   8.304 110.375
 6593GLU     BB 6593   4.303   8.355 110.722
 6594SER     BB 6594   4.429   8.554 111.030
 6595THR     BB 6595   4.255   8.643 111.250
 6596THR     BB 6596   4.255   8.742 111.621
 6597ASP     BB 6597   4.153   9.010 111.794
 6598GLU     BB 6598   4.284   9.219 111.520
 6599LYS     BB 6599   4.091   9.611 111.590
 6600THR     BB 6600   3.704   9.468 111.568
 6601ILE     BB 6601  -1.400   7.260  89.231
 6602PRO     BB 6602  -1.324   6.964  89.405
 6603CYS     BB 6603  -1.119   6.739  89.175
 6604LYS     BB 6604  -1.190   6.367  88.910
 6605SER     BB 6605  -1.587   6.302  88.711
 6606PRO     BB 6606  -1.410   6.415  88.445
 6607GLN     BB 6607  -1.194   6.142  88.279
 6608PRO     BB 6608  -0.916   6.296  88.199
 6609ASP     BB 6609  -0.636   6.545  88.237
 6610PRO     BB 6610  -0.315   6.739  88.175
 6611VAL     BB 6611  -0.197   6.716  87.745
 6612ASP     BB 6612   0.133   6.449  87.943
 6613THR     BB 6613   0.189   6.106  88.099
 6614PRO     BB 6614   0.469   6.096  87.885
 6615THR     BB 6615   0.264   5.838  87.676
 6616SER     BB 6616   0.146   5.503  87.630
 6617THR     BB 6617   0.286   5.482  87.264
 6618LYS     BB 6618   0.562   5.257  87.145
 6619GLN     BB 6619   0.934   5.065  87.017
 6620ARG     BB 6620   0.911   4.722  87.235
 6621PRO     BB 6621   1.134   4.357  87.217
 6622LYS     BB 6622   1.128   3.928  87.415
 6623THR     BB 6623   0.730   3.727  87.580
 6624SER     BB 6624   0.489   3.773  87.827
 6625LEU     BB 6625   0.736   3.779  88.230
 6626ARG     BB 6626   0.652   3.971  88.547
 6627LYS     BB 6627   0.615   3.632  88.908
 6628VAL     BB 6628   0.519   3.852  89.260
 6629ASP     BB 6629   0.195   3.803  89.056
 6630VAL     BB 6630  -0.148   3.667  89.256
 6631LYS     BB 6631   0.086   3.306  89.121
 6632GLU     BB 6632   0.281   3.132  88.855
 6633GLU     BB 6633   0.020   2.811  88.748
 6634LEU     BB 6634  -0.018   2.471  88.927
 6635LEU     BB 6635   0.154   2.424  89.227
 6636ALA     BB 6636   0.116   2.225  89.482
 6637VAL     BB 6637   0.344   2.056  89.677
 6638ARG     BB 6638   0.544   1.991  89.391
 6639LYS     BB 6639   1.000   2.069  89.351
 6640LEU     BB 6640   1.372   2.142  89.508
 6641THR     BB 6641   1.588   2.479  89.459
 6642GLN     BB 6642   1.790   2.362  89.880
 6643THR     BB 6643   1.646   2.237  90.175
 6644SER     BB 6644   1.341   2.074  90.248
 6645GLY     BB 6645   1.058   2.041  90.016
 6646GLU     BB 6646   0.985   2.457  90.020
 6647THR     BB 6647   1.272   2.710  90.124
 6648THR     BB 6648   1.590   2.859  90.085
 6649HIS     BB 6649   1.942   2.741  90.250
 6650THR     BB 6650   2.178   2.540  90.405
 6651PRO     BB 6651   2.487   2.382  90.203
 6652LYS     BB 6652   2.662   2.254  90.469
 6653PRO     BB 6653   2.439   2.379  90.903
 6654ALA     BB 6654   2.714   2.386  91.197
 6655VAL     BB 6655   3.116   2.249  91.317
 6656GLY     BB 6656   3.156   2.370  91.656
 6657GLU     BB 6657   3.490   2.620  91.555
 6658GLU     BB 6658   3.421   3.059  91.544
 6659LYS     BB 6659   3.582   3.328  91.611
 6660SER     BB 6660   3.627   3.415  92.018
 6661ILE     BB 6661   3.955   3.399  92.263
 6662LYS     BB 6662   4.146   3.716  92.381
 6663ALA     BB 6663   4.058   3.542  92.790
 6664PHE     BB 6664   4.163   3.307  92.977
 6665LYS     BB 6665   4.251   3.499  93.261
 6666GLU     BB 6666   4.450   3.889  93.308
 6667THR     BB 6667   4.669   4.155  93.557
 6668PRO     BB 6668   4.962   3.932  93.771
 6669LYS     BB 6669   4.927   3.736  94.100
 6670GLN     BB 6670   4.858   3.906  94.488
 6671LYS     BB 6671   4.508   3.857  94.539
 6672LEU     BB 6672   4.164   3.879  94.453
 6673ASP     BB 6673   4.123   4.316  94.330
 6674PRO     BB 6674   4.167   4.500  94.088
 6675ALA     BB 6675   4.208   4.826  94.201
 6676ALA     BB 6676   4.491   4.836  94.361
 6677SER     BB 6677   4.622   5.145  94.147
 6678LEU     BB 6678   4.944   5.437  94.265
 6679THR     BB 6679   4.933   5.153  94.438
 6680GLY     BB 6680   4.781   5.029  94.797
 6681SER     BB 6681   4.606   4.779  94.914
 6682LYS     BB 6682   4.325   4.543  94.812
 6683ARG     BB 6683   4.017   4.424  94.948
 6684ARG     BB 6684   3.801   4.606  95.206
 6685PRO     BB 6685   3.873   4.650  95.532
 6686ARG     BB 6686   3.902   4.483  95.887
 6687THR     BB 6687   3.639   4.351  96.123
 6688PRO     BB 6688   3.632   4.031  96.397
 6689LYS     BB 6689   3.632   3.806  96.694
 6690GLU     BB 6690   3.570   3.699  97.042
 6691LYS     BB 6691   3.883   3.542  97.136
 6692ALA     BB 6692   4.224   3.796  97.193
 6693GLN     BB 6693   4.616   3.636  97.273
 6694ALA     BB 6694   4.875   3.776  96.964
 6695LEU     BB 6695   5.098   3.768  96.549
 6696GLU     BB 6696   5.154   3.457  96.339
 6697ASP     BB 6697   5.514   3.324  96.288
 6698LEU     BB 6698   5.623   3.047  96.147
 6699ALA     BB 6699   5.805   2.741  95.968
 6700GLY     BB 6700   5.542   2.416  95.801
 6701PHE     BB 6701   5.299   2.395  95.402
 6702LYS     BB 6702   5.437   2.680  95.256
 6703GLU     BB 6703   5.362   3.011  95.368
 6704LEU     BB 6704   5.576   3.290  95.201
 6705PHE     BB 6705   5.641   3.309  94.783
 6706GLN     BB 6706   5.881   3.409  94.635
 6707THR     BB 6707   6.295   3.525  94.695
 6708PRO     BB 6708   6.528   3.793  94.917
 6709GLY     BB 6709   6.232   4.055  94.955
 6710HIS     BB 6710   5.967   4.399  95.083
 6711THR     BB 6711   5.722   4.513  95.306
 6712GLU     BB 6712   5.422   4.570  95.315
 6713GLU     BB 6713   5.467   4.973  95.115
 6714SER     BB 6714   5.794   5.040  94.918
 6715THR     BB 6715   5.834   5.272  94.741
 6716THR     BB 6716   6.103   5.496  94.585
 6717ASP     BB 6717   6.182   5.589  94.272
 6718GLU     BB 6718   6.109   5.243  94.167
 6719LYS     BB 6719   6.067   5.277  93.729
 6720THR     BB 6720   5.761   5.553  93.741
 6721ILE     BB 6721   4.320   3.237  77.139
 6722PRO     BB 6722   4.485   3.333  77.435
 6723CYS     BB 6723   4.323   3.653  77.563
 6724LYS     BB 6724   4.416   4.106  77.563
 6725SER     BB 6725   4.641   4.292  77.222
 6726PRO     BB 6726   4.328   4.391  77.141
 6727GLN     BB 6727   4.211   4.702  77.336
 6728PRO     BB 6728   3.895   4.643  77.402
 6729ASP     BB 6729   3.593   4.435  77.484
 6730PRO     BB 6730   3.236   4.334  77.567
 6731VAL     BB 6731   2.947   4.645  77.427
 6732ASP     BB 6732   2.923   4.703  77.891
 6733THR     BB 6733   3.115   4.845  78.188
 6734PRO     BB 6734   2.807   4.998  78.266
 6735THR     BB 6735   2.975   5.330  78.147
 6736SER     BB 6736   3.193   5.606  78.214
 6737THR     BB 6737   2.918   5.871  78.121
 6738LYS     BB 6738   2.758   6.116  78.358
 6739GLN     BB 6739   2.508   6.342  78.638
 6740ARG     BB 6740   2.789   6.443  78.913
 6741PRO     BB 6741   2.782   6.720  79.239
 6742LYS     BB 6742   3.081   6.897  79.560
 6743THR     BB 6743   3.548   6.932  79.484
 6744SER     BB 6744   3.828   6.730  79.431
 6745LEU     BB 6745   3.841   6.449  79.810
 6746ARG     BB 6746   3.971   6.092  79.826
 6747LYS     BB 6747   4.331   6.093  80.168
 6748VAL     BB 6748   4.475   5.692  80.180
 6749ASP     BB 6749   4.637   5.868  79.878
 6750VAL     BB 6750   5.051   5.832  79.824
 6751LYS     BB 6751   4.977   6.187  80.093
 6752GLU     BB 6752   4.781   6.495  80.170
 6753GLU     BB 6753   5.069   6.803  80.099
 6754LEU     BB 6754   5.341   6.929  80.344
 6755LEU     BB 6755   5.383   6.756  80.644
 6756ALA     BB 6756   5.628   6.727  80.857
 6757VAL     BB 6757   5.632   6.715  81.201
 6758ARG     BB 6758   5.374   6.958  81.215
 6759LYS     BB 6759   4.980   6.927  81.461
 6760LEU     BB 6760   4.749   6.764  81.758
 6761THR     BB 6761   4.410   6.551  81.705
 6762GLN     BB 6762   4.522   6.347  82.127
 6763THR     BB 6763   4.832   6.236  82.252
 6764SER     BB 6764   5.167   6.307  82.169
 6765GLY     BB 6765   5.277   6.491  81.871
 6766GLU     BB 6766   5.143   6.186  81.613
 6767THR     BB 6767   4.866   5.929  81.733
 6768THR     BB 6768   4.544   5.845  81.850
 6769HIS     BB 6769   4.419   5.817  82.235
 6770THR     BB 6770   4.411   5.856  82.579
 6771PRO     BB 6771   4.156   6.108  82.759
 6772LYS     BB 6772   4.216   6.019  83.085
 6773PRO     BB 6773   4.538   5.631  83.104
 6774ALA     BB 6774   4.476   5.424  83.444
 6775VAL     BB 6775   4.300   5.439  83.848
 6776GLY     BB 6776   4.382   5.119  83.995
 6777GLU     BB 6777   3.971   5.004  84.038
 6778GLU     BB 6778   3.815   4.692  83.763
 6779LYS     BB 6779   3.606   4.449  83.770
 6780SER     BB 6780   3.733   4.107  83.974
 6781ILE     BB 6781   3.618   3.949  84.336
 6782LYS     BB 6782   3.390   3.637  84.365
 6783ALA     BB 6783   3.736   3.484  84.615
 6784PHE     BB 6784   3.859   3.526  84.905
 6785LYS     BB 6785   3.846   3.192  85.020
 6786GLU     BB 6786   3.543   2.874  84.979
 6787THR     BB 6787   3.381   2.508  85.126
 6788PRO     BB 6788   3.372   2.524  85.551
 6789LYS     BB 6789   3.650   2.441  85.804
 6790GLN     BB 6790   3.814   2.052  85.880
 6791LYS     BB 6791   4.121   2.054  85.697
 6792LEU     BB 6792   4.322   2.099  85.408
 6793ASP     BB 6793   4.093   1.865  85.092
 6794PRO     BB 6794   3.857   1.896  84.898
 6795ALA     BB 6795   3.732   1.581  84.820
 6796ALA     BB 6796   3.597   1.463  85.091
 6797SER     BB 6797   3.253   1.384  84.906
 6798LEU     BB 6798   2.940   1.088  85.038
 6799THR     BB 6799   3.163   1.177  85.268
 6800GLY     BB 6800   3.509   1.022  85.422
 6801SER     BB 6801   3.811   1.125  85.495
 6802LYS     BB 6802   4.076   1.368  85.371
 6803ARG     BB 6803   4.426   1.364  85.297
 6804ARG     BB 6804   4.630   1.055  85.198
 6805PRO     BB 6805   4.717   0.800  85.399
 6806ARG     BB 6806   4.946   0.678  85.695
 6807THR     BB 6807   5.318   0.614  85.712
 6808PRO     BB 6808   5.605   0.659  86.017
 6809LYS     BB 6809   5.854   0.621  86.291
 6810GLU     BB 6810   6.120   0.460  86.491
 6811LYS     BB 6811   6.006   0.508  86.832
 6812ALA     BB 6812   5.667   0.283  86.962
 6813GLN     BB 6813   5.489   0.343  87.350
 6814ALA     BB 6814   5.080   0.452  87.287
 6815LEU     BB 6815   4.715   0.740  87.219
 6816GLU     BB 6816   4.712   1.110  87.302
 6817ASP     BB 6817   4.481   1.241  87.584
 6818LEU     BB 6818   4.458   1.538  87.723
 6819ALA     BB 6819   4.376   1.884  87.905
 6820GLY     BB 6820   4.637   2.235  87.804
 6821PHE     BB 6821   4.630   2.525  87.436
 6822LYS     BB 6822   4.325   2.417  87.306
 6823GLU     BB 6823   4.284   2.100  87.147
 6824LEU     BB 6824   3.916   2.010  87.059
 6825PHE     BB 6825   3.653   2.282  86.869
 6826GLN     BB 6826   3.357   2.308  86.899
 6827THR     BB 6827   3.027   2.181  87.151
 6828PRO     BB 6828   2.841   1.833  87.291
 6829GLY     BB 6829   2.960   1.617  86.979
 6830HIS     BB 6830   3.061   1.280  86.694
 6831THR     BB 6831   3.300   1.045  86.591
 6832GLU     BB 6832   3.500   0.999  86.365
 6833GLU     BB 6833   3.184   0.842  86.083
 6834SER     BB 6834   2.814   0.927  86.163
 6835THR     BB 6835   2.591   0.879  85.976
 6836THR     BB 6836   2.212   0.821  85.959
 6837ASP     BB 6837   1.957   0.967  85.797
 6838GLU     BB 6838   2.118   1.291  85.868
 6839LYS     BB 6839   1.917   1.567  85.587
 6840THR     BB 6840   2.024   1.359  85.247
 6841ILE     BB 6841   8.394  11.878 113.599
 6842PRO     BB 6842   8.465  11.694 113.890
 6843CYS     BB 6843   8.143  11.525 114.006
 6844LYS     BB 6844   7.820  11.593 114.330
 6845SER     BB 6845   7.715  12.008 114.463
 6846PRO     BB 6846   7.450  11.947 114.260
 6847GLN     BB 6847   7.174  11.739 114.430
 6848PRO     BB 6848   7.069  11.536 114.195
 6849ASP     BB 6849   7.097  11.316 113.891
 6850PRO     BB 6850   7.009  11.077 113.610
 6851VAL     BB 6851   6.571  11.091 113.522
 6852ASP     BB 6852   6.608  10.669 113.721
 6853THR     BB 6853   6.655  10.498 114.058
 6854PRO     BB 6854   6.383  10.299 113.953
 6855THR     BB 6855   6.174  10.500 114.216
 6856SER     BB 6856   6.077  10.553 114.556
 6857THR     BB 6857   5.695  10.528 114.472
 6858LYS     BB 6858   5.459  10.260 114.589
 6859GLN     BB 6859   5.199   9.911 114.647
 6860ARG     BB 6860   5.324   9.797 115.017
 6861PRO     BB 6861   5.162   9.518 115.298
 6862LYS     BB 6862   5.242   9.375 115.741
 6863THR     BB 6863   5.445   9.653 116.069
 6864SER     BB 6864   5.748   9.813 116.135
 6865LEU     BB 6865   6.065   9.464 116.135
 6866ARG     BB 6866   6.431   9.487 116.033
 6867LYS     BB 6867   6.693   9.342 116.429
 6868VAL     BB 6868   7.101   9.372 116.310
 6869ASP     BB 6869   6.978   9.724 116.407
 6870VAL     BB 6870   7.216   9.955 116.664
 6871LYS     BB 6871   6.943   9.702 116.919
 6872GLU     BB 6872   6.602   9.564 116.982
 6873GLU     BB 6873   6.486   9.773 117.337
 6874LEU     BB 6874   6.579   9.683 117.702
 6875LEU     BB 6875   6.806   9.423 117.753
 6876ALA     BB 6876   7.005   9.340 117.998
 6877VAL     BB 6877   7.090   9.034 118.130
 6878ARG     BB 6878   6.756   8.921 118.087
 6879LYS     BB 6879   6.625   8.524 117.882
 6880LEU     BB 6880   6.699   8.146 117.741
 6881THR     BB 6881   6.684   8.030 117.355
 6882GLN     BB 6882   6.999   7.691 117.487
 6883THR     BB 6883   7.281   7.711 117.697
 6884SER     BB 6884   7.383   7.939 117.947
 6885GLY     BB 6885   7.227   8.265 118.013
 6886GLU     BB 6886   7.352   8.418 117.640
 6887THR     BB 6887   7.442   8.173 117.342
 6888THR     BB 6888   7.364   7.920 117.108
 6889HIS     BB 6889   7.403   7.518 117.154
 6890THR     BB 6890   7.440   7.210 117.308
 6891PRO     BB 6891   7.135   6.950 117.338
 6892LYS     BB 6892   7.309   6.680 117.460
 6893PRO     BB 6893   7.802   6.784 117.479
 6894ALA     BB 6894   8.012   6.441 117.452
 6895VAL     BB 6895   7.991   6.003 117.494
 6896GLY     BB 6896   8.328   5.889 117.430
 6897GLU     BB 6897   8.214   5.661 117.085
 6898GLU     BB 6898   8.330   5.819 116.686
 6899LYS     BB 6899   8.420   5.706 116.400
 6900SER     BB 6900   8.811   5.560 116.379
 6901ILE     BB 6901   8.956   5.177 116.350
 6902LYS     BB 6902   9.098   5.031 116.020
 6903ALA     BB 6903   9.460   4.954 116.281
 6904PHE     BB 6904   9.551   4.751 116.509
 6905LYS     BB 6905   9.843   4.624 116.355
 6906GLU     BB 6906   9.935   4.506 115.940
 6907THR     BB 6907  10.181   4.283 115.674
 6908PRO     BB 6908  10.253   3.899 115.845
 6909LYS     BB 6909  10.521   3.793 116.099
 6910GLN     BB 6910  10.944   3.775 116.026
 6911LYS     BB 6911  11.066   4.075 116.177
 6912LEU     BB 6912  11.075   4.426 116.233
 6913ASP     BB 6913  11.079   4.593 115.809
 6914PRO     BB 6914  10.887   4.662 115.580
 6915ALA     BB 6915  11.064   4.659 115.280
 6916ALA     BB 6916  11.146   4.349 115.223
 6917SER     BB 6917  10.991   4.357 114.856
 6918LEU     BB 6918  11.095   4.083 114.515
 6919THR     BB 6919  11.188   3.981 114.818
 6920GLY     BB 6920  11.532   3.989 115.040
 6921SER     BB 6921  11.622   4.064 115.346
 6922LYS     BB 6922  11.537   4.308 115.626
 6923ARG     BB 6923  11.711   4.529 115.846
 6924ARG     BB 6924  12.052   4.690 115.779
 6925PRO     BB 6925  12.349   4.535 115.776
 6926ARG     BB 6926  12.633   4.366 115.991
 6927THR     BB 6927  12.887   4.512 116.229
 6928PRO     BB 6928  13.066   4.369 116.583
 6929LYS     BB 6929  13.288   4.234 116.849
 6930GLU     BB 6930  13.603   4.165 117.029
 6931LYS     BB 6931  13.575   3.812 117.110
 6932ALA     BB 6932  13.607   3.531 116.789
 6933GLN     BB 6933  13.546   3.109 116.848
 6934ALA     BB 6934  13.227   2.989 116.590
 6935LEU     BB 6935  12.782   2.904 116.462
 6936GLU     BB 6936  12.494   2.850 116.704
 6937ASP     BB 6937  12.324   2.503 116.723
 6938LEU     BB 6938  12.097   2.386 116.930
 6939ALA     BB 6939  11.807   2.207 117.139
 6940GLY     BB 6940  11.636   2.434 117.487
 6941PHE     BB 6941  11.317   2.776 117.501
 6942LYS     BB 6942  11.216   2.750 117.167
 6943GLU     BB 6943  11.422   2.855 116.895
 6944LEU     BB 6944  11.282   2.764 116.543
 6945PHE     BB 6945  10.879   2.833 116.433
 6946GLN     BB 6946  10.707   2.676 116.246
 6947THR     BB 6947  10.689   2.297 116.035
 6948PRO     BB 6948  10.906   2.069 115.759
 6949GLY     BB 6949  11.081   2.388 115.599
 6950HIS     BB 6950  11.351   2.668 115.367
 6951THR     BB 6951  11.649   2.853 115.365
 6952GLU     BB 6952  11.745   3.142 115.394
 6953GLU     BB 6953  11.647   3.244 114.965
 6954SER     BB 6954  11.398   3.012 114.778
 6955THR     BB 6955  11.281   3.077 114.516
 6956THR     BB 6956  11.124   2.920 114.203
 6957ASP     BB 6957  10.834   2.960 114.038
 6958GLU     BB 6958  10.668   2.986 114.366
 6959LYS     BB 6959  10.276   3.164 114.266
 6960THR     BB 6960  10.431   3.504 114.090
 6961ILE     BB 6961  14.045   7.041 110.116
 6962PRO     BB 6962  14.263   6.766 110.127
 6963CYS     BB 6963  14.278   6.612 109.778
 6964LYS     BB 6964  14.098   6.247 109.557
 6965SER     BB 6965  13.691   6.095 109.667
 6966PRO     BB 6966  13.612   6.262 109.383
 6967GLN     BB 6967  13.687   6.062 109.062
 6968PRO     BB 6968  13.804   6.285 108.852
 6969ASP     BB 6969  13.990   6.594 108.745
 6970PRO     BB 6970  14.143   6.865 108.528
 6971VAL     BB 6971  13.928   6.895 108.137
 6972ASP     BB 6972  14.336   6.709 108.001
 6973THR     BB 6973  14.535   6.385 108.002
 6974PRO     BB 6974  14.583   6.457 107.660
 6975THR     BB 6975  14.330   6.166 107.594
 6976SER     BB 6976  14.265   5.815 107.569
 6977THR     BB 6977  14.110   5.849 107.210
 6978LYS     BB 6978  14.253   5.707 106.893
 6979GLN     BB 6979  14.452   5.622 106.512
 6980ARG     BB 6980  14.638   5.274 106.610
 6981PRO     BB 6981  14.835   4.978 106.371
 6982LYS     BB 6982  15.032   4.552 106.425
 6983THR     BB 6983  14.898   4.249 106.766
 6984SER     BB 6984  14.895   4.220 107.114
 6985LEU     BB 6985  15.349   4.267 107.237
 6986ARG     BB 6986  15.484   4.416 107.561
 6987LYS     BB 6987  15.760   4.060 107.770
 6988VAL     BB 6988  15.906   4.231 108.132
 6989ASP     BB 6989  15.544   4.112 108.193
 6990VAL     BB 6990  15.464   3.884 108.536
 6991LYS     BB 6991  15.586   3.601 108.207
 6992GLU     BB 6992  15.562   3.495 107.849
 6993GLU     BB 6993  15.351   3.125 107.880
 6994LEU     BB 6994  15.499   2.777 107.960
 6995LEU     BB 6995  15.836   2.761 108.050
 6996ALA     BB 6996  16.017   2.546 108.215
 6997VAL     BB 6997  16.338   2.430 108.166
 6998ARG     BB 6998  16.287   2.432 107.815
 6999LYS     BB 6999  16.567   2.625 107.498
 7000LEU     BB 7000  16.927   2.781 107.377
 7001THR     BB 7001  16.994   3.164 107.269
 7002GLN     BB 7002  17.447   3.080 107.410
 7003THR     BB 7003  17.571   2.908 107.691
 7004SER     BB 7004  17.432   2.670 107.911
 7005GLY     BB 7005  17.077   2.578 107.927
 7006GLU     BB 7006  16.968   2.962 108.067
 7007THR     BB 7007  17.205   3.273 108.004
 7008THR     BB 7008  17.378   3.499 107.795
 7009HIS     BB 7009  17.757   3.466 107.653
 7010THR     BB 7010  18.060   3.324 107.563
 7011PRO     BB 7011  18.158   3.259 107.179
 7012LYS     BB 7012  18.485   3.166 107.225
 7013PRO     BB 7013  18.614   3.209 107.710
 7014ALA     BB 7014  19.011   3.269 107.738
 7015VAL     BB 7015  19.396   3.233 107.525
 7016GLY     BB 7016  19.643   3.342 107.766
 7017GLU     BB 7017  19.770   3.673 107.524
 7018GLU     BB 7018  19.651   4.081 107.656
 7019LYS     BB 7019  19.771   4.378 107.653
 7020SER     BB 7020  20.073   4.453 107.932
 7021ILE     BB 7021  20.478   4.507 107.884
 7022LYS     BB 7022  20.646   4.855 107.908
 7023ALA     BB 7023  20.896   4.645 108.221
 7024PHE     BB 7024  21.135   4.435 108.235
 7025LYS     BB 7025  21.367   4.628 108.420
 7026GLU     BB 7026  21.482   5.053 108.403
 7027THR     BB 7027  21.771   5.353 108.491
 7028PRO     BB 7028  22.158   5.199 108.400
 7029LYS     BB 7029  22.392   4.985 108.617
 7030GLN     BB 7030  22.590   5.112 108.975
 7031LYS     BB 7031  22.388   4.973 109.236
 7032LEU     BB 7032  22.084   4.912 109.408
 7033ASP     BB 7033  21.905   5.330 109.441
 7034PRO     BB 7034  21.741   5.531 109.278
 7035ALA     BB 7035  21.800   5.851 109.400
 7036ALA     BB 7036  22.108   5.924 109.327
 7037SER     BB 7037  22.005   6.267 109.153
 7038LEU     BB 7038  22.271   6.624 109.084
 7039THR     BB 7039  22.426   6.338 109.154
 7040GLY     BB 7040  22.588   6.162 109.486
 7041SER     BB 7041  22.584   5.870 109.633
 7042LYS     BB 7042  22.350   5.576 109.698
 7043ARG     BB 7043  22.247   5.377 109.976
 7044ARG     BB 7044  22.250   5.485 110.343
 7045PRO     BB 7045  22.521   5.529 110.536
 7046ARG     BB 7046  22.814   5.357 110.734
 7047THR     BB 7047  22.814   5.151 111.051
 7048PRO     BB 7048  23.048   4.826 111.183
 7049LYS     BB 7049  23.288   4.593 111.347
 7050GLU     BB 7050  23.504   4.457 111.614
 7051LYS     BB 7051  23.812   4.380 111.439
 7052ALA     BB 7052  24.053   4.707 111.306
 7053GLN     BB 7053  24.406   4.648 111.068
 7054ALA     BB 7054  24.352   4.864 110.703
 7055LEU     BB 7055  24.219   4.934 110.257
 7056GLU     BB 7056  24.157   4.658 110.003
 7057ASP     BB 7057  24.393   4.624 109.698
 7058LEU     BB 7058  24.411   4.391 109.466
 7059ALA     BB 7059  24.458   4.149 109.152
 7060GLY     BB 7060  24.204   3.778 109.140
 7061PHE     BB 7061  23.758   3.716 109.014
 7062LYS     BB 7062  23.711   4.034 108.877
 7063GLU     BB 7063  23.689   4.329 109.077
 7064LEU     BB 7064  23.681   4.662 108.874
 7065PHE     BB 7065  23.432   4.717 108.537
 7066GLN     BB 7066  23.482   4.882 108.292
 7067THR     BB 7067  23.796   5.096 108.083
 7068PRO     BB 7068  24.076   5.402 108.142
 7069GLY     BB 7069  23.857   5.578 108.423
 7070HIS     BB 7070  23.710   5.838 108.764
 7071THR     BB 7071  23.678   5.875 109.111
 7072GLU     BB 7072  23.466   5.854 109.330
 7073GLU     BB 7073  23.299   6.265 109.243
 7074SER     BB 7074  23.380   6.422 108.898
 7075THR     BB 7075  23.251   6.665 108.795
 7076THR     BB 7076  23.297   6.958 108.551
 7077ASP     BB 7077  23.121   7.083 108.294
 7078GLU     BB 7078  23.047   6.736 108.195
 7079LYS     BB 7079  22.706   6.780 107.917
 7080THR     BB 7080  22.459   6.969 108.189
 7081ILE     BB 7081   5.957   7.686  93.162
 7082PRO     BB 7082   6.200   7.435  93.120
 7083CYS     BB 7083   6.544   7.593  93.171
 7084LYS     BB 7084   6.893   7.742  92.907
 7085SER     BB 7085   6.813   7.915  92.501
 7086PRO     BB 7086   6.866   8.202  92.674
 7087GLN     BB 7087   7.240   8.285  92.722
 7088PRO     BB 7088   7.259   8.404  93.027
 7089ASP     BB 7089   7.168   8.437  93.390
 7090PRO     BB 7090   7.168   8.550  93.753
 7091VAL     BB 7091   7.350   8.956  93.792
 7092ASP     BB 7092   7.682   8.690  93.989
 7093THR     BB 7093   7.960   8.444  93.906
 7094PRO     BB 7094   8.152   8.647  94.122
 7095THR     BB 7095   8.328   8.775  93.798
 7096SER     BB 7096   8.568   8.725  93.538
 7097THR     BB 7097   8.742   9.070  93.605
 7098LYS     BB 7098   9.092   9.121  93.733
 7099GLN     BB 7099   9.461   9.188  93.960
 7100ARG     BB 7100   9.687   8.883  93.814
 7101PRO     BB 7101  10.105   8.797  93.846
 7102LYS     BB 7102  10.417   8.487  93.674
 7103THR     BB 7103  10.361   8.273  93.254
 7104SER     BB 7104  10.147   8.049  93.093
 7105LEU     BB 7105  10.157   7.663  93.366
 7106ARG     BB 7106   9.876   7.413  93.418
 7107LYS     BB 7107  10.057   6.972  93.281
 7108VAL     BB 7108   9.737   6.696  93.339
 7109ASP     BB 7109   9.679   6.878  93.005
 7110VAL     BB 7110   9.585   6.649  92.666
 7111LYS     BB 7111  10.034   6.676  92.694
 7112GLU     BB 7112  10.339   6.883  92.755
 7113GLU     BB 7113  10.516   6.896  92.366
 7114LEU     BB 7114  10.743   6.629  92.203
 7115LEU     BB 7115  10.787   6.327  92.373
 7116ALA     BB 7116  10.876   6.026  92.284
 7117VAL     BB 7117  11.076   5.791  92.435
 7118ARG     BB 7118  11.296   6.047  92.545
 7119LYS     BB 7119  11.452   6.107  92.980
 7120LEU     BB 7120  11.524   5.975  93.362
 7121THR     BB 7121  11.350   6.117  93.697
 7122GLN     BB 7122  11.439   5.679  93.878
 7123THR     BB 7123  11.404   5.361  93.732
 7124SER     BB 7124  11.383   5.247  93.399
 7125GLY     BB 7125  11.337   5.460  93.104
 7126GLU     BB 7126  10.949   5.573  93.226
 7127THR     BB 7127  10.842   5.544  93.607
 7128THR     BB 7128  10.873   5.622  93.950
 7129HIS     BB 7129  11.096   5.430  94.229
 7130THR     BB 7130  11.338   5.225  94.369
 7131PRO     BB 7131  11.666   5.374  94.545
 7132LYS     BB 7132  11.790   5.082  94.677
 7133PRO     BB 7133  11.471   4.701  94.592
 7134ALA     BB 7134  11.520   4.420  94.876
 7135VAL     BB 7135  11.794   4.266  95.186
 7136GLY     BB 7136  11.625   3.974  95.319
 7137GLU     BB 7137  11.593   4.141  95.714
 7138GLU     BB 7138  11.191   4.275  95.848
 7139LYS     BB 7139  11.021   4.286  96.120
 7140SER     BB 7140  10.866   3.920  96.251
 7141ILE     BB 7141  10.972   3.679  96.566
 7142LYS     BB 7142  10.762   3.655  96.891
 7143ALA     BB 7143  10.767   3.214  96.789
 7144PHE     BB 7144  10.968   2.968  96.800
 7145LYS     BB 7145  10.776   2.749  97.001
 7146GLU     BB 7146  10.525   2.813  97.357
 7147THR     BB 7147  10.339   2.648  97.703
 7148PRO     BB 7148  10.612   2.380  97.890
 7149LYS     BB 7149  10.679   2.009  97.813
 7150GLN     BB 7150  10.407   1.685  97.879
 7151LYS     BB 7151  10.272   1.622  97.553
 7152LEU     BB 7152  10.115   1.712  97.248
 7153ASP     BB 7153   9.756   1.953  97.391
 7154PRO     BB 7154   9.680   2.236  97.481
 7155ALA     BB 7155   9.394   2.220  97.678
 7156ALA     BB 7156   9.478   2.069  97.953
 7157SER     BB 7157   9.329   2.361  98.180
 7158LEU     BB 7158   9.202   2.329  98.610
 7159THR     BB 7159   9.395   2.083  98.496
 7160GLY     BB 7160   9.339   1.704  98.353
 7161SER     BB 7161   9.442   1.521  98.101
 7162LYS     BB 7162   9.536   1.554  97.733
 7163ARG     BB 7163   9.460   1.391  97.425
 7164ARG     BB 7164   9.140   1.194  97.349
 7165PRO     BB 7165   9.055   0.894  97.474
 7166ARG     BB 7166   9.122   0.506  97.471
 7167THR     BB 7167   9.052   0.243  97.210
 7168PRO     BB 7168   9.253  -0.110  97.096
 7169LYS     BB 7169   9.370  -0.458  97.033
 7170GLU     BB 7170   9.344  -0.822  96.976
 7171LYS     BB 7171   9.600  -0.957  97.195
 7172ALA     BB 7172   9.529  -0.941  97.617
 7173GLN     BB 7173   9.827  -1.064  97.903
 7174ALA     BB 7174   9.907  -0.728  98.155
 7175LEU     BB 7175  10.120  -0.333  98.296
 7176GLU     BB 7176  10.464  -0.219  98.179
 7177ASP     BB 7177  10.756  -0.208  98.431
 7178LEU     BB 7178  11.077  -0.151  98.386
 7179ALA     BB 7179  11.467  -0.065  98.386
 7180GLY     BB 7180  11.662   0.004  97.986
 7181PHE     BB 7181  11.666   0.381  97.710
 7182LYS     BB 7182  11.525   0.602  97.942
 7183GLU     BB 7183  11.181   0.588  98.038
 7184LEU     BB 7184  11.086   0.826  98.330
 7185PHE     BB 7185  11.204   1.232  98.342
 7186GLN     BB 7186  11.267   1.401  98.580
 7187THR     BB 7187  11.347   1.376  99.006
 7188PRO     BB 7188  11.173   1.238  99.361
 7189GLY     BB 7189  10.803   1.275  99.221
 7190HIS     BB 7190  10.355   1.250  99.157
 7191THR     BB 7191  10.088   1.068  99.020
 7192GLU     BB 7192   9.898   1.077  98.781
 7193GLU     BB 7193   9.627   1.381  98.975
 7194SER     BB 7194   9.772   1.589  99.270
 7195THR     BB 7195   9.638   1.823  99.386
 7196THR     BB 7196   9.611   2.036  99.704
 7197ASP     BB 7197   9.648   2.362  99.775
 7198GLU     BB 7198   9.934   2.365  99.542
 7199LYS     BB 7199   9.995   2.796  99.464
 7200THR     BB 7200   9.615   2.863  99.318
 7201ILE     BB 7201   4.373   4.172 113.778
 7202PRO     BB 7202   4.713   4.249 113.823
 7203CYS     BB 7203   4.832   4.081 114.145
 7204LYS     BB 7204   4.919   4.204 114.582
 7205SER     BB 7205   4.685   4.535 114.776
 7206PRO     BB 7206   4.531   4.268 114.918
 7207GLN     BB 7207   4.724   4.123 115.218
 7208PRO     BB 7208   4.689   3.798 115.189
 7209ASP     BB 7209   4.652   3.470 115.008
 7210PRO     BB 7210   4.616   3.098 114.941
 7211VAL     BB 7211   4.442   2.889 115.295
 7212ASP     BB 7212   4.884   2.732 115.306
 7213THR     BB 7213   5.239   2.838 115.394
 7214PRO     BB 7214   5.245   2.533 115.572
 7215THR     BB 7215   5.225   2.754 115.894
 7216SER     BB 7216   5.387   2.963 116.134
 7217THR     BB 7217   5.257   2.750 116.437
 7218LYS     BB 7218   5.468   2.546 116.672
 7219GLN     BB 7219   5.692   2.242 116.894
 7220ARG     BB 7220   6.048   2.436 116.933
 7221PRO     BB 7221   6.392   2.354 117.173
 7222LYS     BB 7222   6.805   2.557 117.281
 7223THR     BB 7223   6.872   3.027 117.271
 7224SER     BB 7224   6.874   3.293 117.045
 7225LEU     BB 7225   7.200   3.171 116.726
 7226ARG     BB 7226   7.205   3.263 116.357
 7227LYS     BB 7227   7.633   3.503 116.281
 7228VAL     BB 7228   7.631   3.606 115.867
 7229ASP     BB 7229   7.415   3.863 116.055
 7230VAL     BB 7230   7.477   4.271 115.978
 7231LYS     BB 7231   7.758   4.148 116.308
 7232GLU     BB 7232   7.816   3.962 116.627
 7233GLU     BB 7233   7.873   4.281 116.907
 7234LEU     BB 7234   8.199   4.477 116.974
 7235LEU     BB 7235   8.473   4.414 116.767
 7236ALA     BB 7236   8.741   4.582 116.689
 7237VAL     BB 7237   9.067   4.483 116.640
 7238ARG     BB 7238   9.039   4.252 116.908
 7239LYS     BB 7239   9.156   3.801 116.895
 7240LEU     BB 7240   9.350   3.480 116.729
 7241THR     BB 7241   9.175   3.158 116.563
 7242GLN     BB 7242   9.580   3.123 116.305
 7243THR     BB 7243   9.772   3.371 116.147
 7244SER     BB 7244   9.799   3.721 116.188
 7245GLY     BB 7245   9.572   3.929 116.389
 7246GLU     BB 7246   9.248   3.854 116.129
 7247THR     BB 7247   9.248   3.535 115.894
 7248THR     BB 7248   9.256   3.186 115.836
 7249HIS     BB 7249   9.582   2.951 115.781
 7250THR     BB 7250   9.912   2.845 115.785
 7251PRO     BB 7251  10.043   2.568 116.044
 7252LYS     BB 7252  10.357   2.521 115.914
 7253PRO     BB 7253  10.416   2.792 115.493
 7254ALA     BB 7254  10.693   2.616 115.259
 7255VAL     BB 7255  11.028   2.329 115.252
 7256GLY     BB 7256  11.149   2.339 114.911
 7257GLU     BB 7257  11.057   1.925 114.840
 7258GLU     BB 7258  10.710   1.835 114.578
 7259LYS     BB 7259  10.624   1.615 114.361
 7260SER     BB 7260  10.808   1.649 113.987
 7261ILE     BB 7261  11.097   1.420 113.806
 7262LYS     BB 7262  11.019   1.170 113.521
 7263ALA     BB 7263  11.333   1.413 113.304
 7264PHE     BB 7264  11.650   1.446 113.301
 7265LYS     BB 7265  11.710   1.374 112.960
 7266GLU     BB 7266  11.543   1.073 112.685
 7267THR     BB 7267  11.587   0.847 112.327
 7268PRO     BB 7268  11.990   0.713 112.299
 7269LYS     BB 7269  12.298   0.896 112.159
 7270GLN     BB 7270  12.365   0.999 111.748
 7271LYS     BB 7271  12.280   1.346 111.734
 7272LEU     BB 7272  12.069   1.627 111.786
 7273ASP     BB 7273  11.672   1.485 111.614
 7274PRO     BB 7274  11.425   1.320 111.692
 7275ALA     BB 7275  11.273   1.200 111.403
 7276ALA     BB 7276  11.476   0.982 111.274
 7277SER     BB 7277  11.192   0.704 111.253
 7278LEU     BB 7278  11.188   0.343 110.983
 7279THR     BB 7279  11.482   0.494 111.021
 7280GLY     BB 7280  11.706   0.766 110.812
 7281SER     BB 7281  11.875   1.039 110.873
 7282LYS     BB 7282  11.866   1.348 111.096
 7283ARG     BB 7283  11.895   1.702 111.059
 7284ARG     BB 7284  11.818   1.901 110.741
 7285PRO     BB 7285  11.999   1.904 110.458
 7286ARG     BB 7286  12.329   2.026 110.282
 7287THR     BB 7287  12.443   2.369 110.174
 7288PRO     BB 7288  12.821   2.555 110.154
 7289LYS     BB 7289  13.147   2.708 110.059
 7290GLU     BB 7290  13.391   2.889 109.849
 7291LYS     BB 7291  13.688   2.683 109.874
 7292ALA     BB 7292  13.685   2.303 109.676
 7293GLN     BB 7293  14.010   2.024 109.715
 7294ALA     BB 7294  13.849   1.662 109.875
 7295LEU     BB 7295  13.718   1.357 110.208
 7296GLU     BB 7296  13.846   1.359 110.566
 7297ASP     BB 7297  14.064   1.065 110.691
 7298LEU     BB 7298  14.229   1.025 110.973
 7299ALA     BB 7299  14.424   0.919 111.305
 7300GLY     BB 7300  14.450   1.226 111.633
 7301PHE     BB 7301  14.138   1.351 111.959
 7302LYS     BB 7302  13.913   1.090 111.901
 7303GLU     BB 7303  13.708   1.074 111.608
 7304LEU     BB 7304  13.507   0.742 111.570
 7305PHE     BB 7305  13.289   0.570 111.889
 7306GLN     BB 7306  13.236   0.282 111.946
 7307THR     BB 7307  13.364  -0.117 111.831
 7308PRO     BB 7308  13.397  -0.363 111.493
 7309GLY     BB 7309  13.106  -0.174 111.300
 7310HIS     BB 7310  12.819  -0.019 110.985
 7311THR     BB 7311  12.758   0.220 110.736
 7312GLU     BB 7312  12.595   0.475 110.692
 7313GLU     BB 7313  12.216   0.246 110.602
 7314SER     BB 7314  12.197  -0.124 110.719
 7315THR     BB 7315  11.951  -0.284 110.717
 7316THR     BB 7316  11.819  -0.644 110.704
 7317ASP     BB 7317  11.612  -0.827 110.895
 7318GLU     BB 7318  11.768  -0.670 111.190
 7319LYS     BB 7319  11.481  -0.756 111.514
 7320THR     BB 7320  11.160  -0.570 111.332
 7321ILE     BB 7321   9.961  14.538 111.870
 7322PRO     BB 7322   9.823  14.753 111.628
 7323CYS     BB 7323  10.036  14.727 111.311
 7324LYS     BB 7324  10.365  14.974 111.101
 7325SER     BB 7325  10.654  15.219 111.341
 7326PRO     BB 7326  10.853  14.954 111.268
 7327GLN     BB 7327  11.009  14.974 110.916
 7328PRO     BB 7328  10.999  14.665 110.805
 7329ASP     BB 7329  10.862  14.318 110.764
 7330PRO     BB 7330  10.820  13.958 110.650
 7331VAL     BB 7331  11.211  13.786 110.520
 7332ASP     BB 7332  10.991  13.827 110.109
 7333THR     BB 7333  10.882  14.083 109.849
 7334PRO     BB 7334  11.028  13.857 109.620
 7335THR     BB 7335  11.316  14.121 109.589
 7336SER     BB 7336  11.438  14.427 109.452
 7337THR     BB 7337  11.763  14.257 109.312
 7338LYS     BB 7338  11.853  14.217 108.949
 7339GLN     BB 7339  11.924  14.089 108.536
 7340ARG     BB 7340  11.774  14.412 108.339
 7341PRO     BB 7341  11.800  14.534 107.930
 7342LYS     BB 7342  11.679  14.904 107.662
 7343THR     BB 7343  11.640  15.345 107.835
 7344SER     BB 7344  11.447  15.528 108.061
 7345LEU     BB 7345  11.004  15.475 107.906
 7346ARG     BB 7346  10.687  15.472 108.115
 7347LYS     BB 7347  10.402  15.838 107.939
 7348VAL     BB 7348  10.050  15.831 108.179
 7349ASP     BB 7349  10.325  16.016 108.375
 7350VAL     BB 7350  10.230  16.384 108.553
 7351LYS     BB 7351  10.365  16.466 108.131
 7352GLU     BB 7352  10.606  16.399 107.853
 7353GLU     BB 7353  10.817  16.770 107.829
 7354LEU     BB 7354  10.707  17.090 107.642
 7355LEU     BB 7355  10.388  17.095 107.502
 7356ALA     BB 7356  10.182  17.332 107.413
 7357VAL     BB 7357   9.971  17.364 107.144
 7358ARG     BB 7358  10.213  17.211 106.934
 7359LYS     BB 7359  10.138  16.855 106.643
 7360LEU     BB 7360   9.893  16.610 106.424
 7361THR     BB 7361   9.839  16.214 106.483
 7362GLN     BB 7362   9.408  16.285 106.281
 7363THR     BB 7363   9.175  16.545 106.324
 7364SER     BB 7364   9.199  16.875 106.447
 7365GLY     BB 7365   9.490  17.015 106.622
 7366GLU     BB 7366   9.436  16.759 106.952
 7367THR     BB 7367   9.232  16.420 106.913
 7368THR     BB 7368   9.176  16.101 106.772
 7369HIS     BB 7369   8.958  16.010 106.442
 7370THR     BB 7370   8.789  16.049 106.142
 7371PRO     BB 7371   8.941  15.917 105.795
 7372LYS     BB 7372   8.666  15.971 105.595
 7373PRO     BB 7373   8.278  16.135 105.872
 7374ALA     BB 7374   7.933  16.035 105.689
 7375VAL     BB 7375   7.751  15.913 105.306
 7376GLY     BB 7376   7.397  15.890 105.377
 7377GLU     BB 7377   7.380  15.470 105.288
 7378GLU     BB 7378   7.336  15.189 105.630
 7379LYS     BB 7379   7.194  14.909 105.693
 7380SER     BB 7380   6.779  14.925 105.742
 7381ILE     BB 7381   6.472  14.795 105.502
 7382LYS     BB 7382   6.267  14.475 105.577
 7383ALA     BB 7383   5.921  14.765 105.553
 7384PHE     BB 7384   5.754  14.921 105.330
 7385LYS     BB 7385   5.431  14.800 105.409
 7386GLU     BB 7386   5.280  14.402 105.523
 7387THR     BB 7387   4.950  14.136 105.551
 7388PRO     BB 7388   4.715  14.171 105.198
 7389LYS     BB 7389   4.437  14.424 105.115
 7390GLN     BB 7390   4.052  14.445 105.302
 7391LYS     BB 7391   4.087  14.715 105.534
 7392LEU     BB 7392   4.243  14.892 105.800
 7393ASP     BB 7393   4.301  14.566 106.113
 7394PRO     BB 7394   4.495  14.340 106.187
 7395ALA     BB 7395   4.325  14.105 106.380
 7396ALA     BB 7396   4.108  13.963 106.185
 7397SER     BB 7397   4.236  13.598 106.280
 7398LEU     BB 7398   4.005  13.213 106.241
 7399THR     BB 7399   3.886  13.473 106.071
 7400GLY     BB 7400   3.593  13.754 106.125
 7401SER     BB 7401   3.559  14.078 106.096
 7402LYS     BB 7402   3.757  14.400 106.143
 7403ARG     BB 7403   3.713  14.717 106.302
 7404ARG     BB 7404   3.483  14.788 106.600
 7405PRO     BB 7405   3.147  14.797 106.595
 7406ARG     BB 7406   2.825  14.995 106.484
 7407THR     BB 7407   2.677  15.319 106.608
 7408PRO     BB 7408   2.465  15.630 106.417
 7409LYS     BB 7409   2.215  15.873 106.286
 7410GLU     BB 7410   1.911  16.082 106.283
 7411LYS     BB 7411   1.776  16.025 105.951
 7412ALA     BB 7412   1.606  15.641 105.869
 7413GLN     BB 7413   1.468  15.532 105.476
 7414ALA     BB 7414   1.686  15.185 105.356
 7415LEU     BB 7415   2.037  14.940 105.159
 7416GLU     BB 7416   2.276  15.077 104.898
 7417ASP     BB 7417   2.267  14.934 104.538
 7418LEU     BB 7418   2.422  15.031 104.265
 7419ALA     BB 7419   2.604  15.093 103.914
 7420GLY     BB 7420   2.873  15.452 103.885
 7421PHE     BB 7421   3.314  15.515 104.028
 7422LYS     BB 7422   3.380  15.180 104.104
 7423GLU     BB 7423   3.236  15.015 104.387
 7424LEU     BB 7424   3.305  14.632 104.402
 7425PHE     BB 7425   3.690  14.467 104.340
 7426GLN     BB 7426   3.763  14.204 104.220
 7427THR     BB 7427   3.596  13.875 103.992
 7428PRO     BB 7428   3.289  13.591 104.009
 7429GLY     BB 7429   3.275  13.596 104.406
 7430HIS     BB 7430   3.157  13.545 104.840
 7431THR     BB 7431   2.977  13.674 105.112
 7432GLU     BB 7432   3.027  13.824 105.374
 7433GLU     BB 7433   3.145  13.448 105.596
 7434SER     BB 7434   3.252  13.141 105.384
 7435THR     BB 7435   3.376  12.900 105.497
 7436THR     BB 7436   3.432  12.526 105.436
 7437ASP     BB 7437   3.701  12.325 105.419
 7438GLU     BB 7438   3.873  12.596 105.237
 7439LYS     BB 7439   4.298  12.482 105.264
 7440THR     BB 7440   4.311  12.476 105.677
 7441ILE     BB 7441  18.168  21.442  80.010
 7442PRO     BB 7442  18.227  21.463  80.356
 7443CYS     BB 7443  17.917  21.615  80.520
 7444LYS     BB 7444  17.786  22.026  80.686
 7445SER     BB 7445  17.943  22.405  80.505
 7446PRO     BB 7446  17.634  22.401  80.366
 7447GLN     BB 7447  17.360  22.536  80.600
 7448PRO     BB 7448  17.102  22.340  80.545
 7449ASP     BB 7449  16.925  22.018  80.462
 7450PRO     BB 7450  16.649  21.765  80.397
 7451VAL     BB 7451  16.271  21.970  80.277
 7452ASP     BB 7452  16.158  21.819  80.706
 7453THR     BB 7453  16.218  21.889  81.075
 7454PRO     BB 7454  15.866  21.866  81.098
 7455THR     BB 7455  15.874  22.254  81.144
 7456SER     BB 7456  15.926  22.538  81.355
 7457THR     BB 7457  15.575  22.692  81.268
 7458LYS     BB 7458  15.288  22.737  81.507
 7459GLN     BB 7459  14.925  22.714  81.751
 7460ARG     BB 7460  15.085  22.792  82.117
 7461PRO     BB 7461  14.904  22.885  82.493
 7462LYS     BB 7462  15.037  23.014  82.928
 7463THR     BB 7463  15.439  23.252  83.014
 7464SER     BB 7464  15.785  23.212  82.990
 7465LEU     BB 7465  15.875  22.828  83.250
 7466ARG     BB 7466  16.154  22.576  83.196
 7467LYS     BB 7467  16.420  22.573  83.615
 7468VAL     BB 7468  16.732  22.290  83.547
 7469ASP     BB 7469  16.832  22.621  83.379
 7470VAL     BB 7470  17.218  22.771  83.446
 7471LYS     BB 7471  16.950  22.927  83.774
 7472GLU     BB 7472  16.624  23.076  83.877
 7473GLU     BB 7473  16.741  23.470  83.996
 7474LEU     BB 7474  16.885  23.577  84.338
 7475LEU     BB 7475  16.961  23.327  84.569
 7476ALA     BB 7476  17.158  23.308  84.828
 7477VAL     BB 7477  17.121  23.159  85.136
 7478ARG     BB 7478  16.779  23.257  85.143
 7479LYS     BB 7479  16.416  22.980  85.233
 7480LEU     BB 7480  16.250  22.635  85.381
 7481THR     BB 7481  16.061  22.352  85.164
 7482GLN     BB 7482  16.196  22.052  85.517
 7483THR     BB 7483  16.500  22.027  85.691
 7484SER     BB 7484  16.771  22.247  85.741
 7485GLY     BB 7485  16.823  22.564  85.562
 7486GLU     BB 7486  16.884  22.365  85.195
 7487THR     BB 7487  16.746  21.998  85.139
 7488THR     BB 7488  16.488  21.758  85.120
 7489HIS     BB 7489  16.339  21.529  85.420
 7490THR     BB 7490  16.266  21.418  85.740
 7491PRO     BB 7491  15.900  21.456  85.901
 7492LYS     BB 7492  15.949  21.271  86.186
 7493PRO     BB 7493  16.409  21.064  86.184
 7494ALA     BB 7494  16.405  20.729  86.408
 7495VAL     BB 7495  16.188  20.510  86.723
 7496GLY     BB 7496  16.389  20.215  86.783
 7497GLU     BB 7497  16.078  19.946  86.660
 7498GLU     BB 7498  16.127  19.740  86.269
 7499LYS     BB 7499  16.057  19.457  86.137
 7500SER     BB 7500  16.300  19.138  86.256
 7501ILE     BB 7501  16.223  18.815  86.498
 7502LYS     BB 7502  16.166  18.458  86.360
 7503ALA     BB 7503  16.505  18.360  86.644
 7504PHE     BB 7504  16.552  18.322  86.956
 7505LYS     BB 7505  16.681  17.993  86.953
 7506GLU     BB 7506  16.571  17.631  86.727
 7507THR     BB 7507  16.581  17.206  86.698
 7508PRO     BB 7508  16.506  17.041  87.083
 7509LYS     BB 7509  16.753  16.975  87.371
 7510GLN     BB 7510  17.067  16.683  87.371
 7511LYS     BB 7511  17.360  16.876  87.301
 7512LEU     BB 7512  17.555  17.108  87.116
 7513ASP     BB 7513  17.508  16.957  86.689
 7514PRO     BB 7514  17.314  16.972  86.452
 7515ALA     BB 7515  17.364  16.696  86.247
 7516ALA     BB 7516  17.263  16.436  86.414
 7517SER     BB 7517  17.027  16.315  86.117
 7518LEU     BB 7518  16.873  15.897  86.050
 7519THR     BB 7519  16.994  15.961  86.353
 7520GLY     BB 7520  17.348  15.901  86.550
 7521SER     BB 7521  17.552  16.071  86.741
 7522LYS     BB 7522  17.687  16.424  86.784
 7523ARG     BB 7523  18.005  16.584  86.824
 7524ARG     BB 7524  18.341  16.445  86.703
 7525PRO     BB 7525  18.508  16.184  86.833
 7526ARG     BB 7526  18.725  16.050  87.133
 7527THR     BB 7527  19.077  16.130  87.242
 7528PRO     BB 7528  19.263  16.151  87.620
 7529LYS     BB 7529  19.461  16.102  87.932
 7530GLU     BB 7530  19.741  15.987  88.144
 7531LYS     BB 7531  19.571  15.845  88.432
 7532ALA     BB 7532  19.362  15.475  88.376
 7533GLN     BB 7533  19.125  15.298  88.689
 7534ALA     BB 7534  18.727  15.259  88.541
 7535LEU     BB 7535  18.282  15.387  88.454
 7536GLU     BB 7536  18.095  15.660  88.642
 7537ASP     BB 7537  17.793  15.564  88.865
 7538LEU     BB 7538  17.615  15.745  89.073
 7539ALA     BB 7539  17.355  15.926  89.317
 7540GLY     BB 7540  17.433  16.358  89.414
 7541PHE     BB 7541  17.342  16.747  89.169
 7542LYS     BB 7542  17.144  16.595  88.925
 7543GLU     BB 7543  17.280  16.381  88.672
 7544LEU     BB 7544  17.012  16.203  88.452
 7545PHE     BB 7545  16.683  16.406  88.283
 7546GLN     BB 7546  16.407  16.304  88.228
 7547THR     BB 7547  16.144  15.970  88.314
 7548PRO     BB 7548  16.125  15.553  88.277
 7549GLY     BB 7549  16.373  15.547  87.967
 7550HIS     BB 7550  16.659  15.423  87.638
 7551THR     BB 7551  16.991  15.361  87.547
 7552GLU     BB 7552  17.219  15.492  87.390
 7553GLU     BB 7553  17.056  15.357  86.991
 7554SER     BB 7554  16.682  15.254  86.975
 7555THR     BB 7555  16.537  15.206  86.724
 7556THR     BB 7556  16.236  15.021  86.575
 7557ASP     BB 7557  15.967  15.112  86.395
 7558GLU     BB 7558  15.945  15.413  86.608
 7559LYS     BB 7559  15.680  15.680  86.377
 7560THR     BB 7560  15.918  15.688  86.039
 7561ILE     BB 7561   3.087  16.593  88.879
 7562PRO     BB 7562   3.055  16.849  89.118
 7563CYS     BB 7563   2.703  16.831  89.266
 7564LYS     BB 7564   2.301  17.055  89.218
 7565SER     BB 7565   2.186  17.233  88.823
 7566PRO     BB 7566   1.992  16.955  88.817
 7567GLN     BB 7567   1.666  16.993  89.018
 7568PRO     BB 7568   1.625  16.702  89.163
 7569ASP     BB 7569   1.731  16.381  89.328
 7570PRO     BB 7570   1.719  16.044  89.503
 7571VAL     BB 7571   1.330  15.839  89.423
 7572ASP     BB 7572   1.280  15.952  89.875
 7573THR     BB 7573   1.212  16.246  90.106
 7574PRO     BB 7574   0.973  16.030  90.250
 7575THR     BB 7575   0.707  16.256  90.076
 7576SER     BB 7576   0.514  16.558  90.071
 7577THR     BB 7577   0.175  16.364  90.036
 7578LYS     BB 7578  -0.101  16.352  90.291
 7579GLN     BB 7579  -0.386  16.262  90.612
 7580ARG     BB 7580  -0.387  16.621  90.803
 7581PRO     BB 7581  -0.643  16.782  91.106
 7582LYS     BB 7582  -0.710  17.192  91.333
 7583THR     BB 7583  -0.600  17.613  91.141
 7584SER     BB 7584  -0.323  17.793  91.031
 7585LEU     BB 7585  -0.041  17.814  91.410
 7586ARG     BB 7586   0.339  17.829  91.412
 7587LYS     BB 7587   0.459  18.245  91.654
 7588VAL     BB 7588   0.885  18.257  91.651
 7589ASP     BB 7589   0.760  18.383  91.310
 7590VAL     BB 7590   0.921  18.739  91.157
 7591LYS     BB 7591   0.569  18.848  91.416
 7592GLU     BB 7592   0.217  18.782  91.522
 7593GLU     BB 7593   0.012  19.123  91.367
 7594LEU     BB 7594  -0.017  19.473  91.529
 7595LEU     BB 7595   0.169  19.534  91.818
 7596ALA     BB 7596   0.278  19.803  91.965
 7597VAL     BB 7597   0.301  19.891  92.297
 7598ARG     BB 7598  -0.010  19.732  92.362
 7599LYS     BB 7599  -0.096  19.422  92.699
 7600LEU     BB 7600  -0.005  19.235  93.053
 7601THR     BB 7601   0.091  18.846  93.097
 7602GLN     BB 7602   0.331  18.992  93.488
 7603THR     BB 7603   0.535  19.273  93.538
 7604SER     BB 7604   0.570  19.582  93.371
 7605GLY     BB 7605   0.421  19.665  93.046
 7606GLU     BB 7606   0.663  19.383  92.845
 7607THR     BB 7607   0.824  19.080  93.044
 7608THR     BB 7608   0.806  18.788  93.241
 7609HIS     BB 7609   0.805  18.761  93.646
 7610THR     BB 7610   0.775  18.854  93.979
 7611PRO     BB 7611   0.461  18.742  94.202
 7612LYS     BB 7612   0.574  18.852  94.508
 7613PRO     BB 7613   1.043  19.033  94.467
 7614ALA     BB 7614   1.230  18.998  94.822
 7615VAL     BB 7615   1.171  18.943  95.256
 7616GLY     BB 7616   1.505  18.957  95.395
 7617GLU     BB 7617   1.487  18.555  95.545
 7618GLU     BB 7618   1.728  18.247  95.334
 7619LYS     BB 7619   1.894  17.982  95.406
 7620SER     BB 7620   2.264  18.045  95.590
 7621ILE     BB 7621   2.388  17.982  95.976
 7622LYS     BB 7622   2.615  17.685  96.078
 7623ALA     BB 7623   2.874  18.017  96.241
 7624PHE     BB 7624   2.881  18.216  96.490
 7625LYS     BB 7625   3.197  18.130  96.622
 7626GLU     BB 7626   3.404  17.745  96.675
 7627THR     BB 7627   3.705  17.521  96.876
 7628PRO     BB 7628   3.699  17.624  97.289
 7629LYS     BB 7629   3.871  17.918  97.469
 7630GLN     BB 7630   4.293  17.968  97.522
 7631LYS     BB 7631   4.382  18.204  97.269
 7632LEU     BB 7632   4.394  18.330  96.937
 7633ASP     BB 7633   4.536  17.967  96.701
 7634PRO     BB 7634   4.428  17.711  96.570
 7635ALA     BB 7635   4.687  17.481  96.543
 7636ALA     BB 7636   4.764  17.389  96.844
 7637SER     BB 7637   4.728  17.002  96.755
 7638LEU     BB 7638   4.914  16.657  96.976
 7639THR     BB 7639   4.906  16.947  97.139
 7640GLY     BB 7640   5.165  17.256  97.210
 7641SER     BB 7641   5.162  17.583  97.200
 7642LYS     BB 7642   5.011  17.870  97.001
 7643ARG     BB 7643   5.122  18.171  96.843
 7644ARG     BB 7644   5.476  18.238  96.713
 7645PRO     BB 7645   5.751  18.289  96.900
 7646ARG     BB 7646   5.946  18.538  97.136
 7647THR     BB 7647   6.123  18.863  97.063
 7648PRO     BB 7648   6.177  19.217  97.286
 7649LYS     BB 7649   6.299  19.503  97.491
 7650GLU     BB 7650   6.540  19.748  97.627
 7651LYS     BB 7651   6.468  19.745  97.982
 7652ALA     BB 7652   6.580  19.396  98.204
 7653GLN     BB 7653   6.478  19.349  98.620
 7654ALA     BB 7654   6.246  18.992  98.655
 7655LEU     BB 7655   5.857  18.728  98.664
 7656GLU     BB 7656   5.506  18.861  98.726
 7657ASP     BB 7657   5.319  18.760  99.049
 7658LEU     BB 7658   5.033  18.865  99.173
 7659ALA     BB 7659   4.684  18.941  99.351
 7660GLY     BB 7660   4.428  19.264  99.169
 7661PHE     BB 7661   4.140  19.255  98.800
 7662LYS     BB 7662   4.144  18.908  98.755
 7663GLU     BB 7663   4.429  18.733  98.629
 7664LEU     BB 7664   4.398  18.345  98.640
 7665PHE     BB 7665   4.053  18.140  98.507
 7666GLN     BB 7666   3.936  17.884  98.608
 7667THR     BB 7667   3.961  17.606  98.940
 7668PRO     BB 7668   4.238  17.363  99.140
 7669GLY     BB 7669   4.471  17.327  98.820
 7670HIS     BB 7670   4.815  17.244  98.537
 7671THR     BB 7671   5.110  17.365  98.391
 7672GLU     BB 7672   5.210  17.478  98.125
 7673GLU     BB 7673   5.253  17.069  97.939
 7674SER     BB 7674   5.060  16.775  98.104
 7675THR     BB 7675   5.031  16.509  97.981
 7676THR     BB 7676   4.968  16.140  98.062
 7677ASP     BB 7677   4.745  15.910  97.960
 7678GLU     BB 7678   4.489  16.175  97.972
 7679LYS     BB 7679   4.157  16.004  97.735
 7680THR     BB 7680   4.378  15.952  97.390
 7681ILE     BB 7681   6.750   2.058 107.851
 7682PRO     BB 7682   6.566   2.317 107.700
 7683CYS     BB 7683   6.774   2.460 107.414
 7684LYS     BB 7684   7.040   2.831 107.337
 7685SER     BB 7685   7.273   3.016 107.672
 7686PRO     BB 7686   7.523   2.847 107.517
 7687GLN     BB 7687   7.666   3.033 107.211
 7688PRO     BB 7688   7.721   2.797 106.991
 7689ASP     BB 7689   7.661   2.472 106.810
 7690PRO     BB 7690   7.695   2.185 106.565
 7691VAL     BB 7691   8.112   2.160 106.407
 7692ASP     BB 7692   7.882   2.312 106.028
 7693THR     BB 7693   7.717   2.621 105.879
 7694PRO     BB 7694   7.905   2.536 105.592
 7695THR     BB 7695   8.128   2.843 105.685
 7696SER     BB 7696   8.181   3.197 105.684
 7697THR     BB 7697   8.532   3.165 105.512
 7698LYS     BB 7698   8.623   3.288 105.169
 7699GLN     BB 7699   8.714   3.348 104.744
 7700ARG     BB 7700   8.495   3.684 104.676
 7701PRO     BB 7701   8.488   3.958 104.347
 7702LYS     BB 7702   8.286   4.370 104.233
 7703THR     BB 7703   8.156   4.691 104.558
 7704SER     BB 7704   7.932   4.729 104.824
 7705LEU     BB 7705   7.509   4.652 104.629
 7706ARG     BB 7706   7.203   4.503 104.799
 7707LYS     BB 7707   6.843   4.843 104.757
 7708VAL     BB 7708   6.505   4.671 104.951
 7709ASP     BB 7709   6.736   4.818 105.222
 7710VAL     BB 7710   6.567   5.060 105.520
 7711LYS     BB 7711   6.675   5.325 105.171
 7712GLU     BB 7712   6.921   5.422 104.907
 7713GLU     BB 7713   7.048   5.808 105.041
 7714LEU     BB 7714   6.869   6.145 104.984
 7715LEU     BB 7715   6.554   6.140 104.834
 7716ALA     BB 7716   6.301   6.345 104.829
 7717VAL     BB 7717   6.083   6.436 104.578
 7718ARG     BB 7718   6.349   6.429 104.342
 7719LYS     BB 7719   6.348   6.207 103.933
 7720LEU     BB 7720   6.158   6.022 103.620
 7721THR     BB 7721   6.191   5.632 103.521
 7722GLN     BB 7722   5.752   5.687 103.331
 7723THR     BB 7723   5.470   5.856 103.454
 7724SER     BB 7724   5.424   6.110 103.695
 7725GLY     BB 7725   5.680   6.227 103.930
 7726GLU     BB 7726   5.688   5.857 104.133
 7727THR     BB 7727   5.561   5.527 103.953
 7728THR     BB 7728   5.572   5.284 103.697
 7729HIS     BB 7729   5.374   5.286 103.343
 7730THR     BB 7730   5.196   5.403 103.070
 7731PRO     BB 7731   5.367   5.450 102.710
 7732LYS     BB 7732   5.084   5.520 102.528
 7733PRO     BB 7733   4.674   5.481 102.818
 7734ALA     BB 7734   4.356   5.392 102.587
 7735VAL     BB 7735   4.198   5.395 102.175
 7736GLY     BB 7736   3.858   5.274 102.207
 7737GLU     BB 7737   3.931   4.928 101.964
 7738GLU     BB 7738   3.953   4.534 102.168
 7739LYS     BB 7739   3.875   4.229 102.109
 7740SER     BB 7740   3.467   4.139 102.132
 7741ILE     BB 7741   3.192   4.054 101.839
 7742LYS     BB 7742   3.061   3.695 101.772
 7743ALA     BB 7743   2.660   3.895 101.836
 7744PHE     BB 7744   2.461   4.087 101.679
 7745LYS     BB 7745   2.172   3.883 101.683
 7746GLU     BB 7746   2.112   3.450 101.626
 7747THR     BB 7747   1.847   3.133 101.527
 7748PRO     BB 7748   1.605   3.254 101.198
 7749LYS     BB 7749   1.278   3.457 101.199
 7750GLN     BB 7750   0.900   3.325 101.353
 7751LYS     BB 7751   0.880   3.485 101.672
 7752LEU     BB 7752   0.999   3.573 101.995
 7753ASP     BB 7753   1.130   3.170 102.163
 7754PRO     BB 7754   1.368   2.977 102.159
 7755ALA     BB 7755   1.256   2.657 102.235
 7756ALA     BB 7756   1.071   2.560 101.986
 7757SER     BB 7757   1.276   2.221 101.943
 7758LEU     BB 7758   1.132   1.844 101.744
 7759THR     BB 7759   0.958   2.119 101.678
 7760GLY     BB 7760   0.612   2.292 101.815
 7761SER     BB 7761   0.509   2.587 101.909
 7762LYS     BB 7762   0.634   2.899 102.090
 7763ARG     BB 7763   0.526   3.113 102.355
 7764ARG     BB 7764   0.290   3.014 102.640
 7765PRO     BB 7765  -0.040   2.956 102.616
 7766ARG     BB 7766  -0.398   3.111 102.567
 7767THR     BB 7767  -0.611   3.325 102.794
 7768PRO     BB 7768  -0.887   3.635 102.723
 7769LYS     BB 7769  -1.185   3.854 102.678
 7770GLU     BB 7770  -1.527   3.981 102.734
 7771LYS     BB 7771  -1.652   4.031 102.397
 7772ALA     BB 7772  -1.737   3.683 102.162
 7773GLN     BB 7773  -1.854   3.710 101.749
 7774ALA     BB 7774  -1.568   3.489 101.521
 7775LEU     BB 7775  -1.176   3.417 101.270
 7776GLU     BB 7776  -0.976   3.690 101.098
 7777ASP     BB 7777  -0.960   3.699 100.712
 7778LEU     BB 7778  -0.833   3.924 100.507
 7779ALA     BB 7779  -0.674   4.153 100.221
 7780GLY     BB 7780  -0.489   4.541 100.350
 7781PHE     BB 7781  -0.069   4.632 100.536
 7782LYS     BB 7782   0.068   4.315 100.484
 7783GLU     BB 7783  -0.033   4.028 100.671
 7784LEU     BB 7784   0.117   3.692 100.543
 7785PHE     BB 7785   0.527   3.645 100.450
 7786GLN     BB 7786   0.653   3.471 100.243
 7787THR     BB 7787   0.557   3.229  99.895
 7788PRO     BB 7788   0.318   2.905  99.781
 7789GLY     BB 7789   0.310   2.753 100.148
 7790HIS     BB 7790   0.211   2.514 100.520
 7791THR     BB 7791   0.013   2.488 100.808
 7792GLU     BB 7792   0.033   2.531 101.110
 7793GLU     BB 7793   0.232   2.131 101.179
 7794SER     BB 7794   0.399   1.959 100.874
 7795THR     BB 7795   0.574   1.724 100.895
 7796THR     BB 7796   0.707   1.422 100.699
 7797ASP     BB 7797   1.013   1.303 100.625
 7798GLU     BB 7798   1.120   1.652 100.573
 7799LYS     BB 7799   1.561   1.625 100.584
 7800THR     BB 7800   1.580   1.462 100.963
 7801ILE     BB 7801  21.112  19.025  88.412
 7802PRO     BB 7802  20.977  18.980  88.734
 7803CYS     BB 7803  20.681  19.218  88.773
 7804LYS     BB 7804  20.595  19.625  88.975
 7805SER     BB 7805  20.918  19.933  89.012
 7806PRO     BB 7806  20.745  20.065  88.751
 7807GLN     BB 7807  20.435  20.265  88.861
 7808PRO     BB 7808  20.207  20.191  88.636
 7809ASP     BB 7809  20.025  19.975  88.388
 7810PRO     BB 7810  19.773  19.856  88.129
 7811VAL     BB 7811  19.590  20.204  87.916
 7812ASP     BB 7812  19.228  20.057  88.176
 7813THR     BB 7813  19.095  20.053  88.532
 7814PRO     BB 7814  18.796  20.165  88.381
 7815THR     BB 7815  18.880  20.512  88.540
 7816SER     BB 7816  18.882  20.727  88.826
 7817THR     BB 7817  18.689  21.012  88.638
 7818LYS     BB 7818  18.343  21.135  88.717
 7819GLN     BB 7819  17.914  21.224  88.746
 7820ARG     BB 7820  17.865  21.190  89.148
 7821PRO     BB 7821  17.542  21.300  89.406
 7822LYS     BB 7822  17.448  21.315  89.869
 7823THR     BB 7823  17.785  21.369  90.199
 7824SER     BB 7824  18.064  21.202  90.327
 7825LEU     BB 7825  17.894  20.785  90.469
 7826ARG     BB 7826  18.080  20.453  90.477
 7827LYS     BB 7827  18.065  20.298  90.948
 7828VAL     BB 7828  18.276  19.928  90.951
 7829ASP     BB 7829  18.535  20.213  90.957
 7830VAL     BB 7830  18.847  20.194  91.237
 7831LYS     BB 7831  18.497  20.400  91.434
 7832GLU     BB 7832  18.220  20.650  91.414
 7833GLU     BB 7833  18.353  20.952  91.686
 7834LEU     BB 7834  18.312  20.953  92.070
 7835LEU     BB 7835  18.181  20.668  92.222
 7836ALA     BB 7836  18.195  20.544  92.523
 7837VAL     BB 7837  17.959  20.385  92.717
 7838ARG     BB 7838  17.708  20.604  92.595
 7839LYS     BB 7839  17.296  20.479  92.418
 7840LEU     BB 7840  16.992  20.209  92.360
 7841THR     BB 7841  16.884  20.048  92.006
 7842GLN     BB 7842  16.722  19.680  92.271
 7843THR     BB 7843  16.865  19.519  92.549
 7844SER     BB 7844  17.112  19.611  92.783
 7845GLY     BB 7845  17.333  19.903  92.754
 7846GLU     BB 7846  17.529  19.741  92.417
 7847THR     BB 7847  17.351  19.464  92.195
 7848THR     BB 7848  17.092  19.346  91.987
 7849HIS     BB 7849  16.750  19.158  92.099
 7850THR     BB 7850  16.490  19.045  92.298
 7851PRO     BB 7851  16.121  19.201  92.274
 7852LYS     BB 7852  15.958  18.979  92.478
 7853PRO     BB 7853  16.271  18.613  92.626
 7854ALA     BB 7854  16.059  18.281  92.710
 7855VAL     BB 7855  15.657  18.126  92.805
 7856GLY     BB 7856  15.708  17.771  92.860
 7857GLU     BB 7857  15.454  17.659  92.532
 7858GLU     BB 7858  15.650  17.499  92.166
 7859LYS     BB 7859  15.591  17.282  91.938
 7860SER     BB 7860  15.637  16.882  92.053
 7861ILE     BB 7861  15.360  16.587  92.122
 7862LYS     BB 7862  15.295  16.298  91.872
 7863ALA     BB 7863  15.386  16.044  92.236
 7864PHE     BB 7864  15.245  15.954  92.506
 7865LYS     BB 7865  15.263  15.604  92.464
 7866GLU     BB 7866  15.202  15.342  92.115
 7867THR     BB 7867  15.114  14.953  91.967
 7868PRO     BB 7868  14.802  14.784  92.203
 7869LYS     BB 7869  14.826  14.594  92.537
 7870GLN     BB 7870  15.001  14.206  92.595
 7871LYS     BB 7871  15.323  14.280  92.730
 7872LEU     BB 7872  15.640  14.440  92.737
 7873ASP     BB 7873  15.793  14.370  92.313
 7874PRO     BB 7874  15.771  14.487  92.031
 7875ALA     BB 7875  15.848  14.239  91.800
 7876ALA     BB 7876  15.609  14.019  91.813
 7877SER     BB 7877  15.548  14.035  91.420
 7878LEU     BB 7878  15.352  13.719  91.166
 7879THR     BB 7879  15.301  13.695  91.494
 7880GLY     BB 7880  15.461  13.481  91.804
 7881SER     BB 7881  15.567  13.536  92.108
 7882LYS     BB 7882  15.745  13.802  92.314
 7883ARG     BB 7883  16.019  13.821  92.543
 7884ARG     BB 7884  16.317  13.580  92.556
 7885PRO     BB 7885  16.312  13.262  92.662
 7886ARG     BB 7886  16.287  13.020  92.972
 7887THR     BB 7887  16.530  12.945  93.250
 7888PRO     BB 7888  16.481  12.848  93.658
 7889LYS     BB 7889  16.458  12.689  93.994
 7890GLU     BB 7890  16.536  12.452  94.266
 7891LYS     BB 7891  16.208  12.352  94.384
 7892ALA     BB 7892  15.973  12.100  94.129
 7893GLN     BB 7893  15.568  11.992  94.226
 7894ALA     BB 7894  15.320  12.126  93.906
 7895LEU     BB 7895  15.045  12.425  93.667
 7896GLU     BB 7896  14.866  12.723  93.819
 7897ASP     BB 7897  14.479  12.725  93.836
 7898LEU     BB 7898  14.271  12.934  93.982
 7899ALA     BB 7899  13.980  13.170  94.120
 7900GLY     BB 7900  14.104  13.524  94.368
 7901PHE     BB 7901  14.266  13.944  94.239
 7902LYS     BB 7902  14.200  13.910  93.898
 7903GLU     BB 7903  14.388  13.693  93.686
 7904LEU     BB 7904  14.246  13.658  93.324
 7905PHE     BB 7905  14.127  13.991  93.093
 7906GLN     BB 7906  13.910  14.009  92.888
 7907THR     BB 7907  13.565  13.794  92.737
 7908PRO     BB 7908  13.460  13.424  92.571
 7909GLY     BB 7909  13.824  13.361  92.426
 7910HIS     BB 7910  14.198  13.177  92.246
 7911THR     BB 7911  14.496  13.003  92.306
 7912GLU     BB 7912  14.797  13.055  92.320
 7913GLU     BB 7913  14.847  13.041  91.872
 7914SER     BB 7914  14.530  13.092  91.654
 7915THR     BB 7915  14.536  13.134  91.363
 7916THR     BB 7916  14.327  13.098  91.043
 7917ASP     BB 7917  14.234  13.306  90.797
 7918GLU     BB 7918  14.181  13.565  91.055
 7919LYS     BB 7919  14.165  13.939  90.821
 7920THR     BB 7920  14.539  13.895  90.651
 7921ILE     BB 7921  10.829   9.937  89.153
 7922PRO     BB 7922  10.690  10.095  89.435
 7923CYS     BB 7923  10.579   9.825  89.681
 7924LYS     BB 7924  10.184   9.621  89.808
 7925SER     BB 7925   9.851   9.566  89.513
 7926PRO     BB 7926   9.975   9.250  89.515
 7927GLN     BB 7927   9.850   9.040  89.813
 7928PRO     BB 7928  10.112   8.865  89.905
 7929ASP     BB 7929  10.477   8.795  89.962
 7930PRO     BB 7930  10.799   8.621  90.063
 7931VAL     BB 7931  10.743   8.178  90.073
 7932ASP     BB 7932  10.780   8.273  90.530
 7933THR     BB 7933  10.589   8.423  90.824
 7934PRO     BB 7934  10.692   8.130  90.992
 7935THR     BB 7935  10.320   8.016  90.959
 7936SER     BB 7936   9.982   8.032  91.074
 7937THR     BB 7937   9.955   7.642  91.113
 7938LYS     BB 7938   9.914   7.453  91.435
 7939GLN     BB 7939   9.953   7.224  91.807
 7940ARG     BB 7940   9.730   7.458  92.054
 7941PRO     BB 7941   9.576   7.391  92.447
 7942LYS     BB 7942   9.292   7.605  92.758
 7943THR     BB 7943   8.945   7.903  92.626
 7944SER     BB 7944   8.901   8.212  92.471
 7945LEU     BB 7945   9.152   8.512  92.736
 7946ARG     BB 7946   9.331   8.827  92.620
 7947LYS     BB 7947   9.139   9.199  92.886
 7948VAL     BB 7948   9.340   9.549  92.749
 7949ASP     BB 7949   9.061   9.466  92.497
 7950VAL     BB 7950   8.806   9.774  92.372
 7951LYS     BB 7951   8.631   9.593  92.746
 7952GLU     BB 7952   8.545   9.288  92.945
 7953GLU     BB 7953   8.117   9.292  92.932
 7954LEU     BB 7954   7.879   9.494  93.159
 7955LEU     BB 7955   8.020   9.724  93.380
 7956ALA     BB 7956   7.908   9.989  93.533
 7957VAL     BB 7957   7.961  10.110  93.851
 7958ARG     BB 7958   7.956   9.779  93.980
 7959LYS     BB 7959   8.274   9.588  94.260
 7960LEU     BB 7960   8.589   9.611  94.523
 7961THR     BB 7961   8.962   9.474  94.458
 7962GLN     BB 7962   9.096   9.813  94.773
 7963THR     BB 7963   8.990  10.146  94.808
 7964SER     BB 7964   8.704  10.323  94.701
 7965GLY     BB 7965   8.454  10.198  94.463
 7966GLU     BB 7966   8.732  10.201  94.145
 7967THR     BB 7967   9.122  10.190  94.220
 7968THR     BB 7968   9.413  10.041  94.352
 7969HIS     BB 7969   9.570  10.090  94.723
 7970THR     BB 7970   9.594  10.171  95.059
 7971PRO     BB 7971   9.602   9.890  95.346
 7972LYS     BB 7972   9.673  10.092  95.614
 7973PRO     BB 7973   9.748  10.567  95.462
 7974ALA     BB 7974   9.989  10.755  95.724
 7975VAL     BB 7975  10.150  10.745  96.135
 7976GLY     BB 7976  10.351  11.045  96.160
 7977GLU     BB 7977  10.715  10.826  96.227
 7978GLU     BB 7978  11.010  10.811  95.895
 7979LYS     BB 7979  11.328  10.806  95.857
 7980SER     BB 7980  11.524  11.170  95.922
 7981ILE     BB 7981  11.766  11.296  96.229
 7982LYS     BB 7982  12.151  11.325  96.194
 7983ALA     BB 7983  12.069  11.750  96.327
 7984PHE     BB 7984  11.997  11.908  96.594
 7985LYS     BB 7985  12.267  12.135  96.598
 7986GLU     BB 7986  12.696  12.091  96.507
 7987THR     BB 7987  13.092  12.239  96.554
 7988PRO     BB 7988  13.146  12.359  96.960
 7989LYS     BB 7989  13.058  12.693  97.128
 7990GLN     BB 7990  13.246  13.071  97.052
 7991LYS     BB 7991  13.015  13.236  96.835
 7992LEU     BB 7992  12.809  13.265  96.547
 7993ASP     BB 7993  13.090  13.136  96.212
 7994PRO     BB 7994  13.196  12.882  96.077
 7995ALA     BB 7995  13.500  12.956  95.924
 7996ALA     BB 7996  13.714  13.013  96.161
 7997SER     BB 7997  13.975  12.750  96.015
 7998LEU     BB 7998  14.418  12.740  96.094
 7999THR     BB 7999  14.237  12.923  96.304
 8000GLY     BB 8000  14.143  13.320  96.347
 8001SER     BB 8001  13.877  13.502  96.402
 8002LYS     BB 8002  13.505  13.511  96.321
 8003ARG     BB 8003  13.266  13.747  96.197
 8004ARG     BB 8004  13.345  14.050  95.976
 8005PRO     BB 8005  13.503  14.331  96.072
 8006ARG     BB 8006  13.481  14.667  96.276
 8007THR     BB 8007  13.284  14.983  96.215
 8008PRO     BB 8008  13.103  15.264  96.472
 8009LYS     BB 8009  13.004  15.558  96.679
 8010GLU     BB 8010  12.974  15.913  96.775
 8011LYS     BB 8011  13.061  15.910  97.127
 8012ALA     BB 8012  13.470  15.837  97.231
 8013GLN     BB 8013  13.597  15.795  97.640
 8014ALA     BB 8014  13.779  15.410  97.678
 8015LEU     BB 8015  13.800  14.947  97.759
 8016GLU     BB 8016  13.540  14.750  97.954
 8017ASP     BB 8017  13.637  14.592  98.294
 8018LEU     BB 8018  13.452  14.441  98.521
 8019ALA     BB 8019  13.278  14.231  98.812
 8020GLY     BB 8020  12.832  14.180  98.788
 8021PHE     BB 8021  12.572  13.883  98.535
 8022LYS     BB 8022  12.836  13.682  98.425
 8023GLU     BB 8023  13.075  13.792  98.183
 8024LEU     BB 8024  13.373  13.548  98.129
 8025PHE     BB 8025  13.320  13.132  98.076
 8026GLN     BB 8026  13.501  12.908  98.158
 8027THR     BB 8027  13.848  12.823  98.404
 8028PRO     BB 8028  14.247  12.940  98.454
 8029GLY     BB 8029  14.284  13.057  98.076
 8030HIS     BB 8030  14.426  13.243  97.688
 8031THR     BB 8031  14.426  13.526  97.482
 8032GLU     BB 8032  14.296  13.628  97.225
 8033GLU     BB 8033  14.582  13.401  96.959
 8034SER     BB 8034  14.776  13.104  97.117
 8035THR     BB 8035  14.933  12.910  96.961
 8036THR     BB 8036  15.224  12.661  96.985
 8037ASP     BB 8037  15.264  12.335  96.917
 8038GLU     BB 8038  14.928  12.281  97.061
 8039LYS     BB 8039  14.819  11.878  96.915
 8040THR     BB 8040  14.855  11.972  96.514
 8041ILE     BB 8041  15.640  14.118 111.256
 8042PRO     BB 8042  15.443  14.337 111.447
 8043CYS     BB 8043  15.163  14.135 111.610
 8044LYS     BB 8044  14.713  14.057 111.541
 8045SER     BB 8045  14.544  14.058 111.126
 8046PRO     BB 8046  14.558  13.724 111.178
 8047GLN     BB 8047  14.261  13.589 111.383
 8048PRO     BB 8048  14.394  13.362 111.580
 8049ASP     BB 8049  14.660  13.206 111.795
 8050PRO     BB 8050  14.840  12.966 112.028
 8051VAL     BB 8051  14.662  12.557 112.003
 8052ASP     BB 8052  14.520  12.691 112.429
 8053THR     BB 8053  14.270  12.917 112.606
 8054PRO     BB 8054  14.201  12.629 112.797
 8055THR     BB 8055  13.866  12.613 112.597
 8056SER     BB 8056  13.531  12.730 112.547
 8057THR     BB 8057  13.381  12.367 112.561
 8058LYS     BB 8058  13.151  12.233 112.826
 8059GLN     BB 8059  12.955  12.045 113.170
 8060ARG     BB 8060  12.723  12.355 113.294
 8061PRO     BB 8061  12.399  12.376 113.573
 8062LYS     BB 8062  12.082  12.691 113.725
 8063THR     BB 8063  11.929  13.052 113.457
 8064SER     BB 8064  12.048  13.342 113.304
 8065LEU     BB 8065  12.230  13.594 113.660
 8066ARG     BB 8066  12.523  13.836 113.643
 8067LYS     BB 8067  12.349  14.273 113.801
 8068VAL     BB 8068  12.680  14.541 113.777
 8069ASP     BB 8069  12.529  14.505 113.424
 8070VAL     BB 8070  12.454  14.853 113.203
 8071LYS     BB 8071  12.089  14.768 113.454
 8072GLU     BB 8072  11.842  14.521 113.585
 8073GLU     BB 8073  11.485  14.635 113.380
 8074LEU     BB 8074  11.239  14.916 113.477
 8075LEU     BB 8075  11.327  15.125 113.743
 8076ALA     BB 8076  11.240  15.425 113.834
 8077VAL     BB 8077  11.180  15.563 114.144
 8078ARG     BB 8078  11.025  15.262 114.249
 8079LYS     BB 8079  11.118  15.026 114.640
 8080LEU     BB 8080  11.277  14.996 115.017
 8081THR     BB 8081  11.585  14.760 115.126
 8082GLN     BB 8082  11.657  15.085 115.474
 8083THR     BB 8083  11.646  15.436 115.464
 8084SER     BB 8084  11.499  15.669 115.242
 8085GLY     BB 8085  11.356  15.588 114.914
 8086GLU     BB 8086  11.733  15.481 114.758
 8087THR     BB 8087  12.029  15.378 115.000
 8088THR     BB 8088  12.176  15.174 115.248
 8089HIS     BB 8089  12.161  15.221 115.650
 8090THR     BB 8090  12.056  15.330 115.962
 8091PRO     BB 8091  11.858  15.091 116.216
 8092LYS     BB 8092  11.858  15.296 116.491
 8093PRO     BB 8093  12.123  15.715 116.398
 8094ALA     BB 8094  12.266  15.861 116.745
 8095VAL     BB 8095  12.220  15.856 117.184
 8096GLY     BB 8096  12.465  16.094 117.304
 8097GLU     BB 8097  12.683  15.796 117.524
 8098GLU     BB 8098  13.077  15.668 117.361
 8099LYS     BB 8099  13.363  15.574 117.472
 8100SER     BB 8100  13.604  15.880 117.626
 8101ILE     BB 8101  13.711  15.972 118.011
 8102LYS     BB 8102  14.063  15.895 118.155
 8103ALA     BB 8103  14.056  16.339 118.244
 8104PHE     BB 8104  13.922  16.539 118.453
 8105LYS     BB 8105  14.215  16.687 118.584
 8106GLU     BB 8106  14.608  16.522 118.696
 8107THR     BB 8107  14.967  16.565 118.921
 8108PRO     BB 8108  14.868  16.712 119.309
 8109LYS     BB 8109  14.814  17.074 119.425
 8110GLN     BB 8110  15.115  17.379 119.451
 8111LYS     BB 8111  15.061  17.573 119.156
 8112LEU     BB 8112  15.020  17.622 118.806
 8113ASP     BB 8113  15.370  17.387 118.633
 8114PRO     BB 8114  15.448  17.101 118.555
 8115ALA     BB 8115  15.795  17.074 118.558
 8116ALA     BB 8116  15.889  17.100 118.868
 8117SER     BB 8117  16.101  16.764 118.851
 8118LEU     BB 8118  16.441  16.646 119.122
 8119THR     BB 8119  16.246  16.893 119.231
 8120GLY     BB 8120  16.260  17.303 119.234
 8121SER     BB 8121  16.061  17.553 119.165
 8122LYS     BB 8122  15.782  17.650 118.925
 8123ARG     BB 8123  15.701  17.925 118.711
 8124ARG     BB 8124  15.951  18.170 118.556
 8125PRO     BB 8125  16.123  18.408 118.717
 8126ARG     BB 8126  16.110  18.759 118.896
 8127THR     BB 8127  16.060  19.107 118.759
 8128PRO     BB 8128  15.872  19.453 118.911
 8129LYS     BB 8129  15.780  19.783 119.056
 8130GLU     BB 8130  15.813  20.143 119.135
 8131LYS     BB 8131  15.731  20.156 119.488
 8132ALA     BB 8132  16.014  19.992 119.764
 8133GLN     BB 8133  15.930  19.964 120.186
 8134ALA     BB 8134  15.959  19.552 120.294
 8135LEU     BB 8135  15.809  19.111 120.368
 8136GLU     BB 8136  15.446  19.012 120.420
 8137ASP     BB 8137  15.334  18.874 120.763
 8138LEU     BB 8138  15.034  18.803 120.879
 8139ALA     BB 8139  14.698  18.681 121.055
 8140GLY     BB 8140  14.314  18.745 120.830
 8141PHE     BB 8141  14.119  18.501 120.481
 8142LYS     BB 8142  14.335  18.227 120.500
 8143GLU     BB 8143  14.677  18.242 120.394
 8144LEU     BB 8144  14.885  17.924 120.476
 8145PHE     BB 8145  14.745  17.533 120.397
 8146GLN     BB 8146  14.800  17.280 120.548
 8147THR     BB 8147  14.963  17.135 120.923
 8148PRO     BB 8148  15.314  17.149 121.151
 8149GLY     BB 8149  15.545  17.209 120.834
 8150HIS     BB 8150  15.889  17.306 120.555
 8151THR     BB 8151  16.061  17.554 120.377
 8152GLU     BB 8152  16.092  17.657 120.091
 8153GLU     BB 8153  16.388  17.334 119.980
 8154SER     BB 8154  16.399  17.017 120.203
 8155THR     BB 8155  16.547  16.772 120.132
 8156THR     BB 8156  16.714  16.460 120.280
 8157ASP     BB 8157  16.684  16.129 120.232
 8158GLU     BB 8158  16.319  16.181 120.206
 8159LYS     BB 8159  16.177  15.808 120.019
 8160THR     BB 8160  16.410  15.843 119.680
 8161ILE     BB 8161  17.702  -0.969 107.847
 8162PRO     BB 8162  17.659  -0.724 108.095
 8163CYS     BB 8163  17.403  -0.470 107.968
 8164LYS     BB 8164  17.406  -0.046 107.785
 8165SER     BB 8165  17.749   0.089 107.529
 8166PRO     BB 8166  17.521   0.023 107.287
 8167GLN     BB 8167  17.268   0.309 107.234
 8168PRO     BB 8168  16.983   0.156 107.180
 8169ASP     BB 8169  16.724  -0.115 107.218
 8170PRO     BB 8170  16.403  -0.314 107.181
 8171VAL     BB 8171  16.194  -0.208 106.800
 8172ASP     BB 8172  15.908  -0.013 107.116
 8173THR     BB 8173  15.878   0.283 107.353
 8174PRO     BB 8174  15.558   0.318 107.209
 8175THR     BB 8175  15.708   0.630 107.026
 8176SER     BB 8176  15.805   0.974 107.034
 8177THR     BB 8177  15.589   1.062 106.718
 8178LYS     BB 8178  15.288   1.288 106.711
 8179GLN     BB 8179  14.892   1.476 106.709
 8180ARG     BB 8180  14.953   1.764 106.989
 8181PRO     BB 8181  14.723   2.108 107.099
 8182LYS     BB 8182  14.761   2.484 107.383
 8183THR     BB 8183  15.179   2.673 107.504
 8184SER     BB 8184  15.470   2.592 107.680
 8185LEU     BB 8185  15.316   2.482 108.113
 8186ARG     BB 8186  15.471   2.233 108.355
 8187LYS     BB 8187  15.575   2.489 108.767
 8188VAL     BB 8188  15.751   2.206 109.033
 8189ASP     BB 8189  16.022   2.321 108.784
 8190VAL     BB 8190  16.396   2.435 108.935
 8191LYS     BB 8191  16.130   2.799 108.936
 8192GLU     BB 8192  15.878   3.012 108.761
 8193GLU     BB 8193  16.102   3.366 108.677
 8194LEU     BB 8194  16.169   3.662 108.917
 8195LEU     BB 8195  16.065   3.630 109.248
 8196ALA     BB 8196  16.152   3.773 109.528
 8197VAL     BB 8197  15.967   3.879 109.799
 8198ARG     BB 8198  15.709   3.990 109.582
 8199LYS     BB 8199  15.256   3.889 109.619
 8200LEU     BB 8200  14.929   3.757 109.829
 8201THR     BB 8201  14.716   3.424 109.750
 8202GLN     BB 8202  14.607   3.434 110.219
 8203THR     BB 8203  14.808   3.502 110.499
 8204SER     BB 8204  15.117   3.667 110.542
 8205GLY     BB 8205  15.342   3.770 110.271
 8206GLU     BB 8206  15.425   3.369 110.167
 8207THR     BB 8207  15.173   3.079 110.268
 8208THR     BB 8208  14.859   2.920 110.262
 8209HIS     BB 8209  14.548   2.974 110.518
 8210THR     BB 8210  14.345   3.119 110.758
 8211PRO     BB 8211  13.997   3.295 110.665
 8212LYS     BB 8212  13.880   3.350 110.983
 8213PRO     BB 8213  14.195   3.150 111.323
 8214ALA     BB 8214  13.990   3.062 111.658
 8215VAL     BB 8215  13.619   3.140 111.885
 8216GLY     BB 8216  13.657   2.947 112.189
 8217GLU     BB 8217  13.315   2.701 112.105
 8218GLU     BB 8218  13.390   2.280 111.982
 8219LYS     BB 8219  13.254   1.992 112.018
 8220SER     BB 8220  13.301   1.817 112.395
 8221ILE     BB 8221  13.032   1.757 112.700
 8222LYS     BB 8222  12.880   1.409 112.780
 8223ALA     BB 8223  13.049   1.497 113.190
 8224PHE     BB 8224  12.982   1.678 113.443
 8225LYS     BB 8225  12.962   1.424 113.689
 8226GLU     BB 8226  12.788   1.019 113.686
 8227THR     BB 8227  12.633   0.691 113.909
 8228PRO     BB 8228  12.388   0.842 114.222
 8229LYS     BB 8229  12.489   0.965 114.573
 8230GLN     BB 8230  12.643   0.721 114.890
 8231LYS     BB 8231  12.995   0.783 114.879
 8232LEU     BB 8232  13.312   0.805 114.721
 8233ASP     BB 8233  13.337   0.409 114.497
 8234PRO     BB 8234  13.246   0.278 114.235
 8235ALA     BB 8235  13.239  -0.067 114.277
 8236ALA     BB 8236  12.997  -0.131 114.485
 8237SER     BB 8237  12.831  -0.396 114.238
 8238LEU     BB 8238  12.550  -0.729 114.351
 8239THR     BB 8239  12.590  -0.488 114.578
 8240GLY     BB 8240  12.813  -0.434 114.917
 8241SER     BB 8241  13.003  -0.202 115.049
 8242LYS     BB 8242  13.250   0.069 114.947
 8243ARG     BB 8243  13.577   0.179 115.039
 8244ARG     BB 8244  13.848  -0.039 115.201
 8245PRO     BB 8245  13.849  -0.157 115.516
 8246ARG     BB 8246  13.892  -0.072 115.898
 8247THR     BB 8247  14.197   0.025 116.098
 8248PRO     BB 8248  14.255   0.279 116.430
 8249LYS     BB 8249  14.314   0.434 116.763
 8250GLU     BB 8250  14.446   0.468 117.106
 8251LYS     BB 8251  14.157   0.578 117.295
 8252ALA     BB 8252  13.843   0.295 117.362
 8253GLN     BB 8253  13.474   0.405 117.555
 8254ALA     BB 8254  13.157   0.316 117.282
 8255LEU     BB 8255  12.850   0.396 116.934
 8256GLU     BB 8256  12.742   0.741 116.816
 8257ASP     BB 8257  12.377   0.855 116.870
 8258LEU     BB 8258  12.233   1.147 116.821
 8259ALA     BB 8259  12.009   1.471 116.755
 8260GLY     BB 8260  12.222   1.842 116.616
 8261PHE     BB 8261  12.373   1.966 116.191
 8262LYS     BB 8262  12.213   1.709 116.016
 8263GLU     BB 8263  12.319   1.368 116.033
 8264LEU     BB 8264  12.081   1.117 115.854
 8265PHE     BB 8265  11.928   1.183 115.466
 8266GLN     BB 8266  11.665   1.100 115.351
 8267THR     BB 8267  11.276   0.944 115.467
 8268PRO     BB 8268  11.103   0.619 115.666
 8269GLY     BB 8269  11.407   0.377 115.583
 8270HIS     BB 8270  11.702   0.033 115.573
 8271THR     BB 8271  11.992  -0.108 115.710
 8272GLU     BB 8272  12.288  -0.144 115.644
 8273GLU     BB 8273  12.211  -0.497 115.373
 8274SER     BB 8274  11.851  -0.543 115.237
 8275THR     BB 8275  11.780  -0.734 115.024
 8276THR     BB 8276  11.489  -0.938 114.880
 8277ASP     BB 8277  11.346  -0.967 114.578
 8278GLU     BB 8278  11.386  -0.603 114.540
 8279LYS     BB 8279  11.333  -0.539 114.107
 8280THR     BB 8280  11.642  -0.788 113.993
 8281ILE     BB 8281  13.869   2.094  92.470
 8282PRO     BB 8282  13.590   2.307  92.490
 8283CYS     BB 8283  13.477   2.323  92.854
 8284LYS     BB 8284  13.144   2.138  93.117
 8285SER     BB 8285  12.987   1.728  93.029
 8286PRO     BB 8286  13.188   1.655  93.293
 8287GLN     BB 8287  13.025   1.729  93.634
 8288PRO     BB 8288  13.269   1.852  93.816
 8289ASP     BB 8289  13.585   2.044  93.885
 8290PRO     BB 8290  13.877   2.204  94.067
 8291VAL     BB 8291  13.956   1.994  94.453
 8292ASP     BB 8292  13.780   2.400  94.607
 8293THR     BB 8293  13.454   2.593  94.642
 8294PRO     BB 8294  13.564   2.645  94.973
 8295THR     BB 8295  13.287   2.389  95.075
 8296SER     BB 8296  12.943   2.318  95.141
 8297THR     BB 8297  13.021   2.167  95.495
 8298LYS     BB 8298  12.915   2.310  95.825
 8299GLN     BB 8299  12.871   2.512  96.212
 8300ARG     BB 8300  12.510   2.691  96.153
 8301PRO     BB 8301  12.241   2.885  96.424
 8302LYS     BB 8302  11.808   3.073  96.418
 8303THR     BB 8303  11.469   2.932  96.116
 8304SER     BB 8304  11.400   2.925  95.774
 8305LEU     BB 8305  11.425   3.378  95.642
 8306ARG     BB 8306  11.532   3.512  95.303
 8307LYS     BB 8307  11.150   3.780  95.134
 8308VAL     BB 8308  11.275   3.925  94.753
 8309ASP     BB 8309  11.156   3.561  94.710
 8310VAL     BB 8310  10.891   3.473  94.397
 8311LYS     BB 8311  10.646   3.594  94.755
 8312GLU     BB 8312  10.583   3.572  95.123
 8313GLU     BB 8313  10.216   3.354  95.137
 8314LEU     BB 8314   9.859   3.495  95.096
 8315LEU     BB 8315   9.826   3.831  95.007
 8316ALA     BB 8316   9.589   4.007  94.867
 8317VAL     BB 8317   9.475   4.326  94.926
 8318ARG     BB 8318   9.518   4.278  95.275
 8319LYS     BB 8319   9.742   4.565  95.566
 8320LEU     BB 8320   9.904   4.928  95.664
 8321THR     BB 8321  10.296   5.004  95.726
 8322GLN     BB 8322  10.187   5.454  95.593
 8323THR     BB 8323   9.982   5.571  95.333
 8324SER     BB 8324   9.722   5.426  95.143
 8325GLY     BB 8325   9.636   5.069  95.140
 8326GLU     BB 8326  10.002   4.966  94.957
 8327THR     BB 8327  10.315   5.209  94.983
 8328THR     BB 8328  10.561   5.388  95.162
 8329HIS     BB 8329  10.537   5.767  95.304
 8330THR     BB 8330  10.401   6.069  95.408
 8331PRO     BB 8331  10.379   6.169  95.796
 8332LYS     BB 8332  10.275   6.494  95.759
 8333PRO     BB 8333  10.259   6.619  95.271
 8334ALA     BB 8334  10.309   7.017  95.233
 8335VAL     BB 8335  10.290   7.404  95.446
 8336GLY     BB 8336  10.366   7.650  95.192
 8337GLU     BB 8337  10.721   7.785  95.393
 8338GLU     BB 8338  11.113   7.672  95.216
 8339LYS     BB 8339  11.406   7.797  95.183
 8340SER     BB 8340  11.442   8.098  94.895
 8341ILE     BB 8341  11.495   8.503  94.933
 8342LYS     BB 8342  11.834   8.678  94.867
 8343ALA     BB 8343  11.584   8.921  94.579
 8344PHE     BB 8344  11.370   9.156  94.587
 8345LYS     BB 8345  11.535   9.390  94.380
 8346GLU     BB 8346  11.958   9.512  94.346
 8347THR     BB 8347  12.240   9.805  94.222
 8348PRO     BB 8348  12.091  10.191  94.327
 8349LYS     BB 8349  11.848  10.418  94.134
 8350GLN     BB 8350  11.929  10.616  93.762
 8351LYS     BB 8351  11.765  10.409  93.522
 8352LEU     BB 8352  11.690  10.101  93.360
 8353ASP     BB 8353  12.105   9.930  93.280
 8354PRO     BB 8354  12.326   9.770  93.419
 8355ALA     BB 8355  12.629   9.834  93.260
 8356ALA     BB 8356  12.704  10.144  93.322
 8357SER     BB 8357  13.067  10.049  93.456
 8358LEU     BB 8358  13.425  10.321  93.481
 8359THR     BB 8359  13.129  10.470  93.443
 8360GLY     BB 8360  12.913  10.627  93.133
 8361SER     BB 8361  12.606  10.616  93.021
 8362LYS     BB 8362  12.311  10.376  92.992
 8363ARG     BB 8363  12.082  10.267  92.741
 8364ARG     BB 8364  12.147  10.268  92.363
 8365PRO     BB 8365  12.164  10.538  92.164
 8366ARG     BB 8366  11.964  10.827  91.985
 8367THR     BB 8367  11.723  10.820  91.695
 8368PRO     BB 8368  11.380  11.047  91.599
 8369LYS     BB 8369  11.126  11.281  91.462
 8370GLU     BB 8370  10.956  11.492  91.210
 8371LYS     BB 8371  10.894  11.800  91.391
 8372ALA     BB 8372  11.230  12.048  91.483
 8373GLN     BB 8373  11.193  12.403  91.724
 8374ALA     BB 8374  11.451  12.355  92.062
 8375LEU     BB 8375  11.575  12.229  92.498
 8376GLU     BB 8376  11.331  12.164  92.782
 8377ASP     BB 8377  11.328  12.402  93.087
 8378LEU     BB 8378  11.123  12.419  93.344
 8379ALA     BB 8379  10.919  12.464  93.685
 8380GLY     BB 8380  10.556  12.205  93.741
 8381PHE     BB 8381  10.518  11.759  93.878
 8382LYS     BB 8382  10.850  11.719  93.977
 8383GLU     BB 8383  11.120  11.699  93.744
 8384LEU     BB 8384  11.474  11.699  93.907
 8385PHE     BB 8385  11.573  11.455  94.238
 8386GLN     BB 8386  11.765  11.509  94.460
 8387THR     BB 8387  11.995  11.829  94.641
 8388PRO     BB 8388  12.287  12.114  94.544
 8389GLY     BB 8389  12.434  11.895  94.247
 8390HIS     BB 8390  12.655  11.750  93.879
 8391THR     BB 8391  12.652  11.715  93.530
 8392GLU     BB 8392  12.609  11.500  93.317
 8393GLU     BB 8393  13.030  11.341  93.357
 8394SER     BB 8394  13.225  11.429  93.681
 8395THR     BB 8395  13.481  11.304  93.756
 8396THR     BB 8396  13.799  11.358  93.964
 8397ASP     BB 8397  13.956  11.186  94.205
 8398GLU     BB 8398  13.624  11.108  94.345
 8399LYS     BB 8399  13.707  10.770  94.618
 8400THR     BB 8400  13.868  10.524  94.328
 8401ILE     BB 8401  15.606  13.301  85.607
 8402PRO     BB 8402  15.301  13.126  85.598
 8403CYS     BB 8403  15.086  13.248  85.889
 8404LYS     BB 8404  14.966  13.099  86.310
 8405SER     BB 8405  15.250  12.850  86.552
 8406PRO     BB 8406  15.292  13.149  86.707
 8407GLN     BB 8407  15.017  13.226  86.966
 8408PRO     BB 8408  14.960  13.548  86.930
 8409ASP     BB 8409  14.929  13.874  86.745
 8410PRO     BB 8410  14.865  14.241  86.670
 8411VAL     BB 8411  14.907  14.488  87.040
 8412ASP     BB 8412  14.444  14.506  86.972
 8413THR     BB 8413  14.126  14.300  87.004
 8414PRO     BB 8414  14.000  14.587  87.166
 8415THR     BB 8415  14.029  14.378  87.495
 8416SER     BB 8416  13.897  14.127  87.713
 8417THR     BB 8417  13.906  14.366  88.025
 8418LYS     BB 8418  13.608  14.495  88.213
 8419GLN     BB 8419  13.270  14.717  88.383
 8420ARG     BB 8420  12.986  14.426  88.370
 8421PRO     BB 8421  12.596  14.399  88.546
 8422LYS     BB 8422  12.249  14.082  88.592
 8423THR     BB 8423  12.327  13.613  88.590
 8424SER     BB 8424  12.441  13.361  88.377
 8425LEU     BB 8425  12.152  13.385  88.004
 8426ARG     BB 8426  12.237  13.301  87.643
 8427LYS     BB 8427  11.919  12.945  87.507
 8428VAL     BB 8428  12.021  12.853  87.103
 8429ASP     BB 8429  12.268  12.669  87.334
 8430VAL     BB 8430  12.342  12.262  87.264
 8431LYS     BB 8431  11.985  12.292  87.538
 8432GLU     BB 8432  11.822  12.448  87.835
 8433GLU     BB 8433  11.815  12.124  88.114
 8434LEU     BB 8434  11.554  11.839  88.134
 8435LEU     BB 8435  11.313  11.821  87.882
 8436ALA     BB 8436  11.123  11.582  87.767
 8437VAL     BB 8437  10.796  11.581  87.661
 8438ARG     BB 8438  10.709  11.807  87.920
 8439LYS     BB 8439  10.469  12.203  87.871
 8440LEU     BB 8440  10.220  12.454  87.663
 8441THR     BB 8441  10.319  12.816  87.515
 8442GLN     BB 8442   9.971  12.732  87.192
 8443THR     BB 8443   9.890  12.440  87.015
 8444SER     BB 8444   9.961  12.098  87.064
 8445GLY     BB 8445  10.201  11.964  87.308
 8446GLU     BB 8446  10.528  12.134  87.103
 8447THR     BB 8447  10.474  12.442  86.858
 8448THR     BB 8448  10.374  12.773  86.786
 8449HIS     BB 8449  10.008  12.902  86.669
 8450THR     BB 8450   9.666  12.906  86.614
 8451PRO     BB 8451   9.417  13.128  86.837
 8452LYS     BB 8452   9.129  13.081  86.655
 8453PRO     BB 8453   9.225  12.811  86.240
 8454ALA     BB 8454   8.953  12.899  85.958
 8455VAL     BB 8455   8.554  13.074  85.884
 8456GLY     BB 8456   8.502  13.033  85.528
 8457GLU     BB 8457   8.479  13.456  85.457
 8458GLU     BB 8458   8.824  13.648  85.253
 8459LYS     BB 8459   8.877  13.887  85.045
 8460SER     BB 8460   8.777  13.804  84.647
 8461ILE     BB 8461   8.468  13.939  84.412
 8462LYS     BB 8462   8.517  14.205  84.134
 8463ALA     BB 8463   8.329  13.882  83.878
 8464PHE     BB 8464   8.042  13.756  83.824
 8465LYS     BB 8465   8.022  13.812  83.475
 8466GLU     BB 8466   8.138  14.152  83.220
 8467THR     BB 8467   8.091  14.359  82.851
 8468PRO     BB 8468   7.677  14.368  82.751
 8469LYS     BB 8469   7.465  14.103  82.569
 8470GLN     BB 8470   7.502  13.990  82.157
 8471LYS     BB 8471   7.686  13.684  82.172
 8472LEU     BB 8472   7.959  13.478  82.269
 8473ASP     BB 8473   8.319  13.733  82.159
 8474PRO     BB 8474   8.490  13.963  82.271
 8475ALA     BB 8475   8.647  14.125  82.006
 8476ALA     BB 8476   8.414  14.275  81.836
 8477SER     BB 8477   8.603  14.626  81.852
 8478LEU     BB 8478   8.547  14.974  81.573
 8479THR     BB 8479   8.308  14.743  81.568
 8480GLY     BB 8480   8.212  14.419  81.336
 8481SER     BB 8481   8.123  14.108  81.378
 8482LYS     BB 8482   8.185  13.813  81.611
 8483ARG     BB 8483   8.268  13.466  81.584
 8484ARG     BB 8484   8.453  13.303  81.292
 8485PRO     BB 8485   8.331  13.249  80.983
 8486ARG     BB 8486   8.086  13.038  80.758
 8487THR     BB 8487   8.099  12.678  80.647
 8488PRO     BB 8488   7.800  12.389  80.572
 8489LYS     BB 8489   7.555  12.147  80.430
 8490GLU     BB 8490   7.415  11.905  80.190
 8491LYS     BB 8491   7.070  12.013  80.157
 8492ALA     BB 8492   6.995  12.379  79.948
 8493GLN     BB 8493   6.601  12.549  79.921
 8494ALA     BB 8494   6.619  12.940  80.092
 8495LEU     BB 8495   6.596  13.267  80.430
 8496GLU     BB 8496   6.415  13.223  80.761
 8497ASP     BB 8497   6.102  13.437  80.837
 8498LEU     BB 8498   5.887  13.423  81.086
 8499ALA     BB 8499   5.616  13.463  81.376
 8500GLY     BB 8500   5.626  13.158  81.708
 8501PHE     BB 8501   5.901  13.127  82.085
 8502LYS     BB 8502   6.047  13.443  82.055
 8503GLU     BB 8503   6.284  13.523  81.800
 8504LEU     BB 8504   6.382  13.900  81.783
 8505PHE     BB 8505   6.483  14.125  82.126
 8506GLN     BB 8506   6.438  14.415  82.180
 8507THR     BB 8507   6.221  14.760  82.030
 8508PRO     BB 8508   6.175  14.989  81.682
 8509GLY     BB 8509   6.537  14.897  81.547
 8510HIS     BB 8510   6.906  14.838  81.290
 8511THR     BB 8511   7.075  14.630  81.065
 8512GLU     BB 8512   7.311  14.436  81.058
 8513GLU     BB 8513   7.616  14.768  81.023
 8514SER     BB 8514   7.505  15.125  81.128
 8515THR     BB 8515   7.690  15.350  81.160
 8516THR     BB 8516   7.711  15.733  81.155
 8517ASP     BB 8517   7.820  15.968  81.370
 8518GLU     BB 8518   7.668  15.768  81.641
 8519LYS     BB 8519   7.858  15.931  82.005
 8520THR     BB 8520   8.245  15.850  81.886
 8521ILE     BB 8521  12.198  -1.509  90.149
 8522PRO     BB 8522  12.024  -1.236  90.284
 8523CYS     BB 8523  11.700  -1.365  90.440
 8524LYS     BB 8524  11.252  -1.381  90.330
 8525SER     BB 8525  11.124  -1.416  89.901
 8526PRO     BB 8526  11.076  -1.737  89.999
 8527GLN     BB 8527  10.743  -1.792  90.184
 8528PRO     BB 8528  10.817  -2.004  90.423
 8529ASP     BB 8529  11.031  -2.166  90.687
 8530PRO     BB 8530  11.145  -2.394  90.968
 8531VAL     BB 8531  10.903  -2.769  90.977
 8532ASP     BB 8532  10.747  -2.552  91.362
 8533THR     BB 8533  10.525  -2.266  91.478
 8534PRO     BB 8534  10.390  -2.508  91.696
 8535THR     BB 8535  10.077  -2.501  91.462
 8536SER     BB 8536   9.773  -2.343  91.359
 8537THR     BB 8537   9.563  -2.671  91.404
 8538LYS     BB 8538   9.289  -2.726  91.656
 8539GLN     BB 8539   9.033  -2.828  91.997
 8540ARG     BB 8540   8.848  -2.470  92.051
 8541PRO     BB 8541   8.508  -2.358  92.286
 8542LYS     BB 8542   8.237  -1.978  92.357
 8543THR     BB 8543   8.173  -1.642  92.028
 8544SER     BB 8544   8.354  -1.400  91.853
 8545LEU     BB 8545   8.542  -1.129  92.191
 8546ARG     BB 8546   8.872  -0.941  92.176
 8547LYS     BB 8547   8.762  -0.463  92.253
 8548VAL     BB 8548   9.134  -0.258  92.233
 8549ASP     BB 8549   9.013  -0.322  91.873
 8550VAL     BB 8550   9.019  -0.003  91.600
 8551LYS     BB 8551   8.624   0.008  91.816
 8552GLU     BB 8552   8.327  -0.175  91.950
 8553GLU     BB 8553   8.015  -0.039  91.691
 8554LEU     BB 8554   7.813   0.289  91.722
 8555LEU     BB 8555   7.911   0.519  91.966
 8556ALA     BB 8556   7.868   0.840  92.006
 8557VAL     BB 8557   7.804   1.030  92.286
 8558ARG     BB 8558   7.591   0.776  92.412
 8559LYS     BB 8559   7.606   0.590  92.838
 8560LEU     BB 8560   7.722   0.592  93.231
 8561THR     BB 8561   7.974   0.329  93.406
 8562GLN     BB 8562   8.068   0.687  93.713
 8563THR     BB 8563   8.118   1.030  93.656
 8564SER     BB 8564   8.034   1.247  93.390
 8565GLY     BB 8565   7.910   1.142  93.061
 8566GLU     BB 8566   8.276   0.955  92.965
 8567THR     BB 8567   8.527   0.844  93.251
 8568THR     BB 8568   8.614   0.659  93.539
 8569HIS     BB 8569   8.569   0.768  93.927
 8570THR     BB 8570   8.457   0.937  94.208
 8571PRO     BB 8571   8.198   0.773  94.466
 8572LYS     BB 8572   8.207   1.014  94.710
 8573PRO     BB 8573   8.548   1.367  94.594
 8574ALA     BB 8574   8.681   1.540  94.932
 8575VAL     BB 8575   8.595   1.608  95.360
 8576GLY     BB 8576   8.865   1.819  95.475
 8577GLU     BB 8577   9.008   1.527  95.756
 8578GLU     BB 8578   9.387   1.316  95.658
 8579LYS     BB 8579   9.641   1.197  95.813
 8580SER     BB 8580   9.916   1.480  95.951
 8581ILE     BB 8581  10.002   1.611  96.331
 8582LYS     BB 8582  10.320   1.503  96.523
 8583ALA     BB 8583  10.381   1.951  96.552
 8584PHE     BB 8584  10.264   2.198  96.715
 8585LYS     BB 8585  10.565   2.316  96.858
 8586GLU     BB 8586  10.912   2.111  97.036
 8587THR     BB 8587  11.251   2.130  97.293
 8588PRO     BB 8588  11.144   2.347  97.644
 8589LYS     BB 8589  11.141   2.726  97.704
 8590GLN     BB 8590  11.487   2.981  97.724
 8591LYS     BB 8591  11.494   3.135  97.402
 8592LEU     BB 8592  11.494   3.137  97.046
 8593ASP     BB 8593  11.813   2.827  96.947
 8594PRO     BB 8594  11.848   2.523  96.918
 8595ALA     BB 8595  12.184   2.444  96.964
 8596ALA     BB 8596  12.252   2.501  97.276
 8597SER     BB 8597  12.404   2.137  97.329
 8598LEU     BB 8598  12.692   2.009  97.651
 8599THR     BB 8599  12.533   2.297  97.702
 8600GLY     BB 8600  12.617   2.695  97.652
 8601SER     BB 8601  12.471   2.961  97.529
 8602LYS     BB 8602  12.236   3.063  97.247
 8603ARG     BB 8603  12.223   3.312  96.991
 8604ARG     BB 8604  12.524   3.489  96.835
 8605PRO     BB 8605  12.720   3.719  96.983
 8606ARG     BB 8606  12.750   4.090  97.110
 8607THR     BB 8607  12.773   4.417  96.923
 8608PRO     BB 8608  12.634   4.807  97.006
 8609LYS     BB 8609  12.587   5.165  97.094
 8610GLU     BB 8610  12.673   5.523  97.128
 8611LYS     BB 8611  12.563   5.602  97.464
 8612ALA     BB 8612  12.786   5.438  97.791
 8613GLN     BB 8613  12.661   5.487  98.200
 8614ALA     BB 8614  12.609   5.097  98.365
 8615LEU     BB 8615  12.380   4.701  98.478
 8616GLU     BB 8616  12.002   4.669  98.500
 8617ASP     BB 8617  11.837   4.603  98.844
 8618LEU     BB 8618  11.520   4.598  98.932
 8619ALA     BB 8619  11.153   4.557  99.083
 8620GLY     BB 8620  10.808   4.646  98.809
 8621PHE     BB 8621  10.607   4.386  98.476
 8622LYS     BB 8622  10.770   4.087  98.555
 8623GLU     BB 8623  11.118   4.033  98.488
 8624LEU     BB 8624  11.260   3.702  98.635
 8625PHE     BB 8625  11.063   3.330  98.593
 8626GLN     BB 8626  11.060   3.098  98.781
 8627THR     BB 8627  11.160   2.987  99.188
 8628PRO     BB 8628  11.486   2.980  99.452
 8629GLY     BB 8629  11.752   2.954  99.158
 8630HIS     BB 8630  12.132   2.953  98.911
 8631THR     BB 8631  12.359   3.142  98.722
 8632GLU     BB 8632  12.434   3.195  98.430
 8633GLU     BB 8633  12.679   2.818  98.398
 8634SER     BB 8634  12.616   2.539  98.661
 8635THR     BB 8635  12.725   2.267  98.640
 8636THR     BB 8636  12.822   1.958  98.846
 8637ASP     BB 8637  12.740   1.633  98.839
 8638GLU     BB 8638  12.394   1.737  98.765
 8639LYS     BB 8639  12.207   1.366  98.614
 8640THR     BB 8640  12.473   1.314  98.302
 8641ILE     BB 8641  13.777   1.356 111.702
 8642PRO     BB 8642  13.588   1.242 111.429
 8643CYS     BB 8643  13.328   1.509 111.343
 8644LYS     BB 8644  12.877   1.581 111.412
 8645SER     BB 8645  12.677   1.426 111.782
 8646PRO     BB 8646  12.706   1.753 111.868
 8647GLN     BB 8647  12.430   1.975 111.717
 8648PRO     BB 8648  12.585   2.252 111.634
 8649ASP     BB 8649  12.872   2.465 111.514
 8650PRO     BB 8650  13.077   2.765 111.406
 8651VAL     BB 8651  12.911   3.141 111.581
 8652ASP     BB 8652  12.798   3.195 111.130
 8653THR     BB 8653  12.555   3.072 110.863
 8654PRO     BB 8654  12.510   3.416 110.799
 8655THR     BB 8655  12.161   3.372 110.970
 8656SER     BB 8656  11.821   3.266 110.950
 8657THR     BB 8657  11.684   3.613 111.072
 8658LYS     BB 8658  11.479   3.854 110.869
 8659GLN     BB 8659  11.316   4.174 110.618
 8660ARG     BB 8660  11.084   3.952 110.368
 8661PRO     BB 8661  10.783   4.063 110.086
 8662LYS     BB 8662  10.467   3.853 109.803
 8663THR     BB 8663  10.282   3.425 109.897
 8664SER     BB 8664  10.380   3.092 109.929
 8665LEU     BB 8665  10.580   2.990 109.513
 8666ARG     BB 8666  10.862   2.744 109.449
 8667LYS     BB 8667  10.686   2.415 109.122
 8668VAL     BB 8668  11.005   2.140 109.056
 8669ASP     BB 8669  10.830   2.043 109.385
 8670VAL     BB 8670  10.726   1.641 109.445
 8671LYS     BB 8671  10.385   1.841 109.229
 8672GLU     BB 8672  10.156   2.134 109.192
 8673GLU     BB 8673   9.781   1.970 109.315
 8674LEU     BB 8674   9.534   1.765 109.100
 8675LEU     BB 8675   9.635   1.673 108.779
 8676ALA     BB 8676   9.545   1.438 108.571
 8677VAL     BB 8677   9.505   1.438 108.229
 8678ARG     BB 8678   9.368   1.765 108.243
 8679LYS     BB 8679   9.499   2.129 107.984
 8680LEU     BB 8680   9.687   2.295 107.659
 8681THR     BB 8681  10.010   2.536 107.671
 8682GLN     BB 8682  10.097   2.370 107.227
 8683THR     BB 8683  10.074   2.045 107.097
 8684SER     BB 8684   9.903   1.753 107.199
 8685GLY     BB 8685   9.738   1.708 107.523
 8686GLU     BB 8686  10.105   1.720 107.731
 8687THR     BB 8687  10.422   1.893 107.566
 8688THR     BB 8688  10.595   2.169 107.429
 8689HIS     BB 8689  10.608   2.285 107.040
 8690THR     BB 8690  10.524   2.313 106.705
 8691PRO     BB 8691  10.354   2.644 106.557
 8692LYS     BB 8692  10.368   2.565 106.223
 8693PRO     BB 8693  10.612   2.128 106.157
 8694ALA     BB 8694  10.775   2.121 105.789
 8695VAL     BB 8695  10.763   2.301 105.387
 8696GLY     BB 8696  11.009   2.116 105.197
 8697GLU     BB 8697  11.253   2.462 105.125
 8698GLU     BB 8698  11.637   2.492 105.348
 8699LYS     BB 8699  11.933   2.604 105.299
 8700SER     BB 8700  12.176   2.370 105.051
 8701ILE     BB 8701  12.309   2.430 104.668
 8702LYS     BB 8702  12.673   2.536 104.586
 8703ALA     BB 8703  12.657   2.164 104.328
 8704PHE     BB 8704  12.533   2.071 104.050
 8705LYS     BB 8705  12.830   1.969 103.888
 8706GLU     BB 8706  13.236   2.141 103.873
 8707THR     BB 8707  13.609   2.168 103.670
 8708PRO     BB 8708  13.536   2.192 103.251
 8709LYS     BB 8709  13.478   1.908 102.998
 8710GLN     BB 8710  13.770   1.621 102.871
 8711LYS     BB 8711  13.688   1.330 103.061
 8712LEU     BB 8712  13.618   1.150 103.359
 8713ASP     BB 8713  13.961   1.276 103.631
 8714PRO     BB 8714  14.043   1.503 103.820
 8715ALA     BB 8715  14.390   1.507 103.848
 8716ALA     BB 8716  14.506   1.599 103.559
 8717SER     BB 8717  14.727   1.889 103.720
 8718LEU     BB 8718  15.091   2.083 103.537
 8719THR     BB 8719  14.897   1.910 103.329
 8720GLY     BB 8720  14.897   1.535 103.165
 8721SER     BB 8721  14.685   1.291 103.116
 8722LYS     BB 8722  14.386   1.124 103.283
 8723ARG     BB 8723  14.279   0.793 103.365
 8724ARG     BB 8724  14.508   0.492 103.424
 8725PRO     BB 8725  14.685   0.326 103.191
 8726ARG     BB 8726  14.674   0.075 102.888
 8727THR     BB 8727  14.601  -0.295 102.873
 8728PRO     BB 8728  14.414  -0.540 102.585
 8729LYS     BB 8729  14.323  -0.781 102.316
 8730GLU     BB 8730  14.350  -1.082 102.103
 8731LYS     BB 8731  14.295  -0.950 101.770
 8732ALA     BB 8732  14.602  -0.708 101.598
 8733GLN     BB 8733  14.552  -0.511 101.218
 8734ALA     BB 8734  14.603  -0.092 101.284
 8735LEU     BB 8735  14.474   0.349 101.383
 8736GLU     BB 8736  14.120   0.483 101.354
 8737ASP     BB 8737  14.039   0.751 101.087
 8738LEU     BB 8738  13.751   0.880 100.993
 8739ALA     BB 8739  13.433   1.083 100.861
 8740GLY     BB 8740  13.031   0.958 101.019
 8741PHE     BB 8741  12.819   1.057 101.425
 8742LYS     BB 8742  13.045   1.303 101.529
 8743GLU     BB 8743  13.376   1.226 101.638
 8744LEU     BB 8744  13.601   1.538 101.701
 8745PHE     BB 8745  13.469   1.874 101.921
 8746GLN     BB 8746  13.543   2.162 101.886
 8747THR     BB 8747  13.739   2.432 101.609
 8748PRO     BB 8748  14.106   2.488 101.415
 8749GLY     BB 8749  14.310   2.294 101.695
 8750HIS     BB 8750  14.629   2.075 101.931
 8751THR     BB 8751  14.778   1.767 102.006
 8752GLU     BB 8752  14.783   1.558 102.229
 8753GLU     BB 8753  15.081   1.792 102.476
 8754SER     BB 8754  15.120   2.171 102.398
 8755THR     BB 8755  15.269   2.358 102.568
 8756THR     BB 8756  15.457   2.692 102.566
 8757ASP     BB 8757  15.435   2.978 102.740
 8758GLU     BB 8758  15.068   2.943 102.721
 8759LYS     BB 8759  14.924   3.221 103.033
 8760THR     BB 8760  15.129   3.040 103.343
 8761ILE     BB 8761  14.465   9.629 107.013
 8762PRO     BB 8762  14.450   9.815 107.311
 8763CYS     BB 8763  14.359   9.577 107.596
 8764LYS     BB 8764  13.983   9.468 107.842
 8765SER     BB 8765  13.576   9.490 107.656
 8766PRO     BB 8766  13.624   9.154 107.645
 8767GLN     BB 8767  13.547   8.978 107.979
 8768PRO     BB 8768  13.780   8.749 108.005
 8769ASP     BB 8769  14.122   8.597 107.963
 8770PRO     BB 8770  14.414   8.355 107.981
 8771VAL     BB 8771  14.268   7.936 108.036
 8772ASP     BB 8772  14.455   8.022 108.457
 8773THR     BB 8773  14.394   8.212 108.781
 8774PRO     BB 8774  14.475   7.903 108.933
 8775THR     BB 8775  14.094   7.877 109.013
 8776SER     BB 8776  13.815   7.969 109.218
 8777THR     BB 8777  13.717   7.595 109.288
 8778LYS     BB 8778  13.731   7.421 109.621
 8779GLN     BB 8779  13.824   7.189 109.981
 8780ARG     BB 8780  13.738   7.468 110.264
 8781PRO     BB 8781  13.693   7.438 110.689
 8782LYS     BB 8782  13.564   7.713 111.051
 8783THR     BB 8783  13.267   8.080 111.003
 8784SER     BB 8784  13.248   8.391 110.845
 8785LEU     BB 8785  13.624   8.627 111.009
 8786ARG     BB 8786  13.825   8.893 110.827
 8787LYS     BB 8787  13.803   9.300 111.110
 8788VAL     BB 8788  14.027   9.595 110.900
 8789ASP     BB 8789  13.676   9.576 110.742
 8790VAL     BB 8790  13.469   9.934 110.673
 8791LYS     BB 8791  13.374   9.798 111.093
 8792GLU     BB 8792  13.285   9.521 111.327
 8793GLU     BB 8793  12.883   9.621 111.434
 8794LEU     BB 8794  12.770   9.873 111.705
 8795LEU     BB 8795  13.014  10.065 111.861
 8796ALA     BB 8796  13.012  10.349 112.022
 8797VAL     BB 8797  13.179  10.455 112.303
 8798ARG     BB 8798  13.140  10.134 112.450
 8799LYS     BB 8799  13.476   9.876 112.642
 8800LEU     BB 8800  13.850   9.829 112.805
 8801THR     BB 8801  14.150   9.610 112.647
 8802GLN     BB 8802  14.439   9.911 112.888
 8803THR     BB 8803  14.422  10.259 112.929
 8804SER     BB 8804  14.163  10.496 112.895
 8805GLY     BB 8805  13.834  10.431 112.746
 8806GLU     BB 8806  14.003  10.370 112.364
 8807THR     BB 8807  14.386  10.271 112.326
 8808THR     BB 8808  14.663  10.060 112.382
 8809HIS     BB 8809  14.927  10.073 112.690
 8810THR     BB 8810  15.063  10.147 112.999
 8811PRO     BB 8811  15.093   9.872 113.290
 8812LYS     BB 8812  15.280  10.053 113.514
 8813PRO     BB 8813  15.409  10.498 113.315
 8814ALA     BB 8814  15.749  10.627 113.487
 8815VAL     BB 8815  16.016  10.582 113.836
 8816GLY     BB 8816  16.276  10.828 113.784
 8817GLU     BB 8817  16.587  10.533 113.760
 8818GLU     BB 8818  16.763  10.451 113.361
 8819LYS     BB 8819  17.048  10.374 113.236
 8820SER     BB 8820  17.328  10.684 113.219
 8821ILE     BB 8821  17.670  10.752 113.436
 8822LYS     BB 8822  18.025  10.694 113.293
 8823ALA     BB 8823  18.079  11.127 113.415
 8824PHE     BB 8824  18.123  11.297 113.680
 8825LYS     BB 8825  18.425  11.457 113.593
 8826GLU     BB 8826  18.790  11.317 113.389
 8827THR     BB 8827  19.205  11.371 113.313
 8828PRO     BB 8828  19.398  11.476 113.678
 8829LYS     BB 8829  19.436  11.822 113.842
 8830GLN     BB 8830  19.672  12.148 113.692
 8831LYS     BB 8831  19.430  12.361 113.537
 8832LEU     BB 8832  19.161  12.435 113.317
 8833ASP     BB 8833  19.298  12.245 112.927
 8834PRO     BB 8834  19.304  11.973 112.784
 8835ALA     BB 8835  19.559  11.976 112.547
 8836ALA     BB 8836  19.839  11.984 112.711
 8837SER     BB 8837  19.984  11.668 112.516
 8838LEU     BB 8838  20.418  11.558 112.468
 8839THR     BB 8839  20.349  11.778 112.708
 8840GLY     BB 8840  20.359  12.186 112.748
 8841SER     BB 8841  20.166  12.423 112.863
 8842LYS     BB 8842  19.798  12.517 112.889
 8843ARG     BB 8843  19.591  12.800 112.822
 8844ARG     BB 8844  19.666  13.077 112.568
 8845PRO     BB 8845  19.902  13.315 112.596
 8846ARG     BB 8846  20.013  13.647 112.776
 8847THR     BB 8847  19.881  14.000 112.751
 8848PRO     BB 8848  19.846  14.315 113.030
 8849LYS     BB 8849  19.877  14.624 113.235
 8850GLU     BB 8850  19.953  14.977 113.312
 8851LYS     BB 8851  20.135  14.955 113.625
 8852ALA     BB 8852  20.531  14.792 113.615
 8853GLN     BB 8853  20.758  14.722 113.974
 8854ALA     BB 8854  20.856  14.307 113.985
 8855LEU     BB 8855  20.798  13.851 114.088
 8856GLU     BB 8856  20.569  13.718 114.360
 8857ASP     BB 8857  20.723  13.543 114.669
 8858LEU     BB 8858  20.583  13.438 114.948
 8859ALA     BB 8859  20.459  13.274 115.290
 8860GLY     BB 8860  20.025  13.325 115.395
 8861PHE     BB 8861  19.646  13.094 115.246
 8862LYS     BB 8862  19.817  12.839 115.081
 8863GLU     BB 8863  19.994  12.891 114.775
 8864LEU     BB 8864  20.203  12.585 114.655
 8865PHE     BB 8865  20.049  12.192 114.647
 8866GLN     BB 8866  20.193  11.933 114.690
 8867THR     BB 8867  20.569  11.772 114.834
 8868PRO     BB 8868  20.981  11.796 114.763
 8869GLY     BB 8869  20.932  11.901 114.382
 8870HIS     BB 8870  20.993  12.049 113.958
 8871THR     BB 8871  20.995  12.324 113.742
 8872GLU     BB 8872  20.821  12.452 113.525
 8873GLU     BB 8873  20.963  12.166 113.206
 8874SER     BB 8874  21.125  11.833 113.323
 8875THR     BB 8875  21.185  11.608 113.143
 8876THR     BB 8876  21.409  11.300 113.100
 8877ASP     BB 8877  21.356  10.973 113.047
 8878GLU     BB 8878  21.073  10.997 113.282
 8879LYS     BB 8879  20.842  10.629 113.199
 8880THR     BB 8880  20.780  10.712 112.799
 8881ILE     BB 8881   3.922   8.453  82.700
 8882PRO     BB 8882   4.152   8.571  82.939
 8883CYS     BB 8883   3.984   8.852  83.136
 8884LYS     BB 8884   3.992   9.314  83.145
 8885SER     BB 8885   4.064   9.548  82.769
 8886PRO     BB 8886   3.728   9.587  82.795
 8887GLN     BB 8887   3.625   9.865  83.040
 8888PRO     BB 8888   3.361   9.745  83.194
[truncated: 680,072 more chars]
