# Supplementary material for: A cyclin-dependent kinase-mediated phosphorylation switch of disordered protein condensation
Source: Nat Commun. 2023 Oct 9;14:6316. doi: 10.1038/s41467-023-42049-0 (PMC10562473; doi:10.1038/s41467-023-42049-0)
Supplement: Supplementary file 9 — Supplementary Data 6 [file 41467_2023_42049_MOESM9_ESM.zip › suppl_files_md/Fig7a/P/initial_conf.gro]

pKI67
 3256
    1MET     BB    1  36.576  39.205  47.506
    2TRP     BB    2  36.703  39.326  47.839
    3PRO     BB    3  36.783  39.019  48.056
    4THR     BB    4  36.976  39.267  48.261
    5ARG     BB    5  37.211  39.065  48.481
    6ARG     BB    6  37.326  39.317  48.735
    7LEU     BB    7  37.601  39.293  48.990
    8VAL     BB    8  37.517  39.511  49.289
    9THR     BB    9  37.795  39.590  49.531
   10ILE     BB   10  37.674  39.641  49.885
   11LYS     BB   11  37.854  39.950  50.007
   12ARG     BB   12  37.846  39.851  50.371
   13SER     BB   13  37.646  39.634  50.607
   14GLY     BB   14  37.287  39.755  50.566
   15VAL     BB   15  37.269  39.963  50.244
   16ASP     BB   16  37.287  39.923  49.868
   17GLY     BB   17  37.587  40.068  49.687
   18PRO     BB   18  37.672  40.152  49.322
   19HIS     BB   19  37.559  39.902  49.059
   20PHE     BB   20  37.773  39.732  48.796
   21PRO     BB   21  37.612  39.656  48.455
   22LEU     BB   22  37.757  39.358  48.267
   23SER     BB   23  37.902  39.459  47.932
   24LEU     BB   24  38.136  39.161  47.911
   25SER     BB   25  38.042  38.794  47.928
   26THR     BB   26  38.330  38.752  48.173
   27CYS     BB   27  38.342  38.936  48.507
   28LEU     BB   28  38.674  38.967  48.690
   29PHE     BB   29  38.738  39.088  49.047
   30GLY     BB   30  39.049  39.261  49.183
   31ARG     BB   31  39.256  39.578  49.212
   32GLY     BB   32  39.390  39.544  48.859
   33ILE     BB   33  39.216  39.776  48.614
   34GLU     BB   34  39.184  39.473  48.388
   35CYS     BB   35  38.923  39.351  48.636
   36ASP     BB   36  38.563  39.422  48.535
   37ILE     BB   37  38.485  39.454  48.902
   38ARG     BB   38  38.754  39.692  49.024
   39ILE     BB   39  38.815  39.676  49.399
   40GLN     BB   40  39.023  39.928  49.595
   41LEU     BB   41  39.163  39.717  49.878
   42PRO     BB   42  39.528  39.594  49.916
   43VAL     BB   43  39.405  39.271  50.077
   44VAL     BB   44  39.198  39.180  49.767
   45SER     BB   45  39.398  39.014  49.486
   46LYS     BB   46  39.432  39.136  49.125
   47GLN     BB   47  39.245  38.827  49.007
   48HIS     BB   48  39.070  38.744  49.332
   49CYS     BB   49  38.753  38.607  49.178
   50LYS     BB   50  38.578  38.579  48.845
   51ILE     BB   51  38.214  38.548  48.744
   52GLU     BB   52  38.166  38.373  48.412
   53ILE     BB   53  37.829  38.454  48.260
   54HIS     BB   54  37.647  38.172  48.083
   55GLU     BB   55  37.342  38.154  47.859
   56GLN     BB   56  37.131  38.189  48.176
   57GLU     BB   57  37.372  38.146  48.468
   58ALA     BB   58  37.660  38.325  48.639
   59ILE     BB   59  37.955  38.109  48.743
   60LEU     BB   60  38.218  38.209  49.001
   61HIS     BB   61  38.584  38.134  48.936
   62ASN     BB   62  38.786  38.197  49.253
   63PHE     BB   63  39.164  38.204  49.215
   64SER     BB   64  39.263  38.313  49.567
   65SER     BB   65  39.374  38.034  49.800
   66THR     BB   66  39.473  38.203  50.127
   67ASN     BB   67  39.181  38.445  50.108
   68PRO     BB   68  38.909  38.267  49.904
   69THR     BB   69  38.594  38.441  49.790
   70GLN     BB   70  38.276  38.360  49.983
   71VAL     BB   71  37.915  38.284  49.890
   72ASN     BB   72  37.613  38.303  50.119
   73GLY     BB   73  37.869  38.296  50.400
   74SER     BB   74  38.026  37.977  50.263
   75VAL     BB   75  38.393  37.948  50.173
   76ILE     BB   76  38.470  37.872  49.811
   77ASP     BB   77  38.737  37.607  49.750
   78GLU     BB   78  38.695  37.605  49.372
   79PRO     BB   79  38.466  37.761  49.104
   80VAL     BB   80  38.098  37.713  49.188
   81ARG     BB   81  37.754  37.761  49.034
   82LEU     BB   82  37.547  38.062  49.140
   83LYS     BB   83  37.174  38.108  49.186
   84HIS     BB   84  36.977  38.428  49.135
   85GLY     BB   85  36.994  38.647  49.446
   86ASP     BB   86  37.317  38.483  49.563
   87VAL     BB   87  37.558  38.700  49.760
   88ILE     BB   88  37.934  38.697  49.700
   89THR     BB   89  38.173  38.818  49.967
   90ILE     BB   90  38.548  38.874  49.939
   91ILE     BB   91  38.785  38.979  50.220
   92ASP     BB   92  38.589  39.292  50.315
   93ARG     BB   93  38.343  39.358  50.031
   94SER     BB   94  38.021  39.199  49.909
   95PHE     BB   95  37.864  39.163  49.566
   96ARG     BB   96  37.515  39.060  49.463
   97TYR     BB   97  37.430  38.863  49.149
   98GLU     BB   98  37.080  38.939  49.023
   99ASN     BB   99  36.933  38.796  48.705
  100GLU     BB  100  36.607  38.971  48.616
  101SER     BB  101  36.364  38.808  48.365
  102LEU     BB  102  36.109  38.923  48.114
  103GLN     BB  103  35.928  38.591  48.074
  104ASN     BB  104  35.954  38.233  48.212
  105GLY     BB  105  36.197  37.971  48.065
  106ARG     BB  106  36.552  38.030  48.180
  107LYS     BB  107  36.782  37.759  48.312
  108SER     BB  108  37.079  37.982  48.378
  109THR     BB  109  37.161  38.336  48.476
  110GLU     BB  110  37.345  38.387  48.144
  111PHE     BB  111  37.176  38.512  47.825
  112PRO     BB  112  37.129  38.233  47.572
  113ARG     BB  113  37.107  38.491  47.287
  114LYS     BB  114  37.119  38.863  47.220
  115ILE     BB  115  37.098  39.088  46.923
  116ARG     BB  116  37.320  39.396  46.880
  117GLU     BB  117  37.393  39.602  46.566
  118GLN     BB  118  37.743  39.554  46.418
  119GLU     BB  119  37.903  39.677  46.097
  120PRO     BB  120  38.041  39.341  45.968
  121ALA     BB  121  38.217  39.333  45.632
  122ARG     BB  122  37.962  39.060  45.543
  123ARG     BB  123  37.676  39.301  45.625
  124VAL     BB  124  37.591  39.547  45.347
  125SER     BB  125  37.456  39.901  45.389
  126ARG     BB  126  37.087  39.973  45.344
  127SER     BB  127  36.874  40.284  45.383
  128SER     BB  128  36.654  40.328  45.689
  129PHE     BB  129  36.436  40.640  45.747
  130SER     BB  130  36.274  40.788  46.048
  131SER     BB  131  35.937  40.678  45.905
  132ASP     BB  132  35.845  40.368  45.699
  133PRO     BB  133  35.959  40.338  45.339
  134ASP     BB  134  35.697  40.439  45.082
  135GLU     BB  135  35.766  40.187  44.801
  136LYS     BB  136  35.606  39.888  44.971
  137ALA     BB  137  35.249  39.987  44.885
  138GLN     BB  138  35.179  39.629  44.798
  139ASP     BB  139  35.238  39.301  44.973
  140SER     BB  140  35.388  39.171  44.647
  141LYS     BB  141  35.335  39.411  44.360
  142ALA     BB  142  35.457  39.716  44.548
  143TYR     BB  143  35.508  40.017  44.320
  144SER     BB  144  35.860  40.120  44.242
  145LYS     BB  145  36.021  40.405  44.049
  146ILE     BB  146  36.149  40.357  43.695
  147THR     BB  147  36.516  40.354  43.628
  148GLU     BB  148  36.803  40.208  43.419
  149GLY     BB  149  37.173  40.145  43.490
  150LYS     BB  150  37.346  40.055  43.820
  151VAL     BB  151  37.062  40.220  44.019
  152SER     BB  152  36.703  40.097  44.025
  153GLY     BB  153  36.382  40.217  44.195
  154ASN     BB  154  36.335  39.866  44.326
  155PRO     BB  155  36.562  39.938  44.629
  156GLN     BB  156  36.414  40.083  44.945
  157VAL     BB  157  36.270  40.432  44.947
  158HIS     BB  158  36.493  40.727  45.028
  159ILE     BB  159  36.458  41.098  44.993
  160LYS     BB  160  36.522  41.194  44.634
  161ASN     BB  161  36.460  41.565  44.704
  162VAL     BB  162  36.777  41.761  44.758
  163LYS     BB  163  36.836  42.114  44.868
  164GLU     BB  164  37.124  42.296  44.706
  165ASP     BB  165  37.159  42.553  44.983
  166SER     BB  166  37.351  42.306  45.203
  167THR     BB  167  37.606  42.036  45.132
  168ALA     BB  168  37.617  42.081  44.761
  169ASP     BB  169  37.713  41.759  44.589
  170ASP     BB  170  37.841  41.971  44.295
  171SER     BB  171  38.197  42.079  44.373
  172LYS     BB  172  38.298  42.447  44.366
  173ASP     BB  173  38.618  42.452  44.155
  174SER     BB  174  38.734  42.224  43.874
  175VAL     BB  175  39.059  42.106  43.729
  176ALA     BB  176  39.138  42.134  43.356
  177GLN     BB  177  39.140  41.841  43.111
  178GLY     BB  178  39.479  41.770  42.972
  179THR     BB  179  39.589  42.098  43.137
  180THR     BB  180  39.917  41.933  43.230
  181ASN     BB  181  40.091  41.695  42.987
  182VAL     BB  182  40.425  41.673  43.154
  183HIS     BB  183  40.410  41.281  43.149
  184SER     BB  184  40.437  41.158  42.783
  185SER     BB  185  40.369  40.806  42.645
  186GLU     BB  186  40.658  40.559  42.697
  187HIS     BB  187  40.844  40.413  42.406
  188ALA     BB  188  40.715  40.074  42.293
  189GLY     BB  189  40.964  39.818  42.154
  190ARG     BB  190  40.745  39.595  41.941
  191ASN     BB  191  40.384  39.557  41.837
  192GLY     BB  192  40.303  39.188  41.817
  193ARG     BB  193  40.646  39.075  41.936
  194ASN     BB  194  40.537  38.770  42.137
  195ALA     BB  195  40.274  38.653  41.877
  196ALA     BB  196  40.221  38.488  41.543
  197ASP     BB  197  40.160  38.704  41.233
  198PRO     BB  198  39.802  38.821  41.227
  199ILE     BB  199  39.541  38.725  40.974
  200SER     BB  200  39.452  38.994  40.723
  201GLY     BB  201  39.117  38.820  40.654
  202ASP     BB  202  39.130  38.938  40.294
  203PHE     BB  203  38.960  38.611  40.179
  204LYS     BB  204  38.579  38.658  40.192
  205GLU     BB  205  38.535  38.322  40.363
  206ILE     BB  206  38.419  38.325  40.727
  207SER     BB  207  38.691  38.150  40.916
  208SER     BB  208  38.475  38.113  41.226
  209VAL     BB  209  38.101  38.122  41.279
  210LYS     BB  210  38.005  38.474  41.411
  211LEU     BB  211  37.629  38.491  41.413
  212VAL     BB  212  37.581  38.182  41.625
  213SER     BB  213  37.753  38.294  41.944
  214ARG     BB  214  37.543  38.437  42.230
  215TYR     BB  215  37.649  38.772  42.078
  216GLY     BB  216  37.738  38.856  41.719
  217GLU     BB  217  37.595  39.043  41.418
  218LEU     BB  218  37.237  39.163  41.496
  219LYS     BB  219  36.932  39.035  41.306
  220SER     BB  220  36.716  39.295  41.475
  221VAL     BB  221  36.532  39.512  41.218
  222PRO     BB  222  36.427  39.769  41.479
  223THR     BB  223  36.529  40.105  41.355
  224THR     BB  224  36.505  40.264  41.698
  225GLN     BB  225  36.849  40.168  41.827
  226CYS     BB  226  36.978  40.508  41.730
  227LEU     BB  227  36.720  40.774  41.797
  228ASP     BB  228  36.855  41.126  41.812
  229ASN     BB  229  36.788  41.280  42.148
  230SER     BB  230  37.065  41.393  42.382
  231LYS     BB  231  36.971  41.580  42.692
  232LYS     BB  232  37.116  41.679  43.033
  233ASN     BB  233  37.013  41.666  43.403
  234GLU     BB  234  37.172  41.943  43.615
  235SER     BB  235  36.871  42.063  43.799
  236PRO     BB  236  36.585  41.845  43.932
  237PHE     BB  237  36.269  42.004  44.077
  238TRP     BB  238  36.246  42.092  44.447
  239LYS     BB  239  35.966  42.153  44.696
  240LEU     BB  240  35.929  42.502  44.834
  241TYR     BB  241  36.064  42.809  44.645
  242GLU     BB  242  36.250  42.936  44.958
  243SER     BB  243  36.225  43.288  44.818
  244VAL     BB  244  35.989  43.571  44.708
  245LYS     BB  245  35.950  43.644  44.331
  246LYS     BB  246  35.626  43.481  44.227
  247GLU     BB  247  35.330  43.279  44.349
  248LEU     BB  248  35.445  42.970  44.158
  249ASP     BB  249  35.296  43.079  43.827
  250VAL     BB  250  35.482  42.796  43.655
  251LYS     BB  251  35.232  42.514  43.594
  252SER     BB  252  35.133  42.273  43.317
  253GLN     BB  253  34.818  42.479  43.266
  254LYS     BB  254  35.028  42.799  43.270
  255GLU     BB  255  35.034  43.006  42.946
  256ASN     BB  256  35.171  43.342  42.826
  257VAL     BB  257  35.025  43.669  42.943
  258LEU     BB  258  34.672  43.754  42.840
  259GLN     BB  259  34.791  44.096  42.950
  260TYR     BB  260  34.923  44.367  42.717
  261CYS     BB  261  35.204  44.607  42.794
  262ARG     BB  262  35.133  44.978  42.792
  263LYS     BB  263  35.418  45.019  42.548
  264SER     BB  264  35.237  44.840  42.261
  265GLY     BB  265  35.000  45.056  42.055
  266LEU     BB  266  35.193  45.379  42.089
  267GLN     BB  267  35.433  45.335  41.796
  268THR     BB  268  35.161  45.175  41.576
  269ASP     BB  269  35.080  45.523  41.430
  270TYR     BB  270  35.328  45.601  41.148
  271ALA     BB  271  35.155  45.935  41.137
  272THR     BB  272  35.339  46.255  41.181
  273GLU     BB  273  35.249  46.548  41.402
  274LYS     BB  274  35.415  46.854  41.550
  275GLU     BB  275  35.520  46.784  41.915
  276SER     BB  276  35.668  46.926  42.236
  277ALA     BB  277  35.946  46.780  42.448
  278ASP     BB  278  36.261  46.985  42.420
  279GLY     BB  279  36.037  47.279  42.515
  280LEU     BB  280  35.959  47.609  42.334
  281GLN     BB  281  36.230  47.806  42.162
  282GLY     BB  282  36.182  48.119  42.370
  283GLU     BB  283  35.891  48.317  42.518
  284THR     BB  284  35.866  48.677  42.646
  285GLN     BB  285  36.168  48.897  42.730
  286LEU     BB  286  36.448  48.853  42.997
  287LEU     BB  287  36.437  49.081  43.298
  288VAL     BB  288  36.710  49.126  43.562
  289SER     BB  289  36.607  49.153  43.925
  290ARG     BB  290  36.895  49.381  44.022
  291LYS     BB  291  37.028  49.511  43.687
  292SER     BB  292  37.291  49.242  43.697
  293ARG     BB  293  37.357  48.867  43.719
  294PRO     BB  294  37.129  48.784  43.425
  295LYS     BB  295  37.083  48.430  43.322
  296SER     BB  296  37.086  48.553  42.961
  297GLY     BB  297  37.363  48.801  42.867
  298GLY     BB  298  37.518  49.054  43.119
  299SER     BB  299  37.879  48.926  43.121
  300GLY     BB  300  38.178  48.878  42.896
  301HIS     BB  301  38.268  49.248  42.842
  302ALA     BB  302  38.536  49.476  43.006
  303VAL     BB  303  38.271  49.610  43.243
  304ALA     BB  304  38.131  49.411  43.533
  305GLU     BB  305  37.770  49.508  43.598
  306PRO     BB  306  37.833  49.454  43.978
  307ALA     BB  307  37.914  49.749  44.207
  308PSE     BB  308  37.726  49.728  44.539
  309PRO     BB  309  37.696  49.440  44.792
  310GLU     BB  310  37.477  49.141  44.716
  311GLN     BB  311  37.361  49.085  45.076
  312GLU     BB  312  37.194  49.428  45.097
  313LEU     BB  313  36.871  49.463  44.905
  314ASP     BB  314  36.788  49.807  44.776
  315GLN     BB  315  36.602  49.979  44.493
  316ASN     BB  316  36.912  49.972  44.274
  317LYS     BB  317  37.151  49.676  44.313
  318GLY     BB  318  37.514  49.671  44.191
  319LYS     BB  319  37.500  50.053  44.209
  320GLY     BB  320  37.738  50.279  44.395
  321ARG     BB  321  37.663  50.645  44.466
  322ASP     BB  322  37.711  50.911  44.198
  323VAL     BB  323  37.979  51.182  44.150
  324GLU     BB  324  37.720  51.456  44.192
  325PSE     BB  325  37.576  51.491  44.543
  326VAL     BB  326  37.231  51.575  44.682
  327GLN     BB  327  37.119  51.765  44.989
  328PTH     BB  328  36.934  51.579  45.270
  329PRO     BB  329  36.747  51.631  45.596
  330SER     BB  330  37.032  51.540  45.826
  331LYS     BB  331  37.420  51.546  45.820
  332ALA     BB  332  37.456  51.184  45.922
  333VAL     BB  333  37.423  51.049  45.570
  334GLY     BB  334  37.498  50.679  45.532
  335ALA     BB  335  37.508  50.606  45.904
  336SER     BB  336  37.885  50.653  45.888
  337PHE     BB  337  37.877  50.703  46.260
  338PRO     BB  338  37.620  50.698  46.541
  339LEU     BB  339  37.397  51.013  46.571
  340TYR     BB  340  37.301  51.148  46.913
  341GLU     BB  341  37.188  51.485  47.046
  342PRO     BB  342  37.067  51.631  47.384
  343ALA     BB  343  36.769  51.856  47.385
  344LYS     BB  344  36.530  52.036  47.621
  345MET     BB  345  36.218  51.898  47.461
  346LYS     BB  346  36.206  51.584  47.676
  347PTH     BB  347  36.184  51.537  48.049
  348PRO     BB  348  36.087  51.234  48.260
  349VAL     BB  349  35.769  51.381  48.405
  350GLN     BB  350  35.421  51.233  48.401
  351TYR     BB  351  35.192  51.528  48.455
  352SER     BB  352  34.958  51.484  48.748
  353GLN     BB  353  34.690  51.676  48.551
  354GLN     BB  354  34.609  51.369  48.331
  355GLN     BB  355  34.448  51.054  48.475
  356ASN     BB  356  34.266  50.750  48.337
  357PSE     BB  357  33.901  50.718  48.258
  358PRO     BB  358  33.632  50.570  48.470
  359GLN     BB  359  33.614  50.191  48.499
  360LYS     BB  360  33.277  50.023  48.468
  361HIS     BB  361  33.418  49.709  48.307
  362LYS     BB  362  33.797  49.764  48.296
  363ASN     BB  363  34.097  49.580  48.450
  364LYS     BB  364  34.168  49.892  48.665
  365ASP     BB  365  33.934  49.758  48.934
  366LEU     BB  366  34.106  49.529  49.181
  367TYR     BB  367  33.799  49.475  49.399
  368THR     BB  368  33.718  49.105  49.373
  369THR     BB  369  33.415  48.902  49.478
  370GLY     BB  370  33.187  49.204  49.476
  371ARG     BB  371  33.193  49.585  49.414
  372ARG     BB  372  33.242  49.883  49.645
  373GLU     BB  373  32.969  50.097  49.478
  374SER     BB  374  32.620  50.024  49.362
  375VAL     BB  375  32.355  50.119  49.109
  376ASN     BB  376  32.011  50.193  49.229
  377LEU     BB  377  31.794  49.883  49.297
  378GLY     BB  378  31.421  49.793  49.323
  379LYS     BB  379  31.483  49.687  49.687
  380SER     BB  380  31.408  49.964  49.941
  381GLU     BB  381  31.755  49.909  50.084
  382GLY     BB  382  31.928  50.043  49.777
  383PHE     BB  383  31.818  50.396  49.862
  384LYS     BB  384  32.098  50.428  50.114
  385ALA     BB  385  32.329  50.238  49.876
  386GLY     BB  386  32.360  50.516  49.621
  387ASP     BB  387  32.171  50.768  49.400
  388LYS     BB  388  31.809  50.791  49.510
  389THR     BB  389  31.696  50.756  49.144
  390LEU     BB  390  31.868  50.614  48.834
  391THR     BB  391  31.951  50.862  48.549
  392PRO     BB  392  31.729  50.850  48.240
  393ARG     BB  393  31.943  50.745  47.946
  394LYS     BB  394  31.977  50.453  47.695
  395LEU     BB  395  32.346  50.454  47.583
  396SER     BB  396  32.528  50.132  47.683
  397THR     BB  397  32.851  50.167  47.875
  398ARG     BB  398  32.976  49.895  47.653
  399ASN     BB  399  33.144  50.135  47.406
  400ARG     BB  400  33.139  49.877  47.126
  401PTH     BB  401  32.933  50.117  46.906
  402PRO     BB  402  33.055  50.210  46.556
  403ALA     BB  403  33.347  50.447  46.548
  404LYS     BB  404  33.141  50.693  46.338
  405VAL     BB  405  32.780  50.755  46.232
  406GLU     BB  406  32.575  50.928  45.959
  407ASP     BB  407  32.319  51.178  46.078
  408ALA     BB  408  32.260  51.299  45.723
  409ALA     BB  409  31.970  51.167  45.511
  410ASP     BB  410  31.866  51.466  45.298
  411PSE     BB  411  31.973  51.509  44.935
  412ALA     BB  412  32.218  51.756  44.779
  413THR     BB  413  32.098  52.111  44.815
  414LYS     BB  414  32.252  52.196  44.477
  415PRO     BB  415  32.024  52.212  44.170
  416GLU     BB  416  32.301  52.000  44.018
  417ASN     BB  417  32.634  51.836  44.091
  418LEU     BB  418  32.948  51.873  43.870
  419SER     BB  419  33.163  51.599  43.734
  420SER     BB  420  33.500  51.660  43.892
  421LYS     BB  421  33.663  51.319  43.965
  422THR     BB  422  34.037  51.344  43.884
  423ARG     BB  423  34.122  51.088  43.619
  424GLY     BB  424  34.496  51.138  43.626
  425SER     BB  425  34.514  51.194  43.246
  426ILE     BB  426  34.853  51.235  43.087
  427PRO     BB  427  35.012  51.583  43.131
  428THR     BB  428  35.067  51.818  42.835
  429ASP     BB  429  35.299  52.092  42.957
  430VAL     BB  430  35.668  52.005  42.940
  431GLU     BB  431  35.920  52.104  43.211
  432VAL     BB  432  36.203  52.068  42.958
  433LEU     BB  433  36.191  52.312  42.669
  434PRO     BB  434  36.523  52.458  42.539
  435THR     BB  435  36.506  52.738  42.282
  436GLU     BB  436  36.674  52.703  41.947
  437THR     BB  437  36.635  53.067  41.844
  438GLU     BB  438  36.533  53.402  41.981
  439ILE     BB  439  36.461  53.751  41.863
  440HIS     BB  440  36.679  54.059  41.855
  441ASN     BB  441  36.607  54.426  41.862
  442GLU     BB  442  36.757  54.767  41.794
  443PRO     BB  443  36.942  54.965  42.053
  444PHE     BB  444  36.796  55.271  42.228
  445LEU     BB  445  37.095  55.485  42.110
  446THR     BB  446  37.177  55.530  41.743
  447LEU     BB  447  37.468  55.769  41.768
  448TRP     BB  448  37.692  55.473  41.828
  449LEU     BB  449  37.875  55.331  41.522
  450THR     BB  450  37.993  54.989  41.409
  451GLN     BB  451  38.144  54.830  41.092
  452VAL     BB  452  37.862  54.573  41.076
  453GLU     BB  453  37.517  54.722  40.989
  454ARG     BB  454  37.359  54.386  40.911
  455LYS     BB  455  37.308  54.345  41.289
  456ILE     BB  456  37.128  54.587  41.524
  457GLN     BB  457  37.325  54.659  41.845
  458LYS     BB  458  37.487  55.007  41.835
  459ASP     BB  459  37.279  55.184  41.569
  460SER     BB  460  36.921  55.233  41.463
  461LEU     BB  461  36.698  55.261  41.158
  462SER     BB  462  36.489  55.550  41.280
  463LYS     BB  463  36.593  55.914  41.266
  464PRO     BB  464  36.854  56.000  41.535
  465GLU     BB  465  36.717  56.232  41.805
  466LYS     BB  466  37.017  56.439  41.923
  467LEU     BB  467  36.792  56.618  42.170
  468GLY     BB  468  36.722  56.411  42.485
  469THR     BB  469  36.943  56.117  42.384
  470THR     BB  470  37.173  56.184  42.682
  471ALA     BB  471  37.200  55.881  42.899
  472GLY     BB  472  37.092  56.101  43.182
  473GLN     BB  473  37.219  55.813  43.411
  474MET     BB  474  37.473  55.520  43.432
  475CYS     BB  475  37.334  55.185  43.544
  476SER     BB  476  37.377  54.807  43.497
  477GLY     BB  477  37.187  54.493  43.602
  478LEU     BB  478  36.878  54.608  43.415
  479PRO     BB  479  36.768  54.355  43.153
  480GLY     BB  480  36.813  54.448  42.783
  481LEU     BB  481  36.540  54.497  42.525
  482SER     BB  482  36.393  54.199  42.332
  483SER     BB  483  36.071  54.115  42.135
  484VAL     BB  484  35.772  53.988  42.337
  485ASP     BB  485  35.712  53.618  42.344
  486ILE     BB  486  35.376  53.657  42.510
  487ASN     BB  487  35.192  53.525  42.201
  488ASN     BB  488  34.943  53.796  42.293
  489PHE     BB  489  34.831  53.864  41.938
  490GLY     BB  490  34.627  53.592  41.772
  491ASP     BB  491  34.337  53.483  41.558
  492SER     BB  492  34.028  53.504  41.791
  493ILE     BB  493  33.773  53.381  41.531
  494ASN     BB  494  33.793  53.024  41.385
  495GLU     BB  495  33.589  53.144  41.092
  496SER     BB  496  33.911  53.252  40.924
  497GLU     BB  497  34.170  52.966  40.874
  498GLY     BB  498  34.465  53.210  40.810
  499ILE     BB  499  34.785  53.011  40.852
  500PRO     BB  500  34.761  52.678  41.024
  501LEU     BB  501  35.012  52.653  41.311
  502LYS     BB  502  35.282  52.375  41.334
  503ARG     BB  503  35.291  52.341  41.716
  504ARG     BB  504  35.145  52.482  42.037
  505ARG     BB  505  35.373  52.631  42.301
  506VAL     BB  506  35.315  52.518  42.663
  507SER     BB  507  35.238  52.767  42.945
  508PHE     BB  508  35.371  52.723  43.299
  509GLY     BB  509  35.156  52.536  43.551
  510GLY     BB  510  34.778  52.566  43.531
  511HIS     BB  511  34.535  52.839  43.413
  512LEU     BB  512  34.184  52.683  43.429
  513ARG     BB  513  34.021  52.928  43.668
  514PRO     BB  514  33.639  52.889  43.694
  515GLU     BB  515  33.450  53.159  43.503
  516LEU     BB  516  33.206  53.099  43.212
  517PHE     BB  517  32.943  52.833  43.252
  518ASP     BB  518  33.083  52.481  43.212
  519GLU     BB  519  32.756  52.369  43.058
  520ASN     BB  520  32.689  52.252  42.702
  521LEU     BB  521  32.451  52.540  42.609
  522PRO     BB  522  32.596  52.830  42.402
  523PRO     BB  523  32.459  53.071  42.669
  524ASN     BB  524  32.763  53.193  42.857
  525PTH     BB  525  32.901  53.468  43.074
  526PRO     BB  526  32.940  53.794  42.885
  527LEU     BB  527  33.300  53.847  42.779
  528LYS     BB  528  33.443  54.192  42.849
  529ARG     BB  529  33.693  54.145  42.569
  530GLY     BB  530  33.493  54.376  42.337
  531GLU     BB  531  33.276  54.690  42.376
  532ALA     BB  532  32.912  54.802  42.371
  533PRO     BB  533  32.809  54.870  42.007
  534THR     BB  534  32.693  55.210  41.886
  535LYS     BB  535  32.328  55.285  41.797
  536ARG     BB  536  32.192  55.508  41.517
  537LYS     BB  537  32.268  55.882  41.527
  538SER     BB  538  31.993  56.038  41.326
  539LEU     BB  539  31.671  55.997  41.511
  540VAL     BB  540  31.843  56.042  41.846
  541MET     BB  541  31.617  56.095  42.149
  542HIS     BB  542  31.906  56.157  42.398
  543PTH     BB  543  32.238  56.338  42.372
  544PRO     BB  544  32.392  56.328  42.718
  545PRO     BB  545  32.519  55.986  42.823
  546VAL     BB  546  32.354  55.808  43.113
  547LEU     BB  547  32.545  55.873  43.434
  548LYS     BB  548  32.519  55.515  43.552
  549LYS     BB  549  32.709  55.223  43.402
  550ILE     BB  550  32.659  54.856  43.324
  551ILE     BB  551  32.997  54.769  43.485
  552LYS     BB  552  33.134  54.789  43.843
  553GLU     BB  553  33.488  54.845  43.726
  554GLN     BB  554  33.637  55.176  43.590
  555PRO     BB  555  33.559  55.259  43.227
  556GLN     BB  556  33.834  55.252  42.971
  557PRO     BB  557  33.695  55.537  42.765
  558SER     BB  558  33.931  55.828  42.737
  559GLY     BB  559  34.087  56.052  42.469
  560LYS     BB  560  34.267  56.322  42.669
  561GLN     BB  561  34.600  56.212  42.534
  562GLU     BB  562  34.683  56.071  42.196
  563SER     BB  563  35.021  56.053  42.017
  564GLY     BB  564  34.998  56.179  41.659
  565SER     BB  565  35.189  56.092  41.344
  566GLU     BB  566  35.559  56.177  41.340
  567ILE     BB  567  35.722  56.357  41.056
  568HIS     BB  568  35.946  56.174  40.809
  569VAL     BB  569  36.077  56.322  40.484
  570GLU     BB  570  36.176  55.978  40.341
  571VAL     BB  571  35.910  55.782  40.155
  572LYS     BB  572  36.062  55.442  40.229
  573ALA     BB  573  36.051  55.289  40.567
  574GLN     BB  574  36.323  55.032  40.511
  575SER     BB  575  36.589  55.299  40.503
  576LEU     BB  576  36.688  55.650  40.421
  577VAL     BB  577  36.900  55.514  40.135
  578ILE     BB  578  36.802  55.205  39.933
  579PSE     BB  579  37.112  54.998  39.871
  580PRO     BB  580  37.156  54.797  39.553
  581PRO     BB  581  37.188  54.502  39.805
  582ALA     BB  582  36.914  54.239  39.792
  583PRO     BB  583  36.919  54.006  40.101
  584PSE     BB  584  36.582  53.862  39.988
  585PRO     BB  585  36.503  53.917  39.617
  586ARG     BB  586  36.251  53.637  39.646
  587LYS     BB  587  36.000  53.881  39.795
  588THR     BB  588  36.084  54.191  39.585
  589PRO     BB  589  35.936  54.177  39.233
  590VAL     BB  590  36.162  54.332  38.973
  591ALA     BB  591  36.078  54.584  38.691
  592SER     BB  592  36.222  54.894  38.518
  593ASP     BB  593  36.001  55.137  38.716
  594GLN     BB  594  36.098  55.280  39.053
  595ARG     BB  595  36.453  55.163  39.044
  596ARG     BB  596  36.792  55.283  39.157
  597ARG     BB  597  37.137  55.274  38.990
  598SER     BB  598  37.456  55.172  39.170
  599CYS     BB  599  37.688  55.424  39.321
  600LYS     BB  600  37.948  55.143  39.326
  601THR     BB  601  38.169  55.052  39.022
  602ALA     BB  602  38.142  54.766  38.773
  603PRO     BB  603  38.345  54.445  38.850
  604ALA     BB  604  38.698  54.456  38.714
  605SER     BB  605  38.801  54.217  38.440
  606SER     BB  606  39.121  54.011  38.401
  607SER     BB  607  39.206  54.238  38.100
  608LYS     BB  608  39.051  54.567  38.213
  609SER     BB  609  39.193  54.808  38.480
  610GLN     BB  610  38.855  54.920  38.612
  611THR     BB  611  38.913  55.297  38.566
  612GLU     BB  612  38.838  55.586  38.332
  613VAL     BB  613  39.181  55.552  38.186
  614PRO     BB  614  39.435  55.261  38.188
  615LYS     BB  615  39.691  55.251  38.468
  616ARG     BB  616  40.064  55.224  38.385
  617GLY     BB  617  40.301  54.986  38.574
  618GLY     BB  618  40.231  54.633  38.465
  619ARG     BB  619  40.168  54.713  38.097
  620LYS     BB  620  40.348  55.043  38.102
  621PSE     BB  621  40.599  55.056  37.812
  622GLY     BB  622  40.972  55.115  37.892
  623ASN     BB  623  40.927  54.804  38.097
  624LEU     BB  624  41.010  54.446  38.007
  625PRO     BB  625  40.797  54.131  37.975
  626SER     BB  626  41.024  53.967  38.239
  627LYS     BB  627  40.895  54.004  38.588
  628ARG     BB  628  41.035  53.683  38.744
  629VAL     BB  629  41.292  53.884  38.943
  630SER     BB  630  41.158  54.194  39.117
  631ILE     BB  631  41.236  54.397  39.431
  632SER     BB  632  41.084  54.377  39.779
  633ARG     BB  633  41.222  54.562  40.077
  634SER     BB  634  41.036  54.340  40.321
  635GLN     BB  635  41.089  54.019  40.122
  636HIS     BB  636  41.433  53.874  40.077
  637ASP     BB  637  41.515  53.693  39.758
  638ILE     BB  638  41.811  53.579  39.545
  639LEU     BB  639  41.750  53.664  39.182
  640GLN     BB  640  41.546  53.957  39.316
  641MET     BB  641  41.710  54.280  39.421
  642ILE     BB  642  41.920  54.188  39.730
  643CYS     BB  643  41.833  54.402  40.035
  644SER     BB  644  42.102  54.545  40.266
  645LYS     BB  645  42.235  54.258  40.462
  646ARG     BB  646  42.371  54.461  40.751
  647ARG     BB  647  42.236  54.792  40.886
  648PSE     BB  648  41.904  54.714  40.717
  649GLY     BB  649  41.652  54.983  40.610
  650ALA     BB  650  41.322  54.963  40.802
  651PSE     BB  651  41.364  54.601  40.916
  652GLU     BB  652  41.684  54.686  41.111
  653ALA     BB  653  41.457  54.802  41.394
  654ASN     BB  654  41.343  54.584  41.677
  655LEU     BB  655  40.977  54.547  41.771
  656ILE     BB  656  41.032  54.558  42.150
  657VAL     BB  657  41.176  54.857  42.323
  658ALA     BB  658  41.272  54.634  42.608
  659LYS     BB  659  41.570  54.489  42.422
  660SER     BB  660  41.867  54.671  42.261
  661TRP     BB  661  42.171  54.582  42.039
  662ALA     BB  662  42.411  54.741  42.291
  663ASP     BB  663  42.569  54.592  42.597
  664VAL     BB  664  42.415  54.686  42.935
  665VAL     BB  665  42.547  54.450  43.209
  666LYS     BB  666  42.367  54.647  43.479
  667LEU     BB  667  42.023  54.598  43.344
  668GLY     BB  668  41.826  54.324  43.167
  669ALA     BB  669  41.570  54.297  42.888
  670LYS     BB  670  41.247  54.216  43.060
  671GLN     BB  671  40.915  54.359  42.930
  672THR     BB  672  40.778  54.677  43.079
  673GLN     BB  673  40.448  54.498  43.107
  674THR     BB  674  40.574  54.142  43.173
  675LYS     BB  675  40.790  54.221  43.491
  676VAL     BB  676  40.515  54.369  43.710
  677ILE     BB  677  40.419  54.207  44.036
  678LYS     BB  678  40.101  54.294  44.238
  679HIS     BB  679  40.310  54.254  44.549
  680GLY     BB  680  40.543  54.546  44.603
  681PRO     BB  681  40.522  54.903  44.458
  682GLN     BB  682  40.601  54.943  44.086
  683ARG     BB  683  40.894  55.165  44.179
  684SER     BB  684  41.209  54.964  44.256
  685MET     BB  685  41.494  55.059  44.481
  686ASN     BB  686  41.832  55.179  44.352
  687LYS     BB  687  42.183  55.033  44.381
  688ARG     BB  688  42.482  55.138  44.580
  689GLN     BB  689  42.855  55.051  44.596
  690ARG     BB  690  42.970  54.804  44.856
  691ARG     BB  691  43.196  54.945  45.122
  692PRO     BB  692  43.518  54.777  45.215
  693ALA     BB  693  43.618  54.625  45.554
  694THR     BB  694  43.693  54.904  45.792
  695PRO     BB  695  43.946  54.854  46.066
  696LYS     BB  696  43.879  54.826  46.434
  697LYS     BB  697  43.768  55.144  46.605
  698PRO     BB  698  43.841  55.277  46.953
  699VAL     BB  699  43.709  55.086  47.250
  700GLY     BB  700  43.695  55.204  47.610
  701GLU     BB  701  43.705  55.568  47.508
  702VAL     BB  702  43.463  55.846  47.421
  703HIS     BB  703  43.583  56.154  47.242
  704SER     BB  704  43.432  56.472  47.097
  705GLN     BB  705  43.522  56.645  46.775
  706PHE     BB  706  43.769  56.923  46.854
  707SER     BB  707  43.751  57.256  46.682
  708THR     BB  708  44.114  57.297  46.754
  709GLY     BB  709  44.334  57.079  46.532
  710HIS     BB  710  44.023  56.958  46.353
  711ALA     BB  711  43.727  57.093  46.146
  712ASN     BB  712  43.410  57.114  46.361
  713SER     BB  713  43.189  57.309  46.109
  714PRO     BB  714  42.831  57.210  46.038
  715CYS     BB  715  42.806  56.923  45.791
  716THR     BB  716  42.517  57.071  45.589
  717ILE     BB  717  42.563  57.324  45.309
  718ILE     BB  718  42.403  57.586  45.531
  719ILE     BB  719  42.441  57.611  45.903
  720GLY     BB  720  42.090  57.644  46.054
  721LYS     BB  721  41.912  57.476  45.765
  722ALA     BB  722  41.989  57.122  45.876
  723HIS     BB  723  42.089  57.062  46.243
  724THR     BB  724  42.072  56.721  46.417
  725GLU     BB  725  42.038  56.903  46.750
  726LYS     BB  726  41.681  57.013  46.675
  727VAL     BB  727  41.688  57.346  46.854
  728HIS     BB  728  41.631  57.569  46.551
  729VAL     BB  729  41.397  57.466  46.267
  730PRO     BB  730  41.413  57.507  45.889
  731ALA     BB  731  41.284  57.823  45.722
  732ARG     BB  732  41.048  57.607  45.509
  733PRO     BB  733  40.686  57.652  45.633
  734TYR     BB  734  40.514  57.354  45.768
  735ARG     BB  735  40.154  57.237  45.796
  736VAL     BB  736  39.984  56.965  45.996
  737LEU     BB  737  39.627  56.981  45.887
  738ASN     BB  738  39.626  56.640  45.720
  739ASN     BB  739  39.358  56.391  45.831
  740PHE     BB  740  39.451  56.029  45.836
  741ILE     BB  741  39.186  55.768  45.758
  742SER     BB  742  39.253  55.389  45.734
  743ASN     BB  743  39.150  55.037  45.825
  744GLN     BB  744  39.319  54.701  45.874
  745LYS     BB  745  39.098  54.523  45.628
  746MET     BB  746  39.380  54.292  45.529
  747ASP     BB  747  39.504  54.204  45.874
  748PHE     BB  748  39.221  53.958  45.909
  749LYS     BB  749  39.145  53.654  45.695
  750GLU     BB  750  38.795  53.603  45.823
  751ASP     BB  751  38.648  53.837  45.564
  752LEU     BB  752  38.435  53.699  45.277
  753SER     BB  753  38.496  53.652  44.899
  754GLY     BB  754  38.481  53.953  44.669
  755ILE     BB  755  38.290  54.232  44.845
  756ALA     BB  756  38.312  54.215  45.222
  757GLU     BB  757  38.242  54.433  45.515
  758MET     BB  758  38.509  54.586  45.743
  759PHE     BB  759  38.474  54.745  46.087
  760LYS     BB  760  38.684  54.892  46.368
  761PTH     BB  761  38.659  54.924  46.743
  762PRO     BB  762  38.789  55.229  46.925
  763VAL     BB  763  39.056  55.102  47.156
  764LYS     BB  764  39.159  55.305  47.465
  765GLU     BB  765  39.509  55.153  47.467
  766GLN     BB  766  39.748  55.349  47.250
  767PRO     BB  767  40.122  55.366  47.177
  768GLN     BB  768  40.265  55.650  47.379
  769LEU     BB  769  40.572  55.632  47.148
  770THR     BB  770  40.374  55.752  46.847
  771SER     BB  771  40.093  55.982  46.982
  772THR     BB  772  40.031  56.338  46.882
  773CYS     BB  773  40.038  56.439  47.253
  774HIS     BB  774  40.324  56.667  47.367
  775ILE     BB  775  40.527  56.641  47.681
  776ALA     BB  776  40.605  56.974  47.847
  777ILE     BB  777  40.935  56.880  48.008
  778SER     BB  778  41.140  56.767  47.705
  779ASN     BB  779  41.141  56.883  47.340
  780SER     BB  780  40.906  56.705  47.112
  781GLU     BB  781  40.871  56.729  46.731
  782ASN     BB  782  40.548  56.856  46.571
  783LEU     BB  783  40.452  56.629  46.282
  784LEU     BB  784  40.111  56.531  46.153
  785GLY     BB  785  40.012  56.183  46.285
  786LYS     BB  786  40.327  56.011  46.404
  787GLN     BB  787  40.701  56.100  46.348
  788PHE     BB  788  40.760  55.797  46.113
  789GLN     BB  789  40.520  55.616  45.888
  790GLY     BB  790  40.666  55.261  45.863
  791THR     BB  791  40.371  55.024  45.793
  792ASP     BB  792  40.120  55.153  46.056
  793SER     BB  793  39.977  54.799  46.090
  794GLY     BB  794  39.908  54.545  46.357
  795GLU     BB  795  39.725  54.802  46.568
  796GLU     BB  796  39.406  54.599  46.585
  797PRO     BB  797  39.410  54.426  46.927
  798LEU     BB  798  39.344  54.056  46.930
  799LEU     BB  799  39.265  54.040  47.298
  800PRO     BB  800  38.909  54.056  47.436
  801THR     BB  801  39.007  54.295  47.727
  802SER     BB  802  39.181  54.609  47.591
  803GLU     BB  803  39.097  54.875  47.855
  804SER     BB  804  38.800  54.915  48.091
  805PHE     BB  805  38.662  55.261  48.162
  806GLY     BB  806  38.487  55.183  48.491
  807GLY     BB  807  38.214  55.451  48.512
  808ASN     BB  808  38.259  55.817  48.609
  809VAL     BB  809  38.587  55.977  48.489
  810PHE     BB  810  38.857  56.013  48.756
  811PHE     BB  811  39.172  56.219  48.752
  812SER     BB  812  39.383  55.970  48.938
  813ALA     BB  813  39.725  55.945  48.776
  814GLN     BB  814  39.910  55.613  48.713
  815ASN     BB  815  40.171  55.658  48.442
  816ALA     BB  816  40.243  56.013  48.543
  817ALA     BB  817  40.364  56.193  48.852
  818LYS     BB  818  40.113  56.196  49.137
  819GLN     BB  819  40.108  56.449  49.425
  820PRO     BB  820  39.890  56.627  49.675
  821SER     BB  821  39.621  56.871  49.554
  822ASP     BB  822  39.715  57.092  49.848
  823LYS     BB  823  40.038  57.300  49.819
  824CYS     BB  824  39.976  57.550  50.104
  825SER     BB  825  40.318  57.695  50.194
  826ALA     BB  826  40.410  57.977  50.424
  827SER     BB  827  40.581  58.166  50.137
  828PRO     BB  828  40.567  58.543  50.196
  829PRO     BB  829  40.360  58.774  49.969
  830LEU     BB  830  40.513  58.938  49.652
  831ARG     BB  831  40.363  59.224  49.465
  832ARG     BB  832  40.652  59.258  49.222
  833GLN     BB  833  40.469  59.103  48.922
  834CYS     BB  834  40.103  59.100  48.830
  835ILE     BB  835  39.897  58.792  48.906
  836ARG     BB  836  39.863  58.526  48.634
  837GLU     BB  837  39.543  58.319  48.656
  838ASN     BB  838  39.712  58.005  48.523
  839GLY     BB  839  40.034  57.878  48.365
  840ASN     BB  840  40.400  57.887  48.476
  841VAL     BB  841  40.499  58.182  48.258
  842ALA     BB  842  40.466  58.553  48.320
  843LYS     BB  843  40.420  58.781  48.018
  844THR     BB  844  40.307  59.138  47.980
  845PRO     BB  845  40.302  59.390  47.689
  846ARG     BB  846  40.568  59.661  47.674
  847ASN     BB  847  40.598  59.787  47.315
  848THR     BB  848  40.227  59.867  47.252
  849TYR     BB  849  40.128  60.224  47.164
  850LYS     BB  850  39.769  60.131  47.101
  851MET     BB  851  39.554  60.128  47.413
  852THR     BB  852  39.339  59.827  47.486
  853SER     BB  853  38.985  59.912  47.581
  854LEU     BB  854  38.832  59.688  47.846
  855GLU     BB  855  38.560  59.751  48.104
  856THR     BB  856  38.647  59.494  48.369
  857LYS     BB  857  38.985  59.527  48.542
  858THR     BB  858  38.944  59.206  48.739
  859SER     BB  859  38.712  58.904  48.695
  860ASP     BB  860  38.611  58.797  49.050
  861THR     BB  861  38.377  58.539  48.920
  862GLU     BB  862  38.366  58.276  48.648
  863THR     BB  863  38.081  58.461  48.475
  864GLU     BB  864  38.209  58.727  48.231
  865PRO     BB  865  38.077  59.077  48.324
  866SER     BB  866  37.893  59.288  48.073
  867LYS     BB  867  37.966  59.623  48.229
  868THR     BB  868  38.224  59.817  48.455
  869VAL     BB  869  38.243  59.637  48.781
  870SER     BB  870  38.175  59.853  49.095
  871THR     BB  871  38.254  59.576  49.343
  872ALA     BB  872  38.614  59.666  49.275
  873ASN     BB  873  38.595  60.002  49.089
  874ARG     BB  874  38.923  60.177  49.045
  875SER     BB  875  38.929  60.549  49.129
  876GLY     BB  876  39.176  60.818  49.016
  877ARG     BB  877  39.473  60.885  49.231
  878SER     BB  878  39.417  61.072  49.558
  879THR     BB  879  39.612  61.388  49.661
  880GLU     BB  880  39.453  61.574  49.945
  881PHE     BB  881  39.357  61.272  50.147
  882ARG     BB  882  39.666  61.060  50.069
  883ASN     BB  883  39.745  60.859  50.389
  884ILE     BB  884  40.095  60.719  50.411
  885GLN     BB  885  40.103  60.365  50.542
  886LYS     BB  886  40.334  60.215  50.809
  887LEU     BB  887  40.309  59.842  50.754
  888PRO     BB  888  40.464  59.930  50.414
  889VAL     BB  889  40.791  59.796  50.283
  890GLU     BB  890  41.124  59.882  50.461
  891SER     BB  891  41.344  60.132  50.281
  892LYS     BB  892  41.653  59.917  50.359
  893SER     BB  893  41.746  59.574  50.217
  894GLU     BB  894  41.674  59.404  50.535
  895GLU     BB  895  41.340  59.216  50.566
  896THR     BB  896  41.074  59.444  50.701
  897ASN     BB  897  40.927  59.137  50.852
  898THR     BB  898  40.562  59.249  50.853
  899GLU     BB  899  40.258  59.126  50.674
  900ILE     BB  900  40.195  59.307  50.346
  901VAL     BB  901  39.837  59.388  50.237
  902GLU     BB  902  39.633  59.165  50.012
  903CYS     BB  903  39.532  59.255  49.654
  904ILE     BB  904  39.323  59.123  49.363
  905LEU     BB  905  39.519  59.253  49.056
  906LYS     BB  906  39.885  59.313  49.143
  907ARG     BB  907  40.075  59.617  49.039
  908GLY     BB  908  40.164  59.612  48.674
  909GLN     BB  909  40.114  59.855  48.389
  910LYS     BB  910  40.480  59.932  48.306
  911ALA     BB  911  40.640  59.590  48.325
  912THR     BB  912  40.977  59.528  48.166
  913LEU     BB  913  41.291  59.322  48.226
  914LEU     BB  914  41.370  59.462  48.567
  915GLN     BB  915  41.021  59.401  48.676
  916GLN     BB  916  40.940  59.045  48.778
  917ARG     BB  917  41.298  58.924  48.797
  918ARG     BB  918  41.381  58.594  48.951
  919GLU     BB  919  41.758  58.543  48.995
  920GLY     BB  920  41.987  58.786  49.176
  921GLU     BB  921  41.716  58.994  49.338
  922MET     BB  922  41.992  59.190  49.515
  923LYS     BB  923  42.301  59.371  49.397
  924GLU     BB  924  42.658  59.346  49.527
  925ILE     BB  925  42.794  59.653  49.701
  926GLU     BB  926  43.148  59.762  49.603
  927ARG     BB  927  43.430  59.744  49.857
  928PRO     BB  928  43.691  60.016  49.858
  929PHE     BB  929  43.942  59.773  49.990
  930GLU     BB  930  43.949  59.603  49.657
  931THR     BB  931  44.260  59.398  49.600
  932TYR     BB  932  44.639  59.411  49.624
  933LYS     BB  933  44.854  59.568  49.357
  934GLU     BB  934  45.207  59.691  49.341
  935ASN     BB  935  45.344  59.978  49.131
  936ILE     BB  936  45.339  59.792  48.796
  937GLU     BB  937  45.001  59.631  48.766
  938LEU     BB  938  45.035  59.621  48.387
  939LYS     BB  939  45.243  59.539  48.083
  940GLU     BB  940  45.230  59.910  47.996
  941ASN     BB  941  45.414  60.201  48.166
  942ASP     BB  942  45.211  60.384  48.431
  943GLU     BB  943  45.405  60.708  48.372
  944LYS     BB  944  45.208  60.771  48.053
  945MET     BB  945  44.854  60.644  48.140
  946LYS     BB  946  44.626  60.867  47.938
  947ALA     BB  947  44.290  60.698  48.024
  948MET     BB  948  44.073  60.601  48.320
  949LYS     BB  949  44.177  60.289  48.513
  950ARG     BB  950  43.929  60.002  48.551
  951SER     BB  951  43.938  59.694  48.775
  952ARG     BB  952  43.738  59.488  48.524
  953THR     BB  953  43.642  59.498  48.155
  954TRP     BB  954  43.285  59.364  48.130
  955GLY     BB  955  43.100  59.589  48.373
  956GLN     BB  956  43.072  59.952  48.482
  957LYS     BB  957  43.169  59.828  48.826
  958CYS     BB  958  43.448  59.616  48.981
  959ALA     BB  959  43.397  59.289  49.173
  960PRO     BB  960  43.589  58.984  49.307
  961MET     BB  961  43.639  58.668  49.100
  962SER     BB  962  43.393  58.380  49.160
  963ASP     BB  963  43.664  58.127  49.235
  964LEU     BB  964  43.724  58.048  49.601
  965THR     BB  965  44.075  57.907  49.532
  966ASP     BB  966  44.361  58.148  49.635
  967LEU     BB  967  44.719  58.054  49.721
  968LYS     BB  968  44.858  58.369  49.557
  969SER     BB  969  44.929  58.737  49.674
  970LEU     BB  970  44.625  58.956  49.685
  971PRO     BB  971  44.531  58.942  50.057
  972ASP     BB  972  44.533  59.283  50.233
  973THR     BB  973  44.644  59.108  50.544
  974GLU     BB  974  44.817  58.801  50.676
  975LEU     BB  975  44.490  58.594  50.669
  976MET     BB  976  44.171  58.648  50.480
  977LYS     BB  977  43.814  58.615  50.623
  978ASP     BB  978  43.723  58.246  50.656
  979THR     BB  979  43.451  58.028  50.809
  980ALA     BB  980  43.617  57.922  51.133
  981ARG     BB  981  43.389  57.755  51.384
  982GLY     BB  982  43.660  57.744  51.655
  983GLN     BB  983  43.789  58.023  51.876
  984ASN     BB  984  43.984  58.152  51.573
  985LEU     BB  985  44.295  58.174  51.785
  986LEU     BB  986  44.576  57.943  51.896
  987GLN     BB  987  44.573  57.687  52.185
  988THR     BB  988  44.608  57.828  52.538
  989GLN     BB  989  44.747  57.485  52.625
  990ASP     BB  990  44.995  57.288  52.433
  991HIS     BB  991  44.921  56.969  52.616
  992ALA     BB  992  44.573  56.891  52.480
  993LYS     BB  993  44.668  56.537  52.377
  994ALA     BB  994  44.674  56.276  52.644
  995PRO     BB  995  44.893  55.955  52.675
  996LYS     BB  996  44.768  55.672  52.448
  997SER     BB  997  44.690  55.338  52.620
  998GLU     BB  998  44.917  55.034  52.659
  999LYS     BB  999  44.617  54.794  52.624
 1000GLY     BB 1000  44.400  54.711  52.320
 1001LYS     BB 1001  44.392  54.875  51.978
 1002ILE     BB 1002  44.240  55.201  51.858
 1003THR     BB 1003  44.131  55.046  51.531
 1004LYS     BB 1004  44.055  54.681  51.440
 1005MET     BB 1005  44.145  54.669  51.064
 1006PRO     BB 1006  44.480  54.785  50.932
 1007CYS     BB 1007  44.500  55.102  50.745
 1008GLN     BB 1008  44.698  54.888  50.492
 1009SER     BB 1009  44.387  54.688  50.397
 1010LEU     BB 1010  44.147  54.893  50.177
 1011GLN     BB 1011  43.768  54.863  50.198
 1012PRO     BB 1012  43.636  54.824  49.837
 1013GLU     BB 1013  43.273  54.824  49.945
 1014PRO     BB 1014  43.147  55.148  50.104
 1015ILE     BB 1015  42.929  54.955  50.338
 1016ASN     BB 1016  43.242  54.793  50.492
 1017PTH     BB 1017  43.273  55.128  50.671
 1018PRO     BB 1018  43.241  55.171  51.055
 1019THR     BB 1019  42.895  55.232  51.205
 1020HIS     BB 1020  42.864  55.545  51.424
 1021THR     BB 1021  42.565  55.586  51.654
 1022LYS     BB 1022  42.310  55.862  51.598
 1023GLN     BB 1023  42.438  56.036  51.905
 1024GLN     BB 1024  42.814  55.980  51.912
 1025LEU     BB 1025  43.039  55.901  51.615
 1026LYS     BB 1026  43.207  55.645  51.843
 1027ALA     BB 1027  43.068  55.370  52.067
 1028SER     BB 1028  43.366  55.317  52.283
 1029LEU     BB 1029  43.340  55.287  52.664
 1030GLY     BB 1030  43.649  55.504  52.719
 1031LYS     BB 1031  43.981  55.366  52.840
 1032VAL     BB 1032  43.815  55.096  53.050
 1033GLY     BB 1033  43.613  54.782  52.977
 1034VAL     BB 1034  43.524  54.747  52.609
 1035LYS     BB 1035  43.701  54.944  52.339
 1036GLU     BB 1036  43.745  54.946  51.957
 1037GLU     BB 1037  43.468  54.895  51.696
 1038LEU     BB 1038  43.286  54.559  51.669
 1039LEU     BB 1039  43.028  54.724  51.443
 1040ALA     BB 1040  43.226  54.793  51.129
 1041VAL     BB 1041  43.158  54.512  50.884
 1042GLY     BB 1042  43.422  54.249  50.799
 1043LYS     BB 1043  43.551  54.257  50.446
 1044PHE     BB 1044  43.524  53.883  50.377
 1045THR     BB 1045  43.188  53.852  50.558
 1046ARG     BB 1046  42.843  53.975  50.455
 1047THR     BB 1047  42.609  53.738  50.635
 1048SER     BB 1048  42.581  53.930  50.958
 1049GLY     BB 1049  42.356  54.200  50.826
 1050GLU     BB 1050  42.496  54.438  51.089
 1051THR     BB 1051  42.509  54.717  50.826
 1052THR     BB 1052  42.174  54.623  50.688
 1053HIS     BB 1053  42.036  54.733  51.026
 1054THR     BB 1054  41.840  55.050  50.934
 1055HIS     BB 1055  41.668  55.117  51.276
 1056ARG     BB 1056  41.830  55.255  51.586
 1057GLU     BB 1057  41.683  55.233  51.935
 1058PRO     BB 1058  41.468  55.514  52.088
 1059ALA     BB 1059  41.504  55.537  52.465
 1060GLY     BB 1060  41.369  55.870  52.564
 1061ASP     BB 1061  41.649  56.126  52.560
 1062GLY     BB 1062  41.409  56.372  52.408
 1063LYS     BB 1063  41.053  56.295  52.296
 1064SER     BB 1064  40.995  56.111  51.960
 1065ILE     BB 1065  40.928  56.311  51.642
 1066ARG     BB 1066  40.736  56.629  51.725
 1067THR     BB 1067  40.736  56.755  51.368
 1068PHE     BB 1068  40.461  56.518  51.244
 1069LYS     BB 1069  40.164  56.757  51.280
 1070GLU     BB 1070  40.104  57.014  51.010
 1071PSE     BB 1071  40.318  57.326  51.035
 1072PRO     BB 1072  40.354  57.640  50.823
 1073LYS     BB 1073  40.583  57.556  50.538
 1074GLN     BB 1074  40.891  57.770  50.482
 1075ILE     BB 1075  41.027  57.548  50.202
 1076LEU     BB 1076  40.790  57.573  49.914
 1077ASP     BB 1077  40.952  57.316  49.692
 1078PRO     BB 1078  40.936  56.954  49.806
 1079ALA     BB 1079  41.114  56.827  49.486
 1080ALA     BB 1080  41.266  56.983  49.171
 1081ARG     BB 1081  40.979  56.947  48.917
 1082VAL     BB 1082  41.240  57.078  48.672
 1083THR     BB 1083  41.469  56.799  48.558
 1084GLY     BB 1084  41.835  56.881  48.626
 1085MET     BB 1085  41.953  56.730  48.956
 1086LYS     BB 1086  42.256  56.584  48.785
 1087LYS     BB 1087  42.410  56.916  48.693
 1088TRP     BB 1088  42.386  57.289  48.787
 1089PRO     BB 1089  42.066  57.415  48.632
 1090ARG     BB 1090  42.115  57.631  48.320
 1091PTH     BB 1091  42.045  58.004  48.300
 1092PRO     BB 1092  41.862  58.237  48.065
 1093LYS     BB 1093  42.200  58.320  47.919
 1094GLU     BB 1094  42.380  58.068  47.691
 1095GLU     BB 1095  42.677  58.294  47.647
 1096ALA     BB 1096  42.965  58.393  47.876
 1097GLN     BB 1097  42.971  58.715  47.685
 1098SER     BB 1098  42.670  58.927  47.778
 1099LEU     BB 1099  42.559  59.270  47.658
 1100GLU     BB 1100  42.478  59.357  48.022
 1101ASP     BB 1101  42.717  59.541  48.236
 1102LEU     BB 1102  42.543  59.434  48.556
 1103ALA     BB 1103  42.601  59.100  48.738
 1104GLY     BB 1104  42.248  59.104  48.889
 1105PHE     BB 1105  41.916  59.265  48.806
 1106LYS     BB 1106  41.741  59.466  49.081
 1107GLU     BB 1107  41.374  59.513  49.158
 1108LEU     BB 1108  41.386  59.746  49.455
 1109PHE     BB 1109  41.534  60.093  49.520
 1110GLN     BB 1110  41.911  60.070  49.573
 1111PTH     BB 1111  42.088  60.229  49.867
 1112PRO     BB 1112  42.402  60.363  49.697
 1113GLY     BB 1113  42.170  60.455  49.415
 1114PRO     BB 1114  42.320  60.602  49.096
 1115SER     BB 1115  42.697  60.581  49.121
 1116GLU     BB 1116  42.712  60.886  48.889
 1117GLU     BB 1117  42.650  61.227  49.038
 1118SER     BB 1118  42.361  61.298  48.803
 1119MET     BB 1119  42.017  61.126  48.775
 1120THR     BB 1120  41.926  60.975  48.442
 1121ASP     BB 1121  41.567  61.037  48.333
 1122GLU     BB 1122  41.558  60.734  48.102
 1123LYS     BB 1123  41.739  60.510  48.343
 1124THR     BB 1124  41.507  60.511  48.643
 1125THR     BB 1125  41.143  60.381  48.659
 1126LYS     BB 1126  40.800  60.497  48.782
 1127ILE     BB 1127  40.691  60.175  48.957
 1128ALA     BB 1128  40.851  59.849  49.043
 1129CYS     BB 1129  40.676  59.704  49.352
 1130LYS     BB 1130  40.439  59.803  49.630
 1131PSE     BB 1131  40.641  59.991  49.895
 1132PRO     BB 1132  40.712  60.319  50.068
 1133PRO     BB 1133  40.985  60.550  49.941
 1134PRO     BB 1134  41.365  60.502  49.950
 1135GLU     BB 1135  41.385  60.780  50.222
 1136SER     BB 1136  41.199  60.610  50.507
 1137VAL     BB 1137  41.011  60.287  50.590
 1138ASP     BB 1138  40.741  60.477  50.779
 1139PTH     BB 1139  40.611  60.829  50.869
 1140PRO     BB 1140  40.893  61.022  51.039
 1141THR     BB 1141  40.869  61.147  51.396
 1142SER     BB 1142  41.035  61.421  51.604
 1143THR     BB 1143  41.034  61.416  51.980
 1144LYS     BB 1144  40.959  61.717  52.202
 1145GLN     BB 1145  41.288  61.638  52.363
 1146TRP     BB 1146  41.616  61.756  52.209
 1147PRO     BB 1147  41.852  61.464  52.139
 1148LYS     BB 1148  42.084  61.734  51.994
 1149ARG     BB 1149  42.224  62.023  52.194
 1150SER     BB 1150  42.489  62.140  51.948
 1151LEU     BB 1151  42.249  62.376  51.764
 1152ARG     BB 1152  42.164  62.546  52.090
 1153LYS     BB 1153  42.507  62.716  52.107
 1154ALA     BB 1154  42.611  62.955  51.833
 1155ASP     BB 1155  42.964  62.993  51.959
 1156VAL     BB 1156  43.197  62.758  52.146
 1157GLU     BB 1157  43.352  63.043  52.342
 1158GLU     BB 1158  43.165  63.078  52.663
 1159GLU     BB 1159  43.049  63.426  52.743
 1160PHE     BB 1160  42.834  63.462  53.056
 1161LEU     BB 1161  42.685  63.765  53.214
 1162ALA     BB 1162  42.749  63.834  53.583
 1163LEU     BB 1163  42.438  63.960  53.758
 1164ARG     BB 1164  42.436  64.314  53.888
 1165LYS     BB 1165  42.584  64.401  54.222
 1166LEU     BB 1166  42.217  64.403  54.331
 1167THR     BB 1167  42.146  64.094  54.537
 1168PRO     BB 1168  41.889  63.928  54.762
 1169SER     BB 1169  41.754  64.146  55.042
 1170ALA     BB 1170  41.445  64.212  55.248
 1171GLY     BB 1171  41.567  64.507  55.456
 1172LYS     BB 1172  41.295  64.764  55.401
 1173ALA     BB 1173  41.182  65.076  55.591
 1174MET     BB 1174  40.857  65.065  55.393
 1175LEU     BB 1175  40.564  64.824  55.397
 1176THR     BB 1176  40.602  64.468  55.266
 1177PRO     BB 1177  40.476  64.380  54.916
 1178LYS     BB 1178  40.133  64.234  54.837
 1179PRO     BB 1179  40.316  63.921  54.723
 1180ALA     BB 1180  40.348  63.640  54.971
 1181GLY     BB 1181  40.731  63.628  54.971
 1182GLY     BB 1182  40.965  63.368  55.107
 1183ASP     BB 1183  40.975  63.206  55.450
 1184GLU     BB 1184  40.885  63.401  55.766
 1185LYS     BB 1185  41.086  63.208  56.029
 1186ASP     BB 1186  41.244  63.424  56.298
 1187ILE     BB 1187  41.577  63.232  56.311
 1188LYS     BB 1188  41.758  63.047  56.031
 1189ALA     BB 1189  41.893  62.700  56.077
 1190PHE     BB 1190  41.929  62.362  55.902
 1191MET     BB 1191  41.946  62.082  56.155
 1192GLY     BB 1192  41.598  61.958  56.253
 1193PTH     BB 1193  41.338  62.213  56.115
 1194PRO     BB 1194  41.491  62.438  55.853
 1195VAL     BB 1195  41.363  62.791  55.814
 1196GLN     BB 1196  41.158  62.675  55.512
 1197LYS     BB 1197  40.992  62.385  55.708
 1198LEU     BB 1198  40.736  62.655  55.819
 1199ASP     BB 1199  40.580  62.643  55.472
 1200LEU     BB 1200  40.638  62.268  55.428
 1201ALA     BB 1201  40.360  62.062  55.585
 1202GLY     BB 1202  40.535  61.723  55.591
 1203THR     BB 1203  40.393  61.556  55.287
 1204LEU     BB 1204  40.572  61.233  55.184
 1205PRO     BB 1205  40.591  61.054  54.850
 1206GLY     BB 1206  40.287  60.851  54.743
 1207SER     BB 1207  39.914  60.905  54.688
 1208LYS     BB 1208  39.584  60.915  54.881
 1209ARG     BB 1209  39.398  60.596  54.948
 1210GLN     BB 1210  39.256  60.354  55.205
 1211LEU     BB 1211  39.473  60.284  55.512
 1212GLN     BB 1212  39.382  59.924  55.450
 1213THR     BB 1213  39.600  59.693  55.252
 1214PRO     BB 1214  39.531  59.494  54.937
 1215LYS     BB 1215  39.323  59.179  54.997
 1216GLU     BB 1216  39.590  58.982  54.817
 1217LYS     BB 1217  39.893  58.885  55.020
 1218ALA     BB 1218  40.130  58.733  54.764
 1219GLN     BB 1219  40.133  58.499  54.464
 1220ALA     BB 1220  40.199  58.564  54.093
 1221LEU     BB 1221  39.930  58.457  53.842
 1222GLU     BB 1222  40.171  58.311  53.589
 1223ASP     BB 1223  40.415  58.186  53.843
 1224LEU     BB 1224  40.260  57.853  53.948
 1225ALA     BB 1225  40.272  57.597  54.220
 1226GLY     BB 1226  40.440  57.265  54.166
 1227PHE     BB 1227  40.764  57.069  54.193
 1228LYS     BB 1228  41.010  57.013  53.903
 1229GLU     BB 1229  41.218  56.700  53.920
 1230LEU     BB 1230  41.403  56.812  53.605
 1231PHE     BB 1231  41.568  57.099  53.796
 1232GLN     BB 1232  41.792  56.829  53.949
 1233PTH     BB 1233  41.923  56.503  53.804
 1234PRO     BB 1234  41.943  56.364  54.160
 1235GLY     BB 1235  41.796  56.027  54.252
 1236HIS     BB 1236  41.643  55.856  53.944
 1237THR     BB 1237  41.559  55.969  53.591
 1238GLU     BB 1238  41.256  55.859  53.388
 1239GLU     BB 1239  41.231  55.864  53.013
 1240LEU     BB 1240  41.172  56.208  52.882
 1241VAL     BB 1241  40.832  56.222  52.709
 1242ALA     BB 1242  40.611  56.494  52.545
 1243ALA     BB 1243  40.397  56.439  52.857
 1244GLY     BB 1244  40.518  56.559  53.195
 1245LYS     BB 1245  40.486  56.465  53.566
 1246THR     BB 1246  40.181  56.332  53.751
 1247THR     BB 1247  40.076  56.279  54.108
 1248LYS     BB 1248  39.956  55.942  54.243
 1249ILE     BB 1249  39.597  55.949  54.382
 1250PRO     BB 1250  39.482  55.880  54.741
 1251CYS     BB 1251  39.511  55.544  54.909
 1252ASP     BB 1252  39.199  55.333  54.994
 1253PSE     BB 1253  39.023  55.363  55.331
 1254PRO     BB 1254  39.102  54.998  55.433
 1255GLN     BB 1255  39.286  54.963  55.762
 1256SER     BB 1256  39.295  54.753  56.078
 1257ASP     BB 1257  39.355  54.772  56.445
 1258PRO     BB 1258  39.646  54.617  56.638
 1259VAL     BB 1259  39.635  54.253  56.747
 1260ASP     BB 1260  39.530  54.239  57.112
 1261PTH     BB 1261  39.679  53.953  57.304
 1262PRO     BB 1262  39.515  53.951  57.651
 1263THR     BB 1263  39.176  53.997  57.484
 1264SER     BB 1264  39.034  53.667  57.352
 1265THR     BB 1265  39.021  53.614  56.970
 1266LYS     BB 1266  38.799  53.303  56.972
 1267GLN     BB 1267  38.600  53.060  57.180
 1268ARG     BB 1268  38.781  52.767  57.319
 1269PRO     BB 1269  38.664  52.420  57.214
 1270LYS     BB 1270  38.450  52.255  57.479
 1271ARG     BB 1271  38.656  52.011  57.680
 1272SER     BB 1272  38.567  51.646  57.754
 1273ILE     BB 1273  38.673  51.342  57.967
 1274ARG     BB 1274  38.822  51.163  57.659
 1275LYS     BB 1275  38.957  51.292  57.321
 1276ALA     BB 1276  39.041  51.119  56.997
 1277ASP     BB 1277  39.074  51.157  56.623
 1278VAL     BB 1278  38.757  50.955  56.608
 1279GLU     BB 1279  38.441  51.151  56.599
 1280GLY     BB 1280  38.277  51.072  56.932
 1281GLU     BB 1281  38.328  50.787  57.178
 1282LEU     BB 1282  38.315  50.545  56.886
 1283LEU     BB 1283  38.628  50.487  56.679
 1284ALA     BB 1284  38.399  50.439  56.379
 1285CYS     BB 1285  38.413  50.145  56.135
 1286ARG     BB 1286  38.568  50.214  55.795
 1287ASN     BB 1287  38.489  50.076  55.452
 1288LEU     BB 1288  38.862  50.114  55.375
 1289MET     BB 1289  38.915  49.758  55.499
 1290PRO     BB 1290  38.707  49.634  55.214
 1291SER     BB 1291  38.884  49.894  55.011
 1292ALA     BB 1292  39.141  49.785  54.765
 1293GLY     BB 1293  39.495  49.788  54.892
 1294LYS     BB 1294  39.844  49.792  54.749
 1295ALA     BB 1295  39.926  49.480  54.957
 1296MET     BB 1296  39.764  49.198  55.159
 1297HIS     BB 1297  39.442  49.243  54.968
 1298PTH     BB 1298  39.133  49.154  55.168
 1299PRO     BB 1299  38.815  48.989  55.035
 1300LYS     BB 1300  38.483  49.157  54.959
 1301PRO     BB 1301  38.115  49.064  54.987
 1302SER     BB 1302  37.926  48.998  54.658
 1303VAL     BB 1303  37.629  49.226  54.715
 1304GLY     BB 1304  37.795  49.518  54.890
 1305GLU     BB 1305  37.518  49.569  55.143
 1306GLU     BB 1306  37.676  49.417  55.448
 1307LYS     BB 1307  38.009  49.533  55.583
 1308ASP     BB 1308  38.231  49.299  55.787
 1309ILE     BB 1309  38.292  49.424  56.135
 1310ILE     BB 1310  38.640  49.567  56.174
 1311ILE     BB 1311  38.681  49.453  56.534
 1312PHE     BB 1312  38.389  49.218  56.620
 1313VAL     BB 1313  38.309  48.899  56.448
 1314GLY     BB 1314  37.977  48.866  56.272
 1315THR     BB 1315  37.767  48.551  56.234
 1316PRO     BB 1316  37.880  48.427  55.885
 1317VAL     BB 1317  37.559  48.242  55.829
 1318GLN     BB 1318  37.204  48.367  55.855
 1319LYS     BB 1319  37.004  48.210  56.132
 1320LEU     BB 1320  36.769  47.941  56.005
 1321ASP     BB 1321  36.832  48.012  55.643
 1322LEU     BB 1322  36.876  47.774  55.343
 1323THR     BB 1323  36.940  47.833  54.975
 1324GLU     BB 1324  37.048  47.489  54.860
 1325ASN     BB 1325  37.034  47.163  55.054
 1326LEU     BB 1326  37.283  46.877  55.044
 1327THR     BB 1327  37.227  46.831  54.672
 1328GLY     BB 1328  37.100  47.023  54.370
 1329PSE     BB 1329  36.773  46.823  54.355
 1330LYS     BB 1330  36.687  46.858  54.723
 1331ARG     BB 1331  36.687  47.240  54.685
 1332ARG     BB 1332  36.339  47.250  54.530
 1333PRO     BB 1333  36.009  47.060  54.586
 1334GLN     BB 1334  36.019  46.887  54.250
 1335THR     BB 1335  36.305  46.794  54.021
 1336PRO     BB 1336  36.342  46.884  53.659
 1337LYS     BB 1337  36.246  46.535  53.555
 1338GLU     BB 1338  36.471  46.584  53.250
 1339GLU     BB 1339  36.465  46.286  53.010
 1340ALA     BB 1340  36.829  46.364  52.921
 1341GLN     BB 1341  37.103  46.123  53.027
 1342ALA     BB 1342  37.473  46.227  53.008
 1343LEU     BB 1343  37.674  46.093  52.708
 1344GLU     BB 1344  37.902  45.805  52.830
 1345ASP     BB 1345  38.266  45.924  52.839
 1346LEU     BB 1346  38.401  45.571  52.802
 1347THR     BB 1347  38.483  45.568  52.435
 1348GLY     BB 1348  38.700  45.300  52.273
 1349PHE     BB 1349  38.463  45.054  52.442
 1350LYS     BB 1350  38.549  44.791  52.182
 1351GLU     BB 1351  38.800  44.518  52.270
 1352LEU     BB 1352  39.050  44.399  52.005
 1353PHE     BB 1353  39.226  44.067  51.945
 1354GLN     BB 1354  39.369  44.077  51.589
 1355THR     BB 1355  39.696  43.939  51.726
 1356PRO     BB 1356  39.760  43.709  52.026
 1357GLY     BB 1357  39.938  43.986  52.212
 1358HIS     BB 1358  39.593  44.127  52.297
 1359THR     BB 1359  39.326  43.929  52.477
 1360GLU     BB 1360  39.200  44.179  52.737
 1361GLU     BB 1361  38.989  44.488  52.680
 1362ALA     BB 1362  39.206  44.799  52.664
 1363VAL     BB 1363  39.116  45.123  52.848
 1364ALA     BB 1364  39.361  45.404  52.776
 1365ALA     BB 1365  39.713  45.412  52.630
 1366GLY     BB 1366  39.991  45.213  52.805
 1367LYS     BB 1367  39.929  44.941  53.057
 1368THR     BB 1368  39.677  45.180  53.209
 1369THR     BB 1369  39.748  45.539  53.142
 1370LYS     BB 1370  40.121  45.552  53.066
 1371MET     BB 1371  40.429  45.336  53.056
 1372PRO     BB 1372  40.699  45.529  53.243
 1373CYS     BB 1373  41.041  45.394  53.178
 1374GLU     BB 1374  41.337  45.454  53.402
 1375SER     BB 1375  41.604  45.229  53.245
 1376PSE     BB 1376  41.946  45.351  53.360
 1377PRO     BB 1377  42.194  45.433  53.089
 1378PRO     BB 1378  42.438  45.171  53.229
 1379GLU     BB 1379  42.410  44.819  53.083
 1380SER     BB 1380  42.569  44.608  53.349
 1381ALA     BB 1381  42.692  44.597  53.710
 1382ASP     BB 1382  43.053  44.545  53.612
 1383PTH     BB 1383  43.028  44.851  53.396
 1384PRO     BB 1384  42.910  45.145  53.610
 1385THR     BB 1385  42.771  45.420  53.390
 1386SER     BB 1386  42.977  45.692  53.555
 1387THR     BB 1387  43.328  45.773  53.428
 1388ARG     BB 1388  43.592  46.038  53.513
 1389ARG     BB 1389  43.965  46.072  53.602
 1390GLN     BB 1390  44.003  45.943  53.957
 1391PRO     BB 1391  44.363  46.062  53.956
 1392LYS     BB 1392  44.477  46.338  54.199
 1393THR     BB 1393  44.498  46.675  54.025
 1394PRO     BB 1394  44.511  47.053  54.080
 1395LEU     BB 1395  44.303  47.179  54.379
 1396GLU     BB 1396  43.974  47.364  54.362
 1397LYS     BB 1397  44.037  47.711  54.212
 1398ARG     BB 1398  43.869  48.038  54.290
 1399ASP     BB 1399  43.955  48.397  54.176
 1400VAL     BB 1400  43.774  48.706  54.303
 1401GLN     BB 1401  44.059  48.942  54.407
 1402LYS     BB 1402  44.111  49.278  54.245
 1403GLU     BB 1403  44.327  49.198  53.935
 1404LEU     BB 1404  44.472  49.347  53.618
 1405SER     BB 1405  44.568  49.230  53.264
 1406ALA     BB 1406  44.941  49.300  53.286
 1407LEU     BB 1407  45.190  49.513  53.478
 1408LYS     BB 1408  45.020  49.849  53.424
 1409LYS     BB 1409  44.666  49.952  53.368
 1410LEU     BB 1410  44.765  50.258  53.155
 1411THR     BB 1411  44.991  50.014  52.962
 1412GLN     BB 1412  45.313  50.161  52.835
 1413THR     BB 1413  45.299  49.934  52.535
 1414SER     BB 1414  45.031  49.746  52.340
 1415GLY     BB 1415  45.051  49.467  52.599
 1416GLU     BB 1416  44.766  49.247  52.725
 1417THR     BB 1417  44.455  49.460  52.731
 1418THR     BB 1418  44.075  49.490  52.757
 1419HIS     BB 1419  43.855  49.409  52.458
 1420PTH     BB 1420  43.516  49.470  52.293
 1421ASP     BB 1421  43.271  49.185  52.225
 1422LYS     BB 1422  43.188  49.325  51.883
 1423VAL     BB 1423  43.376  49.175  51.590
 1424PRO     BB 1424  43.353  49.442  51.317
 1425GLY     BB 1425  43.585  49.739  51.385
 1426GLY     BB 1426  43.936  49.813  51.254
 1427GLU     BB 1427  44.088  49.697  50.922
 1428ASP     BB 1428  44.203  49.359  50.815
 1429LYS     BB 1429  44.336  49.196  51.129
 1430SER     BB 1430  44.404  48.853  51.278
 1431ILE     BB 1431  44.160  48.565  51.315
 1432ASN     BB 1432  44.204  48.514  51.686
 1433ALA     BB 1433  44.378  48.833  51.789
 1434PHE     BB 1434  44.100  48.959  52.010
 1435ARG     BB 1435  44.034  48.600  52.107
 1436GLU     BB 1436  44.117  48.529  52.473
 1437THR     BB 1437  44.097  48.148  52.495
 1438ALA     BB 1438  44.423  47.960  52.427
 1439LYS     BB 1439  44.496  47.586  52.397
 1440GLN     BB 1440  44.817  47.422  52.499
 1441LYS     BB 1441  44.751  47.077  52.350
 1442LEU     BB 1442  45.072  46.928  52.208
 1443ASP     BB 1443  45.078  47.009  51.835
 1444PRO     BB 1444  45.070  46.722  51.581
 1445ALA     BB 1445  45.405  46.564  51.477
 1446ALA     BB 1446  45.571  46.645  51.140
 1447SER     BB 1447  45.412  46.482  50.840
 1448VAL     BB 1448  45.643  46.354  50.572
 1449THR     BB 1449  45.569  46.042  50.361
 1450GLY     BB 1450  45.944  46.021  50.272
 1451SER     BB 1451  46.051  45.855  50.594
 1452LYS     BB 1452  46.072  45.537  50.390
 1453ARG     BB 1453  46.099  45.686  50.035
 1454HIS     BB 1454  46.461  45.797  50.097
 1455PRO     BB 1455  46.764  45.584  50.176
 1456LYS     BB 1456  46.805  45.795  50.490
 1457THR     BB 1457  46.646  46.069  50.695
 1458LYS     BB 1458  46.745  46.440  50.731
 1459GLU     BB 1459  46.926  46.530  51.047
 1460LYS     BB 1460  46.838  46.896  51.004
 1461ALA     BB 1461  46.532  47.112  51.026
 1462GLN     BB 1462  46.427  47.478  50.997
 1463PRO     BB 1463  46.104  47.427  51.201
 1464LEU     BB 1464  46.105  47.502  51.575
 1465GLU     BB 1465  46.056  47.196  51.790
 1466ASP     BB 1466  46.123  47.371  52.121
 1467LEU     BB 1467  46.460  47.211  52.172
 1468ALA     BB 1468  46.593  47.244  52.517
 1469GLY     BB 1469  46.840  47.526  52.567
 1470LEU     BB 1470  46.980  47.723  52.267
 1471LYS     BB 1471  46.874  47.594  51.926
 1472GLU     BB 1472  47.125  47.397  51.722
 1473LEU     BB 1473  47.094  47.524  51.359
 1474PHE     BB 1474  47.417  47.333  51.297
 1475GLN     BB 1475  47.262  47.013  51.453
 1476THR     BB 1476  47.457  46.766  51.671
 1477PRO     BB 1477  47.493  46.420  51.510
 1478VAL     BB 1478  47.484  46.274  51.853
 1479CYS     BB 1479  47.246  46.504  52.039
 1480THR     BB 1480  46.867  46.458  51.990
 1481ASP     BB 1481  46.738  46.698  52.254
 1482LYS     BB 1482  46.994  46.976  52.203
 1483PRO     BB 1483  47.188  46.843  52.511
 1484THR     BB 1484  47.439  47.101  52.633
 1485THR     BB 1485  47.604  46.880  52.896
 1486HIS     BB 1486  47.743  46.563  52.757
 1487GLU     BB 1487  47.962  46.285  52.894
 1488LYS     BB 1488  48.322  46.308  52.768
 1489THR     BB 1489  48.419  45.958  52.874
 1490THR     BB 1490  48.286  45.611  52.787
 1491LYS     BB 1491  48.259  45.261  52.936
 1492ILE     BB 1492  48.579  45.060  52.853
 1493ALA     BB 1493  48.487  44.748  52.651
 1494CYS     BB 1494  48.846  44.686  52.540
 1495ARG     BB 1495  48.959  44.582  52.890
 1496SER     BB 1496  48.703  44.306  52.896
 1497GLN     BB 1497  48.906  44.040  52.710
 1498PRO     BB 1498  49.241  43.856  52.762
 1499ASP     BB 1499  49.397  44.061  52.475
 1500PRO     BB 1500  49.499  44.400  52.628
 1501VAL     BB 1501  49.421  44.712  52.442
 1502ASP     BB 1502  49.640  45.015  52.494
 1503PTH     BB 1503  49.451  45.306  52.649
 1504PRO     BB 1504  49.652  45.590  52.812
 1505THR     BB 1505  49.959  45.482  52.621
 1506SER     BB 1506  50.030  45.713  52.330
 1507SER     BB 1507  50.139  45.570  51.994
 1508LYS     BB 1508  50.427  45.813  51.939
 1509PRO     BB 1509  50.632  46.047  52.164
 1510GLN     BB 1510  50.503  46.316  51.930
 1511SER     BB 1511  50.145  46.416  51.856
 1512LYS     BB 1512  50.055  46.237  51.531
 1513ARG     BB 1513  49.681  46.316  51.547
 1514SER     BB 1514  49.563  46.676  51.575
 1515LEU     BB 1515  49.196  46.578  51.550
 1516ARG     BB 1516  48.968  46.732  51.815
 1517LYS     BB 1517  48.661  46.515  51.794
 1518VAL     BB 1518  48.615  46.163  51.918
 1519ASP     BB 1519  48.559  45.878  51.672
 1520VAL     BB 1520  48.517  45.627  51.956
 1521GLU     BB 1521  48.279  45.787  52.202
 1522GLU     BB 1522  47.958  45.630  52.068
 1523GLU     BB 1523  48.118  45.280  52.064
 1524PHE     BB 1524  47.872  45.028  52.220
 1525PHE     BB 1525  47.990  44.805  52.509
 1526ALA     BB 1526  48.003  44.430  52.442
 1527LEU     BB 1527  47.916  44.125  52.651
 1528ARG     BB 1528  48.042  43.773  52.733
 1529LYS     BB 1529  47.844  43.473  52.608
 1530ARG     BB 1530  47.884  43.246  52.910
 1531THR     BB 1531  47.918  43.329  53.276
 1532PRO     BB 1532  48.166  43.171  53.521
 1533SER     BB 1533  48.108  42.803  53.619
 1534ALA     BB 1534  48.171  42.915  53.977
 1535GLY     BB 1535  47.866  43.142  53.982
 1536LYS     BB 1536  47.782  43.452  53.778
 1537ALA     BB 1537  48.008  43.723  53.642
 1538MET     BB 1538  47.879  44.069  53.555
 1539HIS     BB 1539  48.020  44.365  53.368
 1540PTH     BB 1540  47.936  44.702  53.217
 1541PRO     BB 1541  47.643  44.743  53.456
 1542LYS     BB 1542  47.587  45.092  53.310
 1543PRO     BB 1543  47.624  45.237  52.956
 1544ALA     BB 1544  47.824  45.554  53.051
 1545VAL     BB 1545  47.888  45.610  52.678
 1546SER     BB 1546  47.661  45.853  52.485
 1547GLY     BB 1547  47.519  45.773  52.147
 1548GLU     BB 1548  47.246  46.039  52.182
 1549LYS     BB 1549  47.101  46.277  52.431
 1550ASN     BB 1550  47.284  46.398  52.740
 1551ILE     BB 1551  47.188  46.622  53.034
 1552TYR     BB 1552  47.045  46.964  52.960
 1553ALA     BB 1553  47.205  47.271  53.112
 1554PHE     BB 1554  47.197  47.645  53.064
 1555MET     BB 1555  47.413  47.784  52.778
 1556GLY     BB 1556  47.629  48.087  52.837
 1557PTH     BB 1557  47.850  48.032  53.142
 1558PRO     BB 1558  48.229  47.991  53.193
 1559VAL     BB 1559  48.330  47.628  53.252
 1560GLN     BB 1560  48.643  47.427  53.162
 1561LYS     BB 1561  48.638  47.209  52.848
 1562LEU     BB 1562  48.844  46.937  53.015
 1563ASP     BB 1563  48.705  46.674  53.257
 1564LEU     BB 1564  48.986  46.747  53.504
 1565THR     BB 1565  48.958  47.058  53.727
 1566GLU     BB 1566  49.125  47.386  53.618
 1567ASN     BB 1567  49.376  47.578  53.831
 1568LEU     BB 1568  49.171  47.901  53.795
 1569THR     BB 1569  48.903  47.932  54.065
 1570GLY     BB 1570  48.569  48.123  54.088
 1571SER     BB 1571  48.483  48.049  53.722
 1572LYS     BB 1572  48.480  48.423  53.636
 1573ARG     BB 1573  48.797  48.496  53.828
 1574ARG     BB 1574  49.152  48.489  53.709
 1575LEU     BB 1575  49.327  48.517  54.045
 1576GLN     BB 1576  49.267  48.350  54.376
 1577THR     BB 1577  48.982  48.511  54.573
 1578PRO     BB 1578  49.130  48.394  54.910
 1579LYS     BB 1579  49.285  48.667  55.121
 1580GLU     BB 1580  49.486  48.621  55.442
 1581LYS     BB 1581  49.563  48.990  55.497
 1582ALA     BB 1582  49.314  49.277  55.483
 1583GLN     BB 1583  49.356  49.557  55.228
 1584ALA     BB 1584  49.226  49.897  55.130
 1585LEU     BB 1585  48.949  49.873  54.860
 1586GLU     BB 1586  49.014  50.169  54.629
 1587ASP     BB 1587  48.705  50.393  54.631
 1588LEU     BB 1588  48.522  50.486  54.310
 1589ALA     BB 1589  48.450  50.851  54.226
 1590GLY     BB 1590  48.258  51.031  53.957
 1591PHE     BB 1591  48.565  51.189  53.792
 1592LYS     BB 1592  48.935  51.120  53.770
 1593GLU     BB 1593  49.157  51.314  54.011
 1594LEU     BB 1594  49.523  51.436  53.965
 1595PHE     BB 1595  49.693  51.286  54.267
 1596GLN     BB 1596  49.569  50.932  54.200
 1597THR     BB 1597  49.740  50.727  53.932
 1598ARG     BB 1598  49.674  50.389  53.768
 1599GLY     BB 1599  49.662  50.059  53.967
 1600HIS     BB 1600  49.480  49.722  53.979
 1601THR     BB 1601  49.530  49.583  54.326
 1602GLU     BB 1602  49.590  49.723  54.675
 1603GLU     BB 1603  49.892  49.494  54.716
 1604SER     BB 1604  50.159  49.530  54.446
 1605MET     BB 1605  50.473  49.631  54.644
 1606THR     BB 1606  50.590  49.276  54.613
 1607ASN     BB 1607  50.760  49.143  54.295
 1608ASP     BB 1608  51.126  49.042  54.358
 1609LYS     BB 1609  51.186  48.706  54.517
 1610THR     BB 1610  51.306  48.649  54.869
 1611ALA     BB 1611  51.293  48.265  54.886
 1612LYS     BB 1612  51.549  48.012  54.775
 1613VAL     BB 1613  51.471  47.709  54.563
 1614ALA     BB 1614  51.668  47.407  54.446
 1615CYS     BB 1615  51.580  47.047  54.359
 1616LYS     BB 1616  51.750  46.753  54.530
 1617SER     BB 1617  51.793  46.387  54.460
 1618SER     BB 1618  51.887  46.062  54.627
 1619GLN     BB 1619  51.929  45.689  54.570
 1620PRO     BB 1620  51.641  45.449  54.563
 1621ASP     BB 1621  51.541  45.251  54.870
 1622PRO     BB 1622  51.633  44.886  54.929
 1623ASP     BB 1623  51.350  44.636  54.917
 1624LYS     BB 1624  51.311  44.287  55.063
 1625ASN     BB 1625  51.234  44.025  54.792
 1626PRO     BB 1626  51.063  43.690  54.814
 1627ALA     BB 1627  51.381  43.524  54.689
 1628SER     BB 1628  51.545  43.591  55.026
 1629SER     BB 1629  51.406  43.261  55.159
 1630LYS     BB 1630  51.157  42.977  55.101
 1631ARG     BB 1631  50.933  42.787  55.340
 1632ARG     BB 1632  51.110  42.459  55.429
 1633LEU     BB 1633  50.882  42.158  55.473
 1634LYS     BB 1634  50.949  41.824  55.657
 1635THR     BB 1635  50.658  41.591  55.611
 1636SER     BB 1636  50.392  41.524  55.363
 1637LEU     BB 1637  50.164  41.614  55.649
 1638GLY     BB 1638  50.254  41.814  55.963
 1639LYS     BB 1639  49.898  41.919  56.038
 1640VAL     BB 1640  49.759  41.830  56.384
 1641GLY     BB 1641  49.425  41.821  56.570
 1642VAL     BB 1642  49.261  41.603  56.309
 1643LYS     BB 1643  49.219  41.227  56.314
 1644GLU     BB 1644  49.404  41.055  56.042
 1645GLU     BB 1645  49.418  41.366  55.816
 1646LEU     BB 1646  49.769  41.266  55.690
 1647LEU     BB 1647  49.653  40.925  55.574
 1648ALA     BB 1648  49.344  41.038  55.394
 1649VAL     BB 1649  49.404  41.098  55.024
 1650GLY     BB 1650  49.239  41.080  54.684
 1651LYS     BB 1651  48.910  40.899  54.728
 1652LEU     BB 1652  49.052  40.551  54.692
 1653THR     BB 1653  49.161  40.579  55.056
 1654GLN     BB 1654  48.880  40.511  55.302
 1655THR     BB 1655  48.868  40.521  55.683
 1656SER     BB 1656  48.601  40.521  55.953
 1657GLY     BB 1657  48.536  40.530  56.326
 1658GLU     BB 1658  48.587  40.903  56.314
 1659THR     BB 1659  48.300  41.147  56.347
 1660THR     BB 1660  48.099  41.350  56.095
 1661HIS     BB 1661  48.244  41.676  56.228
 1662THR     BB 1662  48.586  41.516  56.261
 1663HIS     BB 1663  48.740  41.342  55.953
 1664THR     BB 1664  49.044  41.396  55.727
 1665GLU     BB 1665  49.033  41.774  55.751
 1666PRO     BB 1666  49.061  42.049  56.016
 1667THR     BB 1667  48.732  42.204  56.132
 1668GLY     BB 1668  48.828  42.556  56.033
 1669ASP     BB 1669  48.949  42.698  56.364
 1670GLY     BB 1670  49.294  42.719  56.208
 1671LYS     BB 1671  49.578  42.598  56.429
 1672SER     BB 1672  49.480  42.314  56.658
 1673MET     BB 1673  49.682  42.100  56.899
 1674LYS     BB 1674  49.386  41.918  57.060
 1675ALA     BB 1675  49.341  41.641  56.813
 1676PHE     BB 1676  49.053  41.478  56.996
 1677MET     BB 1677  48.726  41.342  56.854
 1678GLU     BB 1678  48.459  41.619  56.840
 1679PSE     BB 1679  48.135  41.495  57.002
 1680PRO     BB 1680  47.776  41.635  56.967
 1681LYS     BB 1681  47.678  41.905  57.212
 1682GLN     BB 1682  47.336  42.041  57.315
 1683ILE     BB 1683  47.424  42.405  57.229
 1684LEU     BB 1684  47.618  42.331  56.914
 1685ASP     BB 1685  47.435  42.293  56.580
 1686SER     BB 1686  47.275  41.959  56.493
 1687ALA     BB 1687  47.221  41.828  56.138
 1688ALA     BB 1688  46.876  41.688  56.168
 1689SER     BB 1689  46.598  41.936  56.073
 1690LEU     BB 1690  46.305  41.736  56.206
 1691THR     BB 1691  46.177  41.756  56.559
 1692GLY     BB 1692  46.401  41.520  56.761
 1693SER     BB 1693  46.366  41.299  57.061
 1694LYS     BB 1694  46.325  41.388  57.423
 1695ARG     BB 1695  46.563  41.127  57.563
 1696GLN     BB 1696  46.924  41.173  57.453
 1697LEU     BB 1697  47.153  41.326  57.704
 1698ARG     BB 1698  47.517  41.387  57.627
 1699THR     BB 1699  47.610  41.268  57.972
 1700PRO     BB 1700  47.795  40.931  57.951
 1701LYS     BB 1701  47.589  40.806  58.245
 1702GLY     BB 1702  47.298  40.802  58.006
 1703LYS     BB 1703  47.039  40.931  58.250
 1704SER     BB 1704  46.712  40.956  58.060
 1705GLU     BB 1705  46.384  41.148  58.130
 1706VAL     BB 1706  46.228  40.838  58.285
 1707PRO     BB 1707  46.472  40.836  58.580
 1708GLU     BB 1708  46.286  40.864  58.903
 1709ASP     BB 1709  46.555  41.016  59.124
 1710LEU     BB 1710  46.605  41.334  58.918
 1711ALA     BB 1711  46.441  41.646  59.065
 1712GLY     BB 1712  46.485  42.021  59.113
 1713PHE     BB 1713  46.590  41.990  59.482
 1714ILE     BB 1714  46.736  41.691  59.663
 1715GLU     BB 1715  46.646  41.607  60.027
 1716LEU     BB 1716  46.937  41.362  60.076
 1717PHE     BB 1717  47.317  41.423  60.049
 1718GLN     BB 1718  47.596  41.163  59.999
 1719PTH     BB 1719  47.934  41.146  60.186
 1720PRO     BB 1720  48.151  41.049  59.891
 1721SER     BB 1721  48.362  41.327  59.745
 1722HIS     BB 1722  48.573  41.398  59.439
 1723THR     BB 1723  48.914  41.238  59.453
 1724LYS     BB 1724  49.144  41.261  59.149
 1725GLU     BB 1725  49.311  40.933  59.039
 1726SER     BB 1726  49.676  40.822  59.007
 1727MET     BB 1727  49.631  40.526  58.775
 1728THR     BB 1728  49.522  40.549  58.413
 1729ASN     BB 1729  49.332  40.279  58.229
 1730GLU     BB 1730  49.372  40.271  57.845
 1731LYS     BB 1731  49.065  40.170  57.637
 1732THR     BB 1732  48.880  40.118  57.957
 1733THR     BB 1733  48.518  40.209  57.969
 1734LYS     BB 1734  48.321  40.288  58.281
 1735VAL     BB 1735  48.044  40.068  58.416
 1736SER     BB 1736  47.688  40.205  58.440
 1737TYR     BB 1737  47.439  40.197  58.734
 1738ARG     BB 1738  47.065  40.179  58.768
 1739ALA     BB 1739  46.807  40.136  59.052
 1740SER     BB 1740  46.536  40.000  58.832
 1741GLN     BB 1741  46.448  39.636  58.781
 1742PRO     BB 1742  46.482  39.469  58.440
 1743ASP     BB 1743  46.209  39.301  58.249
 1744LEU     BB 1744  46.166  39.014  58.002
 1745VAL     BB 1745  46.133  39.046  57.632
 1746ASP     BB 1746  46.135  38.686  57.496
 1747PTH     BB 1747  45.785  38.655  57.641
 1748PRO     BB 1748  45.524  38.934  57.685
 1749THR     BB 1749  45.344  38.717  57.948
 1750SER     BB 1750  45.405  38.824  58.308
 1751SER     BB 1751  45.681  38.634  58.478
 1752LYS     BB 1752  45.457  38.583  58.781
 1753PRO     BB 1753  45.596  38.336  59.037
 1754GLN     BB 1754  45.964  38.272  59.106
 1755PRO     BB 1755  46.158  37.951  59.203
 1756LYS     BB 1756  46.083  37.838  59.552
 1757ARG     BB 1757  46.266  37.650  59.824
 1758SER     BB 1758  46.148  37.345  60.009
 1759LEU     BB 1759  46.420  37.376  60.276
 1760ARG     BB 1760  46.330  37.450  60.636
 1761LYS     BB 1761  46.650  37.397  60.835
 1762ALA     BB 1762  46.823  37.624  61.084
 1763ASP     BB 1763  47.104  37.855  60.948
 1764THR     BB 1764  47.426  37.749  61.135
 1765GLU     BB 1765  47.561  38.084  61.046
 1766GLU     BB 1766  47.571  38.352  61.325
 1767GLU     BB 1767  47.532  38.732  61.284
 1768PHE     BB 1768  47.297  38.994  61.442
 1769LEU     BB 1769  47.021  38.984  61.704
 1770ALA     BB 1770  46.825  39.310  61.656
 1771PHE     BB 1771  46.451  39.276  61.732
 1772ARG     BB 1772  46.257  39.158  61.426
 1773LYS     BB 1773  46.117  39.392  61.159
 1774GLN     BB 1774  45.926  39.125  60.972
 1775THR     BB 1775  45.817  38.768  61.009
 1776PRO     BB 1776  45.982  38.494  60.812
 1777SER     BB 1777  45.859  38.445  60.456
 1778ALA     BB 1778  45.847  38.152  60.206
 1779GLY     BB 1779  45.914  38.409  59.931
 1780LYS     BB 1780  45.571  38.560  59.914
 1781ALA     BB 1781  45.737  38.897  59.935
 1782MET     BB 1782  45.929  38.886  59.613
 1783HIS     BB 1783  45.734  39.203  59.535
 1784PTH     BB 1784  45.881  39.381  59.833
 1785PRO     BB 1785  46.195  39.393  60.057
 1786LYS     BB 1786  46.304  39.072  60.233
 1787PRO     BB 1787  46.523  38.980  60.522
 1788ALA     BB 1788  46.874  38.851  60.426
 1789VAL     BB 1789  46.939  38.487  60.525
 1790GLY     BB 1790  47.296  38.411  60.422
 1791GLU     BB 1791  47.367  38.049  60.520
 1792GLU     BB 1792  46.990  38.009  60.520
 1793LYS     BB 1793  46.841  37.848  60.213
 1794ASP     BB 1794  46.475  37.803  60.312
 1795ILE     BB 1795  46.397  38.181  60.300
 1796ASN     BB 1796  46.401  38.362  59.970
 1797THR     BB 1797  46.562  38.708  59.964
 1798PHE     BB 1798  46.453  38.966  59.714
 1799LEU     BB 1799  46.442  39.329  59.612
 1800GLY     BB 1800  46.124  39.546  59.663
 1801PTH     BB 1801  45.911  39.649  59.364
 1802PRO     BB 1802  45.724  39.981  59.302
 1803VAL     BB 1803  45.356  40.029  59.363
 1804GLN     BB 1804  45.130  39.835  59.122
 1805LYS     BB 1805  44.850  40.096  59.155
 1806LEU     BB 1806  45.051  40.416  59.076
 1807ASP     BB 1807  45.003  40.367  58.697
 1808GLN     BB 1808  44.644  40.463  58.779
 1809PRO     BB 1809  44.707  40.839  58.860
 1810GLY     BB 1810  44.436  40.997  59.068
 1811ASN     BB 1811  44.344  41.363  59.098
 1812LEU     BB 1812  44.401  41.442  58.728
 1813PRO     BB 1813  44.332  41.797  58.608
 1814GLY     BB 1814  44.005  41.675  58.440
 1815SER     BB 1815  43.960  41.976  58.215
 1816ASN     BB 1816  44.243  42.025  57.967
 1817ARG     BB 1817  44.224  42.241  57.655
 1818ARG     BB 1818  44.594  42.188  57.606
 1819LEU     BB 1819  44.564  41.820  57.520
 1820GLN     BB 1820  44.451  41.655  57.196
 1821THR     BB 1821  44.359  41.308  57.073
 1822ARG     BB 1822  44.451  41.168  56.734
 1823LYS     BB 1823  44.186  40.991  56.522
 1824GLU     BB 1824  44.210  40.629  56.405
 1825LYS     BB 1825  44.477  40.365  56.460
 1826ALA     BB 1826  44.825  40.481  56.354
 1827GLN     BB 1827  44.955  40.129  56.433
 1828ALA     BB 1828  44.728  40.013  56.152
 1829LEU     BB 1829  44.985  40.086  55.875
 1830GLU     BB 1830  45.336  40.047  56.013
 1831GLU     BB 1831  45.298  39.724  56.206
 1832LEU     BB 1832  45.376  39.419  55.989
 1833THR     BB 1833  45.533  39.218  56.271
 1834GLY     BB 1834  45.337  38.993  56.506
 1835PHE     BB 1835  45.214  38.824  56.193
 1836ARG     BB 1836  45.324  38.560  55.943
 1837GLU     BB 1837  45.260  38.781  55.640
 1838LEU     BB 1838  45.417  38.634  55.332
 1839PHE     BB 1839  45.574  38.878  55.090
 1840GLN     BB 1840  45.637  38.794  54.715
 1841PTH     BB 1841  45.973  38.870  54.566
 1842PRO     BB 1842  45.889  38.844  54.192
 1843CYS     BB 1843  46.173  38.994  53.993
 1844THR     BB 1844  46.336  38.972  53.651
 1845ASP     BB 1845  46.671  38.878  53.805
 1846ASN     BB 1846  46.831  38.961  54.147
 1847PRO     BB 1847  46.652  39.292  54.207
 1848THR     BB 1848  46.670  39.240  54.584
 1849THR     BB 1849  47.037  39.128  54.575
 1850ASP     BB 1850  47.302  39.396  54.577
 1851GLU     BB 1851  47.594  39.341  54.335
 1852LYS     BB 1852  47.622  39.713  54.247
 1853THR     BB 1853  47.970  39.833  54.326
 1854THR     BB 1854  48.046  40.191  54.424
 1855LYS     BB 1855  48.294  40.472  54.359
 1856LYS     BB 1856  48.395  40.488  54.726
 1857ILE     BB 1857  48.663  40.226  54.759
 1858LEU     BB 1858  48.831  40.332  54.436
 1859CYS     BB 1859  48.958  40.646  54.274
 1860LYS     BB 1860  48.820  40.774  53.941
 1861PSE     BB 1861  48.998  40.985  53.683
 1862PRO     BB 1862  48.877  41.304  53.510
 1863GLN     BB 1863  48.681  41.229  53.194
 1864SER     BB 1864  48.395  41.478  53.174
 1865ASP     BB 1865  48.562  41.652  52.882
 1866PRO     BB 1866  48.304  41.850  52.694
 1867ALA     BB 1867  48.038  42.019  52.916
 1868ASP     BB 1868  47.779  42.293  52.900
 1869PTH     BB 1869  47.660  42.534  53.180
 1870PRO     BB 1870  47.379  42.789  53.113
 1871THR     BB 1871  47.070  42.629  52.955
 1872ASN     BB 1872  46.906  42.722  52.628
 1873THR     BB 1873  46.556  42.645  52.766
 1874LYS     BB 1874  46.582  42.873  53.061
 1875GLN     BB 1875  46.317  43.140  53.070
 1876ARG     BB 1876  46.201  43.417  53.310
 1877PRO     BB 1877  45.906  43.319  53.529
 1878LYS     BB 1878  45.568  43.401  53.384
 1879ARG     BB 1879  45.398  43.684  53.569
 1880SER     BB 1880  45.016  43.656  53.585
 1881LEU     BB 1881  44.998  43.981  53.783
 1882LYS     BB 1882  44.758  44.224  53.617
 1883LYS     BB 1883  44.728  44.597  53.697
 1884ALA     BB 1884  44.402  44.796  53.680
 1885ASP     BB 1885  44.398  45.029  53.373
 1886VAL     BB 1886  44.088  45.219  53.465
 1887GLU     BB 1887  44.032  45.281  53.835
 1888GLU     BB 1888  43.686  45.212  53.976
 1889GLU     BB 1889  43.487  45.522  54.092
 1890PHE     BB 1890  43.326  45.305  54.362
 1891LEU     BB 1891  43.463  45.218  54.708
 1892ALA     BB 1892  43.572  44.856  54.759
 1893PHE     BB 1893  43.372  44.600  54.942
 1894ARG     BB 1894  43.648  44.357  55.029
 1895LYS     BB 1895  43.668  44.315  55.401
 1896LEU     BB 1896  43.980  44.161  55.553
 1897PTH     BB 1897  44.179  44.148  55.874
 1898PRO     BB 1898  44.532  44.286  55.893
 1899SER     BB 1899  44.756  44.117  56.140
 1900ALA     BB 1900  44.965  44.299  56.398
 1901GLY     BB 1901  45.203  44.002  56.436
 1902LYS     BB 1902  45.042  43.867  56.756
 1903ALA     BB 1903  44.761  43.684  56.584
 1904MET     BB 1904  44.972  43.588  56.287
 1905HIS     BB 1905  45.273  43.353  56.324
 1906PTH     BB 1906  45.556  43.376  56.064
 1907PRO     BB 1907  45.804  43.102  55.955
 1908LYS     BB 1908  46.096  43.243  56.154
 1909ALA     BB 1909  46.121  43.173  56.522
 1910ALA     BB 1910  45.964  43.395  56.780
 1911VAL     BB 1911  46.303  43.423  56.959
 1912GLY     BB 1912  46.508  43.741  56.899
 1913GLU     BB 1913  46.889  43.791  56.901
 1914GLU     BB 1914  46.847  43.907  57.261
 1915LYS     BB 1915  46.539  43.882  57.487
 1916ASP     BB 1916  46.470  44.041  57.826
 1917ILE     BB 1917  46.484  43.785  58.106
 1918ASN     BB 1918  46.611  44.026  58.369
 1919THR     BB 1919  46.855  44.307  58.448
 1920PHE     BB 1920  46.951  44.104  58.758
 1921VAL     BB 1921  47.137  43.781  58.784
 1922GLY     BB 1922  46.912  43.488  58.703
 1923PTH     BB 1923  46.548  43.483  58.816
 1924PRO     BB 1924  46.404  43.489  59.168
 1925VAL     BB 1925  46.392  43.140  59.325
 1926GLU     BB 1926  46.039  43.001  59.260
 1927LYS     BB 1927  46.044  42.825  59.591
 1928LEU     BB 1928  46.004  42.925  59.962
 1929ASP     BB 1929  46.329  42.769  60.075
 1930LEU     BB 1930  46.638  42.959  59.962
 1931LEU     BB 1931  46.965  42.987  60.137
 1932GLY     BB 1932  47.102  43.330  60.219
 1933ASN     BB 1933  46.754  43.451  60.295
 1934LEU     BB 1934  46.844  43.489  60.666
 1935PRO     BB 1935  47.157  43.661  60.786
 1936GLY     BB 1936  47.421  43.465  60.964
 1937PSE     BB 1937  47.364  43.150  60.757
 1938LYS     BB 1938  47.742  43.141  60.694
 1939ARG     BB 1939  47.835  42.778  60.724
 1940ARG     BB 1940  48.202  42.850  60.674
 1941PRO     BB 1941  48.459  43.068  60.859
 1942GLN     BB 1942  48.493  43.433  60.727
 1943PTH     BB 1943  48.783  43.458  60.474
 1944PRO     BB 1944  48.894  43.655  60.164
 1945LYS     BB 1945  48.910  43.319  59.977
 1946GLU     BB 1946  48.539  43.307  59.918
 1947LYS     BB 1947  48.343  43.613  59.837
 1948ALA     BB 1948  48.091  43.709  60.101
 1949LYS     BB 1949  47.818  43.805  59.862
 1950ALA     BB 1950  47.500  43.598  59.876
 1951LEU     BB 1951  47.469  43.676  59.508
 1952GLU     BB 1952  47.747  43.493  59.312
 1953ASP     BB 1953  47.962  43.743  59.121
 1954LEU     BB 1954  48.043  43.494  58.850
 1955ALA     BB 1955  47.682  43.396  58.806
 1956GLY     BB 1956  47.538  43.482  58.464
 1957PHE     BB 1957  47.878  43.619  58.355
 1958LYS     BB 1958  47.922  43.624  57.978
 1959GLU     BB 1959  48.256  43.793  57.944
 1960LEU     BB 1960  48.532  43.554  57.841
 1961PHE     BB 1961  48.296  43.254  57.867
 1962GLN     BB 1962  48.264  42.954  57.643
 1963PTH     BB 1963  47.931  42.800  57.565
 1964PRO     BB 1964  47.865  42.432  57.637
 1965GLY     BB 1965  47.809  42.376  57.266
 1966HIS     BB 1966  48.074  42.585  57.107
 1967THR     BB 1967  48.440  42.531  57.009
 1968GLU     BB 1968  48.714  42.780  56.937
 1969GLU     BB 1969  49.080  42.875  56.976
 1970SER     BB 1970  49.004  43.028  57.317
 1971MET     BB 1971  48.861  42.696  57.451
 1972THR     BB 1972  49.118  42.451  57.583
 1973ASP     BB 1973  48.907  42.163  57.696
 1974ASP     BB 1974  48.703  42.005  57.420
 1975LYS     BB 1975  48.569  41.748  57.672
 1976ILE     BB 1976  48.297  41.966  57.825
 1977THR     BB 1977  48.188  42.332  57.870
 1978GLU     BB 1978  48.517  42.416  58.037
 1979VAL     BB 1979  48.742  42.646  57.843
 1980SER     BB 1980  49.022  42.516  58.057
 1981CYS     BB 1981  49.172  42.221  58.248
 1982LYS     BB 1982  49.119  42.367  58.592
 1983PSE     BB 1983  48.775  42.374  58.752
 1984PRO     BB 1984  48.892  42.659  58.974
 1985GLN     BB 1985  48.685  42.975  58.955
 1986PRO     BB 1986  48.680  43.243  58.893
 1987ASP     BB 1987  48.919  43.097  58.633
 1988PRO     BB 1988  49.165  43.109  58.500
 1989VAL     BB 1989  49.246  43.050  58.865
 1990LYS     BB 1990  49.606  43.076  58.985
 1991THR     BB 1991  49.508  42.898  59.303
 1992PRO     BB 1992  49.543  42.567  59.110
 1993THR     BB 1993  49.751  42.428  59.398
 1994SER     BB 1994  49.718  42.390  59.775
 1995SER     BB 1995  50.056  42.543  59.836
 1996LYS     BB 1996  50.089  42.792  60.121
 1997GLN     BB 1997  50.067  43.152  59.988
 1998ARG     BB 1998  50.318  43.413  60.118
 1999LEU     BB 1999  50.254  43.686  59.869
 2000LYS     BB 2000  50.065  43.996  59.960
 2001ILE     BB 2001  49.694  43.983  59.868
 2002SER     BB 2002  49.722  44.307  59.663
 2003LEU     BB 2003  49.953  44.430  59.392
 2004GLY     BB 2004  49.996  44.735  59.605
 2005LYS     BB 2005  49.845  44.965  59.340
 2006VAL     BB 2006  49.518  44.993  59.526
 2007GLY     BB 2007  49.456  45.307  59.738
 2008VAL     BB 2008  49.694  45.524  59.543
 2009LYS     BB 2009  49.671  45.751  59.240
 2010GLU     BB 2010  50.012  45.604  59.141
 2011GLU     BB 2011  50.130  45.269  59.023
 2012VAL     BB 2012  50.432  45.271  59.260
 2013LEU     BB 2013  50.327  45.208  59.621
 2014PRO     BB 2014  50.383  45.499  59.852
 2015VAL     BB 2015  50.663  45.517  60.112
 2016GLY     BB 2016  50.602  45.404  60.473
 2017LYS     BB 2017  50.293  45.251  60.623
 2018LEU     BB 2018  50.090  45.572  60.682
 2019THR     BB 2019  50.161  45.736  60.348
 2020GLN     BB 2020  49.902  45.632  60.080
 2021THR     BB 2021  49.828  45.959  59.900
 2022SER     BB 2022  49.984  46.295  59.816
 2023GLY     BB 2023  50.020  46.617  60.008
 2024LYS     BB 2024  50.241  46.905  60.129
 2025THR     BB 2025  50.397  46.687  60.397
 2026THR     BB 2026  50.685  46.443  60.371
 2027GLN     BB 2027  50.651  46.062  60.341
 2028THR     BB 2028  50.951  45.974  60.554
 2029HIS     BB 2029  50.877  45.706  60.814
 2030ARG     BB 2030  51.156  45.813  61.045
 2031GLU     BB 2031  51.016  46.148  61.159
 2032THR     BB 2032  51.028  46.228  61.531
 2033ALA     BB 2033  50.736  46.473  61.487
 2034GLY     BB 2034  50.385  46.489  61.340
 2035ASP     BB 2035  50.273  46.159  61.507
 2036GLY     BB 2036  49.918  46.096  61.599
 2037LYS     BB 2037  50.045  45.847  61.852
 2038SER     BB 2038  50.371  45.686  61.970
 2039ILE     BB 2039  50.588  45.517  61.717
 2040LYS     BB 2040  50.927  45.686  61.748
 2041ALA     BB 2041  51.075  45.450  62.005
 2042PHE     BB 2042  51.101  45.189  61.727
 2043LYS     BB 2043  51.245  45.206  61.380
 2044GLU     BB 2044  51.295  44.994  61.064
 2045SER     BB 2045  51.582  44.902  60.839
 2046ALA     BB 2046  51.367  44.841  60.531
 2047LYS     BB 2047  51.107  45.047  60.354
 2048GLN     BB 2048  50.934  45.056  60.015
 2049MET     BB 2049  51.077  45.379  59.880
 2050LEU     BB 2050  51.374  45.317  59.644
 2051ASP     BB 2051  51.689  45.506  59.729
 2052PRO     BB 2052  51.866  45.530  59.387
 2053ALA     BB 2053  51.772  45.845  59.185
 2054ASN     BB 2054  51.575  45.832  58.867
 2055TYR     BB 2055  51.775  46.132  58.742
 2056GLY     BB 2056  52.089  46.134  58.522
 2057THR     BB 2057  52.003  45.774  58.415
 2058GLY     BB 2058  51.828  45.801  58.076
 2059MET     BB 2059  51.749  46.063  57.812
 2060GLU     BB 2060  51.410  46.207  57.692
 2061ARG     BB 2061  51.538  46.415  57.406
 2062TRP     BB 2062  51.764  46.415  57.097
 2063PRO     BB 2063  51.941  46.752  57.110
 2064ARG     BB 2064  52.087  46.734  57.460
 2065PTH     BB 2065  52.271  46.417  57.576
 2066PRO     BB 2066  52.228  46.247  57.914
 2067LYS     BB 2067  52.513  46.159  58.145
 2068GLU     BB 2068  52.633  45.824  57.999
 2069GLU     BB 2069  52.308  45.753  57.817
 2070ALA     BB 2070  52.458  45.436  57.674
 2071GLN     BB 2071  52.576  45.164  57.904
 2072SER     BB 2072  52.950  45.115  57.913
 2073LEU     BB 2073  53.269  45.035  58.113
 2074GLU     BB 2074  53.331  45.196  58.448
 2075ASP     BB 2075  53.619  45.245  58.696
 2076LEU     BB 2076  53.560  45.083  59.029
 2077ALA     BB 2077  53.746  45.115  59.357
 2078GLY     BB 2078  53.826  44.738  59.350
 2079PHE     BB 2079  53.691  44.421  59.522
 2080LYS     BB 2080  53.563  44.485  59.877
 2081GLU     BB 2081  53.768  44.192  60.010
 2082LEU     BB 2082  54.093  44.312  59.854
 2083PHE     BB 2083  54.060  44.622  60.077
 2084GLN     BB 2084  54.090  44.622  60.458
 2085PTH     BB 2085  53.849  44.915  60.498
 2086PRO     BB 2086  53.511  45.050  60.383
 2087ASP     BB 2087  53.727  45.326  60.236
 2088HIS     BB 2088  53.465  45.602  60.244
 2089PTH     BB 2089  53.474  45.971  60.340
 2090GLU     BB 2090  53.320  46.140  60.642
 2091GLU     BB 2091  53.322  46.477  60.473
 2092SER     BB 2092  52.942  46.451  60.480
 2093THR     BB 2093  52.665  46.246  60.654
 2094THR     BB 2094  52.590  45.926  60.461
 2095ASP     BB 2095  52.275  45.798  60.629
 2096ASP     BB 2096  51.930  45.881  60.780
 2097LYS     BB 2097  51.773  45.834  61.123
 2098THR     BB 2098  51.771  45.513  61.319
 2099THR     BB 2099  51.758  45.622  61.679
 2100LYS     BB 2100  51.632  45.363  61.927
 2101ILE     BB 2101  51.647  45.556  62.252
 2102ALA     BB 2102  51.365  45.810  62.283
 2103CYS     BB 2103  51.308  45.994  62.620
 2104LYS     BB 2104  51.262  46.335  62.460
 2105PSE     BB 2105  51.460  46.520  62.722
 2106PRO     BB 2106  51.797  46.703  62.688
 2107PRO     BB 2107  52.084  46.595  62.918
 2108PRO     BB 2108  52.067  46.762  63.258
 2109GLU     BB 2109  52.443  46.749  63.317
 2110SER     BB 2110  52.744  46.735  63.091
 2111MET     BB 2111  52.941  46.497  63.318
 2112ASP     BB 2112  52.839  46.131  63.380
 2113PTH     BB 2113  53.013  45.886  63.607
 2114PRO     BB 2114  53.394  45.850  63.614
 2115THR     BB 2115  53.554  45.616  63.365
 2116SER     BB 2116  53.912  45.509  63.341
 2117THR     BB 2117  54.130  45.331  63.084
 2118ARG     BB 2118  54.329  45.126  63.341
 2119ARG     BB 2119  54.212  44.776  63.457
 2120ARG     BB 2120  54.399  44.805  63.792
 2121PRO     BB 2121  54.121  45.017  63.951
 2122LYS     BB 2122  53.829  44.792  64.070
 2123THR     BB 2123  53.650  44.985  64.348
 2124PRO     BB 2124  53.353  45.192  64.238
 2125LEU     BB 2125  53.386  45.564  64.259
 2126GLY     BB 2126  53.030  45.683  64.330
 2127LYS     BB 2127  52.795  45.610  64.055
 2128ARG     BB 2128  52.482  45.399  64.096
 2129ASP     BB 2129  52.310  45.516  63.782
 2130ILE     BB 2130  52.223  45.209  63.570
 2131VAL     BB 2131  52.115  45.186  63.207
 2132GLU     BB 2132  51.894  44.911  63.068
 2133GLU     BB 2133  52.037  44.960  62.720
 2134LEU     BB 2134  52.152  45.318  62.670
 2135SER     BB 2135  52.516  45.440  62.631
 2136ALA     BB 2136  52.608  45.686  62.902
 2137LEU     BB 2137  52.835  45.897  62.664
 2138LYS     BB 2138  52.656  45.820  62.341
 2139GLN     BB 2139  52.312  45.777  62.187
 2140LEU     BB 2140  52.407  45.427  62.079
 2141THR     BB 2141  52.513  45.137  62.302
 2142GLN     BB 2142  52.881  45.048  62.314
 2143THR     BB 2143  53.166  44.969  62.560
 2144THR     BB 2144  53.427  45.198  62.403
 2145HIS     BB 2145  53.439  45.579  62.451
 2146THR     BB 2146  53.497  45.886  62.234
 2147ASP     BB 2147  53.799  46.113  62.256
 2148LYS     BB 2148  53.780  46.451  62.090
 2149VAL     BB 2149  54.076  46.578  61.881
 2150PRO     BB 2150  54.306  46.832  62.058
 2151GLY     BB 2151  54.157  47.183  62.106
 2152ASP     BB 2152  54.485  47.328  61.975
 2153GLU     BB 2153  54.498  47.479  61.625
 2154ASP     BB 2154  54.862  47.584  61.686
 2155LYS     BB 2155  55.183  47.395  61.613
 2156GLY     BB 2156  55.301  47.137  61.868
 2157ILE     BB 2157  55.301  46.768  61.957
 2158ASN     BB 2158  55.190  46.785  62.321
 2159VAL     BB 2159  54.951  47.050  62.467
 2160PHE     BB 2160  55.098  47.213  62.777
 2161ARG     BB 2161  54.772  47.280  62.953
 2162GLU     BB 2162  54.724  46.906  62.990
 2163THR     BB 2163  54.944  46.900  63.298
 2164ALA     BB 2164  54.908  47.084  63.628
 2165LYS     BB 2165  55.220  47.290  63.587
 2166GLN     BB 2166  55.147  47.657  63.643
 2167LYS     BB 2167  55.315  47.994  63.686
 2168LEU     BB 2168  55.226  48.352  63.795
 2169ASP     BB 2169  54.901  48.486  63.657
 2170PRO     BB 2170  54.958  48.846  63.764
 2171ALA     BB 2171  55.160  49.068  63.529
 2172ALA     BB 2172  55.538  49.085  63.571
 2173SER     BB 2173  55.613  49.275  63.885
 2174VAL     BB 2174  55.913  49.508  63.925
 2175THR     BB 2175  56.184  49.327  64.134
 2176GLY     BB 2176  56.451  49.548  64.283
 2177SER     BB 2177  56.230  49.862  64.323
 2178LYS     BB 2178  55.963  50.019  64.540
 2179ARG     BB 2179  55.747  50.045  64.229
 2180GLN     BB 2180  55.976  50.139  63.935
 2181PRO     BB 2181  56.349  50.087  63.864
 2182ARG     BB 2182  56.368  50.431  63.694
 2183THR     BB 2183  56.165  50.744  63.775
 2184PRO     BB 2184  55.937  50.853  63.494
 2185LYS     BB 2185  55.960  51.203  63.340
 2186GLY     BB 2186  55.677  51.207  63.087
 2187LYS     BB 2187  55.854  51.459  62.867
 2188ALA     BB 2188  55.861  51.371  62.498
 2189GLN     BB 2189  55.927  51.718  62.361
 2190PRO     BB 2190  56.246  51.569  62.234
 2191LEU     BB 2191  56.278  51.587  61.856
 2192GLU     BB 2192  56.322  51.266  61.656
 2193ASP     BB 2193  56.621  51.223  61.426
 2194LEU     BB 2194  56.416  51.104  61.127
 2195ALA     BB 2195  56.062  51.138  60.991
 2196GLY     BB 2196  55.865  50.819  61.019
 2197LEU     BB 2197  55.771  50.586  61.303
 2198LYS     BB 2198  56.078  50.361  61.259
 2199GLU     BB 2199  56.436  50.462  61.349
 2200LEU     BB 2200  56.713  50.397  61.094
 2201PHE     BB 2201  57.055  50.376  61.267
 2202GLN     BB 2202  57.357  50.157  61.215
 2203PTH     BB 2203  57.651  50.042  61.419
 2204PRO     BB 2204  57.954  50.278  61.418
 2205ILE     BB 2205  58.166  49.979  61.319
 2206CYS     BB 2206  58.001  49.689  61.134
 2207THR     BB 2207  58.060  49.367  60.929
 2208ASP     BB 2208  57.715  49.269  60.805
 2209LYS     BB 2209  57.663  49.605  60.623
 2210PRO     BB 2210  57.891  49.517  60.330
 2211THR     BB 2211  57.693  49.390  60.033
 2212THR     BB 2212  57.801  49.171  59.743
 2213HIS     BB 2213  58.013  49.287  59.451
 2214GLU     BB 2214  57.916  48.984  59.254
 2215LYS     BB 2215  57.564  48.880  59.172
 2216THR     BB 2216  57.446  48.512  59.218
 2217THR     BB 2217  57.169  48.568  58.964
 2218LYS     BB 2218  57.086  48.810  58.684
 2219ILE     BB 2219  56.950  49.140  58.818
 2220ALA     BB 2220  56.640  49.258  58.630
 2221CYS     BB 2221  56.564  49.580  58.817
 2222ARG     BB 2222  56.901  49.753  58.800
 2223PSE     BB 2223  56.773  49.956  58.509
 2224PRO     BB 2224  56.637  50.309  58.560
 2225GLN     BB 2225  56.288  50.331  58.722
 2226PRO     BB 2226  56.090  50.617  58.559
 2227ASP     BB 2227  55.903  50.835  58.803
 2228PRO     BB 2228  55.808  51.195  58.891
 2229VAL     BB 2229  56.117  51.410  58.913
 2230GLY     BB 2230  56.099  51.759  59.075
 2231PTH     BB 2231  56.432  51.841  58.914
 2232PRO     BB 2232  56.344  52.104  58.652
 2233THR     BB 2233  56.530  52.035  58.334
 2234ILE     BB 2234  56.742  52.317  58.217
 2235PHE     BB 2235  56.960  52.318  57.905
 2236LYS     BB 2236  57.208  52.525  58.089
 2237PRO     BB 2237  57.471  52.286  58.229
 2238GLN     BB 2238  57.446  52.233  58.604
 2239SER     BB 2239  57.811  52.221  58.687
 2240LYS     BB 2240  57.946  52.570  58.734
 2241ARG     BB 2241  58.303  52.444  58.740
 2242SER     BB 2242  58.303  52.341  58.375
 2243LEU     BB 2243  58.373  52.710  58.312
 2244ARG     BB 2244  58.739  52.813  58.276
 2245LYS     BB 2245  58.928  53.129  58.190
 2246ALA     BB 2246  59.097  53.177  57.853
 2247ASP     BB 2247  59.032  52.817  57.741
 2248VAL     BB 2248  58.971  52.930  57.389
 2249GLU     BB 2249  59.303  52.931  57.215
 2250GLU     BB 2250  59.392  53.091  56.887
 2251GLU     BB 2251  59.662  53.074  56.621
 2252SER     BB 2252  59.739  53.134  56.256
 2253LEU     BB 2253  59.615  52.859  56.017
 2254ALA     BB 2254  59.802  52.674  55.742
 2255LEU     BB 2255  59.469  52.715  55.562
 2256ARG     BB 2256  59.354  53.005  55.352
 2257LYS     BB 2257  59.036  53.205  55.339
 2258ARG     BB 2258  59.097  53.298  54.977
 2259PTH     BB 2259  58.954  53.093  54.681
 2260PRO     BB 2260  58.936  53.248  54.328
 2261SER     BB 2261  58.614  53.186  54.147
 2262VAL     BB 2262  58.769  53.178  53.801
 2263GLY     BB 2263  58.806  52.853  53.599
 2264LYS     BB 2264  58.445  52.799  53.497
 2265ALA     BB 2265  58.367  52.548  53.221
 2266MET     BB 2266  58.027  52.578  53.026
 2267ASP     BB 2267  57.829  52.281  52.897
 2268PTH     BB 2268  57.870  52.213  52.524
 2269PRO     BB 2269  57.638  52.108  52.243
 2270LYS     BB 2270  57.822  51.779  52.221
 2271PRO     BB 2271  57.648  51.620  52.521
 2272ALA     BB 2272  57.337  51.406  52.459
 2273GLY     BB 2273  57.038  51.634  52.539
 2274GLY     BB 2274  57.245  51.925  52.675
 2275ASP     BB 2275  57.133  52.285  52.627
 2276GLU     BB 2276  57.157  52.421  52.268
 2277LYS     BB 2277  57.066  52.778  52.202
 2278ASP     BB 2278  56.956  52.835  51.841
 2279MET     BB 2279  56.648  53.063  51.806
 2280LYS     BB 2280  56.525  53.028  51.458
 2281ALA     BB 2281  56.373  53.373  51.399
 2282PHE     BB 2282  56.664  53.578  51.504
 2283MET     BB 2283  57.016  53.594  51.363
 2284GLY     BB 2284  57.247  53.408  51.607
 2285PTH     BB 2285  57.576  53.500  51.447
 2286PRO     BB 2286  57.724  53.782  51.227
 2287VAL     BB 2287  57.614  53.702  50.871
 2288GLN     BB 2288  57.885  53.579  50.634
 2289LYS     BB 2289  57.652  53.571  50.332
 2290LEU     BB 2290  57.300  53.655  50.200
 2291ASP     BB 2291  57.115  53.417  49.956
 2292LEU     BB 2292  57.193  53.536  49.602
 2293PRO     BB 2293  56.879  53.602  49.398
 2294GLY     BB 2294  56.765  53.312  49.170
 2295ASN     BB 2295  56.644  53.581  48.936
 2296LEU     BB 2296  56.590  53.951  48.880
 2297PRO     BB 2297  56.351  54.073  49.155
 2298GLY     BB 2298  56.077  54.306  49.046
 2299SER     BB 2299  56.108  54.547  49.338
 2300LYS     BB 2300  56.333  54.861  49.365
 2301ARG     BB 2301  56.584  54.659  49.565
 2302TRP     BB 2302  56.873  54.509  49.372
 2303PRO     BB 2303  57.128  54.345  49.594
 2304GLN     BB 2304  57.488  54.401  49.457
 2305THR     BB 2305  57.817  54.223  49.548
 2306PRO     BB 2306  58.140  54.408  49.598
 2307LYS     BB 2307  58.344  54.486  49.284
 2308GLU     BB 2308  58.660  54.624  49.434
 2309LYS     BB 2309  58.865  54.452  49.708
 2310ALA     BB 2310  59.194  54.486  49.889
 2311GLN     BB 2311  59.383  54.421  49.562
 2312ALA     BB 2312  59.335  54.594  49.231
 2313LEU     BB 2313  59.326  54.323  48.956
 2314GLU     BB 2314  59.113  54.541  48.728
 2315ASP     BB 2315  58.921  54.867  48.725
 2316LEU     BB 2316  59.178  55.050  48.938
 2317ALA     BB 2317  59.096  55.424  48.975
 2318GLY     BB 2318  59.331  55.664  48.812
 2319PHE     BB 2319  59.476  56.007  48.918
 2320LYS     BB 2320  59.192  56.165  48.718
 2321GLU     BB 2321  58.816  56.106  48.754
 2322LEU     BB 2322  58.605  55.922  48.499
 2323PHE     BB 2323  58.298  56.067  48.330
 2324GLN     BB 2324  57.984  55.970  48.527
 2325PTH     BB 2325  57.732  55.968  48.236
 2326PRO     BB 2326  57.663  55.724  47.943
 2327GLY     BB 2327  57.884  55.711  47.640
 2328THR     BB 2328  57.891  55.540  47.296
 2329ASP     BB 2329  57.618  55.281  47.208
 2330LYS     BB 2330  57.730  54.929  47.297
 2331PRO     BB 2331  57.730  54.701  46.998
 2332THR     BB 2332  57.487  54.411  46.958
 2333THR     BB 2333  57.733  54.185  46.761
 2334ASP     BB 2334  58.097  54.114  46.845
 2335GLU     BB 2335  58.239  54.102  46.492
 2336LYS     BB 2336  58.568  54.301  46.499
 2337THR     BB 2337  58.699  54.251  46.144
 2338THR     BB 2338  59.010  54.452  46.074
 2339LYS     BB 2339  59.086  54.280  45.740
 2340ILE     BB 2340  58.875  54.367  45.442
 2341ALA     BB 2341  58.882  54.315  45.069
 2342CYS     BB 2342  58.935  54.588  44.813
 2343LYS     BB 2343  58.740  54.643  44.488
 2344PSE     BB 2344  58.896  54.972  44.389
 2345PRO     BB 2345  59.274  55.012  44.340
 2346GLN     BB 2346  59.465  55.165  44.626
 2347PRO     BB 2347  59.808  55.156  44.458
 2348ASP     BB 2348  59.998  55.473  44.534
 2349PRO     BB 2349  60.356  55.530  44.396
 2350VAL     BB 2350  60.618  55.402  44.635
 2351ASP     BB 2351  60.845  55.625  44.846
 2352PTH     BB 2352  61.107  55.354  44.914
 2353PRO     BB 2353  61.420  55.429  44.700
 2354ALA     BB 2354  61.549  55.131  44.507
 2355SER     BB 2355  61.924  55.160  44.492
 2356THR     BB 2356  61.930  54.952  44.174
 2357LYS     BB 2357  61.576  55.014  44.062
 2358GLN     BB 2358  61.649  54.971  43.692
 2359ARG     BB 2359  61.742  54.607  43.745
 2360PRO     BB 2360  61.709  54.342  44.005
 2361LYS     BB 2361  61.850  54.348  44.362
 2362ARG     BB 2362  62.120  54.083  44.293
 2363ASN     BB 2363  62.268  54.321  44.039
 2364LEU     BB 2364  62.320  54.584  44.304
 2365ARG     BB 2365  62.459  54.931  44.265
 2366LYS     BB 2366  62.702  55.049  43.996
 2367ALA     BB 2367  62.882  55.276  44.236
 2368ASP     BB 2368  63.189  55.132  44.399
 2369VAL     BB 2369  63.056  55.271  44.724
 2370GLU     BB 2370  62.775  55.034  44.827
 2371GLU     BB 2371  62.586  55.107  45.142
 2372GLU     BB 2372  62.242  55.019  45.281
 2373PHE     BB 2373  61.986  55.113  45.014
 2374LEU     BB 2374  61.760  55.259  45.279
 2375ALA     BB 2375  62.003  55.542  45.343
 2376LEU     BB 2376  62.138  55.736  45.045
 2377ARG     BB 2377  62.493  55.865  45.083
 2378LYS     BB 2378  62.823  55.919  44.911
 2379ARG     BB 2379  63.183  55.863  45.009
 2380THR     BB 2380  63.511  55.982  44.865
 2381PRO     BB 2381  63.777  55.749  45.012
 2382SER     BB 2382  63.959  55.574  44.728
 2383ALA     BB 2383  64.149  55.254  44.658
 2384GLY     BB 2384  64.525  55.214  44.583
 2385LYS     BB 2385  64.843  55.201  44.781
 2386ALA     BB 2386  65.068  55.478  44.913
 2387MET     BB 2387  65.371  55.250  44.910
 2388ASP     BB 2388  65.615  55.295  44.625
 2389PTH     BB 2389  65.652  54.977  44.434
 2390PRO     BB 2390  65.997  54.922  44.277
 2391LYS     BB 2391  66.004  54.819  43.915
 2392PRO     BB 2392  66.264  54.664  43.683
 2393ALA     BB 2393  66.360  54.847  43.366
 2394VAL     BB 2394  66.446  54.526  43.176
 2395SER     BB 2395  66.280  54.471  42.835
 2396ASP     BB 2396  66.118  54.149  42.716
 2397GLU     BB 2397  65.973  54.067  43.052
 2398LYS     BB 2398  65.654  53.883  43.157
 2399ASN     BB 2399  65.737  53.979  43.514
 2400ILE     BB 2400  65.613  54.331  43.583
 2401ASN     BB 2401  65.467  54.539  43.863
 2402THR     BB 2402  65.230  54.837  43.847
 2403PHE     BB 2403  65.235  55.017  44.185
 2404VAL     BB 2404  64.859  55.095  44.177
 2405GLU     BB 2405  64.641  55.048  43.860
 2406PTH     BB 2406  64.734  54.949  43.499
 2407PRO     BB 2407  64.605  55.284  43.358
 2408VAL     BB 2408  64.874  55.495  43.199
 2409GLN     BB 2409  65.061  55.738  43.417
 2410LYS     BB 2410  65.382  55.940  43.385
 2411LEU     BB 2411  65.376  56.175  43.684
 2412ASP     BB 2412  65.419  56.055  44.038
 2413LEU     BB 2413  65.379  56.387  44.225
 2414LEU     BB 2414  65.003  56.381  44.205
 2415GLY     BB 2415  64.786  56.347  44.520
 2416ASN     BB 2416  64.533  56.070  44.555
 2417LEU     BB 2417  64.161  56.084  44.597
 2418PRO     BB 2418  64.169  56.465  44.611
 2419GLY     BB 2419  63.886  56.685  44.470
 2420SER     BB 2420  63.518  56.682  44.548
 2421LYS     BB 2421  63.226  56.441  44.488
 2422ARG     BB 2422  62.919  56.557  44.297
 2423GLN     BB 2423  62.656  56.623  44.568
 2424PRO     BB 2424  62.357  56.397  44.485
 2425GLN     BB 2425  62.038  56.600  44.405
 2426PTH     BB 2426  61.873  56.434  44.693
 2427PRO     BB 2427  62.188  56.450  44.918
 2428LYS     BB 2428  61.968  56.452  45.228
 2429GLU     BB 2429  61.807  56.143  45.370
 2430LYS     BB 2430  61.480  56.079  45.183
 2431ALA     BB 2431  61.168  56.092  45.402
 2432GLU     BB 2432  60.825  55.922  45.376
 2433ALA     BB 2433  60.648  56.223  45.536
 2434LEU     BB 2434  60.714  56.419  45.215
 2435GLU     BB 2435  60.582  56.263  44.898
 2436ASP     BB 2436  60.845  56.472  44.717
 2437LEU     BB 2437  61.222  56.394  44.661
 2438VAL     BB 2438  61.357  56.732  44.770
 2439GLY     BB 2439  61.326  56.735  45.152
 2440PHE     BB 2440  61.300  57.052  45.362
 2441LYS     BB 2441  61.512  57.244  45.614
 2442GLU     BB 2442  61.481  57.562  45.822
 2443LEU     BB 2443  61.618  57.895  45.720
 2444PHE     BB 2444  61.788  58.172  45.922
 2445GLN     BB 2445  61.900  58.534  45.860
 2446PTH     BB 2446  62.249  58.547  45.700
 2447PRO     BB 2447  62.307  58.926  45.671
 2448GLY     BB 2448  62.376  58.922  46.042
 2449HIS     BB 2449  62.603  59.205  46.172
 2450THR     BB 2450  62.896  59.184  45.936
 2451GLU     BB 2451  63.097  59.470  45.781
 2452GLU     BB 2452  63.226  59.574  45.443
 2453SER     BB 2453  63.585  59.603  45.554
 2454MET     BB 2454  63.797  59.332  45.699
 2455THR     BB 2455  63.770  59.519  46.034
 2456ASP     BB 2456  63.467  59.419  46.244
 2457ASP     BB 2457  63.448  59.731  46.457
 2458LYS     BB 2458  63.189  60.007  46.507
 2459ILE     BB 2459  63.199  60.384  46.570
 2460THR     BB 2460  63.303  60.463  46.928
 2461GLU     BB 2461  63.265  60.782  47.135
 2462VAL     BB 2462  63.577  60.993  47.159
 2463SER     BB 2463  63.839  60.852  47.400
 2464CYS     BB 2464  63.962  61.202  47.509
 2465LYS     BB 2465  63.864  61.287  47.870
 2466PSE     BB 2466  63.930  61.545  48.142
 2467PRO     BB 2467  63.801  61.587  48.498
 2468GLN     BB 2468  63.447  61.722  48.505
 2469PRO     BB 2469  63.376  61.986  48.773
 2470GLU     BB 2470  63.238  61.852  49.103
 2471SER     BB 2471  62.929  61.959  49.297
 2472PHE     BB 2472  62.937  62.053  49.669
 2473LYS     BB 2473  62.604  61.894  49.747
 2474THR     BB 2474  62.729  61.550  49.667
 2475SER     BB 2475  63.096  61.558  49.757
 2476ARG     BB 2476  63.116  61.183  49.784
 2477SER     BB 2477  63.458  61.042  49.871
 2478SER     BB 2478  63.702  60.929  49.591
 2479LYS     BB 2479  64.071  60.836  49.568
 2480GLN     BB 2480  64.156  61.097  49.305
 2481ARG     BB 2481  64.171  61.450  49.448
 2482LEU     BB 2482  64.003  61.754  49.285
 2483LYS     BB 2483  64.284  61.975  49.407
 2484ILE     BB 2484  64.637  61.947  49.271
 2485PRO     BB 2485  64.788  61.847  49.608
 2486LEU     BB 2486  64.819  61.469  49.680
 2487VAL     BB 2487  64.713  61.500  50.049
 2488LYS     BB 2488  64.421  61.684  50.206
 2489VAL     BB 2489  64.561  61.734  50.555
 2490ASP     BB 2490  64.836  61.933  50.734
 2491MET     BB 2491  64.988  62.108  51.029
 2492LYS     BB 2492  64.748  62.321  51.236
 2493GLU     BB 2493  64.722  62.704  51.156
 2494GLU     BB 2494  64.876  62.944  51.398
 2495PRO     BB 2495  64.584  63.183  51.438
 2496LEU     BB 2496  64.711  63.144  51.800
 2497ALA     BB 2497  64.797  63.469  51.972
 2498VAL     BB 2498  65.112  63.331  52.138
 2499SER     BB 2499  65.390  63.138  51.961
 2500LYS     BB 2500  65.404  62.920  51.661
 2501LEU     BB 2501  65.526  62.638  51.883
 2502THR     BB 2502  65.315  62.418  52.108
 2503ARG     BB 2503  65.335  62.329  52.483
 2504PTH     BB 2504  65.254  61.954  52.429
 2505SER     BB 2505  65.605  61.913  52.291
 2506GLY     BB 2506  65.929  61.916  52.483
 2507GLU     BB 2507  66.297  61.856  52.435
 2508THR     BB 2508  66.420  61.660  52.137
 2509THR     BB 2509  66.759  61.516  52.034
 2510GLN     BB 2510  66.737  61.752  51.736
 2511THR     BB 2511  66.806  62.060  51.952
 2512HIS     BB 2512  66.954  61.911  52.274
 2513THR     BB 2513  67.311  62.002  52.179
 2514GLU     BB 2514  67.215  62.286  51.947
 2515PRO     BB 2515  67.445  62.584  52.026
 2516PTH     BB 2516  67.250  62.878  52.174
 2517GLY     BB 2517  67.514  63.158  52.221
 2518ASP     BB 2518  67.634  63.324  51.903
 2519SER     BB 2519  67.676  63.657  51.711
 2520LYS     BB 2520  67.569  63.693  51.348
 2521SER     BB 2521  67.550  63.318  51.316
 2522ILE     BB 2522  67.188  63.205  51.313
 2523LYS     BB 2523  67.261  62.842  51.382
 2524ALA     BB 2524  66.902  62.744  51.327
 2525PHE     BB 2525  66.798  62.415  51.494
 2526LYS     BB 2526  66.723  62.112  51.267
 2527GLU     BB 2527  66.354  62.046  51.250
 2528PSE     BB 2528  66.106  61.801  51.100
 2529PRO     BB 2529  65.912  61.954  50.804
 2530LYS     BB 2530  65.602  61.842  50.985
 2531GLN     BB 2531  65.695  61.927  51.341
 2532ILE     BB 2532  65.395  62.100  51.526
 2533LEU     BB 2533  65.656  62.282  51.742
 2534ASP     BB 2534  65.874  62.558  51.596
 2535PRO     BB 2535  66.107  62.615  51.895
 2536ALA     BB 2536  66.385  62.379  51.997
 2537ALA     BB 2537  66.379  62.371  52.374
 2538SER     BB 2538  66.074  62.360  52.606
 2539VAL     BB 2539  66.055  62.279  52.981
 2540THR     BB 2540  65.765  62.303  53.222
 2541GLY     BB 2541  65.657  62.235  53.585
 2542SER     BB 2542  65.528  61.884  53.649
 2543ARG     BB 2543  65.450  61.867  54.022
 2544ARG     BB 2544  65.115  61.963  54.167
 2545GLN     BB 2545  65.276  62.160  54.449
 2546LEU     BB 2546  65.413  62.509  54.406
 2547ARG     BB 2547  65.669  62.559  54.684
 2548THR     BB 2548  65.613  62.270  54.927
 2549ARG     BB 2549  65.951  62.123  54.841
 2550LYS     BB 2550  66.283  62.287  54.955
 2551GLU     BB 2551  66.351  62.322  54.581
 2552LYS     BB 2552  66.726  62.232  54.637
 2553ALA     BB 2553  66.714  61.970  54.358
 2554ARG     BB 2554  66.687  61.972  53.981
 2555ALA     BB 2555  66.336  61.998  53.816
 2556LEU     BB 2556  66.347  61.618  53.790
 2557GLU     BB 2557  66.483  61.332  54.017
 2558ASP     BB 2558  66.683  61.018  53.941
 2559LEU     BB 2559  66.547  60.870  54.263
 2560VAL     BB 2560  66.438  60.518  54.194
 2561ASP     BB 2561  66.372  60.199  54.397
 2562PHE     BB 2562  66.531  59.992  54.115
 2563LYS     BB 2563  66.856  59.808  54.190
 2564GLU     BB 2564  66.935  59.695  53.835
 2565LEU     BB 2565  67.241  59.815  53.638
 2566PHE     BB 2566  67.159  60.130  53.436
 2567SER     BB 2567  67.437  60.020  53.193
 2568ALA     BB 2568  67.469  59.657  53.078
 2569PRO     BB 2569  67.417  59.428  52.778
 2570GLY     BB 2570  67.202  59.703  52.613
 2571HIS     BB 2571  66.952  59.602  52.335
 2572THR     BB 2572  66.663  59.712  52.557
 2573GLU     BB 2573  66.451  60.019  52.660
 2574GLU     BB 2574  66.662  60.284  52.844
 2575SER     BB 2575  66.418  60.381  53.113
 2576MET     BB 2576  66.276  60.146  53.379
 2577THR     BB 2577  65.940  59.965  53.349
 2578ILE     BB 2578  66.005  59.816  53.687
 2579ASP     BB 2579  65.762  60.056  53.851
 2580LYS     BB 2580  65.487  60.251  53.672
 2581ASN     BB 2581  65.434  60.443  53.994
 2582THR     BB 2582  65.732  60.404  54.222
 2583LYS     BB 2583  65.953  60.650  54.030
 2584ILE     BB 2584  65.840  60.963  54.218
 2585PRO     BB 2585  65.744  60.999  54.583
 2586CYS     BB 2586  65.459  61.216  54.700
 2587LYS     BB 2587  65.329  61.337  55.040
 2588PSE     BB 2588  65.046  61.174  55.228
 2589PRO     BB 2589  64.865  61.513  55.204
 2590PRO     BB 2590  64.638  61.580  54.908
 2591PRO     BB 2591  64.853  61.893  54.866
 2592GLU     BB 2592  65.060  61.728  54.588
 2593LEU     BB 2593  64.940  61.483  54.313
 2594THR     BB 2594  65.082  61.131  54.283
 2595ASP     BB 2595  65.222  60.976  53.966
 2596THR     BB 2596  64.995  60.673  53.978
 2597ALA     BB 2597  64.723  60.906  53.840
 2598THR     BB 2598  64.866  60.919  53.484
 2599SER     BB 2599  64.877  60.579  53.328
 2600THR     BB 2600  64.773  60.373  53.628
 2601LYS     BB 2601  64.410  60.478  53.574
 2602ARG     BB 2602  64.270  60.193  53.368
 2603CYS     BB 2603  64.127  59.995  53.657
 2604PRO     BB 2604  63.823  59.993  53.890
 2605LYS     BB 2605  63.828  60.272  54.152
 2606THR     BB 2606  63.693  60.033  54.413
 2607ARG     BB 2607  63.985  59.787  54.401
 2608PRO     BB 2608  64.325  59.796  54.581
 2609ARG     BB 2609  64.643  59.836  54.389
 2610LYS     BB 2610  64.720  59.466  54.454
 2611GLU     BB 2611  64.379  59.338  54.349
 2612VAL     BB 2612  64.331  59.384  53.976
 2613LYS     BB 2613  63.995  59.413  53.811
 2614GLU     BB 2614  64.123  59.204  53.515
 2615GLU     BB 2615  64.163  58.838  53.613
 2616LEU     BB 2616  64.417  58.767  53.340
 2617SER     BB 2617  64.764  58.869  53.426
 2618ALA     BB 2618  64.848  58.843  53.053
 2619VAL     BB 2619  64.972  59.156  52.876
 2620GLU     BB 2620  64.703  59.148  52.616
 2621ARG     BB 2621  64.331  59.101  52.691
 2622LEU     BB 2622  64.232  58.915  52.377
 2623THR     BB 2623  64.579  58.786  52.272
 2624GLN     BB 2624  64.852  58.581  52.445
 2625THR     BB 2625  65.117  58.530  52.180
 2626SER     BB 2626  65.374  58.693  51.954
 2627GLY     BB 2627  65.262  58.771  51.600
 2628GLN     BB 2628  65.582  58.599  51.465
 2629SER     BB 2629  65.765  58.285  51.577
 2630THR     BB 2630  66.127  58.369  51.489
 2631HIS     BB 2631  66.388  58.318  51.768
 2632THR     BB 2632  66.611  58.633  51.792
 2633HIS     BB 2633  66.873  58.661  52.067
 2634LYS     BB 2634  67.048  58.967  52.197
 2635GLU     BB 2635  67.387  58.822  52.115
 2636PRO     BB 2636  67.452  58.539  51.860
 2637ALA     BB 2637  67.396  58.190  52.009
 2638SER     BB 2638  67.627  58.012  51.774
 2639GLY     BB 2639  68.004  58.069  51.733
 2640ASP     BB 2640  68.082  58.400  51.569
 2641GLU     BB 2641  68.440  58.269  51.556
 2642GLY     BB 2642  68.625  58.184  51.236
 2643ILE     BB 2643  68.634  57.834  51.094
 2644LYS     BB 2644  68.940  57.601  51.104
 2645VAL     BB 2645  68.830  57.398  50.799
 2646LEU     BB 2646  68.632  57.523  50.501
 2647LYS     BB 2647  68.585  57.189  50.323
 2648GLN     BB 2648  68.643  56.824  50.431
 2649ARG     BB 2649  69.003  56.726  50.371
 2650ALA     BB 2650  68.939  56.352  50.374
 2651LYS     BB 2651  68.668  56.439  50.123
 2652LYS     BB 2652  68.825  56.518  49.784
 2653LYS     BB 2653  68.539  56.749  49.684
 2654PRO     BB 2654  68.170  56.834  49.736
 2655ASN     BB 2655  68.077  56.623  49.442
 2656PRO     BB 2656  68.106  56.246  49.506
 2657VAL     BB 2657  68.459  56.129  49.430
 2658GLU     BB 2658  68.521  56.031  49.065
 2659GLU     BB 2659  68.638  55.679  49.150
 2660GLU     BB 2660  68.302  55.553  49.294
 2661PRO     BB 2661  68.025  55.477  49.047
 2662SER     BB 2662  67.778  55.588  49.317
 2663ARG     BB 2663  67.651  55.941  49.327
 2664ARG     BB 2664  67.441  55.913  49.643
 2665ARG     BB 2665  67.723  56.044  49.860
 2666PRO     BB 2666  68.103  56.050  49.879
 2667ARG     BB 2667  68.078  55.705  50.030
 2668ALA     BB 2668  68.032  55.401  49.806
 2669PRO     BB 2669  67.730  55.161  49.797
 2670LYS     BB 2670  67.956  54.941  50.013
 2671GLU     BB 2671  67.839  54.627  49.836
 2672LYS     BB 2672  68.181  54.499  49.739
 2673ALA     BB 2673  68.262  54.129  49.765
 2674GLN     BB 2674  68.577  54.180  49.972
 2675PRO     BB 2675  68.566  54.202  50.354
 2676LEU     BB 2676  68.469  54.554  50.496
 2677GLU     BB 2677  68.731  54.543  50.770
 2678ASP     BB 2678  68.992  54.456  50.518
 2679LEU     BB 2679  68.879  54.632  50.202
 2680ALA     BB 2680  69.148  54.906  50.160
 2681GLY     BB 2681  69.411  54.883  49.884
 2682PHE     BB 2682  69.442  55.022  49.532
 2683THR     BB 2683  69.561  54.891  49.192
 2684GLU     BB 2684  69.513  55.218  48.995
 2685LEU     BB 2685  69.841  55.358  49.151
 2686SER     BB 2686  70.177  55.229  49.017
 2687GLU     BB 2687  70.356  54.984  49.247
 2688THR     BB 2688  70.683  55.134  49.115
 2689SER     BB 2689  70.829  55.486  49.055
 2690GLY     BB 2690  70.946  55.630  48.728
 2691HIS     BB 2691  70.626  55.586  48.514
 2692THR     BB 2692  70.453  55.911  48.601
 2693GLN     BB 2693  70.601  56.254  48.512
 2694GLU     BB 2694  70.377  56.478  48.722
 2695SER     BB 2695  70.217  56.464  49.062
 2696LEU     BB 2696  70.103  56.752  49.285
 2697THR     BB 2697  69.930  56.750  49.621
 2698ALA     BB 2698  69.554  56.709  49.631
 2699GLY     BB 2699  69.317  56.990  49.741
 2700LYS     BB 2700  69.177  57.145  49.427
 2701ALA     BB 2701  68.874  57.068  49.219
 2702THR     BB 2702  68.928  56.803  48.955
 2703LYS     BB 2703  68.934  56.847  48.575
 2704ILE     BB 2704  68.601  56.864  48.399
 2705PRO     BB 2705  68.558  56.554  48.179
 2706CYS     BB 2706  68.293  56.762  48.012
 2707GLU     BB 2707  68.391  56.869  47.656
 2708PSE     BB 2708  68.223  57.205  47.739
 2709PRO     BB 2709  68.398  57.470  47.949
 2710PRO     BB 2710  68.561  57.317  48.265
 2711LEU     BB 2711  68.451  57.614  48.472
 2712GLU     BB 2712  68.104  57.526  48.356
 2713VAL     BB 2713  67.879  57.279  48.534
 2714VAL     BB 2714  67.962  56.932  48.406
 2715ASP     BB 2715  67.704  56.790  48.165
 2716THR     BB 2716  67.747  56.437  48.288
 2717THR     BB 2717  67.476  56.225  48.443
 2718ALA     BB 2718  67.692  56.117  48.741
 2719SER     BB 2719  67.851  56.454  48.812
 2720THR     BB 2720  67.749  56.750  49.019
 2721LYS     BB 2721  67.574  57.044  48.850
 2722ARG     BB 2722  67.478  57.369  49.017
 2723HIS     BB 2723  67.377  57.730  48.926
 2724LEU     BB 2724  67.475  58.067  49.059
 2725ARG     BB 2725  67.260  58.280  49.281
 2726THR     BB 2726  67.166  58.650  49.284
 2727ARG     BB 2727  67.207  58.685  49.664
 2728VAL     BB 2728  67.559  58.802  49.747
 2729GLN     BB 2729  67.469  58.689  50.106
 2730LYS     BB 2730  67.449  58.323  50.211
 2731VAL     BB 2731  67.137  58.392  50.409
 2732GLN     BB 2732  66.793  58.494  50.275
 2733VAL     BB 2733  66.672  58.658  50.596
 2734LYS     BB 2734  66.857  58.945  50.769
 2735GLU     BB 2735  66.603  58.942  51.049
 2736GLU     BB 2736  66.770  58.840  51.373
 2737PRO     BB 2737  67.141  58.922  51.318
 2738SER     BB 2738  67.379  58.618  51.330
 2739ALA     BB 2739  67.647  58.842  51.481
 2740VAL     BB 2740  67.717  59.083  51.759
 2741LYS     BB 2741  67.469  59.381  51.744
 2742PHE     BB 2742  67.618  59.700  51.891
 2743THR     BB 2743  67.446  59.937  52.138
 2744GLN     BB 2744  67.721  60.197  52.089
 2745THR     BB 2745  67.769  60.214  51.710
 2746SER     BB 2746  67.546  60.157  51.409
 2747GLY     BB 2747  67.772  59.863  51.320
 2748GLU     BB 2748  67.838  60.022  50.981
 2749THR     BB 2749  68.181  59.874  50.940
 2750THR     BB 2750  68.220  59.635  50.642
 2751ASP     BB 2751  68.446  59.345  50.525
 2752ALA     BB 2752  68.328  59.284  50.168
 2753ASP     BB 2753  68.682  59.360  50.038
 2754LYS     BB 2754  68.922  59.062  49.973
 2755GLU     BB 2755  69.279  59.114  50.094
 2756PRO     BB 2756  69.515  59.086  49.803
 2757ALA     BB 2757  69.706  58.854  50.038
 2758GLY     BB 2758  69.600  58.490  50.030
 2759GLU     BB 2759  69.425  58.493  49.685
 2760ASP     BB 2760  69.568  58.156  49.612
 2761LYS     BB 2761  69.659  57.871  49.847
 2762GLY     BB 2762  69.985  57.802  49.655
 2763ILE     BB 2763  69.897  57.456  49.498
 2764LYS     BB 2764  69.735  57.630  49.204
 2765ALA     BB 2765  70.012  57.725  48.958
 2766LEU     BB 2766  70.001  57.822  48.593
 2767LYS     BB 2767  70.294  57.595  48.510
 2768GLU     BB 2768  70.217  57.296  48.740
 2769SER     BB 2769  69.869  57.323  48.591
 2770ALA     BB 2770  69.734  57.249  48.236
 2771LYS     BB 2771  69.694  57.615  48.148
 2772GLN     BB 2772  70.012  57.714  47.955
 2773THR     BB 2773  69.936  58.088  47.941
 2774PRO     BB 2774  69.729  58.376  48.083
 2775ALA     BB 2775  69.378  58.382  47.956
 2776PRO     BB 2776  69.201  58.697  48.059
 2777ALA     BB 2777  68.836  58.653  47.978
 2778ALA     BB 2778  68.720  58.856  47.676
 2779SER     BB 2779  68.412  59.002  47.853
 2780VAL     BB 2780  68.428  58.872  48.207
 2781THR     BB 2781  68.540  58.931  48.567
 2782GLY     BB 2782  68.845  58.754  48.713
 2783SER     BB 2783  69.070  58.757  49.019
 2784ARG     BB 2784  69.192  59.082  49.169
 2785ARG     BB 2785  69.493  59.140  49.386
 2786ARG     BB 2786  69.438  59.489  49.519
 2787PRO     BB 2787  69.312  59.695  49.808
 2788ARG     BB 2788  68.937  59.732  49.857
 2789ALA     BB 2789  68.859  59.497  49.566
 2790PRO     BB 2790  68.493  59.399  49.537
 2791ARG     BB 2791  68.422  59.028  49.567
 2792GLU     BB 2792  68.323  58.821  49.261
 2793SER     BB 2793  68.218  58.470  49.179
 2794ALA     BB 2794  68.107  58.255  48.895
 2795GLN     BB 2795  67.950  57.949  49.058
 2796ALA     BB 2796  68.142  57.832  49.368
 2797ILE     BB 2797  68.080  57.546  49.618
 2798GLU     BB 2798  68.241  57.571  49.966
 2799ASP     BB 2799  68.147  57.441  50.311
 2800LEU     BB 2800  68.028  57.744  50.513
 2801ALA     BB 2801  67.964  57.511  50.798
 2802GLY     BB 2802  68.239  57.431  51.047
 2803PHE     BB 2803  68.104  57.082  51.079
 2804LYS     BB 2804  67.876  56.805  50.948
 2805ASP     BB 2805  67.667  56.566  51.153
 2806PRO     BB 2806  67.581  56.223  51.013
 2807ALA     BB 2807  67.230  56.174  50.882
 2808ALA     BB 2808  67.184  55.856  51.083
 2809GLY     BB 2809  67.166  56.068  51.397
 2810HIS     BB 2810  67.166  55.927  51.754
 2811THR     BB 2811  66.799  55.866  51.799
 2812GLU     BB 2812  66.505  55.877  51.553
 2813GLU     BB 2813  66.219  55.899  51.806
 2814SER     BB 2814  65.977  56.184  51.839
 2815MET     BB 2815  65.868  56.361  52.167
 2816THR     BB 2816  65.642  56.171  52.404
 2817ASP     BB 2817  65.467  56.480  52.541
 2818ASP     BB 2818  65.463  56.682  52.222
 2819LYS     BB 2819  65.425  56.674  51.844
 2820THR     BB 2820  65.375  56.875  51.524
 2821THR     BB 2821  65.024  57.022  51.497
 2822LYS     BB 2822  65.164  57.318  51.305
 2823ILE     BB 2823  65.349  57.123  51.029
 2824PRO     BB 2824  65.125  56.808  51.037
 2825CYS     BB 2825  65.114  56.603  50.717
 2826LYS     BB 2826  64.914  56.294  50.605
 2827SER     BB 2827  64.687  56.143  50.873
 2828PSE     BB 2828  64.643  55.763  50.883
 2829PRO     BB 2829  64.340  55.607  50.718
 2830GLU     BB 2830  64.194  55.352  50.957
 2831LEU     BB 2831  64.084  55.124  50.676
 2832GLU     BB 2832  64.438  55.027  50.553
 2833ASP     BB 2833  64.559  54.669  50.634
 2834THR     BB 2834  64.827  54.636  50.898
 2835ALA     BB 2835  65.030  54.320  50.943
 2836THR     BB 2836  65.018  54.133  51.270
 2837SER     BB 2837  65.350  54.190  51.454
 2838SER     BB 2838  65.279  54.023  51.790
 2839LYS     BB 2839  65.205  53.716  51.584
 2840ARG     BB 2840  65.451  53.560  51.346
 2841ARG     BB 2841  65.356  53.670  50.992
 2842PRO     BB 2842  65.303  53.529  50.752
 2843ARG     BB 2843  65.244  53.231  50.979
 2844THR     BB 2844  65.354  53.014  50.689
 2845ARG     BB 2845  65.648  53.060  50.453
 2846ALA     BB 2846  65.539  53.157  50.102
 2847GLN     BB 2847  65.900  53.153  49.997
 2848LYS     BB 2848  65.941  52.781  50.060
 2849VAL     BB 2849  65.755  52.491  49.906
 2850GLU     BB 2850  65.961  52.245  50.119
 2851VAL     BB 2851  65.836  52.102  50.449
 2852LYS     BB 2852  66.153  51.918  50.558
 2853GLU     BB 2853  66.367  52.238  50.557
 2854GLU     BB 2854  66.134  52.442  50.774
 2855LEU     BB 2855  66.265  52.410  51.125
 2856LEU     BB 2856  66.577  52.616  51.035
 2857ALA     BB 2857  66.581  52.976  51.161
 2858VAL     BB 2858  66.685  53.164  50.848
 2859GLY     BB 2859  66.574  53.077  50.498
 2860LYS     BB 2860  66.631  53.269  50.168
 2861LEU     BB 2861  66.496  53.239  49.820
 2862THR     BB 2862  66.804  53.357  49.631
 2863GLN     BB 2863  66.978  53.015  49.621
 2864THR     BB 2864  66.948  52.647  49.729
 2865SER     BB 2865  67.153  52.406  49.947
 2866GLY     BB 2866  67.413  52.167  49.817
 2867GLU     BB 2867  67.589  52.445  49.617
 2868THR     BB 2868  67.885  52.446  49.859
 2869THR     BB 2869  68.022  52.208  50.114
 2870HIS     BB 2870  68.067  52.498  50.354
 2871THR     BB 2871  67.795  52.647  50.570
 2872ASP     BB 2872  67.746  52.770  50.925
 2873LYS     BB 2873  67.445  52.550  50.970
 2874GLU     BB 2874  67.624  52.260  51.143
 2875PRO     BB 2875  67.429  52.377  51.459
 2876VAL     BB 2876  67.074  52.273  51.371
 2877GLY     BB 2877  67.086  51.944  51.183
 2878GLU     BB 2878  67.447  51.907  51.300
 2879GLY     BB 2879  67.461  51.545  51.201
 2880LYS     BB 2880  67.823  51.442  51.199
 2881GLY     BB 2881  68.122  51.667  51.234
 2882THR     BB 2882  68.490  51.622  51.163
 2883LYS     BB 2883  68.784  51.608  51.411
 2884ALA     BB 2884  69.156  51.538  51.433
 2885PHE     BB 2885  69.225  51.197  51.268
 2886LYS     BB 2886  69.434  50.927  51.431
 2887GLN     BB 2887  69.715  50.799  51.209
 2888PRO     BB 2888  69.711  50.465  51.388
 2889ALA     BB 2889  69.530  50.297  51.103
 2890LYS     BB 2890  69.727  50.233  50.778
 2891ARG     BB 2891  69.650  50.195  50.418
 2892LYS     BB 2892  69.719  49.851  50.284
 2893LEU     BB 2893  69.565  49.944  49.953
 2894ASP     BB 2894  69.745  50.036  49.635
 2895ALA     BB 2895  70.009  49.772  49.732
 2896GLU     BB 2896  70.066  49.671  49.366
 2897ASP     BB 2897  69.962  49.826  49.036
 2898VAL     BB 2898  69.782  49.643  48.765
 2899ILE     BB 2899  70.126  49.569  48.623
 2900GLY     BB 2900  70.464  49.572  48.791
 2901SER     BB 2901  70.461  49.223  48.944
 2902ARG     BB 2902  70.636  49.071  48.643
 2903ARG     BB 2903  70.998  48.984  48.729
 2904GLN     BB 2904  71.098  48.869  48.383
 2905PRO     BB 2905  71.208  49.085  48.092
 2906ARG     BB 2906  70.938  49.145  47.842
 2907ALA     BB 2907  70.983  48.977  47.503
 2908PRO     BB 2908  70.934  49.305  47.316
 2909LYS     BB 2909  71.217  49.520  47.195
 2910GLU     BB 2910  71.215  49.898  47.207
 2911LYS     BB 2911  71.337  49.956  46.852
 2912ALA     BB 2912  71.165  49.668  46.680
 2913GLN     BB 2913  70.827  49.508  46.659
 2914PRO     BB 2914  70.779  49.184  46.846
 2915LEU     BB 2915  70.844  48.853  46.682
 2916GLU     BB 2916  70.515  48.673  46.631
 2917ASP     BB 2917  70.409  48.402  46.883
 2918LEU     BB 2918  70.423  48.136  46.607
 2919ALA     BB 2919  70.765  48.029  46.495
 2920SER     BB 2920  70.638  47.905  46.159
 2921PHE     BB 2921  70.318  47.888  45.960
 2922GLN     BB 2922  70.150  47.551  45.984
 2923GLU     BB 2923  70.099  47.425  45.630
 2924LEU     BB 2924  69.830  47.163  45.713
 2925SER     BB 2925  69.588  47.436  45.837
 2926GLN     BB 2926  69.258  47.272  45.921
 2927THR     BB 2927  69.132  47.186  46.274
 2928PRO     BB 2928  69.481  47.054  46.365
 2929GLY     BB 2929  69.684  47.353  46.492
 2930HIS     BB 2930  69.529  47.646  46.315
 2931THR     BB 2931  69.392  47.764  45.984
 2932GLU     BB 2932  69.496  48.081  45.805
 2933GLU     BB 2933  69.314  48.396  45.915
 2934LEU     BB 2934  69.088  48.536  45.645
 2935ALA     BB 2935  68.941  48.886  45.600
 2936ASN     BB 2936  68.584  48.965  45.676
 2937GLY     BB 2937  68.381  48.986  45.360
 2938ALA     BB 2938  68.668  48.854  45.138
 2939ALA     BB 2939  68.819  49.203  45.169
 2940ASP     BB 2940  69.173  49.090  45.112
 2941SER     BB 2941  69.110  48.764  44.932
 2942PHE     BB 2942  69.396  48.718  44.693
 2943THR     BB 2943  69.278  48.782  44.336
 2944SER     BB 2944  69.409  48.845  43.981
 2945ALA     BB 2945  69.255  49.160  43.821
 2946PRO     BB 2946  69.389  49.079  43.473
 2947LYS     BB 2947  69.139  48.939  43.212
 2948GLN     BB 2948  69.175  48.750  42.892
 2949THR     BB 2949  69.144  48.991  42.600
 2950PRO     BB 2950  69.102  48.889  42.231
 2951ASP     BB 2951  69.290  49.075  41.949
 2952SER     BB 2952  69.005  49.309  41.877
 2953GLY     BB 2953  68.993  49.672  41.993
 2954LYS     BB 2954  69.230  49.963  41.925
 2955PRO     BB 2955  69.568  49.787  41.951
 2956LEU     BB 2956  69.596  49.681  41.590
 2957LYS     BB 2957  69.794  49.926  41.383
 2958ILE     BB 2958  69.675  49.778  41.055
 2959SER     BB 2959  69.326  49.767  40.907
 2960ARG     BB 2960  69.174  49.421  40.894
 2961ARG     BB 2961  68.852  49.587  40.780
 2962VAL     BB 2962  68.721  49.561  40.429
 2963LEU     BB 2963  68.494  49.743  40.192
 2964ARG     BB 2964  68.343  49.418  40.068
 2965ALA     BB 2965  68.137  49.394  40.388
 2966PRO     BB 2966  67.783  49.522  40.319
 2967LYS     BB 2967  67.790  49.709  40.654
 2968VAL     BB 2968  67.965  50.051  40.648
 2969GLU     BB 2969  68.205  50.119  40.939
 2970PRO     BB 2970  68.010  50.270  41.231
 2971VAL     BB 2971  68.024  50.650  41.305
 2972GLY     BB 2972  67.904  50.802  41.638
 2973ASP     BB 2973  67.826  50.626  41.974
 2974VAL     BB 2974  67.469  50.575  41.849
 2975VAL     BB 2975  67.372  50.224  41.730
 2976SER     BB 2976  67.258  50.251  41.372
 2977THR     BB 2977  66.879  50.247  41.304
 2978ARG     BB 2978  66.926  50.137  40.948
 2979ASP     BB 2979  67.096  49.824  40.814
 2980PRO     BB 2980  67.199  49.761  41.176
 2981VAL     BB 2981  67.527  49.589  41.241
 2982LYS     BB 2982  67.538  49.375  41.555
 2983SER     BB 2983  67.693  49.048  41.445
 2984GLN     BB 2984  67.996  49.011  41.229
 2985SER     BB 2985  67.783  48.900  40.936
 2986LYS     BB 2986  67.644  49.209  40.760
 2987SER     BB 2987  67.270  49.199  40.714
 2988ASN     BB 2988  67.277  49.365  40.373
 2989THR     BB 2989  67.493  49.077  40.251
 2990SER     BB 2990  67.382  48.918  39.921
 2991LEU     BB 2991  67.421  48.556  40.038
 2992PRO     BB 2992  67.151  48.404  40.243
 2993PRO     BB 2993  67.366  48.204  40.479
 2994LEU     BB 2994  67.525  48.407  40.753
 2995PRO     BB 2995  67.857  48.225  40.689
 2996PHE     BB 2996  68.101  48.396  40.449
 2997LYS     BB 2997  68.326  48.216  40.202
 2998ARG     BB 2998  68.676  48.286  40.060
 2999GLY     BB 2999  68.732  47.986  39.841
 3000GLY     BB 3000  68.511  48.139  39.570
 3001GLY     BB 3001  68.215  47.894  39.578
 3002LYS     BB 3002  68.437  47.585  39.518
 3003ASP     BB 3003  68.382  47.418  39.862
 3004GLY     BB 3004  68.120  47.149  39.906
 3005SER     BB 3005  68.127  46.847  40.131
 3006VAL     BB 3006  67.943  46.667  40.415
 3007THR     BB 3007  68.044  46.741  40.773
 3008GLY     BB 3008  67.696  46.755  40.926
 3009THR     BB 3009  67.641  46.373  40.927
 3010LYS     BB 3010  67.665  46.141  41.228
 3011ARG     BB 3011  67.782  45.843  41.025
 3012LEU     BB 3012  68.037  45.780  40.753
 3013ARG     BB 3013  67.789  45.616  40.511
 3014CYS     BB 3014  67.656  45.957  40.376
 3015MET     BB 3015  67.834  46.112  40.074
 3016PRO     BB 3016  68.043  46.278  39.985
 3017ALA     BB 3017  68.315  46.024  40.071
 3018PRO     BB 3018  68.563  46.089  40.355
 3019GLU     BB 3019  68.928  46.122  40.283
 3020GLU     BB 3020  68.960  45.811  40.490
 3021ILE     BB 3021  69.036  45.510  40.263
 3022VAL     BB 3022  68.875  45.232  40.473
 3023GLU     BB 3023  68.602  45.434  40.645
 3024GLU     BB 3024  68.454  45.123  40.810
 3025LEU     BB 3025  68.156  45.144  41.040
 3026PRO     BB 3026  68.019  44.790  41.077
 3027ALA     BB 3027  68.053  44.652  41.434
 3028SER     BB 3028  68.364  44.437  41.496
 3029LYS     BB 3029  68.183  44.234  41.768
 3030LYS     BB 3030  67.943  43.945  41.689
 3031GLN     BB 3031  67.772  43.879  42.021
 3032ARG     BB 3032  67.429  43.944  41.853
 3033VAL     BB 3033  67.257  43.781  41.554
 3034ALA     BB 3034  67.363  43.852  41.198
 3035PRO     BB 3035  67.190  43.593  40.980
 3036ARG     BB 3036  66.842  43.683  41.105
 3037ALA     BB 3037  66.899  44.028  41.256
 3038ARG     BB 3038  66.651  44.166  40.999
 3039GLY     BB 3039  66.359  43.975  41.150
 3040LYS     BB 3040  66.238  43.622  41.059
 3041SER     BB 3041  65.875  43.591  40.953
 3042SER     BB 3042  65.835  43.267  41.153
 3043GLU     BB 3043  65.581  43.267  41.440
 3044PRO     BB 3044  65.788  43.165  41.744
 3045VAL     BB 3045  65.504  43.191  41.993
 3046VAL     BB 3046  65.253  42.938  41.871
 3047ILE     BB 3047  65.030  42.863  42.174
 3048MET     BB 3048  64.812  43.122  42.341
 3049LYS     BB 3049  64.861  43.257  42.692
 3050ARG     BB 3050  65.134  43.105  42.898
 3051SER     BB 3051  65.034  42.780  43.048
 3052LEU     BB 3052  65.012  42.502  42.790
 3053ARG     BB 3053  64.724  42.256  42.830
 3054THR     BB 3054  64.544  42.498  43.058
 3055SER     BB 3055  64.181  42.423  43.126
 3056ALA     BB 3056  63.915  42.700  43.102
 3057LYS     BB 3057  63.556  42.814  43.097
 3058ARG     BB 3058  63.609  42.977  42.756
 3059ILE     BB 3059  63.682  42.635  42.604
 3060GLU     BB 3060  63.358  42.444  42.576
 3061PRO     BB 3061  63.485  42.141  42.388
 3062ALA     BB 3062  63.748  42.054  42.650
 3063GLU     BB 3063  63.763  42.056  43.033
 3064GLU     BB 3064  64.049  41.818  43.111
 3065LEU     BB 3065  64.347  41.954  42.913
 3066ASN     BB 3066  64.401  42.127  42.575
 3067SER     BB 3067  64.609  41.855  42.402
 3068ASN     BB 3068  64.509  41.488  42.410
 3069ASP     BB 3069  64.637  41.199  42.208
 3070MET     BB 3070  64.336  40.983  42.280
 3071LYS     BB 3071  64.164  41.116  41.963
 3072THR     BB 3072  64.302  41.025  41.613
 3073ASN     BB 3073  64.141  40.993  41.272
 3074LYS     BB 3074  63.794  41.048  41.402
 3075GLU     BB 3075  63.472  41.205  41.292
 3076GLU     BB 3076  63.278  41.183  41.617
 3077HIS     BB 3077  63.339  41.464  41.860
 3078LYS     BB 3078  63.355  41.259  42.181
 3079LEU     BB 3079  63.660  41.031  42.160
 3080GLN     BB 3080  63.454  40.834  42.399
 3081ASP     BB 3081  63.158  40.783  42.166
 3082SER     BB 3082  63.369  40.649  41.877
 3083VAL     BB 3083  63.506  40.292  41.809
 3084PRO     BB 3084  63.883  40.254  41.786
 3085GLU     BB 3085  64.016  39.949  41.605
 3086ASN     BB 3086  63.959  39.624  41.786
 3087LYS     BB 3087  64.267  39.407  41.751
 3088GLY     BB 3088  64.208  39.195  42.061
 3089ILE     BB 3089  64.513  39.351  42.225
 3090SER     BB 3090  64.504  39.576  42.540
 3091LEU     BB 3091  64.873  39.650  42.496
 3092ARG     BB 3092  64.980  39.964  42.299
 3093SER     BB 3093  65.258  39.757  42.142
 3094ARG     BB 3094  65.378  39.400  42.091
 3095ARG     BB 3095  65.741  39.486  42.195
 3096GLN     BB 3096  65.626  39.634  42.525
 3097ASN     BB 3097  65.706  39.371  42.785
 3098LYS     BB 3098  65.452  39.178  42.993
 3099THR     BB 3099  65.647  39.130  43.319
 3100GLU     BB 3100  65.820  39.350  43.582
 3101ALA     BB 3101  66.030  39.066  43.732
 3102GLU     BB 3102  66.286  38.824  43.589
 3103GLN     BB 3103  66.310  38.444  43.563
 3104GLN     BB 3104  66.545  38.174  43.428
 3105ILE     BB 3105  66.819  38.352  43.631
 3106THR     BB 3106  67.162  38.180  43.645
 3107GLU     BB 3107  67.219  37.989  43.970
 3108VAL     BB 3108  67.544  38.030  44.169
 3109PHE     BB 3109  67.732  37.963  44.489
 3110VAL     BB 3110  67.761  38.316  44.630
 3111LEU     BB 3111  67.489  38.524  44.794
 3112ALA     BB 3112  67.690  38.826  44.675
 3113GLU     BB 3113  67.600  38.939  44.317
 3114ARG     BB 3114  67.889  39.190  44.278
 3115ILE     BB 3115  68.114  38.935  44.434
 3116GLU     BB 3116  68.198  38.584  44.316
 3117ILE     BB 3117  68.395  38.517  44.642
 3118ASN     BB 3118  68.337  38.581  45.013
 3119ARG     BB 3119  68.545  38.705  45.304
 3120ASN     BB 3120  68.590  38.553  45.647
 3121GLU     BB 3121  68.739  38.759  45.934
 3122LYS     BB 3122  68.659  38.457  46.156
 3123LYS     BB 3123  68.948  38.235  46.282
 3124PRO     BB 3124  68.727  37.929  46.307
 3125MET     BB 3125  68.744  37.645  46.065
 3126LYS     BB 3126  68.455  37.539  45.844
 3127THR     BB 3127  68.642  37.220  45.776
 3128PSE     BB 3128  68.715  36.890  45.944
 3129PRO     BB 3129  68.871  36.545  45.894
 3130GLU     BB 3130  68.607  36.456  45.631
 3131MET     BB 3131  68.724  36.675  45.346
 3132ASP     BB 3132  68.818  36.454  45.057
 3133ILE     BB 3133  69.059  36.506  44.771
 3134GLN     BB 3134  68.778  36.608  44.538
 3135ASN     BB 3135  68.433  36.759  44.551
 3136PRO     BB 3136  68.563  36.945  44.854
 3137ASP     BB 3137  68.316  37.208  44.981
 3138ASP     BB 3138  68.559  37.502  44.938
 3139GLY     BB 3139  68.434  37.736  44.663
 3140ALA     BB 3140  68.717  37.787  44.417
 3141ARG     BB 3141  68.677  38.053  44.145
 3142LYS     BB 3142  68.839  37.909  43.829
 3143PRO     BB 3143  68.976  38.090  43.518
 3144ILE     BB 3144  68.739  38.253  43.272
 3145PRO     BB 3145  68.645  38.066  42.960
 3146ARG     BB 3146  68.886  38.131  42.673
 3147ASP     BB 3147  68.652  38.014  42.403
 3148LYS     BB 3148  68.434  38.321  42.431
 3149VAL     BB 3149  68.745  38.536  42.410
 3150THR     BB 3150  68.711  38.531  42.026
 3151GLU     BB 3151  68.326  38.490  42.001
 3152ASN     BB 3152  68.064  38.757  42.082
 3153LYS     BB 3153  67.753  38.687  42.304
 3154ARG     BB 3154  67.830  38.323  42.364
 3155CYS     BB 3155  67.516  38.117  42.397
 3156LEU     BB 3156  67.608  37.748  42.455
 3157ARG     BB 3157  67.441  37.483  42.677
 3158SER     BB 3158  67.611  37.153  42.632
 3159ALA     BB 3159  67.677  36.923  42.925
 3160ARG     BB 3160  67.879  36.698  42.697
 3161GLN     BB 3161  68.214  36.785  42.539
 3162ASN     BB 3162  68.267  36.850  42.170
 3163GLU     BB 3163  68.612  36.682  42.189
 3164SER     BB 3164  68.471  36.363  42.328
 3165SER     BB 3165  68.457  36.220  41.969
 3166GLN     BB 3166  68.762  36.128  41.762
 3167PRO     BB 3167  68.901  35.912  41.474
 3168LYS     BB 3168  69.017  35.657  41.735
 3169VAL     BB 3169  68.785  35.355  41.697
 3170ALA     BB 3170  68.995  35.128  41.916
 3171GLU     BB 3171  69.155  35.153  42.258
 3172GLU     BB 3172  69.445  34.917  42.172
 3173SER     BB 3173  69.643  34.838  41.861
 3174GLY     BB 3174  69.573  34.473  41.796
 3175GLY     BB 3175  69.945  34.378  41.806
 3176GLN     BB 3176  69.846  34.054  41.991
 3177LYS     BB 3177  69.639  33.764  41.849
 3178SER     BB 3178  69.516  33.426  41.975
 3179ALA     BB 3179  69.883  33.299  41.967
 3180LYS     BB 3180  70.175  33.369  42.196
 3181VAL     BB 3181  70.505  33.427  42.012
 3182LEU     BB 3182  70.786  33.249  42.190
 3183MET     BB 3183  71.150  33.159  42.170
 3184GLN     BB 3184  71.138  32.810  42.334
 3185ASN     BB 3185  71.174  32.649  41.984
 3186GLN     BB 3186  71.509  32.551  41.846
 3187LYS     BB 3187  71.402  32.383  41.526
 3188GLY     BB 3188  71.097  32.610  41.480
 3189LYS     BB 3189  71.070  32.722  41.119
 3190GLY     BB 3190  70.815  32.952  40.941
 3191GLU     BB 3191  70.516  32.768  40.784
 3192ALA     BB 3192  70.545  32.723  40.407
 3193GLY     BB 3193  70.267  32.928  40.241
 3194ASN     BB 3194  70.129  32.868  39.891
 3195SER     BB 3195  70.243  32.506  39.918
 3196ASP     BB 3196  70.013  32.368  39.641
 3197SER     BB 3197  69.740  32.446  39.383
 3198MET     BB 3198  69.389  32.556  39.492
 3199CYS     BB 3199  69.148  32.280  39.589
 3200LEU     BB 3200  68.852  32.483  39.738
 3201ARG     BB 3201  68.515  32.317  39.677
 3202SER     BB 3202  68.199  32.532  39.698
 3203ARG     BB 3203  67.867  32.415  39.833
 3204LYS     BB 3204  67.626  32.715  39.850
 3205THR     BB 3205  67.280  32.768  39.695
 3206LYS     BB 3206  67.078  33.036  39.876
 3207SER     BB 3207  67.309  33.131  40.163
 3208GLN     BB 3208  67.052  33.375  40.304
 3209PRO     BB 3209  66.955  33.453  40.667
 3210ALA     BB 3210  66.606  33.329  40.761
 3211ALA     BB 3211  66.530  33.658  40.947
 3212SER     BB 3212  66.481  34.014  40.834
 3213THR     BB 3213  66.826  34.081  40.973
 3214LEU     BB 3214  67.106  34.007  40.719
 3215GLU     BB 3215  67.356  33.738  40.802
 3216SER     BB 3216  67.612  34.020  40.739
 3217LYS     BB 3217  67.761  34.222  41.021
 3218SER     BB 3218  67.855  34.520  40.794
 3219VAL     BB 3219  67.693  34.712  40.512
 3220GLN     BB 3220  67.822  34.798  40.165
 3221ARG     BB 3221  68.040  35.101  40.185
 3222VAL     BB 3222  68.022  35.149  39.811
 3223THR     BB 3223  67.694  35.338  39.817
 3224ARG     BB 3224  67.683  35.402  40.194
 3225SER     BB 3225  67.863  35.620  40.445
 3226VAL     BB 3226  67.869  35.635  40.827
 3227LYS     BB 3227  67.584  35.865  40.956
 3228ARG     BB 3228  67.497  36.001  41.293
 3229CYS     BB 3229  67.143  35.971  41.428
 3230ALA     BB 3230  66.979  36.149  41.729
 3231GLU     BB 3231  66.816  35.985  42.026
 3232ASN     BB 3232  66.502  36.199  42.058
 3233PRO     BB 3233  66.211  36.023  41.886
 3234LYS     BB 3234  66.045  36.291  41.671
 3235LYS     BB 3235  65.673  36.291  41.616
 3236ALA     BB 3236  65.569  36.435  41.282
 3237GLU     BB 3237  65.205  36.405  41.401
 3238ASP     BB 3238  65.082  36.706  41.604
 3239ASN     BB 3239  65.401  36.874  41.506
 3240VAL     BB 3240  65.467  37.244  41.572
 3241CYS     BB 3241  65.557  37.251  41.194
 3242VAL     BB 3242  65.329  37.485  40.999
 3243LYS     BB 3243  65.407  37.375  40.646
 3244LYS     BB 3244  65.363  37.005  40.699
 3245ILE     BB 3245  65.088  36.826  40.897
 3246ARG     BB 3246  65.030  36.498  41.076
 3247THR     BB 3247  64.804  36.354  40.802
 3248ARG     BB 3248  64.951  36.550  40.506
 3249SER     BB 3249  65.268  36.460  40.322
 3250HIS     BB 3250  65.491  36.654  40.082
 3251ARG     BB 3251  65.834  36.640  39.910
 3252ASP     BB 3252  66.079  36.843  40.123
 3253SER     BB 3253  66.443  36.791  40.028
 3254GLU     BB 3254  66.692  37.056  40.139
 3255ASP     BB 3255  66.847  37.135  39.798
 3256ILE     BB 3256  66.689  37.395  39.567
 100.00000 100.00000 100.00000
