# Supplementary material for: A cyclin-dependent kinase-mediated phosphorylation switch of disordered protein condensation
Source: Nat Commun. 2023 Oct 9;14:6316. doi: 10.1038/s41467-023-42049-0 (PMC10562473; doi:10.1038/s41467-023-42049-0)
Supplement: Supplementary file 9 — Supplementary Data 6 [file 41467_2023_42049_MOESM9_ESM.zip › suppl_files_md/Fig7a/P/index.ndx]

[ system ]
1 2 3 4 5 6 7 8 9 10 
11 12 13 14 15 16 17 18 19 20 
21 22 23 24 25 26 27 28 29 30 
31 32 33 34 35 36 37 38 39 40 
41 42 43 44 45 46 47 48 49 50 
51 52 53 54 55 56 57 58 59 60 
61 62 63 64 65 66 67 68 69 70 
71 72 73 74 75 76 77 78 79 80 
81 82 83 84 85 86 87 88 89 90 
91 92 93 94 95 96 97 98 99 100 
101 102 103 104 105 106 107 108 109 110 
111 112 113 114 115 116 117 118 119 120 
121 122 123 124 125 126 127 128 129 130 
131 132 133 134 135 136 137 138 139 140 
141 142 143 144 145 146 147 148 149 150 
151 152 153 154 155 156 157 158 159 160 
161 162 163 164 165 166 167 168 169 170 
171 172 173 174 175 176 177 178 179 180 
181 182 183 184 185 186 187 188 189 190 
191 192 193 194 195 196 197 198 199 200 
201 202 203 204 205 206 207 208 209 210 
211 212 213 214 215 216 217 218 219 220 
221 222 223 224 225 226 227 228 229 230 
231 232 233 234 235 236 237 238 239 240 
241 242 243 244 245 246 247 248 249 250 
251 252 253 254 255 256 257 258 259 260 
261 262 263 264 265 266 267 268 269 270 
271 272 273 274 275 276 277 278 279 280 
281 282 283 284 285 286 287 288 289 290 
291 292 293 294 295 296 297 298 299 300 
301 302 303 304 305 306 307 308 309 310 
311 312 313 314 315 316 317 318 319 320 
321 322 323 324 325 326 327 328 329 330 
331 332 333 334 335 336 337 338 339 340 
341 342 343 344 345 346 347 348 349 350 
351 352 353 354 355 356 357 358 359 360 
361 362 363 364 365 366 367 368 369 370 
371 372 373 374 375 376 377 378 379 380 
381 382 383 384 385 386 387 388 389 390 
391 392 393 394 395 396 397 398 399 400 
401 402 403 404 405 406 407 408 409 410 
411 412 413 414 415 416 417 418 419 420 
421 422 423 424 425 426 427 428 429 430 
431 432 433 434 435 436 437 438 439 440 
441 442 443 444 445 446 447 448 449 450 
451 452 453 454 455 456 457 458 459 460 
461 462 463 464 465 466 467 468 469 470 
471 472 473 474 475 476 477 478 479 480 
481 482 483 484 485 486 487 488 489 490 
491 492 493 494 495 496 497 498 499 500 
501 502 503 504 505 506 507 508 509 510 
511 512 513 514 515 516 517 518 519 520 
521 522 523 524 525 526 527 528 529 530 
531 532 533 534 535 536 537 538 539 540 
541 542 543 544 545 546 547 548 549 550 
551 552 553 554 555 556 557 558 559 560 
561 562 563 564 565 566 567 568 569 570 
571 572 573 574 575 576 577 578 579 580 
581 582 583 584 585 586 587 588 589 590 
591 592 593 594 595 596 597 598 599 600 
601 602 603 604 605 606 607 608 609 610 
611 612 613 614 615 616 617 618 619 620 
621 622 623 624 625 626 627 628 629 630 
631 632 633 634 635 636 637 638 639 640 
641 642 643 644 645 646 647 648 649 650 
651 652 653 654 655 656 657 658 659 660 
661 662 663 664 665 666 667 668 669 670 
671 672 673 674 675 676 677 678 679 680 
681 682 683 684 685 686 687 688 689 690 
691 692 693 694 695 696 697 698 699 700 
701 702 703 704 705 706 707 708 709 710 
711 712 713 714 715 716 717 718 719 720 
721 722 723 724 725 726 727 728 729 730 
731 732 733 734 735 736 737 738 739 740 
741 742 743 744 745 746 747 748 749 750 
751 752 753 754 755 756 757 758 759 760 
761 762 763 764 765 766 767 768 769 770 
771 772 773 774 775 776 777 778 779 780 
781 782 783 784 785 786 787 788 789 790 
791 792 793 794 795 796 797 798 799 800 
801 802 803 804 805 806 807 808 809 810 
811 812 813 814 815 816 817 818 819 820 
821 822 823 824 825 826 827 828 829 830 
831 832 833 834 835 836 837 838 839 840 
841 842 843 844 845 846 847 848 849 850 
851 852 853 854 855 856 857 858 859 860 
861 862 863 864 865 866 867 868 869 870 
871 872 873 874 875 876 877 878 879 880 
881 882 883 884 885 886 887 888 889 890 
891 892 893 894 895 896 897 898 899 900 
901 902 903 904 905 906 907 908 909 910 
911 912 913 914 915 916 917 918 919 920 
921 922 923 924 925 926 927 928 929 930 
931 932 933 934 935 936 937 938 939 940 
941 942 943 944 945 946 947 948 949 950 
951 952 953 954 955 956 957 958 959 960 
961 962 963 964 965 966 967 968 969 970 
971 972 973 974 975 976 977 978 979 980 
981 982 983 984 985 986 987 988 989 990 
991 992 993 994 995 996 997 998 999 1000 
1001 1002 1003 1004 1005 1006 1007 1008 1009 1010 
1011 1012 1013 1014 1015 1016 1017 1018 1019 1020 
1021 1022 1023 1024 1025 1026 1027 1028 1029 1030 
1031 1032 1033 1034 1035 1036 1037 1038 1039 1040 
1041 1042 1043 1044 1045 1046 1047 1048 1049 1050 
1051 1052 1053 1054 1055 1056 1057 1058 1059 1060 
1061 1062 1063 1064 1065 1066 1067 1068 1069 1070 
1071 1072 1073 1074 1075 1076 1077 1078 1079 1080 
1081 1082 1083 1084 1085 1086 1087 1088 1089 1090 
1091 1092 1093 1094 1095 1096 1097 1098 1099 1100 
1101 1102 1103 1104 1105 1106 1107 1108 1109 1110 
1111 1112 1113 1114 1115 1116 1117 1118 1119 1120 
1121 1122 1123 1124 1125 1126 1127 1128 1129 1130 
1131 1132 1133 1134 1135 1136 1137 1138 1139 1140 
1141 1142 1143 1144 1145 1146 1147 1148 1149 1150 
1151 1152 1153 1154 1155 1156 1157 1158 1159 1160 
1161 1162 1163 1164 1165 1166 1167 1168 1169 1170 
1171 1172 1173 1174 1175 1176 1177 1178 1179 1180 
1181 1182 1183 1184 1185 1186 1187 1188 1189 1190 
1191 1192 1193 1194 1195 1196 1197 1198 1199 1200 
1201 1202 1203 1204 1205 1206 1207 1208 1209 1210 
1211 1212 1213 1214 1215 1216 1217 1218 1219 1220 
1221 1222 1223 1224 1225 1226 1227 1228 1229 1230 
1231 1232 1233 1234 1235 1236 1237 1238 1239 1240 
1241 1242 1243 1244 1245 1246 1247 1248 1249 1250 
1251 1252 1253 1254 1255 1256 1257 1258 1259 1260 
1261 1262 1263 1264 1265 1266 1267 1268 1269 1270 
1271 1272 1273 1274 1275 1276 1277 1278 1279 1280 
1281 1282 1283 1284 1285 1286 1287 1288 1289 1290 
1291 1292 1293 1294 1295 1296 1297 1298 1299 1300 
1301 1302 1303 1304 1305 1306 1307 1308 1309 1310 
1311 1312 1313 1314 1315 1316 1317 1318 1319 1320 
1321 1322 1323 1324 1325 1326 1327 1328 1329 1330 
1331 1332 1333 1334 1335 1336 1337 1338 1339 1340 
1341 1342 1343 1344 1345 1346 1347 1348 1349 1350 
1351 1352 1353 1354 1355 1356 1357 1358 1359 1360 
1361 1362 1363 1364 1365 1366 1367 1368 1369 1370 
1371 1372 1373 1374 1375 1376 1377 1378 1379 1380 
1381 1382 1383 1384 1385 1386 1387 1388 1389 1390 
1391 1392 1393 1394 1395 1396 1397 1398 1399 1400 
1401 1402 1403 1404 1405 1406 1407 1408 1409 1410 
1411 1412 1413 1414 1415 1416 1417 1418 1419 1420 
1421 1422 1423 1424 1425 1426 1427 1428 1429 1430 
1431 1432 1433 1434 1435 1436 1437 1438 1439 1440 
1441 1442 1443 1444 1445 1446 1447 1448 1449 1450 
1451 1452 1453 1454 1455 1456 1457 1458 1459 1460 
1461 1462 1463 1464 1465 1466 1467 1468 1469 1470 
1471 1472 1473 1474 1475 1476 1477 1478 1479 1480 
1481 1482 1483 1484 1485 1486 1487 1488 1489 1490 
1491 1492 1493 1494 1495 1496 1497 1498 1499 1500 
1501 1502 1503 1504 1505 1506 1507 1508 1509 1510 
1511 1512 1513 1514 1515 1516 1517 1518 1519 1520 
1521 1522 1523 1524 1525 1526 1527 1528 1529 1530 
1531 1532 1533 1534 1535 1536 1537 1538 1539 1540 
1541 1542 1543 1544 1545 1546 1547 1548 1549 1550 
1551 1552 1553 1554 1555 1556 1557 1558 1559 1560 
1561 1562 1563 1564 1565 1566 1567 1568 1569 1570 
1571 1572 1573 1574 1575 1576 1577 1578 1579 1580 
1581 1582 1583 1584 1585 1586 1587 1588 1589 1590 
1591 1592 1593 1594 1595 1596 1597 1598 1599 1600 
1601 1602 1603 1604 1605 1606 1607 1608 1609 1610 
1611 1612 1613 1614 1615 1616 1617 1618 1619 1620 
1621 1622 1623 1624 1625 1626 1627 1628 1629 1630 
1631 1632 1633 1634 1635 1636 1637 1638 1639 1640 
1641 1642 1643 1644 1645 1646 1647 1648 1649 1650 
1651 1652 1653 1654 1655 1656 1657 1658 1659 1660 
1661 1662 1663 1664 1665 1666 1667 1668 1669 1670 
1671 1672 1673 1674 1675 1676 1677 1678 1679 1680 
1681 1682 1683 1684 1685 1686 1687 1688 1689 1690 
1691 1692 1693 1694 1695 1696 1697 1698 1699 1700 
1701 1702 1703 1704 1705 1706 1707 1708 1709 1710 
1711 1712 1713 1714 1715 1716 1717 1718 1719 1720 
1721 1722 1723 1724 1725 1726 1727 1728 1729 1730 
1731 1732 1733 1734 1735 1736 1737 1738 1739 1740 
1741 1742 1743 1744 1745 1746 1747 1748 1749 1750 
1751 1752 1753 1754 1755 1756 1757 1758 1759 1760 
1761 1762 1763 1764 1765 1766 1767 1768 1769 1770 
1771 1772 1773 1774 1775 1776 1777 1778 1779 1780 
1781 1782 1783 1784 1785 1786 1787 1788 1789 1790 
1791 1792 1793 1794 1795 1796 1797 1798 1799 1800 
1801 1802 1803 1804 1805 1806 1807 1808 1809 1810 
1811 1812 1813 1814 1815 1816 1817 1818 1819 1820 
1821 1822 1823 1824 1825 1826 1827 1828 1829 1830 
1831 1832 1833 1834 1835 1836 1837 1838 1839 1840 
1841 1842 1843 1844 1845 1846 1847 1848 1849 1850 
1851 1852 1853 1854 1855 1856 1857 1858 1859 1860 
1861 1862 1863 1864 1865 1866 1867 1868 1869 1870 
1871 1872 1873 1874 1875 1876 1877 1878 1879 1880 
1881 1882 1883 1884 1885 1886 1887 1888 1889 1890 
1891 1892 1893 1894 1895 1896 1897 1898 1899 1900 
1901 1902 1903 1904 1905 1906 1907 1908 1909 1910 
1911 1912 1913 1914 1915 1916 1917 1918 1919 1920 
1921 1922 1923 1924 1925 1926 1927 1928 1929 1930 
1931 1932 1933 1934 1935 1936 1937 1938 1939 1940 
1941 1942 1943 1944 1945 1946 1947 1948 1949 1950 
1951 1952 1953 1954 1955 1956 1957 1958 1959 1960 
1961 1962 1963 1964 1965 1966 1967 1968 1969 1970 
1971 1972 1973 1974 1975 1976 1977 1978 1979 1980 
1981 1982 1983 1984 1985 1986 1987 1988 1989 1990 
1991 1992 1993 1994 1995 1996 1997 1998 1999 2000 
2001 2002 2003 2004 2005 2006 2007 2008 2009 2010 
2011 2012 2013 2014 2015 2016 2017 2018 2019 2020 
2021 2022 2023 2024 2025 2026 2027 2028 2029 2030 
2031 2032 2033 2034 2035 2036 2037 2038 2039 2040 
2041 2042 2043 2044 2045 2046 2047 2048 2049 2050 
2051 2052 2053 2054 2055 2056 2057 2058 2059 2060 
2061 2062 2063 2064 2065 2066 2067 2068 2069 2070 
2071 2072 2073 2074 2075 2076 2077 2078 2079 2080 
2081 2082 2083 2084 2085 2086 2087 2088 2089 2090 
2091 2092 2093 2094 2095 2096 2097 2098 2099 2100 
2101 2102 2103 2104 2105 2106 2107 2108 2109 2110 
2111 2112 2113 2114 2115 2116 2117 2118 2119 2120 
2121 2122 2123 2124 2125 2126 2127 2128 2129 2130 
2131 2132 2133 2134 2135 2136 2137 2138 2139 2140 
2141 2142 2143 2144 2145 2146 2147 2148 2149 2150 
2151 2152 2153 2154 2155 2156 2157 2158 2159 2160 
2161 2162 2163 2164 2165 2166 2167 2168 2169 2170 
2171 2172 2173 2174 2175 2176 2177 2178 2179 2180 
2181 2182 2183 2184 2185 2186 2187 2188 2189 2190 
2191 2192 2193 2194 2195 2196 2197 2198 2199 2200 
2201 2202 2203 2204 2205 2206 2207 2208 2209 2210 
2211 2212 2213 2214 2215 2216 2217 2218 2219 2220 
2221 2222 2223 2224 2225 2226 2227 2228 2229 2230 
2231 2232 2233 2234 2235 2236 2237 2238 2239 2240 
2241 2242 2243 2244 2245 2246 2247 2248 2249 2250 
2251 2252 2253 2254 2255 2256 2257 2258 2259 2260 
2261 2262 2263 2264 2265 2266 2267 2268 2269 2270 
2271 2272 2273 2274 2275 2276 2277 2278 2279 2280 
2281 2282 2283 2284 2285 2286 2287 2288 2289 2290 
2291 2292 2293 2294 2295 2296 2297 2298 2299 2300 
2301 2302 2303 2304 2305 2306 2307 2308 2309 2310 
2311 2312 2313 2314 2315 2316 2317 2318 2319 2320 
2321 2322 2323 2324 2325 2326 2327 2328 2329 2330 
2331 2332 2333 2334 2335 2336 2337 2338 2339 2340 
2341 2342 2343 2344 2345 2346 2347 2348 2349 2350 
2351 2352 2353 2354 2355 2356 2357 2358 2359 2360 
2361 2362 2363 2364 2365 2366 2367 2368 2369 2370 
2371 2372 2373 2374 2375 2376 2377 2378 2379 2380 
2381 2382 2383 2384 2385 2386 2387 2388 2389 2390 
2391 2392 2393 2394 2395 2396 2397 2398 2399 2400 
2401 2402 2403 2404 2405 2406 2407 2408 2409 2410 
2411 2412 2413 2414 2415 2416 2417 2418 2419 2420 
2421 2422 2423 2424 2425 2426 2427 2428 2429 2430 
2431 2432 2433 2434 2435 2436 2437 2438 2439 2440 
2441 2442 2443 2444 2445 2446 2447 2448 2449 2450 
2451 2452 2453 2454 2455 2456 2457 2458 2459 2460 
2461 2462 2463 2464 2465 2466 2467 2468 2469 2470 
2471 2472 2473 2474 2475 2476 2477 2478 2479 2480 
2481 2482 2483 2484 2485 2486 2487 2488 2489 2490 
2491 2492 2493 2494 2495 2496 2497 2498 2499 2500 
2501 2502 2503 2504 2505 2506 2507 2508 2509 2510 
2511 2512 2513 2514 2515 2516 2517 2518 2519 2520 
2521 2522 2523 2524 2525 2526 2527 2528 2529 2530 
2531 2532 2533 2534 2535 2536 2537 2538 2539 2540 
2541 2542 2543 2544 2545 2546 2547 2548 2549 2550 
2551 2552 2553 2554 2555 2556 2557 2558 2559 2560 
2561 2562 2563 2564 2565 2566 2567 2568 2569 2570 
2571 2572 2573 2574 2575 2576 2577 2578 2579 2580 
2581 2582 2583 2584 2585 2586 2587 2588 2589 2590 
2591 2592 2593 2594 2595 2596 2597 2598 2599 2600 
2601 2602 2603 2604 2605 2606 2607 2608 2609 2610 
2611 2612 2613 2614 2615 2616 2617 2618 2619 2620 
2621 2622 2623 2624 2625 2626 2627 2628 2629 2630 
2631 2632 2633 2634 2635 2636 2637 2638 2639 2640 
2641 2642 2643 2644 2645 2646 2647 2648 2649 2650 
2651 2652 2653 2654 2655 2656 2657 2658 2659 2660 
2661 2662 2663 2664 2665 2666 2667 2668 2669 2670 
2671 2672 2673 2674 2675 2676 2677 2678 2679 2680 
2681 2682 2683 2684 2685 2686 2687 2688 2689 2690 
2691 2692 2693 2694 2695 2696 2697 2698 2699 2700 
2701 2702 2703 2704 2705 2706 2707 2708 2709 2710 
2711 2712 2713 2714 2715 2716 2717 2718 2719 2720 
2721 2722 2723 2724 2725 2726 2727 2728 2729 2730 
2731 2732 2733 2734 2735 2736 2737 2738 2739 2740 
2741 2742 2743 2744 2745 2746 2747 2748 2749 2750 
2751 2752 2753 2754 2755 2756 2757 2758 2759 2760 
2761 2762 2763 2764 2765 2766 2767 2768 2769 2770 
2771 2772 2773 2774 2775 2776 2777 2778 2779 2780 
2781 2782 2783 2784 2785 2786 2787 2788 2789 2790 
2791 2792 2793 2794 2795 2796 2797 2798 2799 2800 
2801 2802 2803 2804 2805 2806 2807 2808 2809 2810 
2811 2812 2813 2814 2815 2816 2817 2818 2819 2820 
2821 2822 2823 2824 2825 2826 2827 2828 2829 2830 
2831 2832 2833 2834 2835 2836 2837 2838 2839 2840 
2841 2842 2843 2844 2845 2846 2847 2848 2849 2850 
2851 2852 2853 2854 2855 2856 2857 2858 2859 2860 
2861 2862 2863 2864 2865 2866 2867 2868 2869 2870 
2871 2872 2873 2874 2875 2876 2877 2878 2879 2880 
2881 2882 2883 2884 2885 2886 2887 2888 2889 2890 
2891 2892 2893 2894 2895 2896 2897 2898 2899 2900 
2901 2902 2903 2904 2905 2906 2907 2908 2909 2910 
2911 2912 2913 2914 2915 2916 2917 2918 2919 2920 
2921 2922 2923 2924 2925 2926 2927 2928 2929 2930 
2931 2932 2933 2934 2935 2936 2937 2938 2939 2940 
2941 2942 2943 2944 2945 2946 2947 2948 2949 2950 
2951 2952 2953 2954 2955 2956 2957 2958 2959 2960 
2961 2962 2963 2964 2965 2966 2967 2968 2969 2970 
2971 2972 2973 2974 2975 2976 2977 2978 2979 2980 
2981 2982 2983 2984 2985 2986 2987 2988 2989 2990 
2991 2992 2993 2994 2995 2996 2997 2998 2999 3000 
3001 3002 3003 3004 3005 3006 3007 3008 3009 3010 
3011 3012 3013 3014 3015 3016 3017 3018 3019 3020 
3021 3022 3023 3024 3025 3026 3027 3028 3029 3030 
3031 3032 3033 3034 3035 3036 3037 3038 3039 3040 
3041 3042 3043 3044 3045 3046 3047 3048 3049 3050 
3051 3052 3053 3054 3055 3056 3057 3058 3059 3060 
3061 3062 3063 3064 3065 3066 3067 3068 3069 3070 
3071 3072 3073 3074 3075 3076 3077 3078 3079 3080 
3081 3082 3083 3084 3085 3086 3087 3088 3089 3090 
3091 3092 3093 3094 3095 3096 3097 3098 3099 3100 
3101 3102 3103 3104 3105 3106 3107 3108 3109 3110 
3111 3112 3113 3114 3115 3116 3117 3118 3119 3120 
3121 3122 3123 3124 3125 3126 3127 3128 3129 3130 
3131 3132 3133 3134 3135 3136 3137 3138 3139 3140 
3141 3142 3143 3144 3145 3146 3147 3148 3149 3150 
3151 3152 3153 3154 3155 3156 3157 3158 3159 3160 
3161 3162 3163 3164 3165 3166 3167 3168 3169 3170 
3171 3172 3173 3174 3175 3176 3177 3178 3179 3180 
3181 3182 3183 3184 3185 3186 3187 3188 3189 3190 
3191 3192 3193 3194 3195 3196 3197 3198 3199 3200 
3201 3202 3203 3204 3205 3206 3207 3208 3209 3210 
3211 3212 3213 3214 3215 3216 3217 3218 3219 3220 
3221 3222 3223 3224 3225 3226 3227 3228 3229 3230 
3231 3232 3233 3234 3235 3236 3237 3238 3239 3240 
3241 3242 3243 3244 3245 3246 3247 3248 3249 3250 
3251 3252 3253 3254 3255 3256 
[ ALA ]
58 121 137 142 168 176 188 195 196 271 
277 302 304 307 332 335 343 385 403 408 
409 412 471 532 573 582 591 602 604 650 
653 658 662 669 693 711 722 731 756 776 
813 816 817 826 842 872 911 947 959 980 
992 994 1027 1040 1059 1079 1080 1096 1103 1128 
1154 1162 1170 1173 1180 1189 1201 1218 1220 1225 
1242 1243 1276 1284 1292 1295 1340 1342 1362 1364 
1365 1381 1406 1433 1438 1445 1446 1461 1468 1493 
1526 1534 1537 1544 1553 1582 1584 1589 1611 1614 
1627 1648 1675 1687 1688 1711 1739 1762 1770 1778 
1781 1788 1826 1828 1867 1884 1892 1900 1903 1909 
1910 1948 1950 1955 2033 2041 2046 2053 2070 2077 
2102 2136 2164 2171 2172 2188 2195 2220 2246 2254 
2265 2272 2281 2310 2312 2317 2341 2354 2367 2375 
2383 2386 2393 2431 2433 2497 2524 2536 2537 2553 
2555 2568 2597 2618 2637 2650 2668 2673 2680 2698 
2701 2718 2739 2752 2757 2765 2770 2775 2777 2778 
2789 2794 2796 2801 2807 2808 2835 2846 2857 2884 
2889 2895 2907 2912 2919 2935 2938 2939 2945 2965 
3017 3027 3034 3037 3056 3062 3101 3112 3140 3159 
3170 3179 3192 3210 3211 3230 3236 
[ SER ]
13 23 25 45 64 65 74 94 101 108 
125 127 128 130 131 140 144 152 166 171 
174 184 185 200 207 208 213 220 230 235 
243 252 264 276 289 292 296 299 330 336 
352 374 380 396 419 420 425 460 462 476 
482 483 492 496 507 538 558 563 565 575 
592 598 605 606 607 609 626 630 632 634 
644 660 684 704 707 713 742 753 771 778 
780 793 802 804 812 821 825 827 853 859 
866 870 875 878 891 893 951 962 969 997 
1009 1028 1048 1064 1098 1115 1118 1136 1142 1150 
1169 1207 1256 1264 1272 1291 1302 1375 1380 1386 
1405 1414 1430 1447 1451 1496 1506 1507 1511 1514 
1533 1546 1571 1604 1617 1618 1628 1629 1636 1656 
1672 1686 1689 1693 1704 1721 1726 1736 1740 1750 
1751 1758 1777 1815 1864 1880 1899 1970 1980 1994 
1995 2002 2022 2038 2045 2072 2092 2110 2116 2135 
2173 2177 2239 2242 2252 2261 2299 2355 2382 2395 
2420 2453 2463 2471 2475 2477 2478 2499 2505 2519 
2521 2538 2542 2567 2575 2599 2617 2626 2629 2638 
2662 2686 2689 2695 2719 2738 2746 2769 2779 2783 
2793 2814 2827 2837 2838 2865 2901 2920 2925 2941 
2944 2952 2959 2976 2983 2985 2987 2990 3005 3028 
3041 3042 3051 3055 3067 3082 3090 3093 3158 3164 
3165 3173 3178 3195 3197 3202 3207 3212 3216 3218 
3225 3249 3253 
[ CYS ]
27 35 49 226 261 475 599 643 715 773 
824 834 903 958 1007 1129 1251 1285 1373 1479 
1494 1615 1843 1859 1981 2103 2206 2221 2342 2464 
2586 2603 2706 2825 3014 3155 3199 3229 3241 
[ PRO ]
3 18 21 42 68 79 112 120 133 155 
198 222 236 294 306 309 329 338 342 348 
358 392 402 415 427 434 443 464 479 500 
514 522 523 526 533 544 545 555 557 580 
581 583 585 589 603 614 625 681 692 695 
698 714 730 733 762 767 797 800 820 828 
829 845 865 888 928 960 971 995 1006 1012 
1014 1018 1058 1072 1078 1089 1092 1112 1114 1132 
1133 1134 1140 1147 1168 1177 1179 1194 1205 1214 
1234 1250 1254 1258 1262 1269 1290 1299 1301 1316 
1333 1336 1356 1372 1377 1378 1384 1391 1394 1424 
1444 1455 1463 1477 1483 1498 1500 1504 1509 1532 
1541 1543 1558 1578 1620 1622 1626 1666 1680 1700 
1707 1720 1742 1748 1753 1755 1776 1785 1787 1802 
1809 1813 1842 1847 1862 1866 1870 1877 1898 1907 
1924 1935 1941 1944 1964 1984 1986 1988 1992 2014 
2052 2063 2066 2086 2106 2107 2108 2114 2121 2124 
2150 2170 2181 2184 2190 2204 2210 2224 2226 2228 
2232 2237 2260 2269 2271 2286 2293 2297 2303 2306 
2326 2331 2345 2347 2349 2353 2360 2381 2390 2392 
2407 2418 2424 2427 2447 2467 2469 2485 2495 2515 
2529 2535 2569 2585 2589 2590 2591 2604 2608 2636 
2654 2656 2661 2666 2669 2675 2705 2709 2710 2737 
2756 2774 2776 2787 2790 2806 2824 2829 2842 2875 
2888 2905 2908 2914 2928 2946 2950 2955 2966 2970 
2980 2992 2993 2995 3016 3018 3026 3035 3044 3061 
3084 3124 3129 3136 3143 3145 3167 3209 3233 
[ ASP ]
16 36 77 86 92 132 134 139 165 169 
170 173 197 202 228 249 269 278 314 322 
365 387 407 410 429 459 485 491 518 593 
637 663 747 751 792 822 860 942 963 966 
972 978 990 1061 1077 1101 1121 1138 1155 1183 
1186 1199 1223 1252 1257 1260 1277 1308 1321 1345 
1382 1399 1421 1428 1443 1466 1481 1499 1502 1519 
1563 1587 1608 1621 1623 1669 1685 1709 1743 1746 
1763 1794 1807 1845 1850 1865 1868 1885 1916 1929 
1953 1973 1974 1987 2035 2051 2075 2087 2095 2096 
2112 2129 2147 2152 2154 2169 2193 2208 2227 2247 
2267 2275 2278 2291 2315 2329 2334 2348 2351 2368 
2388 2396 2412 2436 2456 2457 2490 2518 2534 2558 
2561 2579 2595 2640 2678 2715 2751 2753 2760 2799 
2805 2817 2818 2833 2872 2894 2897 2917 2940 2951 
2973 2979 3003 3069 3081 3132 3137 3138 3147 3196 
3238 3252 3255 
[ THR ]
4 9 26 66 69 89 109 147 167 179 
180 223 224 268 272 284 368 369 389 391 
397 413 422 428 435 437 446 450 469 470 
534 588 601 611 672 674 694 708 716 724 
770 772 791 801 844 848 852 856 858 861 
863 868 871 879 896 898 912 931 953 965 
973 979 988 1003 1019 1021 1045 1047 1051 1052 
1054 1067 1083 1120 1124 1125 1141 1143 1167 1176 
1203 1213 1237 1246 1247 1263 1265 1315 1323 1327 
1335 1347 1355 1359 1368 1369 1385 1387 1393 1411 
1413 1417 1418 1437 1449 1457 1476 1480 1484 1485 
1489 1490 1505 1531 1565 1569 1577 1597 1601 1606 
1610 1635 1653 1655 1659 1660 1662 1664 1667 1691 
1699 1723 1728 1732 1733 1749 1764 1775 1797 1821 
1833 1844 1848 1849 1853 1854 1871 1873 1919 1967 
1972 1977 1991 1993 2019 2021 2025 2026 2028 2032 
2057 2093 2094 2098 2099 2115 2117 2123 2141 2143 
2144 2146 2163 2175 2183 2207 2211 2212 2216 2217 
2233 2305 2328 2332 2333 2337 2338 2356 2380 2402 
2450 2455 2460 2474 2502 2508 2509 2511 2513 2540 
2548 2572 2577 2582 2594 2596 2598 2600 2606 2623 
2625 2630 2632 2683 2688 2692 2697 2702 2716 2717 
2720 2726 2743 2745 2749 2750 2773 2781 2811 2816 
2820 2821 2834 2836 2844 2862 2864 2868 2869 2871 
2882 2927 2931 2943 2949 2977 2989 3007 3009 3054 
3072 3099 3106 3127 3150 3205 3213 3223 3247 
[ ASN ]
62 67 72 99 104 154 161 181 191 194 
229 233 256 316 356 363 376 399 417 441 
487 488 494 520 524 623 654 686 712 738 
739 743 779 782 808 815 838 840 847 873 
883 897 935 941 984 1016 1287 1325 1432 1550 
1567 1607 1625 1729 1796 1811 1816 1846 1872 1918 
1933 2054 2158 2295 2363 2399 2401 2416 2581 2655 
2936 2988 3066 3068 3073 3086 3097 3118 3120 3135 
3152 3162 3185 3194 3232 3239 
[ VAL ]
8 15 43 44 71 75 80 87 124 151 
157 162 175 182 209 212 221 244 250 257 
288 303 323 326 333 349 375 405 430 432 
452 484 506 540 546 569 571 577 590 613 
629 657 664 665 676 699 702 727 729 736 
763 809 841 869 889 901 1032 1034 1041 1082 
1137 1156 1195 1241 1259 1278 1303 1313 1317 1363 
1400 1423 1448 1478 1501 1518 1520 1545 1559 1613 
1640 1642 1649 1706 1735 1745 1789 1803 1886 1911 
1921 1925 1979 1989 2006 2008 2012 2015 2131 2149 
2159 2174 2229 2248 2262 2287 2350 2369 2394 2404 
2408 2438 2462 2487 2489 2498 2539 2560 2612 2619 
2645 2657 2713 2714 2728 2731 2733 2740 2780 2849 
2851 2858 2876 2898 2962 2968 2971 2974 2975 2981 
3006 3022 3033 3045 3046 3083 3108 3110 3149 3169 
3181 3219 3222 3226 3240 3242 
[ GLU ]
34 52 55 57 78 98 100 110 117 119 
135 148 164 186 205 217 234 242 247 255 
273 275 283 305 310 312 324 341 373 381 
406 416 431 436 438 442 453 465 495 497 
515 519 531 553 562 566 570 612 652 701 
725 750 757 765 781 795 796 803 837 855 
862 864 880 890 894 895 899 902 919 921 
924 926 930 934 937 940 943 974 998 1013 
1036 1037 1050 1057 1070 1094 1095 1100 1107 1116 
1117 1122 1135 1157 1158 1159 1184 1216 1222 1229 
1238 1239 1279 1281 1305 1306 1324 1338 1339 1344 
1351 1360 1361 1374 1379 1396 1403 1416 1427 1436 
1459 1465 1472 1487 1521 1522 1523 1548 1566 1580 
1586 1593 1602 1603 1644 1645 1658 1665 1678 1705 
1708 1715 1725 1730 1765 1766 1767 1791 1792 1824 
1830 1831 1837 1851 1887 1888 1889 1913 1914 1926 
1946 1952 1959 1968 1969 1978 2010 2011 2031 2044 
2060 2068 2069 2074 2081 2090 2091 2109 2132 2133 
2153 2162 2192 2199 2214 2249 2250 2251 2276 2308 
2314 2321 2335 2370 2371 2372 2397 2405 2429 2432 
2435 2442 2451 2452 2461 2470 2493 2494 2507 2514 
2527 2551 2557 2564 2573 2574 2592 2611 2614 2615 
2620 2635 2641 2658 2659 2660 2671 2677 2684 2687 
2694 2707 2712 2735 2736 2748 2755 2759 2768 2792 
2798 2812 2813 2830 2832 2850 2853 2854 2867 2874 
2878 2896 2910 2916 2923 2932 2933 2969 3019 3020 
3023 3024 3043 3060 3063 3064 3075 3076 3085 3100 
3102 3107 3113 3116 3121 3130 3151 3163 3171 3172 
3191 3215 3231 3237 3254 
[ GLN ]
40 47 56 70 103 118 138 156 177 225 
253 259 267 281 285 311 315 327 350 353 
354 355 359 451 457 473 554 556 561 574 
594 610 635 640 671 673 682 689 705 744 
766 768 787 789 814 819 833 885 909 915 
916 956 983 987 989 1008 1011 1023 1024 1074 
1097 1110 1145 1196 1210 1212 1219 1232 1255 1267 
1318 1334 1341 1354 1390 1401 1412 1440 1462 1475 
1497 1510 1560 1576 1583 1596 1619 1654 1682 1696 
1718 1741 1754 1774 1804 1808 1820 1827 1840 1863 
1875 1942 1962 1985 1997 2020 2027 2048 2071 2084 
2139 2142 2166 2180 2189 2202 2225 2238 2288 2304 
2311 2324 2346 2358 2409 2423 2425 2445 2468 2480 
2510 2531 2545 2624 2628 2648 2674 2693 2729 2732 
2744 2772 2795 2847 2863 2887 2904 2913 2922 2926 
2948 2984 3031 3080 3096 3103 3104 3134 3161 3166 
3176 3184 3186 3208 3220 
[ HIS ]
19 48 54 61 84 158 183 187 301 361 
440 511 542 568 636 679 703 710 723 728 
774 991 1020 1053 1055 1236 1297 1358 1419 1454 
1486 1539 1600 1661 1663 1722 1783 1905 1966 2029 
2088 2145 2213 2449 2512 2571 2631 2633 2691 2723 
2810 2870 2930 3077 3250 
[ ILE ]
10 33 37 39 51 53 59 76 88 90 
91 115 146 159 199 206 426 439 456 486 
493 499 550 551 567 578 631 638 642 656 
677 717 718 719 741 755 775 777 835 884 
900 904 925 936 1002 1015 1065 1075 1127 1187 
1249 1273 1309 1310 1311 1431 1492 1551 1683 1714 
1795 1857 1917 1976 2001 2039 2101 2130 2157 2205 
2219 2234 2340 2400 2459 2484 2522 2532 2578 2584 
2643 2704 2763 2797 2823 2899 2958 3021 3047 3059 
3089 3105 3115 3117 3133 3144 3245 3256 
[ LEU ]
7 22 24 28 41 60 82 102 211 218 
227 240 248 258 266 280 286 287 313 339 
366 377 390 395 418 433 445 447 449 461 
467 478 481 501 512 516 521 527 539 547 
576 624 639 655 667 737 752 769 783 784 
798 799 830 854 887 905 913 914 938 964 
967 970 975 985 986 1010 1025 1029 1038 1039 
1076 1099 1102 1108 1151 1161 1163 1166 1175 1198 
1200 1204 1211 1221 1224 1230 1240 1282 1283 1288 
1320 1322 1326 1343 1346 1352 1395 1404 1407 1410 
1442 1464 1467 1470 1473 1515 1527 1562 1564 1568 
1575 1585 1588 1594 1633 1637 1646 1647 1652 1684 
1690 1697 1710 1716 1744 1759 1769 1799 1806 1812 
1819 1829 1832 1838 1858 1881 1891 1896 1928 1930 
1931 1934 1951 1954 1960 1999 2003 2013 2018 2050 
2073 2076 2082 2125 2134 2137 2140 2168 2191 2194 
2197 2200 2243 2253 2255 2290 2292 2296 2313 2316 
2322 2364 2374 2376 2411 2413 2414 2417 2434 2437 
2443 2482 2486 2496 2501 2533 2546 2556 2559 2565 
2593 2616 2622 2646 2676 2679 2685 2696 2711 2724 
2766 2800 2831 2855 2856 2861 2893 2915 2918 2924 
2934 2956 2963 2991 2994 3012 3025 3052 3065 3079 
3091 3111 3156 3182 3200 3214 
[ MET ]
1 345 474 541 641 685 746 758 851 922 
945 948 961 976 1005 1085 1119 1174 1191 1289 
1296 1371 1538 1555 1605 1673 1677 1727 1782 1904 
1971 2049 2059 2111 2266 2279 2283 2387 2454 2491 
2576 2815 3015 3048 3070 3125 3131 3183 3198 
[ LYS ]
11 46 50 83 107 114 136 141 145 150 
160 163 172 204 210 219 231 232 239 245 
246 251 254 263 274 291 295 317 319 331 
344 346 360 362 364 379 384 388 394 404 
414 421 455 458 463 466 502 528 535 537 
548 549 552 560 572 587 600 608 615 620 
627 645 659 666 670 675 678 687 696 697 
721 726 745 749 760 764 786 818 823 843 
850 857 867 886 892 906 910 923 933 939 
944 946 949 957 968 977 993 996 999 1001 
1004 1022 1026 1031 1035 1043 1063 1069 1073 1086 
1087 1093 1106 1123 1126 1130 1144 1148 1153 1165 
1172 1178 1185 1188 1197 1208 1215 1217 1228 1245 
1248 1266 1270 1275 1294 1300 1307 1319 1330 1337 
1350 1367 1370 1392 1397 1402 1408 1409 1422 1429 
1439 1441 1452 1456 1458 1460 1471 1482 1488 1491 
1508 1512 1517 1529 1536 1542 1549 1561 1572 1579 
1581 1592 1609 1612 1616 1624 1630 1634 1639 1643 
1651 1671 1674 1681 1694 1701 1703 1724 1731 1734 
1752 1756 1761 1773 1780 1786 1793 1805 1823 1825 
1852 1855 1856 1860 1874 1878 1882 1883 1895 1902 
1908 1915 1927 1938 1945 1947 1949 1958 1975 1982 
1990 1996 2000 2005 2009 2017 2024 2037 2040 2043 
2047 2067 2080 2097 2100 2104 2122 2127 2138 2148 
2155 2165 2167 2178 2185 2187 2198 2209 2215 2218 
2236 2240 2245 2257 2264 2270 2277 2280 2289 2300 
2307 2309 2320 2330 2336 2339 2343 2357 2361 2366 
2378 2385 2391 2398 2410 2421 2428 2430 2441 2458 
2465 2473 2479 2483 2488 2492 2500 2520 2523 2526 
2530 2550 2552 2563 2580 2583 2587 2601 2605 2610 
2613 2634 2644 2647 2651 2652 2653 2670 2672 2700 
2703 2721 2730 2734 2741 2754 2761 2764 2767 2771 
2804 2819 2822 2826 2839 2848 2852 2860 2873 2880 
2883 2886 2890 2892 2909 2911 2947 2954 2957 2967 
2982 2986 2997 3002 3010 3029 3030 3040 3049 3057 
3071 3074 3078 3087 3098 3122 3123 3126 3142 3148 
3153 3168 3177 3180 3187 3189 3204 3206 3217 3227 
3234 3235 3243 3244 
[ PHE ]
20 29 63 95 111 129 203 237 337 383 
444 489 508 517 706 740 748 759 788 805 
810 811 881 929 1044 1068 1105 1109 1160 1190 
1227 1231 1312 1349 1353 1434 1474 1524 1525 1554 
1591 1595 1676 1713 1717 1768 1771 1798 1835 1839 
1890 1893 1920 1957 1961 2042 2079 2083 2160 2201 
2235 2282 2319 2323 2373 2403 2440 2444 2472 2525 
2562 2566 2682 2742 2803 2885 2921 2942 2996 3109 

[ TYR ]
97 143 215 241 260 270 340 351 367 734 
849 932 1552 1737 2055 
[ ARG ]
5 6 12 31 38 81 93 96 106 113 
116 122 123 126 190 193 214 262 290 293 
321 371 372 393 398 400 423 454 503 504 
505 513 529 536 586 595 596 597 616 619 
628 633 646 647 683 688 690 691 732 735 
831 832 836 846 874 877 882 907 917 918 
927 950 952 981 1046 1056 1066 1081 1090 1149 
1152 1164 1209 1268 1271 1274 1286 1331 1332 1388 
1389 1398 1435 1453 1495 1513 1516 1528 1530 1573 
1574 1598 1631 1632 1695 1698 1738 1757 1760 1772 
1817 1818 1822 1836 1876 1879 1894 1939 1940 1998 
2030 2061 2064 2118 2119 2120 2128 2161 2179 2182 
2222 2241 2244 2256 2258 2301 2359 2362 2365 2377 
2379 2422 2476 2481 2503 2543 2544 2547 2549 2554 
2602 2607 2609 2621 2649 2663 2664 2665 2667 2722 
2725 2727 2784 2785 2786 2788 2791 2840 2841 2843 
2845 2891 2902 2903 2906 2960 2961 2964 2978 2998 
3011 3013 3032 3036 3038 3050 3053 3058 3092 3094 
3095 3114 3119 3141 3146 3154 3157 3160 3201 3203 
3221 3224 3228 3246 3248 3251 
[ TRP ]
2 238 448 661 954 1088 1146 2062 2302 
[ GLY ]
14 17 30 32 73 85 105 149 153 178 
189 192 201 216 265 279 282 297 298 300 
318 320 334 370 378 382 386 424 468 472 
477 480 490 498 509 510 530 559 564 617 
618 622 649 668 680 700 709 720 754 785 
790 794 806 807 839 876 908 920 955 982 
1000 1030 1033 1042 1049 1060 1062 1084 1104 1113 
1171 1181 1182 1192 1202 1206 1226 1235 1244 1280 
1293 1304 1314 1328 1348 1357 1366 1415 1425 1426 
1450 1469 1535 1547 1556 1570 1590 1599 1638 1641 
1650 1657 1668 1670 1692 1702 1712 1779 1790 1800 
1810 1814 1834 1901 1912 1922 1932 1936 1956 1965 
2004 2007 2016 2023 2034 2036 2056 2058 2078 2126 
2151 2156 2176 2186 2196 2230 2263 2273 2274 2284 
2294 2298 2318 2327 2384 2415 2419 2439 2448 2506 
2517 2541 2570 2627 2639 2642 2681 2690 2699 2747 
2758 2762 2782 2802 2809 2859 2866 2877 2879 2881 
2900 2929 2937 2953 2972 2999 3000 3001 3004 3008 
3039 3088 3139 3174 3175 3188 3190 3193 
[ PSE ]
308 325 357 411 579 584 621 648 651 1071 
1131 1253 1329 1376 1679 1861 1937 1983 2105 2223 
2344 2466 2528 2588 2708 2828 3128 
[ PTH ]
328 347 401 525 543 761 1017 1091 1111 1139 
1193 1233 1261 1298 1383 1420 1503 1540 1557 1719 
1747 1784 1801 1841 1869 1897 1906 1923 1943 1963 
2065 2085 2089 2113 2203 2231 2259 2268 2285 2325 
2352 2389 2406 2426 2446 2504 2516 
[ PTY ]
