# Supplementary material for: A cyclin-dependent kinase-mediated phosphorylation switch of disordered protein condensation
Source: Nat Commun. 2023 Oct 9;14:6316. doi: 10.1038/s41467-023-42049-0 (PMC10562473; doi:10.1038/s41467-023-42049-0)
Supplement: Supplementary file 9 — Supplementary Data 6 [file 41467_2023_42049_MOESM9_ESM.zip › suppl_files_md/Fig7a/P/ki67_phospho.top]

; This topology has been generated with the following command line:
; create_top_LJ-KR.py -f ki67_ca_phospho.pdb -o ki67_phospho_cg.gro -n pKI67 -nsigma 20 -epsilon 0.8368  

; Bonded interactions are described by an harmonic potential 10 kJ/A2 (1000 kJ/nm2)
; with a CA-CA equilibrium distance of 0.38 nm. No angles, no dihedrals.
; Non-bonded interactions are electrostatic (Coulomb+DH) and
; an hydrophobicity-scale-based interaction using the Lennard-Jones function form
; with the Kapcha-Rossky
; C6-C12 parameters are defined explicitly in the topology in order to enable the
; arithmetic mixing rule for epsilon (lambda_ij=(lambda_i+lambda_j)/2).
; C6=e*lambda_ij
; C12=e
;
; Direct usage of C6 and C12 allows to have lambda==0 (as C12 will be >0 anyway).


[ defaults ]
;nbfunc comb-rule gen-pairs 
 1	1	no

[ atomtypes ]
; name	mass	charge	ptype	C6	C12
BBG	100	 0.00	A	0.01803854	0.00023080
BBA	100	 0.00	A	0.04004864	0.00089918
BBC	100	 0.00	A	0.05393640	0.00245498
BBD	100	-1.00	A	0.03819255	0.00304995
BBE	100	-1.00	A	0.06613397	0.00620215
BBF	100	 0.00	A	0.22152582	0.01466112
BBH	100	 0.50	A	0.08690930	0.00854131
BBI	100	 0.00	A	0.18143679	0.01038827
BBK	100	 1.00	A	0.11386427	0.01466112
BBL	100	 0.00	A	0.18143679	0.01038827
BBM	100	 0.00	A	0.15626313	0.01038827
BBN	100	 0.00	A	0.04855740	0.00377452
BBP	100	 0.00	A	0.09888500	0.00292132
BBQ	100	 0.00	A	0.08188865	0.00758297
BBR	100	 1.00	A	0.00000000	0.02125826
BBS	100	 0.00	A	0.03847487	0.00124922
BBT	100	 0.00	A	0.07129290	0.00332290
BBV	100	 0.00	A	0.12090165	0.00548849
BBW	100	 0.00	A	0.30757495	0.03158188
BBY	100	 0.00	A	0.21042284	0.01767958
BPS	100	-2.00	A	0.03588718	0.01466112
BPT	100	-2.00	A	0.00228199	0.02371251
BPY	100	-2.00	A	0.10220723	0.08736913


[ nonbond_params ]
; i	j	func	V(c6)		W(c12)
BBG	BBG	1	0.018039	0.000231
BBG	BBA	1	0.027185	0.000464
BBG	BBC	1	0.032142	0.000798
BBG	BBD	1	0.028171	0.000899
BBG	BBE	1	0.037087	0.001339
BBG	BBF	1	0.070741	0.002199
BBG	BBH	1	0.042655	0.001607
BBG	BBI	1	0.062943	0.001800
BBG	BBK	1	0.049892	0.002199
BBG	BBL	1	0.062943	0.001800
BBG	BBM	1	0.057705	0.001800
BBG	BBN	1	0.031462	0.001012
BBG	BBP	1	0.044697	0.000878
BBG	BBQ	1	0.041224	0.001501
BBG	BBR	1	0.031063	0.002738
BBG	BBS	1	0.026764	0.000553
BBG	BBT	1	0.037220	0.000943
BBG	BBV	1	0.049823	0.001249
BBG	BBW	1	0.085919	0.003468
BBG	BBY	1	0.068622	0.002455
BBG	BPS	1	0.034791	0.002199
BBG	BPT	1	0.032489	0.002921
BBG	BPY	1	0.061605	0.006458
BBA	BBA	1	0.040049	0.000899
BBA	BBC	1	0.046966	0.001501
BBA	BBD	1	0.041568	0.001682
BBA	BBE	1	0.053891	0.002455
BBA	BBF	1	0.099299	0.003937
BBA	BBH	1	0.061506	0.002921
BBA	BBI	1	0.088847	0.003253
BBA	BBK	1	0.071404	0.003937
BBA	BBL	1	0.088847	0.003253
BBA	BBM	1	0.081804	0.003253
BBA	BBN	1	0.046115	0.001882
BBA	BBP	1	0.064173	0.001644
BBA	BBQ	1	0.059542	0.002738
BBA	BBR	1	0.046510	0.004851
BBA	BBS	1	0.039481	0.001061
BBA	BBT	1	0.053951	0.001760
BBA	BBV	1	0.071135	0.002298
BBA	BBW	1	0.119523	0.006078
BBA	BBY	1	0.096476	0.004372
BBA	BPS	1	0.051199	0.003937
BBA	BPT	1	0.048504	0.005161
BBA	BPY	1	0.088210	0.011010
BBC	BBC	1	0.053936	0.002455
BBC	BBD	1	0.046571	0.002738
BBC	BBE	1	0.060498	0.003937
BBC	BBF	1	0.114906	0.006202
BBC	BBH	1	0.069207	0.004654
BBC	BBI	1	0.103041	0.005161
BBC	BBK	1	0.079894	0.006202
BBC	BBL	1	0.103041	0.005161
BBC	BBM	1	0.094169	0.005161
BBC	BBN	1	0.051883	0.003050
BBC	BBP	1	0.075517	0.002679
BBC	BBQ	1	0.067080	0.004372
BBC	BBR	1	0.047397	0.007583
BBC	BBS	1	0.045663	0.001760
BBC	BBT	1	0.062166	0.002859
BBC	BBV	1	0.082692	0.003696
BBC	BBW	1	0.136841	0.009423
BBC	BBY	1	0.110624	0.006861
BBC	BPS	1	0.054535	0.006202
BBC	BPT	1	0.049496	0.008049
BBC	BPY	1	0.092733	0.016719
BBD	BBD	1	0.038193	0.003050
BBD	BBE	1	0.050627	0.004372
BBD	BBF	1	0.104411	0.006861
BBD	BBH	1	0.058618	0.005161
BBD	BBI	1	0.093448	0.005718
BBD	BBK	1	0.067587	0.006861
BBD	BBL	1	0.093448	0.005718
BBD	BBM	1	0.084110	0.005718
BBD	BBN	1	0.043170	0.003395
BBD	BBP	1	0.068870	0.002985
BBD	BBQ	1	0.056831	0.004851
BBD	BBR	1	0.031643	0.008374
BBD	BBS	1	0.039487	0.001968
BBD	BBT	1	0.054403	0.003184
BBD	BBV	1	0.074444	0.004106
BBD	BBW	1	0.123444	0.010388
BBD	BBY	1	0.099015	0.007583
BBD	BPS	1	0.040916	0.006861
BBD	BPT	1	0.033291	0.008885
BBD	BPY	1	0.070256	0.018348
BBE	BBE	1	0.066134	0.006202
BBE	BBF	1	0.130833	0.009610
BBE	BBH	1	0.075975	0.007286
BBE	BBI	1	0.117524	0.008049
BBE	BBK	1	0.087252	0.009610
BBE	BBL	1	0.117524	0.008049
BBE	BBM	1	0.106445	0.008049
BBE	BBN	1	0.056767	0.004851
BBE	BBP	1	0.087333	0.004282
BBE	BBQ	1	0.073724	0.006861
BBE	BBR	1	0.045349	0.011665
BBE	BBS	1	0.051553	0.002859
BBE	BBT	1	0.070097	0.004558
BBE	BBV	1	0.094406	0.005835
BBE	BBW	1	0.154160	0.014387
BBE	BBY	1	0.124647	0.010592
BBE	BPS	1	0.055687	0.009610
BBE	BPT	1	0.047497	0.012356
BBE	BPY	1	0.093790	0.025035
BBF	BBF	1	0.221526	0.014661
BBF	BBH	1	0.146730	0.011224
BBF	BBI	1	0.200625	0.012356
BBF	BBK	1	0.167695	0.014661
BBF	BBL	1	0.200625	0.012356
BBF	BBM	1	0.186897	0.012356
BBF	BBN	1	0.114071	0.007583
BBF	BBP	1	0.150023	0.006724
BBF	BBQ	1	0.142535	0.010592
BBF	BBR	1	0.121632	0.017680
BBF	BBS	1	0.098507	0.004558
BBF	BBT	1	0.129565	0.007142
BBF	BBV	1	0.164748	0.009061
BBF	BBW	1	0.261931	0.021650
BBF	BBY	1	0.216510	0.016106
BBF	BPS	1	0.128707	0.014661
BBF	BPT	1	0.126073	0.018690
BBF	BPY	1	0.209206	0.036997
BBH	BBH	1	0.086909	0.008541
BBH	BBI	1	0.132046	0.009423
BBH	BBK	1	0.099629	0.011224
BBH	BBL	1	0.132046	0.009423
BBH	BBM	1	0.120058	0.009423
BBH	BBN	1	0.065434	0.005718
BBH	BBP	1	0.098473	0.005055
BBH	BBQ	1	0.084368	0.008049
BBH	BBR	1	0.054817	0.013592
BBH	BBS	1	0.059106	0.003395
BBH	BBT	1	0.079824	0.005377
BBH	BBV	1	0.106533	0.006861
BBH	BBW	1	0.172691	0.016719
BBH	BBY	1	0.140224	0.012356
BBH	BPS	1	0.065515	0.011224
BBH	BPT	1	0.057286	0.014387
BBH	BPY	1	0.109319	0.028898
BBI	BBI	1	0.181437	0.010388
BBI	BBK	1	0.151206	0.012356
BBI	BBL	1	0.181437	0.010388
BBI	BBM	1	0.168850	0.010388
BBI	BBN	1	0.102248	0.006329
BBI	BBP	1	0.135085	0.005602
BBI	BBQ	1	0.128216	0.008885
BBI	BBR	1	0.108793	0.014940
BBI	BBS	1	0.088123	0.003775
BBI	BBT	1	0.116408	0.005955
BBI	BBV	1	0.148563	0.007583
BBI	BBW	1	0.237781	0.018348
BBI	BBY	1	0.196020	0.013592
BBI	BPS	1	0.115412	0.012356
BBI	BPT	1	0.112835	0.015807
BBI	BPY	1	0.188902	0.031582
BBK	BBK	1	0.113864	0.014661
BBK	BBL	1	0.151206	0.012356
BBK	BBM	1	0.137478	0.012356
BBK	BBN	1	0.075357	0.007583
BBK	BBP	1	0.113568	0.006724
BBK	BBQ	1	0.096781	0.010592
BBK	BBR	1	0.062519	0.017680
BBK	BBS	1	0.068492	0.004558
BBK	BBT	1	0.091994	0.007142
BBK	BBV	1	0.122429	0.009061
BBK	BBW	1	0.196515	0.021650
BBK	BBY	1	0.160090	0.016106
BBK	BPS	1	0.074876	0.014661
BBK	BPT	1	0.065294	0.018690
BBK	BPY	1	0.123694	0.036997
BBL	BBL	1	0.181437	0.010388
BBL	BBM	1	0.168850	0.010388
BBL	BBN	1	0.102248	0.006329
BBL	BBP	1	0.135085	0.005602
BBL	BBQ	1	0.128216	0.008885
BBL	BBR	1	0.108793	0.014940
BBL	BBS	1	0.088123	0.003775
BBL	BBT	1	0.116408	0.005955
BBL	BBV	1	0.148563	0.007583
BBL	BBW	1	0.237781	0.018348
BBL	BBY	1	0.196020	0.013592
BBL	BPS	1	0.115412	0.012356
BBL	BPT	1	0.112835	0.015807
BBL	BPY	1	0.188902	0.031582
BBM	BBM	1	0.156263	0.010388
BBM	BBN	1	0.092424	0.006329
BBM	BBP	1	0.125842	0.005602
BBM	BBQ	1	0.116576	0.008885
BBM	BBR	1	0.093698	0.014940
BBM	BBS	1	0.080536	0.003775
BBM	BBT	1	0.106878	0.005955
BBM	BBV	1	0.137809	0.007583
BBM	BBW	1	0.221053	0.018348
BBM	BBY	1	0.181622	0.013592
BBM	BPS	1	0.101685	0.012356
BBM	BPT	1	0.097309	0.015807
BBM	BPY	1	0.166955	0.031582
BBN	BBN	1	0.048557	0.003775
BBN	BBP	1	0.075511	0.003323
BBN	BBQ	1	0.063457	0.005377
BBN	BBR	1	0.037988	0.009241
BBN	BBS	1	0.044058	0.002199
BBN	BBT	1	0.060323	0.003542
BBN	BBV	1	0.081770	0.004558
BBN	BBW	1	0.134843	0.011443
BBN	BBY	1	0.108573	0.008374
BBN	BPS	1	0.047317	0.007583
BBN	BPT	1	0.039852	0.009799
BBN	BPY	1	0.080579	0.020121
BBP	BBP	1	0.098885	0.002921
BBP	BBQ	1	0.095466	0.004751
BBP	BBR	1	0.082887	0.008210
BBP	BBS	1	0.064012	0.001925
BBP	BBT	1	0.085585	0.003116
BBP	BBV	1	0.109746	0.004021
BBP	BBW	1	0.179682	0.010188
BBP	BBY	1	0.147088	0.007433
BBP	BPS	1	0.087164	0.006724
BBP	BPT	1	0.086071	0.008711
BBP	BPY	1	0.145969	0.018011
BBQ	BBQ	1	0.081889	0.007583
BBQ	BBR	1	0.053274	0.012838
BBQ	BBS	1	0.057242	0.003184
BBQ	BBT	1	0.077399	0.005055
BBQ	BBV	1	0.103361	0.006458
BBQ	BBW	1	0.167913	0.015807
BBQ	BBY	1	0.136246	0.011665
BBQ	BPS	1	0.063642	0.010592
BBQ	BPT	1	0.055681	0.013592
BBQ	BPY	1	0.106428	0.027389
BBR	BBR	1	0.000000	0.021258
BBR	BBS	1	0.040738	0.005602
BBR	BBT	1	0.057717	0.008711
BBR	BBV	1	0.085618	0.011010
BBR	BBW	1	0.139411	0.025953
BBR	BBY	1	0.110193	0.019393
BBR	BPS	1	0.019704	0.017680
BBR	BPT	1	0.001110	0.022455
BBR	BPY	1	0.036267	0.044002
BBS	BBS	1	0.038475	0.001249
BBS	BBT	1	0.052742	0.002058
BBS	BBV	1	0.070404	0.002679
BBS	BBW	1	0.117940	0.007000
BBS	BBY	1	0.094960	0.005055
BBS	BPS	1	0.046752	0.004558
BBS	BPT	1	0.042575	0.005955
BBS	BPY	1	0.080487	0.012595
BBT	BBT	1	0.071293	0.003323
BBT	BBV	1	0.093858	0.004282
BBT	BBW	1	0.154189	0.010799
BBT	BBY	1	0.125221	0.007891
BBT	BPS	1	0.064782	0.007142
BBT	BPT	1	0.060156	0.009241
BBT	BPY	1	0.109181	0.019039
BBV	BBV	1	0.120902	0.005488
BBV	BBW	1	0.196020	0.013592
BBV	BBY	1	0.160660	0.009992
BBV	BPS	1	0.091778	0.009061
BBV	BPT	1	0.088930	0.011665
BBV	BPY	1	0.152274	0.023713
BBW	BBW	1	0.307575	0.031582
BBW	BBY	1	0.255104	0.023713
BBW	BPS	1	0.149136	0.021650
BBW	BPT	1	0.144442	0.027389
BBW	BPY	1	0.239247	0.053098
BBY	BBY	1	0.210423	0.017680
BBY	BPS	1	0.119226	0.016106
BBY	BPT	1	0.114336	0.020493
BBY	BPY	1	0.193700	0.040360
BPS	BPS	1	0.035887	0.014661
BPS	BPT	1	0.021273	0.018690
BPS	BPY	1	0.061759	0.036997
BPT	BPT	1	0.002282	0.023713
BPT	BPY	1	0.038808	0.046330
BPY	BPY	1	0.102207	0.087369

[ moleculetype ]
pKI67	 1

[ atoms ]
1	BBM	1	MET	BB	1
2	BBW	2	TRP	BB	2
3	BBP	3	PRO	BB	3
4	BBT	4	THR	BB	4
5	BBR	5	ARG	BB	5
6	BBR	6	ARG	BB	6
7	BBL	7	LEU	BB	7
8	BBV	8	VAL	BB	8
9	BBT	9	THR	BB	9
10	BBI	10	ILE	BB	10
11	BBK	11	LYS	BB	11
12	BBR	12	ARG	BB	12
13	BBS	13	SER	BB	13
14	BBG	14	GLY	BB	14
15	BBV	15	VAL	BB	15
16	BBD	16	ASP	BB	16
17	BBG	17	GLY	BB	17
18	BBP	18	PRO	BB	18
19	BBH	19	HIS	BB	19
20	BBF	20	PHE	BB	20
21	BBP	21	PRO	BB	21
22	BBL	22	LEU	BB	22
23	BBS	23	SER	BB	23
24	BBL	24	LEU	BB	24
25	BBS	25	SER	BB	25
26	BBT	26	THR	BB	26
27	BBC	27	CYS	BB	27
28	BBL	28	LEU	BB	28
29	BBF	29	PHE	BB	29
30	BBG	30	GLY	BB	30
31	BBR	31	ARG	BB	31
32	BBG	32	GLY	BB	32
33	BBI	33	ILE	BB	33
34	BBE	34	GLU	BB	34
35	BBC	35	CYS	BB	35
36	BBD	36	ASP	BB	36
37	BBI	37	ILE	BB	37
38	BBR	38	ARG	BB	38
39	BBI	39	ILE	BB	39
40	BBQ	40	GLN	BB	40
41	BBL	41	LEU	BB	41
42	BBP	42	PRO	BB	42
43	BBV	43	VAL	BB	43
44	BBV	44	VAL	BB	44
45	BBS	45	SER	BB	45
46	BBK	46	LYS	BB	46
47	BBQ	47	GLN	BB	47
48	BBH	48	HIS	BB	48
49	BBC	49	CYS	BB	49
50	BBK	50	LYS	BB	50
51	BBI	51	ILE	BB	51
52	BBE	52	GLU	BB	52
53	BBI	53	ILE	BB	53
54	BBH	54	HIS	BB	54
55	BBE	55	GLU	BB	55
56	BBQ	56	GLN	BB	56
57	BBE	57	GLU	BB	57
58	BBA	58	ALA	BB	58
59	BBI	59	ILE	BB	59
60	BBL	60	LEU	BB	60
61	BBH	61	HIS	BB	61
62	BBN	62	ASN	BB	62
63	BBF	63	PHE	BB	63
64	BBS	64	SER	BB	64
65	BBS	65	SER	BB	65
66	BBT	66	THR	BB	66
67	BBN	67	ASN	BB	67
68	BBP	68	PRO	BB	68
69	BBT	69	THR	BB	69
70	BBQ	70	GLN	BB	70
71	BBV	71	VAL	BB	71
72	BBN	72	ASN	BB	72
73	BBG	73	GLY	BB	73
74	BBS	74	SER	BB	74
75	BBV	75	VAL	BB	75
76	BBI	76	ILE	BB	76
77	BBD	77	ASP	BB	77
78	BBE	78	GLU	BB	78
79	BBP	79	PRO	BB	79
80	BBV	80	VAL	BB	80
81	BBR	81	ARG	BB	81
82	BBL	82	LEU	BB	82
83	BBK	83	LYS	BB	83
84	BBH	84	HIS	BB	84
85	BBG	85	GLY	BB	85
86	BBD	86	ASP	BB	86
87	BBV	87	VAL	BB	87
88	BBI	88	ILE	BB	88
89	BBT	89	THR	BB	89
90	BBI	90	ILE	BB	90
91	BBI	91	ILE	BB	91
92	BBD	92	ASP	BB	92
93	BBR	93	ARG	BB	93
94	BBS	94	SER	BB	94
95	BBF	95	PHE	BB	95
96	BBR	96	ARG	BB	96
97	BBY	97	TYR	BB	97
98	BBE	98	GLU	BB	98
99	BBN	99	ASN	BB	99
100	BBE	100	GLU	BB	100
101	BBS	101	SER	BB	101
102	BBL	102	LEU	BB	102
103	BBQ	103	GLN	BB	103
104	BBN	104	ASN	BB	104
105	BBG	105	GLY	BB	105
106	BBR	106	ARG	BB	106
107	BBK	107	LYS	BB	107
108	BBS	108	SER	BB	108
109	BBT	109	THR	BB	109
110	BBE	110	GLU	BB	110
111	BBF	111	PHE	BB	111
112	BBP	112	PRO	BB	112
113	BBR	113	ARG	BB	113
114	BBK	114	LYS	BB	114
115	BBI	115	ILE	BB	115
116	BBR	116	ARG	BB	116
117	BBE	117	GLU	BB	117
118	BBQ	118	GLN	BB	118
119	BBE	119	GLU	BB	119
120	BBP	120	PRO	BB	120
121	BBA	121	ALA	BB	121
122	BBR	122	ARG	BB	122
123	BBR	123	ARG	BB	123
124	BBV	124	VAL	BB	124
125	BBS	125	SER	BB	125
126	BBR	126	ARG	BB	126
127	BBS	127	SER	BB	127
128	BBS	128	SER	BB	128
129	BBF	129	PHE	BB	129
130	BBS	130	SER	BB	130
131	BBS	131	SER	BB	131
132	BBD	132	ASP	BB	132
133	BBP	133	PRO	BB	133
134	BBD	134	ASP	BB	134
135	BBE	135	GLU	BB	135
136	BBK	136	LYS	BB	136
137	BBA	137	ALA	BB	137
138	BBQ	138	GLN	BB	138
139	BBD	139	ASP	BB	139
140	BBS	140	SER	BB	140
141	BBK	141	LYS	BB	141
142	BBA	142	ALA	BB	142
143	BBY	143	TYR	BB	143
144	BBS	144	SER	BB	144
145	BBK	145	LYS	BB	145
146	BBI	146	ILE	BB	146
147	BBT	147	THR	BB	147
148	BBE	148	GLU	BB	148
149	BBG	149	GLY	BB	149
150	BBK	150	LYS	BB	150
151	BBV	151	VAL	BB	151
152	BBS	152	SER	BB	152
153	BBG	153	GLY	BB	153
154	BBN	154	ASN	BB	154
155	BBP	155	PRO	BB	155
156	BBQ	156	GLN	BB	156
157	BBV	157	VAL	BB	157
158	BBH	158	HIS	BB	158
159	BBI	159	ILE	BB	159
160	BBK	160	LYS	BB	160
161	BBN	161	ASN	BB	161
162	BBV	162	VAL	BB	162
163	BBK	163	LYS	BB	163
164	BBE	164	GLU	BB	164
165	BBD	165	ASP	BB	165
166	BBS	166	SER	BB	166
167	BBT	167	THR	BB	167
168	BBA	168	ALA	BB	168
169	BBD	169	ASP	BB	169
170	BBD	170	ASP	BB	170
171	BBS	171	SER	BB	171
172	BBK	172	LYS	BB	172
173	BBD	173	ASP	BB	173
174	BBS	174	SER	BB	174
175	BBV	175	VAL	BB	175
176	BBA	176	ALA	BB	176
177	BBQ	177	GLN	BB	177
178	BBG	178	GLY	BB	178
179	BBT	179	THR	BB	179
180	BBT	180	THR	BB	180
181	BBN	181	ASN	BB	181
182	BBV	182	VAL	BB	182
183	BBH	183	HIS	BB	183
184	BBS	184	SER	BB	184
185	BBS	185	SER	BB	185
186	BBE	186	GLU	BB	186
187	BBH	187	HIS	BB	187
188	BBA	188	ALA	BB	188
189	BBG	189	GLY	BB	189
190	BBR	190	ARG	BB	190
191	BBN	191	ASN	BB	191
192	BBG	192	GLY	BB	192
193	BBR	193	ARG	BB	193
194	BBN	194	ASN	BB	194
195	BBA	195	ALA	BB	195
196	BBA	196	ALA	BB	196
197	BBD	197	ASP	BB	197
198	BBP	198	PRO	BB	198
199	BBI	199	ILE	BB	199
200	BBS	200	SER	BB	200
201	BBG	201	GLY	BB	201
202	BBD	202	ASP	BB	202
203	BBF	203	PHE	BB	203
204	BBK	204	LYS	BB	204
205	BBE	205	GLU	BB	205
206	BBI	206	ILE	BB	206
207	BBS	207	SER	BB	207
208	BBS	208	SER	BB	208
209	BBV	209	VAL	BB	209
210	BBK	210	LYS	BB	210
211	BBL	211	LEU	BB	211
212	BBV	212	VAL	BB	212
213	BBS	213	SER	BB	213
214	BBR	214	ARG	BB	214
215	BBY	215	TYR	BB	215
216	BBG	216	GLY	BB	216
217	BBE	217	GLU	BB	217
218	BBL	218	LEU	BB	218
219	BBK	219	LYS	BB	219
220	BBS	220	SER	BB	220
221	BBV	221	VAL	BB	221
222	BBP	222	PRO	BB	222
223	BBT	223	THR	BB	223
224	BBT	224	THR	BB	224
225	BBQ	225	GLN	BB	225
226	BBC	226	CYS	BB	226
227	BBL	227	LEU	BB	227
228	BBD	228	ASP	BB	228
229	BBN	229	ASN	BB	229
230	BBS	230	SER	BB	230
231	BBK	231	LYS	BB	231
232	BBK	232	LYS	BB	232
233	BBN	233	ASN	BB	233
234	BBE	234	GLU	BB	234
235	BBS	235	SER	BB	235
236	BBP	236	PRO	BB	236
237	BBF	237	PHE	BB	237
238	BBW	238	TRP	BB	238
239	BBK	239	LYS	BB	239
240	BBL	240	LEU	BB	240
241	BBY	241	TYR	BB	241
242	BBE	242	GLU	BB	242
243	BBS	243	SER	BB	243
244	BBV	244	VAL	BB	244
245	BBK	245	LYS	BB	245
246	BBK	246	LYS	BB	246
247	BBE	247	GLU	BB	247
248	BBL	248	LEU	BB	248
249	BBD	249	ASP	BB	249
250	BBV	250	VAL	BB	250
251	BBK	251	LYS	BB	251
252	BBS	252	SER	BB	252
253	BBQ	253	GLN	BB	253
254	BBK	254	LYS	BB	254
255	BBE	255	GLU	BB	255
256	BBN	256	ASN	BB	256
257	BBV	257	VAL	BB	257
258	BBL	258	LEU	BB	258
259	BBQ	259	GLN	BB	259
260	BBY	260	TYR	BB	260
261	BBC	261	CYS	BB	261
262	BBR	262	ARG	BB	262
263	BBK	263	LYS	BB	263
264	BBS	264	SER	BB	264
265	BBG	265	GLY	BB	265
266	BBL	266	LEU	BB	266
267	BBQ	267	GLN	BB	267
268	BBT	268	THR	BB	268
269	BBD	269	ASP	BB	269
270	BBY	270	TYR	BB	270
271	BBA	271	ALA	BB	271
272	BBT	272	THR	BB	272
273	BBE	273	GLU	BB	273
274	BBK	274	LYS	BB	274
275	BBE	275	GLU	BB	275
276	BBS	276	SER	BB	276
277	BBA	277	ALA	BB	277
278	BBD	278	ASP	BB	278
279	BBG	279	GLY	BB	279
280	BBL	280	LEU	BB	280
281	BBQ	281	GLN	BB	281
282	BBG	282	GLY	BB	282
283	BBE	283	GLU	BB	283
284	BBT	284	THR	BB	284
285	BBQ	285	GLN	BB	285
286	BBL	286	LEU	BB	286
287	BBL	287	LEU	BB	287
288	BBV	288	VAL	BB	288
289	BBS	289	SER	BB	289
290	BBR	290	ARG	BB	290
291	BBK	291	LYS	BB	291
292	BBS	292	SER	BB	292
293	BBR	293	ARG	BB	293
294	BBP	294	PRO	BB	294
295	BBK	295	LYS	BB	295
296	BBS	296	SER	BB	296
297	BBG	297	GLY	BB	297
298	BBG	298	GLY	BB	298
299	BBS	299	SER	BB	299
300	BBG	300	GLY	BB	300
301	BBH	301	HIS	BB	301
302	BBA	302	ALA	BB	302
303	BBV	303	VAL	BB	303
304	BBA	304	ALA	BB	304
305	BBE	305	GLU	BB	305
306	BBP	306	PRO	BB	306
307	BBA	307	ALA	BB	307
308	BPS	308	PSE	BB	308
309	BBP	309	PRO	BB	309
310	BBE	310	GLU	BB	310
311	BBQ	311	GLN	BB	311
312	BBE	312	GLU	BB	312
313	BBL	313	LEU	BB	313
314	BBD	314	ASP	BB	314
315	BBQ	315	GLN	BB	315
316	BBN	316	ASN	BB	316
317	BBK	317	LYS	BB	317
318	BBG	318	GLY	BB	318
319	BBK	319	LYS	BB	319
320	BBG	320	GLY	BB	320
321	BBR	321	ARG	BB	321
322	BBD	322	ASP	BB	322
323	BBV	323	VAL	BB	323
324	BBE	324	GLU	BB	324
325	BPS	325	PSE	BB	325
326	BBV	326	VAL	BB	326
327	BBQ	327	GLN	BB	327
328	BPT	328	PTH	BB	328
329	BBP	329	PRO	BB	329
330	BBS	330	SER	BB	330
331	BBK	331	LYS	BB	331
332	BBA	332	ALA	BB	332
333	BBV	333	VAL	BB	333
334	BBG	334	GLY	BB	334
335	BBA	335	ALA	BB	335
336	BBS	336	SER	BB	336
337	BBF	337	PHE	BB	337
338	BBP	338	PRO	BB	338
339	BBL	339	LEU	BB	339
340	BBY	340	TYR	BB	340
341	BBE	341	GLU	BB	341
342	BBP	342	PRO	BB	342
343	BBA	343	ALA	BB	343
344	BBK	344	LYS	BB	344
345	BBM	345	MET	BB	345
346	BBK	346	LYS	BB	346
347	BPT	347	PTH	BB	347
348	BBP	348	PRO	BB	348
349	BBV	349	VAL	BB	349
350	BBQ	350	GLN	BB	350
351	BBY	351	TYR	BB	351
352	BBS	352	SER	BB	352
353	BBQ	353	GLN	BB	353
354	BBQ	354	GLN	BB	354
355	BBQ	355	GLN	BB	355
356	BBN	356	ASN	BB	356
357	BPS	357	PSE	BB	357
358	BBP	358	PRO	BB	358
359	BBQ	359	GLN	BB	359
360	BBK	360	LYS	BB	360
361	BBH	361	HIS	BB	361
362	BBK	362	LYS	BB	362
363	BBN	363	ASN	BB	363
364	BBK	364	LYS	BB	364
365	BBD	365	ASP	BB	365
366	BBL	366	LEU	BB	366
367	BBY	367	TYR	BB	367
368	BBT	368	THR	BB	368
369	BBT	369	THR	BB	369
370	BBG	370	GLY	BB	370
371	BBR	371	ARG	BB	371
372	BBR	372	ARG	BB	372
373	BBE	373	GLU	BB	373
374	BBS	374	SER	BB	374
375	BBV	375	VAL	BB	375
376	BBN	376	ASN	BB	376
377	BBL	377	LEU	BB	377
378	BBG	378	GLY	BB	378
379	BBK	379	LYS	BB	379
380	BBS	380	SER	BB	380
381	BBE	381	GLU	BB	381
382	BBG	382	GLY	BB	382
383	BBF	383	PHE	BB	383
384	BBK	384	LYS	BB	384
385	BBA	385	ALA	BB	385
386	BBG	386	GLY	BB	386
387	BBD	387	ASP	BB	387
388	BBK	388	LYS	BB	388
389	BBT	389	THR	BB	389
390	BBL	390	LEU	BB	390
391	BBT	391	THR	BB	391
392	BBP	392	PRO	BB	392
393	BBR	393	ARG	BB	393
394	BBK	394	LYS	BB	394
395	BBL	395	LEU	BB	395
396	BBS	396	SER	BB	396
397	BBT	397	THR	BB	397
398	BBR	398	ARG	BB	398
399	BBN	399	ASN	BB	399
400	BBR	400	ARG	BB	400
401	BPT	401	PTH	BB	401
402	BBP	402	PRO	BB	402
403	BBA	403	ALA	BB	403
404	BBK	404	LYS	BB	404
405	BBV	405	VAL	BB	405
406	BBE	406	GLU	BB	406
407	BBD	407	ASP	BB	407
408	BBA	408	ALA	BB	408
409	BBA	409	ALA	BB	409
410	BBD	410	ASP	BB	410
411	BPS	411	PSE	BB	411
412	BBA	412	ALA	BB	412
413	BBT	413	THR	BB	413
414	BBK	414	LYS	BB	414
415	BBP	415	PRO	BB	415
416	BBE	416	GLU	BB	416
417	BBN	417	ASN	BB	417
418	BBL	418	LEU	BB	418
419	BBS	419	SER	BB	419
420	BBS	420	SER	BB	420
421	BBK	421	LYS	BB	421
422	BBT	422	THR	BB	422
423	BBR	423	ARG	BB	423
424	BBG	424	GLY	BB	424
425	BBS	425	SER	BB	425
426	BBI	426	ILE	BB	426
427	BBP	427	PRO	BB	427
428	BBT	428	THR	BB	428
429	BBD	429	ASP	BB	429
430	BBV	430	VAL	BB	430
431	BBE	431	GLU	BB	431
432	BBV	432	VAL	BB	432
433	BBL	433	LEU	BB	433
434	BBP	434	PRO	BB	434
435	BBT	435	THR	BB	435
436	BBE	436	GLU	BB	436
437	BBT	437	THR	BB	437
438	BBE	438	GLU	BB	438
439	BBI	439	ILE	BB	439
440	BBH	440	HIS	BB	440
441	BBN	441	ASN	BB	441
442	BBE	442	GLU	BB	442
443	BBP	443	PRO	BB	443
444	BBF	444	PHE	BB	444
445	BBL	445	LEU	BB	445
446	BBT	446	THR	BB	446
447	BBL	447	LEU	BB	447
448	BBW	448	TRP	BB	448
449	BBL	449	LEU	BB	449
450	BBT	450	THR	BB	450
451	BBQ	451	GLN	BB	451
452	BBV	452	VAL	BB	452
453	BBE	453	GLU	BB	453
454	BBR	454	ARG	BB	454
455	BBK	455	LYS	BB	455
456	BBI	456	ILE	BB	456
457	BBQ	457	GLN	BB	457
458	BBK	458	LYS	BB	458
459	BBD	459	ASP	BB	459
460	BBS	460	SER	BB	460
461	BBL	461	LEU	BB	461
462	BBS	462	SER	BB	462
463	BBK	463	LYS	BB	463
464	BBP	464	PRO	BB	464
465	BBE	465	GLU	BB	465
466	BBK	466	LYS	BB	466
467	BBL	467	LEU	BB	467
468	BBG	468	GLY	BB	468
469	BBT	469	THR	BB	469
470	BBT	470	THR	BB	470
471	BBA	471	ALA	BB	471
472	BBG	472	GLY	BB	472
473	BBQ	473	GLN	BB	473
474	BBM	474	MET	BB	474
475	BBC	475	CYS	BB	475
476	BBS	476	SER	BB	476
477	BBG	477	GLY	BB	477
478	BBL	478	LEU	BB	478
479	BBP	479	PRO	BB	479
480	BBG	480	GLY	BB	480
481	BBL	481	LEU	BB	481
482	BBS	482	SER	BB	482
483	BBS	483	SER	BB	483
484	BBV	484	VAL	BB	484
485	BBD	485	ASP	BB	485
486	BBI	486	ILE	BB	486
487	BBN	487	ASN	BB	487
488	BBN	488	ASN	BB	488
489	BBF	489	PHE	BB	489
490	BBG	490	GLY	BB	490
491	BBD	491	ASP	BB	491
492	BBS	492	SER	BB	492
493	BBI	493	ILE	BB	493
494	BBN	494	ASN	BB	494
495	BBE	495	GLU	BB	495
496	BBS	496	SER	BB	496
497	BBE	497	GLU	BB	497
498	BBG	498	GLY	BB	498
499	BBI	499	ILE	BB	499
500	BBP	500	PRO	BB	500
501	BBL	501	LEU	BB	501
502	BBK	502	LYS	BB	502
503	BBR	503	ARG	BB	503
504	BBR	504	ARG	BB	504
505	BBR	505	ARG	BB	505
506	BBV	506	VAL	BB	506
507	BBS	507	SER	BB	507
508	BBF	508	PHE	BB	508
509	BBG	509	GLY	BB	509
510	BBG	510	GLY	BB	510
511	BBH	511	HIS	BB	511
512	BBL	512	LEU	BB	512
513	BBR	513	ARG	BB	513
514	BBP	514	PRO	BB	514
515	BBE	515	GLU	BB	515
516	BBL	516	LEU	BB	516
517	BBF	517	PHE	BB	517
518	BBD	518	ASP	BB	518
519	BBE	519	GLU	BB	519
520	BBN	520	ASN	BB	520
521	BBL	521	LEU	BB	521
522	BBP	522	PRO	BB	522
523	BBP	523	PRO	BB	523
524	BBN	524	ASN	BB	524
525	BPT	525	PTH	BB	525
526	BBP	526	PRO	BB	526
527	BBL	527	LEU	BB	527
528	BBK	528	LYS	BB	528
529	BBR	529	ARG	BB	529
530	BBG	530	GLY	BB	530
531	BBE	531	GLU	BB	531
532	BBA	532	ALA	BB	532
533	BBP	533	PRO	BB	533
534	BBT	534	THR	BB	534
535	BBK	535	LYS	BB	535
536	BBR	536	ARG	BB	536
537	BBK	537	LYS	BB	537
538	BBS	538	SER	BB	538
539	BBL	539	LEU	BB	539
540	BBV	540	VAL	BB	540
541	BBM	541	MET	BB	541
542	BBH	542	HIS	BB	542
543	BPT	543	PTH	BB	543
544	BBP	544	PRO	BB	544
545	BBP	545	PRO	BB	545
546	BBV	546	VAL	BB	546
547	BBL	547	LEU	BB	547
548	BBK	548	LYS	BB	548
549	BBK	549	LYS	BB	549
550	BBI	550	ILE	BB	550
551	BBI	551	ILE	BB	551
552	BBK	552	LYS	BB	552
553	BBE	553	GLU	BB	553
554	BBQ	554	GLN	BB	554
555	BBP	555	PRO	BB	555
556	BBQ	556	GLN	BB	556
557	BBP	557	PRO	BB	557
558	BBS	558	SER	BB	558
559	BBG	559	GLY	BB	559
560	BBK	560	LYS	BB	560
561	BBQ	561	GLN	BB	561
562	BBE	562	GLU	BB	562
563	BBS	563	SER	BB	563
564	BBG	564	GLY	BB	564
565	BBS	565	SER	BB	565
566	BBE	566	GLU	BB	566
567	BBI	567	ILE	BB	567
568	BBH	568	HIS	BB	568
569	BBV	569	VAL	BB	569
570	BBE	570	GLU	BB	570
571	BBV	571	VAL	BB	571
572	BBK	572	LYS	BB	572
573	BBA	573	ALA	BB	573
574	BBQ	574	GLN	BB	574
575	BBS	575	SER	BB	575
576	BBL	576	LEU	BB	576
577	BBV	577	VAL	BB	577
578	BBI	578	ILE	BB	578
579	BPS	579	PSE	BB	579
580	BBP	580	PRO	BB	580
581	BBP	581	PRO	BB	581
582	BBA	582	ALA	BB	582
583	BBP	583	PRO	BB	583
584	BPS	584	PSE	BB	584
585	BBP	585	PRO	BB	585
586	BBR	586	ARG	BB	586
587	BBK	587	LYS	BB	587
588	BBT	588	THR	BB	588
589	BBP	589	PRO	BB	589
590	BBV	590	VAL	BB	590
591	BBA	591	ALA	BB	591
592	BBS	592	SER	BB	592
593	BBD	593	ASP	BB	593
594	BBQ	594	GLN	BB	594
595	BBR	595	ARG	BB	595
596	BBR	596	ARG	BB	596
597	BBR	597	ARG	BB	597
598	BBS	598	SER	BB	598
599	BBC	599	CYS	BB	599
600	BBK	600	LYS	BB	600
601	BBT	601	THR	BB	601
602	BBA	602	ALA	BB	602
603	BBP	603	PRO	BB	603
604	BBA	604	ALA	BB	604
605	BBS	605	SER	BB	605
606	BBS	606	SER	BB	606
607	BBS	607	SER	BB	607
608	BBK	608	LYS	BB	608
609	BBS	609	SER	BB	609
610	BBQ	610	GLN	BB	610
611	BBT	611	THR	BB	611
612	BBE	612	GLU	BB	612
613	BBV	613	VAL	BB	613
614	BBP	614	PRO	BB	614
615	BBK	615	LYS	BB	615
616	BBR	616	ARG	BB	616
617	BBG	617	GLY	BB	617
618	BBG	618	GLY	BB	618
619	BBR	619	ARG	BB	619
620	BBK	620	LYS	BB	620
621	BPS	621	PSE	BB	621
622	BBG	622	GLY	BB	622
623	BBN	623	ASN	BB	623
624	BBL	624	LEU	BB	624
625	BBP	625	PRO	BB	625
626	BBS	626	SER	BB	626
627	BBK	627	LYS	BB	627
628	BBR	628	ARG	BB	628
629	BBV	629	VAL	BB	629
630	BBS	630	SER	BB	630
631	BBI	631	ILE	BB	631
632	BBS	632	SER	BB	632
633	BBR	633	ARG	BB	633
634	BBS	634	SER	BB	634
635	BBQ	635	GLN	BB	635
636	BBH	636	HIS	BB	636
637	BBD	637	ASP	BB	637
638	BBI	638	ILE	BB	638
639	BBL	639	LEU	BB	639
640	BBQ	640	GLN	BB	640
641	BBM	641	MET	BB	641
642	BBI	642	ILE	BB	642
643	BBC	643	CYS	BB	643
644	BBS	644	SER	BB	644
645	BBK	645	LYS	BB	645
646	BBR	646	ARG	BB	646
647	BBR	647	ARG	BB	647
648	BPS	648	PSE	BB	648
649	BBG	649	GLY	BB	649
650	BBA	650	ALA	BB	650
651	BPS	651	PSE	BB	651
652	BBE	652	GLU	BB	652
653	BBA	653	ALA	BB	653
654	BBN	654	ASN	BB	654
655	BBL	655	LEU	BB	655
656	BBI	656	ILE	BB	656
657	BBV	657	VAL	BB	657
658	BBA	658	ALA	BB	658
659	BBK	659	LYS	BB	659
660	BBS	660	SER	BB	660
661	BBW	661	TRP	BB	661
662	BBA	662	ALA	BB	662
663	BBD	663	ASP	BB	663
664	BBV	664	VAL	BB	664
665	BBV	665	VAL	BB	665
666	BBK	666	LYS	BB	666
667	BBL	667	LEU	BB	667
668	BBG	668	GLY	BB	668
669	BBA	669	ALA	BB	669
670	BBK	670	LYS	BB	670
671	BBQ	671	GLN	BB	671
672	BBT	672	THR	BB	672
673	BBQ	673	GLN	BB	673
674	BBT	674	THR	BB	674
675	BBK	675	LYS	BB	675
676	BBV	676	VAL	BB	676
677	BBI	677	ILE	BB	677
678	BBK	678	LYS	BB	678
679	BBH	679	HIS	BB	679
680	BBG	680	GLY	BB	680
681	BBP	681	PRO	BB	681
682	BBQ	682	GLN	BB	682
683	BBR	683	ARG	BB	683
684	BBS	684	SER	BB	684
685	BBM	685	MET	BB	685
686	BBN	686	ASN	BB	686
687	BBK	687	LYS	BB	687
688	BBR	688	ARG	BB	688
689	BBQ	689	GLN	BB	689
690	BBR	690	ARG	BB	690
691	BBR	691	ARG	BB	691
692	BBP	692	PRO	BB	692
693	BBA	693	ALA	BB	693
694	BBT	694	THR	BB	694
695	BBP	695	PRO	BB	695
696	BBK	696	LYS	BB	696
697	BBK	697	LYS	BB	697
698	BBP	698	PRO	BB	698
699	BBV	699	VAL	BB	699
700	BBG	700	GLY	BB	700
701	BBE	701	GLU	BB	701
702	BBV	702	VAL	BB	702
703	BBH	703	HIS	BB	703
704	BBS	704	SER	BB	704
705	BBQ	705	GLN	BB	705
706	BBF	706	PHE	BB	706
707	BBS	707	SER	BB	707
708	BBT	708	THR	BB	708
709	BBG	709	GLY	BB	709
710	BBH	710	HIS	BB	710
711	BBA	711	ALA	BB	711
712	BBN	712	ASN	BB	712
713	BBS	713	SER	BB	713
714	BBP	714	PRO	BB	714
715	BBC	715	CYS	BB	715
716	BBT	716	THR	BB	716
717	BBI	717	ILE	BB	717
718	BBI	718	ILE	BB	718
719	BBI	719	ILE	BB	719
720	BBG	720	GLY	BB	720
721	BBK	721	LYS	BB	721
722	BBA	722	ALA	BB	722
723	BBH	723	HIS	BB	723
724	BBT	724	THR	BB	724
725	BBE	725	GLU	BB	725
726	BBK	726	LYS	BB	726
727	BBV	727	VAL	BB	727
728	BBH	728	HIS	BB	728
729	BBV	729	VAL	BB	729
730	BBP	730	PRO	BB	730
731	BBA	731	ALA	BB	731
732	BBR	732	ARG	BB	732
733	BBP	733	PRO	BB	733
734	BBY	734	TYR	BB	734
735	BBR	735	ARG	BB	735
736	BBV	736	VAL	BB	736
737	BBL	737	LEU	BB	737
738	BBN	738	ASN	BB	738
739	BBN	739	ASN	BB	739
740	BBF	740	PHE	BB	740
741	BBI	741	ILE	BB	741
742	BBS	742	SER	BB	742
743	BBN	743	ASN	BB	743
744	BBQ	744	GLN	BB	744
745	BBK	745	LYS	BB	745
746	BBM	746	MET	BB	746
747	BBD	747	ASP	BB	747
748	BBF	748	PHE	BB	748
749	BBK	749	LYS	BB	749
750	BBE	750	GLU	BB	750
751	BBD	751	ASP	BB	751
752	BBL	752	LEU	BB	752
753	BBS	753	SER	BB	753
754	BBG	754	GLY	BB	754
755	BBI	755	ILE	BB	755
756	BBA	756	ALA	BB	756
757	BBE	757	GLU	BB	757
758	BBM	758	MET	BB	758
759	BBF	759	PHE	BB	759
760	BBK	760	LYS	BB	760
761	BPT	761	PTH	BB	761
762	BBP	762	PRO	BB	762
763	BBV	763	VAL	BB	763
764	BBK	764	LYS	BB	764
765	BBE	765	GLU	BB	765
766	BBQ	766	GLN	BB	766
767	BBP	767	PRO	BB	767
768	BBQ	768	GLN	BB	768
769	BBL	769	LEU	BB	769
770	BBT	770	THR	BB	770
771	BBS	771	SER	BB	771
772	BBT	772	THR	BB	772
773	BBC	773	CYS	BB	773
774	BBH	774	HIS	BB	774
775	BBI	775	ILE	BB	775
776	BBA	776	ALA	BB	776
777	BBI	777	ILE	BB	777
778	BBS	778	SER	BB	778
779	BBN	779	ASN	BB	779
780	BBS	780	SER	BB	780
781	BBE	781	GLU	BB	781
782	BBN	782	ASN	BB	782
783	BBL	783	LEU	BB	783
784	BBL	784	LEU	BB	784
785	BBG	785	GLY	BB	785
786	BBK	786	LYS	BB	786
787	BBQ	787	GLN	BB	787
788	BBF	788	PHE	BB	788
789	BBQ	789	GLN	BB	789
790	BBG	790	GLY	BB	790
791	BBT	791	THR	BB	791
792	BBD	792	ASP	BB	792
793	BBS	793	SER	BB	793
794	BBG	794	GLY	BB	794
795	BBE	795	GLU	BB	795
796	BBE	796	GLU	BB	796
797	BBP	797	PRO	BB	797
798	BBL	798	LEU	BB	798
799	BBL	799	LEU	BB	799
800	BBP	800	PRO	BB	800
801	BBT	801	THR	BB	801
802	BBS	802	SER	BB	802
803	BBE	803	GLU	BB	803
804	BBS	804	SER	BB	804
805	BBF	805	PHE	BB	805
806	BBG	806	GLY	BB	806
807	BBG	807	GLY	BB	807
808	BBN	808	ASN	BB	808
809	BBV	809	VAL	BB	809
810	BBF	810	PHE	BB	810
811	BBF	811	PHE	BB	811
812	BBS	812	SER	BB	812
813	BBA	813	ALA	BB	813
814	BBQ	814	GLN	BB	814
815	BBN	815	ASN	BB	815
816	BBA	816	ALA	BB	816
817	BBA	817	ALA	BB	817
818	BBK	818	LYS	BB	818
819	BBQ	819	GLN	BB	819
820	BBP	820	PRO	BB	820
821	BBS	821	SER	BB	821
822	BBD	822	ASP	BB	822
823	BBK	823	LYS	BB	823
824	BBC	824	CYS	BB	824
825	BBS	825	SER	BB	825
826	BBA	826	ALA	BB	826
827	BBS	827	SER	BB	827
828	BBP	828	PRO	BB	828
829	BBP	829	PRO	BB	829
830	BBL	830	LEU	BB	830
831	BBR	831	ARG	BB	831
832	BBR	832	ARG	BB	832
833	BBQ	833	GLN	BB	833
834	BBC	834	CYS	BB	834
835	BBI	835	ILE	BB	835
836	BBR	836	ARG	BB	836
837	BBE	837	GLU	BB	837
838	BBN	838	ASN	BB	838
839	BBG	839	GLY	BB	839
840	BBN	840	ASN	BB	840
841	BBV	841	VAL	BB	841
842	BBA	842	ALA	BB	842
843	BBK	843	LYS	BB	843
844	BBT	844	THR	BB	844
845	BBP	845	PRO	BB	845
846	BBR	846	ARG	BB	846
847	BBN	847	ASN	BB	847
848	BBT	848	THR	BB	848
849	BBY	849	TYR	BB	849
850	BBK	850	LYS	BB	850
851	BBM	851	MET	BB	851
852	BBT	852	THR	BB	852
853	BBS	853	SER	BB	853
854	BBL	854	LEU	BB	854
855	BBE	855	GLU	BB	855
856	BBT	856	THR	BB	856
857	BBK	857	LYS	BB	857
858	BBT	858	THR	BB	858
859	BBS	859	SER	BB	859
860	BBD	860	ASP	BB	860
861	BBT	861	THR	BB	861
862	BBE	862	GLU	BB	862
863	BBT	863	THR	BB	863
864	BBE	864	GLU	BB	864
865	BBP	865	PRO	BB	865
866	BBS	866	SER	BB	866
867	BBK	867	LYS	BB	867
868	BBT	868	THR	BB	868
869	BBV	869	VAL	BB	869
870	BBS	870	SER	BB	870
871	BBT	871	THR	BB	871
872	BBA	872	ALA	BB	872
873	BBN	873	ASN	BB	873
874	BBR	874	ARG	BB	874
875	BBS	875	SER	BB	875
876	BBG	876	GLY	BB	876
877	BBR	877	ARG	BB	877
878	BBS	878	SER	BB	878
879	BBT	879	THR	BB	879
880	BBE	880	GLU	BB	880
881	BBF	881	PHE	BB	881
882	BBR	882	ARG	BB	882
883	BBN	883	ASN	BB	883
884	BBI	884	ILE	BB	884
885	BBQ	885	GLN	BB	885
886	BBK	886	LYS	BB	886
887	BBL	887	LEU	BB	887
888	BBP	888	PRO	BB	888
889	BBV	889	VAL	BB	889
890	BBE	890	GLU	BB	890
891	BBS	891	SER	BB	891
892	BBK	892	LYS	BB	892
893	BBS	893	SER	BB	893
894	BBE	894	GLU	BB	894
895	BBE	895	GLU	BB	895
896	BBT	896	THR	BB	896
897	BBN	897	ASN	BB	897
898	BBT	898	THR	BB	898
899	BBE	899	GLU	BB	899
900	BBI	900	ILE	BB	900
901	BBV	901	VAL	BB	901
902	BBE	902	GLU	BB	902
903	BBC	903	CYS	BB	903
904	BBI	904	ILE	BB	904
905	BBL	905	LEU	BB	905
906	BBK	906	LYS	BB	906
907	BBR	907	ARG	BB	907
908	BBG	908	GLY	BB	908
909	BBQ	909	GLN	BB	909
910	BBK	910	LYS	BB	910
911	BBA	911	ALA	BB	911
912	BBT	912	THR	BB	912
913	BBL	913	LEU	BB	913
914	BBL	914	LEU	BB	914
915	BBQ	915	GLN	BB	915
916	BBQ	916	GLN	BB	916
917	BBR	917	ARG	BB	917
918	BBR	918	ARG	BB	918
919	BBE	919	GLU	BB	919
920	BBG	920	GLY	BB	920
921	BBE	921	GLU	BB	921
922	BBM	922	MET	BB	922
923	BBK	923	LYS	BB	923
924	BBE	924	GLU	BB	924
925	BBI	925	ILE	BB	925
926	BBE	926	GLU	BB	926
927	BBR	927	ARG	BB	927
928	BBP	928	PRO	BB	928
929	BBF	929	PHE	BB	929
930	BBE	930	GLU	BB	930
931	BBT	931	THR	BB	931
932	BBY	932	TYR	BB	932
933	BBK	933	LYS	BB	933
934	BBE	934	GLU	BB	934
935	BBN	935	ASN	BB	935
936	BBI	936	ILE	BB	936
937	BBE	937	GLU	BB	937
938	BBL	938	LEU	BB	938
939	BBK	939	LYS	BB	939
940	BBE	940	GLU	BB	940
941	BBN	941	ASN	BB	941
942	BBD	942	ASP	BB	942
943	BBE	943	GLU	BB	943
944	BBK	944	LYS	BB	944
945	BBM	945	MET	BB	945
946	BBK	946	LYS	BB	946
947	BBA	947	ALA	BB	947
948	BBM	948	MET	BB	948
949	BBK	949	LYS	BB	949
950	BBR	950	ARG	BB	950
951	BBS	951	SER	BB	951
952	BBR	952	ARG	BB	952
953	BBT	953	THR	BB	953
954	BBW	954	TRP	BB	954
955	BBG	955	GLY	BB	955
956	BBQ	956	GLN	BB	956
957	BBK	957	LYS	BB	957
958	BBC	958	CYS	BB	958
959	BBA	959	ALA	BB	959
960	BBP	960	PRO	BB	960
961	BBM	961	MET	BB	961
962	BBS	962	SER	BB	962
963	BBD	963	ASP	BB	963
964	BBL	964	LEU	BB	964
965	BBT	965	THR	BB	965
966	BBD	966	ASP	BB	966
967	BBL	967	LEU	BB	967
968	BBK	968	LYS	BB	968
969	BBS	969	SER	BB	969
970	BBL	970	LEU	BB	970
971	BBP	971	PRO	BB	971
972	BBD	972	ASP	BB	972
973	BBT	973	THR	BB	973
974	BBE	974	GLU	BB	974
975	BBL	975	LEU	BB	975
976	BBM	976	MET	BB	976
977	BBK	977	LYS	BB	977
978	BBD	978	ASP	BB	978
979	BBT	979	THR	BB	979
980	BBA	980	ALA	BB	980
981	BBR	981	ARG	BB	981
982	BBG	982	GLY	BB	982
983	BBQ	983	GLN	BB	983
984	BBN	984	ASN	BB	984
985	BBL	985	LEU	BB	985
986	BBL	986	LEU	BB	986
987	BBQ	987	GLN	BB	987
988	BBT	988	THR	BB	988
989	BBQ	989	GLN	BB	989
990	BBD	990	ASP	BB	990
991	BBH	991	HIS	BB	991
992	BBA	992	ALA	BB	992
993	BBK	993	LYS	BB	993
994	BBA	994	ALA	BB	994
995	BBP	995	PRO	BB	995
996	BBK	996	LYS	BB	996
997	BBS	997	SER	BB	997
998	BBE	998	GLU	BB	998
999	BBK	999	LYS	BB	999
1000	BBG	1000	GLY	BB	1000
1001	BBK	1001	LYS	BB	1001
1002	BBI	1002	ILE	BB	1002
1003	BBT	1003	THR	BB	1003
1004	BBK	1004	LYS	BB	1004
1005	BBM	1005	MET	BB	1005
1006	BBP	1006	PRO	BB	1006
1007	BBC	1007	CYS	BB	1007
1008	BBQ	1008	GLN	BB	1008
1009	BBS	1009	SER	BB	1009
1010	BBL	1010	LEU	BB	1010
1011	BBQ	1011	GLN	BB	1011
1012	BBP	1012	PRO	BB	1012
1013	BBE	1013	GLU	BB	1013
1014	BBP	1014	PRO	BB	1014
1015	BBI	1015	ILE	BB	1015
1016	BBN	1016	ASN	BB	1016
1017	BPT	1017	PTH	BB	1017
1018	BBP	1018	PRO	BB	1018
1019	BBT	1019	THR	BB	1019
1020	BBH	1020	HIS	BB	1020
1021	BBT	1021	THR	BB	1021
1022	BBK	1022	LYS	BB	1022
1023	BBQ	1023	GLN	BB	1023
1024	BBQ	1024	GLN	BB	1024
1025	BBL	1025	LEU	BB	1025
1026	BBK	1026	LYS	BB	1026
1027	BBA	1027	ALA	BB	1027
1028	BBS	1028	SER	BB	1028
1029	BBL	1029	LEU	BB	1029
1030	BBG	1030	GLY	BB	1030
1031	BBK	1031	LYS	BB	1031
1032	BBV	1032	VAL	BB	1032
1033	BBG	1033	GLY	BB	1033
1034	BBV	1034	VAL	BB	1034
1035	BBK	1035	LYS	BB	1035
1036	BBE	1036	GLU	BB	1036
1037	BBE	1037	GLU	BB	1037
1038	BBL	1038	LEU	BB	1038
1039	BBL	1039	LEU	BB	1039
1040	BBA	1040	ALA	BB	1040
1041	BBV	1041	VAL	BB	1041
1042	BBG	1042	GLY	BB	1042
1043	BBK	1043	LYS	BB	1043
1044	BBF	1044	PHE	BB	1044
1045	BBT	1045	THR	BB	1045
1046	BBR	1046	ARG	BB	1046
1047	BBT	1047	THR	BB	1047
1048	BBS	1048	SER	BB	1048
1049	BBG	1049	GLY	BB	1049
1050	BBE	1050	GLU	BB	1050
1051	BBT	1051	THR	BB	1051
1052	BBT	1052	THR	BB	1052
1053	BBH	1053	HIS	BB	1053
1054	BBT	1054	THR	BB	1054
1055	BBH	1055	HIS	BB	1055
1056	BBR	1056	ARG	BB	1056
1057	BBE	1057	GLU	BB	1057
1058	BBP	1058	PRO	BB	1058
1059	BBA	1059	ALA	BB	1059
1060	BBG	1060	GLY	BB	1060
1061	BBD	1061	ASP	BB	1061
1062	BBG	1062	GLY	BB	1062
1063	BBK	1063	LYS	BB	1063
1064	BBS	1064	SER	BB	1064
1065	BBI	1065	ILE	BB	1065
1066	BBR	1066	ARG	BB	1066
1067	BBT	1067	THR	BB	1067
1068	BBF	1068	PHE	BB	1068
1069	BBK	1069	LYS	BB	1069
1070	BBE	1070	GLU	BB	1070
1071	BPS	1071	PSE	BB	1071
1072	BBP	1072	PRO	BB	1072
1073	BBK	1073	LYS	BB	1073
1074	BBQ	1074	GLN	BB	1074
1075	BBI	1075	ILE	BB	1075
1076	BBL	1076	LEU	BB	1076
1077	BBD	1077	ASP	BB	1077
1078	BBP	1078	PRO	BB	1078
1079	BBA	1079	ALA	BB	1079
1080	BBA	1080	ALA	BB	1080
1081	BBR	1081	ARG	BB	1081
1082	BBV	1082	VAL	BB	1082
1083	BBT	1083	THR	BB	1083
1084	BBG	1084	GLY	BB	1084
1085	BBM	1085	MET	BB	1085
1086	BBK	1086	LYS	BB	1086
1087	BBK	1087	LYS	BB	1087
1088	BBW	1088	TRP	BB	1088
1089	BBP	1089	PRO	BB	1089
1090	BBR	1090	ARG	BB	1090
1091	BPT	1091	PTH	BB	1091
1092	BBP	1092	PRO	BB	1092
1093	BBK	1093	LYS	BB	1093
1094	BBE	1094	GLU	BB	1094
1095	BBE	1095	GLU	BB	1095
1096	BBA	1096	ALA	BB	1096
1097	BBQ	1097	GLN	BB	1097
1098	BBS	1098	SER	BB	1098
1099	BBL	1099	LEU	BB	1099
1100	BBE	1100	GLU	BB	1100
1101	BBD	1101	ASP	BB	1101
1102	BBL	1102	LEU	BB	1102
1103	BBA	1103	ALA	BB	1103
1104	BBG	1104	GLY	BB	1104
1105	BBF	1105	PHE	BB	1105
1106	BBK	1106	LYS	BB	1106
1107	BBE	1107	GLU	BB	1107
1108	BBL	1108	LEU	BB	1108
1109	BBF	1109	PHE	BB	1109
1110	BBQ	1110	GLN	BB	1110
1111	BPT	1111	PTH	BB	1111
1112	BBP	1112	PRO	BB	1112
1113	BBG	1113	GLY	BB	1113
1114	BBP	1114	PRO	BB	1114
1115	BBS	1115	SER	BB	1115
1116	BBE	1116	GLU	BB	1116
1117	BBE	1117	GLU	BB	1117
1118	BBS	1118	SER	BB	1118
1119	BBM	1119	MET	BB	1119
1120	BBT	1120	THR	BB	1120
1121	BBD	1121	ASP	BB	1121
1122	BBE	1122	GLU	BB	1122
1123	BBK	1123	LYS	BB	1123
1124	BBT	1124	THR	BB	1124
1125	BBT	1125	THR	BB	1125
1126	BBK	1126	LYS	BB	1126
1127	BBI	1127	ILE	BB	1127
1128	BBA	1128	ALA	BB	1128
1129	BBC	1129	CYS	BB	1129
1130	BBK	1130	LYS	BB	1130
1131	BPS	1131	PSE	BB	1131
1132	BBP	1132	PRO	BB	1132
1133	BBP	1133	PRO	BB	1133
1134	BBP	1134	PRO	BB	1134
1135	BBE	1135	GLU	BB	1135
1136	BBS	1136	SER	BB	1136
1137	BBV	1137	VAL	BB	1137
1138	BBD	1138	ASP	BB	1138
1139	BPT	1139	PTH	BB	1139
1140	BBP	1140	PRO	BB	1140
1141	BBT	1141	THR	BB	1141
1142	BBS	1142	SER	BB	1142
1143	BBT	1143	THR	BB	1143
1144	BBK	1144	LYS	BB	1144
1145	BBQ	1145	GLN	BB	1145
1146	BBW	1146	TRP	BB	1146
1147	BBP	1147	PRO	BB	1147
1148	BBK	1148	LYS	BB	1148
1149	BBR	1149	ARG	BB	1149
1150	BBS	1150	SER	BB	1150
1151	BBL	1151	LEU	BB	1151
1152	BBR	1152	ARG	BB	1152
1153	BBK	1153	LYS	BB	1153
1154	BBA	1154	ALA	BB	1154
1155	BBD	1155	ASP	BB	1155
1156	BBV	1156	VAL	BB	1156
1157	BBE	1157	GLU	BB	1157
1158	BBE	1158	GLU	BB	1158
1159	BBE	1159	GLU	BB	1159
1160	BBF	1160	PHE	BB	1160
1161	BBL	1161	LEU	BB	1161
1162	BBA	1162	ALA	BB	1162
1163	BBL	1163	LEU	BB	1163
1164	BBR	1164	ARG	BB	1164
1165	BBK	1165	LYS	BB	1165
1166	BBL	1166	LEU	BB	1166
1167	BBT	1167	THR	BB	1167
1168	BBP	1168	PRO	BB	1168
1169	BBS	1169	SER	BB	1169
1170	BBA	1170	ALA	BB	1170
1171	BBG	1171	GLY	BB	1171
1172	BBK	1172	LYS	BB	1172
1173	BBA	1173	ALA	BB	1173
1174	BBM	1174	MET	BB	1174
1175	BBL	1175	LEU	BB	1175
1176	BBT	1176	THR	BB	1176
1177	BBP	1177	PRO	BB	1177
1178	BBK	1178	LYS	BB	1178
1179	BBP	1179	PRO	BB	1179
1180	BBA	1180	ALA	BB	1180
1181	BBG	1181	GLY	BB	1181
1182	BBG	1182	GLY	BB	1182
1183	BBD	1183	ASP	BB	1183
1184	BBE	1184	GLU	BB	1184
1185	BBK	1185	LYS	BB	1185
1186	BBD	1186	ASP	BB	1186
1187	BBI	1187	ILE	BB	1187
1188	BBK	1188	LYS	BB	1188
1189	BBA	1189	ALA	BB	1189
1190	BBF	1190	PHE	BB	1190
1191	BBM	1191	MET	BB	1191
1192	BBG	1192	GLY	BB	1192
1193	BPT	1193	PTH	BB	1193
1194	BBP	1194	PRO	BB	1194
1195	BBV	1195	VAL	BB	1195
1196	BBQ	1196	GLN	BB	1196
1197	BBK	1197	LYS	BB	1197
1198	BBL	1198	LEU	BB	1198
1199	BBD	1199	ASP	BB	1199
1200	BBL	1200	LEU	BB	1200
1201	BBA	1201	ALA	BB	1201
1202	BBG	1202	GLY	BB	1202
1203	BBT	1203	THR	BB	1203
1204	BBL	1204	LEU	BB	1204
1205	BBP	1205	PRO	BB	1205
1206	BBG	1206	GLY	BB	1206
1207	BBS	1207	SER	BB	1207
1208	BBK	1208	LYS	BB	1208
1209	BBR	1209	ARG	BB	1209
1210	BBQ	1210	GLN	BB	1210
1211	BBL	1211	LEU	BB	1211
1212	BBQ	1212	GLN	BB	1212
1213	BBT	1213	THR	BB	1213
1214	BBP	1214	PRO	BB	1214
1215	BBK	1215	LYS	BB	1215
1216	BBE	1216	GLU	BB	1216
1217	BBK	1217	LYS	BB	1217
1218	BBA	1218	ALA	BB	1218
1219	BBQ	1219	GLN	BB	1219
1220	BBA	1220	ALA	BB	1220
1221	BBL	1221	LEU	BB	1221
1222	BBE	1222	GLU	BB	1222
1223	BBD	1223	ASP	BB	1223
1224	BBL	1224	LEU	BB	1224
1225	BBA	1225	ALA	BB	1225
1226	BBG	1226	GLY	BB	1226
1227	BBF	1227	PHE	BB	1227
1228	BBK	1228	LYS	BB	1228
1229	BBE	1229	GLU	BB	1229
1230	BBL	1230	LEU	BB	1230
1231	BBF	1231	PHE	BB	1231
1232	BBQ	1232	GLN	BB	1232
1233	BPT	1233	PTH	BB	1233
1234	BBP	1234	PRO	BB	1234
1235	BBG	1235	GLY	BB	1235
1236	BBH	1236	HIS	BB	1236
1237	BBT	1237	THR	BB	1237
1238	BBE	1238	GLU	BB	1238
1239	BBE	1239	GLU	BB	1239
1240	BBL	1240	LEU	BB	1240
1241	BBV	1241	VAL	BB	1241
1242	BBA	1242	ALA	BB	1242
1243	BBA	1243	ALA	BB	1243
1244	BBG	1244	GLY	BB	1244
1245	BBK	1245	LYS	BB	1245
1246	BBT	1246	THR	BB	1246
1247	BBT	1247	THR	BB	1247
1248	BBK	1248	LYS	BB	1248
1249	BBI	1249	ILE	BB	1249
1250	BBP	1250	PRO	BB	1250
1251	BBC	1251	CYS	BB	1251
1252	BBD	1252	ASP	BB	1252
1253	BPS	1253	PSE	BB	1253
1254	BBP	1254	PRO	BB	1254
1255	BBQ	1255	GLN	BB	1255
1256	BBS	1256	SER	BB	1256
1257	BBD	1257	ASP	BB	1257
1258	BBP	1258	PRO	BB	1258
1259	BBV	1259	VAL	BB	1259
1260	BBD	1260	ASP	BB	1260
1261	BPT	1261	PTH	BB	1261
1262	BBP	1262	PRO	BB	1262
1263	BBT	1263	THR	BB	1263
1264	BBS	1264	SER	BB	1264
1265	BBT	1265	THR	BB	1265
1266	BBK	1266	LYS	BB	1266
1267	BBQ	1267	GLN	BB	1267
1268	BBR	1268	ARG	BB	1268
1269	BBP	1269	PRO	BB	1269
1270	BBK	1270	LYS	BB	1270
1271	BBR	1271	ARG	BB	1271
1272	BBS	1272	SER	BB	1272
1273	BBI	1273	ILE	BB	1273
1274	BBR	1274	ARG	BB	1274
1275	BBK	1275	LYS	BB	1275
1276	BBA	1276	ALA	BB	1276
1277	BBD	1277	ASP	BB	1277
1278	BBV	1278	VAL	BB	1278
1279	BBE	1279	GLU	BB	1279
1280	BBG	1280	GLY	BB	1280
1281	BBE	1281	GLU	BB	1281
1282	BBL	1282	LEU	BB	1282
1283	BBL	1283	LEU	BB	1283
1284	BBA	1284	ALA	BB	1284
1285	BBC	1285	CYS	BB	1285
1286	BBR	1286	ARG	BB	1286
1287	BBN	1287	ASN	BB	1287
1288	BBL	1288	LEU	BB	1288
1289	BBM	1289	MET	BB	1289
1290	BBP	1290	PRO	BB	1290
1291	BBS	1291	SER	BB	1291
1292	BBA	1292	ALA	BB	1292
1293	BBG	1293	GLY	BB	1293
1294	BBK	1294	LYS	BB	1294
1295	BBA	1295	ALA	BB	1295
1296	BBM	1296	MET	BB	1296
1297	BBH	1297	HIS	BB	1297
1298	BPT	1298	PTH	BB	1298
1299	BBP	1299	PRO	BB	1299
1300	BBK	1300	LYS	BB	1300
1301	BBP	1301	PRO	BB	1301
1302	BBS	1302	SER	BB	1302
1303	BBV	1303	VAL	BB	1303
1304	BBG	1304	GLY	BB	1304
1305	BBE	1305	GLU	BB	1305
1306	BBE	1306	GLU	BB	1306
1307	BBK	1307	LYS	BB	1307
1308	BBD	1308	ASP	BB	1308
1309	BBI	1309	ILE	BB	1309
1310	BBI	1310	ILE	BB	1310
1311	BBI	1311	ILE	BB	1311
1312	BBF	1312	PHE	BB	1312
1313	BBV	1313	VAL	BB	1313
1314	BBG	1314	GLY	BB	1314
1315	BBT	1315	THR	BB	1315
1316	BBP	1316	PRO	BB	1316
1317	BBV	1317	VAL	BB	1317
1318	BBQ	1318	GLN	BB	1318
1319	BBK	1319	LYS	BB	1319
1320	BBL	1320	LEU	BB	1320
1321	BBD	1321	ASP	BB	1321
1322	BBL	1322	LEU	BB	1322
1323	BBT	1323	THR	BB	1323
1324	BBE	1324	GLU	BB	1324
1325	BBN	1325	ASN	BB	1325
1326	BBL	1326	LEU	BB	1326
1327	BBT	1327	THR	BB	1327
1328	BBG	1328	GLY	BB	1328
1329	BPS	1329	PSE	BB	1329
1330	BBK	1330	LYS	BB	1330
1331	BBR	1331	ARG	BB	1331
1332	BBR	1332	ARG	BB	1332
1333	BBP	1333	PRO	BB	1333
1334	BBQ	1334	GLN	BB	1334
1335	BBT	1335	THR	BB	1335
1336	BBP	1336	PRO	BB	1336
1337	BBK	1337	LYS	BB	1337
1338	BBE	1338	GLU	BB	1338
1339	BBE	1339	GLU	BB	1339
1340	BBA	1340	ALA	BB	1340
1341	BBQ	1341	GLN	BB	1341
1342	BBA	1342	ALA	BB	1342
1343	BBL	1343	LEU	BB	1343
1344	BBE	1344	GLU	BB	1344
1345	BBD	1345	ASP	BB	1345
1346	BBL	1346	LEU	BB	1346
1347	BBT	1347	THR	BB	1347
1348	BBG	1348	GLY	BB	1348
1349	BBF	1349	PHE	BB	1349
1350	BBK	1350	LYS	BB	1350
1351	BBE	1351	GLU	BB	1351
1352	BBL	1352	LEU	BB	1352
1353	BBF	1353	PHE	BB	1353
1354	BBQ	1354	GLN	BB	1354
1355	BBT	1355	THR	BB	1355
1356	BBP	1356	PRO	BB	1356
1357	BBG	1357	GLY	BB	1357
1358	BBH	1358	HIS	BB	1358
1359	BBT	1359	THR	BB	1359
1360	BBE	1360	GLU	BB	1360
1361	BBE	1361	GLU	BB	1361
1362	BBA	1362	ALA	BB	1362
1363	BBV	1363	VAL	BB	1363
1364	BBA	1364	ALA	BB	1364
1365	BBA	1365	ALA	BB	1365
1366	BBG	1366	GLY	BB	1366
1367	BBK	1367	LYS	BB	1367
1368	BBT	1368	THR	BB	1368
1369	BBT	1369	THR	BB	1369
1370	BBK	1370	LYS	BB	1370
1371	BBM	1371	MET	BB	1371
1372	BBP	1372	PRO	BB	1372
1373	BBC	1373	CYS	BB	1373
1374	BBE	1374	GLU	BB	1374
1375	BBS	1375	SER	BB	1375
1376	BPS	1376	PSE	BB	1376
1377	BBP	1377	PRO	BB	1377
1378	BBP	1378	PRO	BB	1378
1379	BBE	1379	GLU	BB	1379
1380	BBS	1380	SER	BB	1380
1381	BBA	1381	ALA	BB	1381
1382	BBD	1382	ASP	BB	1382
1383	BPT	1383	PTH	BB	1383
1384	BBP	1384	PRO	BB	1384
1385	BBT	1385	THR	BB	1385
1386	BBS	1386	SER	BB	1386
1387	BBT	1387	THR	BB	1387
1388	BBR	1388	ARG	BB	1388
1389	BBR	1389	ARG	BB	1389
1390	BBQ	1390	GLN	BB	1390
1391	BBP	1391	PRO	BB	1391
1392	BBK	1392	LYS	BB	1392
1393	BBT	1393	THR	BB	1393
1394	BBP	1394	PRO	BB	1394
1395	BBL	1395	LEU	BB	1395
1396	BBE	1396	GLU	BB	1396
1397	BBK	1397	LYS	BB	1397
1398	BBR	1398	ARG	BB	1398
1399	BBD	1399	ASP	BB	1399
1400	BBV	1400	VAL	BB	1400
1401	BBQ	1401	GLN	BB	1401
1402	BBK	1402	LYS	BB	1402
1403	BBE	1403	GLU	BB	1403
1404	BBL	1404	LEU	BB	1404
1405	BBS	1405	SER	BB	1405
1406	BBA	1406	ALA	BB	1406
1407	BBL	1407	LEU	BB	1407
1408	BBK	1408	LYS	BB	1408
1409	BBK	1409	LYS	BB	1409
1410	BBL	1410	LEU	BB	1410
1411	BBT	1411	THR	BB	1411
1412	BBQ	1412	GLN	BB	1412
1413	BBT	1413	THR	BB	1413
1414	BBS	1414	SER	BB	1414
1415	BBG	1415	GLY	BB	1415
1416	BBE	1416	GLU	BB	1416
1417	BBT	1417	THR	BB	1417
1418	BBT	1418	THR	BB	1418
1419	BBH	1419	HIS	BB	1419
1420	BPT	1420	PTH	BB	1420
1421	BBD	1421	ASP	BB	1421
1422	BBK	1422	LYS	BB	1422
1423	BBV	1423	VAL	BB	1423
1424	BBP	1424	PRO	BB	1424
1425	BBG	1425	GLY	BB	1425
1426	BBG	1426	GLY	BB	1426
1427	BBE	1427	GLU	BB	1427
1428	BBD	1428	ASP	BB	1428
1429	BBK	1429	LYS	BB	1429
1430	BBS	1430	SER	BB	1430
1431	BBI	1431	ILE	BB	1431
1432	BBN	1432	ASN	BB	1432
1433	BBA	1433	ALA	BB	1433
1434	BBF	1434	PHE	BB	1434
1435	BBR	1435	ARG	BB	1435
1436	BBE	1436	GLU	BB	1436
1437	BBT	1437	THR	BB	1437
1438	BBA	1438	ALA	BB	1438
1439	BBK	1439	LYS	BB	1439
1440	BBQ	1440	GLN	BB	1440
1441	BBK	1441	LYS	BB	1441
1442	BBL	1442	LEU	BB	1442
1443	BBD	1443	ASP	BB	1443
1444	BBP	1444	PRO	BB	1444
1445	BBA	1445	ALA	BB	1445
1446	BBA	1446	ALA	BB	1446
1447	BBS	1447	SER	BB	1447
1448	BBV	1448	VAL	BB	1448
1449	BBT	1449	THR	BB	1449
1450	BBG	1450	GLY	BB	1450
1451	BBS	1451	SER	BB	1451
1452	BBK	1452	LYS	BB	1452
1453	BBR	1453	ARG	BB	1453
1454	BBH	1454	HIS	BB	1454
1455	BBP	1455	PRO	BB	1455
1456	BBK	1456	LYS	BB	1456
1457	BBT	1457	THR	BB	1457
1458	BBK	1458	LYS	BB	1458
1459	BBE	1459	GLU	BB	1459
1460	BBK	1460	LYS	BB	1460
1461	BBA	1461	ALA	BB	1461
1462	BBQ	1462	GLN	BB	1462
1463	BBP	1463	PRO	BB	1463
1464	BBL	1464	LEU	BB	1464
1465	BBE	1465	GLU	BB	1465
1466	BBD	1466	ASP	BB	1466
1467	BBL	1467	LEU	BB	1467
1468	BBA	1468	ALA	BB	1468
1469	BBG	1469	GLY	BB	1469
1470	BBL	1470	LEU	BB	1470
1471	BBK	1471	LYS	BB	1471
1472	BBE	1472	GLU	BB	1472
1473	BBL	1473	LEU	BB	1473
1474	BBF	1474	PHE	BB	1474
1475	BBQ	1475	GLN	BB	1475
1476	BBT	1476	THR	BB	1476
1477	BBP	1477	PRO	BB	1477
1478	BBV	1478	VAL	BB	1478
1479	BBC	1479	CYS	BB	1479
1480	BBT	1480	THR	BB	1480
1481	BBD	1481	ASP	BB	1481
1482	BBK	1482	LYS	BB	1482
1483	BBP	1483	PRO	BB	1483
1484	BBT	1484	THR	BB	1484
1485	BBT	1485	THR	BB	1485
1486	BBH	1486	HIS	BB	1486
1487	BBE	1487	GLU	BB	1487
1488	BBK	1488	LYS	BB	1488
1489	BBT	1489	THR	BB	1489
1490	BBT	1490	THR	BB	1490
1491	BBK	1491	LYS	BB	1491
1492	BBI	1492	ILE	BB	1492
1493	BBA	1493	ALA	BB	1493
1494	BBC	1494	CYS	BB	1494
1495	BBR	1495	ARG	BB	1495
1496	BBS	1496	SER	BB	1496
1497	BBQ	1497	GLN	BB	1497
1498	BBP	1498	PRO	BB	1498
1499	BBD	1499	ASP	BB	1499
1500	BBP	1500	PRO	BB	1500
1501	BBV	1501	VAL	BB	1501
1502	BBD	1502	ASP	BB	1502
1503	BPT	1503	PTH	BB	1503
1504	BBP	1504	PRO	BB	1504
1505	BBT	1505	THR	BB	1505
1506	BBS	1506	SER	BB	1506
1507	BBS	1507	SER	BB	1507
1508	BBK	1508	LYS	BB	1508
1509	BBP	1509	PRO	BB	1509
1510	BBQ	1510	GLN	BB	1510
1511	BBS	1511	SER	BB	1511
1512	BBK	1512	LYS	BB	1512
1513	BBR	1513	ARG	BB	1513
1514	BBS	1514	SER	BB	1514
1515	BBL	1515	LEU	BB	1515
1516	BBR	1516	ARG	BB	1516
1517	BBK	1517	LYS	BB	1517
1518	BBV	1518	VAL	BB	1518
1519	BBD	1519	ASP	BB	1519
1520	BBV	1520	VAL	BB	1520
1521	BBE	1521	GLU	BB	1521
1522	BBE	1522	GLU	BB	1522
1523	BBE	1523	GLU	BB	1523
1524	BBF	1524	PHE	BB	1524
1525	BBF	1525	PHE	BB	1525
1526	BBA	1526	ALA	BB	1526
1527	BBL	1527	LEU	BB	1527
1528	BBR	1528	ARG	BB	1528
1529	BBK	1529	LYS	BB	1529
1530	BBR	1530	ARG	BB	1530
1531	BBT	1531	THR	BB	1531
1532	BBP	1532	PRO	BB	1532
1533	BBS	1533	SER	BB	1533
1534	BBA	1534	ALA	BB	1534
1535	BBG	1535	GLY	BB	1535
1536	BBK	1536	LYS	BB	1536
1537	BBA	1537	ALA	BB	1537
1538	BBM	1538	MET	BB	1538
1539	BBH	1539	HIS	BB	1539
1540	BPT	1540	PTH	BB	1540
1541	BBP	1541	PRO	BB	1541
1542	BBK	1542	LYS	BB	1542
1543	BBP	1543	PRO	BB	1543
1544	BBA	1544	ALA	BB	1544
1545	BBV	1545	VAL	BB	1545
1546	BBS	1546	SER	BB	1546
1547	BBG	1547	GLY	BB	1547
1548	BBE	1548	GLU	BB	1548
1549	BBK	1549	LYS	BB	1549
1550	BBN	1550	ASN	BB	1550
1551	BBI	1551	ILE	BB	1551
1552	BBY	1552	TYR	BB	1552
1553	BBA	1553	ALA	BB	1553
1554	BBF	1554	PHE	BB	1554
1555	BBM	1555	MET	BB	1555
1556	BBG	1556	GLY	BB	1556
1557	BPT	1557	PTH	BB	1557
1558	BBP	1558	PRO	BB	1558
1559	BBV	1559	VAL	BB	1559
1560	BBQ	1560	GLN	BB	1560
1561	BBK	1561	LYS	BB	1561
1562	BBL	1562	LEU	BB	1562
1563	BBD	1563	ASP	BB	1563
1564	BBL	1564	LEU	BB	1564
1565	BBT	1565	THR	BB	1565
1566	BBE	1566	GLU	BB	1566
1567	BBN	1567	ASN	BB	1567
1568	BBL	1568	LEU	BB	1568
1569	BBT	1569	THR	BB	1569
1570	BBG	1570	GLY	BB	1570
1571	BBS	1571	SER	BB	1571
1572	BBK	1572	LYS	BB	1572
1573	BBR	1573	ARG	BB	1573
1574	BBR	1574	ARG	BB	1574
1575	BBL	1575	LEU	BB	1575
1576	BBQ	1576	GLN	BB	1576
1577	BBT	1577	THR	BB	1577
1578	BBP	1578	PRO	BB	1578
1579	BBK	1579	LYS	BB	1579
1580	BBE	1580	GLU	BB	1580
1581	BBK	1581	LYS	BB	1581
1582	BBA	1582	ALA	BB	1582
1583	BBQ	1583	GLN	BB	1583
1584	BBA	1584	ALA	BB	1584
1585	BBL	1585	LEU	BB	1585
1586	BBE	1586	GLU	BB	1586
1587	BBD	1587	ASP	BB	1587
1588	BBL	1588	LEU	BB	1588
1589	BBA	1589	ALA	BB	1589
1590	BBG	1590	GLY	BB	1590
1591	BBF	1591	PHE	BB	1591
1592	BBK	1592	LYS	BB	1592
1593	BBE	1593	GLU	BB	1593
1594	BBL	1594	LEU	BB	1594
1595	BBF	1595	PHE	BB	1595
1596	BBQ	1596	GLN	BB	1596
1597	BBT	1597	THR	BB	1597
1598	BBR	1598	ARG	BB	1598
1599	BBG	1599	GLY	BB	1599
1600	BBH	1600	HIS	BB	1600
1601	BBT	1601	THR	BB	1601
1602	BBE	1602	GLU	BB	1602
1603	BBE	1603	GLU	BB	1603
1604	BBS	1604	SER	BB	1604
1605	BBM	1605	MET	BB	1605
1606	BBT	1606	THR	BB	1606
1607	BBN	1607	ASN	BB	1607
1608	BBD	1608	ASP	BB	1608
1609	BBK	1609	LYS	BB	1609
1610	BBT	1610	THR	BB	1610
1611	BBA	1611	ALA	BB	1611
1612	BBK	1612	LYS	BB	1612
1613	BBV	1613	VAL	BB	1613
1614	BBA	1614	ALA	BB	1614
1615	BBC	1615	CYS	BB	1615
1616	BBK	1616	LYS	BB	1616
1617	BBS	1617	SER	BB	1617
1618	BBS	1618	SER	BB	1618
1619	BBQ	1619	GLN	BB	1619
1620	BBP	1620	PRO	BB	1620
1621	BBD	1621	ASP	BB	1621
1622	BBP	1622	PRO	BB	1622
1623	BBD	1623	ASP	BB	1623
1624	BBK	1624	LYS	BB	1624
1625	BBN	1625	ASN	BB	1625
1626	BBP	1626	PRO	BB	1626
1627	BBA	1627	ALA	BB	1627
1628	BBS	1628	SER	BB	1628
1629	BBS	1629	SER	BB	1629
1630	BBK	1630	LYS	BB	1630
1631	BBR	1631	ARG	BB	1631
1632	BBR	1632	ARG	BB	1632
1633	BBL	1633	LEU	BB	1633
1634	BBK	1634	LYS	BB	1634
1635	BBT	1635	THR	BB	1635
1636	BBS	1636	SER	BB	1636
1637	BBL	1637	LEU	BB	1637
1638	BBG	1638	GLY	BB	1638
1639	BBK	1639	LYS	BB	1639
1640	BBV	1640	VAL	BB	1640
1641	BBG	1641	GLY	BB	1641
1642	BBV	1642	VAL	BB	1642
1643	BBK	1643	LYS	BB	1643
1644	BBE	1644	GLU	BB	1644
1645	BBE	1645	GLU	BB	1645
1646	BBL	1646	LEU	BB	1646
1647	BBL	1647	LEU	BB	1647
1648	BBA	1648	ALA	BB	1648
1649	BBV	1649	VAL	BB	1649
1650	BBG	1650	GLY	BB	1650
1651	BBK	1651	LYS	BB	1651
1652	BBL	1652	LEU	BB	1652
1653	BBT	1653	THR	BB	1653
1654	BBQ	1654	GLN	BB	1654
1655	BBT	1655	THR	BB	1655
1656	BBS	1656	SER	BB	1656
1657	BBG	1657	GLY	BB	1657
1658	BBE	1658	GLU	BB	1658
1659	BBT	1659	THR	BB	1659
1660	BBT	1660	THR	BB	1660
1661	BBH	1661	HIS	BB	1661
1662	BBT	1662	THR	BB	1662
1663	BBH	1663	HIS	BB	1663
1664	BBT	1664	THR	BB	1664
1665	BBE	1665	GLU	BB	1665
1666	BBP	1666	PRO	BB	1666
1667	BBT	1667	THR	BB	1667
1668	BBG	1668	GLY	BB	1668
1669	BBD	1669	ASP	BB	1669
1670	BBG	1670	GLY	BB	1670
1671	BBK	1671	LYS	BB	1671
1672	BBS	1672	SER	BB	1672
1673	BBM	1673	MET	BB	1673
1674	BBK	1674	LYS	BB	1674
1675	BBA	1675	ALA	BB	1675
1676	BBF	1676	PHE	BB	1676
1677	BBM	1677	MET	BB	1677
1678	BBE	1678	GLU	BB	1678
1679	BPS	1679	PSE	BB	1679
1680	BBP	1680	PRO	BB	1680
1681	BBK	1681	LYS	BB	1681
1682	BBQ	1682	GLN	BB	1682
1683	BBI	1683	ILE	BB	1683
1684	BBL	1684	LEU	BB	1684
1685	BBD	1685	ASP	BB	1685
1686	BBS	1686	SER	BB	1686
1687	BBA	1687	ALA	BB	1687
1688	BBA	1688	ALA	BB	1688
1689	BBS	1689	SER	BB	1689
1690	BBL	1690	LEU	BB	1690
1691	BBT	1691	THR	BB	1691
1692	BBG	1692	GLY	BB	1692
1693	BBS	1693	SER	BB	1693
1694	BBK	1694	LYS	BB	1694
1695	BBR	1695	ARG	BB	1695
1696	BBQ	1696	GLN	BB	1696
1697	BBL	1697	LEU	BB	1697
1698	BBR	1698	ARG	BB	1698
1699	BBT	1699	THR	BB	1699
1700	BBP	1700	PRO	BB	1700
1701	BBK	1701	LYS	BB	1701
1702	BBG	1702	GLY	BB	1702
1703	BBK	1703	LYS	BB	1703
1704	BBS	1704	SER	BB	1704
1705	BBE	1705	GLU	BB	1705
1706	BBV	1706	VAL	BB	1706
1707	BBP	1707	PRO	BB	1707
1708	BBE	1708	GLU	BB	1708
1709	BBD	1709	ASP	BB	1709
1710	BBL	1710	LEU	BB	1710
1711	BBA	1711	ALA	BB	1711
1712	BBG	1712	GLY	BB	1712
1713	BBF	1713	PHE	BB	1713
1714	BBI	1714	ILE	BB	1714
1715	BBE	1715	GLU	BB	1715
1716	BBL	1716	LEU	BB	1716
1717	BBF	1717	PHE	BB	1717
1718	BBQ	1718	GLN	BB	1718
1719	BPT	1719	PTH	BB	1719
1720	BBP	1720	PRO	BB	1720
1721	BBS	1721	SER	BB	1721
1722	BBH	1722	HIS	BB	1722
1723	BBT	1723	THR	BB	1723
1724	BBK	1724	LYS	BB	1724
1725	BBE	1725	GLU	BB	1725
1726	BBS	1726	SER	BB	1726
1727	BBM	1727	MET	BB	1727
1728	BBT	1728	THR	BB	1728
1729	BBN	1729	ASN	BB	1729
1730	BBE	1730	GLU	BB	1730
1731	BBK	1731	LYS	BB	1731
1732	BBT	1732	THR	BB	1732
1733	BBT	1733	THR	BB	1733
1734	BBK	1734	LYS	BB	1734
1735	BBV	1735	VAL	BB	1735
1736	BBS	1736	SER	BB	1736
1737	BBY	1737	TYR	BB	1737
1738	BBR	1738	ARG	BB	1738
1739	BBA	1739	ALA	BB	1739
1740	BBS	1740	SER	BB	1740
1741	BBQ	1741	GLN	BB	1741
1742	BBP	1742	PRO	BB	1742
1743	BBD	1743	ASP	BB	1743
1744	BBL	1744	LEU	BB	1744
1745	BBV	1745	VAL	BB	1745
1746	BBD	1746	ASP	BB	1746
1747	BPT	1747	PTH	BB	1747
1748	BBP	1748	PRO	BB	1748
1749	BBT	1749	THR	BB	1749
1750	BBS	1750	SER	BB	1750
1751	BBS	1751	SER	BB	1751
1752	BBK	1752	LYS	BB	1752
1753	BBP	1753	PRO	BB	1753
1754	BBQ	1754	GLN	BB	1754
1755	BBP	1755	PRO	BB	1755
1756	BBK	1756	LYS	BB	1756
1757	BBR	1757	ARG	BB	1757
1758	BBS	1758	SER	BB	1758
1759	BBL	1759	LEU	BB	1759
1760	BBR	1760	ARG	BB	1760
1761	BBK	1761	LYS	BB	1761
1762	BBA	1762	ALA	BB	1762
1763	BBD	1763	ASP	BB	1763
1764	BBT	1764	THR	BB	1764
1765	BBE	1765	GLU	BB	1765
1766	BBE	1766	GLU	BB	1766
1767	BBE	1767	GLU	BB	1767
1768	BBF	1768	PHE	BB	1768
1769	BBL	1769	LEU	BB	1769
1770	BBA	1770	ALA	BB	1770
1771	BBF	1771	PHE	BB	1771
1772	BBR	1772	ARG	BB	1772
1773	BBK	1773	LYS	BB	1773
1774	BBQ	1774	GLN	BB	1774
1775	BBT	1775	THR	BB	1775
1776	BBP	1776	PRO	BB	1776
1777	BBS	1777	SER	BB	1777
1778	BBA	1778	ALA	BB	1778
1779	BBG	1779	GLY	BB	1779
1780	BBK	1780	LYS	BB	1780
1781	BBA	1781	ALA	BB	1781
1782	BBM	1782	MET	BB	1782
1783	BBH	1783	HIS	BB	1783
1784	BPT	1784	PTH	BB	1784
1785	BBP	1785	PRO	BB	1785
1786	BBK	1786	LYS	BB	1786
1787	BBP	1787	PRO	BB	1787
1788	BBA	1788	ALA	BB	1788
1789	BBV	1789	VAL	BB	1789
1790	BBG	1790	GLY	BB	1790
1791	BBE	1791	GLU	BB	1791
1792	BBE	1792	GLU	BB	1792
1793	BBK	1793	LYS	BB	1793
1794	BBD	1794	ASP	BB	1794
1795	BBI	1795	ILE	BB	1795
1796	BBN	1796	ASN	BB	1796
1797	BBT	1797	THR	BB	1797
1798	BBF	1798	PHE	BB	1798
1799	BBL	1799	LEU	BB	1799
1800	BBG	1800	GLY	BB	1800
1801	BPT	1801	PTH	BB	1801
1802	BBP	1802	PRO	BB	1802
1803	BBV	1803	VAL	BB	1803
1804	BBQ	1804	GLN	BB	1804
1805	BBK	1805	LYS	BB	1805
1806	BBL	1806	LEU	BB	1806
1807	BBD	1807	ASP	BB	1807
1808	BBQ	1808	GLN	BB	1808
1809	BBP	1809	PRO	BB	1809
1810	BBG	1810	GLY	BB	1810
1811	BBN	1811	ASN	BB	1811
1812	BBL	1812	LEU	BB	1812
1813	BBP	1813	PRO	BB	1813
1814	BBG	1814	GLY	BB	1814
1815	BBS	1815	SER	BB	1815
1816	BBN	1816	ASN	BB	1816
1817	BBR	1817	ARG	BB	1817
1818	BBR	1818	ARG	BB	1818
1819	BBL	1819	LEU	BB	1819
1820	BBQ	1820	GLN	BB	1820
1821	BBT	1821	THR	BB	1821
1822	BBR	1822	ARG	BB	1822
1823	BBK	1823	LYS	BB	1823
1824	BBE	1824	GLU	BB	1824
1825	BBK	1825	LYS	BB	1825
1826	BBA	1826	ALA	BB	1826
1827	BBQ	1827	GLN	BB	1827
1828	BBA	1828	ALA	BB	1828
1829	BBL	1829	LEU	BB	1829
1830	BBE	1830	GLU	BB	1830
1831	BBE	1831	GLU	BB	1831
1832	BBL	1832	LEU	BB	1832
1833	BBT	1833	THR	BB	1833
1834	BBG	1834	GLY	BB	1834
1835	BBF	1835	PHE	BB	1835
1836	BBR	1836	ARG	BB	1836
1837	BBE	1837	GLU	BB	1837
1838	BBL	1838	LEU	BB	1838
1839	BBF	1839	PHE	BB	1839
1840	BBQ	1840	GLN	BB	1840
1841	BPT	1841	PTH	BB	1841
1842	BBP	1842	PRO	BB	1842
1843	BBC	1843	CYS	BB	1843
1844	BBT	1844	THR	BB	1844
1845	BBD	1845	ASP	BB	1845
1846	BBN	1846	ASN	BB	1846
1847	BBP	1847	PRO	BB	1847
1848	BBT	1848	THR	BB	1848
1849	BBT	1849	THR	BB	1849
1850	BBD	1850	ASP	BB	1850
1851	BBE	1851	GLU	BB	1851
1852	BBK	1852	LYS	BB	1852
1853	BBT	1853	THR	BB	1853
1854	BBT	1854	THR	BB	1854
1855	BBK	1855	LYS	BB	1855
1856	BBK	1856	LYS	BB	1856
1857	BBI	1857	ILE	BB	1857
1858	BBL	1858	LEU	BB	1858
1859	BBC	1859	CYS	BB	1859
1860	BBK	1860	LYS	BB	1860
1861	BPS	1861	PSE	BB	1861
1862	BBP	1862	PRO	BB	1862
1863	BBQ	1863	GLN	BB	1863
1864	BBS	1864	SER	BB	1864
1865	BBD	1865	ASP	BB	1865
1866	BBP	1866	PRO	BB	1866
1867	BBA	1867	ALA	BB	1867
1868	BBD	1868	ASP	BB	1868
1869	BPT	1869	PTH	BB	1869
1870	BBP	1870	PRO	BB	1870
1871	BBT	1871	THR	BB	1871
1872	BBN	1872	ASN	BB	1872
1873	BBT	1873	THR	BB	1873
1874	BBK	1874	LYS	BB	1874
1875	BBQ	1875	GLN	BB	1875
1876	BBR	1876	ARG	BB	1876
1877	BBP	1877	PRO	BB	1877
1878	BBK	1878	LYS	BB	1878
1879	BBR	1879	ARG	BB	1879
1880	BBS	1880	SER	BB	1880
1881	BBL	1881	LEU	BB	1881
1882	BBK	1882	LYS	BB	1882
1883	BBK	1883	LYS	BB	1883
1884	BBA	1884	ALA	BB	1884
1885	BBD	1885	ASP	BB	1885
1886	BBV	1886	VAL	BB	1886
1887	BBE	1887	GLU	BB	1887
1888	BBE	1888	GLU	BB	1888
1889	BBE	1889	GLU	BB	1889
1890	BBF	1890	PHE	BB	1890
1891	BBL	1891	LEU	BB	1891
1892	BBA	1892	ALA	BB	1892
1893	BBF	1893	PHE	BB	1893
1894	BBR	1894	ARG	BB	1894
1895	BBK	1895	LYS	BB	1895
1896	BBL	1896	LEU	BB	1896
1897	BPT	1897	PTH	BB	1897
1898	BBP	1898	PRO	BB	1898
1899	BBS	1899	SER	BB	1899
1900	BBA	1900	ALA	BB	1900
1901	BBG	1901	GLY	BB	1901
1902	BBK	1902	LYS	BB	1902
1903	BBA	1903	ALA	BB	1903
1904	BBM	1904	MET	BB	1904
1905	BBH	1905	HIS	BB	1905
1906	BPT	1906	PTH	BB	1906
1907	BBP	1907	PRO	BB	1907
1908	BBK	1908	LYS	BB	1908
1909	BBA	1909	ALA	BB	1909
1910	BBA	1910	ALA	BB	1910
1911	BBV	1911	VAL	BB	1911
1912	BBG	1912	GLY	BB	1912
1913	BBE	1913	GLU	BB	1913
1914	BBE	1914	GLU	BB	1914
1915	BBK	1915	LYS	BB	1915
1916	BBD	1916	ASP	BB	1916
1917	BBI	1917	ILE	BB	1917
1918	BBN	1918	ASN	BB	1918
1919	BBT	1919	THR	BB	1919
1920	BBF	1920	PHE	BB	1920
1921	BBV	1921	VAL	BB	1921
1922	BBG	1922	GLY	BB	1922
1923	BPT	1923	PTH	BB	1923
1924	BBP	1924	PRO	BB	1924
1925	BBV	1925	VAL	BB	1925
1926	BBE	1926	GLU	BB	1926
1927	BBK	1927	LYS	BB	1927
1928	BBL	1928	LEU	BB	1928
1929	BBD	1929	ASP	BB	1929
1930	BBL	1930	LEU	BB	1930
1931	BBL	1931	LEU	BB	1931
1932	BBG	1932	GLY	BB	1932
1933	BBN	1933	ASN	BB	1933
1934	BBL	1934	LEU	BB	1934
1935	BBP	1935	PRO	BB	1935
1936	BBG	1936	GLY	BB	1936
1937	BPS	1937	PSE	BB	1937
1938	BBK	1938	LYS	BB	1938
1939	BBR	1939	ARG	BB	1939
1940	BBR	1940	ARG	BB	1940
1941	BBP	1941	PRO	BB	1941
1942	BBQ	1942	GLN	BB	1942
1943	BPT	1943	PTH	BB	1943
1944	BBP	1944	PRO	BB	1944
1945	BBK	1945	LYS	BB	1945
1946	BBE	1946	GLU	BB	1946
1947	BBK	1947	LYS	BB	1947
1948	BBA	1948	ALA	BB	1948
1949	BBK	1949	LYS	BB	1949
1950	BBA	1950	ALA	BB	1950
1951	BBL	1951	LEU	BB	1951
1952	BBE	1952	GLU	BB	1952
1953	BBD	1953	ASP	BB	1953
1954	BBL	1954	LEU	BB	1954
1955	BBA	1955	ALA	BB	1955
1956	BBG	1956	GLY	BB	1956
1957	BBF	1957	PHE	BB	1957
1958	BBK	1958	LYS	BB	1958
1959	BBE	1959	GLU	BB	1959
1960	BBL	1960	LEU	BB	1960
1961	BBF	1961	PHE	BB	1961
1962	BBQ	1962	GLN	BB	1962
1963	BPT	1963	PTH	BB	1963
1964	BBP	1964	PRO	BB	1964
1965	BBG	1965	GLY	BB	1965
1966	BBH	1966	HIS	BB	1966
1967	BBT	1967	THR	BB	1967
1968	BBE	1968	GLU	BB	1968
1969	BBE	1969	GLU	BB	1969
1970	BBS	1970	SER	BB	1970
1971	BBM	1971	MET	BB	1971
1972	BBT	1972	THR	BB	1972
1973	BBD	1973	ASP	BB	1973
1974	BBD	1974	ASP	BB	1974
1975	BBK	1975	LYS	BB	1975
1976	BBI	1976	ILE	BB	1976
1977	BBT	1977	THR	BB	1977
1978	BBE	1978	GLU	BB	1978
1979	BBV	1979	VAL	BB	1979
1980	BBS	1980	SER	BB	1980
1981	BBC	1981	CYS	BB	1981
1982	BBK	1982	LYS	BB	1982
1983	BPS	1983	PSE	BB	1983
1984	BBP	1984	PRO	BB	1984
1985	BBQ	1985	GLN	BB	1985
1986	BBP	1986	PRO	BB	1986
1987	BBD	1987	ASP	BB	1987
1988	BBP	1988	PRO	BB	1988
1989	BBV	1989	VAL	BB	1989
1990	BBK	1990	LYS	BB	1990
1991	BBT	1991	THR	BB	1991
1992	BBP	1992	PRO	BB	1992
1993	BBT	1993	THR	BB	1993
1994	BBS	1994	SER	BB	1994
1995	BBS	1995	SER	BB	1995
1996	BBK	1996	LYS	BB	1996
1997	BBQ	1997	GLN	BB	1997
1998	BBR	1998	ARG	BB	1998
1999	BBL	1999	LEU	BB	1999
2000	BBK	2000	LYS	BB	2000
2001	BBI	2001	ILE	BB	2001
2002	BBS	2002	SER	BB	2002
2003	BBL	2003	LEU	BB	2003
2004	BBG	2004	GLY	BB	2004
2005	BBK	2005	LYS	BB	2005
2006	BBV	2006	VAL	BB	2006
2007	BBG	2007	GLY	BB	2007
2008	BBV	2008	VAL	BB	2008
2009	BBK	2009	LYS	BB	2009
2010	BBE	2010	GLU	BB	2010
2011	BBE	2011	GLU	BB	2011
2012	BBV	2012	VAL	BB	2012
2013	BBL	2013	LEU	BB	2013
2014	BBP	2014	PRO	BB	2014
2015	BBV	2015	VAL	BB	2015
2016	BBG	2016	GLY	BB	2016
2017	BBK	2017	LYS	BB	2017
2018	BBL	2018	LEU	BB	2018
2019	BBT	2019	THR	BB	2019
2020	BBQ	2020	GLN	BB	2020
2021	BBT	2021	THR	BB	2021
2022	BBS	2022	SER	BB	2022
2023	BBG	2023	GLY	BB	2023
2024	BBK	2024	LYS	BB	2024
2025	BBT	2025	THR	BB	2025
2026	BBT	2026	THR	BB	2026
2027	BBQ	2027	GLN	BB	2027
2028	BBT	2028	THR	BB	2028
2029	BBH	2029	HIS	BB	2029
2030	BBR	2030	ARG	BB	2030
2031	BBE	2031	GLU	BB	2031
2032	BBT	2032	THR	BB	2032
2033	BBA	2033	ALA	BB	2033
2034	BBG	2034	GLY	BB	2034
2035	BBD	2035	ASP	BB	2035
2036	BBG	2036	GLY	BB	2036
2037	BBK	2037	LYS	BB	2037
2038	BBS	2038	SER	BB	2038
2039	BBI	2039	ILE	BB	2039
2040	BBK	2040	LYS	BB	2040
2041	BBA	2041	ALA	BB	2041
2042	BBF	2042	PHE	BB	2042
2043	BBK	2043	LYS	BB	2043
2044	BBE	2044	GLU	BB	2044
2045	BBS	2045	SER	BB	2045
2046	BBA	2046	ALA	BB	2046
2047	BBK	2047	LYS	BB	2047
2048	BBQ	2048	GLN	BB	2048
2049	BBM	2049	MET	BB	2049
2050	BBL	2050	LEU	BB	2050
2051	BBD	2051	ASP	BB	2051
2052	BBP	2052	PRO	BB	2052
2053	BBA	2053	ALA	BB	2053
2054	BBN	2054	ASN	BB	2054
2055	BBY	2055	TYR	BB	2055
2056	BBG	2056	GLY	BB	2056
2057	BBT	2057	THR	BB	2057
2058	BBG	2058	GLY	BB	2058
2059	BBM	2059	MET	BB	2059
2060	BBE	2060	GLU	BB	2060
2061	BBR	2061	ARG	BB	2061
2062	BBW	2062	TRP	BB	2062
2063	BBP	2063	PRO	BB	2063
2064	BBR	2064	ARG	BB	2064
2065	BPT	2065	PTH	BB	2065
2066	BBP	2066	PRO	BB	2066
2067	BBK	2067	LYS	BB	2067
2068	BBE	2068	GLU	BB	2068
2069	BBE	2069	GLU	BB	2069
2070	BBA	2070	ALA	BB	2070
2071	BBQ	2071	GLN	BB	2071
2072	BBS	2072	SER	BB	2072
2073	BBL	2073	LEU	BB	2073
2074	BBE	2074	GLU	BB	2074
2075	BBD	2075	ASP	BB	2075
2076	BBL	2076	LEU	BB	2076
2077	BBA	2077	ALA	BB	2077
2078	BBG	2078	GLY	BB	2078
2079	BBF	2079	PHE	BB	2079
2080	BBK	2080	LYS	BB	2080
2081	BBE	2081	GLU	BB	2081
2082	BBL	2082	LEU	BB	2082
2083	BBF	2083	PHE	BB	2083
2084	BBQ	2084	GLN	BB	2084
2085	BPT	2085	PTH	BB	2085
2086	BBP	2086	PRO	BB	2086
2087	BBD	2087	ASP	BB	2087
2088	BBH	2088	HIS	BB	2088
2089	BPT	2089	PTH	BB	2089
2090	BBE	2090	GLU	BB	2090
2091	BBE	2091	GLU	BB	2091
2092	BBS	2092	SER	BB	2092
2093	BBT	2093	THR	BB	2093
2094	BBT	2094	THR	BB	2094
2095	BBD	2095	ASP	BB	2095
2096	BBD	2096	ASP	BB	2096
2097	BBK	2097	LYS	BB	2097
2098	BBT	2098	THR	BB	2098
2099	BBT	2099	THR	BB	2099
2100	BBK	2100	LYS	BB	2100
2101	BBI	2101	ILE	BB	2101
2102	BBA	2102	ALA	BB	2102
2103	BBC	2103	CYS	BB	2103
2104	BBK	2104	LYS	BB	2104
2105	BPS	2105	PSE	BB	2105
2106	BBP	2106	PRO	BB	2106
2107	BBP	2107	PRO	BB	2107
2108	BBP	2108	PRO	BB	2108
2109	BBE	2109	GLU	BB	2109
2110	BBS	2110	SER	BB	2110
2111	BBM	2111	MET	BB	2111
2112	BBD	2112	ASP	BB	2112
2113	BPT	2113	PTH	BB	2113
2114	BBP	2114	PRO	BB	2114
2115	BBT	2115	THR	BB	2115
2116	BBS	2116	SER	BB	2116
2117	BBT	2117	THR	BB	2117
2118	BBR	2118	ARG	BB	2118
2119	BBR	2119	ARG	BB	2119
2120	BBR	2120	ARG	BB	2120
2121	BBP	2121	PRO	BB	2121
2122	BBK	2122	LYS	BB	2122
2123	BBT	2123	THR	BB	2123
2124	BBP	2124	PRO	BB	2124
2125	BBL	2125	LEU	BB	2125
2126	BBG	2126	GLY	BB	2126
2127	BBK	2127	LYS	BB	2127
2128	BBR	2128	ARG	BB	2128
2129	BBD	2129	ASP	BB	2129
2130	BBI	2130	ILE	BB	2130
2131	BBV	2131	VAL	BB	2131
2132	BBE	2132	GLU	BB	2132
2133	BBE	2133	GLU	BB	2133
2134	BBL	2134	LEU	BB	2134
2135	BBS	2135	SER	BB	2135
2136	BBA	2136	ALA	BB	2136
2137	BBL	2137	LEU	BB	2137
2138	BBK	2138	LYS	BB	2138
2139	BBQ	2139	GLN	BB	2139
2140	BBL	2140	LEU	BB	2140
2141	BBT	2141	THR	BB	2141
2142	BBQ	2142	GLN	BB	2142
2143	BBT	2143	THR	BB	2143
2144	BBT	2144	THR	BB	2144
2145	BBH	2145	HIS	BB	2145
2146	BBT	2146	THR	BB	2146
2147	BBD	2147	ASP	BB	2147
2148	BBK	2148	LYS	BB	2148
2149	BBV	2149	VAL	BB	2149
2150	BBP	2150	PRO	BB	2150
2151	BBG	2151	GLY	BB	2151
2152	BBD	2152	ASP	BB	2152
2153	BBE	2153	GLU	BB	2153
2154	BBD	2154	ASP	BB	2154
2155	BBK	2155	LYS	BB	2155
2156	BBG	2156	GLY	BB	2156
2157	BBI	2157	ILE	BB	2157
2158	BBN	2158	ASN	BB	2158
2159	BBV	2159	VAL	BB	2159
2160	BBF	2160	PHE	BB	2160
2161	BBR	2161	ARG	BB	2161
2162	BBE	2162	GLU	BB	2162
2163	BBT	2163	THR	BB	2163
2164	BBA	2164	ALA	BB	2164
2165	BBK	2165	LYS	BB	2165
2166	BBQ	2166	GLN	BB	2166
2167	BBK	2167	LYS	BB	2167
2168	BBL	2168	LEU	BB	2168
2169	BBD	2169	ASP	BB	2169
2170	BBP	2170	PRO	BB	2170
2171	BBA	2171	ALA	BB	2171
2172	BBA	2172	ALA	BB	2172
2173	BBS	2173	SER	BB	2173
2174	BBV	2174	VAL	BB	2174
2175	BBT	2175	THR	BB	2175
2176	BBG	2176	GLY	BB	2176
2177	BBS	2177	SER	BB	2177
2178	BBK	2178	LYS	BB	2178
2179	BBR	2179	ARG	BB	2179
2180	BBQ	2180	GLN	BB	2180
2181	BBP	2181	PRO	BB	2181
2182	BBR	2182	ARG	BB	2182
2183	BBT	2183	THR	BB	2183
2184	BBP	2184	PRO	BB	2184
2185	BBK	2185	LYS	BB	2185
2186	BBG	2186	GLY	BB	2186
2187	BBK	2187	LYS	BB	2187
2188	BBA	2188	ALA	BB	2188
2189	BBQ	2189	GLN	BB	2189
2190	BBP	2190	PRO	BB	2190
2191	BBL	2191	LEU	BB	2191
2192	BBE	2192	GLU	BB	2192
2193	BBD	2193	ASP	BB	2193
2194	BBL	2194	LEU	BB	2194
2195	BBA	2195	ALA	BB	2195
2196	BBG	2196	GLY	BB	2196
2197	BBL	2197	LEU	BB	2197
2198	BBK	2198	LYS	BB	2198
2199	BBE	2199	GLU	BB	2199
2200	BBL	2200	LEU	BB	2200
2201	BBF	2201	PHE	BB	2201
2202	BBQ	2202	GLN	BB	2202
2203	BPT	2203	PTH	BB	2203
2204	BBP	2204	PRO	BB	2204
2205	BBI	2205	ILE	BB	2205
2206	BBC	2206	CYS	BB	2206
2207	BBT	2207	THR	BB	2207
2208	BBD	2208	ASP	BB	2208
2209	BBK	2209	LYS	BB	2209
2210	BBP	2210	PRO	BB	2210
2211	BBT	2211	THR	BB	2211
2212	BBT	2212	THR	BB	2212
2213	BBH	2213	HIS	BB	2213
2214	BBE	2214	GLU	BB	2214
2215	BBK	2215	LYS	BB	2215
2216	BBT	2216	THR	BB	2216
2217	BBT	2217	THR	BB	2217
2218	BBK	2218	LYS	BB	2218
2219	BBI	2219	ILE	BB	2219
2220	BBA	2220	ALA	BB	2220
2221	BBC	2221	CYS	BB	2221
2222	BBR	2222	ARG	BB	2222
2223	BPS	2223	PSE	BB	2223
2224	BBP	2224	PRO	BB	2224
2225	BBQ	2225	GLN	BB	2225
2226	BBP	2226	PRO	BB	2226
2227	BBD	2227	ASP	BB	2227
2228	BBP	2228	PRO	BB	2228
2229	BBV	2229	VAL	BB	2229
2230	BBG	2230	GLY	BB	2230
2231	BPT	2231	PTH	BB	2231
2232	BBP	2232	PRO	BB	2232
2233	BBT	2233	THR	BB	2233
2234	BBI	2234	ILE	BB	2234
2235	BBF	2235	PHE	BB	2235
2236	BBK	2236	LYS	BB	2236
2237	BBP	2237	PRO	BB	2237
2238	BBQ	2238	GLN	BB	2238
2239	BBS	2239	SER	BB	2239
2240	BBK	2240	LYS	BB	2240
2241	BBR	2241	ARG	BB	2241
2242	BBS	2242	SER	BB	2242
2243	BBL	2243	LEU	BB	2243
2244	BBR	2244	ARG	BB	2244
2245	BBK	2245	LYS	BB	2245
2246	BBA	2246	ALA	BB	2246
2247	BBD	2247	ASP	BB	2247
2248	BBV	2248	VAL	BB	2248
2249	BBE	2249	GLU	BB	2249
2250	BBE	2250	GLU	BB	2250
2251	BBE	2251	GLU	BB	2251
2252	BBS	2252	SER	BB	2252
2253	BBL	2253	LEU	BB	2253
2254	BBA	2254	ALA	BB	2254
2255	BBL	2255	LEU	BB	2255
2256	BBR	2256	ARG	BB	2256
2257	BBK	2257	LYS	BB	2257
2258	BBR	2258	ARG	BB	2258
2259	BPT	2259	PTH	BB	2259
2260	BBP	2260	PRO	BB	2260
2261	BBS	2261	SER	BB	2261
2262	BBV	2262	VAL	BB	2262
2263	BBG	2263	GLY	BB	2263
2264	BBK	2264	LYS	BB	2264
2265	BBA	2265	ALA	BB	2265
2266	BBM	2266	MET	BB	2266
2267	BBD	2267	ASP	BB	2267
2268	BPT	2268	PTH	BB	2268
2269	BBP	2269	PRO	BB	2269
2270	BBK	2270	LYS	BB	2270
2271	BBP	2271	PRO	BB	2271
2272	BBA	2272	ALA	BB	2272
2273	BBG	2273	GLY	BB	2273
2274	BBG	2274	GLY	BB	2274
2275	BBD	2275	ASP	BB	2275
2276	BBE	2276	GLU	BB	2276
2277	BBK	2277	LYS	BB	2277
2278	BBD	2278	ASP	BB	2278
2279	BBM	2279	MET	BB	2279
2280	BBK	2280	LYS	BB	2280
2281	BBA	2281	ALA	BB	2281
2282	BBF	2282	PHE	BB	2282
2283	BBM	2283	MET	BB	2283
2284	BBG	2284	GLY	BB	2284
2285	BPT	2285	PTH	BB	2285
2286	BBP	2286	PRO	BB	2286
2287	BBV	2287	VAL	BB	2287
2288	BBQ	2288	GLN	BB	2288
2289	BBK	2289	LYS	BB	2289
2290	BBL	2290	LEU	BB	2290
2291	BBD	2291	ASP	BB	2291
2292	BBL	2292	LEU	BB	2292
2293	BBP	2293	PRO	BB	2293
2294	BBG	2294	GLY	BB	2294
2295	BBN	2295	ASN	BB	2295
2296	BBL	2296	LEU	BB	2296
2297	BBP	2297	PRO	BB	2297
2298	BBG	2298	GLY	BB	2298
2299	BBS	2299	SER	BB	2299
2300	BBK	2300	LYS	BB	2300
2301	BBR	2301	ARG	BB	2301
2302	BBW	2302	TRP	BB	2302
2303	BBP	2303	PRO	BB	2303
2304	BBQ	2304	GLN	BB	2304
2305	BBT	2305	THR	BB	2305
2306	BBP	2306	PRO	BB	2306
2307	BBK	2307	LYS	BB	2307
2308	BBE	2308	GLU	BB	2308
2309	BBK	2309	LYS	BB	2309
2310	BBA	2310	ALA	BB	2310
2311	BBQ	2311	GLN	BB	2311
2312	BBA	2312	ALA	BB	2312
2313	BBL	2313	LEU	BB	2313
2314	BBE	2314	GLU	BB	2314
2315	BBD	2315	ASP	BB	2315
2316	BBL	2316	LEU	BB	2316
2317	BBA	2317	ALA	BB	2317
2318	BBG	2318	GLY	BB	2318
2319	BBF	2319	PHE	BB	2319
2320	BBK	2320	LYS	BB	2320
2321	BBE	2321	GLU	BB	2321
2322	BBL	2322	LEU	BB	2322
2323	BBF	2323	PHE	BB	2323
2324	BBQ	2324	GLN	BB	2324
2325	BPT	2325	PTH	BB	2325
2326	BBP	2326	PRO	BB	2326
2327	BBG	2327	GLY	BB	2327
2328	BBT	2328	THR	BB	2328
2329	BBD	2329	ASP	BB	2329
2330	BBK	2330	LYS	BB	2330
2331	BBP	2331	PRO	BB	2331
2332	BBT	2332	THR	BB	2332
2333	BBT	2333	THR	BB	2333
2334	BBD	2334	ASP	BB	2334
2335	BBE	2335	GLU	BB	2335
2336	BBK	2336	LYS	BB	2336
2337	BBT	2337	THR	BB	2337
2338	BBT	2338	THR	BB	2338
2339	BBK	2339	LYS	BB	2339
2340	BBI	2340	ILE	BB	2340
2341	BBA	2341	ALA	BB	2341
2342	BBC	2342	CYS	BB	2342
2343	BBK	2343	LYS	BB	2343
2344	BPS	2344	PSE	BB	2344
2345	BBP	2345	PRO	BB	2345
2346	BBQ	2346	GLN	BB	2346
2347	BBP	2347	PRO	BB	2347
2348	BBD	2348	ASP	BB	2348
2349	BBP	2349	PRO	BB	2349
2350	BBV	2350	VAL	BB	2350
2351	BBD	2351	ASP	BB	2351
2352	BPT	2352	PTH	BB	2352
2353	BBP	2353	PRO	BB	2353
2354	BBA	2354	ALA	BB	2354
2355	BBS	2355	SER	BB	2355
2356	BBT	2356	THR	BB	2356
2357	BBK	2357	LYS	BB	2357
2358	BBQ	2358	GLN	BB	2358
2359	BBR	2359	ARG	BB	2359
2360	BBP	2360	PRO	BB	2360
2361	BBK	2361	LYS	BB	2361
2362	BBR	2362	ARG	BB	2362
2363	BBN	2363	ASN	BB	2363
2364	BBL	2364	LEU	BB	2364
2365	BBR	2365	ARG	BB	2365
2366	BBK	2366	LYS	BB	2366
2367	BBA	2367	ALA	BB	2367
2368	BBD	2368	ASP	BB	2368
2369	BBV	2369	VAL	BB	2369
2370	BBE	2370	GLU	BB	2370
2371	BBE	2371	GLU	BB	2371
2372	BBE	2372	GLU	BB	2372
2373	BBF	2373	PHE	BB	2373
2374	BBL	2374	LEU	BB	2374
2375	BBA	2375	ALA	BB	2375
2376	BBL	2376	LEU	BB	2376
2377	BBR	2377	ARG	BB	2377
2378	BBK	2378	LYS	BB	2378
2379	BBR	2379	ARG	BB	2379
2380	BBT	2380	THR	BB	2380
2381	BBP	2381	PRO	BB	2381
2382	BBS	2382	SER	BB	2382
2383	BBA	2383	ALA	BB	2383
2384	BBG	2384	GLY	BB	2384
2385	BBK	2385	LYS	BB	2385
2386	BBA	2386	ALA	BB	2386
2387	BBM	2387	MET	BB	2387
2388	BBD	2388	ASP	BB	2388
2389	BPT	2389	PTH	BB	2389
2390	BBP	2390	PRO	BB	2390
2391	BBK	2391	LYS	BB	2391
2392	BBP	2392	PRO	BB	2392
2393	BBA	2393	ALA	BB	2393
2394	BBV	2394	VAL	BB	2394
2395	BBS	2395	SER	BB	2395
2396	BBD	2396	ASP	BB	2396
2397	BBE	2397	GLU	BB	2397
2398	BBK	2398	LYS	BB	2398
2399	BBN	2399	ASN	BB	2399
2400	BBI	2400	ILE	BB	2400
2401	BBN	2401	ASN	BB	2401
2402	BBT	2402	THR	BB	2402
2403	BBF	2403	PHE	BB	2403
2404	BBV	2404	VAL	BB	2404
2405	BBE	2405	GLU	BB	2405
2406	BPT	2406	PTH	BB	2406
2407	BBP	2407	PRO	BB	2407
2408	BBV	2408	VAL	BB	2408
2409	BBQ	2409	GLN	BB	2409
2410	BBK	2410	LYS	BB	2410
2411	BBL	2411	LEU	BB	2411
2412	BBD	2412	ASP	BB	2412
2413	BBL	2413	LEU	BB	2413
2414	BBL	2414	LEU	BB	2414
2415	BBG	2415	GLY	BB	2415
2416	BBN	2416	ASN	BB	2416
2417	BBL	2417	LEU	BB	2417
2418	BBP	2418	PRO	BB	2418
2419	BBG	2419	GLY	BB	2419
2420	BBS	2420	SER	BB	2420
2421	BBK	2421	LYS	BB	2421
2422	BBR	2422	ARG	BB	2422
2423	BBQ	2423	GLN	BB	2423
2424	BBP	2424	PRO	BB	2424
2425	BBQ	2425	GLN	BB	2425
2426	BPT	2426	PTH	BB	2426
2427	BBP	2427	PRO	BB	2427
2428	BBK	2428	LYS	BB	2428
2429	BBE	2429	GLU	BB	2429
2430	BBK	2430	LYS	BB	2430
2431	BBA	2431	ALA	BB	2431
2432	BBE	2432	GLU	BB	2432
2433	BBA	2433	ALA	BB	2433
2434	BBL	2434	LEU	BB	2434
2435	BBE	2435	GLU	BB	2435
2436	BBD	2436	ASP	BB	2436
2437	BBL	2437	LEU	BB	2437
2438	BBV	2438	VAL	BB	2438
2439	BBG	2439	GLY	BB	2439
2440	BBF	2440	PHE	BB	2440
2441	BBK	2441	LYS	BB	2441
2442	BBE	2442	GLU	BB	2442
2443	BBL	2443	LEU	BB	2443
2444	BBF	2444	PHE	BB	2444
2445	BBQ	2445	GLN	BB	2445
2446	BPT	2446	PTH	BB	2446
2447	BBP	2447	PRO	BB	2447
2448	BBG	2448	GLY	BB	2448
2449	BBH	2449	HIS	BB	2449
2450	BBT	2450	THR	BB	2450
2451	BBE	2451	GLU	BB	2451
2452	BBE	2452	GLU	BB	2452
2453	BBS	2453	SER	BB	2453
2454	BBM	2454	MET	BB	2454
2455	BBT	2455	THR	BB	2455
2456	BBD	2456	ASP	BB	2456
2457	BBD	2457	ASP	BB	2457
2458	BBK	2458	LYS	BB	2458
2459	BBI	2459	ILE	BB	2459
2460	BBT	2460	THR	BB	2460
2461	BBE	2461	GLU	BB	2461
2462	BBV	2462	VAL	BB	2462
2463	BBS	2463	SER	BB	2463
2464	BBC	2464	CYS	BB	2464
2465	BBK	2465	LYS	BB	2465
2466	BPS	2466	PSE	BB	2466
2467	BBP	2467	PRO	BB	2467
2468	BBQ	2468	GLN	BB	2468
2469	BBP	2469	PRO	BB	2469
2470	BBE	2470	GLU	BB	2470
2471	BBS	2471	SER	BB	2471
2472	BBF	2472	PHE	BB	2472
2473	BBK	2473	LYS	BB	2473
2474	BBT	2474	THR	BB	2474
2475	BBS	2475	SER	BB	2475
2476	BBR	2476	ARG	BB	2476
2477	BBS	2477	SER	BB	2477
2478	BBS	2478	SER	BB	2478
2479	BBK	2479	LYS	BB	2479
2480	BBQ	2480	GLN	BB	2480
2481	BBR	2481	ARG	BB	2481
2482	BBL	2482	LEU	BB	2482
2483	BBK	2483	LYS	BB	2483
2484	BBI	2484	ILE	BB	2484
2485	BBP	2485	PRO	BB	2485
2486	BBL	2486	LEU	BB	2486
2487	BBV	2487	VAL	BB	2487
2488	BBK	2488	LYS	BB	2488
2489	BBV	2489	VAL	BB	2489
2490	BBD	2490	ASP	BB	2490
2491	BBM	2491	MET	BB	2491
2492	BBK	2492	LYS	BB	2492
2493	BBE	2493	GLU	BB	2493
2494	BBE	2494	GLU	BB	2494
2495	BBP	2495	PRO	BB	2495
2496	BBL	2496	LEU	BB	2496
2497	BBA	2497	ALA	BB	2497
2498	BBV	2498	VAL	BB	2498
2499	BBS	2499	SER	BB	2499
2500	BBK	2500	LYS	BB	2500
2501	BBL	2501	LEU	BB	2501
2502	BBT	2502	THR	BB	2502
2503	BBR	2503	ARG	BB	2503
2504	BPT	2504	PTH	BB	2504
2505	BBS	2505	SER	BB	2505
2506	BBG	2506	GLY	BB	2506
2507	BBE	2507	GLU	BB	2507
2508	BBT	2508	THR	BB	2508
2509	BBT	2509	THR	BB	2509
2510	BBQ	2510	GLN	BB	2510
2511	BBT	2511	THR	BB	2511
2512	BBH	2512	HIS	BB	2512
2513	BBT	2513	THR	BB	2513
2514	BBE	2514	GLU	BB	2514
2515	BBP	2515	PRO	BB	2515
2516	BPT	2516	PTH	BB	2516
2517	BBG	2517	GLY	BB	2517
2518	BBD	2518	ASP	BB	2518
2519	BBS	2519	SER	BB	2519
2520	BBK	2520	LYS	BB	2520
2521	BBS	2521	SER	BB	2521
2522	BBI	2522	ILE	BB	2522
2523	BBK	2523	LYS	BB	2523
2524	BBA	2524	ALA	BB	2524
2525	BBF	2525	PHE	BB	2525
2526	BBK	2526	LYS	BB	2526
2527	BBE	2527	GLU	BB	2527
2528	BPS	2528	PSE	BB	2528
2529	BBP	2529	PRO	BB	2529
2530	BBK	2530	LYS	BB	2530
2531	BBQ	2531	GLN	BB	2531
2532	BBI	2532	ILE	BB	2532
2533	BBL	2533	LEU	BB	2533
2534	BBD	2534	ASP	BB	2534
2535	BBP	2535	PRO	BB	2535
2536	BBA	2536	ALA	BB	2536
2537	BBA	2537	ALA	BB	2537
2538	BBS	2538	SER	BB	2538
2539	BBV	2539	VAL	BB	2539
2540	BBT	2540	THR	BB	2540
2541	BBG	2541	GLY	BB	2541
2542	BBS	2542	SER	BB	2542
2543	BBR	2543	ARG	BB	2543
2544	BBR	2544	ARG	BB	2544
2545	BBQ	2545	GLN	BB	2545
2546	BBL	2546	LEU	BB	2546
2547	BBR	2547	ARG	BB	2547
2548	BBT	2548	THR	BB	2548
2549	BBR	2549	ARG	BB	2549
2550	BBK	2550	LYS	BB	2550
2551	BBE	2551	GLU	BB	2551
2552	BBK	2552	LYS	BB	2552
2553	BBA	2553	ALA	BB	2553
2554	BBR	2554	ARG	BB	2554
2555	BBA	2555	ALA	BB	2555
2556	BBL	2556	LEU	BB	2556
2557	BBE	2557	GLU	BB	2557
2558	BBD	2558	ASP	BB	2558
2559	BBL	2559	LEU	BB	2559
2560	BBV	2560	VAL	BB	2560
2561	BBD	2561	ASP	BB	2561
2562	BBF	2562	PHE	BB	2562
2563	BBK	2563	LYS	BB	2563
2564	BBE	2564	GLU	BB	2564
2565	BBL	2565	LEU	BB	2565
2566	BBF	2566	PHE	BB	2566
2567	BBS	2567	SER	BB	2567
2568	BBA	2568	ALA	BB	2568
2569	BBP	2569	PRO	BB	2569
2570	BBG	2570	GLY	BB	2570
2571	BBH	2571	HIS	BB	2571
2572	BBT	2572	THR	BB	2572
2573	BBE	2573	GLU	BB	2573
2574	BBE	2574	GLU	BB	2574
2575	BBS	2575	SER	BB	2575
2576	BBM	2576	MET	BB	2576
2577	BBT	2577	THR	BB	2577
2578	BBI	2578	ILE	BB	2578
2579	BBD	2579	ASP	BB	2579
2580	BBK	2580	LYS	BB	2580
2581	BBN	2581	ASN	BB	2581
2582	BBT	2582	THR	BB	2582
2583	BBK	2583	LYS	BB	2583
2584	BBI	2584	ILE	BB	2584
2585	BBP	2585	PRO	BB	2585
2586	BBC	2586	CYS	BB	2586
2587	BBK	2587	LYS	BB	2587
2588	BPS	2588	PSE	BB	2588
2589	BBP	2589	PRO	BB	2589
2590	BBP	2590	PRO	BB	2590
2591	BBP	2591	PRO	BB	2591
2592	BBE	2592	GLU	BB	2592
2593	BBL	2593	LEU	BB	2593
2594	BBT	2594	THR	BB	2594
2595	BBD	2595	ASP	BB	2595
2596	BBT	2596	THR	BB	2596
2597	BBA	2597	ALA	BB	2597
2598	BBT	2598	THR	BB	2598
2599	BBS	2599	SER	BB	2599
2600	BBT	2600	THR	BB	2600
2601	BBK	2601	LYS	BB	2601
2602	BBR	2602	ARG	BB	2602
2603	BBC	2603	CYS	BB	2603
2604	BBP	2604	PRO	BB	2604
2605	BBK	2605	LYS	BB	2605
2606	BBT	2606	THR	BB	2606
2607	BBR	2607	ARG	BB	2607
2608	BBP	2608	PRO	BB	2608
2609	BBR	2609	ARG	BB	2609
2610	BBK	2610	LYS	BB	2610
2611	BBE	2611	GLU	BB	2611
2612	BBV	2612	VAL	BB	2612
2613	BBK	2613	LYS	BB	2613
2614	BBE	2614	GLU	BB	2614
2615	BBE	2615	GLU	BB	2615
2616	BBL	2616	LEU	BB	2616
2617	BBS	2617	SER	BB	2617
2618	BBA	2618	ALA	BB	2618
2619	BBV	2619	VAL	BB	2619
2620	BBE	2620	GLU	BB	2620
2621	BBR	2621	ARG	BB	2621
2622	BBL	2622	LEU	BB	2622
2623	BBT	2623	THR	BB	2623
2624	BBQ	2624	GLN	BB	2624
2625	BBT	2625	THR	BB	2625
2626	BBS	2626	SER	BB	2626
2627	BBG	2627	GLY	BB	2627
2628	BBQ	2628	GLN	BB	2628
2629	BBS	2629	SER	BB	2629
2630	BBT	2630	THR	BB	2630
2631	BBH	2631	HIS	BB	2631
2632	BBT	2632	THR	BB	2632
2633	BBH	2633	HIS	BB	2633
2634	BBK	2634	LYS	BB	2634
2635	BBE	2635	GLU	BB	2635
2636	BBP	2636	PRO	BB	2636
2637	BBA	2637	ALA	BB	2637
2638	BBS	2638	SER	BB	2638
2639	BBG	2639	GLY	BB	2639
2640	BBD	2640	ASP	BB	2640
2641	BBE	2641	GLU	BB	2641
2642	BBG	2642	GLY	BB	2642
2643	BBI	2643	ILE	BB	2643
2644	BBK	2644	LYS	BB	2644
2645	BBV	2645	VAL	BB	2645
2646	BBL	2646	LEU	BB	2646
2647	BBK	2647	LYS	BB	2647
2648	BBQ	2648	GLN	BB	2648
2649	BBR	2649	ARG	BB	2649
2650	BBA	2650	ALA	BB	2650
2651	BBK	2651	LYS	BB	2651
2652	BBK	2652	LYS	BB	2652
2653	BBK	2653	LYS	BB	2653
2654	BBP	2654	PRO	BB	2654
2655	BBN	2655	ASN	BB	2655
2656	BBP	2656	PRO	BB	2656
2657	BBV	2657	VAL	BB	2657
2658	BBE	2658	GLU	BB	2658
2659	BBE	2659	GLU	BB	2659
2660	BBE	2660	GLU	BB	2660
2661	BBP	2661	PRO	BB	2661
2662	BBS	2662	SER	BB	2662
2663	BBR	2663	ARG	BB	2663
2664	BBR	2664	ARG	BB	2664
2665	BBR	2665	ARG	BB	2665
2666	BBP	2666	PRO	BB	2666
2667	BBR	2667	ARG	BB	2667
2668	BBA	2668	ALA	BB	2668
2669	BBP	2669	PRO	BB	2669
2670	BBK	2670	LYS	BB	2670
2671	BBE	2671	GLU	BB	2671
2672	BBK	2672	LYS	BB	2672
2673	BBA	2673	ALA	BB	2673
2674	BBQ	2674	GLN	BB	2674
2675	BBP	2675	PRO	BB	2675
2676	BBL	2676	LEU	BB	2676
2677	BBE	2677	GLU	BB	2677
2678	BBD	2678	ASP	BB	2678
2679	BBL	2679	LEU	BB	2679
2680	BBA	2680	ALA	BB	2680
2681	BBG	2681	GLY	BB	2681
2682	BBF	2682	PHE	BB	2682
2683	BBT	2683	THR	BB	2683
2684	BBE	2684	GLU	BB	2684
2685	BBL	2685	LEU	BB	2685
2686	BBS	2686	SER	BB	2686
2687	BBE	2687	GLU	BB	2687
2688	BBT	2688	THR	BB	2688
2689	BBS	2689	SER	BB	2689
2690	BBG	2690	GLY	BB	2690
2691	BBH	2691	HIS	BB	2691
2692	BBT	2692	THR	BB	2692
2693	BBQ	2693	GLN	BB	2693
2694	BBE	2694	GLU	BB	2694
2695	BBS	2695	SER	BB	2695
2696	BBL	2696	LEU	BB	2696
2697	BBT	2697	THR	BB	2697
2698	BBA	2698	ALA	BB	2698
2699	BBG	2699	GLY	BB	2699
2700	BBK	2700	LYS	BB	2700
2701	BBA	2701	ALA	BB	2701
2702	BBT	2702	THR	BB	2702
2703	BBK	2703	LYS	BB	2703
2704	BBI	2704	ILE	BB	2704
2705	BBP	2705	PRO	BB	2705
2706	BBC	2706	CYS	BB	2706
2707	BBE	2707	GLU	BB	2707
2708	BPS	2708	PSE	BB	2708
2709	BBP	2709	PRO	BB	2709
2710	BBP	2710	PRO	BB	2710
2711	BBL	2711	LEU	BB	2711
2712	BBE	2712	GLU	BB	2712
2713	BBV	2713	VAL	BB	2713
2714	BBV	2714	VAL	BB	2714
2715	BBD	2715	ASP	BB	2715
2716	BBT	2716	THR	BB	2716
2717	BBT	2717	THR	BB	2717
2718	BBA	2718	ALA	BB	2718
2719	BBS	2719	SER	BB	2719
2720	BBT	2720	THR	BB	2720
2721	BBK	2721	LYS	BB	2721
2722	BBR	2722	ARG	BB	2722
2723	BBH	2723	HIS	BB	2723
2724	BBL	2724	LEU	BB	2724
2725	BBR	2725	ARG	BB	2725
2726	BBT	2726	THR	BB	2726
2727	BBR	2727	ARG	BB	2727
2728	BBV	2728	VAL	BB	2728
2729	BBQ	2729	GLN	BB	2729
2730	BBK	2730	LYS	BB	2730
2731	BBV	2731	VAL	BB	2731
2732	BBQ	2732	GLN	BB	2732
2733	BBV	2733	VAL	BB	2733
2734	BBK	2734	LYS	BB	2734
2735	BBE	2735	GLU	BB	2735
2736	BBE	2736	GLU	BB	2736
2737	BBP	2737	PRO	BB	2737
2738	BBS	2738	SER	BB	2738
2739	BBA	2739	ALA	BB	2739
2740	BBV	2740	VAL	BB	2740
2741	BBK	2741	LYS	BB	2741
2742	BBF	2742	PHE	BB	2742
2743	BBT	2743	THR	BB	2743
2744	BBQ	2744	GLN	BB	2744
2745	BBT	2745	THR	BB	2745
2746	BBS	2746	SER	BB	2746
2747	BBG	2747	GLY	BB	2747
2748	BBE	2748	GLU	BB	2748
2749	BBT	2749	THR	BB	2749
2750	BBT	2750	THR	BB	2750
2751	BBD	2751	ASP	BB	2751
2752	BBA	2752	ALA	BB	2752
2753	BBD	2753	ASP	BB	2753
2754	BBK	2754	LYS	BB	2754
2755	BBE	2755	GLU	BB	2755
2756	BBP	2756	PRO	BB	2756
2757	BBA	2757	ALA	BB	2757
2758	BBG	2758	GLY	BB	2758
2759	BBE	2759	GLU	BB	2759
2760	BBD	2760	ASP	BB	2760
2761	BBK	2761	LYS	BB	2761
2762	BBG	2762	GLY	BB	2762
2763	BBI	2763	ILE	BB	2763
2764	BBK	2764	LYS	BB	2764
2765	BBA	2765	ALA	BB	2765
2766	BBL	2766	LEU	BB	2766
2767	BBK	2767	LYS	BB	2767
2768	BBE	2768	GLU	BB	2768
2769	BBS	2769	SER	BB	2769
2770	BBA	2770	ALA	BB	2770
2771	BBK	2771	LYS	BB	2771
2772	BBQ	2772	GLN	BB	2772
2773	BBT	2773	THR	BB	2773
2774	BBP	2774	PRO	BB	2774
2775	BBA	2775	ALA	BB	2775
2776	BBP	2776	PRO	BB	2776
2777	BBA	2777	ALA	BB	2777
2778	BBA	2778	ALA	BB	2778
2779	BBS	2779	SER	BB	2779
2780	BBV	2780	VAL	BB	2780
2781	BBT	2781	THR	BB	2781
2782	BBG	2782	GLY	BB	2782
2783	BBS	2783	SER	BB	2783
2784	BBR	2784	ARG	BB	2784
2785	BBR	2785	ARG	BB	2785
2786	BBR	2786	ARG	BB	2786
2787	BBP	2787	PRO	BB	2787
2788	BBR	2788	ARG	BB	2788
2789	BBA	2789	ALA	BB	2789
2790	BBP	2790	PRO	BB	2790
2791	BBR	2791	ARG	BB	2791
2792	BBE	2792	GLU	BB	2792
2793	BBS	2793	SER	BB	2793
2794	BBA	2794	ALA	BB	2794
2795	BBQ	2795	GLN	BB	2795
2796	BBA	2796	ALA	BB	2796
2797	BBI	2797	ILE	BB	2797
2798	BBE	2798	GLU	BB	2798
2799	BBD	2799	ASP	BB	2799
2800	BBL	2800	LEU	BB	2800
2801	BBA	2801	ALA	BB	2801
2802	BBG	2802	GLY	BB	2802
2803	BBF	2803	PHE	BB	2803
2804	BBK	2804	LYS	BB	2804
2805	BBD	2805	ASP	BB	2805
2806	BBP	2806	PRO	BB	2806
2807	BBA	2807	ALA	BB	2807
2808	BBA	2808	ALA	BB	2808
2809	BBG	2809	GLY	BB	2809
2810	BBH	2810	HIS	BB	2810
2811	BBT	2811	THR	BB	2811
2812	BBE	2812	GLU	BB	2812
2813	BBE	2813	GLU	BB	2813
2814	BBS	2814	SER	BB	2814
2815	BBM	2815	MET	BB	2815
2816	BBT	2816	THR	BB	2816
2817	BBD	2817	ASP	BB	2817
2818	BBD	2818	ASP	BB	2818
2819	BBK	2819	LYS	BB	2819
2820	BBT	2820	THR	BB	2820
2821	BBT	2821	THR	BB	2821
2822	BBK	2822	LYS	BB	2822
2823	BBI	2823	ILE	BB	2823
2824	BBP	2824	PRO	BB	2824
2825	BBC	2825	CYS	BB	2825
2826	BBK	2826	LYS	BB	2826
2827	BBS	2827	SER	BB	2827
2828	BPS	2828	PSE	BB	2828
2829	BBP	2829	PRO	BB	2829
2830	BBE	2830	GLU	BB	2830
2831	BBL	2831	LEU	BB	2831
2832	BBE	2832	GLU	BB	2832
2833	BBD	2833	ASP	BB	2833
2834	BBT	2834	THR	BB	2834
2835	BBA	2835	ALA	BB	2835
2836	BBT	2836	THR	BB	2836
2837	BBS	2837	SER	BB	2837
2838	BBS	2838	SER	BB	2838
2839	BBK	2839	LYS	BB	2839
2840	BBR	2840	ARG	BB	2840
2841	BBR	2841	ARG	BB	2841
2842	BBP	2842	PRO	BB	2842
2843	BBR	2843	ARG	BB	2843
2844	BBT	2844	THR	BB	2844
2845	BBR	2845	ARG	BB	2845
2846	BBA	2846	ALA	BB	2846
2847	BBQ	2847	GLN	BB	2847
2848	BBK	2848	LYS	BB	2848
2849	BBV	2849	VAL	BB	2849
2850	BBE	2850	GLU	BB	2850
2851	BBV	2851	VAL	BB	2851
2852	BBK	2852	LYS	BB	2852
2853	BBE	2853	GLU	BB	2853
2854	BBE	2854	GLU	BB	2854
2855	BBL	2855	LEU	BB	2855
2856	BBL	2856	LEU	BB	2856
2857	BBA	2857	ALA	BB	2857
2858	BBV	2858	VAL	BB	2858
2859	BBG	2859	GLY	BB	2859
2860	BBK	2860	LYS	BB	2860
2861	BBL	2861	LEU	BB	2861
2862	BBT	2862	THR	BB	2862
2863	BBQ	2863	GLN	BB	2863
2864	BBT	2864	THR	BB	2864
2865	BBS	2865	SER	BB	2865
2866	BBG	2866	GLY	BB	2866
2867	BBE	2867	GLU	BB	2867
2868	BBT	2868	THR	BB	2868
2869	BBT	2869	THR	BB	2869
2870	BBH	2870	HIS	BB	2870
2871	BBT	2871	THR	BB	2871
2872	BBD	2872	ASP	BB	2872
2873	BBK	2873	LYS	BB	2873
2874	BBE	2874	GLU	BB	2874
2875	BBP	2875	PRO	BB	2875
2876	BBV	2876	VAL	BB	2876
2877	BBG	2877	GLY	BB	2877
2878	BBE	2878	GLU	BB	2878
2879	BBG	2879	GLY	BB	2879
2880	BBK	2880	LYS	BB	2880
2881	BBG	2881	GLY	BB	2881
2882	BBT	2882	THR	BB	2882
2883	BBK	2883	LYS	BB	2883
2884	BBA	2884	ALA	BB	2884
2885	BBF	2885	PHE	BB	2885
2886	BBK	2886	LYS	BB	2886
2887	BBQ	2887	GLN	BB	2887
2888	BBP	2888	PRO	BB	2888
2889	BBA	2889	ALA	BB	2889
2890	BBK	2890	LYS	BB	2890
2891	BBR	2891	ARG	BB	2891
2892	BBK	2892	LYS	BB	2892
2893	BBL	2893	LEU	BB	2893
2894	BBD	2894	ASP	BB	2894
2895	BBA	2895	ALA	BB	2895
2896	BBE	2896	GLU	BB	2896
2897	BBD	2897	ASP	BB	2897
2898	BBV	2898	VAL	BB	2898
2899	BBI	2899	ILE	BB	2899
2900	BBG	2900	GLY	BB	2900
2901	BBS	2901	SER	BB	2901
2902	BBR	2902	ARG	BB	2902
2903	BBR	2903	ARG	BB	2903
2904	BBQ	2904	GLN	BB	2904
2905	BBP	2905	PRO	BB	2905
2906	BBR	2906	ARG	BB	2906
2907	BBA	2907	ALA	BB	2907
2908	BBP	2908	PRO	BB	2908
2909	BBK	2909	LYS	BB	2909
2910	BBE	2910	GLU	BB	2910
2911	BBK	2911	LYS	BB	2911
2912	BBA	2912	ALA	BB	2912
2913	BBQ	2913	GLN	BB	2913
2914	BBP	2914	PRO	BB	2914
2915	BBL	2915	LEU	BB	2915
2916	BBE	2916	GLU	BB	2916
2917	BBD	2917	ASP	BB	2917
2918	BBL	2918	LEU	BB	2918
2919	BBA	2919	ALA	BB	2919
2920	BBS	2920	SER	BB	2920
2921	BBF	2921	PHE	BB	2921
2922	BBQ	2922	GLN	BB	2922
2923	BBE	2923	GLU	BB	2923
2924	BBL	2924	LEU	BB	2924
2925	BBS	2925	SER	BB	2925
2926	BBQ	2926	GLN	BB	2926
2927	BBT	2927	THR	BB	2927
2928	BBP	2928	PRO	BB	2928
2929	BBG	2929	GLY	BB	2929
2930	BBH	2930	HIS	BB	2930
2931	BBT	2931	THR	BB	2931
2932	BBE	2932	GLU	BB	2932
2933	BBE	2933	GLU	BB	2933
2934	BBL	2934	LEU	BB	2934
2935	BBA	2935	ALA	BB	2935
2936	BBN	2936	ASN	BB	2936
2937	BBG	2937	GLY	BB	2937
2938	BBA	2938	ALA	BB	2938
2939	BBA	2939	ALA	BB	2939
2940	BBD	2940	ASP	BB	2940
2941	BBS	2941	SER	BB	2941
2942	BBF	2942	PHE	BB	2942
2943	BBT	2943	THR	BB	2943
2944	BBS	2944	SER	BB	2944
2945	BBA	2945	ALA	BB	2945
2946	BBP	2946	PRO	BB	2946
2947	BBK	2947	LYS	BB	2947
2948	BBQ	2948	GLN	BB	2948
2949	BBT	2949	THR	BB	2949
2950	BBP	2950	PRO	BB	2950
2951	BBD	2951	ASP	BB	2951
2952	BBS	2952	SER	BB	2952
2953	BBG	2953	GLY	BB	2953
2954	BBK	2954	LYS	BB	2954
2955	BBP	2955	PRO	BB	2955
2956	BBL	2956	LEU	BB	2956
2957	BBK	2957	LYS	BB	2957
2958	BBI	2958	ILE	BB	2958
2959	BBS	2959	SER	BB	2959
2960	BBR	2960	ARG	BB	2960
2961	BBR	2961	ARG	BB	2961
2962	BBV	2962	VAL	BB	2962
2963	BBL	2963	LEU	BB	2963
2964	BBR	2964	ARG	BB	2964
2965	BBA	2965	ALA	BB	2965
2966	BBP	2966	PRO	BB	2966
2967	BBK	2967	LYS	BB	2967
2968	BBV	2968	VAL	BB	2968
2969	BBE	2969	GLU	BB	2969
2970	BBP	2970	PRO	BB	2970
2971	BBV	2971	VAL	BB	2971
2972	BBG	2972	GLY	BB	2972
2973	BBD	2973	ASP	BB	2973
2974	BBV	2974	VAL	BB	2974
2975	BBV	2975	VAL	BB	2975
2976	BBS	2976	SER	BB	2976
2977	BBT	2977	THR	BB	2977
2978	BBR	2978	ARG	BB	2978
2979	BBD	2979	ASP	BB	2979
2980	BBP	2980	PRO	BB	2980
2981	BBV	2981	VAL	BB	2981
2982	BBK	2982	LYS	BB	2982
2983	BBS	2983	SER	BB	2983
2984	BBQ	2984	GLN	BB	2984
2985	BBS	2985	SER	BB	2985
2986	BBK	2986	LYS	BB	2986
2987	BBS	2987	SER	BB	2987
2988	BBN	2988	ASN	BB	2988
2989	BBT	2989	THR	BB	2989
2990	BBS	2990	SER	BB	2990
2991	BBL	2991	LEU	BB	2991
2992	BBP	2992	PRO	BB	2992
2993	BBP	2993	PRO	BB	2993
2994	BBL	2994	LEU	BB	2994
2995	BBP	2995	PRO	BB	2995
2996	BBF	2996	PHE	BB	2996
2997	BBK	2997	LYS	BB	2997
2998	BBR	2998	ARG	BB	2998
2999	BBG	2999	GLY	BB	2999
3000	BBG	3000	GLY	BB	3000
3001	BBG	3001	GLY	BB	3001
3002	BBK	3002	LYS	BB	3002
3003	BBD	3003	ASP	BB	3003
3004	BBG	3004	GLY	BB	3004
3005	BBS	3005	SER	BB	3005
3006	BBV	3006	VAL	BB	3006
3007	BBT	3007	THR	BB	3007
3008	BBG	3008	GLY	BB	3008
3009	BBT	3009	THR	BB	3009
3010	BBK	3010	LYS	BB	3010
3011	BBR	3011	ARG	BB	3011
3012	BBL	3012	LEU	BB	3012
3013	BBR	3013	ARG	BB	3013
3014	BBC	3014	CYS	BB	3014
3015	BBM	3015	MET	BB	3015
3016	BBP	3016	PRO	BB	3016
3017	BBA	3017	ALA	BB	3017
3018	BBP	3018	PRO	BB	3018
3019	BBE	3019	GLU	BB	3019
3020	BBE	3020	GLU	BB	3020
3021	BBI	3021	ILE	BB	3021
3022	BBV	3022	VAL	BB	3022
3023	BBE	3023	GLU	BB	3023
3024	BBE	3024	GLU	BB	3024
3025	BBL	3025	LEU	BB	3025
3026	BBP	3026	PRO	BB	3026
3027	BBA	3027	ALA	BB	3027
3028	BBS	3028	SER	BB	3028
3029	BBK	3029	LYS	BB	3029
3030	BBK	3030	LYS	BB	3030
3031	BBQ	3031	GLN	BB	3031
3032	BBR	3032	ARG	BB	3032
3033	BBV	3033	VAL	BB	3033
3034	BBA	3034	ALA	BB	3034
3035	BBP	3035	PRO	BB	3035
3036	BBR	3036	ARG	BB	3036
3037	BBA	3037	ALA	BB	3037
3038	BBR	3038	ARG	BB	3038
3039	BBG	3039	GLY	BB	3039
3040	BBK	3040	LYS	BB	3040
3041	BBS	3041	SER	BB	3041
3042	BBS	3042	SER	BB	3042
3043	BBE	3043	GLU	BB	3043
3044	BBP	3044	PRO	BB	3044
3045	BBV	3045	VAL	BB	3045
3046	BBV	3046	VAL	BB	3046
3047	BBI	3047	ILE	BB	3047
3048	BBM	3048	MET	BB	3048
3049	BBK	3049	LYS	BB	3049
3050	BBR	3050	ARG	BB	3050
3051	BBS	3051	SER	BB	3051
3052	BBL	3052	LEU	BB	3052
3053	BBR	3053	ARG	BB	3053
3054	BBT	3054	THR	BB	3054
3055	BBS	3055	SER	BB	3055
3056	BBA	3056	ALA	BB	3056
3057	BBK	3057	LYS	BB	3057
3058	BBR	3058	ARG	BB	3058
3059	BBI	3059	ILE	BB	3059
3060	BBE	3060	GLU	BB	3060
3061	BBP	3061	PRO	BB	3061
3062	BBA	3062	ALA	BB	3062
3063	BBE	3063	GLU	BB	3063
3064	BBE	3064	GLU	BB	3064
3065	BBL	3065	LEU	BB	3065
3066	BBN	3066	ASN	BB	3066
3067	BBS	3067	SER	BB	3067
3068	BBN	3068	ASN	BB	3068
3069	BBD	3069	ASP	BB	3069
3070	BBM	3070	MET	BB	3070
3071	BBK	3071	LYS	BB	3071
3072	BBT	3072	THR	BB	3072
3073	BBN	3073	ASN	BB	3073
3074	BBK	3074	LYS	BB	3074
3075	BBE	3075	GLU	BB	3075
3076	BBE	3076	GLU	BB	3076
3077	BBH	3077	HIS	BB	3077
3078	BBK	3078	LYS	BB	3078
3079	BBL	3079	LEU	BB	3079
3080	BBQ	3080	GLN	BB	3080
3081	BBD	3081	ASP	BB	3081
3082	BBS	3082	SER	BB	3082
3083	BBV	3083	VAL	BB	3083
3084	BBP	3084	PRO	BB	3084
3085	BBE	3085	GLU	BB	3085
3086	BBN	3086	ASN	BB	3086
3087	BBK	3087	LYS	BB	3087
3088	BBG	3088	GLY	BB	3088
3089	BBI	3089	ILE	BB	3089
3090	BBS	3090	SER	BB	3090
3091	BBL	3091	LEU	BB	3091
3092	BBR	3092	ARG	BB	3092
3093	BBS	3093	SER	BB	3093
3094	BBR	3094	ARG	BB	3094
3095	BBR	3095	ARG	BB	3095
3096	BBQ	3096	GLN	BB	3096
3097	BBN	3097	ASN	BB	3097
3098	BBK	3098	LYS	BB	3098
3099	BBT	3099	THR	BB	3099
3100	BBE	3100	GLU	BB	3100
3101	BBA	3101	ALA	BB	3101
3102	BBE	3102	GLU	BB	3102
3103	BBQ	3103	GLN	BB	3103
3104	BBQ	3104	GLN	BB	3104
3105	BBI	3105	ILE	BB	3105
3106	BBT	3106	THR	BB	3106
3107	BBE	3107	GLU	BB	3107
3108	BBV	3108	VAL	BB	3108
3109	BBF	3109	PHE	BB	3109
3110	BBV	3110	VAL	BB	3110
3111	BBL	3111	LEU	BB	3111
3112	BBA	3112	ALA	BB	3112
3113	BBE	3113	GLU	BB	3113
3114	BBR	3114	ARG	BB	3114
3115	BBI	3115	ILE	BB	3115
3116	BBE	3116	GLU	BB	3116
3117	BBI	3117	ILE	BB	3117
3118	BBN	3118	ASN	BB	3118
3119	BBR	3119	ARG	BB	3119
3120	BBN	3120	ASN	BB	3120
3121	BBE	3121	GLU	BB	3121
3122	BBK	3122	LYS	BB	3122
3123	BBK	3123	LYS	BB	3123
3124	BBP	3124	PRO	BB	3124
3125	BBM	3125	MET	BB	3125
3126	BBK	3126	LYS	BB	3126
3127	BBT	3127	THR	BB	3127
3128	BPS	3128	PSE	BB	3128
3129	BBP	3129	PRO	BB	3129
3130	BBE	3130	GLU	BB	3130
3131	BBM	3131	MET	BB	3131
3132	BBD	3132	ASP	BB	3132
3133	BBI	3133	ILE	BB	3133
3134	BBQ	3134	GLN	BB	3134
3135	BBN	3135	ASN	BB	3135
3136	BBP	3136	PRO	BB	3136
3137	BBD	3137	ASP	BB	3137
3138	BBD	3138	ASP	BB	3138
3139	BBG	3139	GLY	BB	3139
3140	BBA	3140	ALA	BB	3140
3141	BBR	3141	ARG	BB	3141
3142	BBK	3142	LYS	BB	3142
3143	BBP	3143	PRO	BB	3143
3144	BBI	3144	ILE	BB	3144
3145	BBP	3145	PRO	BB	3145
3146	BBR	3146	ARG	BB	3146
3147	BBD	3147	ASP	BB	3147
3148	BBK	3148	LYS	BB	3148
3149	BBV	3149	VAL	BB	3149
3150	BBT	3150	THR	BB	3150
3151	BBE	3151	GLU	BB	3151
3152	BBN	3152	ASN	BB	3152
3153	BBK	3153	LYS	BB	3153
3154	BBR	3154	ARG	BB	3154
3155	BBC	3155	CYS	BB	3155
3156	BBL	3156	LEU	BB	3156
3157	BBR	3157	ARG	BB	3157
3158	BBS	3158	SER	BB	3158
3159	BBA	3159	ALA	BB	3159
3160	BBR	3160	ARG	BB	3160
3161	BBQ	3161	GLN	BB	3161
3162	BBN	3162	ASN	BB	3162
3163	BBE	3163	GLU	BB	3163
3164	BBS	3164	SER	BB	3164
3165	BBS	3165	SER	BB	3165
3166	BBQ	3166	GLN	BB	3166
3167	BBP	3167	PRO	BB	3167
3168	BBK	3168	LYS	BB	3168
3169	BBV	3169	VAL	BB	3169
3170	BBA	3170	ALA	BB	3170
3171	BBE	3171	GLU	BB	3171
3172	BBE	3172	GLU	BB	3172
3173	BBS	3173	SER	BB	3173
3174	BBG	3174	GLY	BB	3174
3175	BBG	3175	GLY	BB	3175
3176	BBQ	3176	GLN	BB	3176
3177	BBK	3177	LYS	BB	3177
3178	BBS	3178	SER	BB	3178
3179	BBA	3179	ALA	BB	3179
3180	BBK	3180	LYS	BB	3180
3181	BBV	3181	VAL	BB	3181
3182	BBL	3182	LEU	BB	3182
3183	BBM	3183	MET	BB	3183
3184	BBQ	3184	GLN	BB	3184
3185	BBN	3185	ASN	BB	3185
3186	BBQ	3186	GLN	BB	3186
3187	BBK	3187	LYS	BB	3187
3188	BBG	3188	GLY	BB	3188
3189	BBK	3189	LYS	BB	3189
3190	BBG	3190	GLY	BB	3190
3191	BBE	3191	GLU	BB	3191
3192	BBA	3192	ALA	BB	3192
3193	BBG	3193	GLY	BB	3193
3194	BBN	3194	ASN	BB	3194
3195	BBS	3195	SER	BB	3195
3196	BBD	3196	ASP	BB	3196
3197	BBS	3197	SER	BB	3197
3198	BBM	3198	MET	BB	3198
3199	BBC	3199	CYS	BB	3199
3200	BBL	3200	LEU	BB	3200
3201	BBR	3201	ARG	BB	3201
3202	BBS	3202	SER	BB	3202
3203	BBR	3203	ARG	BB	3203
3204	BBK	3204	LYS	BB	3204
3205	BBT	3205	THR	BB	3205
3206	BBK	3206	LYS	BB	3206
3207	BBS	3207	SER	BB	3207
3208	BBQ	3208	GLN	BB	3208
3209	BBP	3209	PRO	BB	3209
3210	BBA	3210	ALA	BB	3210
3211	BBA	3211	ALA	BB	3211
3212	BBS	3212	SER	BB	3212
3213	BBT	3213	THR	BB	3213
3214	BBL	3214	LEU	BB	3214
3215	BBE	3215	GLU	BB	3215
3216	BBS	3216	SER	BB	3216
3217	BBK	3217	LYS	BB	3217
3218	BBS	3218	SER	BB	3218
3219	BBV	3219	VAL	BB	3219
3220	BBQ	3220	GLN	BB	3220
3221	BBR	3221	ARG	BB	3221
3222	BBV	3222	VAL	BB	3222
3223	BBT	3223	THR	BB	3223
3224	BBR	3224	ARG	BB	3224
3225	BBS	3225	SER	BB	3225
3226	BBV	3226	VAL	BB	3226
3227	BBK	3227	LYS	BB	3227
3228	BBR	3228	ARG	BB	3228
3229	BBC	3229	CYS	BB	3229
3230	BBA	3230	ALA	BB	3230
3231	BBE	3231	GLU	BB	3231
3232	BBN	3232	ASN	BB	3232
3233	BBP	3233	PRO	BB	3233
3234	BBK	3234	LYS	BB	3234
3235	BBK	3235	LYS	BB	3235
3236	BBA	3236	ALA	BB	3236
3237	BBE	3237	GLU	BB	3237
3238	BBD	3238	ASP	BB	3238
3239	BBN	3239	ASN	BB	3239
3240	BBV	3240	VAL	BB	3240
3241	BBC	3241	CYS	BB	3241
3242	BBV	3242	VAL	BB	3242
3243	BBK	3243	LYS	BB	3243
3244	BBK	3244	LYS	BB	3244
3245	BBI	3245	ILE	BB	3245
3246	BBR	3246	ARG	BB	3246
3247	BBT	3247	THR	BB	3247
3248	BBR	3248	ARG	BB	3248
3249	BBS	3249	SER	BB	3249
3250	BBH	3250	HIS	BB	3250
3251	BBR	3251	ARG	BB	3251
3252	BBD	3252	ASP	BB	3252
3253	BBS	3253	SER	BB	3253
3254	BBE	3254	GLU	BB	3254
3255	BBD	3255	ASP	BB	3255
3256	BBI	3256	ILE	BB	3256

[ bonds ]
; a1	a2	type	d	k
1	2	1	0.380000	1000.000000
2	3	1	0.380000	1000.000000
3	4	1	0.380000	1000.000000
4	5	1	0.380000	1000.000000
5	6	1	0.380000	1000.000000
6	7	1	0.380000	1000.000000
7	8	1	0.380000	1000.000000
8	9	1	0.380000	1000.000000
9	10	1	0.380000	1000.000000
10	11	1	0.380000	1000.000000
11	12	1	0.380000	1000.000000
12	13	1	0.380000	1000.000000
13	14	1	0.380000	1000.000000
14	15	1	0.380000	1000.000000
15	16	1	0.380000	1000.000000
16	17	1	0.380000	1000.000000
17	18	1	0.380000	1000.000000
18	19	1	0.380000	1000.000000
19	20	1	0.380000	1000.000000
20	21	1	0.380000	1000.000000
21	22	1	0.380000	1000.000000
22	23	1	0.380000	1000.000000
23	24	1	0.380000	1000.000000
24	25	1	0.380000	1000.000000
25	26	1	0.380000	1000.000000
26	27	1	0.380000	1000.000000
27	28	1	0.380000	1000.000000
28	29	1	0.380000	1000.000000
29	30	1	0.380000	1000.000000
30	31	1	0.380000	1000.000000
31	32	1	0.380000	1000.000000
32	33	1	0.380000	1000.000000
33	34	1	0.380000	1000.000000
34	35	1	0.380000	1000.000000
35	36	1	0.380000	1000.000000
36	37	1	0.380000	1000.000000
37	38	1	0.380000	1000.000000
38	39	1	0.380000	1000.000000
39	40	1	0.380000	1000.000000
40	41	1	0.380000	1000.000000
41	42	1	0.380000	1000.000000
42	43	1	0.380000	1000.000000
43	44	1	0.380000	1000.000000
44	45	1	0.380000	1000.000000
45	46	1	0.380000	1000.000000
46	47	1	0.380000	1000.000000
47	48	1	0.380000	1000.000000
48	49	1	0.380000	1000.000000
49	50	1	0.380000	1000.000000
50	51	1	0.380000	1000.000000
51	52	1	0.380000	1000.000000
52	53	1	0.380000	1000.000000
53	54	1	0.380000	1000.000000
54	55	1	0.380000	1000.000000
55	56	1	0.380000	1000.000000
56	57	1	0.380000	1000.000000
57	58	1	0.380000	1000.000000
58	59	1	0.380000	1000.000000
59	60	1	0.380000	1000.000000
60	61	1	0.380000	1000.000000
61	62	1	0.380000	1000.000000
62	63	1	0.380000	1000.000000
63	64	1	0.380000	1000.000000
64	65	1	0.380000	1000.000000
65	66	1	0.380000	1000.000000
66	67	1	0.380000	1000.000000
67	68	1	0.380000	1000.000000
68	69	1	0.380000	1000.000000
69	70	1	0.380000	1000.000000
70	71	1	0.380000	1000.000000
71	72	1	0.380000	1000.000000
72	73	1	0.380000	1000.000000
73	74	1	0.380000	1000.000000
74	75	1	0.380000	1000.000000
75	76	1	0.380000	1000.000000
76	77	1	0.380000	1000.000000
77	78	1	0.380000	1000.000000
78	79	1	0.380000	1000.000000
79	80	1	0.380000	1000.000000
80	81	1	0.380000	1000.000000
81	82	1	0.380000	1000.000000
82	83	1	0.380000	1000.000000
83	84	1	0.380000	1000.000000
84	85	1	0.380000	1000.000000
85	86	1	0.380000	1000.000000
86	87	1	0.380000	1000.000000
87	88	1	0.380000	1000.000000
88	89	1	0.380000	1000.000000
89	90	1	0.380000	1000.000000
90	91	1	0.380000	1000.000000
91	92	1	0.380000	1000.000000
92	93	1	0.380000	1000.000000
93	94	1	0.380000	1000.000000
94	95	1	0.380000	1000.000000
95	96	1	0.380000	1000.000000
96	97	1	0.380000	1000.000000
97	98	1	0.380000	1000.000000
98	99	1	0.380000	1000.000000
99	100	1	0.380000	1000.000000
100	101	1	0.380000	1000.000000
101	102	1	0.380000	1000.000000
102	103	1	0.380000	1000.000000
103	104	1	0.380000	1000.000000
104	105	1	0.380000	1000.000000
105	106	1	0.380000	1000.000000
106	107	1	0.380000	1000.000000
107	108	1	0.380000	1000.000000
108	109	1	0.380000	1000.000000
109	110	1	0.380000	1000.000000
110	111	1	0.380000	1000.000000
111	112	1	0.380000	1000.000000
112	113	1	0.380000	1000.000000
113	114	1	0.380000	1000.000000
114	115	1	0.380000	1000.000000
115	116	1	0.380000	1000.000000
116	117	1	0.380000	1000.000000
117	118	1	0.380000	1000.000000
118	119	1	0.380000	1000.000000
119	120	1	0.380000	1000.000000
120	121	1	0.380000	1000.000000
121	122	1	0.380000	1000.000000
122	123	1	0.380000	1000.000000
123	124	1	0.380000	1000.000000
124	125	1	0.380000	1000.000000
125	126	1	0.380000	1000.000000
126	127	1	0.380000	1000.000000
127	128	1	0.380000	1000.000000
128	129	1	0.380000	1000.000000
129	130	1	0.380000	1000.000000
130	131	1	0.380000	1000.000000
131	132	1	0.380000	1000.000000
132	133	1	0.380000	1000.000000
133	134	1	0.380000	1000.000000
134	135	1	0.380000	1000.000000
135	136	1	0.380000	1000.000000
136	137	1	0.380000	1000.000000
137	138	1	0.380000	1000.000000
138	139	1	0.380000	1000.000000
139	140	1	0.380000	1000.000000
140	141	1	0.380000	1000.000000
141	142	1	0.380000	1000.000000
142	143	1	0.380000	1000.000000
143	144	1	0.380000	1000.000000
144	145	1	0.380000	1000.000000
145	146	1	0.380000	1000.000000
146	147	1	0.380000	1000.000000
147	148	1	0.380000	1000.000000
148	149	1	0.380000	1000.000000
149	150	1	0.380000	1000.000000
150	151	1	0.380000	1000.000000
151	152	1	0.380000	1000.000000
152	153	1	0.380000	1000.000000
153	154	1	0.380000	1000.000000
154	155	1	0.380000	1000.000000
155	156	1	0.380000	1000.000000
156	157	1	0.380000	1000.000000
157	158	1	0.380000	1000.000000
158	159	1	0.380000	1000.000000
159	160	1	0.380000	1000.000000
160	161	1	0.380000	1000.000000
161	162	1	0.380000	1000.000000
162	163	1	0.380000	1000.000000
163	164	1	0.380000	1000.000000
164	165	1	0.380000	1000.000000
165	166	1	0.380000	1000.000000
166	167	1	0.380000	1000.000000
167	168	1	0.380000	1000.000000
168	169	1	0.380000	1000.000000
169	170	1	0.380000	1000.000000
170	171	1	0.380000	1000.000000
171	172	1	0.380000	1000.000000
172	173	1	0.380000	1000.000000
173	174	1	0.380000	1000.000000
174	175	1	0.380000	1000.000000
175	176	1	0.380000	1000.000000
176	177	1	0.380000	1000.000000
177	178	1	0.380000	1000.000000
178	179	1	0.380000	1000.000000
179	180	1	0.380000	1000.000000
180	181	1	0.380000	1000.000000
181	182	1	0.380000	1000.000000
182	183	1	0.380000	1000.000000
183	184	1	0.380000	1000.000000
184	185	1	0.380000	1000.000000
185	186	1	0.380000	1000.000000
186	187	1	0.380000	1000.000000
187	188	1	0.380000	1000.000000
188	189	1	0.380000	1000.000000
189	190	1	0.380000	1000.000000
190	191	1	0.380000	1000.000000
191	192	1	0.380000	1000.000000
192	193	1	0.380000	1000.000000
193	194	1	0.380000	1000.000000
194	195	1	0.380000	1000.000000
195	196	1	0.380000	1000.000000
196	197	1	0.380000	1000.000000
197	198	1	0.380000	1000.000000
198	199	1	0.380000	1000.000000
199	200	1	0.380000	1000.000000
200	201	1	0.380000	1000.000000
201	202	1	0.380000	1000.000000
202	203	1	0.380000	1000.000000
203	204	1	0.380000	1000.000000
204	205	1	0.380000	1000.000000
205	206	1	0.380000	1000.000000
206	207	1	0.380000	1000.000000
207	208	1	0.380000	1000.000000
208	209	1	0.380000	1000.000000
209	210	1	0.380000	1000.000000
210	211	1	0.380000	1000.000000
211	212	1	0.380000	1000.000000
212	213	1	0.380000	1000.000000
213	214	1	0.380000	1000.000000
214	215	1	0.380000	1000.000000
215	216	1	0.380000	1000.000000
216	217	1	0.380000	1000.000000
217	218	1	0.380000	1000.000000
218	219	1	0.380000	1000.000000
219	220	1	0.380000	1000.000000
220	221	1	0.380000	1000.000000
221	222	1	0.380000	1000.000000
222	223	1	0.380000	1000.000000
223	224	1	0.380000	1000.000000
224	225	1	0.380000	1000.000000
225	226	1	0.380000	1000.000000
226	227	1	0.380000	1000.000000
227	228	1	0.380000	1000.000000
228	229	1	0.380000	1000.000000
229	230	1	0.380000	1000.000000
230	231	1	0.380000	1000.000000
231	232	1	0.380000	1000.000000
232	233	1	0.380000	1000.000000
233	234	1	0.380000	1000.000000
234	235	1	0.380000	1000.000000
235	236	1	0.380000	1000.000000
236	237	1	0.380000	1000.000000
237	238	1	0.380000	1000.000000
238	239	1	0.380000	1000.000000
239	240	1	0.380000	1000.000000
240	241	1	0.380000	1000.000000
241	242	1	0.380000	1000.000000
242	243	1	0.380000	1000.000000
243	244	1	0.380000	1000.000000
244	245	1	0.380000	1000.000000
245	246	1	0.380000	1000.000000
246	247	1	0.380000	1000.000000
247	248	1	0.380000	1000.000000
248	249	1	0.380000	1000.000000
249	250	1	0.380000	1000.000000
250	251	1	0.380000	1000.000000
251	252	1	0.380000	1000.000000
252	253	1	0.380000	1000.000000
253	254	1	0.380000	1000.000000
254	255	1	0.380000	1000.000000
255	256	1	0.380000	1000.000000
256	257	1	0.380000	1000.000000
257	258	1	0.380000	1000.000000
258	259	1	0.380000	1000.000000
259	260	1	0.380000	1000.000000
260	261	1	0.380000	1000.000000
261	262	1	0.380000	1000.000000
262	263	1	0.380000	1000.000000
263	264	1	0.380000	1000.000000
264	265	1	0.380000	1000.000000
265	266	1	0.380000	1000.000000
266	267	1	0.380000	1000.000000
267	268	1	0.380000	1000.000000
268	269	1	0.380000	1000.000000
269	270	1	0.380000	1000.000000
270	271	1	0.380000	1000.000000
271	272	1	0.380000	1000.000000
272	273	1	0.380000	1000.000000
273	274	1	0.380000	1000.000000
274	275	1	0.380000	1000.000000
275	276	1	0.380000	1000.000000
276	277	1	0.380000	1000.000000
277	278	1	0.380000	1000.000000
278	279	1	0.380000	1000.000000
279	280	1	0.380000	1000.000000
280	281	1	0.380000	1000.000000
281	282	1	0.380000	1000.000000
282	283	1	0.380000	1000.000000
283	284	1	0.380000	1000.000000
284	285	1	0.380000	1000.000000
285	286	1	0.380000	1000.000000
286	287	1	0.380000	1000.000000
287	288	1	0.380000	1000.000000
288	289	1	0.380000	1000.000000
289	290	1	0.380000	1000.000000
290	291	1	0.380000	1000.000000
291	292	1	0.380000	1000.000000
292	293	1	0.380000	1000.000000
293	294	1	0.380000	1000.000000
294	295	1	0.380000	1000.000000
295	296	1	0.380000	1000.000000
296	297	1	0.380000	1000.000000
297	298	1	0.380000	1000.000000
298	299	1	0.380000	1000.000000
299	300	1	0.380000	1000.000000
300	301	1	0.380000	1000.000000
301	302	1	0.380000	1000.000000
302	303	1	0.380000	1000.000000
303	304	1	0.380000	1000.000000
304	305	1	0.380000	1000.000000
305	306	1	0.380000	1000.000000
306	307	1	0.380000	1000.000000
307	308	1	0.380000	1000.000000
308	309	1	0.380000	1000.000000
309	310	1	0.380000	1000.000000
310	311	1	0.380000	1000.000000
311	312	1	0.380000	1000.000000
312	313	1	0.380000	1000.000000
313	314	1	0.380000	1000.000000
314	315	1	0.380000	1000.000000
315	316	1	0.380000	1000.000000
316	317	1	0.380000	1000.000000
317	318	1	0.380000	1000.000000
318	319	1	0.380000	1000.000000
319	320	1	0.380000	1000.000000
320	321	1	0.380000	1000.000000
321	322	1	0.380000	1000.000000
322	323	1	0.380000	1000.000000
323	324	1	0.380000	1000.000000
324	325	1	0.380000	1000.000000
325	326	1	0.380000	1000.000000
326	327	1	0.380000	1000.000000
327	328	1	0.380000	1000.000000
328	329	1	0.380000	1000.000000
329	330	1	0.380000	1000.000000
330	331	1	0.380000	1000.000000
331	332	1	0.380000	1000.000000
332	333	1	0.380000	1000.000000
333	334	1	0.380000	1000.000000
334	335	1	0.380000	1000.000000
335	336	1	0.380000	1000.000000
336	337	1	0.380000	1000.000000
337	338	1	0.380000	1000.000000
338	339	1	0.380000	1000.000000
339	340	1	0.380000	1000.000000
340	341	1	0.380000	1000.000000
341	342	1	0.380000	1000.000000
342	343	1	0.380000	1000.000000
343	344	1	0.380000	1000.000000
344	345	1	0.380000	1000.000000
345	346	1	0.380000	1000.000000
346	347	1	0.380000	1000.000000
347	348	1	0.380000	1000.000000
348	349	1	0.380000	1000.000000
349	350	1	0.380000	1000.000000
350	351	1	0.380000	1000.000000
351	352	1	0.380000	1000.000000
352	353	1	0.380000	1000.000000
353	354	1	0.380000	1000.000000
354	355	1	0.380000	1000.000000
355	356	1	0.380000	1000.000000
356	357	1	0.380000	1000.000000
357	358	1	0.380000	1000.000000
358	359	1	0.380000	1000.000000
359	360	1	0.380000	1000.000000
360	361	1	0.380000	1000.000000
361	362	1	0.380000	1000.000000
362	363	1	0.380000	1000.000000
363	364	1	0.380000	1000.000000
364	365	1	0.380000	1000.000000
365	366	1	0.380000	1000.000000
366	367	1	0.380000	1000.000000
367	368	1	0.380000	1000.000000
368	369	1	0.380000	1000.000000
369	370	1	0.380000	1000.000000
370	371	1	0.380000	1000.000000
371	372	1	0.380000	1000.000000
372	373	1	0.380000	1000.000000
373	374	1	0.380000	1000.000000
374	375	1	0.380000	1000.000000
375	376	1	0.380000	1000.000000
376	377	1	0.380000	1000.000000
377	378	1	0.380000	1000.000000
378	379	1	0.380000	1000.000000
379	380	1	0.380000	1000.000000
380	381	1	0.380000	1000.000000
381	382	1	0.380000	1000.000000
382	383	1	0.380000	1000.000000
383	384	1	0.380000	1000.000000
384	385	1	0.380000	1000.000000
385	386	1	0.380000	1000.000000
386	387	1	0.380000	1000.000000
387	388	1	0.380000	1000.000000
388	389	1	0.380000	1000.000000
389	390	1	0.380000	1000.000000
390	391	1	0.380000	1000.000000
391	392	1	0.380000	1000.000000
392	393	1	0.380000	1000.000000
393	394	1	0.380000	1000.000000
394	395	1	0.380000	1000.000000
395	396	1	0.380000	1000.000000
396	397	1	0.380000	1000.000000
397	398	1	0.380000	1000.000000
398	399	1	0.380000	1000.000000
399	400	1	0.380000	1000.000000
400	401	1	0.380000	1000.000000
401	402	1	0.380000	1000.000000
402	403	1	0.380000	1000.000000
403	404	1	0.380000	1000.000000
404	405	1	0.380000	1000.000000
405	406	1	0.380000	1000.000000
406	407	1	0.380000	1000.000000
407	408	1	0.380000	1000.000000
408	409	1	0.380000	1000.000000
409	410	1	0.380000	1000.000000
410	411	1	0.380000	1000.000000
411	412	1	0.380000	1000.000000
412	413	1	0.380000	1000.000000
413	414	1	0.380000	1000.000000
414	415	1	0.380000	1000.000000
415	416	1	0.380000	1000.000000
416	417	1	0.380000	1000.000000
417	418	1	0.380000	1000.000000
418	419	1	0.380000	1000.000000
419	420	1	0.380000	1000.000000
420	421	1	0.380000	1000.000000
421	422	1	0.380000	1000.000000
422	423	1	0.380000	1000.000000
423	424	1	0.380000	1000.000000
424	425	1	0.380000	1000.000000
425	426	1	0.380000	1000.000000
426	427	1	0.380000	1000.000000
427	428	1	0.380000	1000.000000
428	429	1	0.380000	1000.000000
429	430	1	0.380000	1000.000000
430	431	1	0.380000	1000.000000
431	432	1	0.380000	1000.000000
432	433	1	0.380000	1000.000000
433	434	1	0.380000	1000.000000
434	435	1	0.380000	1000.000000
435	436	1	0.380000	1000.000000
436	437	1	0.380000	1000.000000
437	438	1	0.380000	1000.000000
438	439	1	0.380000	1000.000000
439	440	1	0.380000	1000.000000
440	441	1	0.380000	1000.000000
441	442	1	0.380000	1000.000000
442	443	1	0.380000	1000.000000
443	444	1	0.380000	1000.000000
444	445	1	0.380000	1000.000000
445	446	1	0.380000	1000.000000
446	447	1	0.380000	1000.000000
447	448	1	0.380000	1000.000000
448	449	1	0.380000	1000.000000
449	450	1	0.380000	1000.000000
450	451	1	0.380000	1000.000000
451	452	1	0.380000	1000.000000
452	453	1	0.380000	1000.000000
453	454	1	0.380000	1000.000000
454	455	1	0.380000	1000.000000
455	456	1	0.380000	1000.000000
456	457	1	0.380000	1000.000000
457	458	1	0.380000	1000.000000
458	459	1	0.380000	1000.000000
459	460	1	0.380000	1000.000000
460	461	1	0.380000	1000.000000
461	462	1	0.380000	1000.000000
462	463	1	0.380000	1000.000000
463	464	1	0.380000	1000.000000
464	465	1	0.380000	1000.000000
465	466	1	0.380000	1000.000000
466	467	1	0.380000	1000.000000
467	468	1	0.380000	1000.000000
468	469	1	0.380000	1000.000000
469	470	1	0.380000	1000.000000
470	471	1	0.380000	1000.000000
471	472	1	0.380000	1000.000000
472	473	1	0.380000	1000.000000
473	474	1	0.380000	1000.000000
474	475	1	0.380000	1000.000000
475	476	1	0.380000	1000.000000
476	477	1	0.380000	1000.000000
477	478	1	0.380000	1000.000000
478	479	1	0.380000	1000.000000
479	480	1	0.380000	1000.000000
480	481	1	0.380000	1000.000000
481	482	1	0.380000	1000.000000
482	483	1	0.380000	1000.000000
483	484	1	0.380000	1000.000000
484	485	1	0.380000	1000.000000
485	486	1	0.380000	1000.000000
486	487	1	0.380000	1000.000000
487	488	1	0.380000	1000.000000
488	489	1	0.380000	1000.000000
489	490	1	0.380000	1000.000000
490	491	1	0.380000	1000.000000
491	492	1	0.380000	1000.000000
492	493	1	0.380000	1000.000000
493	494	1	0.380000	1000.000000
494	495	1	0.380000	1000.000000
495	496	1	0.380000	1000.000000
496	497	1	0.380000	1000.000000
497	498	1	0.380000	1000.000000
498	499	1	0.380000	1000.000000
499	500	1	0.380000	1000.000000
500	501	1	0.380000	1000.000000
501	502	1	0.380000	1000.000000
502	503	1	0.380000	1000.000000
503	504	1	0.380000	1000.000000
504	505	1	0.380000	1000.000000
505	506	1	0.380000	1000.000000
506	507	1	0.380000	1000.000000
507	508	1	0.380000	1000.000000
508	509	1	0.380000	1000.000000
509	510	1	0.380000	1000.000000
510	511	1	0.380000	1000.000000
511	512	1	0.380000	1000.000000
512	513	1	0.380000	1000.000000
513	514	1	0.380000	1000.000000
514	515	1	0.380000	1000.000000
515	516	1	0.380000	1000.000000
516	517	1	0.380000	1000.000000
517	518	1	0.380000	1000.000000
518	519	1	0.380000	1000.000000
519	520	1	0.380000	1000.000000
520	521	1	0.380000	1000.000000
521	522	1	0.380000	1000.000000
522	523	1	0.380000	1000.000000
523	524	1	0.380000	1000.000000
524	525	1	0.380000	1000.000000
525	526	1	0.380000	1000.000000
526	527	1	0.380000	1000.000000
527	528	1	0.380000	1000.000000
528	529	1	0.380000	1000.000000
529	530	1	0.380000	1000.000000
530	531	1	0.380000	1000.000000
531	532	1	0.380000	1000.000000
532	533	1	0.380000	1000.000000
533	534	1	0.380000	1000.000000
534	535	1	0.380000	1000.000000
535	536	1	0.380000	1000.000000
536	537	1	0.380000	1000.000000
537	538	1	0.380000	1000.000000
538	539	1	0.380000	1000.000000
539	540	1	0.380000	1000.000000
540	541	1	0.380000	1000.000000
541	542	1	0.380000	1000.000000
542	543	1	0.380000	1000.000000
543	544	1	0.380000	1000.000000
544	545	1	0.380000	1000.000000
545	546	1	0.380000	1000.000000
546	547	1	0.380000	1000.000000
547	548	1	0.380000	1000.000000
548	549	1	0.380000	1000.000000
549	550	1	0.380000	1000.000000
550	551	1	0.380000	1000.000000
551	552	1	0.380000	1000.000000
552	553	1	0.380000	1000.000000
553	554	1	0.380000	1000.000000
554	555	1	0.380000	1000.000000
555	556	1	0.380000	1000.000000
556	557	1	0.380000	1000.000000
557	558	1	0.380000	1000.000000
558	559	1	0.380000	1000.000000
559	560	1	0.380000	1000.000000
560	561	1	0.380000	1000.000000
561	562	1	0.380000	1000.000000
562	563	1	0.380000	1000.000000
563	564	1	0.380000	1000.000000
564	565	1	0.380000	1000.000000
565	566	1	0.380000	1000.000000
566	567	1	0.380000	1000.000000
567	568	1	0.380000	1000.000000
568	569	1	0.380000	1000.000000
569	570	1	0.380000	1000.000000
570	571	1	0.380000	1000.000000
571	572	1	0.380000	1000.000000
572	573	1	0.380000	1000.000000
573	574	1	0.380000	1000.000000
574	575	1	0.380000	1000.000000
575	576	1	0.380000	1000.000000
576	577	1	0.380000	1000.000000
577	578	1	0.380000	1000.000000
578	579	1	0.380000	1000.000000
579	580	1	0.380000	1000.000000
580	581	1	0.380000	1000.000000
581	582	1	0.380000	1000.000000
582	583	1	0.380000	1000.000000
583	584	1	0.380000	1000.000000
584	585	1	0.380000	1000.000000
585	586	1	0.380000	1000.000000
586	587	1	0.380000	1000.000000
587	588	1	0.380000	1000.000000
588	589	1	0.380000	1000.000000
589	590	1	0.380000	1000.000000
590	591	1	0.380000	1000.000000
591	592	1	0.380000	1000.000000
592	593	1	0.380000	1000.000000
593	594	1	0.380000	1000.000000
594	595	1	0.380000	1000.000000
595	596	1	0.380000	1000.000000
596	597	1	0.380000	1000.000000
597	598	1	0.380000	1000.000000
598	599	1	0.380000	1000.000000
599	600	1	0.380000	1000.000000
600	601	1	0.380000	1000.000000
601	602	1	0.380000	1000.000000
602	603	1	0.380000	1000.000000
603	604	1	0.380000	1000.000000
604	605	1	0.380000	1000.000000
605	606	1	0.380000	1000.000000
606	607	1	0.380000	1000.000000
607	608	1	0.380000	1000.000000
608	609	1	0.380000	1000.000000
609	610	1	0.380000	1000.000000
610	611	1	0.380000	1000.000000
611	612	1	0.380000	1000.000000
612	613	1	0.380000	1000.000000
613	614	1	0.380000	1000.000000
614	615	1	0.380000	1000.000000
615	616	1	0.380000	1000.000000
616	617	1	0.380000	1000.000000
617	618	1	0.380000	1000.000000
618	619	1	0.380000	1000.000000
619	620	1	0.380000	1000.000000
620	621	1	0.380000	1000.000000
621	622	1	0.380000	1000.000000
622	623	1	0.380000	1000.000000
623	624	1	0.380000	1000.000000
624	625	1	0.380000	1000.000000
625	626	1	0.380000	1000.000000
626	627	1	0.380000	1000.000000
627	628	1	0.380000	1000.000000
628	629	1	0.380000	1000.000000
629	630	1	0.380000	1000.000000
630	631	1	0.380000	1000.000000
631	632	1	0.380000	1000.000000
632	633	1	0.380000	1000.000000
633	634	1	0.380000	1000.000000
634	635	1	0.380000	1000.000000
635	636	1	0.380000	1000.000000
636	637	1	0.380000	1000.000000
637	638	1	0.380000	1000.000000
638	639	1	0.380000	1000.000000
639	640	1	0.380000	1000.000000
640	641	1	0.380000	1000.000000
641	642	1	0.380000	1000.000000
642	643	1	0.380000	1000.000000
643	644	1	0.380000	1000.000000
644	645	1	0.380000	1000.000000
645	646	1	0.380000	1000.000000
646	647	1	0.380000	1000.000000
647	648	1	0.380000	1000.000000
648	649	1	0.380000	1000.000000
649	650	1	0.380000	1000.000000
650	651	1	0.380000	1000.000000
651	652	1	0.380000	1000.000000
652	653	1	0.380000	1000.000000
653	654	1	0.380000	1000.000000
654	655	1	0.380000	1000.000000
655	656	1	0.380000	1000.000000
656	657	1	0.380000	1000.000000
657	658	1	0.380000	1000.000000
658	659	1	0.380000	1000.000000
659	660	1	0.380000	1000.000000
660	661	1	0.380000	1000.000000
661	662	1	0.380000	1000.000000
662	663	1	0.380000	1000.000000
663	664	1	0.380000	1000.000000
664	665	1	0.380000	1000.000000
665	666	1	0.380000	1000.000000
666	667	1	0.380000	1000.000000
667	668	1	0.380000	1000.000000
668	669	1	0.380000	1000.000000
669	670	1	0.380000	1000.000000
670	671	1	0.380000	1000.000000
671	672	1	0.380000	1000.000000
672	673	1	0.380000	1000.000000
673	674	1	0.380000	1000.000000
674	675	1	0.380000	1000.000000
675	676	1	0.380000	1000.000000
676	677	1	0.380000	1000.000000
677	678	1	0.380000	1000.000000
678	679	1	0.380000	1000.000000
679	680	1	0.380000	1000.000000
680	681	1	0.380000	1000.000000
681	682	1	0.380000	1000.000000
682	683	1	0.380000	1000.000000
683	684	1	0.380000	1000.000000
684	685	1	0.380000	1000.000000
685	686	1	0.380000	1000.000000
686	687	1	0.380000	1000.000000
687	688	1	0.380000	1000.000000
688	689	1	0.380000	1000.000000
689	690	1	0.380000	1000.000000
690	691	1	0.380000	1000.000000
691	692	1	0.380000	1000.000000
692	693	1	0.380000	1000.000000
693	694	1	0.380000	1000.000000
694	695	1	0.380000	1000.000000
695	696	1	0.380000	1000.000000
696	697	1	0.380000	1000.000000
697	698	1	0.380000	1000.000000
698	699	1	0.380000	1000.000000
699	700	1	0.380000	1000.000000
700	701	1	0.380000	1000.000000
701	702	1	0.380000	1000.000000
702	703	1	0.380000	1000.000000
703	704	1	0.380000	1000.000000
704	705	1	0.380000	1000.000000
705	706	1	0.380000	1000.000000
706	707	1	0.380000	1000.000000
707	708	1	0.380000	1000.000000
708	709	1	0.380000	1000.000000
709	710	1	0.380000	1000.000000
710	711	1	0.380000	1000.000000
711	712	1	0.380000	1000.000000
712	713	1	0.380000	1000.000000
713	714	1	0.380000	1000.000000
714	715	1	0.380000	1000.000000
715	716	1	0.380000	1000.000000
716	717	1	0.380000	1000.000000
717	718	1	0.380000	1000.000000
718	719	1	0.380000	1000.000000
719	720	1	0.380000	1000.000000
720	721	1	0.380000	1000.000000
721	722	1	0.380000	1000.000000
722	723	1	0.380000	1000.000000
723	724	1	0.380000	1000.000000
724	725	1	0.380000	1000.000000
725	726	1	0.380000	1000.000000
726	727	1	0.380000	1000.000000
727	728	1	0.380000	1000.000000
728	729	1	0.380000	1000.000000
729	730	1	0.380000	1000.000000
730	731	1	0.380000	1000.000000
731	732	1	0.380000	1000.000000
732	733	1	0.380000	1000.000000
733	734	1	0.380000	1000.000000
734	735	1	0.380000	1000.000000
735	736	1	0.380000	1000.000000
736	737	1	0.380000	1000.000000
737	738	1	0.380000	1000.000000
738	739	1	0.380000	1000.000000
739	740	1	0.380000	1000.000000
740	741	1	0.380000	1000.000000
741	742	1	0.380000	1000.000000
742	743	1	0.380000	1000.000000
743	744	1	0.380000	1000.000000
744	745	1	0.380000	1000.000000
745	746	1	0.380000	1000.000000
746	747	1	0.380000	1000.000000
747	748	1	0.380000	1000.000000
748	749	1	0.380000	1000.000000
749	750	1	0.380000	1000.000000
750	751	1	0.380000	1000.000000
751	752	1	0.380000	1000.000000
752	753	1	0.380000	1000.000000
753	754	1	0.380000	1000.000000
754	755	1	0.380000	1000.000000
755	756	1	0.380000	1000.000000
756	757	1	0.380000	1000.000000
757	758	1	0.380000	1000.000000
758	759	1	0.380000	1000.000000
759	760	1	0.380000	1000.000000
760	761	1	0.380000	1000.000000
761	762	1	0.380000	1000.000000
762	763	1	0.380000	1000.000000
763	764	1	0.380000	1000.000000
764	765	1	0.380000	1000.000000
765	766	1	0.380000	1000.000000
766	767	1	0.380000	1000.000000
767	768	1	0.380000	1000.000000
768	769	1	0.380000	1000.000000
769	770	1	0.380000	1000.000000
770	771	1	0.380000	1000.000000
771	772	1	0.380000	1000.000000
772	773	1	0.380000	1000.000000
773	774	1	0.380000	1000.000000
774	775	1	0.380000	1000.000000
775	776	1	0.380000	1000.000000
776	777	1	0.380000	1000.000000
777	778	1	0.380000	1000.000000
778	779	1	0.380000	1000.000000
779	780	1	0.380000	1000.000000
780	781	1	0.380000	1000.000000
781	782	1	0.380000	1000.000000
782	783	1	0.380000	1000.000000
783	784	1	0.380000	1000.000000
784	785	1	0.380000	1000.000000
785	786	1	0.380000	1000.000000
786	787	1	0.380000	1000.000000
787	788	1	0.380000	1000.000000
788	789	1	0.380000	1000.000000
789	790	1	0.380000	1000.000000
790	791	1	0.380000	1000.000000
791	792	1	0.380000	1000.000000
792	793	1	0.380000	1000.000000
793	794	1	0.380000	1000.000000
794	795	1	0.380000	1000.000000
795	796	1	0.380000	1000.000000
796	797	1	0.380000	1000.000000
797	798	1	0.380000	1000.000000
798	799	1	0.380000	1000.000000
799	800	1	0.380000	1000.000000
800	801	1	0.380000	1000.000000
801	802	1	0.380000	1000.000000
802	803	1	0.380000	1000.000000
803	804	1	0.380000	1000.000000
804	805	1	0.380000	1000.000000
805	806	1	0.380000	1000.000000
806	807	1	0.380000	1000.000000
807	808	1	0.380000	1000.000000
808	809	1	0.380000	1000.000000
809	810	1	0.380000	1000.000000
810	811	1	0.380000	1000.000000
811	812	1	0.380000	1000.000000
812	813	1	0.380000	1000.000000
813	814	1	0.380000	1000.000000
814	815	1	0.380000	1000.000000
815	816	1	0.380000	1000.000000
816	817	1	0.380000	1000.000000
817	818	1	0.380000	1000.000000
818	819	1	0.380000	1000.000000
819	820	1	0.380000	1000.000000
820	821	1	0.380000	1000.000000
821	822	1	0.380000	1000.000000
822	823	1	0.380000	1000.000000
823	824	1	0.380000	1000.000000
824	825	1	0.380000	1000.000000
825	826	1	0.380000	1000.000000
826	827	1	0.380000	1000.000000
827	828	1	0.380000	1000.000000
828	829	1	0.380000	1000.000000
829	830	1	0.380000	1000.000000
830	831	1	0.380000	1000.000000
831	832	1	0.380000	1000.000000
832	833	1	0.380000	1000.000000
833	834	1	0.380000	1000.000000
834	835	1	0.380000	1000.000000
835	836	1	0.380000	1000.000000
836	837	1	0.380000	1000.000000
837	838	1	0.380000	1000.000000
838	839	1	0.380000	1000.000000
839	840	1	0.380000	1000.000000
840	841	1	0.380000	1000.000000
841	842	1	0.380000	1000.000000
842	843	1	0.380000	1000.000000
843	844	1	0.380000	1000.000000
844	845	1	0.380000	1000.000000
845	846	1	0.380000	1000.000000
846	847	1	0.380000	1000.000000
847	848	1	0.380000	1000.000000
848	849	1	0.380000	1000.000000
849	850	1	0.380000	1000.000000
850	851	1	0.380000	1000.000000
851	852	1	0.380000	1000.000000
852	853	1	0.380000	1000.000000
853	854	1	0.380000	1000.000000
854	855	1	0.380000	1000.000000
855	856	1	0.380000	1000.000000
856	857	1	0.380000	1000.000000
857	858	1	0.380000	1000.000000
858	859	1	0.380000	1000.000000
859	860	1	0.380000	1000.000000
860	861	1	0.380000	1000.000000
861	862	1	0.380000	1000.000000
862	863	1	0.380000	1000.000000
863	864	1	0.380000	1000.000000
864	865	1	0.380000	1000.000000
865	866	1	0.380000	1000.000000
866	867	1	0.380000	1000.000000
867	868	1	0.380000	1000.000000
868	869	1	0.380000	1000.000000
869	870	1	0.380000	1000.000000
870	871	1	0.380000	1000.000000
871	872	1	0.380000	1000.000000
872	873	1	0.380000	1000.000000
873	874	1	0.380000	1000.000000
874	875	1	0.380000	1000.000000
875	876	1	0.380000	1000.000000
876	877	1	0.380000	1000.000000
877	878	1	0.380000	1000.000000
878	879	1	0.380000	1000.000000
879	880	1	0.380000	1000.000000
880	881	1	0.380000	1000.000000
881	882	1	0.380000	1000.000000
882	883	1	0.380000	1000.000000
883	884	1	0.380000	1000.000000
884	885	1	0.380000	1000.000000
885	886	1	0.380000	1000.000000
886	887	1	0.380000	1000.000000
887	888	1	0.380000	1000.000000
888	889	1	0.380000	1000.000000
889	890	1	0.380000	1000.000000
890	891	1	0.380000	1000.000000
891	892	1	0.380000	1000.000000
892	893	1	0.380000	1000.000000
893	894	1	0.380000	1000.000000
894	895	1	0.380000	1000.000000
895	896	1	0.380000	1000.000000
896	897	1	0.380000	1000.000000
897	898	1	0.380000	1000.000000
898	899	1	0.380000	1000.000000
899	900	1	0.380000	1000.000000
900	901	1	0.380000	1000.000000
901	902	1	0.380000	1000.000000
902	903	1	0.380000	1000.000000
903	904	1	0.380000	1000.000000
904	905	1	0.380000	1000.000000
905	906	1	0.380000	1000.000000
906	907	1	0.380000	1000.000000
907	908	1	0.380000	1000.000000
908	909	1	0.380000	1000.000000
909	910	1	0.380000	1000.000000
910	911	1	0.380000	1000.000000
911	912	1	0.380000	1000.000000
912	913	1	0.380000	1000.000000
913	914	1	0.380000	1000.000000
914	915	1	0.380000	1000.000000
915	916	1	0.380000	1000.000000
916	917	1	0.380000	1000.000000
917	918	1	0.380000	1000.000000
918	919	1	0.380000	1000.000000
919	920	1	0.380000	1000.000000
920	921	1	0.380000	1000.000000
921	922	1	0.380000	1000.000000
922	923	1	0.380000	1000.000000
923	924	1	0.380000	1000.000000
924	925	1	0.380000	1000.000000
925	926	1	0.380000	1000.000000
926	927	1	0.380000	1000.000000
927	928	1	0.380000	1000.000000
928	929	1	0.380000	1000.000000
929	930	1	0.380000	1000.000000
930	931	1	0.380000	1000.000000
931	932	1	0.380000	1000.000000
932	933	1	0.380000	1000.000000
933	934	1	0.380000	1000.000000
934	935	1	0.380000	1000.000000
935	936	1	0.380000	1000.000000
936	937	1	0.380000	1000.000000
937	938	1	0.380000	1000.000000
938	939	1	0.380000	1000.000000
939	940	1	0.380000	1000.000000
940	941	1	0.380000	1000.000000
941	942	1	0.380000	1000.000000
942	943	1	0.380000	1000.000000
943	944	1	0.380000	1000.000000
944	945	1	0.380000	1000.000000
945	946	1	0.380000	1000.000000
946	947	1	0.380000	1000.000000
947	948	1	0.380000	1000.000000
948	949	1	0.380000	1000.000000
949	950	1	0.380000	1000.000000
950	951	1	0.380000	1000.000000
951	952	1	0.380000	1000.000000
952	953	1	0.380000	1000.000000
953	954	1	0.380000	1000.000000
954	955	1	0.380000	1000.000000
955	956	1	0.380000	1000.000000
956	957	1	0.380000	1000.000000
957	958	1	0.380000	1000.000000
958	959	1	0.380000	1000.000000
959	960	1	0.380000	1000.000000
960	961	1	0.380000	1000.000000
961	962	1	0.380000	1000.000000
962	963	1	0.380000	1000.000000
963	964	1	0.380000	1000.000000
964	965	1	0.380000	1000.000000
965	966	1	0.380000	1000.000000
966	967	1	0.380000	1000.000000
967	968	1	0.380000	1000.000000
968	969	1	0.380000	1000.000000
969	970	1	0.380000	1000.000000
970	971	1	0.380000	1000.000000
971	972	1	0.380000	1000.000000
972	973	1	0.380000	1000.000000
973	974	1	0.380000	1000.000000
974	975	1	0.380000	1000.000000
975	976	1	0.380000	1000.000000
976	977	1	0.380000	1000.000000
977	978	1	0.380000	1000.000000
978	979	1	0.380000	1000.000000
979	980	1	0.380000	1000.000000
980	981	1	0.380000	1000.000000
981	982	1	0.380000	1000.000000
982	983	1	0.380000	1000.000000
983	984	1	0.380000	1000.000000
984	985	1	0.380000	1000.000000
985	986	1	0.380000	1000.000000
986	987	1	0.380000	1000.000000
987	988	1	0.380000	1000.000000
988	989	1	0.380000	1000.000000
989	990	1	0.380000	1000.000000
990	991	1	0.380000	1000.000000
991	992	1	0.380000	1000.000000
992	993	1	0.380000	1000.000000
993	994	1	0.380000	1000.000000
994	995	1	0.380000	1000.000000
995	996	1	0.380000	1000.000000
996	997	1	0.380000	1000.000000
997	998	1	0.380000	1000.000000
998	999	1	0.380000	1000.000000
999	1000	1	0.380000	1000.000000
1000	1001	1	0.380000	1000.000000
1001	1002	1	0.380000	1000.000000
1002	1003	1	0.380000	1000.000000
1003	1004	1	0.380000	1000.000000
1004	1005	1	0.380000	1000.000000
1005	1006	1	0.380000	1000.000000
1006	1007	1	0.380000	1000.000000
1007	1008	1	0.380000	1000.000000
1008	1009	1	0.380000	1000.000000
1009	1010	1	0.380000	1000.000000
1010	1011	1	0.380000	1000.000000
1011	1012	1	0.380000	1000.000000
1012	1013	1	0.380000	1000.000000
1013	1014	1	0.380000	1000.000000
1014	1015	1	0.380000	1000.000000
1015	1016	1	0.380000	1000.000000
1016	1017	1	0.380000	1000.000000
1017	1018	1	0.380000	1000.000000
1018	1019	1	0.380000	1000.000000
1019	1020	1	0.380000	1000.000000
1020	1021	1	0.380000	1000.000000
1021	1022	1	0.380000	1000.000000
1022	1023	1	0.380000	1000.000000
1023	1024	1	0.380000	1000.000000
1024	1025	1	0.380000	1000.000000
1025	1026	1	0.380000	1000.000000
1026	1027	1	0.380000	1000.000000
1027	1028	1	0.380000	1000.000000
1028	1029	1	0.380000	1000.000000
1029	1030	1	0.380000	1000.000000
1030	1031	1	0.380000	1000.000000
1031	1032	1	0.380000	1000.000000
1032	1033	1	0.380000	1000.000000
1033	1034	1	0.380000	1000.000000
1034	1035	1	0.380000	1000.000000
1035	1036	1	0.380000	1000.000000
1036	1037	1	0.380000	1000.000000
1037	1038	1	0.380000	1000.000000
1038	1039	1	0.380000	1000.000000
1039	1040	1	0.380000	1000.000000
1040	1041	1	0.380000	1000.000000
1041	1042	1	0.380000	1000.000000
1042	1043	1	0.380000	1000.000000
1043	1044	1	0.380000	1000.000000
1044	1045	1	0.380000	1000.000000
1045	1046	1	0.380000	1000.000000
1046	1047	1	0.380000	1000.000000
1047	1048	1	0.380000	1000.000000
1048	1049	1	0.380000	1000.000000
1049	1050	1	0.380000	1000.000000
1050	1051	1	0.380000	1000.000000
1051	1052	1	0.380000	1000.000000
1052	1053	1	0.380000	1000.000000
1053	1054	1	0.380000	1000.000000
1054	1055	1	0.380000	1000.000000
1055	1056	1	0.380000	1000.000000
1056	1057	1	0.380000	1000.000000
1057	1058	1	0.380000	1000.000000
1058	1059	1	0.380000	1000.000000
1059	1060	1	0.380000	1000.000000
1060	1061	1	0.380000	1000.000000
1061	1062	1	0.380000	1000.000000
1062	1063	1	0.380000	1000.000000
1063	1064	1	0.380000	1000.000000
1064	1065	1	0.380000	1000.000000
1065	1066	1	0.380000	1000.000000
1066	1067	1	0.380000	1000.000000
1067	1068	1	0.380000	1000.000000
1068	1069	1	0.380000	1000.000000
1069	1070	1	0.380000	1000.000000
1070	1071	1	0.380000	1000.000000
1071	1072	1	0.380000	1000.000000
1072	1073	1	0.380000	1000.000000
1073	1074	1	0.380000	1000.000000
1074	1075	1	0.380000	1000.000000
1075	1076	1	0.380000	1000.000000
1076	1077	1	0.380000	1000.000000
1077	1078	1	0.380000	1000.000000
1078	1079	1	0.380000	1000.000000
1079	1080	1	0.380000	1000.000000
1080	1081	1	0.380000	1000.000000
1081	1082	1	0.380000	1000.000000
1082	1083	1	0.380000	1000.000000
1083	1084	1	0.380000	1000.000000
1084	1085	1	0.380000	1000.000000
1085	1086	1	0.380000	1000.000000
1086	1087	1	0.380000	1000.000000
1087	1088	1	0.380000	1000.000000
1088	1089	1	0.380000	1000.000000
1089	1090	1	0.380000	1000.000000
1090	1091	1	0.380000	1000.000000
1091	1092	1	0.380000	1000.000000
1092	1093	1	0.380000	1000.000000
1093	1094	1	0.380000	1000.000000
1094	1095	1	0.380000	1000.000000
1095	1096	1	0.380000	1000.000000
1096	1097	1	0.380000	1000.000000
1097	1098	1	0.380000	1000.000000
1098	1099	1	0.380000	1000.000000
1099	1100	1	0.380000	1000.000000
1100	1101	1	0.380000	1000.000000
1101	1102	1	0.380000	1000.000000
1102	1103	1	0.380000	1000.000000
1103	1104	1	0.380000	1000.000000
1104	1105	1	0.380000	1000.000000
1105	1106	1	0.380000	1000.000000
1106	1107	1	0.380000	1000.000000
1107	1108	1	0.380000	1000.000000
1108	1109	1	0.380000	1000.000000
1109	1110	1	0.380000	1000.000000
1110	1111	1	0.380000	1000.000000
1111	1112	1	0.380000	1000.000000
1112	1113	1	0.380000	1000.000000
1113	1114	1	0.380000	1000.000000
1114	1115	1	0.380000	1000.000000
1115	1116	1	0.380000	1000.000000
1116	1117	1	0.380000	1000.000000
1117	1118	1	0.380000	1000.000000
1118	1119	1	0.380000	1000.000000
1119	1120	1	0.380000	1000.000000
1120	1121	1	0.380000	1000.000000
1121	1122	1	0.380000	1000.000000
1122	1123	1	0.380000	1000.000000
1123	1124	1	0.380000	1000.000000
1124	1125	1	0.380000	1000.000000
1125	1126	1	0.380000	1000.000000
1126	1127	1	0.380000	1000.000000
1127	1128	1	0.380000	1000.000000
1128	1129	1	0.380000	1000.000000
1129	1130	1	0.380000	1000.000000
1130	1131	1	0.380000	1000.000000
1131	1132	1	0.380000	1000.000000
1132	1133	1	0.380000	1000.000000
1133	1134	1	0.380000	1000.000000
1134	1135	1	0.380000	1000.000000
1135	1136	1	0.380000	1000.000000
1136	1137	1	0.380000	1000.000000
1137	1138	1	0.380000	1000.000000
1138	1139	1	0.380000	1000.000000
1139	1140	1	0.380000	1000.000000
1140	1141	1	0.380000	1000.000000
1141	1142	1	0.380000	1000.000000
1142	1143	1	0.380000	1000.000000
1143	1144	1	0.380000	1000.000000
1144	1145	1	0.380000	1000.000000
1145	1146	1	0.380000	1000.000000
1146	1147	1	0.380000	1000.000000
1147	1148	1	0.380000	1000.000000
1148	1149	1	0.380000	1000.000000
1149	1150	1	0.380000	1000.000000
1150	1151	1	0.380000	1000.000000
1151	1152	1	0.380000	1000.000000
1152	1153	1	0.380000	1000.000000
1153	1154	1	0.380000	1000.000000
1154	1155	1	0.380000	1000.000000
1155	1156	1	0.380000	1000.000000
1156	1157	1	0.380000	1000.000000
1157	1158	1	0.380000	1000.000000
1158	1159	1	0.380000	1000.000000
1159	1160	1	0.380000	1000.000000
1160	1161	1	0.380000	1000.000000
1161	1162	1	0.380000	1000.000000
1162	1163	1	0.380000	1000.000000
1163	1164	1	0.380000	1000.000000
1164	1165	1	0.380000	1000.000000
1165	1166	1	0.380000	1000.000000
1166	1167	1	0.380000	1000.000000
1167	1168	1	0.380000	1000.000000
1168	1169	1	0.380000	1000.000000
1169	1170	1	0.380000	1000.000000
1170	1171	1	0.380000	1000.000000
1171	1172	1	0.380000	1000.000000
1172	1173	1	0.380000	1000.000000
1173	1174	1	0.380000	1000.000000
1174	1175	1	0.380000	1000.000000
1175	1176	1	0.380000	1000.000000
1176	1177	1	0.380000	1000.000000
1177	1178	1	0.380000	1000.000000
1178	1179	1	0.380000	1000.000000
1179	1180	1	0.380000	1000.000000
1180	1181	1	0.380000	1000.000000
1181	1182	1	0.380000	1000.000000
1182	1183	1	0.380000	1000.000000
1183	1184	1	0.380000	1000.000000
1184	1185	1	0.380000	1000.000000
1185	1186	1	0.380000	1000.000000
1186	1187	1	0.380000	1000.000000
1187	1188	1	0.380000	1000.000000
1188	1189	1	0.380000	1000.000000
1189	1190	1	0.380000	1000.000000
1190	1191	1	0.380000	1000.000000
1191	1192	1	0.380000	1000.000000
1192	1193	1	0.380000	1000.000000
1193	1194	1	0.380000	1000.000000
1194	1195	1	0.380000	1000.000000
1195	1196	1	0.380000	1000.000000
1196	1197	1	0.380000	1000.000000
1197	1198	1	0.380000	1000.000000
1198	1199	1	0.380000	1000.000000
1199	1200	1	0.380000	1000.000000
1200	1201	1	0.380000	1000.000000
1201	1202	1	0.380000	1000.000000
1202	1203	1	0.380000	1000.000000
1203	1204	1	0.380000	1000.000000
1204	1205	1	0.380000	1000.000000
1205	1206	1	0.380000	1000.000000
1206	1207	1	0.380000	1000.000000
1207	1208	1	0.380000	1000.000000
1208	1209	1	0.380000	1000.000000
1209	1210	1	0.380000	1000.000000
1210	1211	1	0.380000	1000.000000
1211	1212	1	0.380000	1000.000000
1212	1213	1	0.380000	1000.000000
1213	1214	1	0.380000	1000.000000
1214	1215	1	0.380000	1000.000000
1215	1216	1	0.380000	1000.000000
1216	1217	1	0.380000	1000.000000
1217	1218	1	0.380000	1000.000000
1218	1219	1	0.380000	1000.000000
1219	1220	1	0.380000	1000.000000
1220	1221	1	0.380000	1000.000000
1221	1222	1	0.380000	1000.000000
1222	1223	1	0.380000	1000.000000
1223	1224	1	0.380000	1000.000000
1224	1225	1	0.380000	1000.000000
1225	1226	1	0.380000	1000.000000
1226	1227	1	0.380000	1000.000000
1227	1228	1	0.380000	1000.000000
1228	1229	1	0.380000	1000.000000
1229	1230	1	0.380000	1000.000000
1230	1231	1	0.380000	1000.000000
1231	1232	1	0.380000	1000.000000
1232	1233	1	0.380000	1000.000000
1233	1234	1	0.380000	1000.000000
1234	1235	1	0.380000	1000.000000
1235	1236	1	0.380000	1000.000000
1236	1237	1	0.380000	1000.000000
1237	1238	1	0.380000	1000.000000
1238	1239	1	0.380000	1000.000000
1239	1240	1	0.380000	1000.000000
1240	1241	1	0.380000	1000.000000
1241	1242	1	0.380000	1000.000000
1242	1243	1	0.380000	1000.000000
1243	1244	1	0.380000	1000.000000
1244	1245	1	0.380000	1000.000000
1245	1246	1	0.380000	1000.000000
1246	1247	1	0.380000	1000.000000
1247	1248	1	0.380000	1000.000000
1248	1249	1	0.380000	1000.000000
1249	1250	1	0.380000	1000.000000
1250	1251	1	0.380000	1000.000000
1251	1252	1	0.380000	1000.000000
1252	1253	1	0.380000	1000.000000
1253	1254	1	0.380000	1000.000000
1254	1255	1	0.380000	1000.000000
1255	1256	1	0.380000	1000.000000
1256	1257	1	0.380000	1000.000000
1257	1258	1	0.380000	1000.000000
1258	1259	1	0.380000	1000.000000
1259	1260	1	0.380000	1000.000000
1260	1261	1	0.380000	1000.000000
1261	1262	1	0.380000	1000.000000
1262	1263	1	0.380000	1000.000000
1263	1264	1	0.380000	1000.000000
1264	1265	1	0.380000	1000.000000
1265	1266	1	0.380000	1000.000000
1266	1267	1	0.380000	1000.000000
1267	1268	1	0.380000	1000.000000
1268	1269	1	0.380000	1000.000000
1269	1270	1	0.380000	1000.000000
1270	1271	1	0.380000	1000.000000
1271	1272	1	0.380000	1000.000000
1272	1273	1	0.380000	1000.000000
1273	1274	1	0.380000	1000.000000
1274	1275	1	0.380000	1000.000000
1275	1276	1	0.380000	1000.000000
1276	1277	1	0.380000	1000.000000
1277	1278	1	0.380000	1000.000000
1278	1279	1	0.380000	1000.000000
1279	1280	1	0.380000	1000.000000
1280	1281	1	0.380000	1000.000000
1281	1282	1	0.380000	1000.000000
1282	1283	1	0.380000	1000.000000
1283	1284	1	0.380000	1000.000000
1284	1285	1	0.380000	1000.000000
1285	1286	1	0.380000	1000.000000
1286	1287	1	0.380000	1000.000000
1287	1288	1	0.380000	1000.000000
1288	1289	1	0.380000	1000.000000
1289	1290	1	0.380000	1000.000000
1290	1291	1	0.380000	1000.000000
1291	1292	1	0.380000	1000.000000
1292	1293	1	0.380000	1000.000000
1293	1294	1	0.380000	1000.000000
1294	1295	1	0.380000	1000.000000
1295	1296	1	0.380000	1000.000000
1296	1297	1	0.380000	1000.000000
1297	1298	1	0.380000	1000.000000
1298	1299	1	0.380000	1000.000000
1299	1300	1	0.380000	1000.000000
1300	1301	1	0.380000	1000.000000
1301	1302	1	0.380000	1000.000000
1302	1303	1	0.380000	1000.000000
1303	1304	1	0.380000	1000.000000
1304	1305	1	0.380000	1000.000000
1305	1306	1	0.380000	1000.000000
1306	1307	1	0.380000	1000.000000
1307	1308	1	0.380000	1000.000000
1308	1309	1	0.380000	1000.000000
1309	1310	1	0.380000	1000.000000
1310	1311	1	0.380000	1000.000000
1311	1312	1	0.380000	1000.000000
1312	1313	1	0.380000	1000.000000
1313	1314	1	0.380000	1000.000000
1314	1315	1	0.380000	1000.000000
1315	1316	1	0.380000	1000.000000
1316	1317	1	0.380000	1000.000000
1317	1318	1	0.380000	1000.000000
1318	1319	1	0.380000	1000.000000
1319	1320	1	0.380000	1000.000000
1320	1321	1	0.380000	1000.000000
1321	1322	1	0.380000	1000.000000
1322	1323	1	0.380000	1000.000000
1323	1324	1	0.380000	1000.000000
1324	1325	1	0.380000	1000.000000
1325	1326	1	0.380000	1000.000000
1326	1327	1	0.380000	1000.000000
1327	1328	1	0.380000	1000.000000
1328	1329	1	0.380000	1000.000000
1329	1330	1	0.380000	1000.000000
1330	1331	1	0.380000	1000.000000
1331	1332	1	0.380000	1000.000000
1332	1333	1	0.380000	1000.000000
1333	1334	1	0.380000	1000.000000
1334	1335	1	0.380000	1000.000000
1335	1336	1	0.380000	1000.000000
1336	1337	1	0.380000	1000.000000
1337	1338	1	0.380000	1000.000000
1338	1339	1	0.380000	1000.000000
1339	1340	1	0.380000	1000.000000
1340	1341	1	0.380000	1000.000000
1341	1342	1	0.380000	1000.000000
1342	1343	1	0.380000	1000.000000
1343	1344	1	0.380000	1000.000000
1344	1345	1	0.380000	1000.000000
1345	1346	1	0.380000	1000.000000
1346	1347	1	0.380000	1000.000000
1347	1348	1	0.380000	1000.000000
1348	1349	1	0.380000	1000.000000
1349	1350	1	0.380000	1000.000000
1350	1351	1	0.380000	1000.000000
1351	1352	1	0.380000	1000.000000
1352	1353	1	0.380000	1000.000000
1353	1354	1	0.380000	1000.000000
1354	1355	1	0.380000	1000.000000
1355	1356	1	0.380000	1000.000000
1356	1357	1	0.380000	1000.000000
1357	1358	1	0.380000	1000.000000
1358	1359	1	0.380000	1000.000000
1359	1360	1	0.380000	1000.000000
1360	1361	1	0.380000	1000.000000
1361	1362	1	0.380000	1000.000000
1362	1363	1	0.380000	1000.000000
1363	1364	1	0.380000	1000.000000
1364	1365	1	0.380000	1000.000000
1365	1366	1	0.380000	1000.000000
1366	1367	1	0.380000	1000.000000
1367	1368	1	0.380000	1000.000000
1368	1369	1	0.380000	1000.000000
1369	1370	1	0.380000	1000.000000
1370	1371	1	0.380000	1000.000000
1371	1372	1	0.380000	1000.000000
1372	1373	1	0.380000	1000.000000
1373	1374	1	0.380000	1000.000000
1374	1375	1	0.380000	1000.000000
1375	1376	1	0.380000	1000.000000
1376	1377	1	0.380000	1000.000000
1377	1378	1	0.380000	1000.000000
1378	1379	1	0.380000	1000.000000
1379	1380	1	0.380000	1000.000000
1380	1381	1	0.380000	1000.000000
1381	1382	1	0.380000	1000.000000
1382	1383	1	0.380000	1000.000000
1383	1384	1	0.380000	1000.000000
1384	1385	1	0.380000	1000.000000
1385	1386	1	0.380000	1000.000000
1386	1387	1	0.380000	1000.000000
1387	1388	1	0.380000	1000.000000
1388	1389	1	0.380000	1000.000000
1389	1390	1	0.380000	1000.000000
1390	1391	1	0.380000	1000.000000
1391	1392	1	0.380000	1000.000000
1392	1393	1	0.380000	1000.000000
1393	1394	1	0.380000	1000.000000
1394	1395	1	0.380000	1000.000000
1395	1396	1	0.380000	1000.000000
1396	1397	1	0.380000	1000.000000
1397	1398	1	0.380000	1000.000000
1398	1399	1	0.380000	1000.000000
1399	1400	1	0.380000	1000.000000
1400	1401	1	0.380000	1000.000000
1401	1402	1	0.380000	1000.000000
1402	1403	1	0.380000	1000.000000
1403	1404	1	0.380000	1000.000000
1404	1405	1	0.380000	1000.000000
1405	1406	1	0.380000	1000.000000
1406	1407	1	0.380000	1000.000000
1407	1408	1	0.380000	1000.000000
1408	1409	1	0.380000	1000.000000
1409	1410	1	0.380000	1000.000000
1410	1411	1	0.380000	1000.000000
1411	1412	1	0.380000	1000.000000
1412	1413	1	0.380000	1000.000000
1413	1414	1	0.380000	1000.000000
1414	1415	1	0.380000	1000.000000
1415	1416	1	0.380000	1000.000000
1416	1417	1	0.380000	1000.000000
1417	1418	1	0.380000	1000.000000
1418	1419	1	0.380000	1000.000000
1419	1420	1	0.380000	1000.000000
1420	1421	1	0.380000	1000.000000
1421	1422	1	0.380000	1000.000000
1422	1423	1	0.380000	1000.000000
1423	1424	1	0.380000	1000.000000
1424	1425	1	0.380000	1000.000000
1425	1426	1	0.380000	1000.000000
1426	1427	1	0.380000	1000.000000
1427	1428	1	0.380000	1000.000000
1428	1429	1	0.380000	1000.000000
1429	1430	1	0.380000	1000.000000
1430	1431	1	0.380000	1000.000000
1431	1432	1	0.380000	1000.000000
1432	1433	1	0.380000	1000.000000
1433	1434	1	0.380000	1000.000000
1434	1435	1	0.380000	1000.000000
1435	1436	1	0.380000	1000.000000
1436	1437	1	0.380000	1000.000000
1437	1438	1	0.380000	1000.000000
1438	1439	1	0.380000	1000.000000
1439	1440	1	0.380000	1000.000000
1440	1441	1	0.380000	1000.000000
1441	1442	1	0.380000	1000.000000
1442	1443	1	0.380000	1000.000000
1443	1444	1	0.380000	1000.000000
1444	1445	1	0.380000	1000.000000
1445	1446	1	0.380000	1000.000000
1446	1447	1	0.380000	1000.000000
1447	1448	1	0.380000	1000.000000
1448	1449	1	0.380000	1000.000000
1449	1450	1	0.380000	1000.000000
1450	1451	1	0.380000	1000.000000
1451	1452	1	0.380000	1000.000000
1452	1453	1	0.380000	1000.000000
1453	1454	1	0.380000	1000.000000
1454	1455	1	0.380000	1000.000000
1455	1456	1	0.380000	1000.000000
1456	1457	1	0.380000	1000.000000
1457	1458	1	0.380000	1000.000000
1458	1459	1	0.380000	1000.000000
1459	1460	1	0.380000	1000.000000
1460	1461	1	0.380000	1000.000000
1461	1462	1	0.380000	1000.000000
1462	1463	1	0.380000	1000.000000
1463	1464	1	0.380000	1000.000000
1464	1465	1	0.380000	1000.000000
1465	1466	1	0.380000	1000.000000
1466	1467	1	0.380000	1000.000000
1467	1468	1	0.380000	1000.000000
1468	1469	1	0.380000	1000.000000
1469	1470	1	0.380000	1000.000000
1470	1471	1	0.380000	1000.000000
1471	1472	1	0.380000	1000.000000
1472	1473	1	0.380000	1000.000000
1473	1474	1	0.380000	1000.000000
1474	1475	1	0.380000	1000.000000
1475	1476	1	0.380000	1000.000000
1476	1477	1	0.380000	1000.000000
1477	1478	1	0.380000	1000.000000
1478	1479	1	0.380000	1000.000000
1479	1480	1	0.380000	1000.000000
1480	1481	1	0.380000	1000.000000
1481	1482	1	0.380000	1000.000000
1482	1483	1	0.380000	1000.000000
1483	1484	1	0.380000	1000.000000
1484	1485	1	0.380000	1000.000000
1485	1486	1	0.380000	1000.000000
1486	1487	1	0.380000	1000.000000
1487	1488	1	0.380000	1000.000000
1488	1489	1	0.380000	1000.000000
1489	1490	1	0.380000	1000.000000
1490	1491	1	0.380000	1000.000000
1491	1492	1	0.380000	1000.000000
1492	1493	1	0.380000	1000.000000
1493	1494	1	0.380000	1000.000000
1494	1495	1	0.380000	1000.000000
1495	1496	1	0.380000	1000.000000
1496	1497	1	0.380000	1000.000000
1497	1498	1	0.380000	1000.000000
1498	1499	1	0.380000	1000.000000
1499	1500	1	0.380000	1000.000000
1500	1501	1	0.380000	1000.000000
1501	1502	1	0.380000	1000.000000
1502	1503	1	0.380000	1000.000000
1503	1504	1	0.380000	1000.000000
1504	1505	1	0.380000	1000.000000
1505	1506	1	0.380000	1000.000000
1506	1507	1	0.380000	1000.000000
1507	1508	1	0.380000	1000.000000
1508	1509	1	0.380000	1000.000000
1509	1510	1	0.380000	1000.000000
1510	1511	1	0.380000	1000.000000
1511	1512	1	0.380000	1000.000000
1512	1513	1	0.380000	1000.000000
1513	1514	1	0.380000	1000.000000
1514	1515	1	0.380000	1000.000000
1515	1516	1	0.380000	1000.000000
1516	1517	1	0.380000	1000.000000
1517	1518	1	0.380000	1000.000000
1518	1519	1	0.380000	1000.000000
1519	1520	1	0.380000	1000.000000
1520	1521	1	0.380000	1000.000000
1521	1522	1	0.380000	1000.000000
1522	1523	1	0.380000	1000.000000
1523	1524	1	0.380000	1000.000000
1524	1525	1	0.380000	1000.000000
1525	1526	1	0.380000	1000.000000
1526	1527	1	0.380000	1000.000000
1527	1528	1	0.380000	1000.000000
1528	1529	1	0.380000	1000.000000
1529	1530	1	0.380000	1000.000000
1530	1531	1	0.380000	1000.000000
1531	1532	1	0.380000	1000.000000
1532	1533	1	0.380000	1000.000000
1533	1534	1	0.380000	1000.000000
1534	1535	1	0.380000	1000.000000
1535	1536	1	0.380000	1000.000000
1536	1537	1	0.380000	1000.000000
1537	1538	1	0.380000	1000.000000
1538	1539	1	0.380000	1000.000000
1539	1540	1	0.380000	1000.000000
1540	1541	1	0.380000	1000.000000
1541	1542	1	0.380000	1000.000000
1542	1543	1	0.380000	1000.000000
1543	1544	1	0.380000	1000.000000
1544	1545	1	0.380000	1000.000000
1545	1546	1	0.380000	1000.000000
1546	1547	1	0.380000	1000.000000
1547	1548	1	0.380000	1000.000000
1548	1549	1	0.380000	1000.000000
1549	1550	1	0.380000	1000.000000
1550	1551	1	0.380000	1000.000000
1551	1552	1	0.380000	1000.000000
1552	1553	1	0.380000	1000.000000
1553	1554	1	0.380000	1000.000000
1554	1555	1	0.380000	1000.000000
1555	1556	1	0.380000	1000.000000
1556	1557	1	0.380000	1000.000000
1557	1558	1	0.380000	1000.000000
1558	1559	1	0.380000	1000.000000
1559	1560	1	0.380000	1000.000000
1560	1561	1	0.380000	1000.000000
1561	1562	1	0.380000	1000.000000
1562	1563	1	0.380000	1000.000000
1563	1564	1	0.380000	1000.000000
1564	1565	1	0.380000	1000.000000
1565	1566	1	0.380000	1000.000000
1566	1567	1	0.380000	1000.000000
1567	1568	1	0.380000	1000.000000
1568	1569	1	0.380000	1000.000000
1569	1570	1	0.380000	1000.000000
1570	1571	1	0.380000	1000.000000
1571	1572	1	0.380000	1000.000000
1572	1573	1	0.380000	1000.000000
1573	1574	1	0.380000	1000.000000
1574	1575	1	0.380000	1000.000000
1575	1576	1	0.380000	1000.000000
1576	1577	1	0.380000	1000.000000
1577	1578	1	0.380000	1000.000000
1578	1579	1	0.380000	1000.000000
1579	1580	1	0.380000	1000.000000
1580	1581	1	0.380000	1000.000000
1581	1582	1	0.380000	1000.000000
1582	1583	1	0.380000	1000.000000
1583	1584	1	0.380000	1000.000000
1584	1585	1	0.380000	1000.000000
1585	1586	1	0.380000	1000.000000
1586	1587	1	0.380000	1000.000000
1587	1588	1	0.380000	1000.000000
1588	1589	1	0.380000	1000.000000
1589	1590	1	0.380000	1000.000000
1590	1591	1	0.380000	1000.000000
1591	1592	1	0.380000	1000.000000
1592	1593	1	0.380000	1000.000000
1593	1594	1	0.380000	1000.000000
1594	1595	1	0.380000	1000.000000
1595	1596	1	0.380000	1000.000000
1596	1597	1	0.380000	1000.000000
1597	1598	1	0.380000	1000.000000
1598	1599	1	0.380000	1000.000000
1599	1600	1	0.380000	1000.000000
1600	1601	1	0.380000	1000.000000
1601	1602	1	0.380000	1000.000000
1602	1603	1	0.380000	1000.000000
1603	1604	1	0.380000	1000.000000
1604	1605	1	0.380000	1000.000000
1605	1606	1	0.380000	1000.000000
1606	1607	1	0.380000	1000.000000
1607	1608	1	0.380000	1000.000000
1608	1609	1	0.380000	1000.000000
1609	1610	1	0.380000	1000.000000
1610	1611	1	0.380000	1000.000000
1611	1612	1	0.380000	1000.000000
1612	1613	1	0.380000	1000.000000
1613	1614	1	0.380000	1000.000000
1614	1615	1	0.380000	1000.000000
1615	1616	1	0.380000	1000.000000
1616	1617	1	0.380000	1000.000000
1617	1618	1	0.380000	1000.000000
1618	1619	1	0.380000	1000.000000
1619	1620	1	0.380000	1000.000000
1620	1621	1	0.380000	1000.000000
1621	1622	1	0.380000	1000.000000
1622	1623	1	0.380000	1000.000000
1623	1624	1	0.380000	1000.000000
1624	1625	1	0.380000	1000.000000
1625	1626	1	0.380000	1000.000000
1626	1627	1	0.380000	1000.000000
1627	1628	1	0.380000	1000.000000
1628	1629	1	0.380000	1000.000000
1629	1630	1	0.380000	1000.000000
1630	1631	1	0.380000	1000.000000
1631	1632	1	0.380000	1000.000000
1632	1633	1	0.380000	1000.000000
1633	1634	1	0.380000	1000.000000
1634	1635	1	0.380000	1000.000000
1635	1636	1	0.380000	1000.000000
1636	1637	1	0.380000	1000.000000
1637	1638	1	0.380000	1000.000000
1638	1639	1	0.380000	1000.000000
1639	1640	1	0.380000	1000.000000
1640	1641	1	0.380000	1000.000000
1641	1642	1	0.380000	1000.000000
1642	1643	1	0.380000	1000.000000
1643	1644	1	0.380000	1000.000000
1644	1645	1	0.380000	1000.000000
1645	1646	1	0.380000	1000.000000
1646	1647	1	0.380000	1000.000000
1647	1648	1	0.380000	1000.000000
1648	1649	1	0.380000	1000.000000
1649	1650	1	0.380000	1000.000000
1650	1651	1	0.380000	1000.000000
1651	1652	1	0.380000	1000.000000
1652	1653	1	0.380000	1000.000000
1653	1654	1	0.380000	1000.000000
1654	1655	1	0.380000	1000.000000
1655	1656	1	0.380000	1000.000000
1656	1657	1	0.380000	1000.000000
1657	1658	1	0.380000	1000.000000
1658	1659	1	0.380000	1000.000000
1659	1660	1	0.380000	1000.000000
1660	1661	1	0.380000	1000.000000
1661	1662	1	0.380000	1000.000000
1662	1663	1	0.380000	1000.000000
1663	1664	1	0.380000	1000.000000
1664	1665	1	0.380000	1000.000000
1665	1666	1	0.380000	1000.000000
1666	1667	1	0.380000	1000.000000
1667	1668	1	0.380000	1000.000000
1668	1669	1	0.380000	1000.000000
1669	1670	1	0.380000	1000.000000
1670	1671	1	0.380000	1000.000000
1671	1672	1	0.380000	1000.000000
1672	1673	1	0.380000	1000.000000
1673	1674	1	0.380000	1000.000000
1674	1675	1	0.380000	1000.000000
1675	1676	1	0.380000	1000.000000
1676	1677	1	0.380000	1000.000000
1677	1678	1	0.380000	1000.000000
1678	1679	1	0.380000	1000.000000
1679	1680	1	0.380000	1000.000000
1680	1681	1	0.380000	1000.000000
1681	1682	1	0.380000	1000.000000
1682	1683	1	0.380000	1000.000000
1683	1684	1	0.380000	1000.000000
1684	1685	1	0.380000	1000.000000
1685	1686	1	0.380000	1000.000000
1686	1687	1	0.380000	1000.000000
1687	1688	1	0.380000	1000.000000
1688	1689	1	0.380000	1000.000000
1689	1690	1	0.380000	1000.000000
1690	1691	1	0.380000	1000.000000
1691	1692	1	0.380000	1000.000000
1692	1693	1	0.380000	1000.000000
1693	1694	1	0.380000	1000.000000
1694	1695	1	0.380000	1000.000000
1695	1696	1	0.380000	1000.000000
1696	1697	1	0.380000	1000.000000
1697	1698	1	0.380000	1000.000000
1698	1699	1	0.380000	1000.000000
1699	1700	1	0.380000	1000.000000
1700	1701	1	0.380000	1000.000000
1701	1702	1	0.380000	1000.000000
1702	1703	1	0.380000	1000.000000
1703	1704	1	0.380000	1000.000000
1704	1705	1	0.380000	1000.000000
1705	1706	1	0.380000	1000.000000
1706	1707	1	0.380000	1000.000000
1707	1708	1	0.380000	1000.000000
1708	1709	1	0.380000	1000.000000
1709	1710	1	0.380000	1000.000000
1710	1711	1	0.380000	1000.000000
1711	1712	1	0.380000	1000.000000
1712	1713	1	0.380000	1000.000000
1713	1714	1	0.380000	1000.000000
1714	1715	1	0.380000	1000.000000
1715	1716	1	0.380000	1000.000000
1716	1717	1	0.380000	1000.000000
1717	1718	1	0.380000	1000.000000
1718	1719	1	0.380000	1000.000000
1719	1720	1	0.380000	1000.000000
1720	1721	1	0.380000	1000.000000
1721	1722	1	0.380000	1000.000000
1722	1723	1	0.380000	1000.000000
1723	1724	1	0.380000	1000.000000
1724	1725	1	0.380000	1000.000000
1725	1726	1	0.380000	1000.000000
1726	1727	1	0.380000	1000.000000
1727	1728	1	0.380000	1000.000000
1728	1729	1	0.380000	1000.000000
1729	1730	1	0.380000	1000.000000
1730	1731	1	0.380000	1000.000000
1731	1732	1	0.380000	1000.000000
1732	1733	1	0.380000	1000.000000
1733	1734	1	0.380000	1000.000000
1734	1735	1	0.380000	1000.000000
1735	1736	1	0.380000	1000.000000
1736	1737	1	0.380000	1000.000000
1737	1738	1	0.380000	1000.000000
1738	1739	1	0.380000	1000.000000
1739	1740	1	0.380000	1000.000000
1740	1741	1	0.380000	1000.000000
1741	1742	1	0.380000	1000.000000
1742	1743	1	0.380000	1000.000000
1743	1744	1	0.380000	1000.000000
1744	1745	1	0.380000	1000.000000
1745	1746	1	0.380000	1000.000000
1746	1747	1	0.380000	1000.000000
1747	1748	1	0.380000	1000.000000
1748	1749	1	0.380000	1000.000000
1749	1750	1	0.380000	1000.000000
1750	1751	1	0.380000	1000.000000
1751	1752	1	0.380000	1000.000000
1752	1753	1	0.380000	1000.000000
1753	1754	1	0.380000	1000.000000
1754	1755	1	0.380000	1000.000000
1755	1756	1	0.380000	1000.000000
1756	1757	1	0.380000	1000.000000
1757	1758	1	0.380000	1000.000000
1758	1759	1	0.380000	1000.000000
1759	1760	1	0.380000	1000.000000
1760	1761	1	0.380000	1000.000000
1761	1762	1	0.380000	1000.000000
1762	1763	1	0.380000	1000.000000
1763	1764	1	0.380000	1000.000000
1764	1765	1	0.380000	1000.000000
1765	1766	1	0.380000	1000.000000
1766	1767	1	0.380000	1000.000000
1767	1768	1	0.380000	1000.000000
1768	1769	1	0.380000	1000.000000
1769	1770	1	0.380000	1000.000000
1770	1771	1	0.380000	1000.000000
1771	1772	1	0.380000	1000.000000
1772	1773	1	0.380000	1000.000000
1773	1774	1	0.380000	1000.000000
1774	1775	1	0.380000	1000.000000
1775	1776	1	0.380000	1000.000000
1776	1777	1	0.380000	1000.000000
1777	1778	1	0.380000	1000.000000
1778	1779	1	0.380000	1000.000000
1779	1780	1	0.380000	1000.000000
1780	1781	1	0.380000	1000.000000
1781	1782	1	0.380000	1000.000000
1782	1783	1	0.380000	1000.000000
1783	1784	1	0.380000	1000.000000
1784	1785	1	0.380000	1000.000000
1785	1786	1	0.380000	1000.000000
1786	1787	1	0.380000	1000.000000
1787	1788	1	0.380000	1000.000000
1788	1789	1	0.380000	1000.000000
1789	1790	1	0.380000	1000.000000
1790	1791	1	0.380000	1000.000000
1791	1792	1	0.380000	1000.000000
1792	1793	1	0.380000	1000.000000
1793	1794	1	0.380000	1000.000000
1794	1795	1	0.380000	1000.000000
1795	1796	1	0.380000	1000.000000
1796	1797	1	0.380000	1000.000000
1797	1798	1	0.380000	1000.000000
1798	1799	1	0.380000	1000.000000
1799	1800	1	0.380000	1000.000000
1800	1801	1	0.380000	1000.000000
1801	1802	1	0.380000	1000.000000
1802	1803	1	0.380000	1000.000000
1803	1804	1	0.380000	1000.000000
1804	1805	1	0.380000	1000.000000
1805	1806	1	0.380000	1000.000000
1806	1807	1	0.380000	1000.000000
1807	1808	1	0.380000	1000.000000
1808	1809	1	0.380000	1000.000000
1809	1810	1	0.380000	1000.000000
1810	1811	1	0.380000	1000.000000
1811	1812	1	0.380000	1000.000000
1812	1813	1	0.380000	1000.000000
1813	1814	1	0.380000	1000.000000
1814	1815	1	0.380000	1000.000000
1815	1816	1	0.380000	1000.000000
1816	1817	1	0.380000	1000.000000
1817	1818	1	0.380000	1000.000000
1818	1819	1	0.380000	1000.000000
1819	1820	1	0.380000	1000.000000
1820	1821	1	0.380000	1000.000000
1821	1822	1	0.380000	1000.000000
1822	1823	1	0.380000	1000.000000
1823	1824	1	0.380000	1000.000000
1824	1825	1	0.380000	1000.000000
1825	1826	1	0.380000	1000.000000
1826	1827	1	0.380000	1000.000000
1827	1828	1	0.380000	1000.000000
1828	1829	1	0.380000	1000.000000
1829	1830	1	0.380000	1000.000000
1830	1831	1	0.380000	1000.000000
1831	1832	1	0.380000	1000.000000
1832	1833	1	0.380000	1000.000000
1833	1834	1	0.380000	1000.000000
1834	1835	1	0.380000	1000.000000
1835	1836	1	0.380000	1000.000000
1836	1837	1	0.380000	1000.000000
1837	1838	1	0.380000	1000.000000
1838	1839	1	0.380000	1000.000000
1839	1840	1	0.380000	1000.000000
1840	1841	1	0.380000	1000.000000
1841	1842	1	0.380000	1000.000000
1842	1843	1	0.380000	1000.000000
1843	1844	1	0.380000	1000.000000
1844	1845	1	0.380000	1000.000000
1845	1846	1	0.380000	1000.000000
1846	1847	1	0.380000	1000.000000
1847	1848	1	0.380000	1000.000000
1848	1849	1	0.380000	1000.000000
1849	1850	1	0.380000	1000.000000
1850	1851	1	0.380000	1000.000000
1851	1852	1	0.380000	1000.000000
1852	1853	1	0.380000	1000.000000
1853	1854	1	0.380000	1000.000000
1854	1855	1	0.380000	1000.000000
1855	1856	1	0.380000	1000.000000
1856	1857	1	0.380000	1000.000000
1857	1858	1	0.380000	1000.000000
1858	1859	1	0.380000	1000.000000
1859	1860	1	0.380000	1000.000000
1860	1861	1	0.380000	1000.000000
1861	1862	1	0.380000	1000.000000
1862	1863	1	0.380000	1000.000000
1863	1864	1	0.380000	1000.000000
1864	1865	1	0.380000	1000.000000
1865	1866	1	0.380000	1000.000000
1866	1867	1	0.380000	1000.000000
1867	1868	1	0.380000	1000.000000
1868	1869	1	0.380000	1000.000000
1869	1870	1	0.380000	1000.000000
1870	1871	1	0.380000	1000.000000
1871	1872	1	0.380000	1000.000000
1872	1873	1	0.380000	1000.000000
1873	1874	1	0.380000	1000.000000
1874	1875	1	0.380000	1000.000000
1875	1876	1	0.380000	1000.000000
1876	1877	1	0.380000	1000.000000
1877	1878	1	0.380000	1000.000000
1878	1879	1	0.380000	1000.000000
1879	1880	1	0.380000	1000.000000
1880	1881	1	0.380000	1000.000000
1881	1882	1	0.380000	1000.000000
1882	1883	1	0.380000	1000.000000
1883	1884	1	0.380000	1000.000000
1884	1885	1	0.380000	1000.000000
1885	1886	1	0.380000	1000.000000
1886	1887	1	0.380000	1000.000000
1887	1888	1	0.380000	1000.000000
1888	1889	1	0.380000	1000.000000
1889	1890	1	0.380000	1000.000000
1890	1891	1	0.380000	1000.000000
1891	1892	1	0.380000	1000.000000
1892	1893	1	0.380000	1000.000000
1893	1894	1	0.380000	1000.000000
1894	1895	1	0.380000	1000.000000
1895	1896	1	0.380000	1000.000000
1896	1897	1	0.380000	1000.000000
1897	1898	1	0.380000	1000.000000
1898	1899	1	0.380000	1000.000000
1899	1900	1	0.380000	1000.000000
1900	1901	1	0.380000	1000.000000
1901	1902	1	0.380000	1000.000000
1902	1903	1	0.380000	1000.000000
1903	1904	1	0.380000	1000.000000
1904	1905	1	0.380000	1000.000000
1905	1906	1	0.380000	1000.000000
1906	1907	1	0.380000	1000.000000
1907	1908	1	0.380000	1000.000000
1908	1909	1	0.380000	1000.000000
1909	1910	1	0.380000	1000.000000
1910	1911	1	0.380000	1000.000000
1911	1912	1	0.380000	1000.000000
1912	1913	1	0.380000	1000.000000
1913	1914	1	0.380000	1000.000000
1914	1915	1	0.380000	1000.000000
1915	1916	1	0.380000	1000.000000
1916	1917	1	0.380000	1000.000000
1917	1918	1	0.380000	1000.000000
1918	1919	1	0.380000	1000.000000
1919	1920	1	0.380000	1000.000000
1920	1921	1	0.380000	1000.000000
1921	1922	1	0.380000	1000.000000
1922	1923	1	0.380000	1000.000000
1923	1924	1	0.380000	1000.000000
1924	1925	1	0.380000	1000.000000
1925	1926	1	0.380000	1000.000000
1926	1927	1	0.380000	1000.000000
1927	1928	1	0.380000	1000.000000
1928	1929	1	0.380000	1000.000000
1929	1930	1	0.380000	1000.000000
1930	1931	1	0.380000	1000.000000
1931	1932	1	0.380000	1000.000000
1932	1933	1	0.380000	1000.000000
1933	1934	1	0.380000	1000.000000
1934	1935	1	0.380000	1000.000000
1935	1936	1	0.380000	1000.000000
1936	1937	1	0.380000	1000.000000
1937	1938	1	0.380000	1000.000000
1938	1939	1	0.380000	1000.000000
1939	1940	1	0.380000	1000.000000
1940	1941	1	0.380000	1000.000000
1941	1942	1	0.380000	1000.000000
1942	1943	1	0.380000	1000.000000
1943	1944	1	0.380000	1000.000000
1944	1945	1	0.380000	1000.000000
1945	1946	1	0.380000	1000.000000
1946	1947	1	0.380000	1000.000000
1947	1948	1	0.380000	1000.000000
1948	1949	1	0.380000	1000.000000
1949	1950	1	0.380000	1000.000000
1950	1951	1	0.380000	1000.000000
1951	1952	1	0.380000	1000.000000
1952	1953	1	0.380000	1000.000000
1953	1954	1	0.380000	1000.000000
1954	1955	1	0.380000	1000.000000
1955	1956	1	0.380000	1000.000000
1956	1957	1	0.380000	1000.000000
1957	1958	1	0.380000	1000.000000
1958	1959	1	0.380000	1000.000000
1959	1960	1	0.380000	1000.000000
1960	1961	1	0.380000	1000.000000
1961	1962	1	0.380000	1000.000000
1962	1963	1	0.380000	1000.000000
1963	1964	1	0.380000	1000.000000
1964	1965	1	0.380000	1000.000000
1965	1966	1	0.380000	1000.000000
1966	1967	1	0.380000	1000.000000
1967	1968	1	0.380000	1000.000000
1968	1969	1	0.380000	1000.000000
1969	1970	1	0.380000	1000.000000
1970	1971	1	0.380000	1000.000000
1971	1972	1	0.380000	1000.000000
1972	1973	1	0.380000	1000.000000
1973	1974	1	0.380000	1000.000000
1974	1975	1	0.380000	1000.000000
1975	1976	1	0.380000	1000.000000
1976	1977	1	0.380000	1000.000000
1977	1978	1	0.380000	1000.000000
1978	1979	1	0.380000	1000.000000
1979	1980	1	0.380000	1000.000000
1980	1981	1	0.380000	1000.000000
1981	1982	1	0.380000	1000.000000
1982	1983	1	0.380000	1000.000000
1983	1984	1	0.380000	1000.000000
1984	1985	1	0.380000	1000.000000
1985	1986	1	0.380000	1000.000000
1986	1987	1	0.380000	1000.000000
1987	1988	1	0.380000	1000.000000
1988	1989	1	0.380000	1000.000000
1989	1990	1	0.380000	1000.000000
1990	1991	1	0.380000	1000.000000
1991	1992	1	0.380000	1000.000000
1992	1993	1	0.380000	1000.000000
1993	1994	1	0.380000	1000.000000
1994	1995	1	0.380000	1000.000000
1995	1996	1	0.380000	1000.000000
1996	1997	1	0.380000	1000.000000
1997	1998	1	0.380000	1000.000000
1998	1999	1	0.380000	1000.000000
1999	2000	1	0.380000	1000.000000
2000	2001	1	0.380000	1000.000000
2001	2002	1	0.380000	1000.000000
2002	2003	1	0.380000	1000.000000
2003	2004	1	0.380000	1000.000000
2004	2005	1	0.380000	1000.000000
2005	2006	1	0.380000	1000.000000
2006	2007	1	0.380000	1000.000000
2007	2008	1	0.380000	1000.000000
2008	2009	1	0.380000	1000.000000
2009	2010	1	0.380000	1000.000000
2010	2011	1	0.380000	1000.000000
2011	2012	1	0.380000	1000.000000
2012	2013	1	0.380000	1000.000000
2013	2014	1	0.380000	1000.000000
2014	2015	1	0.380000	1000.000000
2015	2016	1	0.380000	1000.000000
2016	2017	1	0.380000	1000.000000
2017	2018	1	0.380000	1000.000000
2018	2019	1	0.380000	1000.000000
2019	2020	1	0.380000	1000.000000
2020	2021	1	0.380000	1000.000000
2021	2022	1	0.380000	1000.000000
2022	2023	1	0.380000	1000.000000
2023	2024	1	0.380000	1000.000000
2024	2025	1	0.380000	1000.000000
2025	2026	1	0.380000	1000.000000
2026	2027	1	0.380000	1000.000000
2027	2028	1	0.380000	1000.000000
2028	2029	1	0.380000	1000.000000
2029	2030	1	0.380000	1000.000000
2030	2031	1	0.380000	1000.000000
2031	2032	1	0.380000	1000.000000
2032	2033	1	0.380000	1000.000000
2033	2034	1	0.380000	1000.000000
2034	2035	1	0.380000	1000.000000
2035	2036	1	0.380000	1000.000000
2036	2037	1	0.380000	1000.000000
2037	2038	1	0.380000	1000.000000
2038	2039	1	0.380000	1000.000000
2039	2040	1	0.380000	1000.000000
2040	2041	1	0.380000	1000.000000
2041	2042	1	0.380000	1000.000000
2042	2043	1	0.380000	1000.000000
2043	2044	1	0.380000	1000.000000
2044	2045	1	0.380000	1000.000000
2045	2046	1	0.380000	1000.000000
2046	2047	1	0.380000	1000.000000
2047	2048	1	0.380000	1000.000000
2048	2049	1	0.380000	1000.000000
2049	2050	1	0.380000	1000.000000
2050	2051	1	0.380000	1000.000000
2051	2052	1	0.380000	1000.000000
2052	2053	1	0.380000	1000.000000
2053	2054	1	0.380000	1000.000000
2054	2055	1	0.380000	1000.000000
2055	2056	1	0.380000	1000.000000
2056	2057	1	0.380000	1000.000000
2057	2058	1	0.380000	1000.000000
2058	2059	1	0.380000	1000.000000
2059	2060	1	0.380000	1000.000000
2060	2061	1	0.380000	1000.000000
2061	2062	1	0.380000	1000.000000
2062	2063	1	0.380000	1000.000000
2063	2064	1	0.380000	1000.000000
2064	2065	1	0.380000	1000.000000
2065	2066	1	0.380000	1000.000000
2066	2067	1	0.380000	1000.000000
2067	2068	1	0.380000	1000.000000
2068	2069	1	0.380000	1000.000000
2069	2070	1	0.380000	1000.000000
2070	2071	1	0.380000	1000.000000
2071	2072	1	0.380000	1000.000000
2072	2073	1	0.380000	1000.000000
2073	2074	1	0.380000	1000.000000
2074	2075	1	0.380000	1000.000000
2075	2076	1	0.380000	1000.000000
2076	2077	1	0.380000	1000.000000
2077	2078	1	0.380000	1000.000000
2078	2079	1	0.380000	1000.000000
2079	2080	1	0.380000	1000.000000
2080	2081	1	0.380000	1000.000000
2081	2082	1	0.380000	1000.000000
2082	2083	1	0.380000	1000.000000
2083	2084	1	0.380000	1000.000000
2084	2085	1	0.380000	1000.000000
2085	2086	1	0.380000	1000.000000
2086	2087	1	0.380000	1000.000000
2087	2088	1	0.380000	1000.000000
2088	2089	1	0.380000	1000.000000
2089	2090	1	0.380000	1000.000000
2090	2091	1	0.380000	1000.000000
2091	2092	1	0.380000	1000.000000
2092	2093	1	0.380000	1000.000000
2093	2094	1	0.380000	1000.000000
2094	2095	1	0.380000	1000.000000
2095	2096	1	0.380000	1000.000000
2096	2097	1	0.380000	1000.000000
2097	2098	1	0.380000	1000.000000
2098	2099	1	0.380000	1000.000000
2099	2100	1	0.380000	1000.000000
2100	2101	1	0.380000	1000.000000
2101	2102	1	0.380000	1000.000000
2102	2103	1	0.380000	1000.000000
2103	2104	1	0.380000	1000.000000
2104	2105	1	0.380000	1000.000000
2105	2106	1	0.380000	1000.000000
2106	2107	1	0.380000	1000.000000
2107	2108	1	0.380000	1000.000000
2108	2109	1	0.380000	1000.000000
2109	2110	1	0.380000	1000.000000
2110	2111	1	0.380000	1000.000000
2111	2112	1	0.380000	1000.000000
2112	2113	1	0.380000	1000.000000
2113	2114	1	0.380000	1000.000000
2114	2115	1	0.380000	1000.000000
2115	2116	1	0.380000	1000.000000
2116	2117	1	0.380000	1000.000000
2117	2118	1	0.380000	1000.000000
2118	2119	1	0.380000	1000.000000
2119	2120	1	0.380000	1000.000000
2120	2121	1	0.380000	1000.000000
2121	2122	1	0.380000	1000.000000
2122	2123	1	0.380000	1000.000000
2123	2124	1	0.380000	1000.000000
2124	2125	1	0.380000	1000.000000
2125	2126	1	0.380000	1000.000000
2126	2127	1	0.380000	1000.000000
2127	2128	1	0.380000	1000.000000
2128	2129	1	0.380000	1000.000000
2129	2130	1	0.380000	1000.000000
2130	2131	1	0.380000	1000.000000
2131	2132	1	0.380000	1000.000000
2132	2133	1	0.380000	1000.000000
2133	2134	1	0.380000	1000.000000
2134	2135	1	0.380000	1000.000000
2135	2136	1	0.380000	1000.000000
2136	2137	1	0.380000	1000.000000
2137	2138	1	0.380000	1000.000000
2138	2139	1	0.380000	1000.000000
2139	2140	1	0.380000	1000.000000
2140	2141	1	0.380000	1000.000000
2141	2142	1	0.380000	1000.000000
2142	2143	1	0.380000	1000.000000
2143	2144	1	0.380000	1000.000000
2144	2145	1	0.380000	1000.000000
2145	2146	1	0.380000	1000.000000
2146	2147	1	0.380000	1000.000000
2147	2148	1	0.380000	1000.000000
2148	2149	1	0.380000	1000.000000
2149	2150	1	0.380000	1000.000000
2150	2151	1	0.380000	1000.000000
2151	2152	1	0.380000	1000.000000
2152	2153	1	0.380000	1000.000000
2153	2154	1	0.380000	1000.000000
2154	2155	1	0.380000	1000.000000
2155	2156	1	0.380000	1000.000000
2156	2157	1	0.380000	1000.000000
2157	2158	1	0.380000	1000.000000
2158	2159	1	0.380000	1000.000000
2159	2160	1	0.380000	1000.000000
2160	2161	1	0.380000	1000.000000
2161	2162	1	0.380000	1000.000000
2162	2163	1	0.380000	1000.000000
2163	2164	1	0.380000	1000.000000
2164	2165	1	0.380000	1000.000000
2165	2166	1	0.380000	1000.000000
2166	2167	1	0.380000	1000.000000
2167	2168	1	0.380000	1000.000000
2168	2169	1	0.380000	1000.000000
2169	2170	1	0.380000	1000.000000
2170	2171	1	0.380000	1000.000000
2171	2172	1	0.380000	1000.000000
2172	2173	1	0.380000	1000.000000
2173	2174	1	0.380000	1000.000000
2174	2175	1	0.380000	1000.000000
2175	2176	1	0.380000	1000.000000
2176	2177	1	0.380000	1000.000000
2177	2178	1	0.380000	1000.000000
2178	2179	1	0.380000	1000.000000
2179	2180	1	0.380000	1000.000000
2180	2181	1	0.380000	1000.000000
2181	2182	1	0.380000	1000.000000
2182	2183	1	0.380000	1000.000000
2183	2184	1	0.380000	1000.000000
2184	2185	1	0.380000	1000.000000
2185	2186	1	0.380000	1000.000000
2186	2187	1	0.380000	1000.000000
2187	2188	1	0.380000	1000.000000
2188	2189	1	0.380000	1000.000000
2189	2190	1	0.380000	1000.000000
2190	2191	1	0.380000	1000.000000
2191	2192	1	0.380000	1000.000000
2192	2193	1	0.380000	1000.000000
2193	2194	1	0.380000	1000.000000
2194	2195	1	0.380000	1000.000000
2195	2196	1	0.380000	1000.000000
2196	2197	1	0.380000	1000.000000
2197	2198	1	0.380000	1000.000000
2198	2199	1	0.380000	1000.000000
2199	2200	1	0.380000	1000.000000
2200	2201	1	0.380000	1000.000000
2201	2202	1	0.380000	1000.000000
2202	2203	1	0.380000	1000.000000
2203	2204	1	0.380000	1000.000000
2204	2205	1	0.380000	1000.000000
2205	2206	1	0.380000	1000.000000
2206	2207	1	0.380000	1000.000000
2207	2208	1	0.380000	1000.000000
2208	2209	1	0.380000	1000.000000
2209	2210	1	0.380000	1000.000000
2210	2211	1	0.380000	1000.000000
2211	2212	1	0.380000	1000.000000
2212	2213	1	0.380000	1000.000000
2213	2214	1	0.380000	1000.000000
2214	2215	1	0.380000	1000.000000
2215	2216	1	0.380000	1000.000000
2216	2217	1	0.380000	1000.000000
2217	2218	1	0.380000	1000.000000
2218	2219	1	0.380000	1000.000000
2219	2220	1	0.380000	1000.000000
2220	2221	1	0.380000	1000.000000
2221	2222	1	0.380000	1000.000000
2222	2223	1	0.380000	1000.000000
2223	2224	1	0.380000	1000.000000
2224	2225	1	0.380000	1000.000000
2225	2226	1	0.380000	1000.000000
2226	2227	1	0.380000	1000.000000
2227	2228	1	0.380000	1000.000000
2228	2229	1	0.380000	1000.000000
2229	2230	1	0.380000	1000.000000
2230	2231	1	0.380000	1000.000000
2231	2232	1	0.380000	1000.000000
2232	2233	1	0.380000	1000.000000
2233	2234	1	0.380000	1000.000000
2234	2235	1	0.380000	1000.000000
2235	2236	1	0.380000	1000.000000
2236	2237	1	0.380000	1000.000000
2237	2238	1	0.380000	1000.000000
2238	2239	1	0.380000	1000.000000
2239	2240	1	0.380000	1000.000000
2240	2241	1	0.380000	1000.000000
2241	2242	1	0.380000	1000.000000
2242	2243	1	0.380000	1000.000000
2243	2244	1	0.380000	1000.000000
2244	2245	1	0.380000	1000.000000
2245	2246	1	0.380000	1000.000000
2246	2247	1	0.380000	1000.000000
2247	2248	1	0.380000	1000.000000
2248	2249	1	0.380000	1000.000000
2249	2250	1	0.380000	1000.000000
2250	2251	1	0.380000	1000.000000
2251	2252	1	0.380000	1000.000000
2252	2253	1	0.380000	1000.000000
2253	2254	1	0.380000	1000.000000
2254	2255	1	0.380000	1000.000000
2255	2256	1	0.380000	1000.000000
2256	2257	1	0.380000	1000.000000
2257	2258	1	0.380000	1000.000000
2258	2259	1	0.380000	1000.000000
2259	2260	1	0.380000	1000.000000
2260	2261	1	0.380000	1000.000000
2261	2262	1	0.380000	1000.000000
2262	2263	1	0.380000	1000.000000
2263	2264	1	0.380000	1000.000000
2264	2265	1	0.380000	1000.000000
2265	2266	1	0.380000	1000.000000
2266	2267	1	0.380000	1000.000000
2267	2268	1	0.380000	1000.000000
2268	2269	1	0.380000	1000.000000
2269	2270	1	0.380000	1000.000000
2270	2271	1	0.380000	1000.000000
2271	2272	1	0.380000	1000.000000
2272	2273	1	0.380000	1000.000000
2273	2274	1	0.380000	1000.000000
2274	2275	1	0.380000	1000.000000
2275	2276	1	0.380000	1000.000000
2276	2277	1	0.380000	1000.000000
2277	2278	1	0.380000	1000.000000
2278	2279	1	0.380000	1000.000000
2279	2280	1	0.380000	1000.000000
2280	2281	1	0.380000	1000.000000
2281	2282	1	0.380000	1000.000000
2282	2283	1	0.380000	1000.000000
2283	2284	1	0.380000	1000.000000
2284	2285	1	0.380000	1000.000000
2285	2286	1	0.380000	1000.000000
2286	2287	1	0.380000	1000.000000
2287	2288	1	0.380000	1000.000000
2288	2289	1	0.380000	1000.000000
2289	2290	1	0.380000	1000.000000
2290	2291	1	0.380000	1000.000000
2291	2292	1	0.380000	1000.000000
2292	2293	1	0.380000	1000.000000
2293	2294	1	0.380000	1000.000000
2294	2295	1	0.380000	1000.000000
2295	2296	1	0.380000	1000.000000
2296	2297	1	0.380000	1000.000000
2297	2298	1	0.380000	1000.000000
2298	2299	1	0.380000	1000.000000
2299	2300	1	0.380000	1000.000000
2300	2301	1	0.380000	1000.000000
2301	2302	1	0.380000	1000.000000
2302	2303	1	0.380000	1000.000000
2303	2304	1	0.380000	1000.000000
2304	2305	1	0.380000	1000.000000
2305	2306	1	0.380000	1000.000000
2306	2307	1	0.380000	1000.000000
2307	2308	1	0.380000	1000.000000
2308	2309	1	0.380000	1000.000000
2309	2310	1	0.380000	1000.000000
2310	2311	1	0.380000	1000.000000
2311	2312	1	0.380000	1000.000000
2312	2313	1	0.380000	1000.000000
2313	2314	1	0.380000	1000.000000
2314	2315	1	0.380000	1000.000000
2315	2316	1	0.380000	1000.000000
2316	2317	1	0.380000	1000.000000
2317	2318	1	0.380000	1000.000000
2318	2319	1	0.380000	1000.000000
2319	2320	1	0.380000	1000.000000
2320	2321	1	0.380000	1000.000000
2321	2322	1	0.380000	1000.000000
2322	2323	1	0.380000	1000.000000
2323	2324	1	0.380000	1000.000000
2324	2325	1	0.380000	1000.000000
2325	2326	1	0.380000	1000.000000
2326	2327	1	0.380000	1000.000000
2327	2328	1	0.380000	1000.000000
2328	2329	1	0.380000	1000.000000
2329	2330	1	0.380000	1000.000000
2330	2331	1	0.380000	1000.000000
2331	2332	1	0.380000	1000.000000
2332	2333	1	0.380000	1000.000000
2333	2334	1	0.380000	1000.000000
2334	2335	1	0.380000	1000.000000
2335	2336	1	0.380000	1000.000000
2336	2337	1	0.380000	1000.000000
2337	2338	1	0.380000	1000.000000
2338	2339	1	0.380000	1000.000000
2339	2340	1	0.380000	1000.000000
2340	2341	1	0.380000	1000.000000
2341	2342	1	0.380000	1000.000000
2342	2343	1	0.380000	1000.000000
2343	2344	1	0.380000	1000.000000
2344	2345	1	0.380000	1000.000000
2345	2346	1	0.380000	1000.000000
2346	2347	1	0.380000	1000.000000
2347	2348	1	0.380000	1000.000000
2348	2349	1	0.380000	1000.000000
2349	2350	1	0.380000	1000.000000
2350	2351	1	0.380000	1000.000000
2351	2352	1	0.380000	1000.000000
2352	2353	1	0.380000	1000.000000
2353	2354	1	0.380000	1000.000000
2354	2355	1	0.380000	1000.000000
2355	2356	1	0.380000	1000.000000
2356	2357	1	0.380000	1000.000000
2357	2358	1	0.380000	1000.000000
2358	2359	1	0.380000	1000.000000
2359	2360	1	0.380000	1000.000000
2360	2361	1	0.380000	1000.000000
2361	2362	1	0.380000	1000.000000
2362	2363	1	0.380000	1000.000000
2363	2364	1	0.380000	1000.000000
2364	2365	1	0.380000	1000.000000
2365	2366	1	0.380000	1000.000000
2366	2367	1	0.380000	1000.000000
2367	2368	1	0.380000	1000.000000
2368	2369	1	0.380000	1000.000000
2369	2370	1	0.380000	1000.000000
2370	2371	1	0.380000	1000.000000
2371	2372	1	0.380000	1000.000000
2372	2373	1	0.380000	1000.000000
2373	2374	1	0.380000	1000.000000
2374	2375	1	0.380000	1000.000000
2375	2376	1	0.380000	1000.000000
2376	2377	1	0.380000	1000.000000
2377	2378	1	0.380000	1000.000000
2378	2379	1	0.380000	1000.000000
2379	2380	1	0.380000	1000.000000
2380	2381	1	0.380000	1000.000000
2381	2382	1	0.380000	1000.000000
2382	2383	1	0.380000	1000.000000
2383	2384	1	0.380000	1000.000000
2384	2385	1	0.380000	1000.000000
2385	2386	1	0.380000	1000.000000
2386	2387	1	0.380000	1000.000000
2387	2388	1	0.380000	1000.000000
2388	2389	1	0.380000	1000.000000
2389	2390	1	0.380000	1000.000000
2390	2391	1	0.380000	1000.000000
2391	2392	1	0.380000	1000.000000
2392	2393	1	0.380000	1000.000000
2393	2394	1	0.380000	1000.000000
2394	2395	1	0.380000	1000.000000
2395	2396	1	0.380000	1000.000000
2396	2397	1	0.380000	1000.000000
2397	2398	1	0.380000	1000.000000
2398	2399	1	0.380000	1000.000000
2399	2400	1	0.380000	1000.000000
2400	2401	1	0.380000	1000.000000
2401	2402	1	0.380000	1000.000000
2402	2403	1	0.380000	1000.000000
2403	2404	1	0.380000	1000.000000
2404	2405	1	0.380000	1000.000000
2405	2406	1	0.380000	1000.000000
2406	2407	1	0.380000	1000.000000
2407	2408	1	0.380000	1000.000000
2408	2409	1	0.380000	1000.000000
2409	2410	1	0.380000	1000.000000
2410	2411	1	0.380000	1000.000000
2411	2412	1	0.380000	1000.000000
2412	2413	1	0.380000	1000.000000
2413	2414	1	0.380000	1000.000000
2414	2415	1	0.380000	1000.000000
2415	2416	1	0.380000	1000.000000
2416	2417	1	0.380000	1000.000000
2417	2418	1	0.380000	1000.000000
2418	2419	1	0.380000	1000.000000
2419	2420	1	0.380000	1000.000000
2420	2421	1	0.380000	1000.000000
2421	2422	1	0.380000	1000.000000
2422	2423	1	0.380000	1000.000000
2423	2424	1	0.380000	1000.000000
2424	2425	1	0.380000	1000.000000
2425	2426	1	0.380000	1000.000000
2426	2427	1	0.380000	1000.000000
2427	2428	1	0.380000	1000.000000
2428	2429	1	0.380000	1000.000000
2429	2430	1	0.380000	1000.000000
2430	2431	1	0.380000	1000.000000
2431	2432	1	0.380000	1000.000000
2432	2433	1	0.380000	1000.000000
2433	2434	1	0.380000	1000.000000
2434	2435	1	0.380000	1000.000000
2435	2436	1	0.380000	1000.000000
2436	2437	1	0.380000	1000.000000
2437	2438	1	0.380000	1000.000000
2438	2439	1	0.380000	1000.000000
2439	2440	1	0.380000	1000.000000
2440	2441	1	0.380000	1000.000000
2441	2442	1	0.380000	1000.000000
2442	2443	1	0.380000	1000.000000
2443	2444	1	0.380000	1000.000000
2444	2445	1	0.380000	1000.000000
2445	2446	1	0.380000	1000.000000
2446	2447	1	0.380000	1000.000000
2447	2448	1	0.380000	1000.000000
2448	2449	1	0.380000	1000.000000
2449	2450	1	0.380000	1000.000000
2450	2451	1	0.380000	1000.000000
2451	2452	1	0.380000	1000.000000
2452	2453	1	0.380000	1000.000000
2453	2454	1	0.380000	1000.000000
2454	2455	1	0.380000	1000.000000
2455	2456	1	0.380000	1000.000000
2456	2457	1	0.380000	1000.000000
2457	2458	1	0.380000	1000.000000
2458	2459	1	0.380000	1000.000000
2459	2460	1	0.380000	1000.000000
2460	2461	1	0.380000	1000.000000
2461	2462	1	0.380000	1000.000000
2462	2463	1	0.380000	1000.000000
2463	2464	1	0.380000	1000.000000
2464	2465	1	0.380000	1000.000000
2465	2466	1	0.380000	1000.000000
2466	2467	1	0.380000	1000.000000
2467	2468	1	0.380000	1000.000000
2468	2469	1	0.380000	1000.000000
2469	2470	1	0.380000	1000.000000
2470	2471	1	0.380000	1000.000000
2471	2472	1	0.380000	1000.000000
2472	2473	1	0.380000	1000.000000
2473	2474	1	0.380000	1000.000000
2474	2475	1	0.380000	1000.000000
2475	2476	1	0.380000	1000.000000
2476	2477	1	0.380000	1000.000000
2477	2478	1	0.380000	1000.000000
2478	2479	1	0.380000	1000.000000
2479	2480	1	0.380000	1000.000000
2480	2481	1	0.380000	1000.000000
2481	2482	1	0.380000	1000.000000
2482	2483	1	0.380000	1000.000000
2483	2484	1	0.380000	1000.000000
2484	2485	1	0.380000	1000.000000
2485	2486	1	0.380000	1000.000000
2486	2487	1	0.380000	1000.000000
2487	2488	1	0.380000	1000.000000
2488	2489	1	0.380000	1000.000000
2489	2490	1	0.380000	1000.000000
2490	2491	1	0.380000	1000.000000
2491	2492	1	0.380000	1000.000000
2492	2493	1	0.380000	1000.000000
2493	2494	1	0.380000	1000.000000
2494	2495	1	0.380000	1000.000000
2495	2496	1	0.380000	1000.000000
2496	2497	1	0.380000	1000.000000
2497	2498	1	0.380000	1000.000000
2498	2499	1	0.380000	1000.000000
2499	2500	1	0.380000	1000.000000
2500	2501	1	0.380000	1000.000000
2501	2502	1	0.380000	1000.000000
2502	2503	1	0.380000	1000.000000
2503	2504	1	0.380000	1000.000000
2504	2505	1	0.380000	1000.000000
2505	2506	1	0.380000	1000.000000
2506	2507	1	0.380000	1000.000000
2507	2508	1	0.380000	1000.000000
2508	2509	1	0.380000	1000.000000
2509	2510	1	0.380000	1000.000000
2510	2511	1	0.380000	1000.000000
2511	2512	1	0.380000	1000.000000
2512	2513	1	0.380000	1000.000000
2513	2514	1	0.380000	1000.000000
2514	2515	1	0.380000	1000.000000
2515	2516	1	0.380000	1000.000000
2516	2517	1	0.380000	1000.000000
2517	2518	1	0.380000	1000.000000
2518	2519	1	0.380000	1000.000000
2519	2520	1	0.380000	1000.000000
2520	2521	1	0.380000	1000.000000
2521	2522	1	0.380000	1000.000000
2522	2523	1	0.380000	1000.000000
2523	2524	1	0.380000	1000.000000
2524	2525	1	0.380000	1000.000000
2525	2526	1	0.380000	1000.000000
2526	2527	1	0.380000	1000.000000
2527	2528	1	0.380000	1000.000000
2528	2529	1	0.380000	1000.000000
2529	2530	1	0.380000	1000.000000
2530	2531	1	0.380000	1000.000000
2531	2532	1	0.380000	1000.000000
2532	2533	1	0.380000	1000.000000
2533	2534	1	0.380000	1000.000000
2534	2535	1	0.380000	1000.000000
2535	2536	1	0.380000	1000.000000
2536	2537	1	0.380000	1000.000000
2537	2538	1	0.380000	1000.000000
2538	2539	1	0.380000	1000.000000
2539	2540	1	0.380000	1000.000000
2540	2541	1	0.380000	1000.000000
2541	2542	1	0.380000	1000.000000
2542	2543	1	0.380000	1000.000000
2543	2544	1	0.380000	1000.000000
2544	2545	1	0.380000	1000.000000
2545	2546	1	0.380000	1000.000000
2546	2547	1	0.380000	1000.000000
2547	2548	1	0.380000	1000.000000
2548	2549	1	0.380000	1000.000000
2549	2550	1	0.380000	1000.000000
2550	2551	1	0.380000	1000.000000
2551	2552	1	0.380000	1000.000000
2552	2553	1	0.380000	1000.000000
2553	2554	1	0.380000	1000.000000
2554	2555	1	0.380000	1000.000000
2555	2556	1	0.380000	1000.000000
2556	2557	1	0.380000	1000.000000
2557	2558	1	0.380000	1000.000000
2558	2559	1	0.380000	1000.000000
2559	2560	1	0.380000	1000.000000
2560	2561	1	0.380000	1000.000000
2561	2562	1	0.380000	1000.000000
2562	2563	1	0.380000	1000.000000
2563	2564	1	0.380000	1000.000000
2564	2565	1	0.380000	1000.000000
2565	2566	1	0.380000	1000.000000
2566	2567	1	0.380000	1000.000000
2567	2568	1	0.380000	1000.000000
2568	2569	1	0.380000	1000.000000
2569	2570	1	0.380000	1000.000000
2570	2571	1	0.380000	1000.000000
2571	2572	1	0.380000	1000.000000
2572	2573	1	0.380000	1000.000000
2573	2574	1	0.380000	1000.000000
2574	2575	1	0.380000	1000.000000
2575	2576	1	0.380000	1000.000000
2576	2577	1	0.380000	1000.000000
2577	2578	1	0.380000	1000.000000
2578	2579	1	0.380000	1000.000000
2579	2580	1	0.380000	1000.000000
2580	2581	1	0.380000	1000.000000
2581	2582	1	0.380000	1000.000000
2582	2583	1	0.380000	1000.000000
2583	2584	1	0.380000	1000.000000
2584	2585	1	0.380000	1000.000000
2585	2586	1	0.380000	1000.000000
2586	2587	1	0.380000	1000.000000
2587	2588	1	0.380000	1000.000000
2588	2589	1	0.380000	1000.000000
2589	2590	1	0.380000	1000.000000
2590	2591	1	0.380000	1000.000000
2591	2592	1	0.380000	1000.000000
2592	2593	1	0.380000	1000.000000
2593	2594	1	0.380000	1000.000000
2594	2595	1	0.380000	1000.000000
2595	2596	1	0.380000	1000.000000
2596	2597	1	0.380000	1000.000000
2597	2598	1	0.380000	1000.000000
2598	2599	1	0.380000	1000.000000
2599	2600	1	0.380000	1000.000000
2600	2601	1	0.380000	1000.000000
2601	2602	1	0.380000	1000.000000
2602	2603	1	0.380000	1000.000000
2603	2604	1	0.380000	1000.000000
2604	2605	1	0.380000	1000.000000
2605	2606	1	0.380000	1000.000000
2606	2607	1	0.380000	1000.000000
2607	2608	1	0.380000	1000.000000
2608	2609	1	0.380000	1000.000000
2609	2610	1	0.380000	1000.000000
2610	2611	1	0.380000	1000.000000
2611	2612	1	0.380000	1000.000000
2612	2613	1	0.380000	1000.000000
2613	2614	1	0.380000	1000.000000
2614	2615	1	0.380000	1000.000000
2615	2616	1	0.380000	1000.000000
2616	2617	1	0.380000	1000.000000
2617	2618	1	0.380000	1000.000000
2618	2619	1	0.380000	1000.000000
2619	2620	1	0.380000	1000.000000
2620	2621	1	0.380000	1000.000000
2621	2622	1	0.380000	1000.000000
2622	2623	1	0.380000	1000.000000
2623	2624	1	0.380000	1000.000000
2624	2625	1	0.380000	1000.000000
2625	2626	1	0.380000	1000.000000
2626	2627	1	0.380000	1000.000000
2627	2628	1	0.380000	1000.000000
2628	2629	1	0.380000	1000.000000
2629	2630	1	0.380000	1000.000000
2630	2631	1	0.380000	1000.000000
2631	2632	1	0.380000	1000.000000
2632	2633	1	0.380000	1000.000000
2633	2634	1	0.380000	1000.000000
2634	2635	1	0.380000	1000.000000
2635	2636	1	0.380000	1000.000000
2636	2637	1	0.380000	1000.000000
2637	2638	1	0.380000	1000.000000
2638	2639	1	0.380000	1000.000000
2639	2640	1	0.380000	1000.000000
2640	2641	1	0.380000	1000.000000
2641	2642	1	0.380000	1000.000000
2642	2643	1	0.380000	1000.000000
2643	2644	1	0.380000	1000.000000
2644	2645	1	0.380000	1000.000000
2645	2646	1	0.380000	1000.000000
2646	2647	1	0.380000	1000.000000
2647	2648	1	0.380000	1000.000000
2648	2649	1	0.380000	1000.000000
2649	2650	1	0.380000	1000.000000
2650	2651	1	0.380000	1000.000000
2651	2652	1	0.380000	1000.000000
2652	2653	1	0.380000	1000.000000
2653	2654	1	0.380000	1000.000000
2654	2655	1	0.380000	1000.000000
2655	2656	1	0.380000	1000.000000
2656	2657	1	0.380000	1000.000000
2657	2658	1	0.380000	1000.000000
2658	2659	1	0.380000	1000.000000
2659	2660	1	0.380000	1000.000000
2660	2661	1	0.380000	1000.000000
2661	2662	1	0.380000	1000.000000
2662	2663	1	0.380000	1000.000000
2663	2664	1	0.380000	1000.000000
2664	2665	1	0.380000	1000.000000
2665	2666	1	0.380000	1000.000000
2666	2667	1	0.380000	1000.000000
2667	2668	1	0.380000	1000.000000
2668	2669	1	0.380000	1000.000000
2669	2670	1	0.380000	1000.000000
2670	2671	1	0.380000	1000.000000
2671	2672	1	0.380000	1000.000000
2672	2673	1	0.380000	1000.000000
2673	2674	1	0.380000	1000.000000
2674	2675	1	0.380000	1000.000000
2675	2676	1	0.380000	1000.000000
2676	2677	1	0.380000	1000.000000
2677	2678	1	0.380000	1000.000000
2678	2679	1	0.380000	1000.000000
2679	2680	1	0.380000	1000.000000
2680	2681	1	0.380000	1000.000000
2681	2682	1	0.380000	1000.000000
2682	2683	1	0.380000	1000.000000
2683	2684	1	0.380000	1000.000000
2684	2685	1	0.380000	1000.000000
2685	2686	1	0.380000	1000.000000
2686	2687	1	0.380000	1000.000000
2687	2688	1	0.380000	1000.000000
2688	2689	1	0.380000	1000.000000
2689	2690	1	0.380000	1000.000000
2690	2691	1	0.380000	1000.000000
2691	2692	1	0.380000	1000.000000
2692	2693	1	0.380000	1000.000000
2693	2694	1	0.380000	1000.000000
2694	2695	1	0.380000	1000.000000
2695	2696	1	0.380000	1000.000000
2696	2697	1	0.380000	1000.000000
2697	2698	1	0.380000	1000.000000
2698	2699	1	0.380000	1000.000000
2699	2700	1	0.380000	1000.000000
2700	2701	1	0.380000	1000.000000
2701	2702	1	0.380000	1000.000000
2702	2703	1	0.380000	1000.000000
2703	2704	1	0.380000	1000.000000
2704	2705	1	0.380000	1000.000000
2705	2706	1	0.380000	1000.000000
2706	2707	1	0.380000	1000.000000
2707	2708	1	0.380000	1000.000000
2708	2709	1	0.380000	1000.000000
2709	2710	1	0.380000	1000.000000
2710	2711	1	0.380000	1000.000000
2711	2712	1	0.380000	1000.000000
2712	2713	1	0.380000	1000.000000
2713	2714	1	0.380000	1000.000000
2714	2715	1	0.380000	1000.000000
2715	2716	1	0.380000	1000.000000
2716	2717	1	0.380000	1000.000000
2717	2718	1	0.380000	1000.000000
2718	2719	1	0.380000	1000.000000
2719	2720	1	0.380000	1000.000000
2720	2721	1	0.380000	1000.000000
2721	2722	1	0.380000	1000.000000
2722	2723	1	0.380000	1000.000000
2723	2724	1	0.380000	1000.000000
2724	2725	1	0.380000	1000.000000
2725	2726	1	0.380000	1000.000000
2726	2727	1	0.380000	1000.000000
2727	2728	1	0.380000	1000.000000
2728	2729	1	0.380000	1000.000000
2729	2730	1	0.380000	1000.000000
2730	2731	1	0.380000	1000.000000
2731	2732	1	0.380000	1000.000000
2732	2733	1	0.380000	1000.000000
2733	2734	1	0.380000	1000.000000
2734	2735	1	0.380000	1000.000000
2735	2736	1	0.380000	1000.000000
2736	2737	1	0.380000	1000.000000
2737	2738	1	0.380000	1000.000000
2738	2739	1	0.380000	1000.000000
2739	2740	1	0.380000	1000.000000
2740	2741	1	0.380000	1000.000000
2741	2742	1	0.380000	1000.000000
2742	2743	1	0.380000	1000.000000
2743	2744	1	0.380000	1000.000000
2744	2745	1	0.380000	1000.000000
2745	2746	1	0.380000	1000.000000
2746	2747	1	0.380000	1000.000000
2747	2748	1	0.380000	1000.000000
2748	2749	1	0.380000	1000.000000
2749	2750	1	0.380000	1000.000000
2750	2751	1	0.380000	1000.000000
2751	2752	1	0.380000	1000.000000
2752	2753	1	0.380000	1000.000000
2753	2754	1	0.380000	1000.000000
2754	2755	1	0.380000	1000.000000
2755	2756	1	0.380000	1000.000000
2756	2757	1	0.380000	1000.000000
2757	2758	1	0.380000	1000.000000
2758	2759	1	0.380000	1000.000000
2759	2760	1	0.380000	1000.000000
2760	2761	1	0.380000	1000.000000
2761	2762	1	0.380000	1000.000000
2762	2763	1	0.380000	1000.000000
2763	2764	1	0.380000	1000.000000
2764	2765	1	0.380000	1000.000000
2765	2766	1	0.380000	1000.000000
2766	2767	1	0.380000	1000.000000
2767	2768	1	0.380000	1000.000000
2768	2769	1	0.380000	1000.000000
2769	2770	1	0.380000	1000.000000
2770	2771	1	0.380000	1000.000000
2771	2772	1	0.380000	1000.000000
2772	2773	1	0.380000	1000.000000
2773	2774	1	0.380000	1000.000000
2774	2775	1	0.380000	1000.000000
2775	2776	1	0.380000	1000.000000
2776	2777	1	0.380000	1000.000000
2777	2778	1	0.380000	1000.000000
2778	2779	1	0.380000	1000.000000
2779	2780	1	0.380000	1000.000000
2780	2781	1	0.380000	1000.000000
2781	2782	1	0.380000	1000.000000
2782	2783	1	0.380000	1000.000000
2783	2784	1	0.380000	1000.000000
2784	2785	1	0.380000	1000.000000
2785	2786	1	0.380000	1000.000000
2786	2787	1	0.380000	1000.000000
2787	2788	1	0.380000	1000.000000
2788	2789	1	0.380000	1000.000000
2789	2790	1	0.380000	1000.000000
2790	2791	1	0.380000	1000.000000
2791	2792	1	0.380000	1000.000000
2792	2793	1	0.380000	1000.000000
2793	2794	1	0.380000	1000.000000
2794	2795	1	0.380000	1000.000000
2795	2796	1	0.380000	1000.000000
2796	2797	1	0.380000	1000.000000
2797	2798	1	0.380000	1000.000000
2798	2799	1	0.380000	1000.000000
2799	2800	1	0.380000	1000.000000
2800	2801	1	0.380000	1000.000000
2801	2802	1	0.380000	1000.000000
2802	2803	1	0.380000	1000.000000
2803	2804	1	0.380000	1000.000000
2804	2805	1	0.380000	1000.000000
2805	2806	1	0.380000	1000.000000
2806	2807	1	0.380000	1000.000000
2807	2808	1	0.380000	1000.000000
2808	2809	1	0.380000	1000.000000
2809	2810	1	0.380000	1000.000000
2810	2811	1	0.380000	1000.000000
2811	2812	1	0.380000	1000.000000
2812	2813	1	0.380000	1000.000000
2813	2814	1	0.380000	1000.000000
2814	2815	1	0.380000	1000.000000
2815	2816	1	0.380000	1000.000000
2816	2817	1	0.380000	1000.000000
2817	2818	1	0.380000	1000.000000
2818	2819	1	0.380000	1000.000000
2819	2820	1	0.380000	1000.000000
2820	2821	1	0.380000	1000.000000
2821	2822	1	0.380000	1000.000000
2822	2823	1	0.380000	1000.000000
2823	2824	1	0.380000	1000.000000
2824	2825	1	0.380000	1000.000000
2825	2826	1	0.380000	1000.000000
2826	2827	1	0.380000	1000.000000
2827	2828	1	0.380000	1000.000000
2828	2829	1	0.380000	1000.000000
2829	2830	1	0.380000	1000.000000
2830	2831	1	0.380000	1000.000000
2831	2832	1	0.380000	1000.000000
2832	2833	1	0.380000	1000.000000
2833	2834	1	0.380000	1000.000000
2834	2835	1	0.380000	1000.000000
2835	2836	1	0.380000	1000.000000
2836	2837	1	0.380000	1000.000000
2837	2838	1	0.380000	1000.000000
2838	2839	1	0.380000	1000.000000
2839	2840	1	0.380000	1000.000000
2840	2841	1	0.380000	1000.000000
2841	2842	1	0.380000	1000.000000
2842	2843	1	0.380000	1000.000000
2843	2844	1	0.380000	1000.000000
2844	2845	1	0.380000	1000.000000
2845	2846	1	0.380000	1000.000000
2846	2847	1	0.380000	1000.000000
2847	2848	1	0.380000	1000.000000
2848	2849	1	0.380000	1000.000000
2849	2850	1	0.380000	1000.000000
2850	2851	1	0.380000	1000.000000
2851	2852	1	0.380000	1000.000000
2852	2853	1	0.380000	1000.000000
2853	2854	1	0.380000	1000.000000
2854	2855	1	0.380000	1000.000000
2855	2856	1	0.380000	1000.000000
2856	2857	1	0.380000	1000.000000
2857	2858	1	0.380000	1000.000000
2858	2859	1	0.380000	1000.000000
2859	2860	1	0.380000	1000.000000
2860	2861	1	0.380000	1000.000000
2861	2862	1	0.380000	1000.000000
2862	2863	1	0.380000	1000.000000
2863	2864	1	0.380000	1000.000000
2864	2865	1	0.380000	1000.000000
2865	2866	1	0.380000	1000.000000
2866	2867	1	0.380000	1000.000000
2867	2868	1	0.380000	1000.000000
2868	2869	1	0.380000	1000.000000
2869	2870	1	0.380000	1000.000000
2870	2871	1	0.380000	1000.000000
2871	2872	1	0.380000	1000.000000
2872	2873	1	0.380000	1000.000000
2873	2874	1	0.380000	1000.000000
2874	2875	1	0.380000	1000.000000
2875	2876	1	0.380000	1000.000000
2876	2877	1	0.380000	1000.000000
2877	2878	1	0.380000	1000.000000
2878	2879	1	0.380000	1000.000000
2879	2880	1	0.380000	1000.000000
2880	2881	1	0.380000	1000.000000
2881	2882	1	0.380000	1000.000000
2882	2883	1	0.380000	1000.000000
2883	2884	1	0.380000	1000.000000
2884	2885	1	0.380000	1000.000000
2885	2886	1	0.380000	1000.000000
2886	2887	1	0.380000	1000.000000
2887	2888	1	0.380000	1000.000000
2888	2889	1	0.380000	1000.000000
2889	2890	1	0.380000	1000.000000
2890	2891	1	0.380000	1000.000000
2891	2892	1	0.380000	1000.000000
2892	2893	1	0.380000	1000.000000
2893	2894	1	0.380000	1000.000000
2894	2895	1	0.380000	1000.000000
2895	2896	1	0.380000	1000.000000
2896	2897	1	0.380000	1000.000000
2897	2898	1	0.380000	1000.000000
2898	2899	1	0.380000	1000.000000
2899	2900	1	0.380000	1000.000000
2900	2901	1	0.380000	1000.000000
2901	2902	1	0.380000	1000.000000
2902	2903	1	0.380000	1000.000000
2903	2904	1	0.380000	1000.000000
2904	2905	1	0.380000	1000.000000
2905	2906	1	0.380000	1000.000000
2906	2907	1	0.380000	1000.000000
2907	2908	1	0.380000	1000.000000
2908	2909	1	0.380000	1000.000000
2909	2910	1	0.380000	1000.000000
2910	2911	1	0.380000	1000.000000
2911	2912	1	0.380000	1000.000000
2912	2913	1	0.380000	1000.000000
2913	2914	1	0.380000	1000.000000
2914	2915	1	0.380000	1000.000000
2915	2916	1	0.380000	1000.000000
2916	2917	1	0.380000	1000.000000
2917	2918	1	0.380000	1000.000000
2918	2919	1	0.380000	1000.000000
2919	2920	1	0.380000	1000.000000
2920	2921	1	0.380000	1000.000000
2921	2922	1	0.380000	1000.000000
2922	2923	1	0.380000	1000.000000
2923	2924	1	0.380000	1000.000000
2924	2925	1	0.380000	1000.000000
2925	2926	1	0.380000	1000.000000
2926	2927	1	0.380000	1000.000000
2927	2928	1	0.380000	1000.000000
2928	2929	1	0.380000	1000.000000
2929	2930	1	0.380000	1000.000000
2930	2931	1	0.380000	1000.000000
2931	2932	1	0.380000	1000.000000
2932	2933	1	0.380000	1000.000000
2933	2934	1	0.380000	1000.000000
2934	2935	1	0.380000	1000.000000
2935	2936	1	0.380000	1000.000000
2936	2937	1	0.380000	1000.000000
2937	2938	1	0.380000	1000.000000
2938	2939	1	0.380000	1000.000000
2939	2940	1	0.380000	1000.000000
2940	2941	1	0.380000	1000.000000
2941	2942	1	0.380000	1000.000000
2942	2943	1	0.380000	1000.000000
2943	2944	1	0.380000	1000.000000
2944	2945	1	0.380000	1000.000000
2945	2946	1	0.380000	1000.000000
2946	2947	1	0.380000	1000.000000
2947	2948	1	0.380000	1000.000000
2948	2949	1	0.380000	1000.000000
2949	2950	1	0.380000	1000.000000
2950	2951	1	0.380000	1000.000000
2951	2952	1	0.380000	1000.000000
2952	2953	1	0.380000	1000.000000
2953	2954	1	0.380000	1000.000000
2954	2955	1	0.380000	1000.000000
2955	2956	1	0.380000	1000.000000
2956	2957	1	0.380000	1000.000000
2957	2958	1	0.380000	1000.000000
2958	2959	1	0.380000	1000.000000
2959	2960	1	0.380000	1000.000000
2960	2961	1	0.380000	1000.000000
2961	2962	1	0.380000	1000.000000
2962	2963	1	0.380000	1000.000000
2963	2964	1	0.380000	1000.000000
2964	2965	1	0.380000	1000.000000
2965	2966	1	0.380000	1000.000000
2966	2967	1	0.380000	1000.000000
2967	2968	1	0.380000	1000.000000
2968	2969	1	0.380000	1000.000000
2969	2970	1	0.380000	1000.000000
2970	2971	1	0.380000	1000.000000
2971	2972	1	0.380000	1000.000000
2972	2973	1	0.380000	1000.000000
2973	2974	1	0.380000	1000.000000
2974	2975	1	0.380000	1000.000000
2975	2976	1	0.380000	1000.000000
2976	2977	1	0.380000	1000.000000
2977	2978	1	0.380000	1000.000000
2978	2979	1	0.380000	1000.000000
2979	2980	1	0.380000	1000.000000
2980	2981	1	0.380000	1000.000000
2981	2982	1	0.380000	1000.000000
2982	2983	1	0.380000	1000.000000
2983	2984	1	0.380000	1000.000000
2984	2985	1	0.380000	1000.000000
2985	2986	1	0.380000	1000.000000
2986	2987	1	0.380000	1000.000000
2987	2988	1	0.380000	1000.000000
2988	2989	1	0.380000	1000.000000
2989	2990	1	0.380000	1000.000000
2990	2991	1	0.380000	1000.000000
2991	2992	1	0.380000	1000.000000
2992	2993	1	0.380000	1000.000000
2993	2994	1	0.380000	1000.000000
2994	2995	1	0.380000	1000.000000
2995	2996	1	0.380000	1000.000000
2996	2997	1	0.380000	1000.000000
2997	2998	1	0.380000	1000.000000
2998	2999	1	0.380000	1000.000000
2999	3000	1	0.380000	1000.000000
3000	3001	1	0.380000	1000.000000
3001	3002	1	0.380000	1000.000000
3002	3003	1	0.380000	1000.000000
3003	3004	1	0.380000	1000.000000
3004	3005	1	0.380000	1000.000000
3005	3006	1	0.380000	1000.000000
3006	3007	1	0.380000	1000.000000
3007	3008	1	0.380000	1000.000000
3008	3009	1	0.380000	1000.000000
3009	3010	1	0.380000	1000.000000
3010	3011	1	0.380000	1000.000000
3011	3012	1	0.380000	1000.000000
3012	3013	1	0.380000	1000.000000
3013	3014	1	0.380000	1000.000000
3014	3015	1	0.380000	1000.000000
3015	3016	1	0.380000	1000.000000
3016	3017	1	0.380000	1000.000000
3017	3018	1	0.380000	1000.000000
3018	3019	1	0.380000	1000.000000
3019	3020	1	0.380000	1000.000000
3020	3021	1	0.380000	1000.000000
3021	3022	1	0.380000	1000.000000
3022	3023	1	0.380000	1000.000000
3023	3024	1	0.380000	1000.000000
3024	3025	1	0.380000	1000.000000
3025	3026	1	0.380000	1000.000000
3026	3027	1	0.380000	1000.000000
3027	3028	1	0.380000	1000.000000
3028	3029	1	0.380000	1000.000000
3029	3030	1	0.380000	1000.000000
3030	3031	1	0.380000	1000.000000
3031	3032	1	0.380000	1000.000000
3032	3033	1	0.380000	1000.000000
3033	3034	1	0.380000	1000.000000
3034	3035	1	0.380000	1000.000000
3035	3036	1	0.380000	1000.000000
3036	3037	1	0.380000	1000.000000
3037	3038	1	0.380000	1000.000000
3038	3039	1	0.380000	1000.000000
3039	3040	1	0.380000	1000.000000
3040	3041	1	0.380000	1000.000000
3041	3042	1	0.380000	1000.000000
3042	3043	1	0.380000	1000.000000
3043	3044	1	0.380000	1000.000000
3044	3045	1	0.380000	1000.000000
3045	3046	1	0.380000	1000.000000
3046	3047	1	0.380000	1000.000000
3047	3048	1	0.380000	1000.000000
3048	3049	1	0.380000	1000.000000
3049	3050	1	0.380000	1000.000000
3050	3051	1	0.380000	1000.000000
3051	3052	1	0.380000	1000.000000
3052	3053	1	0.380000	1000.000000
3053	3054	1	0.380000	1000.000000
3054	3055	1	0.380000	1000.000000
3055	3056	1	0.380000	1000.000000
3056	3057	1	0.380000	1000.000000
3057	3058	1	0.380000	1000.000000
3058	3059	1	0.380000	1000.000000
3059	3060	1	0.380000	1000.000000
3060	3061	1	0.380000	1000.000000
3061	3062	1	0.380000	1000.000000
3062	3063	1	0.380000	1000.000000
3063	3064	1	0.380000	1000.000000
3064	3065	1	0.380000	1000.000000
3065	3066	1	0.380000	1000.000000
3066	3067	1	0.380000	1000.000000
3067	3068	1	0.380000	1000.000000
3068	3069	1	0.380000	1000.000000
3069	3070	1	0.380000	1000.000000
3070	3071	1	0.380000	1000.000000
3071	3072	1	0.380000	1000.000000
3072	3073	1	0.380000	1000.000000
3073	3074	1	0.380000	1000.000000
3074	3075	1	0.380000	1000.000000
3075	3076	1	0.380000	1000.000000
3076	3077	1	0.380000	1000.000000
3077	3078	1	0.380000	1000.000000
3078	3079	1	0.380000	1000.000000
3079	3080	1	0.380000	1000.000000
3080	3081	1	0.380000	1000.000000
3081	3082	1	0.380000	1000.000000
3082	3083	1	0.380000	1000.000000
3083	3084	1	0.380000	1000.000000
3084	3085	1	0.380000	1000.000000
3085	3086	1	0.380000	1000.000000
3086	3087	1	0.380000	1000.000000
3087	3088	1	0.380000	1000.000000
3088	3089	1	0.380000	1000.000000
3089	3090	1	0.380000	1000.000000
3090	3091	1	0.380000	1000.000000
3091	3092	1	0.380000	1000.000000
3092	3093	1	0.380000	1000.000000
3093	3094	1	0.380000	1000.000000
3094	3095	1	0.380000	1000.000000
3095	3096	1	0.380000	1000.000000
3096	3097	1	0.380000	1000.000000
3097	3098	1	0.380000	1000.000000
3098	3099	1	0.380000	1000.000000
3099	3100	1	0.380000	1000.000000
3100	3101	1	0.380000	1000.000000
3101	3102	1	0.380000	1000.000000
3102	3103	1	0.380000	1000.000000
3103	3104	1	0.380000	1000.000000
3104	3105	1	0.380000	1000.000000
3105	3106	1	0.380000	1000.000000
3106	3107	1	0.380000	1000.000000
3107	3108	1	0.380000	1000.000000
3108	3109	1	0.380000	1000.000000
3109	3110	1	0.380000	1000.000000
3110	3111	1	0.380000	1000.000000
3111	3112	1	0.380000	1000.000000
3112	3113	1	0.380000	1000.000000
3113	3114	1	0.380000	1000.000000
3114	3115	1	0.380000	1000.000000
3115	3116	1	0.380000	1000.000000
3116	3117	1	0.380000	1000.000000
3117	3118	1	0.380000	1000.000000
3118	3119	1	0.380000	1000.000000
3119	3120	1	0.380000	1000.000000
3120	3121	1	0.380000	1000.000000
3121	3122	1	0.380000	1000.000000
3122	3123	1	0.380000	1000.000000
3123	3124	1	0.380000	1000.000000
3124	3125	1	0.380000	1000.000000
3125	3126	1	0.380000	1000.000000
3126	3127	1	0.380000	1000.000000
3127	3128	1	0.380000	1000.000000
3128	3129	1	0.380000	1000.000000
3129	3130	1	0.380000	1000.000000
3130	3131	1	0.380000	1000.000000
3131	3132	1	0.380000	1000.000000
3132	3133	1	0.380000	1000.000000
3133	3134	1	0.380000	1000.000000
3134	3135	1	0.380000	1000.000000
3135	3136	1	0.380000	1000.000000
3136	3137	1	0.380000	1000.000000
3137	3138	1	0.380000	1000.000000
3138	3139	1	0.380000	1000.000000
3139	3140	1	0.380000	1000.000000
3140	3141	1	0.380000	1000.000000
3141	3142	1	0.380000	1000.000000
3142	3143	1	0.380000	1000.000000
3143	3144	1	0.380000	1000.000000
3144	3145	1	0.380000	1000.000000
3145	3146	1	0.380000	1000.000000
3146	3147	1	0.380000	1000.000000
3147	3148	1	0.380000	1000.000000
3148	3149	1	0.380000	1000.000000
3149	3150	1	0.380000	1000.000000
3150	3151	1	0.380000	1000.000000
3151	3152	1	0.380000	1000.000000
3152	3153	1	0.380000	1000.000000
3153	3154	1	0.380000	1000.000000
3154	3155	1	0.380000	1000.000000
3155	3156	1	0.380000	1000.000000
3156	3157	1	0.380000	1000.000000
3157	3158	1	0.380000	1000.000000
3158	3159	1	0.380000	1000.000000
3159	3160	1	0.380000	1000.000000
3160	3161	1	0.380000	1000.000000
3161	3162	1	0.380000	1000.000000
3162	3163	1	0.380000	1000.000000
3163	3164	1	0.380000	1000.000000
3164	3165	1	0.380000	1000.000000
3165	3166	1	0.380000	1000.000000
3166	3167	1	0.380000	1000.000000
3167	3168	1	0.380000	1000.000000
3168	3169	1	0.380000	1000.000000
3169	3170	1	0.380000	1000.000000
3170	3171	1	0.380000	1000.000000
3171	3172	1	0.380000	1000.000000
3172	3173	1	0.380000	1000.000000
3173	3174	1	0.380000	1000.000000
3174	3175	1	0.380000	1000.000000
3175	3176	1	0.380000	1000.000000
3176	3177	1	0.380000	1000.000000
3177	3178	1	0.380000	1000.000000
3178	3179	1	0.380000	1000.000000
3179	3180	1	0.380000	1000.000000
3180	3181	1	0.380000	1000.000000
3181	3182	1	0.380000	1000.000000
3182	3183	1	0.380000	1000.000000
3183	3184	1	0.380000	1000.000000
3184	3185	1	0.380000	1000.000000
3185	3186	1	0.380000	1000.000000
3186	3187	1	0.380000	1000.000000
3187	3188	1	0.380000	1000.000000
3188	3189	1	0.380000	1000.000000
3189	3190	1	0.380000	1000.000000
3190	3191	1	0.380000	1000.000000
3191	3192	1	0.380000	1000.000000
3192	3193	1	0.380000	1000.000000
3193	3194	1	0.380000	1000.000000
3194	3195	1	0.380000	1000.000000
3195	3196	1	0.380000	1000.000000
3196	3197	1	0.380000	1000.000000
3197	3198	1	0.380000	1000.000000
3198	3199	1	0.380000	1000.000000
3199	3200	1	0.380000	1000.000000
3200	3201	1	0.380000	1000.000000
3201	3202	1	0.380000	1000.000000
3202	3203	1	0.380000	1000.000000
3203	3204	1	0.380000	1000.000000
3204	3205	1	0.380000	1000.000000
3205	3206	1	0.380000	1000.000000
3206	3207	1	0.380000	1000.000000
3207	3208	1	0.380000	1000.000000
3208	3209	1	0.380000	1000.000000
3209	3210	1	0.380000	1000.000000
3210	3211	1	0.380000	1000.000000
3211	3212	1	0.380000	1000.000000
3212	3213	1	0.380000	1000.000000
3213	3214	1	0.380000	1000.000000
3214	3215	1	0.380000	1000.000000
3215	3216	1	0.380000	1000.000000
3216	3217	1	0.380000	1000.000000
3217	3218	1	0.380000	1000.000000
3218	3219	1	0.380000	1000.000000
3219	3220	1	0.380000	1000.000000
3220	3221	1	0.380000	1000.000000
3221	3222	1	0.380000	1000.000000
3222	3223	1	0.380000	1000.000000
3223	3224	1	0.380000	1000.000000
3224	3225	1	0.380000	1000.000000
3225	3226	1	0.380000	1000.000000
3226	3227	1	0.380000	1000.000000
3227	3228	1	0.380000	1000.000000
3228	3229	1	0.380000	1000.000000
3229	3230	1	0.380000	1000.000000
3230	3231	1	0.380000	1000.000000
3231	3232	1	0.380000	1000.000000
3232	3233	1	0.380000	1000.000000
3233	3234	1	0.380000	1000.000000
3234	3235	1	0.380000	1000.000000
3235	3236	1	0.380000	1000.000000
3236	3237	1	0.380000	1000.000000
3237	3238	1	0.380000	1000.000000
3238	3239	1	0.380000	1000.000000
3239	3240	1	0.380000	1000.000000
3240	3241	1	0.380000	1000.000000
3241	3242	1	0.380000	1000.000000
3242	3243	1	0.380000	1000.000000
3243	3244	1	0.380000	1000.000000
3244	3245	1	0.380000	1000.000000
3245	3246	1	0.380000	1000.000000
3246	3247	1	0.380000	1000.000000
3247	3248	1	0.380000	1000.000000
3248	3249	1	0.380000	1000.000000
3249	3250	1	0.380000	1000.000000
3250	3251	1	0.380000	1000.000000
3251	3252	1	0.380000	1000.000000
3252	3253	1	0.380000	1000.000000
3253	3254	1	0.380000	1000.000000
3254	3255	1	0.380000	1000.000000
3255	3256	1	0.380000	1000.000000
; include elastic network
#include "./ki67_elnet.itp"
#include "./ki67_excl.itp"


[ system ]
pKI67

[ molecules ]
pKI67	1
