# Supplementary material for: A cyclin-dependent kinase-mediated phosphorylation switch of disordered protein condensation
Source: Nat Commun. 2023 Oct 9;14:6316. doi: 10.1038/s41467-023-42049-0 (PMC10562473; doi:10.1038/s41467-023-42049-0)
Supplement: Supplementary file 9 — Supplementary Data 6 [file 41467_2023_42049_MOESM9_ESM.zip › suppl_files_md/Fig7a/P/ki67_excl.itp]

[ exclusions ]
1	2
1	3
1	4
1	5
1	6
1	7
1	8
1	9
1	10
1	11
1	12
1	13
1	14
1	15
1	16
1	17
1	18
1	19
1	20
1	21
1	22
1	23
1	24
1	25
1	26
1	27
1	28
1	29
1	30
1	31
1	32
1	33
1	34
1	35
1	36
1	37
1	38
1	39
1	40
1	41
1	42
1	43
1	44
1	45
1	46
1	47
1	48
1	49
1	50
1	51
1	52
1	53
1	54
1	55
1	56
1	57
1	58
1	59
1	60
1	61
1	62
1	63
1	64
1	65
1	66
1	67
1	68
1	69
1	70
1	71
1	72
1	73
1	74
1	75
1	76
1	77
1	78
1	79
1	80
1	81
1	82
1	83
1	84
1	85
1	86
1	87
1	88
1	89
1	90
1	91
1	92
1	93
1	94
1	95
1	96
1	97
1	98
1	99
1	100
2	3
2	4
2	5
2	6
2	7
2	8
2	9
2	10
2	11
2	12
2	13
2	14
2	15
2	16
2	17
2	18
2	19
2	20
2	21
2	22
2	23
2	24
2	25
2	26
2	27
2	28
2	29
2	30
2	31
2	32
2	33
2	34
2	35
2	36
2	37
2	38
2	39
2	40
2	41
2	42
2	43
2	44
2	45
2	46
2	47
2	48
2	49
2	50
2	51
2	52
2	53
2	54
2	55
2	56
2	57
2	58
2	59
2	60
2	61
2	62
2	63
2	64
2	65
2	66
2	67
2	68
2	69
2	70
2	71
2	72
2	73
2	74
2	75
2	76
2	77
2	78
2	79
2	80
2	81
2	82
2	83
2	84
2	85
2	86
2	87
2	88
2	89
2	90
2	91
2	92
2	93
2	94
2	95
2	96
2	97
2	98
2	99
2	100
3	4
3	5
3	6
3	7
3	8
3	9
3	10
3	11
3	12
3	13
3	14
3	15
3	16
3	17
3	18
3	19
3	20
3	21
3	22
3	23
3	24
3	25
3	26
3	27
3	28
3	29
3	30
3	31
3	32
3	33
3	34
3	35
3	36
3	37
3	38
3	39
3	40
3	41
3	42
3	43
3	44
3	45
3	46
3	47
3	48
3	49
3	50
3	51
3	52
3	53
3	54
3	55
3	56
3	57
3	58
3	59
3	60
3	61
3	62
3	63
3	64
3	65
3	66
3	67
3	68
3	69
3	70
3	71
3	72
3	73
3	74
3	75
3	76
3	77
3	78
3	79
3	80
3	81
3	82
3	83
3	84
3	85
3	86
3	87
3	88
3	89
3	90
3	91
3	92
3	93
3	94
3	95
3	96
3	97
3	98
3	99
3	100
4	5
4	6
4	7
4	8
4	9
4	10
4	11
4	12
4	13
4	14
4	15
4	16
4	17
4	18
4	19
4	20
4	21
4	22
4	23
4	24
4	25
4	26
4	27
4	28
4	29
4	30
4	31
4	32
4	33
4	34
4	35
4	36
4	37
4	38
4	39
4	40
4	41
4	42
4	43
4	44
4	45
4	46
4	47
4	48
4	49
4	50
4	51
4	52
4	53
4	54
4	55
4	56
4	57
4	58
4	59
4	60
4	61
4	62
4	63
4	64
4	65
4	66
4	67
4	68
4	69
4	70
4	71
4	72
4	73
4	74
4	75
4	76
4	77
4	78
4	79
4	80
4	81
4	82
4	83
4	84
4	85
4	86
4	87
4	88
4	89
4	90
4	91
4	92
4	93
4	94
4	95
4	96
4	97
4	98
4	99
4	100
5	6
5	7
5	8
5	9
5	10
5	11
5	12
5	13
5	14
5	15
5	16
5	17
5	18
5	19
5	20
5	21
5	22
5	23
5	24
5	25
5	26
5	27
5	28
5	29
5	30
5	31
5	32
5	33
5	34
5	35
5	36
5	37
5	38
5	39
5	40
5	41
5	42
5	43
5	44
5	45
5	46
5	47
5	48
5	49
5	50
5	51
5	52
5	53
5	54
5	55
5	56
5	57
5	58
5	59
5	60
5	61
5	62
5	63
5	64
5	65
5	66
5	67
5	68
5	69
5	70
5	71
5	72
5	73
5	74
5	75
5	76
5	77
5	78
5	79
5	80
5	81
5	82
5	83
5	84
5	85
5	86
5	87
5	88
5	89
5	90
5	91
5	92
5	93
5	94
5	95
5	96
5	97
5	98
5	99
5	100
6	7
6	8
6	9
6	10
6	11
6	12
6	13
6	14
6	15
6	16
6	17
6	18
6	19
6	20
6	21
6	22
6	23
6	24
6	25
6	26
6	27
6	28
6	29
6	30
6	31
6	32
6	33
6	34
6	35
6	36
6	37
6	38
6	39
6	40
6	41
6	42
6	43
6	44
6	45
6	46
6	47
6	48
6	49
6	50
6	51
6	52
6	53
6	54
6	55
6	56
6	57
6	58
6	59
6	60
6	61
6	62
6	63
6	64
6	65
6	66
6	67
6	68
6	69
6	70
6	71
6	72
6	73
6	74
6	75
6	76
6	77
6	78
6	79
6	80
6	81
6	82
6	83
6	84
6	85
6	86
6	87
6	88
6	89
6	90
6	91
6	92
6	93
6	94
6	95
6	96
6	97
6	98
6	99
6	100
7	8
7	9
7	10
7	11
7	12
7	13
7	14
7	15
7	16
7	17
7	18
7	19
7	20
7	21
7	22
7	23
7	24
7	25
7	26
7	27
7	28
7	29
7	30
7	31
7	32
7	33
7	34
7	35
7	36
7	37
7	38
7	39
7	40
7	41
7	42
7	43
7	44
7	45
7	46
7	47
7	48
7	49
7	50
7	51
7	52
7	53
7	54
7	55
7	56
7	57
7	58
7	59
7	60
7	61
7	62
7	63
7	64
7	65
7	66
7	67
7	68
7	69
7	70
7	71
7	72
7	73
7	74
7	75
7	76
7	77
7	78
7	79
7	80
7	81
7	82
7	83
7	84
7	85
7	86
7	87
7	88
7	89
7	90
7	91
7	92
7	93
7	94
7	95
7	96
7	97
7	98
7	99
7	100
8	9
8	10
8	11
8	12
8	13
8	14
8	15
8	16
8	17
8	18
8	19
8	20
8	21
8	22
8	23
8	24
8	25
8	26
8	27
8	28
8	29
8	30
8	31
8	32
8	33
8	34
8	35
8	36
8	37
8	38
8	39
8	40
8	41
8	42
8	43
8	44
8	45
8	46
8	47
8	48
8	49
8	50
8	51
8	52
8	53
8	54
8	55
8	56
8	57
8	58
8	59
8	60
8	61
8	62
8	63
8	64
8	65
8	66
8	67
8	68
8	69
8	70
8	71
8	72
8	73
8	74
8	75
8	76
8	77
8	78
8	79
8	80
8	81
8	82
8	83
8	84
8	85
8	86
8	87
8	88
8	89
8	90
8	91
8	92
8	93
8	94
8	95
8	96
8	97
8	98
8	99
8	100
9	10
9	11
9	12
9	13
9	14
9	15
9	16
9	17
9	18
9	19
9	20
9	21
9	22
9	23
9	24
9	25
9	26
9	27
9	28
9	29
9	30
9	31
9	32
9	33
9	34
9	35
9	36
9	37
9	38
9	39
9	40
9	41
9	42
9	43
9	44
9	45
9	46
9	47
9	48
9	49
9	50
9	51
9	52
9	53
9	54
9	55
9	56
9	57
9	58
9	59
9	60
9	61
9	62
9	63
9	64
9	65
9	66
9	67
9	68
9	69
9	70
9	71
9	72
9	73
9	74
9	75
9	76
9	77
9	78
9	79
9	80
9	81
9	82
9	83
9	84
9	85
9	86
9	87
9	88
9	89
9	90
9	91
9	92
9	93
9	94
9	95
9	96
9	97
9	98
9	99
9	100
10	11
10	12
10	13
10	14
10	15
10	16
10	17
10	18
10	19
10	20
10	21
10	22
10	23
10	24
10	25
10	26
10	27
10	28
10	29
10	30
10	31
10	32
10	33
10	34
10	35
10	36
10	37
10	38
10	39
10	40
10	41
10	42
10	43
10	44
10	45
10	46
10	47
10	48
10	49
10	50
10	51
10	52
10	53
10	54
10	55
10	56
10	57
10	58
10	59
10	60
10	61
10	62
10	63
10	64
10	65
10	66
10	67
10	68
10	69
10	70
10	71
10	72
10	73
10	74
10	75
10	76
10	77
10	78
10	79
10	80
10	81
10	82
10	83
10	84
10	85
10	86
10	87
10	88
10	89
10	90
10	91
10	92
10	93
10	94
10	95
10	96
10	97
10	98
10	99
10	100
11	12
11	13
11	14
11	15
11	16
11	17
11	18
11	19
11	20
11	21
11	22
11	23
11	24
11	25
11	26
11	27
11	28
11	29
11	30
11	31
11	32
11	33
11	34
11	35
11	36
11	37
11	38
11	39
11	40
11	41
11	42
11	43
11	44
11	45
11	46
11	47
11	48
11	49
11	50
11	51
11	52
11	53
11	54
11	55
11	56
11	57
11	58
11	59
11	60
11	61
11	62
11	63
11	64
11	65
11	66
11	67
11	68
11	69
11	70
11	71
11	72
11	73
11	74
11	75
11	76
11	77
11	78
11	79
11	80
11	81
11	82
11	83
11	84
11	85
11	86
11	87
11	88
11	89
11	90
11	91
11	92
11	93
11	94
11	95
11	96
11	97
11	98
11	99
11	100
12	13
12	14
12	15
12	16
12	17
12	18
12	19
12	20
12	21
12	22
12	23
12	24
12	25
12	26
12	27
12	28
12	29
12	30
12	31
12	32
12	33
12	34
12	35
12	36
12	37
12	38
12	39
12	40
12	41
12	42
12	43
12	44
12	45
12	46
12	47
12	48
12	49
12	50
12	51
12	52
12	53
12	54
12	55
12	56
12	57
12	58
12	59
12	60
12	61
12	62
12	63
12	64
12	65
12	66
12	67
12	68
12	69
12	70
12	71
12	72
12	73
12	74
12	75
12	76
12	77
12	78
12	79
12	80
12	81
12	82
12	83
12	84
12	85
12	86
12	87
12	88
12	89
12	90
12	91
12	92
12	93
12	94
12	95
12	96
12	97
12	98
12	99
12	100
13	14
13	15
13	16
13	17
13	18
13	19
13	20
13	21
13	22
13	23
13	24
13	25
13	26
13	27
13	28
13	29
13	30
13	31
13	32
13	33
13	34
13	35
13	36
13	37
13	38
13	39
13	40
13	41
13	42
13	43
13	44
13	45
13	46
13	47
13	48
13	49
13	50
13	51
13	52
13	53
13	54
13	55
13	56
13	57
13	58
13	59
13	60
13	61
13	62
13	63
13	64
13	65
13	66
13	67
13	68
13	69
13	70
13	71
13	72
13	73
13	74
13	75
13	76
13	77
13	78
13	79
13	80
13	81
13	82
13	83
13	84
13	85
13	86
13	87
13	88
13	89
13	90
13	91
13	92
13	93
13	94
13	95
13	96
13	97
13	98
13	99
13	100
14	15
14	16
14	17
14	18
14	19
14	20
14	21
14	22
14	23
14	24
14	25
14	26
14	27
14	28
14	29
14	30
14	31
14	32
14	33
14	34
14	35
14	36
14	37
14	38
14	39
14	40
14	41
14	42
14	43
14	44
14	45
14	46
14	47
14	48
14	49
14	50
14	51
14	52
14	53
14	54
14	55
14	56
14	57
14	58
14	59
14	60
14	61
14	62
14	63
14	64
14	65
14	66
14	67
14	68
14	69
14	70
14	71
14	72
14	73
14	74
14	75
14	76
14	77
14	78
14	79
14	80
14	81
14	82
14	83
14	84
14	85
14	86
14	87
14	88
14	89
14	90
14	91
14	92
14	93
14	94
14	95
14	96
14	97
14	98
14	99
14	100
15	16
15	17
15	18
15	19
15	20
15	21
15	22
15	23
15	24
15	25
15	26
15	27
15	28
15	29
15	30
15	31
15	32
15	33
15	34
15	35
15	36
15	37
15	38
15	39
15	40
15	41
15	42
15	43
15	44
15	45
15	46
15	47
15	48
15	49
15	50
15	51
15	52
15	53
15	54
15	55
15	56
15	57
15	58
15	59
15	60
15	61
15	62
15	63
15	64
15	65
15	66
15	67
15	68
15	69
15	70
15	71
15	72
15	73
15	74
15	75
15	76
15	77
15	78
15	79
15	80
15	81
15	82
15	83
15	84
15	85
15	86
15	87
15	88
15	89
15	90
15	91
15	92
15	93
15	94
15	95
15	96
15	97
15	98
15	99
15	100
16	17
16	18
16	19
16	20
16	21
16	22
16	23
16	24
16	25
16	26
16	27
16	28
16	29
16	30
16	31
16	32
16	33
16	34
16	35
16	36
16	37
16	38
16	39
16	40
16	41
16	42
16	43
16	44
16	45
16	46
16	47
16	48
16	49
16	50
16	51
16	52
16	53
16	54
16	55
16	56
16	57
16	58
16	59
16	60
16	61
16	62
16	63
16	64
16	65
16	66
16	67
16	68
16	69
16	70
16	71
16	72
16	73
16	74
16	75
16	76
16	77
16	78
16	79
16	80
16	81
16	82
16	83
16	84
16	85
16	86
16	87
16	88
16	89
16	90
16	91
16	92
16	93
16	94
16	95
16	96
16	97
16	98
16	99
16	100
17	18
17	19
17	20
17	21
17	22
17	23
17	24
17	25
17	26
17	27
17	28
17	29
17	30
17	31
17	32
17	33
17	34
17	35
17	36
17	37
17	38
17	39
17	40
17	41
17	42
17	43
17	44
17	45
17	46
17	47
17	48
17	49
17	50
17	51
17	52
17	53
17	54
17	55
17	56
17	57
17	58
17	59
17	60
17	61
17	62
17	63
17	64
17	65
17	66
17	67
17	68
17	69
17	70
17	71
17	72
17	73
17	74
17	75
17	76
17	77
17	78
17	79
17	80
17	81
17	82
17	83
17	84
17	85
17	86
17	87
17	88
17	89
17	90
17	91
17	92
17	93
17	94
17	95
17	96
17	97
17	98
17	99
17	100
18	19
18	20
18	21
18	22
18	23
18	24
18	25
18	26
18	27
18	28
18	29
18	30
18	31
18	32
18	33
18	34
18	35
18	36
18	37
18	38
18	39
18	40
18	41
18	42
18	43
18	44
18	45
18	46
18	47
18	48
18	49
18	50
18	51
18	52
18	53
18	54
18	55
18	56
18	57
18	58
18	59
18	60
18	61
18	62
18	63
18	64
18	65
18	66
18	67
18	68
18	69
18	70
18	71
18	72
18	73
18	74
18	75
18	76
18	77
18	78
18	79
18	80
18	81
18	82
18	83
18	84
18	85
18	86
18	87
18	88
18	89
18	90
18	91
18	92
18	93
18	94
18	95
18	96
18	97
18	98
18	99
18	100
19	20
19	21
19	22
19	23
19	24
19	25
19	26
19	27
19	28
19	29
19	30
19	31
19	32
19	33
19	34
19	35
19	36
19	37
19	38
19	39
19	40
19	41
19	42
19	43
19	44
19	45
19	46
19	47
19	48
19	49
19	50
19	51
19	52
19	53
19	54
19	55
19	56
19	57
19	58
19	59
19	60
19	61
19	62
19	63
19	64
19	65
19	66
19	67
19	68
19	69
19	70
19	71
19	72
19	73
19	74
19	75
19	76
19	77
19	78
19	79
19	80
19	81
19	82
19	83
19	84
19	85
19	86
19	87
19	88
19	89
19	90
19	91
19	92
19	93
19	94
19	95
19	96
19	97
19	98
19	99
19	100
20	21
20	22
20	23
20	24
20	25
20	26
20	27
20	28
20	29
20	30
20	31
20	32
20	33
20	34
20	35
20	36
20	37
20	38
20	39
20	40
20	41
20	42
20	43
20	44
20	45
20	46
20	47
20	48
20	49
20	50
20	51
20	52
20	53
20	54
20	55
20	56
20	57
20	58
20	59
20	60
20	61
20	62
20	63
20	64
20	65
20	66
20	67
20	68
20	69
20	70
20	71
20	72
20	73
20	74
20	75
20	76
20	77
20	78
20	79
20	80
20	81
20	82
20	83
20	84
20	85
20	86
20	87
20	88
20	89
20	90
20	91
20	92
20	93
20	94
20	95
20	96
20	97
20	98
20	99
20	100
21	22
21	23
21	24
21	25
21	26
21	27
21	28
21	29
21	30
21	31
21	32
21	33
21	34
21	35
21	36
21	37
21	38
21	39
21	40
21	41
21	42
21	43
21	44
21	45
21	46
21	47
21	48
21	49
21	50
21	51
21	52
21	53
21	54
21	55
21	56
21	57
21	58
21	59
21	60
21	61
21	62
21	63
21	64
21	65
21	66
21	67
21	68
21	69
21	70
21	71
21	72
21	73
21	74
21	75
21	76
21	77
21	78
21	79
21	80
21	81
21	82
21	83
21	84
21	85
21	86
21	87
21	88
21	89
21	90
21	91
21	92
21	93
21	94
21	95
21	96
21	97
21	98
21	99
21	100
22	23
22	24
22	25
22	26
22	27
22	28
22	29
22	30
22	31
22	32
22	33
22	34
22	35
22	36
22	37
22	38
22	39
22	40
22	41
22	42
22	43
22	44
22	45
22	46
22	47
22	48
22	49
22	50
22	51
22	52
22	53
22	54
22	55
22	56
22	57
22	58
22	59
22	60
22	61
22	62
22	63
22	64
22	65
22	66
22	67
22	68
22	69
22	70
22	71
22	72
22	73
22	74
22	75
22	76
22	77
22	78
22	79
22	80
22	81
22	82
22	83
22	84
22	85
22	86
22	87
22	88
22	89
22	90
22	91
22	92
22	93
22	94
22	95
22	96
22	97
22	98
22	99
22	100
23	24
23	25
23	26
23	27
23	28
23	29
23	30
23	31
23	32
23	33
23	34
23	35
23	36
23	37
23	38
23	39
23	40
23	41
23	42
23	43
23	44
23	45
23	46
23	47
23	48
23	49
23	50
23	51
23	52
23	53
23	54
23	55
23	56
23	57
23	58
23	59
23	60
23	61
23	62
23	63
23	64
23	65
23	66
23	67
23	68
23	69
23	70
23	71
23	72
23	73
23	74
23	75
[truncated: 2,951 more rows]
