# Supplementary material for: A cyclin-dependent kinase-mediated phosphorylation switch of disordered protein condensation
Source: Nat Commun. 2023 Oct 9;14:6316. doi: 10.1038/s41467-023-42049-0 (PMC10562473; doi:10.1038/s41467-023-42049-0)
Supplement: Supplementary file 9 — Supplementary Data 6 [file 41467_2023_42049_MOESM9_ESM.zip › suppl_files_md/Fig7a/P/min.mdp]

; Run control
integrator               = steep       ; Langevin dynamics
emtol		= 10.0  	; Stop minimization when the maximum force < 10.
0 kJ/mol
emstep      = 0.01      ; Energy step size
nsteps		= 2000  	; Maximum number of (minimization) steps to perf
orm
tinit                    = 0
dt                       = 0.020
nstcomm                  = 100
; Output control
nstxout                  = 0
nstvout                  = 0
nstfout                  = 0
nstlog                   = 500
nstenergy                = 500
nstxout-compressed       = 500
xtc_grps                 = system

; Neighborsearching and short-range nonbonded interactions
cutoff-scheme            = group
nstlist                  = 20
nstcalclr                = 20
ns_type                  = grid
pbc                      = xyz
;cut-off distance for the short-range neighbor list (NOTE: cut-offs should be longer if running a CA model than an AA model). 3.0 nm is about 2.5 times the typical longest interaction in a CA model. Using a cutoff of 2.0 nm is completely reasonable as a 12A contact will have only ~1% of its potential energy at that distance. We leave 3.0 nm here for safety, but if you know what you are doing feel free to decrease to 2.0 nm. If you have longer contacts, then of course increase these numbers.
rlist                    = 4.0
; Electrostatics
coulombtype              = user
coulomb-modifier         = none
rcoulomb                 = 4.0
; van der Waals
vdwtype                  = cut-off ;user
vdw-modifier             = none
rvdw                     = 4.0
; !IMPORTANT! Set this so that rvdw + table-extension equals half of the box's longest diagonal.
table-extension = 1.0 ; (nm) 
; Temperature coupling
; tcoupl is implicitly handled by the sd integrator
tc_grps                  = system
tau_t                    = 25.  ; 0.5 recommended in gromacs manual
ref_t                    = 300
; Pressure coupling is on for NVT
Pcoupl                   = no
tau_p                    = 1.0
compressibility          = 4.5e-05
ref_p                    = 1.0 

;energygrps               = globular idr ;;ALA CYS ASP GLU PHE GLY HIS ILE LYS LEU MET ASN PRO GLN ARG SER THR VAL TRP TYR
;energygrp-excl		 = globular globular

;;energygrp-table          = ALA ALA    ALA CYS    ALA ASP    ALA GLU    ALA PHE    ALA GLY    ALA HIS    ALA ILE    ALA LYS    ALA LEU    ALA MET    ALA ASN    ALA PRO    ALA GLN    ALA ARG    ALA SER    ALA THR    ALA VAL    ALA TRP    ALA TYR    CYS CYS    CYS ASP    CYS GLU    CYS PHE    CYS GLY    CYS HIS    CYS ILE    CYS LYS    CYS LEU    CYS MET    CYS ASN    CYS PRO    CYS GLN    CYS ARG    CYS SER    CYS THR    CYS VAL    CYS TRP    CYS TYR    ASP ASP    ASP GLU    ASP PHE    ASP GLY    ASP HIS    ASP ILE    ASP LYS    ASP LEU    ASP MET    ASP ASN    ASP PRO    ASP GLN    ASP ARG    ASP SER    ASP THR    ASP VAL    ASP TRP    ASP TYR    GLU GLU    GLU PHE    GLU GLY    GLU HIS    GLU ILE   GLU LYS    GLU LEU    GLU MET    GLU ASN    GLU PRO    GLU GLN    GLU ARG    GLU SER    GLU THR    GLU VAL    GLU TRP    GLU TYR    PHE PHE    PHE GLY    PHE HIS    PHE ILE    PHE LYS    PHE LEU    PHE MET    PHE ASN    PHE PRO    PHE  GLN    PHE ARG    PHE SER    PHE THR    PHE VAL    PHE TRP    PHE TYR    GLY GLY    GLY HIS    GLY ILE    GLY LYS    GLY LEU    GLY MET    GLY ASN    GLY PRO    GLY GLN    GLY ARG    GLY SER    GLY THR    GLY VAL    GLY TRP    GLY TYR    HIS HIS    HIS ILE    HIS LYS    HIS LEU    HIS MET    HIS ASN    HIS PRO    HIS GLN    HIS ARG    HIS SER    HIS THR    HIS VAL    HIS TRP    HIS TYR    ILE ILE    ILE LYS    ILE LEU    ILE MET    ILE ASN    ILE PRO    ILE GLN    ILE    ARG    ILE SER    ILE THR    ILE VAL    ILE TRP    ILE TYR    LYS LYS    LYS LEU    LYS MET    LYS ASN    LYS PRO    LYS GLN    LYS ARG    LYS SER    LYS THR    LYS VAL    LYS TRP    LYS TYR    LEU LEU    LEU MET    LEU ASN    LEU PRO LEU GLN    LEU ARG    LEU SER    LEU THR    LEU VAL    LEU TRP    LEU TYR    MET MET    MET ASN    MET PRO    MET GLN    MET ARG    MET SER    MET THR    MET VAL    MET TRP    MET TYR    ASN ASN    ASN PRO    ASN GLN    ASN ARG    ASN SER    ASN THR    ASN VAL    ASN TRP    ASN TYR    PRO PRO    PRO GLN    PRO ARG    PRO SER    PRO THR    PRO VAL    PRO TRP    PRO TYR    GLN GLN    GLN ARG    GLN SER    GLN THR    GLN VAL    GLN TRP    GLN TYR    ARG ARG    ARG SER    ARG THR    ARG VAL    ARG TRP    ARG TYR    SER SER    SER THR    SER VAL    SER TRP    SER TYR    THR THR    THR VAL    THR TRP    THR TYR    VAL VAL    VAL TRP    VAL TYR    TRP TRP    TRP TYR    TYR TYR
	   

; Generate velocities, temperature
gen_vel                  = yes
gen_temp                 = 300.0
gen_seed                 = -1
; Constrain the starting configuration
; since we are continuing from NPT
continuation             = no

;bd-fric                  = 0.016
