# Supplementary material for: A cyclin-dependent kinase-mediated phosphorylation switch of disordered protein condensation
Source: Nat Commun. 2023 Oct 9;14:6316. doi: 10.1038/s41467-023-42049-0 (PMC10562473; doi:10.1038/s41467-023-42049-0)
Supplement: Supplementary file 9 — Supplementary Data 6 [file 41467_2023_42049_MOESM9_ESM.zip › suppl_files_md/Fig7a/P/ki67_elnet.itp]

; This topology inclusion has been generated with the following command line:
; create_elastic_network.py-f 1r21.pdb -o ki67_elnet.itp -c 2 
; Elastic network between spatially close amino acids
; Cut off for the definition of the network = 2.000 nm
; Elastic constant = 5000.000 kJ/mol/nm2
; Bond type = 6 (cfr GROMACS manual for details)
; To use this elastic network #include this file in the [ bonds ] section of your topology
;
1	3	6	0.616632	5000.000000
1	4	6	0.856333	5000.000000
1	5	6	1.171349	5000.000000
1	6	6	1.444661	5000.000000
1	7	6	1.805916	5000.000000
1	19	6	1.965457	5000.000000
1	20	6	1.837176	5000.000000
1	21	6	1.474820	5000.000000
1	22	6	1.412882	5000.000000
1	23	6	1.415538	5000.000000
1	24	6	1.611625	5000.000000
1	25	6	1.580139	5000.000000
1	26	6	1.930405	5000.000000
1	53	6	1.644429	5000.000000
1	54	6	1.595873	5000.000000
1	55	6	1.348021	5000.000000
1	56	6	1.337294	5000.000000
1	57	6	1.637514	5000.000000
1	58	6	1.798165	5000.000000
1	84	6	1.848959	5000.000000
1	97	6	1.883502	5000.000000
1	98	6	1.620937	5000.000000
1	99	6	1.315975	5000.000000
1	100	6	1.134869	5000.000000
2	4	6	0.505769	5000.000000
2	5	6	0.858532	5000.000000
2	6	6	1.091904	5000.000000
2	7	6	1.460486	5000.000000
2	8	6	1.673031	5000.000000
2	18	6	1.954769	5000.000000
2	19	6	1.597909	5000.000000
2	20	6	1.492286	5000.000000
2	21	6	1.146096	5000.000000
2	22	6	1.137594	5000.000000
2	23	6	1.209860	5000.000000
2	24	6	1.443498	5000.000000
2	25	6	1.443448	5000.000000
2	26	6	1.756904	5000.000000
2	27	6	1.811635	5000.000000
2	36	6	1.988240	5000.000000
2	51	6	1.925252	5000.000000
2	52	6	1.837204	5000.000000
2	53	6	1.485061	5000.000000
2	54	6	1.509936	5000.000000
2	55	6	1.334671	5000.000000
2	56	6	1.259791	5000.000000
2	57	6	1.494871	5000.000000
2	58	6	1.598932	5000.000000
2	59	6	1.965864	5000.000000
2	83	6	1.875532	5000.000000
2	84	6	1.600051	5000.000000
2	85	6	1.768233	5000.000000
2	96	6	1.834684	5000.000000
2	97	6	1.568421	5000.000000
2	98	6	1.301718	5000.000000
2	99	6	1.040506	5000.000000
2	100	6	0.859340	5000.000000
3	5	6	0.604520	5000.000000
3	6	6	0.920004	5000.000000
3	7	6	1.271890	5000.000000
3	8	6	1.516945	5000.000000
3	9	6	1.877536	5000.000000
3	18	6	1.917663	5000.000000
3	19	6	1.545475	5000.000000
3	20	6	1.427566	5000.000000
3	21	6	1.119130	5000.000000
3	22	6	1.052852	5000.000000
3	23	6	1.209412	5000.000000
3	24	6	1.368131	5000.000000
3	25	6	1.285820	5000.000000
3	26	6	1.574459	5000.000000
3	27	6	1.624946	5000.000000
3	28	6	1.995640	5000.000000
3	36	6	1.887351	5000.000000
3	37	6	1.949806	5000.000000
3	51	6	1.656407	5000.000000
3	52	6	1.567487	5000.000000
3	53	6	1.206725	5000.000000
3	54	6	1.209824	5000.000000
3	55	6	1.048611	5000.000000
3	56	6	0.907345	5000.000000
3	57	6	1.130836	5000.000000
3	58	6	1.261262	5000.000000
3	59	6	1.635218	5000.000000
3	60	6	1.899546	5000.000000
3	81	6	1.865587	5000.000000
3	82	6	1.635153	5000.000000
3	83	6	1.502717	5000.000000
3	84	6	1.245156	5000.000000
3	85	6	1.453733	5000.000000
3	86	6	1.686126	5000.000000
3	87	6	1.898709	5000.000000
3	95	6	1.862969	5000.000000
3	96	6	1.586331	5000.000000
3	97	6	1.280150	5000.000000
3	98	6	1.015014	5000.000000
3	99	6	0.701911	5000.000000
3	100	6	0.588477	5000.000000
4	6	6	0.592232	5000.000000
4	7	6	0.961137	5000.000000
4	8	6	1.187129	5000.000000
4	9	6	1.545285	5000.000000
4	10	6	1.807294	5000.000000
4	16	6	1.763941	5000.000000
4	17	6	1.746862	5000.000000
4	18	6	1.547308	5000.000000
4	19	6	1.174969	5000.000000
4	20	6	1.067267	5000.000000
4	21	6	0.770327	5000.000000
4	22	6	0.786085	5000.000000
4	23	6	1.001543	5000.000000
4	24	6	1.215941	5000.000000
4	25	6	1.213002	5000.000000
4	26	6	1.451159	5000.000000
4	27	6	1.426599	5000.000000
4	28	6	1.777210	5000.000000
4	29	6	1.937511	5000.000000
4	35	6	1.984148	5000.000000
4	36	6	1.618300	5000.000000
4	37	6	1.650007	5000.000000
4	38	6	1.981231	5000.000000
4	50	6	1.838275	5000.000000
4	51	6	1.511060	5000.000000
4	52	6	1.496128	5000.000000
4	53	6	1.178631	5000.000000
4	54	6	1.295941	5000.000000
4	55	6	1.238563	5000.000000
4	56	6	1.091900	5000.000000
4	57	6	1.206815	5000.000000
4	58	6	1.223965	5000.000000
4	59	6	1.591151	5000.000000
4	60	6	1.791567	5000.000000
4	81	6	1.862703	5000.000000
4	82	6	1.596966	5000.000000
4	83	6	1.495756	5000.000000
4	84	6	1.211437	5000.000000
4	85	6	1.337355	5000.000000
4	86	6	1.557744	5000.000000
4	87	6	1.704962	5000.000000
4	88	6	1.819894	5000.000000
4	94	6	1.953068	5000.000000
4	95	6	1.582397	5000.000000
4	96	6	1.333361	5000.000000
4	97	6	1.076619	5000.000000
4	98	6	0.836563	5000.000000
4	99	6	0.648312	5000.000000
4	100	6	0.590881	5000.000000
5	7	6	0.681353	5000.000000
5	8	6	0.972600	5000.000000
5	9	6	1.311362	5000.000000
5	10	6	1.587386	5000.000000
5	11	6	1.878415	5000.000000
5	15	6	1.980077	5000.000000
5	16	6	1.633364	5000.000000
5	17	6	1.614066	5000.000000
5	18	6	1.449926	5000.000000
5	19	6	1.075364	5000.000000
5	20	6	0.927920	5000.000000
5	21	6	0.714908	5000.000000
5	22	6	0.655363	5000.000000
5	23	6	0.966633	5000.000000
5	24	6	1.090470	5000.000000
5	25	6	1.034335	5000.000000
5	26	6	1.201984	5000.000000
5	27	6	1.138600	5000.000000
5	28	6	1.481668	5000.000000
5	29	6	1.628826	5000.000000
5	30	6	1.977583	5000.000000
5	35	6	1.742425	5000.000000
5	36	6	1.399890	5000.000000
5	37	6	1.397094	5000.000000
5	38	6	1.752271	5000.000000
5	39	6	1.947102	5000.000000
5	49	6	1.753424	5000.000000
5	50	6	1.495649	5000.000000
5	51	6	1.159045	5000.000000
5	52	6	1.181726	5000.000000
5	53	6	0.896991	5000.000000
5	54	6	1.069919	5000.000000
5	55	6	1.110616	5000.000000
5	56	6	0.930742	5000.000000
5	57	6	0.933317	5000.000000
5	58	6	0.880148	5000.000000
5	59	6	1.239669	5000.000000
5	60	6	1.420665	5000.000000
5	61	6	1.720847	5000.000000
5	62	6	1.957542	5000.000000
5	70	6	1.971525	5000.000000
5	71	6	1.759130	5000.000000
5	72	6	1.850970	5000.000000
5	79	6	1.914758	5000.000000
5	80	6	1.764836	5000.000000
5	81	6	1.516939	5000.000000
5	82	6	1.246482	5000.000000
5	83	6	1.189324	5000.000000
5	84	6	0.942694	5000.000000
5	85	6	1.073981	5000.000000
5	86	6	1.233694	5000.000000
5	87	6	1.374894	5000.000000
5	88	6	1.464300	5000.000000
5	89	6	1.787779	5000.000000
5	90	6	1.987839	5000.000000
5	93	6	1.942022	5000.000000
5	94	6	1.647992	5000.000000
5	95	6	1.270959	5000.000000
5	96	6	1.028334	5000.000000
5	97	6	0.732414	5000.000000
5	98	6	0.572373	5000.000000
5	99	6	0.446661	5000.000000
5	100	6	0.625332	5000.000000
6	8	6	0.616329	5000.000000
6	9	6	0.962346	5000.000000
6	10	6	1.244005	5000.000000
6	11	6	1.515304	5000.000000
6	12	6	1.797067	5000.000000
6	13	6	1.924479	5000.000000
6	14	6	1.882310	5000.000000
6	15	6	1.642095	5000.000000
6	16	6	1.285082	5000.000000
6	17	6	1.240179	5000.000000
6	18	6	1.076871	5000.000000
6	19	6	0.707311	5000.000000
6	20	6	0.612557	5000.000000
6	21	6	0.524464	5000.000000
6	22	6	0.637131	5000.000000
6	23	6	0.998613	5000.000000
6	24	6	1.165875	5000.000000
6	25	6	1.199292	5000.000000
6	26	6	1.281580	5000.000000
6	27	6	1.108394	5000.000000
6	28	6	1.393362	5000.000000
6	29	6	1.463328	5000.000000
6	30	6	1.780607	5000.000000
6	33	6	1.948087	5000.000000
6	34	6	1.896227	5000.000000
6	35	6	1.599537	5000.000000
6	36	6	1.257436	5000.000000
6	37	6	1.178059	5000.000000
6	38	6	1.503848	5000.000000
6	39	6	1.668927	5000.000000
6	40	6	1.997624	5000.000000
6	47	6	1.999290	5000.000000
6	48	6	1.930597	5000.000000
6	49	6	1.653884	5000.000000
6	50	6	1.456845	5000.000000
6	51	6	1.174772	5000.000000
6	52	6	1.304809	5000.000000
6	53	6	1.106596	5000.000000
6	54	6	1.356257	5000.000000
6	55	6	1.456810	5000.000000
6	56	6	1.274650	5000.000000
6	57	6	1.202735	5000.000000
6	58	6	1.051576	5000.000000
6	59	6	1.362165	5000.000000
6	60	6	1.447252	5000.000000
6	61	6	1.738795	5000.000000
6	62	6	1.911646	5000.000000
6	69	6	1.867331	5000.000000
6	70	6	1.836455	5000.000000
6	71	6	1.658090	5000.000000
6	72	6	1.739100	5000.000000
6	79	6	1.964358	5000.000000
6	80	6	1.836761	5000.000000
6	81	6	1.641298	5000.000000
6	82	6	1.337338	5000.000000
6	83	6	1.299534	5000.000000
6	84	6	1.035751	5000.000000
6	85	6	1.031980	5000.000000
6	86	6	1.175438	5000.000000
6	87	6	1.218162	5000.000000
6	88	6	1.297459	5000.000000
6	89	6	1.575537	5000.000000
6	90	6	1.771235	5000.000000
6	93	6	1.647165	5000.000000
6	94	6	1.369108	5000.000000
6	95	6	1.001653	5000.000000
6	96	6	0.794133	5000.000000
6	97	6	0.623479	5000.000000
6	98	6	0.535618	5000.000000
6	99	6	0.653751	5000.000000
6	100	6	0.806825	5000.000000
7	9	6	0.646420	5000.000000
7	10	6	0.963156	5000.000000
7	11	6	1.237059	5000.000000
7	12	6	1.509229	5000.000000
7	13	6	1.652686	5000.000000
7	14	6	1.671813	5000.000000
7	15	6	1.460191	5000.000000
7	16	6	1.125504	5000.000000
7	17	6	1.042932	5000.000000
7	18	6	0.923594	5000.000000
7	19	6	0.614355	5000.000000
7	20	6	0.509891	5000.000000
7	21	6	0.647436	5000.000000
7	22	6	0.742322	5000.000000
7	23	6	1.112734	5000.000000
7	24	6	1.211588	5000.000000
7	25	6	1.253520	5000.000000
7	26	6	1.220776	5000.000000
7	27	6	0.953534	5000.000000
7	28	6	1.160788	5000.000000
7	29	6	1.156092	5000.000000
7	30	6	1.460755	5000.000000
7	31	6	1.693660	5000.000000
7	32	6	1.811012	5000.000000
7	33	6	1.726736	5000.000000
7	34	6	1.703018	5000.000000
7	35	6	1.369194	5000.000000
7	36	6	1.072251	5000.000000
7	37	6	0.902243	5000.000000
7	38	6	1.220314	5000.000000
7	39	6	1.336986	5000.000000
7	40	6	1.670652	5000.000000
7	41	6	1.845537	5000.000000
7	44	6	1.779730	5000.000000
7	45	6	1.884797	5000.000000
7	46	6	1.842053	5000.000000
7	47	6	1.709007	5000.000000
7	48	6	1.605328	5000.000000
7	49	6	1.353414	5000.000000
7	50	6	1.218002	5000.000000
7	51	6	0.995409	5000.000000
7	52	6	1.224978	5000.000000
7	53	6	1.135189	5000.000000
7	54	6	1.442295	5000.000000
7	55	6	1.626001	5000.000000
7	56	6	1.450187	5000.000000
7	57	6	1.281063	5000.000000
7	58	6	1.031348	5000.000000
7	59	6	1.259940	5000.000000
7	60	6	1.247278	5000.000000
7	61	6	1.520627	5000.000000
7	62	6	1.635320	5000.000000
7	63	6	1.918050	5000.000000
7	68	6	1.897004	5000.000000
7	69	6	1.533272	5000.000000
7	70	6	1.519626	5000.000000
7	71	6	1.388252	5000.000000
7	72	6	1.501060	5000.000000
7	73	6	1.747380	5000.000000
7	74	6	1.879101	5000.000000
7	75	6	1.958135	5000.000000
7	76	6	1.856359	5000.000000
7	79	6	1.763143	5000.000000
7	80	6	1.667718	5000.000000
7	81	6	1.539877	5000.000000
7	82	6	1.241114	5000.000000
7	83	6	1.274664	5000.000000
7	84	6	1.076367	5000.000000
7	85	6	0.997037	5000.000000
7	86	6	1.032103	5000.000000
7	87	6	0.972278	5000.000000
7	88	6	0.984357	5000.000000
7	89	6	1.227175	5000.000000
7	90	6	1.404244	5000.000000
7	91	6	1.735299	5000.000000
7	92	6	1.652620	5000.000000
7	93	6	1.279630	5000.000000
7	94	6	1.014741	5000.000000
7	95	6	0.646439	5000.000000
7	96	6	0.533778	5000.000000
7	97	6	0.489281	5000.000000
7	98	6	0.630857	5000.000000
7	99	6	0.880102	5000.000000
7	100	6	1.109521	5000.000000
8	10	6	0.630452	5000.000000
8	11	6	0.907054	5000.000000
8	12	6	1.181148	5000.000000
8	13	6	1.330059	5000.000000
8	14	6	1.320577	5000.000000
8	15	6	1.086039	5000.000000
8	16	6	0.747624	5000.000000
8	17	6	0.689007	5000.000000
8	18	6	0.660115	5000.000000
8	19	6	0.455245	5000.000000
8	20	6	0.597339	5000.000000
8	21	6	0.851853	5000.000000
8	22	6	1.059974	5000.000000
8	23	6	1.411109	5000.000000
8	24	6	1.550057	5000.000000
8	25	6	1.624871	5000.000000
8	26	6	1.574514	5000.000000
8	27	6	1.273150	5000.000000
8	28	6	1.411353	5000.000000
8	29	6	1.313714	5000.000000
8	30	6	1.555234	5000.000000
8	31	6	1.741389	5000.000000
8	32	6	1.921394	5000.000000
8	33	6	1.846516	5000.000000
8	34	6	1.894686	5000.000000
8	35	6	1.557500	5000.000000
8	36	6	1.292363	5000.000000
8	37	6	1.043039	5000.000000
8	38	6	1.277283	5000.000000
8	39	6	1.312868	5000.000000
8	40	6	1.592174	5000.000000
8	41	6	1.759807	5000.000000
8	44	6	1.778826	5000.000000
8	45	6	1.955271	5000.000000
8	46	6	1.957436	5000.000000
8	47	6	1.879580	5000.000000
8	48	6	1.732589	5000.000000
8	49	6	1.534639	5000.000000
8	50	6	1.479371	5000.000000
8	51	6	1.307159	5000.000000
8	52	6	1.576499	5000.000000
8	53	6	1.507268	5000.000000
8	54	6	1.805870	5000.000000
8	55	6	1.978782	5000.000000
8	56	6	1.770631	5000.000000
8	57	6	1.599419	5000.000000
8	58	6	1.359766	5000.000000
8	59	6	1.566449	5000.000000
8	60	6	1.506263	5000.000000
8	61	6	1.777091	5000.000000
8	62	6	1.826891	5000.000000
8	68	6	1.965502	5000.000000
8	69	6	1.598474	5000.000000
8	70	6	1.542776	5000.000000
8	71	6	1.423444	5000.000000
8	72	6	1.468588	5000.000000
8	73	6	1.683799	5000.000000
8	74	6	1.886661	5000.000000
8	75	6	1.997854	5000.000000
8	76	6	1.965922	5000.000000
8	79	6	1.999278	5000.000000
8	80	6	1.891784	5000.000000
8	81	6	1.783837	5000.000000
8	82	6	1.456849	5000.000000
8	83	6	1.447928	5000.000000
8	84	6	1.219889	5000.000000
8	85	6	1.022701	5000.000000
8	86	6	1.082847	5000.000000
8	87	6	0.938465	5000.000000
8	88	6	1.002354	5000.000000
8	89	6	1.170260	5000.000000
8	90	6	1.375005	5000.000000
8	91	6	1.660212	5000.000000
8	92	6	1.499875	5000.000000
8	93	6	1.120569	5000.000000
8	94	6	0.858101	5000.000000
8	95	6	0.564331	5000.000000
8	96	6	0.482978	5000.000000
8	97	6	0.668410	5000.000000
8	98	6	0.767378	5000.000000
8	99	6	1.092388	5000.000000
8	100	6	1.253653	5000.000000
9	11	6	0.600324	5000.000000
9	12	6	0.881191	5000.000000
9	13	6	1.087021	5000.000000
9	14	6	1.164519	5000.000000
9	15	6	0.961622	5000.000000
9	16	6	0.694756	5000.000000
9	17	6	0.544758	5000.000000
9	18	6	0.612185	5000.000000
9	19	6	0.612957	5000.000000
9	20	6	0.748661	5000.000000
9	21	6	1.093877	5000.000000
9	22	6	1.285193	5000.000000
9	23	6	1.607907	5000.000000
9	24	6	1.710123	5000.000000
9	25	6	1.806446	5000.000000
9	26	6	1.682323	5000.000000
9	27	6	1.332313	5000.000000
9	28	6	1.366729	5000.000000
9	29	6	1.172453	5000.000000
9	30	6	1.342325	5000.000000
9	31	6	1.495536	5000.000000
9	32	6	1.731485	5000.000000
9	33	6	1.701368	5000.000000
9	34	6	1.802754	5000.000000
9	35	6	1.459484	5000.000000
9	36	6	1.269453	5000.000000
9	37	6	0.943242	5000.000000
9	38	6	1.089569	5000.000000
9	39	6	1.032629	5000.000000
9	40	6	1.275836	5000.000000
9	41	6	1.417190	5000.000000
9	42	6	1.775098	5000.000000
9	43	6	1.729637	5000.000000
9	44	6	1.481258	5000.000000
9	45	6	1.704333	5000.000000
9	46	6	1.746517	5000.000000
9	47	6	1.720626	5000.000000
9	48	6	1.543369	5000.000000
9	49	6	1.416936	5000.000000
9	50	6	1.450596	5000.000000
9	51	6	1.371018	5000.000000
9	52	6	1.694665	5000.000000
9	53	6	1.704552	5000.000000
9	57	6	1.842082	5000.000000
9	58	6	1.553445	5000.000000
9	59	6	1.684618	5000.000000
9	60	6	1.538431	5000.000000
9	61	6	1.759482	5000.000000
9	62	6	1.732111	5000.000000
9	63	6	1.973501	5000.000000
9	64	6	1.945733	5000.000000
9	67	6	1.888325	5000.000000
9	68	6	1.769461	5000.000000
9	69	6	1.423286	5000.000000
9	70	6	1.395120	5000.000000
9	71	6	1.359762	5000.000000
9	72	6	1.425954	5000.000000
9	73	6	1.560478	5000.000000
9	74	6	1.785691	5000.000000
9	75	6	1.861544	5000.000000
9	76	6	1.866369	5000.000000
9	79	6	1.994457	5000.000000
9	80	6	1.931550	5000.000000
9	81	6	1.895192	5000.000000
9	82	6	1.596261	5000.000000
9	83	6	1.643053	5000.000000
9	84	6	1.474648	5000.000000
9	85	6	1.240225	5000.000000
9	86	6	1.206034	5000.000000
9	87	6	0.948292	5000.000000
9	88	6	0.919152	5000.000000
9	89	6	0.963367	5000.000000
9	90	6	1.116378	5000.000000
9	91	6	1.352021	5000.000000
9	92	6	1.155134	5000.000000
9	93	6	0.777299	5000.000000
9	94	6	0.589205	5000.000000
9	95	6	0.433952	5000.000000
9	96	6	0.602542	5000.000000
9	97	6	0.897998	5000.000000
9	98	6	1.091690	5000.000000
9	99	6	1.433395	5000.000000
9	100	6	1.621408	5000.000000
10	12	6	0.556411	5000.000000
10	13	6	0.722021	5000.000000
10	14	6	0.791042	5000.000000
10	15	6	0.629698	5000.000000
10	16	6	0.478988	5000.000000
10	17	6	0.479004	5000.000000
10	18	6	0.760358	5000.000000
10	19	6	0.874045	5000.000000
10	20	6	1.097452	5000.000000
10	21	6	1.432221	5000.000000
10	22	6	1.644623	5000.000000
10	23	6	1.975087	5000.000000
10	27	6	1.686152	5000.000000
10	28	6	1.697980	5000.000000
10	29	6	1.462785	5000.000000
10	30	6	1.589919	5000.000000
10	31	6	1.720319	5000.000000
10	35	6	1.790102	5000.000000
10	36	6	1.632023	5000.000000
10	37	6	1.287975	5000.000000
10	38	6	1.382149	5000.000000
10	39	6	1.241143	5000.000000
10	40	6	1.409732	5000.000000
10	41	6	1.491000	5000.000000
10	42	6	1.854486	5000.000000
10	43	6	1.780268	5000.000000
10	44	6	1.597070	5000.000000
10	45	6	1.877785	5000.000000
10	46	6	1.980649	5000.000000
10	47	6	1.975704	5000.000000
10	48	6	1.749412	5000.000000
10	49	6	1.653172	5000.000000
10	50	6	1.739567	5000.000000
10	51	6	1.669813	5000.000000
10	58	6	1.812675	5000.000000
10	59	6	1.931219	5000.000000
10	60	6	1.768906	5000.000000
10	62	6	1.929368	5000.000000
10	67	6	1.937022	5000.000000
10	68	6	1.847714	5000.000000
10	69	6	1.515213	5000.000000
10	70	6	1.418210	5000.000000
10	71	6	1.378431	5000.000000
10	72	6	1.359263	5000.000000
10	73	6	1.453443	5000.000000
10	74	6	1.741715	5000.000000
10	75	6	1.861832	5000.000000
10	76	6	1.940909	5000.000000
10	82	6	1.750758	5000.000000
10	83	6	1.757539	5000.000000
10	84	6	1.587315	5000.000000
10	85	6	1.282463	5000.000000
10	86	6	1.254076	5000.000000
10	87	6	0.955965	5000.000000
10	88	6	0.996588	5000.000000
10	89	6	0.965707	5000.000000
10	90	6	1.164150	5000.000000
10	91	6	1.335777	5000.000000
10	92	6	1.069271	5000.000000
10	93	6	0.740618	5000.000000
10	94	6	0.562855	5000.000000
10	95	6	0.605516	5000.000000
10	96	6	0.735366	5000.000000
10	97	6	1.098252	5000.000000
10	98	6	1.260372	5000.000000
10	99	6	1.629862	5000.000000
10	100	6	1.787989	5000.000000
11	13	6	0.709356	5000.000000
11	14	6	0.819508	5000.000000
11	15	6	0.631600	5000.000000
11	16	6	0.584600	5000.000000
11	17	6	0.433025	5000.000000
11	18	6	0.736979	5000.000000
11	19	6	0.994173	5000.000000
11	20	6	1.233168	5000.000000
11	21	6	1.598711	5000.000000
11	22	6	1.840407	5000.000000
11	27	6	1.875401	5000.000000
11	28	6	1.836716	5000.000000
11	29	6	1.563758	5000.000000
11	30	6	1.606675	5000.000000
11	31	6	1.653801	5000.000000
11	32	6	1.959950	5000.000000
11	33	6	1.955754	5000.000000
11	35	6	1.838758	5000.000000
11	36	6	1.717715	5000.000000
11	37	6	1.365560	5000.000000
11	38	6	1.357236	5000.000000
11	39	6	1.169981	5000.000000
11	40	6	1.239721	5000.000000
11	41	6	1.335758	5000.000000
11	42	6	1.713274	5000.000000
11	43	6	1.694223	5000.000000
11	44	6	1.567805	5000.000000
11	45	6	1.879548	5000.000000
11	46	6	1.982437	5000.000000
11	48	6	1.841037	5000.000000
11	49	6	1.816220	5000.000000
11	50	6	1.937407	5000.000000
11	51	6	1.921129	5000.000000
11	68	6	1.989269	5000.000000
11	69	6	1.694987	5000.000000
11	70	6	1.644906	5000.000000
11	71	6	1.671600	5000.000000
11	72	6	1.668252	5000.000000
11	73	6	1.700603	5000.000000
11	74	6	1.996656	5000.000000
11	84	6	1.961359	5000.000000
11	85	6	1.659880	5000.000000
11	86	6	1.624625	5000.000000
11	87	6	1.308067	5000.000000
11	88	6	1.293004	5000.000000
11	89	6	1.176650	5000.000000
11	90	6	1.282474	5000.000000
11	91	6	1.361977	5000.000000
11	92	6	1.033251	5000.000000
11	93	6	0.768157	5000.000000
11	94	6	0.776045	5000.000000
11	95	6	0.902572	5000.000000
11	96	6	1.096898	5000.000000
11	97	6	1.448301	5000.000000
11	98	6	1.609350	5000.000000
11	99	6	1.968975	5000.000000
12	14	6	0.599957	5000.000000
12	15	6	0.601571	5000.000000
12	16	6	0.755312	5000.000000
12	17	6	0.762617	5000.000000
12	18	6	1.104862	5000.000000
12	19	6	1.343850	5000.000000
12	20	6	1.580867	5000.000000
12	21	6	1.940435	5000.000000
12	29	6	1.768821	5000.000000
12	30	6	1.790197	5000.000000
12	31	6	1.844868	5000.000000
12	37	6	1.649922	5000.000000
12	38	6	1.631607	5000.000000
12	39	6	1.383519	5000.000000
12	40	6	1.411764	5000.000000
12	41	6	1.412418	5000.000000
12	42	6	1.760541	5000.000000
12	43	6	1.688687	5000.000000
12	44	6	1.625712	5000.000000
12	45	6	1.972956	5000.000000
12	48	6	1.949882	5000.000000
12	49	6	1.947181	5000.000000
12	67	6	1.956615	5000.000000
12	68	6	1.963819	5000.000000
12	69	6	1.698566	5000.000000
12	70	6	1.599002	5000.000000
12	71	6	1.640590	5000.000000
12	72	6	1.585354	5000.000000
12	73	6	1.555732	5000.000000
12	74	6	1.885109	5000.000000
12	75	6	1.990028	5000.000000
12	85	6	1.741715	5000.000000
12	86	6	1.674790	5000.000000
12	87	6	1.334298	5000.000000
12	88	6	1.337976	5000.000000
12	89	6	1.156057	5000.000000
12	90	6	1.278162	5000.000000
12	91	6	1.290050	5000.000000
12	92	6	0.930804	5000.000000
12	93	6	0.777700	5000.000000
12	94	6	0.818079	5000.000000
12	95	6	1.058948	5000.000000
12	96	6	1.248730	5000.000000
12	97	6	1.625176	5000.000000
12	98	6	1.798577	5000.000000
13	15	6	0.617758	5000.000000
13	16	6	0.870278	5000.000000
13	17	6	1.018674	5000.000000
13	18	6	1.385373	5000.000000
13	19	6	1.573106	5000.000000
13	20	6	1.817730	5000.000000
13	29	6	1.980568	5000.000000
13	37	6	1.908399	5000.000000
13	38	6	1.932802	5000.000000
13	39	6	1.681814	5000.000000
13	40	6	1.734409	5000.000000
13	41	6	1.685452	5000.000000
13	43	6	1.872709	5000.000000
13	44	6	1.822559	5000.000000
13	68	6	1.989402	5000.000000
13	69	6	1.728957	5000.000000
13	70	6	1.551658	5000.000000
13	71	6	1.551766	5000.000000
13	72	6	1.417474	5000.000000
13	73	6	1.372120	5000.000000
13	74	6	1.733573	5000.000000
13	75	6	1.894560	5000.000000
13	85	6	1.657615	5000.000000
13	86	6	1.588115	5000.000000
13	87	6	1.263339	5000.000000
13	88	6	1.335428	5000.000000
13	89	6	1.163072	5000.000000
13	90	6	1.355467	5000.000000
13	91	6	1.369682	5000.000000
13	92	6	1.044288	5000.000000
13	93	6	0.944952	5000.000000
13	94	6	0.903914	5000.000000
13	95	6	1.162808	5000.000000
13	96	6	1.286160	5000.000000
13	97	6	1.662602	5000.000000
13	98	6	1.819303	5000.000000
14	16	6	0.717040	5000.000000
14	17	6	0.979545	5000.000000
14	18	6	1.360637	5000.000000
14	19	6	1.537881	5000.000000
14	20	6	1.835304	5000.000000
14	39	6	1.924394	5000.000000
14	40	6	1.996665	5000.000000
14	41	6	1.998596	5000.000000
14	70	6	1.806618	5000.000000
14	71	6	1.736891	5000.000000
14	72	6	1.554119	5000.000000
14	73	6	1.580165	5000.000000
14	74	6	1.948959	5000.000000
14	84	6	1.976041	5000.000000
14	85	6	1.603235	5000.000000
14	86	6	1.620546	5000.000000
14	87	6	1.355097	5000.000000
14	88	6	1.512891	5000.000000
14	89	6	1.422176	5000.000000
14	90	6	1.661337	5000.000000
14	91	6	1.722270	5000.000000
14	92	6	1.404105	5000.000000
14	93	6	1.248214	5000.000000
14	94	6	1.131586	5000.000000
14	95	6	1.297433	5000.000000
14	96	6	1.323330	5000.000000
14	97	6	1.680187	5000.000000
14	98	6	1.757450	5000.000000
15	17	6	0.650132	5000.000000
15	18	6	1.023846	5000.000000
15	19	6	1.221683	5000.000000
15	20	6	1.550813	5000.000000
15	21	6	1.847869	5000.000000
15	37	6	1.881025	5000.000000
15	38	6	1.940832	5000.000000
15	39	6	1.785529	5000.000000
15	40	6	1.870879	5000.000000
15	41	6	1.944849	5000.000000
15	70	6	1.910452	5000.000000
15	71	6	1.833650	5000.000000
15	72	6	1.699585	5000.000000
15	73	6	1.778563	5000.000000
15	84	6	1.916022	5000.000000
15	85	6	1.564074	5000.000000
15	86	6	1.630085	5000.000000
15	87	6	1.382851	5000.000000
15	88	6	1.530069	5000.000000
15	89	6	1.484832	5000.000000
15	90	6	1.707330	5000.000000
15	91	6	1.807384	5000.000000
15	92	6	1.482029	5000.000000
15	93	6	1.250641	5000.000000
15	94	6	1.123558	5000.000000
15	95	6	1.205899	5000.000000
15	96	6	1.218786	5000.000000
15	97	6	1.560339	5000.000000
15	98	6	1.604735	5000.000000
15	99	6	1.960838	5000.000000
16	18	6	0.706296	5000.000000
16	19	6	0.853997	5000.000000
16	20	6	1.192796	5000.000000
16	21	6	1.474883	5000.000000
16	22	6	1.761452	5000.000000
16	27	6	1.984902	5000.000000
16	29	6	1.864279	5000.000000
16	36	6	1.912857	5000.000000
16	37	6	1.608632	5000.000000
16	38	6	1.708090	5000.000000
16	39	6	1.617719	5000.000000
16	40	6	1.757592	5000.000000
16	41	6	1.887315	5000.000000
16	69	6	1.977475	5000.000000
16	70	6	1.852426	5000.000000
16	71	6	1.755402	5000.000000
16	72	6	1.670894	5000.000000
16	73	6	1.807816	5000.000000
16	83	6	1.942037	5000.000000
16	84	6	1.693454	5000.000000
16	85	6	1.375986	5000.000000
16	86	6	1.472310	5000.000000
16	87	6	1.256807	5000.000000
16	88	6	1.396182	5000.000000
16	89	6	1.419453	5000.000000
16	90	6	1.641712	5000.000000
16	91	6	1.804972	5000.000000
16	92	6	1.513873	5000.000000
16	93	6	1.208270	5000.000000
16	94	6	1.032064	5000.000000
16	95	6	1.001000	5000.000000
16	96	6	0.979739	5000.000000
16	97	6	1.288654	5000.000000
16	98	6	1.313413	5000.000000
16	99	6	1.658002	5000.000000
16	100	6	1.713331	5000.000000
17	19	6	0.650571	5000.000000
17	20	6	0.970647	5000.000000
17	21	6	1.300078	5000.000000
17	22	6	1.596728	5000.000000
17	23	6	1.884655	5000.000000
17	27	6	1.801355	5000.000000
17	28	6	1.840885	5000.000000
17	29	6	1.641401	5000.000000
17	30	6	1.744358	5000.000000
17	31	6	1.802942	5000.000000
17	33	6	1.972296	5000.000000
17	35	6	1.844791	5000.000000
17	36	6	1.643070	5000.000000
17	37	6	1.341366	5000.000000
17	38	6	1.393671	5000.000000
17	39	6	1.321105	5000.000000
17	40	6	1.445672	5000.000000
17	41	6	1.625691	5000.000000
17	44	6	1.841705	5000.000000
17	49	6	1.937310	5000.000000
17	50	6	1.976866	5000.000000
17	51	6	1.895807	5000.000000
17	69	6	1.916574	5000.000000
17	70	6	1.865048	5000.000000
17	71	6	1.825837	5000.000000
17	72	6	1.817315	5000.000000
17	73	6	1.931220	5000.000000
17	84	6	1.835233	5000.000000
17	85	6	1.559581	5000.000000
17	86	6	1.613336	5000.000000
17	87	6	1.370309	5000.000000
17	88	6	1.414674	5000.000000
17	89	6	1.408572	5000.000000
17	90	6	1.553533	5000.000000
17	91	6	1.704404	5000.000000
17	92	6	1.414216	5000.000000
17	93	6	1.092590	5000.000000
17	94	6	0.996954	5000.000000
17	95	6	0.954774	5000.000000
17	96	6	1.035208	5000.000000
17	97	6	1.329342	5000.000000
17	98	6	1.405023	5000.000000
17	99	6	1.735630	5000.000000
17	100	6	1.819741	5000.000000
18	20	6	0.680769	5000.000000
18	21	6	1.000965	5000.000000
18	22	6	1.322770	5000.000000
18	23	6	1.570274	5000.000000
18	24	6	1.785695	5000.000000
18	25	6	1.981167	5000.000000
18	26	6	1.926531	5000.000000
18	27	6	1.609803	5000.000000
18	28	6	1.675746	5000.000000
18	29	6	1.530750	5000.000000
18	30	6	1.646198	5000.000000
18	31	6	1.688523	5000.000000
18	32	6	1.880566	5000.000000
18	33	6	1.739957	5000.000000
18	34	6	1.902718	5000.000000
18	35	6	1.636068	5000.000000
18	36	6	1.395788	5000.000000
18	37	6	1.150691	5000.000000
18	38	6	1.212939	5000.000000
18	39	6	1.241042	5000.000000
18	40	6	1.396658	5000.000000
18	41	6	1.649776	5000.000000
18	44	6	1.863807	5000.000000
18	48	6	1.984611	5000.000000
18	49	6	1.890904	5000.000000
18	50	6	1.876540	5000.000000
18	51	6	1.789026	5000.000000
18	58	6	1.950481	5000.000000
18	69	6	1.999308	5000.000000
18	71	6	1.967677	5000.000000
18	84	6	1.867875	5000.000000
18	85	6	1.655485	5000.000000
18	86	6	1.723285	5000.000000
18	87	6	1.520302	5000.000000
18	88	6	1.525805	5000.000000
18	89	6	1.563683	5000.000000
18	90	6	1.667875	5000.000000
18	91	6	1.849570	5000.000000
18	92	6	1.602068	5000.000000
18	93	6	1.258307	5000.000000
18	94	6	1.172622	5000.000000
18	95	6	1.036794	5000.000000
18	96	6	1.111563	5000.000000
18	97	6	1.322632	5000.000000
18	98	6	1.382282	5000.000000
18	99	6	1.662796	5000.000000
18	100	6	1.739256	5000.000000
19	21	6	0.654630	5000.000000
19	22	6	0.980578	5000.000000
19	23	6	1.258720	5000.000000
19	24	6	1.483206	5000.000000
19	25	6	1.655474	5000.000000
19	26	6	1.643303	5000.000000
19	27	6	1.360276	5000.000000
19	28	6	1.501324	5000.000000
19	29	6	1.432387	5000.000000
19	30	6	1.626843	5000.000000
19	31	6	1.734481	5000.000000
19	32	6	1.876511	5000.000000
19	33	6	1.720429	5000.000000
19	34	6	1.809773	5000.000000
19	35	6	1.530349	5000.000000
19	36	6	1.230652	5000.000000
19	37	6	1.040252	5000.000000
19	38	6	1.213819	5000.000000
19	39	6	1.321039	5000.000000
19	40	6	1.559430	5000.000000
19	41	6	1.810375	5000.000000
19	44	6	1.926396	5000.000000
19	48	6	1.923655	5000.000000
19	49	6	1.765214	5000.000000
19	50	6	1.683147	5000.000000
19	51	6	1.536715	5000.000000
19	52	6	1.768222	5000.000000
19	53	6	1.675698	5000.000000
19	54	6	1.987853	5000.000000
19	56	6	1.974105	5000.000000
19	57	6	1.862329	5000.000000
19	58	6	1.635035	5000.000000
19	59	6	1.863005	5000.000000
19	60	6	1.817837	5000.000000
19	69	6	1.934005	5000.000000
19	70	6	1.934642	5000.000000
19	71	6	1.853718	5000.000000
19	72	6	1.918711	5000.000000
19	82	6	1.841700	5000.000000
19	83	6	1.839022	5000.000000
19	84	6	1.586299	5000.000000
19	85	6	1.429829	5000.000000
19	86	6	1.525226	5000.000000
19	87	6	1.390944	5000.000000
19	88	6	1.415195	5000.000000
19	89	6	1.541181	5000.000000
19	90	6	1.676156	5000.000000
19	91	6	1.924147	5000.000000
19	92	6	1.735155	5000.000000
19	93	6	1.362080	5000.000000
19	94	6	1.196131	5000.000000
19	95	6	0.946956	5000.000000
19	96	6	0.934322	5000.000000
19	97	6	1.050720	5000.000000
19	98	6	1.076063	5000.000000
19	99	6	1.319039	5000.000000
19	100	6	1.402653	5000.000000
20	22	6	0.647713	5000.000000
20	23	6	0.915351	5000.000000
20	24	6	1.113883	5000.000000
20	25	6	1.306036	5000.000000
20	26	6	1.287221	5000.000000
20	27	6	1.019608	5000.000000
20	28	6	1.186367	5000.000000
20	29	6	1.186120	5000.000000
20	30	6	1.413684	5000.000000
20	31	6	1.547456	5000.000000
20	32	6	1.628705	5000.000000
20	33	6	1.454618	5000.000000
20	34	6	1.491039	5000.000000
20	35	6	1.221022	5000.000000
20	36	6	0.887936	5000.000000
20	37	6	0.770757	5000.000000
20	38	6	1.007438	5000.000000
20	39	6	1.204930	5000.000000
20	40	6	1.496054	5000.000000
20	41	6	1.760827	5000.000000
20	44	6	1.810599	5000.000000
20	45	6	1.905524	5000.000000
20	46	6	1.792535	5000.000000
20	47	6	1.740728	5000.000000
20	48	6	1.716342	5000.000000
20	49	6	1.539448	5000.000000
20	50	6	1.406232	5000.000000
20	51	6	1.264301	5000.000000
20	52	6	1.466159	5000.000000
20	53	6	1.386910	5000.000000
20	54	6	1.719525	5000.000000
20	55	6	1.885374	5000.000000
20	56	6	1.782680	5000.000000
20	57	6	1.668678	5000.000000
20	58	6	1.420041	5000.000000
20	59	6	1.633765	5000.000000
20	60	6	1.599863	5000.000000
20	61	6	1.797265	5000.000000
20	62	6	1.894920	5000.000000
20	69	6	1.824215	5000.000000
20	70	6	1.881685	5000.000000
20	71	6	1.820515	5000.000000
20	72	6	1.953415	5000.000000
20	81	6	1.985045	5000.000000
20	82	6	1.719770	5000.000000
20	83	6	1.774288	5000.000000
20	84	6	1.564920	5000.000000
20	85	6	1.485724	5000.000000
20	86	6	1.535139	5000.000000
20	87	6	1.427951	5000.000000
20	88	6	1.383163	5000.000000
20	89	6	1.537677	5000.000000
20	90	6	1.625493	5000.000000
20	91	6	1.901788	5000.000000
20	92	6	1.779394	5000.000000
20	93	6	1.410389	5000.000000
20	94	6	1.258642	5000.000000
20	95	6	0.961847	5000.000000
20	96	6	0.980902	5000.000000
20	97	6	0.998736	5000.000000
20	98	6	1.077553	5000.000000
20	99	6	1.260938	5000.000000
20	100	6	1.403697	5000.000000
21	23	6	0.629655	5000.000000
21	24	6	0.903073	5000.000000
21	25	6	1.098534	5000.000000
21	26	6	1.188483	5000.000000
21	27	6	1.026840	5000.000000
21	28	6	1.288385	5000.000000
21	29	6	1.393575	5000.000000
21	30	6	1.659384	5000.000000
21	31	6	1.812317	5000.000000
21	32	6	1.827461	5000.000000
21	33	6	1.616802	5000.000000
21	34	6	1.584511	5000.000000
21	35	6	1.358125	5000.000000
21	36	6	0.983523	5000.000000
21	37	6	1.001713	5000.000000
21	38	6	1.277091	5000.000000
21	39	6	1.530122	5000.000000
21	40	6	1.834901	5000.000000
21	47	6	1.913911	5000.000000
21	48	6	1.931811	5000.000000
21	49	6	1.710832	5000.000000
21	50	6	1.498636	5000.000000
21	51	6	1.294455	5000.000000
21	52	6	1.399079	5000.000000
21	53	6	1.237441	5000.000000
21	54	6	1.530353	5000.000000
21	55	6	1.638666	5000.000000
21	56	6	1.568945	5000.000000
21	57	6	1.529536	5000.000000
21	58	6	1.344848	5000.000000
21	59	6	1.611099	5000.000000
21	60	6	1.661985	5000.000000
21	61	6	1.869769	5000.000000
21	81	6	1.986899	5000.000000
21	82	6	1.736567	5000.000000
21	83	6	1.767406	5000.000000
21	84	6	1.540925	5000.000000
21	85	6	1.543834	5000.000000
21	86	6	1.640993	5000.000000
21	87	6	1.618860	5000.000000
21	88	6	1.604586	5000.000000
21	89	6	1.817830	5000.000000
21	90	6	1.921708	5000.000000
21	93	6	1.763390	5000.000000
21	94	6	1.578943	5000.000000
21	95	6	1.242347	5000.000000
21	96	6	1.175252	5000.000000
21	97	6	1.070135	5000.000000
21	98	6	1.058657	5000.000000
21	99	6	1.123704	5000.000000
21	100	6	1.226171	5000.000000
22	24	6	0.556405	5000.000000
22	25	6	0.717909	5000.000000
22	26	6	0.839547	5000.000000
22	27	6	0.760144	5000.000000
22	28	6	1.083491	5000.000000
22	29	6	1.282012	5000.000000
22	30	6	1.587003	5000.000000
22	31	6	1.785902	5000.000000
22	32	6	1.747309	5000.000000
22	33	6	1.557044	5000.000000
22	34	6	1.437111	5000.000000
22	35	6	1.222722	5000.000000
22	36	6	0.852219	5000.000000
22	37	6	0.970637	5000.000000
22	38	6	1.295833	5000.000000
22	39	6	1.581867	5000.000000
22	40	6	1.921311	5000.000000
22	46	6	1.895021	5000.000000
22	47	6	1.745435	5000.000000
22	48	6	1.799604	5000.000000
22	49	6	1.544795	5000.000000
22	50	6	1.270733	5000.000000
22	51	6	1.045741	5000.000000
22	52	6	1.077121	5000.000000
22	53	6	0.907455	5000.000000
22	54	6	1.205426	5000.000000
22	55	6	1.337817	5000.000000
22	56	6	1.329294	5000.000000
22	57	6	1.287822	5000.000000
22	58	6	1.102166	5000.000000
22	59	6	1.351596	5000.000000
22	60	6	1.439799	5000.000000
22	61	6	1.622273	5000.000000
22	62	6	1.838700	5000.000000
22	69	6	1.965110	5000.000000
22	71	6	1.953060	5000.000000
22	79	6	1.938261	5000.000000
22	80	6	1.915981	5000.000000
22	81	6	1.771666	5000.000000
22	82	6	1.576540	5000.000000
22	83	6	1.657333	5000.000000
22	84	6	1.492068	5000.000000
22	85	6	1.573806	5000.000000
22	86	6	1.624469	5000.000000
22	87	6	1.643224	5000.000000
22	88	6	1.587647	5000.000000
22	89	6	1.831214	5000.000000
22	90	6	1.911992	5000.000000
22	93	6	1.858750	5000.000000
22	94	6	1.670665	5000.000000
22	95	6	1.318040	5000.000000
22	96	6	1.255662	5000.000000
22	97	6	1.063032	5000.000000
22	98	6	1.097797	5000.000000
22	99	6	1.088694	5000.000000
22	100	6	1.261682	5000.000000
23	25	6	0.680195	5000.000000
23	26	6	0.860881	5000.000000
23	27	6	0.892788	5000.000000
23	28	6	1.188820	5000.000000
23	29	6	1.442011	5000.000000
23	30	6	1.708944	5000.000000
23	31	6	1.867248	5000.000000
23	32	6	1.755366	5000.000000
23	33	6	1.513984	5000.000000
23	34	6	1.360706	5000.000000
23	35	6	1.244241	5000.000000
23	36	6	0.895461	5000.000000
23	37	6	1.131625	5000.000000
23	38	6	1.404721	5000.000000
23	39	6	1.741575	5000.000000
23	46	6	1.966658	5000.000000
23	47	6	1.833194	5000.000000
23	48	6	1.959213	5000.000000
23	49	6	1.732826	5000.000000
23	50	6	1.436782	5000.000000
23	51	6	1.260064	5000.000000
23	52	6	1.216798	5000.000000
23	53	6	1.060168	5000.000000
23	54	6	1.320967	5000.000000
23	55	6	1.422581	5000.000000
23	56	6	1.505773	5000.000000
23	57	6	1.514406	5000.000000
23	58	6	1.357977	5000.000000
23	59	6	1.576162	5000.000000
23	60	6	1.675357	5000.000000
23	61	6	1.797337	5000.000000
23	82	6	1.880661	5000.000000
23	83	6	1.982066	5000.000000
23	84	6	1.834857	5000.000000
23	85	6	1.943345	5000.000000
23	86	6	1.989074	5000.000000
23	88	6	1.925406	5000.000000
23	94	6	1.997828	5000.000000
23	95	6	1.661483	5000.000000
23	96	6	1.628781	5000.000000
23	97	6	1.435422	5000.000000
23	98	6	1.462044	5000.000000
23	99	6	1.405500	5000.000000
23	100	6	1.543383	5000.000000
24	26	6	0.523363	5000.000000
24	27	6	0.669420	5000.000000
24	28	6	0.967047	5000.000000
24	29	6	1.287996	5000.000000
24	30	6	1.569476	5000.000000
24	31	6	1.767214	5000.000000
24	32	6	1.618603	5000.000000
24	33	6	1.428215	5000.000000
24	34	6	1.193447	5000.000000
24	35	6	1.086639	5000.000000
24	36	6	0.800014	5000.000000
24	37	6	1.091000	5000.000000
24	38	6	1.379936	5000.000000
24	39	6	1.715083	5000.000000
24	46	6	1.776166	5000.000000
24	47	6	1.595485	5000.000000
24	48	6	1.751991	5000.000000
24	49	6	1.514560	5000.000000
24	50	6	1.186033	5000.000000
24	51	6	1.037762	5000.000000
24	52	6	0.934695	5000.000000
24	53	6	0.846315	5000.000000
24	54	6	1.116768	5000.000000
24	55	6	1.283661	5000.000000
24	56	6	1.422870	5000.000000
24	57	6	1.387211	5000.000000
24	58	6	1.206010	5000.000000
24	59	6	1.353791	5000.000000
24	60	6	1.450120	5000.000000
24	61	6	1.519220	5000.000000
24	62	6	1.776171	5000.000000
24	63	6	1.917411	5000.000000
24	79	6	1.869597	5000.000000
24	80	6	1.931220	5000.000000
24	81	6	1.834993	5000.000000
24	82	6	1.750539	5000.000000
24	83	6	1.913113	5000.000000
24	84	6	1.838100	5000.000000
24	85	6	1.980902	5000.000000
24	86	6	1.964742	5000.000000
24	87	6	1.991187	5000.000000
24	88	6	1.859151	5000.000000
24	95	6	1.677582	5000.000000
24	96	6	1.674660	5000.000000
24	97	6	1.456185	5000.000000
24	98	6	1.549511	5000.000000
24	99	6	1.486229	5000.000000
24	100	6	1.693623	5000.000000
25	27	6	0.666820	5000.000000
25	28	6	1.004995	5000.000000
25	29	6	1.349881	5000.000000
25	30	6	1.675282	5000.000000
25	31	6	1.933192	5000.000000
25	32	6	1.801773	5000.000000
25	33	6	1.677121	5000.000000
25	34	6	1.406040	5000.000000
25	35	6	1.259456	5000.000000
25	36	6	1.016757	5000.000000
25	37	6	1.257083	5000.000000
25	38	6	1.585930	5000.000000
25	39	6	1.881177	5000.000000
25	46	6	1.865399	5000.000000
25	47	6	1.616466	5000.000000
25	48	6	1.741216	5000.000000
25	49	6	1.449779	5000.000000
25	50	6	1.083009	5000.000000
25	51	6	0.869345	5000.000000
25	52	6	0.652850	5000.000000
25	53	6	0.520586	5000.000000
25	54	6	0.752913	5000.000000
25	55	6	0.951225	5000.000000
25	56	6	1.121280	5000.000000
25	57	6	1.077025	5000.000000
25	58	6	0.932634	5000.000000
25	59	6	1.068006	5000.000000
25	60	6	1.234492	5000.000000
25	61	6	1.321036	5000.000000
25	62	6	1.632301	5000.000000
25	63	6	1.806484	5000.000000
25	69	6	1.973492	5000.000000
25	78	6	1.980171	5000.000000
25	79	6	1.621718	5000.000000
25	80	6	1.660566	5000.000000
25	81	6	1.540013	5000.000000
25	82	6	1.499214	5000.000000
25	83	6	1.675045	5000.000000
25	84	6	1.650650	5000.000000
25	85	6	1.850100	5000.000000
25	86	6	1.815195	5000.000000
25	87	6	1.896746	5000.000000
25	88	6	1.777328	5000.000000
25	95	6	1.688467	5000.000000
25	96	6	1.644478	5000.000000
25	97	6	1.367598	5000.000000
25	98	6	1.464787	5000.000000
25	99	6	1.353613	5000.000000
25	100	6	1.600882	5000.000000
26	28	6	0.656937	5000.000000
26	29	6	1.020877	5000.000000
26	30	6	1.339727	5000.000000
26	31	6	1.618095	5000.000000
26	32	6	1.490124	5000.000000
26	33	6	1.423471	5000.000000
26	34	6	1.137957	5000.000000
26	35	6	0.960871	5000.000000
26	36	6	0.795605	5000.000000
26	37	6	1.023349	5000.000000
26	38	6	1.336716	5000.000000
26	39	6	1.609378	5000.000000
26	40	6	1.970676	5000.000000
26	44	6	1.864661	5000.000000
26	45	6	1.712177	5000.000000
26	46	6	1.505295	5000.000000
26	47	6	1.240427	5000.000000
26	48	6	1.375450	5000.000000
26	49	6	1.099615	5000.000000
26	50	6	0.736333	5000.000000
26	51	6	0.617361	5000.000000
26	52	6	0.477421	5000.000000
26	53	6	0.589351	5000.000000
26	54	6	0.901041	5000.000000
26	55	6	1.197347	5000.000000
26	56	6	1.324961	5000.000000
26	57	6	1.171475	5000.000000
26	58	6	0.920454	5000.000000
26	59	6	0.937722	5000.000000
26	60	6	0.996636	5000.000000
26	61	6	1.014368	5000.000000
26	62	6	1.296958	5000.000000
26	63	6	1.443041	5000.000000
26	64	6	1.733485	5000.000000
26	68	6	1.888650	5000.000000
26	69	6	1.667293	5000.000000
26	70	6	1.851942	5000.000000
26	71	6	1.827405	5000.000000
26	76	6	1.864106	5000.000000
26	77	6	1.990438	5000.000000
26	78	6	1.698298	5000.000000
26	79	6	1.367009	5000.000000
26	80	6	1.470859	5000.000000
26	81	6	1.433507	5000.000000
26	82	6	1.422274	5000.000000
26	83	6	1.666496	5000.000000
26	84	6	1.691351	5000.000000
26	85	6	1.847966	5000.000000
26	86	6	1.740669	5000.000000
26	87	6	1.764994	5000.000000
26	88	6	1.577843	5000.000000
26	89	6	1.801306	5000.000000
26	90	6	1.783080	5000.000000
26	93	6	1.953980	5000.000000
26	94	6	1.818489	5000.000000
26	95	6	1.524920	5000.000000
26	96	6	1.556328	5000.000000
26	97	6	1.331991	5000.000000
26	98	6	1.522860	5000.000000
26	99	6	1.494936	5000.000000
26	100	6	1.791889	5000.000000
27	29	6	0.686911	5000.000000
27	30	6	1.031010	5000.000000
27	31	6	1.321117	5000.000000
27	32	6	1.261853	5000.000000
27	33	6	1.216623	5000.000000
27	34	6	1.005837	5000.000000
27	35	6	0.725255	5000.000000
27	36	6	0.534348	5000.000000
27	37	6	0.666961	5000.000000
27	38	6	1.004507	5000.000000
27	39	6	1.251881	5000.000000
27	40	6	1.622451	5000.000000
27	41	6	1.778396	5000.000000
27	42	6	1.955700	5000.000000
27	43	6	1.925350	5000.000000
27	44	6	1.543425	5000.000000
27	45	6	1.442472	5000.000000
27	46	6	1.268817	5000.000000
27	47	6	1.038811	5000.000000
27	48	6	1.118087	5000.000000
27	49	6	0.853303	5000.000000
27	50	6	0.545509	5000.000000
27	51	6	0.472950	5000.000000
27	52	6	0.598209	5000.000000
27	53	6	0.745681	5000.000000
27	54	6	1.116416	5000.000000
27	55	6	1.425296	5000.000000
27	56	6	1.460986	5000.000000
27	57	6	1.251723	5000.000000
27	58	6	0.924756	5000.000000
27	59	6	0.943412	5000.000000
27	60	6	0.888506	5000.000000
27	61	6	0.941861	5000.000000
27	62	6	1.140824	5000.000000
27	63	6	1.309632	5000.000000
27	64	6	1.536537	5000.000000
27	65	6	1.884851	5000.000000
27	67	6	1.873522	5000.000000
27	68	6	1.650335	5000.000000
27	69	6	1.398611	5000.000000
27	70	6	1.585719	5000.000000
27	71	6	1.588184	5000.000000
27	72	6	1.878951	5000.000000
27	75	6	1.937751	5000.000000
27	76	6	1.687957	5000.000000
27	77	6	1.862257	5000.000000
27	78	6	1.626119	5000.000000
27	79	6	1.324788	5000.000000
27	80	6	1.421348	5000.000000
27	81	6	1.415875	5000.000000
27	82	6	1.340294	5000.000000
27	83	6	1.584837	5000.000000
27	84	6	1.586162	5000.000000
27	85	6	1.668087	5000.000000
27	86	6	1.540096	5000.000000
27	87	6	1.496749	5000.000000
27	88	6	1.283452	5000.000000
27	89	6	1.474454	5000.000000
27	90	6	1.448456	5000.000000
27	91	6	1.770034	5000.000000
27	92	6	1.859916	5000.000000
27	93	6	1.581742	5000.000000
27	94	6	1.462268	5000.000000
27	95	6	1.184112	5000.000000
27	96	6	1.270292	5000.000000
27	97	6	1.117693	5000.000000
27	98	6	1.363259	5000.000000
27	99	6	1.429194	5000.000000
27	100	6	1.738058	5000.000000
28	30	6	0.685353	5000.000000
28	31	6	0.992057	5000.000000
28	32	6	0.934638	5000.000000
28	33	6	0.976121	5000.000000
28	34	6	0.779284	5000.000000
28	35	6	0.460560	5000.000000
28	36	6	0.493179	5000.000000
28	37	6	0.563963	5000.000000
28	38	6	0.802281	5000.000000
28	39	6	1.012213	5000.000000
28	40	6	1.365309	5000.000000
28	41	6	1.486844	5000.000000
28	42	6	1.619820	5000.000000
28	43	6	1.596424	5000.000000
28	44	6	1.216619	5000.000000
28	45	6	1.076736	5000.000000
28	46	6	0.889473	5000.000000
28	47	6	0.668164	5000.000000
28	48	6	0.787080	5000.000000
28	49	6	0.611349	5000.000000
28	50	6	0.428695	5000.000000
28	51	6	0.624925	5000.000000
28	52	6	0.830388	5000.000000
28	53	6	1.077964	5000.000000
28	54	6	1.433913	5000.000000
28	55	6	1.768394	5000.000000
28	56	6	1.803447	5000.000000
28	57	6	1.555525	5000.000000
28	58	6	1.201066	5000.000000
28	59	6	1.120903	5000.000000
28	60	6	0.938336	5000.000000
28	61	6	0.873280	5000.000000
28	62	6	0.960711	5000.000000
28	63	6	1.048081	5000.000000
28	64	6	1.242105	5000.000000
28	65	6	1.610052	5000.000000
28	66	6	1.812669	5000.000000
28	67	6	1.593701	5000.000000
28	68	6	1.421273	5000.000000
28	69	6	1.222047	5000.000000
28	70	6	1.482390	5000.000000
28	71	6	1.575901	5000.000000
28	72	6	1.899356	5000.000000
28	74	6	1.968484	5000.000000
28	75	6	1.820815	5000.000000
28	76	6	1.579851	5000.000000
28	77	6	1.725054	5000.000000
28	78	6	1.522867	5000.000000
28	79	6	1.292531	5000.000000
28	80	6	1.467335	5000.000000
28	81	6	1.555525	5000.000000
28	82	6	1.513743	5000.000000
28	83	6	1.798713	5000.000000
28	84	6	1.835580	5000.000000
28	85	6	1.870131	5000.000000
28	86	6	1.684904	5000.000000
28	87	6	1.568834	5000.000000
28	88	6	1.280986	5000.000000
28	89	6	1.379397	5000.000000
28	90	6	1.258773	5000.000000
28	91	6	1.533774	5000.000000
28	92	6	1.659750	5000.000000
28	93	6	1.435697	5000.000000
28	94	6	1.402033	5000.000000
28	95	6	1.209205	5000.000000
28	96	6	1.396516	5000.000000
28	97	6	1.330104	5000.000000
28	98	6	1.628748	5000.000000
28	99	6	1.749385	5000.000000
29	31	6	0.731889	5000.000000
29	32	6	0.817490	5000.000000
29	33	6	0.942547	5000.000000
29	34	6	0.884173	5000.000000
29	35	6	0.522043	5000.000000
29	36	6	0.635818	5000.000000
29	37	6	0.467899	5000.000000
29	38	6	0.604506	5000.000000
29	39	6	0.689261	5000.000000
29	40	6	1.042687	5000.000000
29	41	6	1.124956	5000.000000
29	42	6	1.278555	5000.000000
29	43	6	1.240387	5000.000000
29	44	6	0.859843	5000.000000
29	45	6	0.796440	5000.000000
29	46	6	0.699920	5000.000000
29	47	6	0.572449	5000.000000
29	48	6	0.557479	5000.000000
29	49	6	0.498728	5000.000000
29	50	6	0.570599	5000.000000
29	51	6	0.811126	5000.000000
29	52	6	1.114906	5000.000000
29	53	6	1.358842	5000.000000
29	54	6	1.719949	5000.000000
29	57	6	1.757438	5000.000000
29	58	6	1.381879	5000.000000
29	59	6	1.289822	5000.000000
29	60	6	1.022878	5000.000000
29	61	6	0.972727	5000.000000
29	62	6	0.916392	5000.000000
29	63	6	0.996124	5000.000000
29	64	6	1.070836	5000.000000
29	65	6	1.443408	5000.000000
29	66	6	1.577978	5000.000000
29	67	6	1.317648	5000.000000
29	68	6	1.199697	5000.000000
29	69	6	0.996079	5000.000000
29	70	6	1.272203	5000.000000
29	71	6	1.426392	5000.000000
29	72	6	1.740493	5000.000000
29	73	6	1.792761	5000.000000
29	74	6	1.794472	5000.000000
29	75	6	1.638852	5000.000000
29	76	6	1.460527	5000.000000
29	77	6	1.639155	5000.000000
29	78	6	1.518577	5000.000000
29	79	6	1.356372	5000.000000
29	80	6	1.523417	5000.000000
29	81	6	1.652041	5000.000000
29	82	6	1.574459	5000.000000
29	83	6	1.850971	5000.000000
29	84	6	1.882498	5000.000000
29	85	6	1.842588	5000.000000
29	86	6	1.628341	5000.000000
29	87	6	1.431779	5000.000000
29	88	6	1.107192	5000.000000
29	89	6	1.112274	5000.000000
29	90	6	0.936908	5000.000000
29	91	6	1.178885	5000.000000
29	92	6	1.293358	5000.000000
29	93	6	1.094272	5000.000000
29	94	6	1.126223	5000.000000
29	95	6	1.018950	5000.000000
29	96	6	1.291999	5000.000000
29	97	6	1.330603	5000.000000
29	98	6	1.664392	5000.000000
29	99	6	1.859696	5000.000000
30	32	6	0.549107	5000.000000
30	33	6	0.785359	5000.000000
30	34	6	0.834262	5000.000000
30	35	6	0.569281	5000.000000
30	36	6	0.826159	5000.000000
30	37	6	0.659467	5000.000000
30	38	6	0.546280	5000.000000
30	39	6	0.522899	5000.000000
30	40	6	0.784696	5000.000000
30	41	6	0.838440	5000.000000
30	42	6	0.936529	5000.000000
30	43	6	0.961708	5000.000000
30	44	6	0.608212	5000.000000
30	45	6	0.523944	5000.000000
30	46	6	0.406895	5000.000000
30	47	6	0.507725	5000.000000
30	48	6	0.538214	5000.000000
30	49	6	0.717255	5000.000000
30	50	6	0.894934	5000.000000
30	51	6	1.182267	5000.000000
30	52	6	1.471020	5000.000000
30	53	6	1.729147	5000.000000
30	58	6	1.760533	5000.000000
30	59	6	1.648084	5000.000000
30	60	6	1.353066	5000.000000
30	61	6	1.243315	5000.000000
30	62	6	1.098253	5000.000000
30	63	6	1.063501	5000.000000
30	64	6	1.044217	5000.000000
30	65	6	1.410925	5000.000000
30	66	6	1.479230	5000.000000
30	67	6	1.240243	5000.000000
30	68	6	1.235909	5000.000000
30	69	6	1.117026	5000.000000
30	70	6	1.430766	5000.000000
30	71	6	1.654980	5000.000000
30	72	6	1.962857	5000.000000
30	73	6	1.950525	5000.000000
30	74	6	1.964670	5000.000000
30	75	6	1.769668	5000.000000
30	76	6	1.629654	5000.000000
30	77	6	1.775174	5000.000000
30	78	6	1.703117	5000.000000
30	79	6	1.611221	5000.000000
30	80	6	1.816589	5000.000000
30	81	6	1.986885	5000.000000
30	82	6	1.921833	5000.000000
30	86	6	1.936218	5000.000000
30	87	6	1.693713	5000.000000
30	88	6	1.352247	5000.000000
30	89	6	1.255351	5000.000000
30	90	6	0.985920	5000.000000
30	91	6	1.106277	5000.000000
30	92	6	1.222623	5000.000000
30	93	6	1.107852	5000.000000
30	94	6	1.259453	5000.000000
30	95	6	1.248930	5000.000000
30	96	6	1.572160	5000.000000
30	97	6	1.667032	5000.000000
31	33	6	0.631135	5000.000000
31	34	6	0.834148	5000.000000
31	35	6	0.703702	5000.000000
31	36	6	0.981580	5000.000000
31	37	6	0.840571	5000.000000
31	38	6	0.548105	5000.000000
31	39	6	0.488425	5000.000000
31	40	6	0.568510	5000.000000
31	41	6	0.685843	5000.000000
31	42	6	0.754349	5000.000000
31	43	6	0.929099	5000.000000
31	44	6	0.685369	5000.000000
31	45	6	0.642883	5000.000000
31	46	6	0.483878	5000.000000
31	47	6	0.778584	5000.000000
31	48	6	0.862690	5000.000000
31	49	6	1.093731	5000.000000
31	50	6	1.261953	5000.000000
31	51	6	1.538081	5000.000000
31	52	6	1.811737	5000.000000
31	60	6	1.731337	5000.000000
31	61	6	1.616090	5000.000000
31	62	6	1.459632	5000.000000
31	63	6	1.377083	5000.000000
31	64	6	1.313330	5000.000000
31	65	6	1.656131	5000.000000
31	66	6	1.665121	5000.000000
31	67	6	1.446307	5000.000000
31	68	6	1.522678	5000.000000
31	69	6	1.437249	5000.000000
31	70	6	1.742518	5000.000000
31	71	6	1.982785	5000.000000
31	76	6	1.970822	5000.000000
31	79	6	1.984486	5000.000000
31	87	6	1.988068	5000.000000
31	88	6	1.662107	5000.000000
31	89	6	1.522476	5000.000000
31	90	6	1.235138	5000.000000
31	91	6	1.263447	5000.000000
31	92	6	1.320641	5000.000000
31	93	6	1.246316	5000.000000
31	94	6	1.467362	5000.000000
31	95	6	1.494894	5000.000000
31	96	6	1.833623	5000.000000
31	97	6	1.961632	5000.000000
32	34	6	0.519259	5000.000000
32	35	6	0.552934	5000.000000
32	36	6	0.896567	5000.000000
32	37	6	0.910866	5000.000000
32	38	6	0.673687	5000.000000
32	39	6	0.799343	5000.000000
32	40	6	0.907399	5000.000000
32	41	6	1.057474	5000.000000
32	42	6	1.066688	5000.000000
32	43	6	1.247540	5000.000000
32	44	6	0.996771	5000.000000
32	45	6	0.820650	5000.000000
32	46	6	0.488778	5000.000000
32	47	6	0.746081	5000.000000
32	48	6	0.982693	5000.000000
32	49	6	1.176629	5000.000000
32	50	6	1.261225	5000.000000
32	51	6	1.545370	5000.000000
32	52	6	1.752397	5000.000000
32	53	6	1.995630	5000.000000
32	60	6	1.782463	5000.000000
32	61	6	1.625479	5000.000000
32	62	6	1.527997	5000.000000
32	63	6	1.404722	5000.000000
32	64	6	1.425053	5000.000000
32	65	6	1.778834	5000.000000
32	66	6	1.846571	5000.000000
32	67	6	1.676490	5000.000000
32	68	6	1.718869	5000.000000
32	69	6	1.648426	5000.000000
32	70	6	1.975814	5000.000000
32	88	6	1.882821	5000.000000
32	89	6	1.798023	5000.000000
32	90	6	1.524567	5000.000000
32	91	6	1.592782	5000.000000
32	92	6	1.681153	5000.000000
32	93	6	1.582795	5000.000000
32	94	6	1.759009	5000.000000
32	95	6	1.724340	5000.000000
33	35	6	0.516406	5000.000000
33	36	6	0.746667	5000.000000
33	37	6	0.849150	5000.000000
33	38	6	0.623351	5000.000000
33	39	6	0.886659	5000.000000
33	40	6	1.010900	5000.000000
33	41	6	1.265761	5000.000000
33	42	6	1.350639	5000.000000
33	43	6	1.558352	5000.000000
33	44	6	1.297902	5000.000000
33	45	6	1.171762	5000.000000
33	46	6	0.846640	5000.000000
33	47	6	1.027162	5000.000000
33	48	6	1.265348	5000.000000
33	49	6	1.377323	5000.000000
33	50	6	1.375491	5000.000000
33	51	6	1.589996	5000.000000
33	52	6	1.764180	5000.000000
33	53	6	1.948084	5000.000000
33	60	6	1.897763	5000.000000
33	61	6	1.788004	5000.000000
33	62	6	1.756669	5000.000000
33	63	6	1.683520	5000.000000
33	64	6	1.745759	5000.000000
33	69	6	1.884561	5000.000000
33	88	6	1.996609	5000.000000
33	89	6	1.957632	5000.000000
33	90	6	1.736350	5000.000000
33	91	6	1.843631	5000.000000
33	92	6	1.876609	5000.000000
33	93	6	1.716159	5000.000000
33	94	6	1.853675	5000.000000
33	95	6	1.763326	5000.000000
34	36	6	0.639852	5000.000000
34	37	6	0.868235	5000.000000
34	38	6	0.798645	5000.000000
34	39	6	1.095037	5000.000000
34	40	6	1.299809	5000.000000
34	41	6	1.509535	5000.000000
34	42	6	1.570775	5000.000000
34	43	6	1.714991	5000.000000
34	44	6	1.410235	5000.000000
34	45	6	1.209219	5000.000000
34	46	6	0.847642	5000.000000
34	47	6	0.897129	5000.000000
34	48	6	1.198683	5000.000000
34	49	6	1.248931	5000.000000
34	50	6	1.172948	5000.000000
34	51	6	1.387133	5000.000000
34	52	6	1.499547	5000.000000
34	53	6	1.700149	5000.000000
34	58	6	1.924094	5000.000000
34	59	6	1.870216	5000.000000
34	60	6	1.705546	5000.000000
34	61	6	1.566334	5000.000000
34	62	6	1.592606	5000.000000
34	63	6	1.515387	5000.000000
34	64	6	1.655730	5000.000000
34	68	6	1.957239	5000.000000
34	69	6	1.838590	5000.000000
34	79	6	1.990411	5000.000000
34	88	6	1.971573	5000.000000
34	89	6	1.985633	5000.000000
34	90	6	1.780489	5000.000000
34	91	6	1.939073	5000.000000
34	93	6	1.849812	5000.000000
34	94	6	1.934097	5000.000000
34	95	6	1.796353	5000.000000
35	37	6	0.522779	5000.000000
35	38	6	0.543765	5000.000000
35	39	6	0.836348	5000.000000
35	40	6	1.123907	5000.000000
35	41	6	1.316734	5000.000000
35	42	6	1.436743	5000.000000
35	43	6	1.521675	5000.000000
35	44	6	1.177309	5000.000000
35	45	6	1.030987	5000.000000
35	46	6	0.738367	5000.000000
35	47	6	0.719164	5000.000000
35	48	6	0.936091	5000.000000
35	49	6	0.936134	5000.000000
35	50	6	0.871051	5000.000000
35	51	6	1.076614	5000.000000
35	52	6	1.257166	5000.000000
35	53	6	1.463238	5000.000000
35	54	6	1.822930	5000.000000
35	57	6	1.971044	5000.000000
35	58	6	1.626519	5000.000000
35	59	6	1.578157	5000.000000
35	60	6	1.391331	5000.000000
35	61	6	1.298485	5000.000000
35	62	6	1.316373	5000.000000
35	63	6	1.308032	5000.000000
35	64	6	1.435399	5000.000000
35	65	6	1.815084	5000.000000
35	66	6	1.960687	5000.000000
35	67	6	1.748193	5000.000000
35	68	6	1.669122	5000.000000
35	69	6	1.506587	5000.000000
35	70	6	1.792851	5000.000000
35	71	6	1.930800	5000.000000
35	76	6	1.942256	5000.000000
35	78	6	1.908207	5000.000000
35	79	6	1.719907	5000.000000
35	80	6	1.915483	5000.000000
35	82	6	1.951238	5000.000000
35	87	6	1.883866	5000.000000
35	88	6	1.593243	5000.000000
35	89	6	1.617675	5000.000000
35	90	6	1.437816	5000.000000
35	91	6	1.633275	5000.000000
35	92	6	1.713762	5000.000000
35	93	6	1.511312	5000.000000
35	94	6	1.567407	5000.000000
35	95	6	1.421856	5000.000000
35	96	6	1.658466	5000.000000
35	97	6	1.651942	5000.000000
35	98	6	1.927273	5000.000000
36	38	6	0.590966	5000.000000
36	39	6	0.935490	5000.000000
36	40	6	1.261791	5000.000000
36	41	6	1.500075	5000.000000
36	42	6	1.693402	5000.000000
36	43	6	1.763170	5000.000000
36	44	6	1.407624	5000.000000
36	45	6	1.329789	5000.000000
36	46	6	1.088340	5000.000000
36	47	6	1.021028	5000.000000
36	48	6	1.163345	5000.000000
36	49	6	1.055194	5000.000000
36	50	6	0.898025	5000.000000
36	51	6	0.964210	5000.000000
36	52	6	1.128729	5000.000000
36	53	6	1.245325	5000.000000
36	54	6	1.614182	5000.000000
36	55	6	1.885779	5000.000000
36	56	6	1.923671	5000.000000
36	57	6	1.746926	5000.000000
36	58	6	1.424315	5000.000000
36	59	6	1.461823	5000.000000
36	60	6	1.344949	5000.000000
36	61	6	1.349080	5000.000000
36	62	6	1.437610	5000.000000
36	63	6	1.519159	5000.000000
36	64	6	1.668507	5000.000000
36	67	6	1.952356	5000.000000
36	68	6	1.824817	5000.000000
36	69	6	1.593642	5000.000000
36	70	6	1.818257	5000.000000
36	71	6	1.884958	5000.000000
36	79	6	1.758883	5000.000000
36	80	6	1.887753	5000.000000
36	81	6	1.913701	5000.000000
36	82	6	1.802094	5000.000000
36	84	6	1.965845	5000.000000
36	85	6	1.973385	5000.000000
36	86	6	1.868944	5000.000000
36	87	6	1.741321	5000.000000
36	88	6	1.509847	5000.000000
36	89	6	1.602246	5000.000000
36	90	6	1.507720	5000.000000
36	91	6	1.756591	5000.000000
36	92	6	1.785840	5000.000000
36	93	6	1.514216	5000.000000
36	94	6	1.494195	5000.000000
36	95	6	1.272926	5000.000000
36	96	6	1.446286	5000.000000
36	97	6	1.404990	5000.000000
36	98	6	1.634558	5000.000000
36	99	6	1.754248	5000.000000
37	39	6	0.636703	5000.000000
37	40	6	0.997395	5000.000000
37	41	6	1.216876	5000.000000
37	42	6	1.461271	5000.000000
37	43	6	1.503305	5000.000000
37	44	6	1.154710	5000.000000
37	45	6	1.170187	5000.000000
37	46	6	1.023734	5000.000000
37	47	6	0.991614	5000.000000
37	48	6	1.016297	5000.000000
37	49	6	0.930226	5000.000000
37	50	6	0.881667	5000.000000
37	51	6	0.958835	5000.000000
37	52	6	1.229623	5000.000000
37	53	6	1.357095	5000.000000
37	54	6	1.736622	5000.000000
37	56	6	1.990175	5000.000000
37	57	6	1.771437	5000.000000
37	58	6	1.422415	5000.000000
37	59	6	1.454254	5000.000000
37	60	6	1.277628	5000.000000
37	61	6	1.324250	5000.000000
37	62	6	1.339881	5000.000000
37	63	6	1.457042	5000.000000
37	64	6	1.532733	5000.000000
37	65	6	1.901129	5000.000000
37	67	6	1.719912	5000.000000
37	68	6	1.610781	5000.000000
37	69	6	1.351869	5000.000000
37	70	6	1.551596	5000.000000
37	71	6	1.634154	5000.000000
37	72	6	1.887917	5000.000000
37	73	6	1.991294	5000.000000
37	75	6	1.972624	5000.000000
37	76	6	1.824219	5000.000000
37	78	6	1.918996	5000.000000
37	79	6	1.705658	5000.000000
37	80	6	1.806339	5000.000000
37	81	6	1.848629	5000.000000
37	82	6	1.695024	5000.000000
37	83	6	1.900212	5000.000000
37	84	6	1.838484	5000.000000
37	85	6	1.780466	5000.000000
37	86	6	1.656474	5000.000000
37	87	6	1.470503	5000.000000
37	88	6	1.230197	5000.000000
37	89	6	1.278495	5000.000000
37	90	6	1.190083	5000.000000
37	91	6	1.432753	5000.000000
37	92	6	1.426522	5000.000000
37	93	6	1.142164	5000.000000
37	94	6	1.137466	5000.000000
37	95	6	0.954500	5000.000000
37	96	6	1.187470	5000.000000
37	97	6	1.233772	5000.000000
37	98	6	1.500873	5000.000000
37	99	6	1.696638	5000.000000
37	100	6	1.959208	5000.000000
38	40	6	0.673615	5000.000000
38	41	6	0.946596	5000.000000
38	42	6	1.184551	5000.000000
38	43	6	1.307023	5000.000000
38	44	6	1.006013	5000.000000
38	45	6	1.043201	5000.000000
38	46	6	0.882686	5000.000000
38	47	6	0.995206	5000.000000
38	48	6	1.046021	5000.000000
38	49	6	1.095671	5000.000000
38	50	6	1.140958	5000.000000
38	51	6	1.295835	5000.000000
38	52	6	1.569241	5000.000000
38	53	6	1.723891	5000.000000
38	58	6	1.792513	5000.000000
38	59	6	1.795349	5000.000000
38	60	6	1.577612	5000.000000
38	61	6	1.569694	5000.000000
38	62	6	1.513228	5000.000000
38	63	6	1.555496	5000.000000
38	64	6	1.566701	5000.000000
38	65	6	1.932783	5000.000000
38	66	6	1.987294	5000.000000
38	67	6	1.706681	5000.000000
38	68	6	1.682363	5000.000000
38	69	6	1.475894	5000.000000
38	70	6	1.708943	5000.000000
38	71	6	1.853805	5000.000000
38	79	6	1.954489	5000.000000
38	86	6	1.953910	5000.000000
38	87	6	1.718899	5000.000000
38	88	6	1.455963	5000.000000
38	89	6	1.410194	5000.000000
38	90	6	1.244665	5000.000000
38	91	6	1.392632	5000.000000
38	92	6	1.361880	5000.000000
38	93	6	1.137975	5000.000000
38	94	6	1.250113	5000.000000
38	95	6	1.168638	5000.000000
38	96	6	1.458381	5000.000000
38	97	6	1.566881	5000.000000
38	98	6	1.835442	5000.000000
39	41	6	0.593024	5000.000000
39	42	6	0.883932	5000.000000
39	43	6	0.985197	5000.000000
39	44	6	0.726997	5000.000000
39	45	6	0.886396	5000.000000
39	46	6	0.864159	5000.000000
39	47	6	1.029147	5000.000000
39	48	6	0.968418	5000.000000
39	49	6	1.092900	5000.000000
39	50	6	1.251359	5000.000000
39	51	6	1.436080	5000.000000
39	52	6	1.759294	5000.000000
39	53	6	1.939503	5000.000000
39	58	6	1.932888	5000.000000
39	59	6	1.903825	5000.000000
39	60	6	1.633418	5000.000000
39	61	6	1.626117	5000.000000
39	62	6	1.486678	5000.000000
39	63	6	1.523751	5000.000000
39	64	6	1.443928	5000.000000
39	65	6	1.780095	5000.000000
39	66	6	1.769435	5000.000000
39	67	6	1.467023	5000.000000
39	68	6	1.499945	5000.000000
39	69	6	1.314460	5000.000000
39	70	6	1.536905	5000.000000
39	71	6	1.728871	5000.000000
39	72	6	1.961394	5000.000000
39	73	6	1.950156	5000.000000
39	75	6	1.939657	5000.000000
39	76	6	1.881725	5000.000000
39	79	6	1.968947	5000.000000
39	86	6	1.922347	5000.000000
39	87	6	1.631646	5000.000000
39	88	6	1.351450	5000.000000
39	89	6	1.212296	5000.000000
39	90	6	1.003396	5000.000000
39	91	6	1.077479	5000.000000
39	92	6	1.019250	5000.000000
39	93	6	0.851159	5000.000000
39	94	6	1.057369	5000.000000
39	95	6	1.093593	5000.000000
39	96	6	1.440180	5000.000000
39	97	6	1.625161	5000.000000
39	98	6	1.922182	5000.000000
40	42	6	0.685030	5000.000000
40	43	6	0.899817	5000.000000
40	44	6	0.787874	5000.000000
40	45	6	0.994459	5000.000000
40	46	6	1.007927	5000.000000
40	47	6	1.267961	5000.000000
40	48	6	1.213902	5000.000000
40	49	6	1.411283	5000.000000
40	50	6	1.606479	5000.000000
40	51	6	1.812078	5000.000000
40	60	6	1.989600	5000.000000
40	61	6	1.960931	5000.000000
40	62	6	1.780954	5000.000000
40	63	6	1.771211	5000.000000
40	64	6	1.632857	5000.000000
40	65	6	1.937411	5000.000000
40	66	6	1.860359	5000.000000
40	67	6	1.577751	5000.000000
40	68	6	1.694026	5000.000000
40	69	6	1.560691	5000.000000
40	70	6	1.779670	5000.000000
40	87	6	1.918700	5000.000000
40	88	6	1.647684	5000.000000
40	89	6	1.446507	5000.000000
40	90	6	1.206986	5000.000000
40	91	6	1.161650	5000.000000
40	92	6	1.055083	5000.000000
40	93	6	0.989560	5000.000000
40	94	6	1.278446	5000.000000
40	95	6	1.389328	5000.000000
40	96	6	1.745225	5000.000000
40	97	6	1.967351	5000.000000
41	43	6	0.544576	5000.000000
41	44	6	0.549229	5000.000000
41	45	6	0.838375	5000.000000
41	46	6	0.987992	5000.000000
41	47	6	1.247384	5000.000000
41	48	6	1.118755	5000.000000
41	49	6	1.374071	5000.000000
41	50	6	1.643981	5000.000000
41	51	6	1.884379	5000.000000
41	60	6	1.983899	5000.000000
41	61	6	1.930057	5000.000000
41	62	6	1.686029	5000.000000
41	63	6	1.651240	5000.000000
41	64	6	1.440685	5000.000000
41	65	6	1.697586	5000.000000
41	66	6	1.564706	5000.000000
41	67	6	1.292757	5000.000000
41	68	6	1.472253	5000.000000
41	69	6	1.400007	5000.000000
41	70	6	1.624047	5000.000000
41	71	6	1.899883	5000.000000
41	73	6	1.991849	5000.000000
41	75	6	1.951353	5000.000000
41	76	6	1.971135	5000.000000
41	87	6	1.903235	5000.000000
41	88	6	1.607274	5000.000000
41	89	6	1.339478	5000.000000
41	90	6	1.045441	5000.000000
41	91	6	0.897181	5000.000000
41	92	6	0.837924	5000.000000
41	93	6	0.908603	5000.000000
41	94	6	1.253940	5000.000000
41	95	6	1.445949	5000.000000
41	96	6	1.821877	5000.000000
42	44	6	0.549636	5000.000000
42	45	6	0.733841	5000.000000
42	46	6	0.919202	5000.000000
42	47	6	1.222252	5000.000000
42	48	6	1.127757	5000.000000
42	49	6	1.455387	5000.000000
42	50	6	1.754797	5000.000000
42	61	6	1.995150	5000.000000
42	62	6	1.715319	5000.000000
42	63	6	1.598490	5000.000000
42	64	6	1.353477	5000.000000
42	65	6	1.571824	5000.000000
42	66	6	1.407577	5000.000000
42	67	6	1.215725	5000.000000
42	68	6	1.464488	5000.000000
42	69	6	1.489450	5000.000000
42	70	6	1.758805	5000.000000
42	88	6	1.841985	5000.000000
42	89	6	1.561482	5000.000000
42	90	6	1.216388	5000.000000
42	91	6	1.011463	5000.000000
42	92	6	1.064297	5000.000000
42	93	6	1.213865	5000.000000
42	94	6	1.557185	5000.000000
42	95	6	1.753671	5000.000000
43	45	6	0.644504	5000.000000
43	46	6	0.961606	5000.000000
43	47	6	1.168954	5000.000000
43	48	6	0.971237	5000.000000
43	49	6	1.293454	5000.000000
43	50	6	1.637087	5000.000000
43	51	6	1.927766	5000.000000
43	60	6	1.922219	5000.000000
43	61	6	1.807262	5000.000000
43	62	6	1.488613	5000.000000
43	63	6	1.392260	5000.000000
43	64	6	1.094151	5000.000000
43	65	6	1.268046	5000.000000
43	66	6	1.071111	5000.000000
43	67	6	0.856785	5000.000000
43	68	6	1.133349	5000.000000
43	69	6	1.195783	5000.000000
43	70	6	1.453645	5000.000000
43	71	6	1.796621	5000.000000
43	73	6	1.848272	5000.000000
43	74	6	1.900153	5000.000000
43	75	6	1.668318	5000.000000
43	76	6	1.703078	5000.000000
43	77	6	1.822145	5000.000000
43	78	6	1.943112	5000.000000
43	87	6	1.958694	5000.000000
43	88	6	1.623818	5000.000000
43	89	6	1.316685	5000.000000
43	90	6	0.954734	5000.000000
43	91	6	0.700492	5000.000000
43	92	6	0.850790	5000.000000
43	93	6	1.066789	5000.000000
43	94	6	1.395407	5000.000000
43	95	6	1.626647	5000.000000
43	96	6	1.998365	5000.000000
44	46	6	0.684722	5000.000000
44	47	6	0.839299	5000.000000
44	48	6	0.628657	5000.000000
44	49	6	0.934489	5000.000000
44	50	6	1.263590	5000.000000
44	51	6	1.553951	5000.000000
44	52	6	1.885595	5000.000000
44	59	6	1.934082	5000.000000
44	60	6	1.578558	5000.000000
44	61	6	1.469971	5000.000000
44	62	6	1.183699	5000.000000
44	63	6	1.121531	5000.000000
44	64	6	0.891568	5000.000000
44	65	6	1.159607	5000.000000
44	66	6	1.076170	5000.000000
44	67	6	0.810361	5000.000000
44	68	6	0.967608	5000.000000
44	69	6	0.955275	5000.000000
44	70	6	1.252605	5000.000000
44	71	6	1.569703	5000.000000
44	72	6	1.845167	5000.000000
44	73	6	1.717660	5000.000000
44	74	6	1.751265	5000.000000
44	75	6	1.526402	5000.000000
44	76	6	1.497071	5000.000000
44	77	6	1.638624	5000.000000
44	78	6	1.699598	5000.000000
44	79	6	1.729070	5000.000000
44	80	6	1.923160	5000.000000
44	87	6	1.708925	5000.000000
44	88	6	1.355657	5000.000000
44	89	6	1.105062	5000.000000
44	90	6	0.739301	5000.000000
44	91	6	0.645373	5000.000000
44	92	6	0.827725	5000.000000
44	93	6	0.913175	5000.000000
44	94	6	1.185661	5000.000000
44	95	6	1.349436	5000.000000
44	96	6	1.715095	5000.000000
44	97	6	1.899541	5000.000000
45	47	6	0.536007	5000.000000
45	48	6	0.451248	5000.000000
45	49	6	0.822316	5000.000000
45	50	6	1.128213	5000.000000
45	51	6	1.472816	5000.000000
45	52	6	1.756018	5000.000000
45	59	6	1.858054	5000.000000
45	60	6	1.508871	5000.000000
45	61	6	1.318291	5000.000000
45	62	6	1.047249	5000.000000
45	63	6	0.885253	5000.000000
45	64	6	0.717891	5000.000000
45	65	6	1.029102	5000.000000
45	66	6	1.035897	5000.000000
45	67	6	0.870627	5000.000000
45	68	6	0.986236	5000.000000
45	69	6	1.033562	5000.000000
45	70	6	1.390544	5000.000000
45	71	6	1.701528	5000.000000
45	73	6	1.921215	5000.000000
45	74	6	1.887406	5000.000000
45	75	6	1.617852	5000.000000
45	76	6	1.506442	5000.000000
45	77	6	1.576146	5000.000000
45	78	6	1.578293	5000.000000
45	79	6	1.607697	5000.000000
45	80	6	1.863338	5000.000000
45	87	6	1.886589	5000.000000
45	88	6	1.513784	5000.000000
45	89	6	1.330327	5000.000000
45	90	6	0.973808	5000.000000
45	91	6	0.957362	5000.000000
45	92	6	1.192231	5000.000000
45	93	6	1.237049	5000.000000
45	94	6	1.452223	5000.000000
45	95	6	1.543386	5000.000000
45	96	6	1.884158	5000.000000
46	48	6	0.571724	5000.000000
46	49	6	0.861708	5000.000000
46	50	6	1.057086	5000.000000
46	51	6	1.404662	5000.000000
46	52	6	1.641157	5000.000000
46	53	6	1.944167	5000.000000
46	59	6	1.838456	5000.000000
46	60	6	1.532434	5000.000000
46	61	6	1.325304	5000.000000
46	62	6	1.146757	5000.000000
46	63	6	0.973602	5000.000000
46	64	6	0.948610	5000.000000
46	65	6	1.293165	5000.000000
46	66	6	1.369018	5000.000000
46	67	6	1.227312	5000.000000
46	68	6	1.278942	5000.000000
46	69	6	1.275713	5000.000000
46	70	6	1.634820	5000.000000
46	71	6	1.900122	5000.000000
46	75	6	1.893733	5000.000000
46	76	6	1.729270	5000.000000
46	77	6	1.791093	5000.000000
46	78	6	1.716133	5000.000000
46	79	6	1.680323	5000.000000
46	80	6	1.951250	5000.000000
46	88	6	1.663507	5000.000000
46	89	6	1.546775	5000.000000
46	90	6	1.229861	5000.000000
46	91	6	1.281408	5000.000000
46	92	6	1.467182	5000.000000
46	93	6	1.434153	5000.000000
46	94	6	1.614786	5000.000000
46	95	6	1.628669	5000.000000
46	96	6	1.947889	5000.000000
47	49	6	0.565667	5000.000000
47	50	6	0.730570	5000.000000
47	51	6	1.100415	5000.000000
47	52	6	1.314021	5000.000000
47	53	6	1.643859	5000.000000
47	54	6	1.959158	5000.000000
47	58	6	1.702874	5000.000000
47	59	6	1.500060	5000.000000
47	60	6	1.199432	5000.000000
47	61	6	0.960207	5000.000000
47	62	6	0.817854	5000.000000
47	63	6	0.661980	5000.000000
47	64	6	0.759878	5000.000000
47	65	6	1.128583	5000.000000
47	66	6	1.301594	5000.000000
47	67	6	1.166992	5000.000000
47	68	6	1.109994	5000.000000
47	69	6	1.089429	5000.000000
47	70	6	1.452430	5000.000000
47	71	6	1.686469	5000.000000
47	74	6	1.946132	5000.000000
47	75	6	1.690268	5000.000000
47	76	6	1.468999	5000.000000
47	77	6	1.515615	5000.000000
47	78	6	1.388528	5000.000000
47	79	6	1.324387	5000.000000
47	80	6	1.609665	5000.000000
47	81	6	1.833421	5000.000000
47	82	6	1.867218	5000.000000
47	87	6	1.851938	5000.000000
47	88	6	1.489202	5000.000000
47	89	6	1.438847	5000.000000
47	90	6	1.165043	5000.000000
47	91	6	1.306141	5000.000000
47	92	6	1.536091	5000.000000
47	93	6	1.464840	5000.000000
47	94	6	1.565243	5000.000000
47	95	6	1.527549	5000.000000
47	96	6	1.804855	5000.000000
47	97	6	1.821069	5000.000000
48	50	6	0.712637	5000.000000
48	51	6	1.057411	5000.000000
48	52	6	1.343292	5000.000000
48	53	6	1.665598	5000.000000
48	54	6	1.978540	5000.000000
48	57	6	1.997518	5000.000000
48	58	6	1.626379	5000.000000
48	59	6	1.412288	5000.000000
48	60	6	1.060070	5000.000000
48	61	6	0.874781	5000.000000
48	62	6	0.622040	5000.000000
48	63	6	0.560486	5000.000000
48	64	6	0.526726	5000.000000
48	65	6	0.902640	5000.000000
48	66	6	1.041790	5000.000000
48	67	6	0.838447	5000.000000
48	68	6	0.762172	5000.000000
48	69	6	0.727087	5000.000000
48	70	6	1.096096	5000.000000
48	71	6	1.362817	5000.000000
48	72	6	1.713508	5000.000000
48	73	6	1.668840	5000.000000
48	74	6	1.595504	5000.000000
48	75	6	1.340896	5000.000000
48	76	6	1.161351	5000.000000
48	77	6	1.255788	5000.000000
48	78	6	1.199581	5000.000000
48	79	6	1.176640	5000.000000
48	80	6	1.424888	5000.000000
48	81	6	1.669913	5000.000000
48	82	6	1.680042	5000.000000
48	86	6	1.787866	5000.000000
48	87	6	1.572198	5000.000000
48	88	6	1.195740	5000.000000
48	89	6	1.101201	5000.000000
48	90	6	0.811101	5000.000000
48	91	6	0.961308	5000.000000
48	92	6	1.224252	5000.000000
48	93	6	1.181016	5000.000000
48	94	6	1.280547	5000.000000
48	95	6	1.298188	5000.000000
48	96	6	1.592941	5000.000000
48	97	6	1.654668	5000.000000
49	51	6	0.694401	5000.000000
49	52	6	0.993591	5000.000000
49	53	6	1.311027	5000.000000
49	54	6	1.616001	5000.000000
49	55	6	1.983929	5000.000000
49	56	6	1.952301	5000.000000
49	57	6	1.619928	5000.000000
49	58	6	1.250652	5000.000000
49	59	6	1.036297	5000.000000
49	60	6	0.690486	5000.000000
49	61	6	0.557461	5000.000000
49	62	6	0.418756	5000.000000
49	63	6	0.577158	5000.000000
49	64	6	0.705508	5000.000000
49	65	6	1.049440	5000.000000
49	66	6	1.257841	5000.000000
49	67	6	1.036487	5000.000000
49	68	6	0.817214	5000.000000
49	69	6	0.653923	5000.000000
49	70	6	0.967507	5000.000000
49	71	6	1.146147	5000.000000
49	72	6	1.508795	5000.000000
49	73	6	1.540248	5000.000000
49	74	6	1.450328	5000.000000
49	75	6	1.246280	5000.000000
49	76	6	1.010136	5000.000000
49	77	6	1.151934	5000.000000
49	78	6	1.022074	5000.000000
49	79	6	0.897010	5000.000000
49	80	6	1.108735	5000.000000
49	81	6	1.317154	5000.000000
49	82	6	1.323834	5000.000000
49	83	6	1.656322	5000.000000
49	84	6	1.785572	5000.000000
49	85	6	1.779854	5000.000000
49	86	6	1.491983	5000.000000
49	87	6	1.332234	5000.000000
49	88	6	0.975524	5000.000000
49	89	6	1.001279	5000.000000
49	90	6	0.831942	5000.000000
49	91	6	1.106473	5000.000000
49	92	6	1.337774	5000.000000
49	93	6	1.208130	5000.000000
49	94	6	1.191403	5000.000000
49	95	6	1.117709	5000.000000
49	96	6	1.348950	5000.000000
49	97	6	1.347461	5000.000000
49	98	6	1.712319	5000.000000
49	99	6	1.889703	5000.000000
50	52	6	0.632466	5000.000000
50	53	6	0.957772	5000.000000
50	54	6	1.269755	5000.000000
50	55	6	1.636929	5000.000000
50	56	6	1.641223	5000.000000
50	57	6	1.335396	5000.000000
50	58	6	0.973757	5000.000000
50	59	6	0.786747	5000.000000
50	60	6	0.539670	5000.000000
50	61	6	0.454473	5000.000000
50	62	6	0.596902	5000.000000
50	63	6	0.788771	5000.000000
50	64	6	1.030405	5000.000000
50	65	6	1.357883	5000.000000
50	66	6	1.608322	5000.000000
50	67	6	1.406157	5000.000000
50	68	6	1.153154	5000.000000
50	69	6	0.955260	5000.000000
50	70	6	1.197193	5000.000000
50	71	6	1.272288	5000.000000
50	72	6	1.621336	5000.000000
50	73	6	1.732373	5000.000000
50	74	6	1.636573	5000.000000
50	75	6	1.481567	5000.000000
50	76	6	1.201651	5000.000000
50	77	6	1.337449	5000.000000
50	78	6	1.113317	5000.000000
50	79	6	0.865959	5000.000000
50	80	6	1.048000	5000.000000
50	81	6	1.176203	5000.000000
50	82	6	1.189913	5000.000000
50	83	6	1.519568	5000.000000
50	84	6	1.633716	5000.000000
50	85	6	1.695183	5000.000000
50	86	6	1.454019	5000.000000
50	87	6	1.375126	5000.000000
50	88	6	1.076638	5000.000000
50	89	6	1.216113	5000.000000
50	90	6	1.133364	5000.000000
50	91	6	1.446637	5000.000000
50	92	6	1.634200	5000.000000
50	93	6	1.438251	5000.000000
50	94	6	1.351098	5000.000000
50	95	6	1.170357	5000.000000
50	96	6	1.320206	5000.000000
50	97	6	1.220412	5000.000000
50	98	6	1.550238	5000.000000
50	99	6	1.664426	5000.000000
51	53	6	0.625285	5000.000000
51	54	6	0.948561	5000.000000
51	55	6	1.303505	5000.000000
51	56	6	1.274974	5000.000000
51	57	6	0.973083	5000.000000
51	58	6	0.605933	5000.000000
51	59	6	0.509561	5000.000000
51	60	6	0.425535	5000.000000
51	61	6	0.587676	5000.000000
51	62	6	0.842207	5000.000000
51	63	6	1.114928	5000.000000
51	64	6	1.353585	5000.000000
51	65	6	1.650645	5000.000000
51	66	6	1.901583	5000.000000
51	67	6	1.674902	5000.000000
51	68	6	1.381209	5000.000000
51	69	6	1.117648	5000.000000
51	70	6	1.253964	5000.000000
51	71	6	1.213456	5000.000000
51	72	6	1.519848	5000.000000
51	73	6	1.710020	5000.000000
51	74	6	1.633447	5000.000000
51	75	6	1.559520	5000.000000
51	76	6	1.288168	5000.000000
51	77	6	1.472927	5000.000000
51	78	6	1.230113	5000.000000
51	79	6	0.901684	5000.000000
51	80	6	0.952559	5000.000000
51	81	6	0.956327	5000.000000
51	82	6	0.914829	5000.000000
51	83	6	1.212692	5000.000000
51	84	6	1.302807	5000.000000
51	85	6	1.410806	5000.000000
51	86	6	1.216244	5000.000000
51	87	6	1.218495	5000.000000
51	88	6	1.006744	5000.000000
51	89	6	1.252642	5000.000000
51	90	6	1.282526	5000.000000
51	91	6	1.639668	5000.000000
51	92	6	1.778378	5000.000000
51	93	6	1.525970	5000.000000
51	94	6	1.348112	5000.000000
51	95	6	1.084446	5000.000000
51	96	6	1.126029	5000.000000
51	97	6	0.936753	5000.000000
51	98	6	1.231302	5000.000000
51	99	6	1.305086	5000.000000
51	100	6	1.666285	5000.000000
52	54	6	0.646125	5000.000000
52	55	6	1.015832	5000.000000
52	56	6	1.077460	5000.000000
52	57	6	0.827489	5000.000000
52	58	6	0.556077	5000.000000
52	59	6	0.473261	5000.000000
52	60	6	0.614051	5000.000000
52	61	6	0.712292	5000.000000
52	62	6	1.059872	5000.000000
52	63	6	1.292707	5000.000000
52	64	6	1.594349	5000.000000
52	65	6	1.871386	5000.000000
52	67	6	1.978168	5000.000000
52	68	6	1.670798	5000.000000
52	69	6	1.444831	5000.000000
52	70	6	1.574901	5000.000000
52	71	6	1.502491	5000.000000
52	72	6	1.795725	5000.000000
52	74	6	1.898525	5000.000000
52	75	6	1.825644	5000.000000
52	76	6	1.516738	5000.000000
52	77	6	1.644028	5000.000000
52	78	6	1.337896	5000.000000
52	79	6	0.971846	5000.000000
52	80	6	1.020935	5000.000000
52	81	6	0.964824	5000.000000
52	82	6	1.004571	5000.000000
52	83	6	1.286038	5000.000000
52	84	6	1.392866	5000.000000
52	85	6	1.586814	5000.000000
52	86	6	1.434787	5000.000000
52	87	6	1.514790	5000.000000
52	88	6	1.348407	5000.000000
52	89	6	1.617773	5000.000000
52	90	6	1.652244	5000.000000
52	93	6	1.903957	5000.000000
52	94	6	1.716374	5000.000000
52	95	6	1.431324	5000.000000
52	96	6	1.415038	5000.000000
52	97	6	1.151493	5000.000000
52	98	6	1.368785	5000.000000
52	99	6	1.335832	5000.000000
52	100	6	1.681926	5000.000000
53	55	6	0.698979	5000.000000
53	56	6	0.751886	5000.000000
53	57	6	0.589162	5000.000000
53	58	6	0.433813	5000.000000
53	59	6	0.606633	5000.000000
53	60	6	0.871585	5000.000000
53	61	6	1.062696	5000.000000
53	62	6	1.402333	5000.000000
53	63	6	1.660206	5000.000000
53	64	6	1.944796	5000.000000
53	68	6	1.975649	5000.000000
53	69	6	1.710005	5000.000000
53	70	6	1.781627	5000.000000
53	71	6	1.641158	5000.000000
53	72	6	1.876988	5000.000000
53	76	6	1.775572	5000.000000
53	77	6	1.938917	5000.000000
53	78	6	1.644376	5000.000000
53	79	6	1.264252	5000.000000
53	80	6	1.217041	5000.000000
53	81	6	1.041151	5000.000000
53	82	6	1.003144	5000.000000
53	83	6	1.185771	5000.000000
53	84	6	1.221636	5000.000000
53	85	6	1.462885	5000.000000
53	86	6	1.400112	5000.000000
53	87	6	1.543635	5000.000000
53	88	6	1.463362	5000.000000
53	89	6	1.778443	5000.000000
53	90	6	1.873566	5000.000000
53	94	6	1.819359	5000.000000
53	95	6	1.486311	5000.000000
53	96	6	1.383100	5000.000000
53	97	6	1.056893	5000.000000
53	98	6	1.174113	5000.000000
53	99	6	1.057047	5000.000000
53	100	6	1.373744	5000.000000
54	56	6	0.524323	5000.000000
54	57	6	0.473099	5000.000000
54	58	6	0.575975	5000.000000
54	59	6	0.731113	5000.000000
54	60	6	1.081408	5000.000000
54	61	6	1.268168	5000.000000
54	62	6	1.632894	5000.000000
54	63	6	1.893455	5000.000000
54	69	6	1.970030	5000.000000
54	71	6	1.830176	5000.000000
54	76	6	1.936917	5000.000000
54	78	6	1.754795	5000.000000
54	79	6	1.372214	5000.000000
54	80	6	1.278242	5000.000000
54	81	6	1.041028	5000.000000
54	82	6	1.066482	5000.000000
54	83	6	1.201220	5000.000000
54	84	6	1.272672	5000.000000
54	85	6	1.583159	5000.000000
54	86	6	1.547257	5000.000000
54	87	6	1.759798	5000.000000
54	88	6	1.723208	5000.000000
54	95	6	1.796426	5000.000000
54	96	6	1.645931	5000.000000
54	97	6	1.288465	5000.000000
54	98	6	1.338593	5000.000000
54	99	6	1.133045	5000.000000
54	100	6	1.414898	5000.000000
55	57	6	0.609335	5000.000000
55	58	6	0.859158	5000.000000
55	59	6	1.076765	5000.000000
55	60	6	1.440017	5000.000000
55	61	6	1.644443	5000.000000
55	79	6	1.722870	5000.000000
55	80	6	1.590706	5000.000000
55	81	6	1.305155	5000.000000
55	82	6	1.299865	5000.000000
55	83	6	1.337875	5000.000000
55	84	6	1.354916	5000.000000
55	85	6	1.697060	5000.000000
55	86	6	1.735269	5000.000000
55	87	6	1.989307	5000.000000
55	96	6	1.850217	5000.000000
55	97	6	1.474814	5000.000000
55	98	6	1.428165	5000.000000
55	99	6	1.137516	5000.000000
55	100	6	1.334261	5000.000000
56	58	6	0.716621	5000.000000
56	59	6	1.004148	5000.000000
56	60	6	1.365067	5000.000000
56	61	6	1.641677	5000.000000
56	62	6	1.975004	5000.000000
56	71	6	1.888188	5000.000000
56	79	6	1.682108	5000.000000
56	80	6	1.478684	5000.000000
56	81	6	1.143839	5000.000000
56	82	6	1.057892	5000.000000
56	83	6	1.014450	5000.000000
56	84	6	1.000638	5000.000000
56	85	6	1.356723	5000.000000
56	86	6	1.430273	5000.000000
56	87	6	1.718646	5000.000000
56	88	6	1.795775	5000.000000
56	95	6	1.849204	5000.000000
56	96	6	1.601114	5000.000000
56	97	6	1.221463	5000.000000
56	98	6	1.132716	5000.000000
56	99	6	0.828871	5000.000000
56	100	6	1.038904	5000.000000
57	59	6	0.645791	5000.000000
57	60	6	1.001652	5000.000000
57	61	6	1.299755	5000.000000
57	62	6	1.617997	5000.000000
57	63	6	1.942552	5000.000000
57	69	6	1.824016	5000.000000
57	70	6	1.776775	5000.000000
57	71	6	1.528946	5000.000000
57	72	6	1.675756	5000.000000
57	74	6	1.917974	5000.000000
57	75	6	1.996948	5000.000000
57	76	6	1.756108	5000.000000
57	77	6	1.948570	5000.000000
57	78	6	1.690753	5000.000000
57	79	6	1.322945	5000.000000
57	80	6	1.109986	5000.000000
57	81	6	0.783631	5000.000000
57	82	6	0.699232	5000.000000
57	83	6	0.745809	5000.000000
57	84	6	0.825170	5000.000000
57	85	6	1.161742	5000.000000
57	86	6	1.147060	5000.000000
57	87	6	1.418159	5000.000000
57	88	6	1.461480	5000.000000
57	89	6	1.827763	5000.000000
57	94	6	1.899289	5000.000000
57	95	6	1.575634	5000.000000
57	96	6	1.358992	5000.000000
57	97	6	0.991032	5000.000000
57	98	6	1.011206	5000.000000
57	99	6	0.819372	5000.000000
57	100	6	1.134899	5000.000000
58	60	6	0.674859	5000.000000
58	61	6	0.989339	5000.000000
58	62	6	1.288632	5000.000000
58	63	6	1.615000	5000.000000
58	64	6	1.851999	5000.000000
58	68	6	1.778758	5000.000000
58	69	6	1.486527	5000.000000
58	70	6	1.478531	5000.000000
58	71	6	1.278126	5000.000000
58	72	6	1.481037	5000.000000
58	73	6	1.773817	5000.000000
58	74	6	1.701046	5000.000000
58	75	6	1.741324	5000.000000
58	76	6	1.494834	5000.000000
58	77	6	1.705676	5000.000000
58	78	6	1.457854	5000.000000
58	79	6	1.088338	5000.000000
58	80	6	0.931355	5000.000000
58	81	6	0.694990	5000.000000
58	82	6	0.577117	5000.000000
58	83	6	0.763899	5000.000000
58	84	6	0.851052	5000.000000
58	85	6	1.094970	5000.000000
58	86	6	0.998667	5000.000000
58	87	6	1.186754	5000.000000
58	88	6	1.156902	5000.000000
58	89	6	1.506683	5000.000000
58	90	6	1.667066	5000.000000
58	93	6	1.863024	5000.000000
58	94	6	1.583525	5000.000000
58	95	6	1.266320	5000.000000
58	96	6	1.114143	5000.000000
58	97	6	0.776632	5000.000000
58	98	6	0.928089	5000.000000
58	99	6	0.868865	5000.000000
58	100	6	1.235674	5000.000000
59	61	6	0.658810	5000.000000
59	62	6	0.978667	5000.000000
59	63	6	1.301426	5000.000000
59	64	6	1.559097	5000.000000
59	65	6	1.770901	5000.000000
59	67	6	1.864846	5000.000000
59	68	6	1.510818	5000.000000
59	69	6	1.270090	5000.000000
59	70	6	1.304498	5000.000000
59	71	6	1.160923	5000.000000
59	72	6	1.430437	5000.000000
59	73	6	1.669279	5000.000000
59	74	6	1.527184	5000.000000
59	75	6	1.503515	5000.000000
59	76	6	1.208630	5000.000000
59	77	6	1.369870	5000.000000
59	78	6	1.093539	5000.000000
59	79	6	0.716154	5000.000000
59	80	6	0.612198	5000.000000
59	81	6	0.495906	5000.000000
59	82	6	0.570500	5000.000000
59	83	6	0.897923	5000.000000
59	84	6	1.100830	5000.000000
59	85	6	1.306107	5000.000000
59	86	6	1.103889	5000.000000
59	87	6	1.241087	5000.000000
59	88	6	1.122639	5000.000000
59	89	6	1.430835	5000.000000
59	90	6	1.537985	5000.000000
59	91	6	1.903786	5000.000000
59	93	6	1.835184	5000.000000
59	94	6	1.597080	5000.000000
59	95	6	1.339990	5000.000000
59	96	6	1.271452	5000.000000
59	97	6	1.004253	5000.000000
59	98	6	1.237793	5000.000000
59	99	6	1.231798	5000.000000
59	100	6	1.604837	5000.000000
60	62	6	0.621679	5000.000000
60	63	6	0.970358	5000.000000
60	64	6	1.193222	5000.000000
60	65	6	1.416401	5000.000000
60	66	6	1.686388	5000.000000
60	67	6	1.486184	5000.000000
60	68	6	1.138855	5000.000000
60	69	6	0.904149	5000.000000
60	70	6	0.994884	5000.000000
60	71	6	0.942293	5000.000000
60	72	6	1.274175	5000.000000
60	73	6	1.444394	5000.000000
60	74	6	1.297455	5000.000000
60	75	6	1.212894	5000.000000
60	76	6	0.912365	5000.000000
60	77	6	1.091801	5000.000000
60	78	6	0.853774	5000.000000
60	79	6	0.522541	5000.000000
60	80	6	0.543075	5000.000000
60	81	6	0.645315	5000.000000
60	82	6	0.700111	5000.000000
60	83	6	1.064996	5000.000000
60	84	6	1.267132	5000.000000
60	85	6	1.373802	5000.000000
60	86	6	1.096503	5000.000000
60	87	6	1.119165	5000.000000
60	88	6	0.898371	5000.000000
60	89	6	1.142882	5000.000000
60	90	6	1.196177	5000.000000
60	91	6	1.549103	5000.000000
60	92	6	1.743215	5000.000000
60	93	6	1.548300	5000.000000
60	94	6	1.357694	5000.000000
60	95	6	1.163931	5000.000000
60	96	6	1.197065	5000.000000
60	97	6	1.034481	5000.000000
60	98	6	1.351880	5000.000000
60	99	6	1.443137	5000.000000
60	100	6	1.822848	5000.000000
61	63	6	0.647143	5000.000000
61	64	6	0.943541	5000.000000
61	65	6	1.174561	5000.000000
61	66	6	1.487332	5000.000000
61	67	6	1.350925	5000.000000
61	68	6	1.029547	5000.000000
61	69	6	0.907066	5000.000000
61	70	6	1.114147	5000.000000
61	71	6	1.174893	5000.000000
61	72	6	1.539517	5000.000000
61	73	6	1.637336	5000.000000
61	74	6	1.448332	5000.000000
61	75	6	1.264714	5000.000000
61	76	6	0.919939	5000.000000
61	77	6	0.981135	5000.000000
61	78	6	0.693679	5000.000000
61	79	6	0.426329	5000.000000
61	80	6	0.691106	5000.000000
61	81	6	0.915692	5000.000000
61	82	6	1.059363	5000.000000
61	83	6	1.432904	5000.000000
61	84	6	1.646222	5000.000000
61	85	6	1.747056	5000.000000
61	86	6	1.456361	5000.000000
61	87	6	1.432555	5000.000000
61	88	6	1.150259	5000.000000
61	89	6	1.303465	5000.000000
61	90	6	1.246465	5000.000000
61	91	6	1.549465	5000.000000
61	92	6	1.800800	5000.000000
61	93	6	1.659734	5000.000000
61	94	6	1.548170	5000.000000
61	95	6	1.404919	5000.000000
61	96	6	1.509848	5000.000000
61	97	6	1.381560	5000.000000
61	98	6	1.708187	5000.000000
61	99	6	1.793914	5000.000000
62	64	6	0.582907	5000.000000
62	65	6	0.819554	5000.000000
62	66	6	1.111797	5000.000000
62	67	6	0.973913	5000.000000
62	68	6	0.666570	5000.000000
62	69	6	0.620357	5000.000000
62	70	6	0.905288	5000.000000
62	71	6	1.082492	5000.000000
62	72	6	1.461592	5000.000000
62	73	6	1.472056	5000.000000
62	74	6	1.283289	5000.000000
62	75	6	1.030357	5000.000000
62	76	6	0.718313	5000.000000
62	77	6	0.772281	5000.000000
62	78	6	0.609831	5000.000000
62	79	6	0.560819	5000.000000
62	80	6	0.843733	5000.000000
62	81	6	1.141389	5000.000000
62	82	6	1.251095	5000.000000
62	83	6	1.616078	5000.000000
62	84	6	1.827568	5000.000000
62	85	6	1.857797	5000.000000
62	86	6	1.528425	5000.000000
62	87	6	1.420639	5000.000000
62	88	6	1.084618	5000.000000
62	89	6	1.127528	5000.000000
62	90	6	0.992826	5000.000000
62	91	6	1.243543	5000.000000
62	92	6	1.538738	5000.000000
62	93	6	1.466460	5000.000000
62	94	6	1.421016	5000.000000
62	95	6	1.371590	5000.000000
62	96	6	1.551186	5000.000000
62	97	6	1.514102	5000.000000
62	98	6	1.874342	5000.000000
63	65	6	0.643814	5000.000000
63	66	6	0.962248	5000.000000
63	67	6	0.924407	5000.000000
63	68	6	0.737229	5000.000000
63	69	6	0.843392	5000.000000
63	70	6	1.184089	5000.000000
63	71	6	1.421624	5000.000000
63	72	6	1.797444	5000.000000
63	73	6	1.757713	5000.000000
63	74	6	1.563681	5000.000000
63	75	6	1.255174	5000.000000
63	76	6	0.972459	5000.000000
63	77	6	0.907450	5000.000000
63	78	6	0.776277	5000.000000
63	79	6	0.834323	5000.000000
63	80	6	1.174326	5000.000000
63	81	6	1.489177	5000.000000
63	82	6	1.624761	5000.000000
63	83	6	1.992896	5000.000000
63	86	6	1.900127	5000.000000
63	87	6	1.766853	5000.000000
63	88	6	1.411251	5000.000000
63	89	6	1.386871	5000.000000
63	90	6	1.162649	5000.000000
63	91	6	1.323934	5000.000000
63	92	6	1.650766	5000.000000
63	93	6	1.634503	5000.000000
63	94	6	1.666251	5000.000000
63	95	6	1.652925	5000.000000
63	96	6	1.874841	5000.000000
63	97	6	1.855971	5000.000000
64	66	6	0.608035	5000.000000
64	67	6	0.562636	5000.000000
64	68	6	0.491320	5000.000000
64	69	6	0.716858	5000.000000
64	70	6	1.072243	5000.000000
64	71	6	1.386192	5000.000000
64	72	6	1.739647	5000.000000
64	73	6	1.624382	5000.000000
64	74	6	1.459049	5000.000000
64	75	6	1.121012	5000.000000
64	76	6	0.939371	5000.000000
64	77	6	0.899002	5000.000000
64	78	6	0.928474	5000.000000
64	79	6	1.074539	5000.000000
64	80	6	1.364609	5000.000000
64	81	6	1.693058	5000.000000
64	82	6	1.785892	5000.000000
64	86	6	1.953452	5000.000000
64	87	6	1.758849	5000.000000
64	88	6	1.390043	5000.000000
64	89	6	1.265793	5000.000000
64	90	6	0.981761	5000.000000
64	91	6	1.047691	5000.000000
64	92	6	1.404588	5000.000000
64	93	6	1.467483	5000.000000
64	94	6	1.562852	5000.000000
64	95	6	1.636525	5000.000000
64	96	6	1.904016	5000.000000
64	97	6	1.958347	5000.000000
65	67	6	0.548482	5000.000000
65	68	6	0.530691	5000.000000
65	69	6	0.880185	5000.000000
65	70	6	1.160512	5000.000000
65	71	6	1.482895	5000.000000
65	72	6	1.809850	5000.000000
65	73	6	1.641869	5000.000000
65	74	6	1.427199	5000.000000
65	75	6	1.052907	5000.000000
65	76	6	0.918481	5000.000000
65	77	6	0.768293	5000.000000
65	78	6	0.910292	5000.000000
65	79	6	1.176159	5000.000000
65	80	6	1.451682	5000.000000
65	81	6	1.812954	5000.000000
65	82	6	1.942827	5000.000000
65	87	6	1.934958	5000.000000
65	88	6	1.589106	5000.000000
65	89	6	1.444089	5000.000000
65	90	6	1.186346	5000.000000
65	91	6	1.190094	5000.000000
65	92	6	1.570257	5000.000000
65	93	6	1.694190	5000.000000
65	94	6	1.788535	5000.000000
65	95	6	1.899771	5000.000000
66	68	6	0.610056	5000.000000
66	69	6	0.971416	5000.000000
66	70	6	1.216557	5000.000000
66	71	6	1.577941	5000.000000
66	72	6	1.862949	5000.000000
66	73	6	1.630602	5000.000000
66	74	6	1.471734	5000.000000
66	75	6	1.110901	5000.000000
66	76	6	1.102651	5000.000000
66	77	6	1.019372	5000.000000
66	78	6	1.238490	5000.000000
66	79	6	1.502012	5000.000000
66	80	6	1.736271	5000.000000
66	88	6	1.672541	5000.000000
66	89	6	1.447139	5000.000000
66	90	6	1.158167	5000.000000
66	91	6	1.041214	5000.000000
66	92	6	1.415543	5000.000000
66	93	6	1.618846	5000.000000
66	94	6	1.773877	5000.000000
66	95	6	1.955606	5000.000000
67	69	6	0.667904	5000.000000
67	70	6	0.917843	5000.000000
67	71	6	1.294255	5000.000000
67	72	6	1.574256	5000.000000
67	73	6	1.352825	5000.000000
67	74	6	1.255985	5000.000000
67	75	6	0.933547	5000.000000
67	76	6	0.959692	5000.000000
67	77	6	1.012941	5000.000000
67	78	6	1.217719	5000.000000
67	79	6	1.409318	5000.000000
67	80	6	1.598563	5000.000000
67	81	6	1.912404	5000.000000
67	82	6	1.937302	5000.000000
67	86	6	1.942543	5000.000000
67	87	6	1.679426	5000.000000
67	88	6	1.336677	5000.000000
67	89	6	1.084047	5000.000000
67	90	6	0.783317	5000.000000
67	91	6	0.674381	5000.000000
67	92	6	1.054571	5000.000000
67	93	6	1.242065	5000.000000
67	94	6	1.397507	5000.000000
67	95	6	1.594775	5000.000000
67	96	6	1.889932	5000.000000
68	70	6	0.644855	5000.000000
68	71	6	0.993762	5000.000000
68	72	6	1.313824	5000.000000
68	73	6	1.152717	5000.000000
68	74	6	0.996342	5000.000000
68	75	6	0.662874	5000.000000
68	76	6	0.597201	5000.000000
68	77	6	0.698521	5000.000000
68	78	6	0.875768	5000.000000
68	79	6	1.045078	5000.000000
68	80	6	1.215712	5000.000000
68	81	6	1.532056	5000.000000
68	82	6	1.575015	5000.000000
68	83	6	1.884758	5000.000000
68	86	6	1.642467	5000.000000
68	87	6	1.426032	5000.000000
68	88	6	1.085524	5000.000000
68	89	6	0.921598	5000.000000
68	90	6	0.707085	5000.000000
68	91	6	0.788554	5000.000000
68	92	6	1.150153	5000.000000
68	93	6	1.235820	5000.000000
68	94	6	1.287031	5000.000000
68	95	6	1.417301	5000.000000
68	96	6	1.663917	5000.000000
68	97	6	1.764015	5000.000000
69	71	6	0.703388	5000.000000
69	72	6	1.043218	5000.000000
69	73	6	0.958584	5000.000000
69	74	6	0.872469	5000.000000
69	75	6	0.655187	5000.000000
69	76	6	0.581783	5000.000000
69	77	6	0.846369	5000.000000
69	78	6	0.939628	5000.000000
69	79	6	0.974002	5000.000000
69	80	6	1.066690	5000.000000
69	81	6	1.318481	5000.000000
69	82	6	1.288880	5000.000000
69	83	6	1.578560	5000.000000
69	84	6	1.744403	5000.000000
69	85	6	1.649475	5000.000000
69	86	6	1.297494	5000.000000
69	87	6	1.068080	5000.000000
69	88	6	0.713923	5000.000000
69	89	6	0.592184	5000.000000
69	90	6	0.460251	5000.000000
69	91	6	0.714670	5000.000000
69	92	6	1.000523	5000.000000
69	93	6	0.981047	5000.000000
69	94	6	0.957360	5000.000000
69	95	6	1.050616	5000.000000
69	96	6	1.286597	5000.000000
69	97	6	1.393628	5000.000000
69	98	6	1.768229	5000.000000
70	72	6	0.678763	5000.000000
70	73	6	0.586626	5000.000000
70	74	6	0.536621	5000.000000
70	75	6	0.469134	5000.000000
70	76	6	0.552684	5000.000000
70	77	6	0.913319	5000.000000
70	78	6	1.057960	5000.000000
70	79	6	1.080413	5000.000000
70	80	6	1.040338	5000.000000
70	81	6	1.237459	5000.000000
70	82	6	1.153378	5000.000000
70	83	6	1.383081	5000.000000
70	84	6	1.552346	5000.000000
70	85	6	1.419051	5000.000000
70	86	6	1.053753	5000.000000
70	87	6	0.824701	5000.000000
70	88	6	0.557108	5000.000000
70	89	6	0.469543	5000.000000
70	90	6	0.582461	5000.000000
70	91	6	0.835140	5000.000000
70	92	6	1.037502	5000.000000
70	93	6	1.000728	5000.000000
70	94	6	0.879157	5000.000000
70	95	6	0.993208	5000.000000
70	96	6	1.157265	5000.000000
70	97	6	1.289008	5000.000000
70	98	6	1.638313	5000.000000
70	99	6	1.903992	5000.000000
71	73	6	0.511836	5000.000000
71	74	6	0.494987	5000.000000
71	75	6	0.648745	5000.000000
71	76	6	0.695252	5000.000000
71	77	6	1.073634	5000.000000
71	78	6	1.156401	5000.000000
71	79	6	1.093066	5000.000000
71	80	6	0.923261	5000.000000
71	81	6	1.016201	5000.000000
71	82	6	0.865071	5000.000000
71	83	6	1.037949	5000.000000
71	84	6	1.213287	5000.000000
71	85	6	1.085754	5000.000000
71	86	6	0.710615	5000.000000
71	87	6	0.564074	5000.000000
71	88	6	0.455289	5000.000000
71	89	6	0.598420	5000.000000
71	90	6	0.866080	5000.000000
71	91	6	1.160559	5000.000000
71	92	6	1.284582	5000.000000
71	93	6	1.164288	5000.000000
71	94	6	0.921261	5000.000000
71	95	6	0.938177	5000.000000
71	96	6	0.972862	5000.000000
71	97	6	1.058213	5000.000000
71	98	6	1.370547	5000.000000
71	99	6	1.622654	5000.000000
71	100	6	1.951257	5000.000000
72	74	6	0.545035	5000.000000
72	75	6	0.858915	5000.000000
72	76	6	1.007390	5000.000000
72	77	6	1.372468	5000.000000
72	78	6	1.488477	5000.000000
72	79	6	1.432032	5000.000000
72	80	6	1.203885	5000.000000
72	81	6	1.220774	5000.000000
72	82	6	1.010547	5000.000000
72	83	6	1.049522	5000.000000
72	84	6	1.178178	5000.000000
72	85	6	0.977135	5000.000000
72	86	6	0.654913	5000.000000
72	87	6	0.538092	5000.000000
72	88	6	0.658135	5000.000000
72	89	6	0.776023	5000.000000
72	90	6	1.109501	5000.000000
72	91	6	1.355958	5000.000000
72	92	6	1.402674	5000.000000
72	93	6	1.285112	5000.000000
72	94	6	1.006264	5000.000000
72	95	6	1.052108	5000.000000
72	96	6	1.006612	5000.000000
72	97	6	1.134202	5000.000000
72	98	6	1.374060	5000.000000
72	99	6	1.644683	5000.000000
72	100	6	1.927729	5000.000000
73	75	6	0.669341	5000.000000
73	76	6	0.942416	5000.000000
73	77	6	1.284848	5000.000000
73	78	6	1.488982	5000.000000
73	79	6	1.523731	5000.000000
73	80	6	1.364123	5000.000000
73	81	6	1.471280	5000.000000
73	82	6	1.321444	5000.000000
73	83	6	1.411386	5000.000000
73	84	6	1.553236	5000.000000
73	85	6	1.341387	5000.000000
73	86	6	1.019745	5000.000000
73	87	6	0.818476	5000.000000
73	88	6	0.809688	5000.000000
73	89	6	0.744187	5000.000000
73	90	6	1.003875	5000.000000
73	91	6	1.156739	5000.000000
73	92	6	1.232090	5000.000000
73	93	6	1.220072	5000.000000
73	94	6	1.039202	5000.000000
73	95	6	1.202864	5000.000000
73	96	6	1.260261	5000.000000
73	97	6	1.441469	5000.000000
73	98	6	1.711821	5000.000000
73	99	6	1.999844	5000.000000
74	76	6	0.642969	5000.000000
74	77	6	0.952333	5000.000000
74	78	6	1.175455	5000.000000
74	79	6	1.258580	5000.000000
74	80	6	1.109681	5000.000000
74	81	6	1.277389	5000.000000
74	82	6	1.224102	5000.000000
74	83	6	1.379694	5000.000000
74	84	6	1.604873	5000.000000
74	85	6	1.476824	5000.000000
74	86	6	1.117119	5000.000000
74	87	6	0.997244	5000.000000
74	88	6	0.918480	5000.000000
74	89	6	0.903816	5000.000000
74	90	6	1.086652	5000.000000
74	91	6	1.257100	5000.000000
74	92	6	1.430887	5000.000000
74	93	6	1.435049	5000.000000
74	94	6	1.271621	5000.000000
74	95	6	1.384447	5000.000000
74	96	6	1.440289	5000.000000
74	97	6	1.542453	5000.000000
74	98	6	1.831775	5000.000000
75	77	6	0.642520	5000.000000
75	78	6	0.921905	5000.000000
75	79	6	1.086890	5000.000000
75	80	6	1.054519	5000.000000
75	81	6	1.319116	5000.000000
75	82	6	1.340020	5000.000000
75	83	6	1.576916	5000.000000
75	84	6	1.820204	5000.000000
75	85	6	1.724939	5000.000000
75	86	6	1.347715	5000.000000
75	87	6	1.197529	5000.000000
75	88	6	0.997994	5000.000000
75	89	6	0.921162	5000.000000
75	90	6	0.967129	5000.000000
75	91	6	1.103528	5000.000000
75	92	6	1.365670	5000.000000
75	93	6	1.417820	5000.000000
75	94	6	1.331336	5000.000000
75	95	6	1.457213	5000.000000
75	96	6	1.585349	5000.000000
75	97	6	1.676784	5000.000000
76	78	6	0.561078	5000.000000
76	79	6	0.715241	5000.000000
76	80	6	0.743093	5000.000000
76	81	6	1.062534	5000.000000
76	82	6	1.156780	5000.000000
76	83	6	1.458428	5000.000000
76	84	6	1.730679	5000.000000
76	85	6	1.706611	5000.000000
76	86	6	1.328159	5000.000000
76	87	6	1.232842	5000.000000
76	88	6	0.989957	5000.000000
76	89	6	1.003615	5000.000000
76	90	6	1.012310	5000.000000
76	91	6	1.220578	5000.000000
76	92	6	1.511198	5000.000000
76	93	6	1.506973	5000.000000
76	94	6	1.403642	5000.000000
76	95	6	1.446360	5000.000000
76	96	6	1.563746	5000.000000
76	97	6	1.581134	5000.000000
76	98	6	1.920776	5000.000000
77	79	6	0.716723	5000.000000
77	80	6	0.857950	5000.000000
77	81	6	1.226062	5000.000000
77	82	6	1.412445	5000.000000
77	83	6	1.735947	5000.000000
77	86	6	1.678847	5000.000000
77	87	6	1.607758	5000.000000
77	88	6	1.354735	5000.000000
77	89	6	1.353296	5000.000000
77	90	6	1.294155	5000.000000
77	91	6	1.450249	5000.000000
77	92	6	1.783146	5000.000000
77	93	6	1.816170	5000.000000
77	94	6	1.752169	5000.000000
77	95	6	1.793034	5000.000000
77	96	6	1.920446	5000.000000
77	97	6	1.909198	5000.000000
78	80	6	0.634170	5000.000000
78	81	6	1.011910	5000.000000
78	82	6	1.256766	5000.000000
78	83	6	1.612937	5000.000000
78	84	6	1.919512	5000.000000
78	85	6	1.995917	5000.000000
78	86	6	1.644863	5000.000000
78	87	6	1.625477	5000.000000
78	88	6	1.370679	5000.000000
78	89	6	1.448354	5000.000000
78	90	6	1.397172	5000.000000
78	91	6	1.616615	5000.000000
78	92	6	1.935695	5000.000000
78	93	6	1.905296	5000.000000
78	94	6	1.811498	5000.000000
78	95	6	1.775826	5000.000000
78	96	6	1.875767	5000.000000
78	97	6	1.797299	5000.000000
79	81	6	0.715664	5000.000000
79	82	6	0.967556	5000.000000
79	83	6	1.340739	5000.000000
79	84	6	1.632158	5000.000000
79	85	6	1.751825	5000.000000
79	86	6	1.432601	5000.000000
79	87	6	1.461860	5000.000000
79	88	6	1.230618	5000.000000
79	89	6	1.395767	5000.000000
79	90	6	1.393573	5000.000000
79	91	6	1.682063	5000.000000
79	92	6	1.956228	5000.000000
79	93	6	1.850705	5000.000000
79	94	6	1.706900	5000.000000
79	95	6	1.594222	5000.000000
79	96	6	1.650157	5000.000000
79	97	6	1.513258	5000.000000
79	98	6	1.820787	5000.000000
79	99	6	1.892408	5000.000000
80	82	6	0.653391	5000.000000
80	83	6	1.004835	5000.000000
80	84	6	1.330417	5000.000000
80	85	6	1.468419	5000.000000
80	86	6	1.158705	5000.000000
80	87	6	1.262072	5000.000000
80	88	6	1.120957	5000.000000
80	89	6	1.354232	5000.000000
80	90	6	1.453830	5000.000000
80	91	6	1.771588	5000.000000
80	93	6	1.864428	5000.000000
80	94	6	1.653228	5000.000000
80	95	6	1.516303	5000.000000
80	96	6	1.493571	5000.000000
80	97	6	1.330063	5000.000000
80	98	6	1.601463	5000.000000
80	99	6	1.661951	5000.000000
81	83	6	0.692827	5000.000000
81	84	6	1.028880	5000.000000
81	85	6	1.237331	5000.000000
81	86	6	0.995697	5000.000000
81	87	6	1.202972	5000.000000
81	88	6	1.162209	5000.000000
81	89	6	1.470899	5000.000000
81	90	6	1.639149	5000.000000
81	91	6	1.987699	5000.000000
81	93	6	1.972298	5000.000000
81	94	6	1.704097	5000.000000
81	95	6	1.503243	5000.000000
81	96	6	1.388934	5000.000000
81	97	6	1.154074	5000.000000
81	98	6	1.356715	5000.000000
81	99	6	1.361137	5000.000000
81	100	6	1.718495	5000.000000
82	84	6	0.677783	5000.000000
82	85	6	0.861231	5000.000000
82	86	6	0.639813	5000.000000
82	87	6	0.890091	5000.000000
82	88	6	0.930462	5000.000000
82	89	6	1.283780	5000.000000
82	90	6	1.516138	5000.000000
82	91	6	1.881001	5000.000000
82	92	6	1.994911	5000.000000
82	93	6	1.762478	5000.000000
82	94	6	1.452272	5000.000000
82	95	6	1.222307	5000.000000
82	96	6	1.049988	5000.000000
82	97	6	0.809549	5000.000000
82	98	6	1.000272	5000.000000
82	99	6	1.051240	5000.000000
82	100	6	1.408665	5000.000000
83	85	6	0.624290	5000.000000
83	86	6	0.550521	5000.000000
83	87	6	0.909906	5000.000000
83	88	6	1.089860	5000.000000
83	89	6	1.453758	5000.000000
83	90	6	1.743916	5000.000000
83	93	6	1.908491	5000.000000
83	94	6	1.559208	5000.000000
83	95	6	1.316655	5000.000000
83	96	6	1.048796	5000.000000
83	97	6	0.798110	5000.000000
83	98	6	0.851593	5000.000000
83	99	6	0.873309	5000.000000
83	100	6	1.179182	5000.000000
84	86	6	0.549256	5000.000000
84	87	6	0.895666	5000.000000
84	88	6	1.142769	5000.000000
84	89	6	1.508396	5000.000000
84	90	6	1.819966	5000.000000
84	93	6	1.879399	5000.000000
84	94	6	1.511253	5000.000000
84	95	6	1.229906	5000.000000
84	96	6	0.892485	5000.000000
84	97	6	0.628357	5000.000000
84	98	6	0.532862	5000.000000
84	99	6	0.567950	5000.000000
84	100	6	0.837246	5000.000000
85	87	6	0.648183	5000.000000
85	88	6	0.974744	5000.000000
85	89	6	1.300932	5000.000000
85	90	6	1.646175	5000.000000
85	91	6	1.979150	5000.000000
85	92	6	1.927833	5000.000000
85	93	6	1.633363	5000.000000
85	94	6	1.255294	5000.000000
85	95	6	1.019053	5000.000000
85	96	6	0.665579	5000.000000
85	97	6	0.570159	5000.000000
85	98	6	0.520711	5000.000000
85	99	6	0.758293	5000.000000
85	100	6	0.971007	5000.000000
86	88	6	0.666834	5000.000000
86	89	6	1.004529	5000.000000
86	90	6	1.345052	5000.000000
86	91	6	1.682752	5000.000000
86	92	6	1.684667	5000.000000
86	93	6	1.427143	5000.000000
86	94	6	1.062431	5000.000000
86	95	6	0.872818	5000.000000
86	96	6	0.618782	5000.000000
86	97	6	0.573124	5000.000000
86	98	6	0.745148	5000.000000
86	99	6	0.991022	5000.000000
86	100	6	1.280141	5000.000000
87	89	6	0.659699	5000.000000
87	90	6	1.020549	5000.000000
87	91	6	1.339201	5000.000000
87	92	6	1.311687	5000.000000
87	93	6	1.058833	5000.000000
87	94	6	0.696664	5000.000000
87	95	6	0.587300	5000.000000
87	96	6	0.468787	5000.000000
87	97	6	0.644538	5000.000000
87	98	6	0.909804	5000.000000
87	99	6	1.230077	5000.000000
87	100	6	1.511798	5000.000000
88	90	6	0.682561	5000.000000
88	91	6	1.036600	5000.000000
88	92	6	1.078223	5000.000000
88	93	6	0.845035	5000.000000
88	94	6	0.550951	5000.000000
88	95	6	0.489561	5000.000000
88	96	6	0.603014	5000.000000
88	97	6	0.763910	5000.000000
88	98	6	1.115377	5000.000000
88	99	6	1.414321	5000.000000
88	100	6	1.734334	5000.000000
89	91	6	0.680806	5000.000000
89	92	6	0.719950	5000.000000
89	93	6	0.568939	5000.000000
89	94	6	0.413634	5000.000000
89	95	6	0.611989	5000.000000
89	96	6	0.863808	5000.000000
89	97	6	1.105465	5000.000000
89	98	6	1.448930	5000.000000
89	99	6	1.769476	5000.000000
90	92	6	0.564288	5000.000000
90	93	6	0.533858	5000.000000
90	94	6	0.619418	5000.000000
90	95	6	0.830601	5000.000000
90	96	6	1.152710	5000.000000
90	97	6	1.368329	5000.000000
90	98	6	1.731041	5000.000000
91	93	6	0.612202	5000.000000
91	94	6	0.853006	5000.000000
91	95	6	1.143888	5000.000000
91	96	6	1.480679	5000.000000
91	97	6	1.730188	5000.000000
92	94	6	0.703923	5000.000000
92	95	6	1.050161	5000.000000
92	96	6	1.390539	5000.000000
92	97	6	1.698627	5000.000000
93	95	6	0.695058	5000.000000
93	96	6	1.047208	5000.000000
93	97	6	1.361835	5000.000000
93	98	6	1.668799	5000.000000
94	96	6	0.689151	5000.000000
94	97	6	1.019442	5000.000000
94	98	6	1.318335	5000.000000
94	99	6	1.672391	5000.000000
94	100	6	1.929499	5000.000000
95	97	6	0.672183	5000.000000
95	98	6	0.979525	5000.000000
95	99	6	1.320355	5000.000000
95	100	6	1.587073	5000.000000
96	98	6	0.629947	5000.000000
96	99	6	0.991439	5000.000000
96	100	6	1.244298	5000.000000
97	99	6	0.670322	5000.000000
97	100	6	0.986556	5000.000000
98	100	6	0.624845	5000.000000
