# Supplementary material for: A cyclin-dependent kinase-mediated phosphorylation switch of disordered protein condensation
Source: Nat Commun. 2023 Oct 9;14:6316. doi: 10.1038/s41467-023-42049-0 (PMC10562473; doi:10.1038/s41467-023-42049-0)
Supplement: Supplementary file 9 — Supplementary Data 6 [file 41467_2023_42049_MOESM9_ESM.zip › suppl_files_md/FigS9b/non-P/350K/final_conf.gro]

ki67
  120
    1ILE     BB    1  11.480   5.864  10.969 -0.3015  0.0475 -0.1079
    2PRO     BB    2  11.725   6.050  11.006 -0.0201 -0.2406  0.1384
    3CYS     BB    3  12.079   6.341  10.859  0.4822 -0.0835 -0.0941
    4LYS     BB    4  12.362   6.304  10.692 -0.0555  0.0349  0.0098
    5SER     BB    5  12.583   6.554  10.798 -0.4485 -0.0564  0.2049
    6PRO     BB    6  12.552   6.837  10.592  0.1329 -0.1560 -0.1053
    7GLN     BB    7  12.390   7.046  10.484 -0.0717  0.0473 -0.0638
    8PRO     BB    8  12.037   6.966  10.556  0.2313  0.2126  0.0693
    9ASP     BB    9  11.985   7.114  10.883 -0.1510 -0.0134  0.0885
   10PRO     BB   10  12.373   7.115  10.988 -0.0334 -0.0150 -0.0721
   11VAL     BB   11  12.651   7.138  11.295  0.0892 -0.0313  0.0170
   12ASP     BB   12  12.772   6.778  11.267 -0.1447 -0.0628  0.3715
   13THR     BB   13  12.521   6.563  11.444 -0.1059 -0.0885  0.0458
   14PRO     BB   14  12.223   6.529  11.263  0.0007 -0.0871 -0.2388
   15THR     BB   15  11.884   6.459  11.416  0.2569 -0.1791 -0.1368
   16SER     BB   16  11.927   6.303  11.685  0.0009 -0.1880  0.0884
   17THR     BB   17  11.927   6.313  12.084 -0.1295 -0.1492  0.0794
   18LYS     BB   18  12.189   6.439  12.397 -0.2438  0.2404 -0.1771
   19GLN     BB   19  12.322   6.856  12.315 -0.0734 -0.0456  0.2205
   20ARG     BB   20  12.539   6.885  12.035  0.0413  0.1587 -0.1819
   21PRO     BB   21  12.779   6.551  12.068  0.0738 -0.2018 -0.1316
   22LYS     BB   22  13.050   6.406  11.809  0.0264 -0.1081 -0.1042
   23THR     BB   23  13.376   6.393  11.535  0.0700  0.1978 -0.2648
   24SER     BB   24  13.508   6.496  11.266 -0.0506  0.1617 -0.2199
   25LEU     BB   25  13.854   6.709  11.194  0.1993  0.0217  0.1475
   26ARG     BB   26  13.859   7.097  11.186 -0.1250 -0.2244 -0.1829
   27LYS     BB   27  13.887   7.297  10.815  0.0954 -0.0095 -0.0027
   28VAL     BB   28  14.015   7.303  10.451  0.0165 -0.0424  0.0884
   29ASP     BB   29  14.168   7.405  10.175  0.2088  0.1968  0.0983
   30VAL     BB   30  14.260   7.593   9.860  0.2720  0.2362 -0.1498
   31LYS     BB   31  13.965   7.345   9.668  0.0045  0.3929 -0.0915
   32GLU     BB   32  14.362   6.961   9.770 -0.0180  0.0068 -0.0000
   33GLU     BB   33  14.529   6.825   9.382 -0.0975  0.0108  0.0531
   34LEU     BB   34  14.570   6.420   9.327  0.1285  0.1438 -0.1253
   35LEU     BB   35  14.234   6.341   9.535  0.0223 -0.2580 -0.0088
   36ALA     BB   36  13.842   6.480   9.366 -0.0138 -0.0712  0.0773
   37VAL     BB   37  13.384   6.342   9.399  0.0729 -0.1015 -0.3065
   38ARG     BB   38  13.021   6.166   9.195  0.0852 -0.1926  0.1126
   39LYS     BB   39  12.704   6.040   9.118  0.1383  0.1415 -0.0703
   40LEU     BB   40  12.501   5.952   9.497 -0.2889 -0.2909  0.0719
   41THR     BB   41  12.700   5.638   9.668 -0.0411 -0.2981 -0.0475
   42GLN     BB   42  13.132   5.587   9.635 -0.1340 -0.0009  0.1378
   43THR     BB   43  13.186   5.636  10.022  0.1284  0.1233  0.0794
   44SER     BB   44  12.812   5.683  10.413 -0.1419  0.0372  0.1136
   45GLY     BB   45  12.507   5.737  10.288  0.2174  0.2192 -0.1091
   46GLU     BB   46  12.236   5.576  10.555  0.1733  0.2509 -0.2188
   47THR     BB   47  12.167   5.422  10.804  0.1098  0.2526 -0.0166
   48THR     BB   48  12.074   5.636  11.129  0.0591  0.1669  0.2855
   49HIS     BB   49  12.357   5.866  11.390 -0.2957  0.1363 -0.1158
   50THR     BB   50  12.664   5.679  11.535  0.2003  0.3378 -0.0859
   51PRO     BB   51  12.963   5.595  11.262 -0.1535  0.0084  0.2975
   52LYS     BB   52  12.906   5.364  11.172 -0.1317 -0.0809  0.0725
   53PRO     BB   53  12.651   5.028  11.198 -0.0890  0.2274 -0.1419
   54ALA     BB   54  12.272   5.146  11.261 -0.0878 -0.0844 -0.0439
   55VAL     BB   55  12.100   5.307  11.542  0.0457 -0.0003 -0.0078
   56GLY     BB   56  11.805   5.508  11.689 -0.0438  0.1074 -0.1476
   57GLU     BB   57  11.471   5.372  11.669 -0.1518  0.2183  0.1982
   58GLU     BB   58  11.148   5.235  11.587  0.0688 -0.2801 -0.1129
   59LYS     BB   59  10.766   5.172  11.732  0.2550 -0.0135  0.0582
   60SER     BB   60  10.414   5.406  11.799 -0.5332  0.0736 -0.2600
   61ILE     BB   61  10.018   5.591  11.861 -0.0538  0.1613 -0.0391
   62LYS     BB   62   9.763   5.763  12.176  0.2098 -0.1676 -0.1113
   63ALA     BB   63   9.821   6.102  12.316 -0.1968  0.1815 -0.0581
   64PHE     BB   64  10.061   6.387  12.278  0.2546  0.2288  0.3750
   65LYS     BB   65  10.167   6.800  12.292  0.0524 -0.2056 -0.1918
   66GLU     BB   66  10.337   7.112  12.365  0.3099  0.1538  0.1996
   67THR     BB   67  10.196   7.474  12.359  0.0555 -0.1452 -0.1500
   68PRO     BB   68  10.427   7.684  12.455  0.0860 -0.0566 -0.1266
   69LYS     BB   69  10.745   7.556  12.321 -0.0351  0.0417  0.3468
   70GLN     BB   70  11.002   7.428  12.478 -0.1188 -0.1236 -0.1626
   71LYS     BB   71  10.972   7.311  12.815  0.2253 -0.0814  0.0132
   72LEU     BB   72  10.767   7.030  13.189 -0.1811  0.2653  0.0554
   73ASP     BB   73  10.829   6.697  13.266  0.1144  0.1550  0.2164
   74PRO     BB   74  10.591   6.417  13.273  0.0383 -0.1382 -0.2792
   75ALA     BB   75  10.358   6.440  13.569 -0.1432 -0.0576 -0.0972
   76ALA     BB   76   9.973   6.465  13.333  0.0274  0.1089  0.0264
   77SER     BB   77   9.485   6.464  13.182 -0.0279 -0.2838  0.0212
   78LEU     BB   78   9.710   6.712  12.890 -0.1451  0.0327 -0.0556
   79THR     BB   79  10.038   6.924  12.928  0.1028 -0.0615  0.1729
   80GLY     BB   80  10.420   6.942  12.828  0.0691  0.2911  0.1352
   81SER     BB   81  10.532   6.511  12.651  0.1392 -0.3368 -0.0946
   82LYS     BB   82  10.772   6.756  12.396 -0.0677  0.0072  0.2621
   83ARG     BB   83  10.991   6.608  12.463  0.2115 -0.0464 -0.0551
   84ARG     BB   84  11.074   6.414  12.825  0.3618 -0.0375  0.2974
   85PRO     BB   85  11.381   6.218  12.688 -0.1044 -0.0844 -0.1635
   86ARG     BB   86  11.364   5.847  12.873  0.0187 -0.0765  0.3372
   87THR     BB   87  11.567   5.547  12.909 -0.1687 -0.0002 -0.4130
   88PRO     BB   88  11.864   5.538  12.532 -0.1951 -0.2540  0.1045
   89LYS     BB   89  11.581   5.764  12.302  0.0668  0.1150  0.1975
   90GLU     BB   90  11.250   5.933  12.069  0.0066  0.0496 -0.0616
   91LYS     BB   91  11.072   6.079  11.712 -0.0785 -0.0793 -0.1008
   92ALA     BB   92  10.815   6.013  11.367  0.0449 -0.0231  0.0157
   93GLN     BB   93  10.481   6.107  11.185  0.1765 -0.0398  0.0421
   94ALA     BB   94  10.546   6.429  11.546  0.0527  0.0910 -0.3264
   95LEU     BB   95  10.495   6.639  11.707  0.1458 -0.0425  0.2975
   96GLU     BB   96  10.781   6.942  11.630 -0.1846  0.1530 -0.2660
   97ASP     BB   97  11.026   6.819  11.403 -0.2779 -0.3183  0.1803
   98LEU     BB   98  11.110   6.511  11.070  0.0397 -0.1547 -0.0424
   99ALA     BB   99  11.274   6.440  10.760  0.0486  0.3695  0.2143
  100GLY     BB  100  11.309   6.623  10.547 -0.1233  0.2624  0.1920
  101PHE     BB  101  11.600   6.503  10.265  0.2322 -0.0277 -0.0814
  102LYS     BB  102  11.876   6.450  10.144 -0.1558 -0.0218  0.1936
  103GLU     BB  103  11.958   6.219   9.787 -0.4422 -0.0574  0.0692
  104LEU     BB  104  11.797   5.812   9.855 -0.0308 -0.2748  0.1592
  105PHE     BB  105  11.508   5.686   9.478 -0.0521  0.1267  0.2246
  106GLN     BB  106  11.363   5.400   9.141  0.0968  0.0539 -0.2188
  107THR     BB  107  11.117   5.687   8.917  0.1735 -0.0055  0.2788
  108PRO     BB  108  10.770   5.618   8.902  0.0443 -0.0489  0.1698
  109GLY     BB  109  10.433   5.687   8.839 -0.0809  0.2985 -0.2388
  110HIS     BB  110  10.229   5.465   8.956  0.0059 -0.0127 -0.1195
  111THR     BB  111   9.942   5.558   8.753 -0.2823 -0.0031 -0.0366
  112GLU     BB  112   9.966   5.446   8.311  0.1113 -0.0680  0.1566
  113GLU     BB  113   9.835   5.297   7.966 -0.2103 -0.3502 -0.0275
  114SER     BB  114  10.152   4.993   7.926 -0.4095 -0.3098  0.1222
  115THR     BB  115   9.918   4.702   8.248 -0.0489  0.1602 -0.2493
  116THR     BB  116   9.519   4.681   8.462 -0.0897  0.0876 -0.0544
  117ASP     BB  117   9.500   4.427   8.822  0.1007 -0.1681 -0.1088
  118GLU     BB  118   9.690   4.411   9.011 -0.0109 -0.2235  0.2481
  119LYS     BB  119   9.700   4.170   9.322  0.0418  0.1418  0.0128
  120THR     BB  120   9.501   3.876   9.595  0.1100 -0.2129 -0.3095
  20.00000  20.00000  20.00000
