# Supplementary material for: A cyclin-dependent kinase-mediated phosphorylation switch of disordered protein condensation
Source: Nat Commun. 2023 Oct 9;14:6316. doi: 10.1038/s41467-023-42049-0 (PMC10562473; doi:10.1038/s41467-023-42049-0)
Supplement: Supplementary file 9 — Supplementary Data 6 [file 41467_2023_42049_MOESM9_ESM.zip › suppl_files_md/FigS9b/non-P/500K/final_conf.gro]

ki67
  120
    1ILE     BB    1  15.375  10.037   8.215 -0.0536 -0.1089  0.0306
    2PRO     BB    2  15.693   9.908   7.931  0.1210  0.1141  0.0379
    3CYS     BB    3  15.487   9.551   7.842  0.1243 -0.0529 -0.1845
    4LYS     BB    4  15.281   9.651   7.597  0.3445 -0.1407  0.0205
    5SER     BB    5  14.822   9.490   7.630 -0.1405 -0.4150 -0.1105
    6PRO     BB    6  14.829   9.101   7.689  0.3405 -0.1490  0.0753
    7GLN     BB    7  14.350   9.117   7.849  0.3149  0.1695  0.1201
    8PRO     BB    8  14.216   9.224   8.152 -0.0550  0.0104 -0.2793
    9ASP     BB    9  13.897   9.437   8.167 -0.0090  0.1695 -0.1048
   10PRO     BB   10  13.726   9.524   8.506 -0.1193  0.0890  0.1031
   11VAL     BB   11  13.896   9.217   8.692  0.0550 -0.0427 -0.2007
   12ASP     BB   12  14.037   9.129   9.111  0.0084 -0.0580 -0.1139
   13THR     BB   13  13.788   8.990   9.491  0.1416 -0.1134  0.2044
   14PRO     BB   14  13.877   9.188   9.929  0.3364  0.3107  0.2847
   15THR     BB   15  14.135   9.540   9.832 -0.1834  0.0536 -0.0983
   16SER     BB   16  14.119   9.718  10.080  0.0088  0.0164  0.0308
   17THR     BB   17  14.403   9.801  10.247 -0.2262  0.0047 -0.0829
   18LYS     BB   18  14.297  10.192  10.213 -0.1734  0.1901  0.1073
   19GLN     BB   19  14.013  10.316  10.478 -0.3955 -0.1538 -0.1992
   20ARG     BB   20  13.710  10.371  10.852 -0.1520  0.1242 -0.1142
   21PRO     BB   21  13.632  10.738  11.039  0.0653  0.1704 -0.0141
   22LYS     BB   22  13.762  11.133  11.164  0.0145  0.0478  0.0401
   23THR     BB   23  13.651  11.250  11.519  0.0970 -0.0874  0.2168
   24SER     BB   24  13.459  10.893  11.811  0.0008  0.2093  0.1219
   25LEU     BB   25  13.239  10.818  12.118  0.0938 -0.1173 -0.0333
   26ARG     BB   26  13.152  11.113  12.332  0.3449  0.0040 -0.0328
   27LYS     BB   27  13.402  11.384  12.323  0.1085  0.3309  0.3270
   28VAL     BB   28  13.230  11.680  12.514  0.0915  0.2180 -0.2111
   29ASP     BB   29  12.891  11.680  12.681  0.1488 -0.0153  0.2843
   30VAL     BB   30  12.679  11.908  12.930  0.1452 -0.0027  0.0720
   31LYS     BB   31  12.683  11.943  13.377 -0.2464 -0.3888  0.1755
   32GLU     BB   32  13.004  11.738  13.600 -0.1777 -0.0015 -0.2261
   33GLU     BB   33  13.058  11.625  14.066  0.1328 -0.1979  0.0935
   34LEU     BB   34  13.272  11.783  14.264  0.0754 -0.0682 -0.0824
   35LEU     BB   35  13.687  11.825  14.208  0.2382 -0.2009 -0.0053
   36ALA     BB   36  13.847  12.077  14.288 -0.3278 -0.0831  0.2021
   37VAL     BB   37  13.478  12.329  14.215 -0.2108  0.0273  0.1330
   38ARG     BB   38  13.347  12.271  13.810 -0.0371 -0.2878 -0.0083
   39LYS     BB   39  13.611  12.244  13.629 -0.1624  0.0958  0.4815
   40LEU     BB   40  13.866  12.564  13.710 -0.0872 -0.1157 -0.1841
   41THR     BB   41  14.004  12.952  13.768  0.1371  0.0148 -0.1404
   42GLN     BB   42  13.717  13.117  13.963 -0.3549  0.1843  0.3366
   43THR     BB   43  13.645  13.310  13.678  0.1612  0.3475 -0.0920
   44SER     BB   44  13.192  13.301  13.719  0.0376  0.1395 -0.0415
   45GLY     BB   45  13.117  13.399  14.124  0.1385  0.1893  0.1137
   46GLU     BB   46  12.869  13.226  14.373 -0.0175  0.0836 -0.2886
   47THR     BB   47  12.815  13.491  14.609 -0.0335 -0.1773 -0.1301
   48THR     BB   48  13.096  13.737  14.830  0.1860 -0.4186 -0.1045
   49HIS     BB   49  13.013  13.950  14.758  0.0606 -0.1014  0.2141
   50THR     BB   50  12.615  14.097  14.645 -0.4269  0.0864  0.1701
   51PRO     BB   51  12.412  13.764  14.849 -0.1427 -0.2213  0.0880
   52LYS     BB   52  12.177  13.772  14.971 -0.0430  0.0567  0.2249
   53PRO     BB   53  11.953  13.940  14.733 -0.0119  0.0172 -0.0101
   54ALA     BB   54  12.151  14.228  14.359 -0.1452  0.0478  0.0384
   55VAL     BB   55  11.973  14.038  13.976 -0.0899  0.1979 -0.1005
   56GLY     BB   56  12.229  13.763  13.851  0.1693 -0.2443 -0.1261
   57GLU     BB   57  12.271  13.408  13.943 -0.0193  0.1921 -0.2777
   58GLU     BB   58  12.082  13.444  14.194 -0.1480 -0.1579 -0.0609
   59LYS     BB   59  12.279  13.028  14.456 -0.1396  0.1182  0.2285
   60SER     BB   60  12.224  12.739  14.172  0.0031  0.0596 -0.1471
   61ILE     BB   61  11.875  12.364  14.317 -0.0787 -0.5784 -0.0070
   62LYS     BB   62  11.697  12.459  14.043 -0.0023 -0.4020  0.1142
   63ALA     BB   63  11.356  12.419  14.202  0.1512  0.0764 -0.2867
   64PHE     BB   64  11.249  12.075  13.799 -0.1329  0.2673  0.2513
   65LYS     BB   65  10.966  12.327  13.632  0.3349 -0.1379 -0.0137
   66GLU     BB   66  10.955  12.794  13.831 -0.0861  0.0521  0.2766
   67THR     BB   67  11.249  13.025  13.998  0.1061  0.0204  0.1202
   68PRO     BB   68  11.361  13.083  14.332 -0.2606  0.0210  0.1513
   69LYS     BB   69  11.288  13.005  14.846  0.1602  0.0723  0.0778
   70GLN     BB   70  11.380  12.720  15.083  0.1737  0.1146 -0.3143
   71LYS     BB   71  11.198  12.609  15.419 -0.0393  0.0540 -0.1787
   72LEU     BB   72  10.781  12.662  15.483 -0.2040  0.1607  0.0907
   73ASP     BB   73  10.739  12.904  15.384 -0.2036  0.0261 -0.2315
   74PRO     BB   74  10.499  13.218  15.335 -0.0218  0.0889  0.0731
   75ALA     BB   75  10.290  13.215  15.017 -0.0379  0.0333 -0.0657
   76ALA     BB   76  10.072  13.367  15.114  0.5876  0.1104 -0.0648
   77SER     BB   77   9.792  13.295  15.430 -0.0333  0.0113  0.0756
   78LEU     BB   78   9.964  13.210  15.785 -0.3277  0.2507  0.0068
   79THR     BB   79   9.855  12.914  16.108  0.1968 -0.1876  0.3135
   80GLY     BB   80   9.750  13.281  16.382  0.1251  0.0012 -0.0815
   81SER     BB   81  10.074  13.074  16.574  0.0325 -0.2773 -0.0193
   82LYS     BB   82   9.685  12.848  16.724 -0.2247 -0.1218 -0.3993
   83ARG     BB   83   9.819  12.567  17.050 -0.1131 -0.1163 -0.0717
   84ARG     BB   84   9.418  12.467  17.251  0.0019  0.0419  0.1614
   85PRO     BB   85   9.254  12.225  16.884  0.2422 -0.0910 -0.0337
   86ARG     BB   86   9.097  12.132  17.249  0.0617  0.1405  0.0327
   87THR     BB   87   8.957  11.788  17.030  0.0705  0.2288 -0.0285
   88PRO     BB   88   8.637  11.693  17.249 -0.0311  0.2480  0.1816
   89LYS     BB   89   8.625  11.380  17.244  0.2358  0.2633  0.1224
   90GLU     BB   90   8.500  11.198  16.848  0.0801 -0.0036 -0.2546
   91LYS     BB   91   8.223  10.937  16.867 -0.0743  0.3185 -0.0571
   92ALA     BB   92   7.818  10.978  16.844  0.0830  0.0716 -0.1659
   93GLN     BB   93   7.891  10.560  16.904  0.2963 -0.0850 -0.2252
   94ALA     BB   94   7.965  10.258  16.531 -0.0314 -0.2001  0.0650
   95LEU     BB   95   8.231  10.427  16.390 -0.2163  0.2660  0.0276
   96GLU     BB   96   8.677  10.368  16.364  0.0791  0.1181  0.2013
   97ASP     BB   97   8.768  10.069  16.165  0.1589 -0.0214 -0.2744
   98LEU     BB   98   9.150  10.013  16.346 -0.2523 -0.1222 -0.0160
   99ALA     BB   99   8.904   9.664  16.498 -0.1914 -0.0458  0.1188
  100GLY     BB  100   8.799   9.263  16.311 -0.0654 -0.2857 -0.3335
  101PHE     BB  101   8.844   8.976  16.560  0.0277  0.2027 -0.0727
  102LYS     BB  102   9.176   8.928  16.758  0.2820  0.2097 -0.1104
  103GLU     BB  103   9.396   9.051  16.411  0.1111 -0.0257 -0.0254
  104LEU     BB  104   9.383   9.089  16.029  0.3021 -0.0684 -0.2341
  105PHE     BB  105   9.535   8.685  16.033 -0.0796  0.0004  0.1194
  106GLN     BB  106   9.598   8.647  15.653  0.1939 -0.0581  0.2062
  107THR     BB  107   9.937   8.660  15.441 -0.0132 -0.3129  0.2277
  108PRO     BB  108  10.062   8.516  15.127 -0.2198 -0.0185  0.1283
  109GLY     BB  109  10.520   8.544  15.265 -0.0050  0.0758 -0.0258
  110HIS     BB  110  10.792   8.821  15.447  0.0067  0.2680  0.3850
  111THR     BB  111  10.568   9.091  15.399 -0.5532 -0.2333  0.0529
  112GLU     BB  112  10.514   9.457  15.460 -0.2926  0.0789 -0.0004
  113GLU     BB  113  10.696   9.626  15.139 -0.1834 -0.0663 -0.2734
  114SER     BB  114  10.955   9.927  15.030  0.0863 -0.2961 -0.0955
  115THR     BB  115  11.270  10.013  14.960  0.3509 -0.0915 -0.0591
  116THR     BB  116  11.417   9.693  15.204 -0.0833 -0.1793  0.1693
  117ASP     BB  117  11.738   9.596  14.964  0.1513 -0.0337 -0.0981
  118GLU     BB  118  11.967   9.855  15.048 -0.1203 -0.0129  0.2398
  119LYS     BB  119  11.841  10.266  14.988 -0.1700  0.0577 -0.0696
  120THR     BB  120  11.978  10.584  15.027 -0.1774  0.2733  0.2081
  20.00000  20.00000  20.00000
