# Supplementary material for: A cyclin-dependent kinase-mediated phosphorylation switch of disordered protein condensation
Source: Nat Commun. 2023 Oct 9;14:6316. doi: 10.1038/s41467-023-42049-0 (PMC10562473; doi:10.1038/s41467-023-42049-0)
Supplement: Supplementary file 9 — Supplementary Data 6 [file 41467_2023_42049_MOESM9_ESM.zip › suppl_files_md/FigS9b/non-P/310K/final_conf.gro]

ki67
  120
    1ILE     BB    1   7.564   9.493  13.481  0.1311  0.1383  0.2648
    2PRO     BB    2   7.877   9.636  13.333  0.2178  0.1331 -0.0613
    3CYS     BB    3   8.180   9.578  13.070 -0.1753 -0.0335  0.2093
    4LYS     BB    4   8.364   9.227  12.994 -0.3558 -0.1285 -0.2423
    5SER     BB    5   8.738   9.212  12.790 -0.2161  0.1239 -0.1867
    6PRO     BB    6   8.820   8.806  12.586  0.1724 -0.0703  0.0511
    7GLN     BB    7   9.255   8.821  12.600  0.0246  0.1057  0.4167
    8PRO     BB    8   9.523   9.036  12.481  0.0540 -0.1494 -0.0772
    9ASP     BB    9   9.296   9.279  12.224 -0.2168  0.2426  0.0146
   10PRO     BB   10   9.044   9.354  11.935 -0.0263 -0.0346 -0.1563
   11VAL     BB   11   8.618   9.316  12.127  0.1167 -0.0303  0.0683
   12ASP     BB   12   8.239   9.170  12.301 -0.1319 -0.1335  0.0312
   13THR     BB   13   7.989   9.230  11.977  0.0379  0.0795 -0.0900
   14PRO     BB   14   8.116   8.987  11.677 -0.1099 -0.2658 -0.1962
   15THR     BB   15   7.816   9.040  11.364 -0.0826  0.1316 -0.2602
   16SER     BB   16   7.508   8.995  11.185  0.0716  0.1723  0.1387
   17THR     BB   17   7.143   9.146  11.098 -0.2328 -0.1547  0.1432
   18LYS     BB   18   6.811   9.261  11.256  0.2520  0.2250 -0.1421
   19GLN     BB   19   6.703   9.583  11.512  0.0986 -0.0008 -0.0115
   20ARG     BB   20   6.788   9.471  11.925  0.2372 -0.1833 -0.1183
   21PRO     BB   21   6.606   9.149  11.983 -0.1088  0.0458  0.1329
   22LYS     BB   22   6.316   8.982  12.066  0.0706  0.1617  0.1064
   23THR     BB   23   6.460   8.663  11.807  0.0181 -0.3545  0.1127
   24SER     BB   24   6.694   8.247  11.898  0.0599  0.1045  0.0748
   25LEU     BB   25   6.307   8.080  11.827  0.0960  0.1683  0.0163
   26ARG     BB   26   6.507   7.779  11.639 -0.0681 -0.0461  0.1160
   27LYS     BB   27   6.713   7.822  11.327 -0.0052  0.0697 -0.1426
   28VAL     BB   28   6.629   7.945  10.985 -0.1263 -0.0055 -0.2049
   29ASP     BB   29   6.642   8.320  10.880 -0.0872 -0.0130 -0.0835
   30VAL     BB   30   6.834   8.607  10.862  0.0884  0.1812  0.0922
   31LYS     BB   31   7.209   8.421  10.863  0.1098  0.0380 -0.1273
   32GLU     BB   32   7.504   8.431  10.971  0.0484  0.0607  0.0879
   33GLU     BB   33   7.687   8.069  10.987  0.0639 -0.0386 -0.0250
   34LEU     BB   34   7.596   7.870  11.455  0.2591 -0.0370  0.0347
   35LEU     BB   35   7.652   7.395  11.482  0.1189 -0.0056 -0.1468
   36ALA     BB   36   7.795   7.373  11.122 -0.0213 -0.0176  0.0605
   37VAL     BB   37   8.087   7.682  10.817  0.0161 -0.1106 -0.1619
   38ARG     BB   38   8.255   7.633  10.467  0.2809  0.0016 -0.0023
   39LYS     BB   39   8.406   7.399  10.242 -0.1880 -0.0950  0.1022
   40LEU     BB   40   8.706   7.438   9.970 -0.0758  0.1026  0.2868
   41THR     BB   41   8.967   7.369  10.150 -0.2808  0.0602  0.1641
   42GLN     BB   42   9.314   7.116  10.351 -0.3440  0.0475 -0.0728
   43THR     BB   43   9.433   7.012  10.673 -0.1577 -0.0181 -0.0313
   44SER     BB   44   9.666   7.193  10.893  0.1141 -0.0711 -0.0315
   45GLY     BB   45   9.497   7.524  10.931  0.2483  0.3518 -0.3008
   46GLU     BB   46   9.737   7.786  11.091 -0.0866 -0.0749 -0.1412
   47THR     BB   47  10.014   7.803  10.801 -0.1386 -0.0826 -0.1400
   48THR     BB   48  10.091   7.657  10.493 -0.0418 -0.1996  0.0954
   49HIS     BB   49  10.456   7.978  10.469  0.0047  0.0461 -0.1212
   50THR     BB   50  10.518   7.840  10.122  0.0494  0.2874 -0.0731
   51PRO     BB   51  10.763   7.602   9.986  0.2088 -0.2508 -0.0094
   52LYS     BB   52  10.860   7.282   9.876  0.2135  0.3224  0.2171
   53PRO     BB   53  11.264   7.224  10.058 -0.0150  0.3044 -0.1377
   54ALA     BB   54  11.380   7.332   9.642 -0.2459  0.3034 -0.0449
   55VAL     BB   55  11.493   7.407   9.377  0.4913  0.1321 -0.0727
   56GLY     BB   56  11.253   7.273   9.069  0.0265 -0.0008 -0.1681
   57GLU     BB   57  10.805   7.291   9.190  0.1333 -0.0735 -0.2431
   58GLU     BB   58  10.514   7.429   9.457  0.1010  0.0364 -0.1558
   59LYS     BB   59  10.381   7.859   9.402 -0.2297 -0.2607 -0.0059
   60SER     BB   60  10.732   7.953   9.428 -0.2936 -0.0864  0.1563
   61ILE     BB   61  10.854   8.152   9.235  0.0508  0.0729 -0.0393
   62LYS     BB   62  10.592   8.265   8.934  0.1180 -0.0322 -0.2059
   63ALA     BB   63  10.622   7.953   8.701 -0.0515  0.1094 -0.0666
   64PHE     BB   64  10.911   7.819   8.528  0.0860  0.1367 -0.0940
   65LYS     BB   65  10.934   7.400   8.611  0.1206  0.0985 -0.1242
   66GLU     BB   66  11.114   7.204   8.382 -0.0106 -0.1929  0.0875
   67THR     BB   67  10.917   7.284   8.057 -0.1070 -0.0851  0.0499
   68PRO     BB   68  11.174   7.264   7.717 -0.2207  0.2336 -0.0551
   69LYS     BB   69  11.358   7.589   7.804 -0.0256  0.0294  0.0149
   70GLN     BB   70  11.389   7.899   7.646 -0.2027  0.0862  0.1055
   71LYS     BB   71  11.609   8.162   7.847 -0.2607  0.0972  0.0196
   72LEU     BB   72  11.345   8.348   8.031  0.0487 -0.0898 -0.0237
   73ASP     BB   73  11.444   8.303   8.430  0.3986 -0.1333  0.0373
   74PRO     BB   74  11.297   8.308   8.803  0.2188  0.0732 -0.1516
   75ALA     BB   75  11.447   8.066   9.051 -0.1461 -0.3001 -0.1612
   76ALA     BB   76  11.429   8.092   9.453  0.0303 -0.0113 -0.0961
   77SER     BB   77  11.483   8.377   9.584  0.1899 -0.0142 -0.1870
   78LEU     BB   78  11.547   8.455   9.997 -0.1519  0.1802  0.1727
   79THR     BB   79  11.237   8.380  10.326  0.2037 -0.1748 -0.0155
   80GLY     BB   80  10.960   8.060  10.506 -0.0312  0.0154  0.0250
   81SER     BB   81  11.229   7.885  10.597  0.1547 -0.0965  0.0793
   82LYS     BB   82  11.537   7.586  10.562  0.0079 -0.3594  0.0301
   83ARG     BB   83  11.846   7.588  10.292 -0.0102  0.4243 -0.0854
   84ARG     BB   84  11.973   7.404   9.880  0.0197  0.2030  0.1081
   85PRO     BB   85  11.961   7.794   9.730  0.0823  0.1406  0.1146
   86ARG     BB   86  12.377   7.894   9.567  0.0597 -0.0687  0.1855
   87THR     BB   87  12.250   8.121   9.305  0.2008  0.3244 -0.0496
   88PRO     BB   88  12.176   8.336   9.045 -0.1690 -0.1407  0.1450
   89LYS     BB   89  11.972   8.141   8.757  0.5133 -0.0787  0.0702
   90GLU     BB   90  12.036   8.520   8.477  0.0782 -0.1241 -0.2056
   91LYS     BB   91  12.010   8.880   8.281  0.0346  0.1699  0.1260
   92ALA     BB   92  12.296   9.136   8.353 -0.2810  0.0938  0.1098
   93GLN     BB   93  12.175   9.397   8.562 -0.0273  0.0196  0.0090
   94ALA     BB   94  12.016   9.559   8.921 -0.1363 -0.0225 -0.0950
   95LEU     BB   95  11.787   9.459   9.233 -0.0015 -0.0989  0.1533
   96GLU     BB   96  11.971   9.792   9.476 -0.0129  0.0809  0.2343
   97ASP     BB   97  12.127  10.200   9.587 -0.1933  0.1203 -0.2140
   98LEU     BB   98  12.435  10.339   9.320  0.0822 -0.0186 -0.2344
   99ALA     BB   99  12.825  10.211   9.593  0.1667  0.0195  0.3178
  100GLY     BB  100  12.786   9.906   9.462 -0.0867 -0.1481 -0.1939
  101PHE     BB  101  12.658   9.563   9.686 -0.0127 -0.2227  0.1064
  102LYS     BB  102  12.515   9.585  10.054  0.0155  0.0793 -0.1800
  103GLU     BB  103  12.882   9.433  10.290  0.1597 -0.1215  0.0187
  104LEU     BB  104  13.164   9.455  10.587 -0.0373 -0.2234 -0.0798
  105PHE     BB  105  13.110   9.130  10.744 -0.0973  0.2349  0.0559
  106GLN     BB  106  12.988   9.062  11.082 -0.1735 -0.1756 -0.1944
  107THR     BB  107  13.261   9.024  11.282 -0.0847  0.1018  0.1055
  108PRO     BB  108  13.503   9.237  11.555  0.0471 -0.3127 -0.0868
  109GLY     BB  109  13.533   9.579  11.596  0.1379 -0.2573  0.0083
  110HIS     BB  110  13.685   9.748  11.874  0.0692  0.0795  0.1707
  111THR     BB  111  13.345   9.995  11.973  0.3289 -0.1584  0.0195
  112GLU     BB  112  13.028   9.789  11.795 -0.1027 -0.0889  0.1525
  113GLU     BB  113  12.840   9.703  12.188 -0.2445  0.0332  0.2253
  114SER     BB  114  12.754  10.012  12.329 -0.0533 -0.1898 -0.0773
  115THR     BB  115  12.635  10.262  12.122  0.0176 -0.0166  0.1122
  116THR     BB  116  12.241  10.467  12.206 -0.1280  0.0600 -0.0315
  117ASP     BB  117  11.912  10.332  12.373 -0.1336 -0.1098 -0.1042
  118GLU     BB  118  12.052  10.438  12.772  0.0985 -0.2726  0.2583
  119LYS     BB  119  12.340  10.282  12.846 -0.0991  0.0017  0.0780
  120THR     BB  120  12.419   9.991  12.738  0.0618 -0.0270 -0.1991
  20.00000  20.00000  20.00000
