# Supplementary material for: A cyclin-dependent kinase-mediated phosphorylation switch of disordered protein condensation
Source: Nat Commun. 2023 Oct 9;14:6316. doi: 10.1038/s41467-023-42049-0 (PMC10562473; doi:10.1038/s41467-023-42049-0)
Supplement: Supplementary file 9 — Supplementary Data 6 [file 41467_2023_42049_MOESM9_ESM.zip › suppl_files_md/FigS9b/non-P/400K/langevin_NVT_20sigma.mdp]

; Run control
integrator               = sd       ; Langevin dynamics
tinit                    = 0
dt                       = 0.010
nsteps                   = 100000000   ; 1000 ns
nstcomm                  = 100
; Output control
nstxout                  = 0
nstvout                  = 0
nstfout                  = 0
nstlog                   = 10000
nstenergy                = 10000
nstxout-compressed       = 10000
compressed-x-grps        = System 

; Neighborsearching and short-range nonbonded interactions
cutoff-scheme            = group
nstlist                  = 20
nstcalclr                = 20
ns_type                  = grid
pbc                      = xyz
;cut-off distance for the short-range neighbor list (NOTE: cut-offs should be longer if running a CA model than an AA model). 3.0 nm is about 2.5 times the typical longest interaction in a CA model. Using a cutoff of 2.0 nm is completely reasonable as a 12A contact will have only ~1% of its potential energy at that distance. We leave 3.0 nm here for safety, but if you know what you are doing feel free to decrease to 2.0 nm. If you have longer contacts, then of course increase these numbers.
rlist                    = 4.0
; Electrostatics
coulombtype              = user
coulomb-modifier         = none
rcoulomb                 = 4.0
; van der Waals
vdwtype                  = cut-off
vdw-modifier             = none
rvdw                     = 4.0

energygrps		 = System

; !IMPORTANT! Set this so that rvdw + table-extension equals half of the box's longest diagonal.
table-extension = 1.0 ; (nm) 
; Temperature coupling
; tcoupl is implicitly handled by the sd integrator
tc_grps                  = system
tau_t                    = 25.  ; 0.5 recommended in gromacs manual
ref_t                    = 400

; Pressure coupling is OFF for NVT
Pcoupl                   = no

; Generate velocities, temperature
gen_vel                  = yes
gen_temp                 = 400
gen_seed                 = -1

continuation             = no
