# Supplementary material for: A cyclin-dependent kinase-mediated phosphorylation switch of disordered protein condensation
Source: Nat Commun. 2023 Oct 9;14:6316. doi: 10.1038/s41467-023-42049-0 (PMC10562473; doi:10.1038/s41467-023-42049-0)
Supplement: Supplementary file 9 — Supplementary Data 6 [file 41467_2023_42049_MOESM9_ESM.zip › suppl_files_md/FigS9b/non-P/400K/final_conf.gro]

ki67
  120
    1ILE     BB    1  13.995  14.665   2.918  0.0737  0.1828  0.1455
    2PRO     BB    2  14.350  14.834   2.828 -0.2039  0.0714 -0.0704
    3CYS     BB    3  14.726  14.642   2.920 -0.2848 -0.0778 -0.0381
    4LYS     BB    4  14.927  14.784   2.590 -0.0524  0.0485 -0.0446
    5SER     BB    5  14.796  14.791   2.204  0.0413 -0.0572  0.1993
    6PRO     BB    6  15.050  14.709   1.972  0.1603  0.0252 -0.2262
    7GLN     BB    7  15.226  14.331   2.106 -0.0575  0.1738  0.2725
    8PRO     BB    8  15.399  14.044   2.244 -0.4379 -0.1426  0.1944
    9ASP     BB    9  15.198  13.725   2.122 -0.3886  0.2437 -0.0284
   10PRO     BB   10  14.956  13.988   1.750  0.0679  0.0093  0.1455
   11VAL     BB   11  15.317  14.134   1.392  0.2258  0.1655 -0.3865
   12ASP     BB   12  15.340  13.732   1.518  0.0275  0.4240  0.2158
   13THR     BB   13  15.352  13.379   1.290 -0.0578  0.2485  0.0231
   14PRO     BB   14  15.770  13.113   1.429  0.0416 -0.0567 -0.0744
   15THR     BB   15  15.646  12.874   1.520 -0.0210 -0.4279 -0.0521
   16SER     BB   16  15.315  12.866   1.360 -0.1034  0.1330  0.2063
   17THR     BB   17  15.162  12.560   1.120 -0.0366 -0.0095 -0.2084
   18LYS     BB   18  14.907  12.443   0.812 -0.0681  0.1511  0.1474
   19GLN     BB   19  14.762  11.979   0.891 -0.0105 -0.2754  0.1653
   20ARG     BB   20  15.067  11.745   1.243  0.2354  0.1020  0.0342
   21PRO     BB   21  15.060  11.383   1.531 -0.0577 -0.1614 -0.0450
   22LYS     BB   22  14.781  11.363   1.759  0.1090  0.1283  0.3767
   23THR     BB   23  14.788  11.053   1.956  0.1625  0.1041 -0.0139
   24SER     BB   24  15.217  10.813   2.132 -0.0826 -0.0129  0.0604
   25LEU     BB   25  15.510  10.902   1.880 -0.2611 -0.1943  0.1537
   26ARG     BB   26  15.886  10.589   1.982  0.3451 -0.2165  0.0831
   27LYS     BB   27  16.206  10.511   1.837 -0.1185 -0.0662  0.0975
   28VAL     BB   28  16.449  10.540   1.493  0.0837 -0.0320  0.0232
   29ASP     BB   29  16.582  10.168   1.359  0.1013 -0.1122  0.3456
   30VAL     BB   30  16.153  10.021   1.207 -0.0336 -0.0050 -0.0644
   31LYS     BB   31  15.954  10.035   1.522  0.2090 -0.0813 -0.0952
   32GLU     BB   32  15.614   9.862   1.639  0.3070 -0.1976 -0.1340
   33GLU     BB   33  15.205   9.909   1.665  0.0265  0.2318 -0.0201
   34LEU     BB   34  14.961  10.239   1.856 -0.1666 -0.1037 -0.1343
   35LEU     BB   35  15.212  10.065   2.205 -0.0439  0.2924 -0.0920
   36ALA     BB   36  14.946   9.773   2.286 -0.0767 -0.0745  0.1663
   37VAL     BB   37  14.907   9.534   2.578  0.4388 -0.0776  0.2559
   38ARG     BB   38  14.950   9.473   2.964  0.1489  0.1930 -0.0847
   39LYS     BB   39  14.748   9.266   3.118  0.0722  0.2412  0.3567
   40LEU     BB   40  14.582   9.041   3.372  0.0791  0.1279 -0.0396
   41THR     BB   41  14.182   8.845   3.424  0.1127 -0.1696  0.1367
   42GLN     BB   42  14.212   8.577   3.692 -0.0264  0.0261 -0.1349
   43THR     BB   43  13.900   8.348   3.735 -0.0896  0.1177  0.1168
   44SER     BB   44  13.680   8.117   4.015 -0.1325  0.0893 -0.1301
   45GLY     BB   45  13.272   8.228   4.149 -0.2078 -0.0502  0.0602
   46GLU     BB   46  13.014   8.351   4.246 -0.2491  0.1716 -0.0952
   47THR     BB   47  12.916   8.200   4.616  0.2405 -0.1439  0.0128
   48THR     BB   48  12.878   7.756   4.535 -0.1510 -0.1034 -0.0584
   49HIS     BB   49  12.533   7.822   4.649  0.0459  0.1306  0.0486
   50THR     BB   50  12.333   7.535   4.793  0.1214  0.1516 -0.1338
   51PRO     BB   51  12.551   7.409   5.006 -0.0126 -0.2734 -0.2439
   52LYS     BB   52  12.448   7.132   5.329  0.0904  0.0845 -0.2534
   53PRO     BB   53  12.411   7.179   5.638  0.1688  0.0386  0.0881
   54ALA     BB   54  12.337   7.219   6.065 -0.4237 -0.1425 -0.0367
   55VAL     BB   55  12.361   7.427   6.496 -0.0904 -0.1764 -0.0257
   56GLY     BB   56  12.030   7.368   6.512 -0.3117 -0.0776  0.0179
   57GLU     BB   57  11.819   7.286   6.135  0.2303  0.1394  0.2398
   58GLU     BB   58  11.877   6.822   6.003  0.1644 -0.1057  0.0489
   59LYS     BB   59  11.775   6.485   6.066  0.1255  0.0069 -0.1050
   60SER     BB   60  11.587   6.365   6.425  0.1472  0.0051 -0.0725
   61ILE     BB   61  11.515   6.661   6.561 -0.1032  0.1925  0.0603
   62LYS     BB   62  11.089   6.708   6.424  0.1753  0.1626  0.0788
   63ALA     BB   63  10.906   6.923   6.658  0.0053 -0.2500  0.0337
   64PHE     BB   64  10.917   7.257   6.786  0.2376 -0.1158  0.0498
   65LYS     BB   65  10.782   7.565   6.640 -0.1912  0.0649 -0.4232
   66GLU     BB   66  10.887   7.961   6.653  0.3436 -0.0594 -0.4273
   67THR     BB   67  10.995   7.971   6.218 -0.0966  0.1906  0.0004
   68PRO     BB   68  11.126   8.202   5.999  0.1083 -0.5420 -0.1610
   69LYS     BB   69  10.859   8.495   6.027  0.0242  0.1189 -0.2300
   70GLN     BB   70  10.373   8.463   6.115  0.0620  0.0244 -0.0916
   71LYS     BB   71  10.138   8.435   6.457 -0.0257  0.0764  0.3069
   72LEU     BB   72  10.184   8.233   6.809  0.1074  0.0246  0.1973
   73ASP     BB   73   9.742   8.250   6.782  0.0303  0.1336  0.3630
   74PRO     BB   74   9.472   8.504   7.027 -0.0198  0.2296 -0.1381
   75ALA     BB   75   9.204   8.485   6.750 -0.1228  0.0970 -0.1552
   76ALA     BB   76   8.929   8.600   6.630  0.0939  0.2432 -0.1498
   77SER     BB   77   8.534   8.720   6.550 -0.0267 -0.1356  0.2539
   78LEU     BB   78   8.189   8.740   6.832  0.0124 -0.0764 -0.3063
   79THR     BB   79   8.054   9.082   6.842  0.0834  0.1258 -0.1714
   80GLY     BB   80   8.202   9.300   7.149 -0.2321  0.1830 -0.1090
   81SER     BB   81   8.347   8.977   7.363 -0.2776 -0.1874  0.0422
   82LYS     BB   82   8.720   8.804   7.174  0.2182 -0.1332  0.0338
   83ARG     BB   83   9.107   9.038   7.140  0.1793 -0.0922  0.0728
   84ARG     BB   84   9.362   9.269   7.150 -0.2255  0.0094  0.1307
   85PRO     BB   85   9.744   9.234   7.101 -0.2567 -0.2285 -0.1291
   86ARG     BB   86  10.124   9.206   7.223 -0.1767  0.1538 -0.0380
   87THR     BB   87  10.525   9.086   7.091  0.1370 -0.1319  0.1019
   88PRO     BB   88  10.605   9.252   6.705  0.2232  0.0087  0.1319
   89LYS     BB   89  10.620   9.651   6.909  0.3844  0.1217  0.0374
   90GLU     BB   90  10.252   9.593   6.627 -0.0292  0.0160 -0.0316
   91LYS     BB   91   9.998   9.704   6.368  0.1215  0.0685 -0.3836
   92ALA     BB   92   9.992   9.332   6.145  0.2705 -0.0104 -0.1016
   93GLN     BB   93   9.780   9.300   5.784 -0.0994  0.1642  0.1558
   94ALA     BB   94   9.698   8.941   6.021  0.1222 -0.0645  0.0767
   95LEU     BB   95   9.677   8.597   6.067 -0.2024 -0.0356  0.0378
   96GLU     BB   96   9.717   8.109   5.971  0.1885 -0.1664 -0.1057
   97ASP     BB   97   9.764   8.016   5.579 -0.0881  0.2865  0.0719
   98LEU     BB   98   9.454   8.088   5.310 -0.0770 -0.0886  0.1954
   99ALA     BB   99   9.169   8.352   5.415  0.1385  0.0165  0.1099
  100GLY     BB  100   8.920   8.004   5.694 -0.2007 -0.0865 -0.3673
  101PHE     BB  101   8.741   8.043   6.061 -0.2429 -0.0286  0.0221
  102LYS     BB  102   8.721   7.851   6.505 -0.5382 -0.0366  0.1863
  103GLU     BB  103   8.718   7.469   6.738 -0.4207 -0.0209  0.1215
  104LEU     BB  104   8.786   7.077   6.516  0.2801 -0.0664  0.0929
  105PHE     BB  105   9.065   6.994   6.856 -0.2573 -0.0004  0.0179
  106GLN     BB  106   8.958   6.611   6.957  0.0258 -0.1476 -0.0758
  107THR     BB  107   8.692   6.665   7.111 -0.0698 -0.1478 -0.1231
  108PRO     BB  108   8.414   6.723   7.365 -0.2498 -0.1218  0.1274
  109GLY     BB  109   8.726   7.069   7.318 -0.2345 -0.0607  0.0807
  110HIS     BB  110   9.056   6.980   7.500  0.0651  0.1326 -0.2208
  111THR     BB  111   9.220   7.231   7.777  0.1105 -0.3944  0.0110
  112GLU     BB  112   9.343   7.407   8.175  0.2120 -0.1003  0.0274
  113GLU     BB  113   9.477   7.739   8.026  0.0838  0.1973 -0.1161
  114SER     BB  114   9.631   7.944   7.661 -0.0326  0.0648  0.1235
  115THR     BB  115   9.769   7.717   7.353 -0.1204 -0.1777  0.4577
  116THR     BB  116   9.654   7.406   7.110 -0.1739  0.0569  0.1411
  117ASP     BB  117   9.569   7.072   7.291  0.2155 -0.0813  0.0652
  118GLU     BB  118   9.595   6.806   7.500  0.0890  0.0704 -0.0370
  119LYS     BB  119   9.413   6.686   7.845 -0.4283 -0.1939 -0.3203
  120THR     BB  120   9.261   6.392   7.837  0.1704  0.0347 -0.0273
  20.00000  20.00000  20.00000
