# Supplementary material for: A cyclin-dependent kinase-mediated phosphorylation switch of disordered protein condensation
Source: Nat Commun. 2023 Oct 9;14:6316. doi: 10.1038/s41467-023-42049-0 (PMC10562473; doi:10.1038/s41467-023-42049-0)
Supplement: Supplementary file 9 — Supplementary Data 6 [file 41467_2023_42049_MOESM9_ESM.zip › suppl_files_md/FigS9b/non-P/210K/final_conf.gro]

ki67
  120
    1ILE     BB    1   6.989  12.168   9.686  0.0329 -0.0451 -0.2003
    2PRO     BB    2   7.078  12.191   9.298  0.0871 -0.1159  0.0082
    3CYS     BB    3   7.000  12.242   8.979  0.0257 -0.1140  0.0807
    4LYS     BB    4   6.876  12.425   8.794  0.2065 -0.0098 -0.1025
    5SER     BB    5   6.878  12.372   8.447  0.0140 -0.2039  0.1281
    6PRO     BB    6   7.034  12.327   8.105 -0.0230  0.0255 -0.3043
    7GLN     BB    7   7.397  12.592   8.204 -0.0397  0.0274 -0.0296
    8PRO     BB    8   7.355  12.834   7.914  0.1205  0.1169 -0.1366
    9ASP     BB    9   7.438  12.748   7.529 -0.1190 -0.0688  0.1677
   10PRO     BB   10   7.664  12.553   7.275  0.2469  0.0101 -0.0176
   11VAL     BB   11   7.364  12.543   7.027  0.1394  0.1637 -0.2489
   12ASP     BB   12   7.008  12.740   7.132 -0.0503 -0.0899  0.0664
   13THR     BB   13   6.649  12.951   7.016  0.0681  0.2267 -0.0956
   14PRO     BB   14   6.625  13.146   7.471  0.1094  0.1354 -0.0741
   15THR     BB   15   6.680  13.446   7.305 -0.0342  0.3788  0.1828
   16SER     BB   16   6.800  13.620   6.981 -0.0337 -0.1641 -0.0738
   17THR     BB   17   7.109  13.554   7.065 -0.0109 -0.1203  0.1201
   18LYS     BB   18   7.374  13.241   7.157 -0.1117  0.0249 -0.1257
   19GLN     BB   19   7.222  13.287   7.542 -0.1277 -0.2415 -0.0528
   20ARG     BB   20   7.405  13.461   7.838 -0.2401  0.0330 -0.1149
   21PRO     BB   21   7.622  13.588   8.049 -0.0797  0.0090 -0.1330
   22LYS     BB   22   7.791  13.727   8.367  0.0306 -0.2082  0.1152
   23THR     BB   23   7.698  13.443   8.577 -0.0799 -0.2311  0.1169
   24SER     BB   24   7.740  13.114   8.379 -0.2135  0.0786  0.2993
   25LEU     BB   25   7.903  12.791   8.522 -0.0394  0.1641  0.1265
   26ARG     BB   26   8.241  12.613   8.553 -0.0681 -0.0440  0.0533
   27LYS     BB   27   8.621  12.609   8.412  0.0028 -0.0352  0.0713
   28VAL     BB   28   8.783  12.684   8.721 -0.0678 -0.0055  0.1160
   29ASP     BB   29   8.573  12.471   9.066  0.1148  0.1412 -0.0151
   30VAL     BB   30   8.738  12.133   9.099 -0.0610 -0.2274  0.0415
   31LYS     BB   31   8.413  11.969   9.084  0.2589  0.0580 -0.0378
   32GLU     BB   32   8.150  12.063   8.937 -0.0898 -0.0161 -0.0600
   33GLU     BB   33   7.818  11.895   8.780  0.0152 -0.3554  0.1128
   34LEU     BB   34   7.603  11.632   9.022 -0.1513 -0.0907 -0.0462
   35LEU     BB   35   7.361  11.299   9.058  0.0688 -0.0877 -0.1322
   36ALA     BB   36   7.464  10.929   9.313 -0.1329  0.1266  0.3097
   37VAL     BB   37   7.129  10.728   9.359  0.0624  0.2222 -0.0378
   38ARG     BB   38   6.978  11.067   9.655 -0.1912  0.0105 -0.0045
   39LYS     BB   39   6.693  11.339   9.546  0.0290  0.1917  0.1552
   40LEU     BB   40   6.369  11.236   9.486 -0.0391  0.2758 -0.1469
   41THR     BB   41   6.222  11.158   9.128 -0.3898 -0.1065 -0.1388
   42GLN     BB   42   6.439  11.249   8.807  0.2368  0.1057  0.0405
   43THR     BB   43   6.756  11.378   8.706  0.0898 -0.2876 -0.0116
   44SER     BB   44   6.789  11.665   8.741  0.0617 -0.0653  0.0877
   45GLY     BB   45   6.477  11.885   8.884 -0.1703  0.1860 -0.2135
   46GLU     BB   46   6.265  12.204   8.903  0.2504 -0.1776 -0.2527
   47THR     BB   47   6.199  12.567   8.755  0.1867  0.0744 -0.0391
   48THR     BB   48   6.200  12.535   8.392 -0.1045 -0.0903  0.1029
   49HIS     BB   49   6.487  12.838   8.255  0.1178  0.2230 -0.1146
   50THR     BB   50   6.839  12.887   8.224 -0.0027  0.1154 -0.0875
   51PRO     BB   51   7.046  13.130   8.481  0.0717  0.2360 -0.0002
   52LYS     BB   52   7.032  13.069   8.865 -0.1940  0.0788  0.1400
   53PRO     BB   53   7.341  12.988   9.178 -0.0591  0.0752  0.1065
   54ALA     BB   54   7.442  12.635   9.171  0.1945  0.0093 -0.0566
   55VAL     BB   55   7.638  12.319   9.225 -0.0047  0.0328 -0.1063
   56GLY     BB   56   7.890  12.636   9.305  0.0495 -0.0871  0.1341
   57GLU     BB   57   7.824  12.965   9.481 -0.0558  0.0055 -0.1339
   58GLU     BB   58   8.096  13.027   9.127  0.0809  0.0422 -0.0168
   59LYS     BB   59   8.205  13.410   9.254 -0.0930  0.0602  0.1315
   60SER     BB   60   7.966  13.632   9.167 -0.2170 -0.2112 -0.4566
   61ILE     BB   61   7.692  13.988   9.194 -0.0216  0.3000 -0.0048
   62LYS     BB   62   7.873  14.238   8.970  0.0408 -0.1209 -0.1056
   63ALA     BB   63   8.142  14.148   8.722  0.0625  0.0905  0.0254
   64PHE     BB   64   8.363  13.958   8.550 -0.1266  0.1175 -0.0372
   65LYS     BB   65   8.477  13.604   8.265 -0.1644  0.1383  0.0982
   66GLU     BB   66   8.229  13.391   8.124  0.0664  0.1504  0.0517
   67THR     BB   67   8.015  13.350   7.752  0.0446  0.2004  0.0984
   68PRO     BB   68   7.998  13.728   7.579 -0.0361 -0.0598  0.0859
   69LYS     BB   69   8.253  13.896   7.346 -0.0947 -0.1374  0.3162
   70GLN     BB   70   8.594  13.820   7.234  0.1567  0.1240  0.0717
   71LYS     BB   71   8.940  14.045   7.266  0.1196  0.0933  0.1142
   72LEU     BB   72   8.882  14.285   7.591  0.0600 -0.1986  0.0722
   73ASP     BB   73   8.576  14.275   7.927 -0.0187  0.0669 -0.1267
   74PRO     BB   74   8.302  14.439   7.734 -0.1888 -0.0096  0.0524
   75ALA     BB   75   8.054  14.630   7.722 -0.0942  0.1071 -0.2030
   76ALA     BB   76   7.927  14.881   7.980  0.1843 -0.0344 -0.0029
   77SER     BB   77   7.945  14.601   8.230 -0.0293 -0.1801  0.0659
   78LEU     BB   78   8.329  14.614   8.360 -0.2532 -0.0894  0.2244
   79THR     BB   79   8.383  14.659   8.682  0.0266  0.0016  0.0406
   80GLY     BB   80   8.164  14.794   8.967  0.1314  0.1753 -0.1649
   81SER     BB   81   7.809  14.918   8.630  0.0557 -0.0682 -0.1420
   82LYS     BB   82   7.577  15.123   8.457  0.1552 -0.1917 -0.0411
   83ARG     BB   83   7.494  15.505   8.561  0.0341  0.2361 -0.0835
   84ARG     BB   84   7.237  15.752   8.422 -0.0337 -0.0779 -0.0815
   85PRO     BB   85   7.039  15.444   8.226  0.1069  0.1075  0.0601
   86ARG     BB   86   6.941  15.172   7.931  0.0234 -0.3174  0.0836
   87THR     BB   87   6.989  14.825   7.777  0.0043 -0.0042  0.1729
   88PRO     BB   88   6.898  14.415   7.728 -0.0362 -0.2127  0.0182
   89LYS     BB   89   6.671  14.132   7.704  0.0436 -0.1584  0.0771
   90GLU     BB   90   6.368  14.200   7.911  0.0434  0.0062  0.0487
   91LYS     BB   91   6.203  14.423   8.177  0.0158  0.0898 -0.0087
   92ALA     BB   92   6.581  14.289   8.395  0.1931 -0.0394 -0.1265
   93GLN     BB   93   6.805  14.588   8.366 -0.1474  0.2355 -0.1515
   94ALA     BB   94   7.265  14.513   8.196  0.0987 -0.0964 -0.0735
   95LEU     BB   95   7.249  14.089   8.189  0.2249 -0.1455  0.0268
   96GLU     BB   96   7.381  14.125   7.837  0.0724  0.1532  0.0310
   97ASP     BB   97   7.544  14.373   7.585 -0.1639  0.0424  0.1714
   98LEU     BB   98   7.704  14.323   7.276 -0.2562 -0.1837  0.0423
   99ALA     BB   99   7.521  13.979   7.218 -0.0547 -0.0812 -0.1974
  100GLY     BB  100   7.167  14.137   7.244  0.0521  0.1072 -0.1004
  101PHE     BB  101   7.022  14.391   7.049 -0.3543  0.0571  0.0897
  102LYS     BB  102   6.819  14.475   6.757 -0.2424  0.0647  0.2153
  103GLU     BB  103   6.771  14.127   6.459  0.1960 -0.0295 -0.1175
  104LEU     BB  104   7.083  14.332   6.277  0.0063  0.1010  0.0655
  105PHE     BB  105   7.393  14.044   6.375  0.0383 -0.1059 -0.0457
  106GLN     BB  106   7.198  13.816   6.602 -0.1168 -0.0744  0.0443
  107THR     BB  107   7.270  13.406   6.560 -0.0224 -0.0655 -0.0487
  108PRO     BB  108   7.075  13.116   6.626  0.0504 -0.0553  0.1505
  109GLY     BB  109   7.026  12.795   6.443  0.0468 -0.0111  0.1551
  110HIS     BB  110   7.357  12.863   6.154 -0.0958 -0.1090  0.1382
  111THR     BB  111   7.659  12.698   6.352  0.1218 -0.1795  0.2516
  112GLU     BB  112   7.872  12.816   6.582 -0.2899  0.1155  0.0535
  113GLU     BB  113   7.863  13.196   6.635  0.2123  0.1065 -0.0799
  114SER     BB  114   8.041  13.383   6.942  0.0708 -0.1192 -0.0690
  115THR     BB  115   8.220  13.276   7.251 -0.1274  0.0642 -0.0548
  116THR     BB  116   8.489  13.409   7.561  0.1533 -0.0057  0.0646
  117ASP     BB  117   8.610  13.138   7.772  0.2482  0.0878  0.0205
  118GLU     BB  118   8.741  12.797   7.604  0.0570 -0.0072 -0.0782
  119LYS     BB  119   8.963  12.717   7.247 -0.2035  0.0505 -0.1655
  120THR     BB  120   8.688  12.760   7.039  0.3200 -0.1701 -0.1361
  20.00000  20.00000  20.00000
