# Supplementary material for: A cyclin-dependent kinase-mediated phosphorylation switch of disordered protein condensation
Source: Nat Commun. 2023 Oct 9;14:6316. doi: 10.1038/s41467-023-42049-0 (PMC10562473; doi:10.1038/s41467-023-42049-0)
Supplement: Supplementary file 9 — Supplementary Data 6 [file 41467_2023_42049_MOESM9_ESM.zip › suppl_files_md/FigS9b/non-P/250K/final_conf.gro]

ki67
  120
    1ILE     BB    1   8.173  10.727   9.026 -0.0770  0.1817 -0.0265
    2PRO     BB    2   8.530  10.689   8.986 -0.0250  0.3144  0.0274
    3CYS     BB    3   8.800  10.413   8.935 -0.1734 -0.1693  0.0540
    4LYS     BB    4   9.078  10.488   9.159 -0.1036  0.0491 -0.1154
    5SER     BB    5   9.267  10.743   9.128  0.1039 -0.0342  0.3669
    6PRO     BB    6   9.222  11.128   8.955  0.0734 -0.2145 -0.3864
    7GLN     BB    7   9.557  11.053   8.741  0.0655 -0.0200 -0.1316
    8PRO     BB    8   9.741  11.243   9.064  0.1915  0.1188 -0.0419
    9ASP     BB    9   9.613  11.260   9.429  0.1067 -0.2517  0.0001
   10PRO     BB   10   9.395  11.488   9.392  0.1264  0.1264  0.2501
   11VAL     BB   11   9.098  11.571   9.453 -0.1505  0.1574 -0.3884
   12ASP     BB   12   8.798  11.554   9.638  0.1408  0.1281 -0.2543
   13THR     BB   13   8.501  11.355   9.681 -0.0340  0.2388  0.0290
   14PRO     BB   14   8.543  11.168  10.053  0.1464  0.1586 -0.0622
   15THR     BB   15   8.418  11.545  10.180  0.0183 -0.0030  0.1556
   16SER     BB   16   8.535  11.858  10.037 -0.2052 -0.0473  0.0079
   17THR     BB   17   8.425  12.204   9.880 -0.2860 -0.0256  0.0140
   18LYS     BB   18   8.093  12.059   9.725  0.2687 -0.1057 -0.2171
   19GLN     BB   19   8.158  12.097   9.341 -0.1718  0.2985  0.2400
   20ARG     BB   20   8.316  11.922   8.975  0.0695  0.0814 -0.0303
   21PRO     BB   21   8.612  11.780   8.872  0.0563 -0.1757 -0.3320
   22LYS     BB   22   8.792  11.530   8.773 -0.0001 -0.0115  0.1495
   23THR     BB   23   8.675  11.240   8.693 -0.0202 -0.1363  0.0297
   24SER     BB   24   8.454  10.954   8.529 -0.1962 -0.1251  0.1097
   25LEU     BB   25   8.117  11.122   8.513  0.1463  0.1278 -0.0160
   26ARG     BB   26   8.168  11.438   8.392 -0.0831 -0.0421 -0.1216
   27LYS     BB   27   8.417  11.639   8.223  0.0028 -0.1629 -0.0061
   28VAL     BB   28   8.429  11.727   7.808  0.0815 -0.0042 -0.2513
   29ASP     BB   29   8.480  11.441   7.669 -0.1266 -0.0384  0.0943
   30VAL     BB   30   8.426  11.076   7.753 -0.3636 -0.0447  0.0491
   31LYS     BB   31   8.604  10.770   7.570 -0.1711 -0.0473  0.0745
   32GLU     BB   32   8.377  10.414   7.643 -0.0537  0.0131  0.2101
   33GLU     BB   33   7.972  10.724   7.617 -0.1952  0.0081 -0.0072
   34LEU     BB   34   7.954  10.706   8.050 -0.0619  0.0744  0.0679
   35LEU     BB   35   8.228  10.551   8.226  0.0630  0.0370  0.1134
   36ALA     BB   36   8.534  10.434   8.339  0.0811 -0.0122  0.1077
   37VAL     BB   37   8.754  10.691   8.232 -0.2614  0.0452  0.1106
   38ARG     BB   38   9.159  10.802   8.085  0.1563 -0.0350 -0.2185
   39LYS     BB   39   9.209  11.093   7.787  0.3619 -0.1125  0.0213
   40LEU     BB   40   9.294  11.457   7.899  0.0101 -0.1770  0.1222
   41THR     BB   41   9.261  11.513   8.284 -0.0929 -0.3364  0.1209
   42GLN     BB   42   9.529  11.644   8.540  0.1191 -0.1402 -0.1442
   43THR     BB   43   9.613  12.033   8.708 -0.1045 -0.1038  0.1105
   44SER     BB   44   9.627  12.348   8.800 -0.1229 -0.0195 -0.1960
   45GLY     BB   45   9.456  12.289   9.155  0.0241 -0.1993 -0.2119
   46GLU     BB   46   9.063  12.436   8.981 -0.1222 -0.0369  0.2602
   47THR     BB   47   8.973  12.208   8.646  0.0096 -0.0105 -0.1502
   48THR     BB   48   8.951  12.167   8.302  0.0649  0.0708 -0.0555
   49HIS     BB   49   8.837  12.143   7.912 -0.0998 -0.0555 -0.3034
   50THR     BB   50   8.927  12.245   7.523 -0.0982  0.0551  0.0644
   51PRO     BB   51   9.207  12.016   7.359  0.1429  0.0799  0.0568
   52LYS     BB   52   9.469  12.128   7.165  0.3141 -0.0473 -0.1683
   53PRO     BB   53   9.416  12.406   6.868  0.0912  0.0026  0.2168
   54ALA     BB   54   9.131  12.282   6.610  0.0989 -0.0349 -0.1735
   55VAL     BB   55   8.866  12.236   6.784  0.3511  0.0352 -0.0624
   56GLY     BB   56   8.886  12.646   6.968  0.0152 -0.1450 -0.1622
   57GLU     BB   57   8.544  12.747   7.132  0.1622 -0.2632 -0.1588
   58GLU     BB   58   8.366  12.498   7.327 -0.1879 -0.3360  0.0716
   59LYS     BB   59   8.391  12.152   7.201  0.1710 -0.1136  0.0579
   60SER     BB   60   8.055  11.920   7.162 -0.0724  0.0021 -0.2270
   61ILE     BB   61   8.126  11.652   6.823  0.1470 -0.1088 -0.2051
   62LYS     BB   62   8.357  11.415   6.593  0.0988  0.1090 -0.0593
   63ALA     BB   63   8.549  11.654   6.458 -0.0794 -0.1939  0.1809
   64PHE     BB   64   8.871  11.856   6.262  0.0972  0.0326  0.0294
   65LYS     BB   65   8.912  11.755   5.850  0.0442 -0.1552  0.1684
   66GLU     BB   66   9.323  11.746   5.827  0.2177 -0.0175  0.1139
   67THR     BB   67   9.564  11.495   5.842  0.1804 -0.0788  0.0143
   68PRO     BB   68   9.878  11.753   6.027 -0.1167  0.0729 -0.0020
   69LYS     BB   69  10.008  11.848   5.572 -0.2145 -0.1623 -0.0697
   70GLN     BB   70  10.254  11.518   5.504  0.0321 -0.1323 -0.1030
   71LYS     BB   71  10.291  11.388   5.138  0.2355 -0.0383  0.0603
   72LEU     BB   72  10.057  11.365   4.881 -0.1748  0.0514 -0.0464
   73ASP     BB   73   9.732  11.062   5.006 -0.1070  0.1596  0.1410
   74PRO     BB   74   9.405  10.838   5.337  0.0151 -0.0324  0.0084
   75ALA     BB   75   9.075  11.065   5.476  0.0241  0.0133  0.0649
   76ALA     BB   76   8.629  10.984   5.530 -0.1140  0.2699  0.1143
   77SER     BB   77   8.654  10.683   5.696 -0.1431 -0.0138  0.0549
   78LEU     BB   78   8.467  10.758   6.021 -0.0958 -0.0512 -0.1003
   79THR     BB   79   8.792  10.944   6.302 -0.2542  0.0932  0.3144
   80GLY     BB   80   8.997  10.754   6.024 -0.1049  0.0458  0.0605
   81SER     BB   81   9.293  10.857   6.019  0.0030 -0.2225  0.2422
   82LYS     BB   82   9.489  10.581   5.860 -0.1098  0.0280  0.3361
   83ARG     BB   83   9.565  10.220   5.634  0.0763  0.0409 -0.0943
   84ARG     BB   84   9.898  10.273   5.464  0.1096  0.3577 -0.2830
   85PRO     BB   85  10.061  10.244   5.873 -0.0313  0.0843 -0.1420
   86ARG     BB   86  10.388  10.504   5.923 -0.1889  0.2145 -0.1258
   87THR     BB   87  10.570  10.760   6.189 -0.1744  0.0574 -0.0229
   88PRO     BB   88  10.970  10.876   6.286  0.1313  0.3227  0.2160
   89LYS     BB   89  11.248  11.162   6.535  0.0270 -0.2697  0.0934
   90GLU     BB   90  11.440  11.293   6.959  0.2240 -0.1349 -0.1825
   91LYS     BB   91  11.129  11.363   7.176 -0.3649 -0.1047  0.1107
   92ALA     BB   92  10.791  11.199   7.091  0.3402  0.0629  0.0146
   93GLN     BB   93  10.470  11.530   7.205  0.0501 -0.0771  0.2123
   94ALA     BB   94  10.180  11.661   7.528  0.0409 -0.0929 -0.0103
   95LEU     BB   95   9.795  11.647   7.459 -0.1122 -0.0196  0.0422
   96GLU     BB   96   9.656  11.376   7.321 -0.0050  0.0690  0.0967
   97ASP     BB   97   9.882  11.445   6.948 -0.1601 -0.1266  0.0225
   98LEU     BB   98   9.878  11.624   6.723  0.0516 -0.0108  0.0321
   99ALA     BB   99   9.438  11.730   6.639 -0.0548 -0.1539 -0.1060
  100GLY     BB  100   9.305  11.633   6.938  0.0309  0.1247  0.0366
  101PHE     BB  101   8.916  11.490   6.992  0.0125 -0.2789  0.2686
  102LYS     BB  102   9.016  11.207   6.885  0.1884  0.3033  0.1169
  103GLU     BB  103   8.987  10.946   7.189  0.2762  0.1284 -0.0539
  104LEU     BB  104   9.217  10.634   6.980 -0.0041  0.0282  0.0012
  105PHE     BB  105   9.362  10.388   6.689  0.3128  0.1633  0.1211
  106GLN     BB  106   9.716  10.275   6.506 -0.1030 -0.3763 -0.1965
  107THR     BB  107   9.926  10.441   6.419 -0.0180  0.1529  0.1278
  108PRO     BB  108   9.882  10.820   6.400  0.0528  0.0373 -0.0289
  109GLY     BB  109  10.134  11.128   6.452  0.0878  0.0874 -0.1460
  110HIS     BB  110  10.217  11.220   6.048  0.0422  0.3202  0.0346
  111THR     BB  111   9.862  11.129   5.865 -0.0749  0.0503 -0.3914
  112GLU     BB  112  10.072  10.963   5.541 -0.2890 -0.0258  0.0172
  113GLU     BB  113  10.481  10.822   5.476 -0.0492  0.1368  0.0092
  114SER     BB  114  10.625  10.916   5.160  0.3788  0.0527 -0.0013
  115THR     BB  115  10.826  10.589   4.970 -0.0890  0.0260  0.0028
  116THR     BB  116  10.525  10.218   5.008  0.1186 -0.0459  0.1000
  117ASP     BB  117  10.357   9.955   5.096 -0.1113  0.0783 -0.0340
  118GLU     BB  118  10.188   9.735   4.741  0.1804  0.0028  0.1187
  119LYS     BB  119   9.936   9.603   4.456 -0.3679 -0.1025 -0.0116
  120THR     BB  120   9.640   9.356   4.638 -0.0777  0.1182 -0.2652
  20.00000  20.00000  20.00000
