# Supplementary material for: A cyclin-dependent kinase-mediated phosphorylation switch of disordered protein condensation
Source: Nat Commun. 2023 Oct 9;14:6316. doi: 10.1038/s41467-023-42049-0 (PMC10562473; doi:10.1038/s41467-023-42049-0)
Supplement: Supplementary file 9 — Supplementary Data 6 [file 41467_2023_42049_MOESM9_ESM.zip › suppl_files_md/FigS9b/non-P/440K/final_conf.gro]

ki67
  120
    1ILE     BB    1   9.947   9.762  14.229 -0.0789  0.2546  0.1739
    2PRO     BB    2   9.624   9.551  14.495 -0.1390 -0.3538 -0.0433
    3CYS     BB    3   9.823   9.678  14.859  0.0407 -0.1728 -0.0215
    4LYS     BB    4  10.171  10.001  14.839 -0.1637 -0.2563  0.3938
    5SER     BB    5  10.246  10.169  14.516  0.1927  0.1222  0.2201
    6PRO     BB    6  10.125  10.404  14.144  0.2454 -0.2133 -0.2849
    7GLN     BB    7   9.820  10.326  13.871 -0.1989  0.2081 -0.2832
    8PRO     BB    8   9.738  10.323  13.468 -0.2570 -0.1729 -0.4058
    9ASP     BB    9  10.181  10.478  13.312 -0.0105 -0.0892  0.1414
   10PRO     BB   10  10.460  10.411  13.582 -0.1610 -0.0173 -0.1072
   11VAL     BB   11  10.798  10.531  13.555  0.4676 -0.0554  0.5145
   12ASP     BB   12  11.071  10.235  13.438  0.0601 -0.0224  0.0957
   13THR     BB   13  11.220  10.022  13.105 -0.0847 -0.0133 -0.1567
   14PRO     BB   14  11.289  10.423  12.853 -0.1801  0.1068 -0.1651
   15THR     BB   15  11.573  10.330  13.167 -0.1942 -0.2232  0.0006
   16SER     BB   16  11.921  10.465  13.183  0.2989 -0.0737  0.0403
   17THR     BB   17  11.957  10.187  12.833 -0.4289  0.1610  0.0829
   18LYS     BB   18  12.012  10.435  12.567 -0.0561  0.1961 -0.1851
   19GLN     BB   19  11.951  10.853  12.532 -0.3670 -0.0610  0.1264
   20ARG     BB   20  12.185  10.974  12.779 -0.1091  0.3336 -0.3013
   21PRO     BB   21  12.376  11.371  12.695  0.1959  0.3590 -0.0140
   22LYS     BB   22  12.061  11.470  12.311  0.0647  0.2489  0.4758
   23THR     BB   23  12.123  11.200  12.006 -0.0038 -0.2528  0.0831
   24SER     BB   24  11.818  11.014  11.996  0.1458  0.0108 -0.1379
   25LEU     BB   25  11.485  10.861  12.049 -0.2984  0.1322 -0.0762
   26ARG     BB   26  11.001  10.717  12.017  0.0767 -0.0668 -0.1455
   27LYS     BB   27  10.848  11.192  11.896 -0.0378  0.0881 -0.1597
   28VAL     BB   28  10.594  11.458  12.046 -0.2109 -0.0651 -0.1280
   29ASP     BB   29  10.588  11.647  12.372 -0.0241 -0.2847  0.0441
   30VAL     BB   30  10.433  11.345  12.617  0.0400  0.1839  0.0543
   31LYS     BB   31  10.502  10.920  12.532  0.1259  0.0293 -0.0934
   32GLU     BB   32  10.916  10.894  12.584  0.1830 -0.0550 -0.0926
   33GLU     BB   33  11.002  11.014  12.857 -0.4889  0.1890 -0.1756
   34LEU     BB   34  11.084  11.361  12.866  0.0427 -0.1904 -0.1610
   35LEU     BB   35  11.268  11.804  12.677 -0.0948 -0.0390  0.1107
   36ALA     BB   36  11.375  11.936  13.067  0.2703  0.2550 -0.3543
   37VAL     BB   37  11.205  11.878  13.446 -0.0419  0.4374 -0.5003
   38ARG     BB   38  11.387  12.379  13.544  0.0490  0.1796  0.3362
   39LYS     BB   39  11.145  12.270  13.877 -0.1260  0.0443 -0.1198
   40LEU     BB   40  10.766  12.340  13.682  0.0328 -0.1850 -0.1170
   41THR     BB   41  10.677  11.974  13.805 -0.0468 -0.2200  0.0068
   42GLN     BB   42  10.372  11.755  13.646 -0.2316  0.0285 -0.0522
   43THR     BB   43  10.497  11.394  13.566  0.0902 -0.3830  0.2446
   44SER     BB   44  10.162  11.151  13.816  0.0771  0.3470  0.0484
   45GLY     BB   45   9.929  11.073  14.122  0.1945  0.0782  0.0670
   46GLU     BB   46   9.508  11.285  14.104 -0.1553  0.0531 -0.1104
   47THR     BB   47   9.012  11.386  14.180  0.0716  0.0795  0.2667
   48THR     BB   48   8.823  11.481  13.786  0.4068  0.0056 -0.0024
   49HIS     BB   49   8.704  11.176  13.635  0.1196  0.2661  0.1775
   50THR     BB   50   8.313  11.261  13.677 -0.0817  0.1051 -0.1214
   51PRO     BB   51   8.308  11.511  14.083 -0.1497 -0.4119 -0.1548
   52LYS     BB   52   8.070  11.795  14.149 -0.0827 -0.0269  0.1165
   53PRO     BB   53   7.767  11.716  14.430  0.1096  0.3330  0.1435
   54ALA     BB   54   8.101  11.367  14.519 -0.1731  0.2193  0.0433
   55VAL     BB   55   8.372  11.327  14.780  0.2568  0.0807  0.2866
   56GLY     BB   56   8.251  11.485  15.008 -0.0038 -0.1291  0.2112
   57GLU     BB   57   8.114  11.873  15.160 -0.1077  0.1521 -0.0694
   58GLU     BB   58   7.773  11.954  15.249 -0.0996 -0.3405 -0.0779
   59LYS     BB   59   7.510  11.846  15.008  0.0060  0.0645  0.0446
   60SER     BB   60   7.403  12.160  14.679  0.0179 -0.2874 -0.0516
   61ILE     BB   61   7.267  12.021  14.361  0.0863 -0.2397  0.2896
   62LYS     BB   62   7.015  11.913  14.099 -0.0276  0.0564 -0.0053
   63ALA     BB   63   6.730  11.828  14.352  0.1402  0.0629  0.2712
   64PHE     BB   64   6.458  11.952  14.592 -0.2760 -0.0261 -0.1993
   65LYS     BB   65   6.338  11.678  15.002 -0.0616 -0.0979  0.1629
   66GLU     BB   66   6.322  11.255  14.988 -0.0294 -0.3223  0.1912
   67THR     BB   67   6.544  11.165  14.783 -0.1439  0.1356 -0.1587
   68PRO     BB   68   6.769  11.151  14.457  0.1896 -0.4068 -0.0424
   69LYS     BB   69   6.926  11.096  14.113 -0.1913 -0.0742 -0.1263
   70GLN     BB   70   7.133  10.958  13.569 -0.1987 -0.2074  0.0317
   71LYS     BB   71   7.116  10.689  13.255  0.0611  0.1426 -0.0824
   72LEU     BB   72   7.288  10.665  12.892  0.0247 -0.0028  0.0724
   73ASP     BB   73   7.090  10.882  12.469  0.2533  0.0283 -0.0257
   74PRO     BB   74   6.718  10.922  12.654  0.3015 -0.2314  0.1179
   75ALA     BB   75   6.664  10.428  12.576  0.1911  0.3559 -0.0534
   76ALA     BB   76   6.665  10.596  12.270  0.3109  0.3813 -0.2009
   77SER     BB   77   6.556  10.901  12.007  0.2048  0.0686  0.1610
   78LEU     BB   78   6.691  11.002  11.641  0.0969 -0.0184  0.0595
   79THR     BB   79   6.423  11.377  11.526 -0.1111 -0.0462  0.0074
   80GLY     BB   80   6.549  11.624  11.224 -0.1065 -0.0218 -0.1176
   81SER     BB   81   6.747  11.885  11.386 -0.1511 -0.1806 -0.0992
   82LYS     BB   82   6.950  11.927  11.610 -0.0240  0.3189  0.0085
   83ARG     BB   83   7.286  12.233  11.590 -0.1144  0.2347  0.4641
   84ARG     BB   84   7.462  12.254  11.271  0.1584 -0.0595  0.0459
   85PRO     BB   85   7.508  12.534  10.960  0.0357 -0.1721  0.1121
   86ARG     BB   86   7.987  12.535  10.779  0.2359  0.3763 -0.0958
   87THR     BB   87   7.868  12.906  10.692 -0.0789  0.0126 -0.0144
   88PRO     BB   88   7.953  13.209  10.824  0.1717  0.1023  0.3770
   89LYS     BB   89   8.266  13.400  10.634  0.3101 -0.0357 -0.1385
   90GLU     BB   90   8.180  13.817  10.433  0.2563  0.2361  0.0478
   91LYS     BB   91   8.085  13.950  10.071 -0.2873  0.0144  0.0645
   92ALA     BB   92   7.946  14.278   9.790  0.2248  0.0356  0.1228
   93GLN     BB   93   7.703  14.493   9.465  0.0458  0.0161  0.0447
   94ALA     BB   94   7.536  14.822   9.213 -0.0922 -0.1998  0.2049
   95LEU     BB   95   7.303  14.900   8.942  0.3077 -0.0443  0.1738
   96GLU     BB   96   7.459  15.034   8.678  0.1873  0.1072 -0.0615
   97ASP     BB   97   7.578  15.329   8.994  0.1848  0.0755 -0.1885
   98LEU     BB   98   7.985  15.436   8.973 -0.1857  0.1723  0.1426
   99ALA     BB   99   7.964  15.694   9.281 -0.0952  0.4494 -0.0742
  100GLY     BB  100   7.629  15.814   9.411 -0.1809 -0.0152  0.0477
  101PHE     BB  101   7.414  15.563   9.696 -0.0658 -0.4119 -0.0575
  102LYS     BB  102   7.443  15.661  10.011 -0.3729 -0.1077  0.0948
  103GLU     BB  103   7.579  15.536  10.359 -0.1297  0.1287 -0.1519
  104LEU     BB  104   7.441  15.671  10.740 -0.1003  0.0677  0.1453
  105PHE     BB  105   7.181  15.902  10.687  0.4168 -0.0910 -0.1237
  106GLN     BB  106   7.324  16.279  10.407 -0.4746 -0.1945 -0.0281
  107THR     BB  107   7.564  16.535  10.386  0.0993 -0.0427  0.0071
  108PRO     BB  108   7.643  16.721  10.652 -0.0843 -0.1050 -0.5229
  109GLY     BB  109   7.998  16.507  10.849  0.0796  0.0407 -0.0518
  110HIS     BB  110   7.812  16.540  11.258  0.0662 -0.0810 -0.1415
  111THR     BB  111   7.875  16.904  11.121  0.2391 -0.2513  0.1910
  112GLU     BB  112   7.713  17.188  11.115  0.0148 -0.1238  0.0955
  113GLU     BB  113   7.580  17.321  10.743  0.2100  0.0140  0.0527
  114SER     BB  114   7.748  17.673  10.585 -0.1278 -0.2967  0.3006
  115THR     BB  115   7.738  18.094  10.521 -0.2395 -0.0377 -0.4157
  116THR     BB  116   7.804  18.436  10.708  0.1152  0.0701 -0.0325
  117ASP     BB  117   8.006  18.651  10.412 -0.0470  0.1969  0.1750
  118GLU     BB  118   7.920  19.061  10.305 -0.2681  0.3472 -0.2637
  119LYS     BB  119   7.714  19.357  10.044 -0.2214 -0.0904  0.0596
  120THR     BB  120   7.713  19.680  10.209  0.0932  0.0465 -0.0048
  20.00000  20.00000  20.00000
