# Supplementary material for: A cyclin-dependent kinase-mediated phosphorylation switch of disordered protein condensation
Source: Nat Commun. 2023 Oct 9;14:6316. doi: 10.1038/s41467-023-42049-0 (PMC10562473; doi:10.1038/s41467-023-42049-0)
Supplement: Supplementary file 9 — Supplementary Data 6 [file 41467_2023_42049_MOESM9_ESM.zip › suppl_files_md/FigS9b/non-P/360K/final_conf.gro]

ki67
  120
    1ILE     BB    1  10.103   6.284   7.317  0.2646  0.0686 -0.3253
    2PRO     BB    2  10.135   6.381   7.646 -0.0130 -0.0342  0.2784
    3CYS     BB    3  10.127   6.782   7.811  0.1154  0.1429 -0.2110
    4LYS     BB    4  10.357   7.068   7.748  0.1089  0.0801  0.4576
    5SER     BB    5  10.211   7.330   7.800 -0.0029 -0.1504 -0.0386
    6PRO     BB    6   9.961   7.707   7.844 -0.0294  0.0907  0.3797
    7GLN     BB    7  10.398   7.806   8.026  0.4365 -0.1438  0.0754
    8PRO     BB    8  10.521   7.522   8.273 -0.0800  0.1280 -0.4490
    9ASP     BB    9  10.272   7.368   8.601  0.3331 -0.2485 -0.1050
   10PRO     BB   10  10.418   6.957   8.573  0.2392 -0.1206 -0.0277
   11VAL     BB   11  10.296   6.718   8.344  0.1584  0.0955 -0.0832
   12ASP     BB   12   9.934   6.638   8.429  0.1002 -0.2324 -0.0774
   13THR     BB   13   9.721   6.885   8.177 -0.1599 -0.0300  0.0137
   14PRO     BB   14   9.417   6.909   7.941 -0.0771  0.2343 -0.1824
   15THR     BB   15   9.176   6.696   7.926  0.1277 -0.0427  0.1514
   16SER     BB   16   8.872   6.978   7.922 -0.3415  0.1001 -0.2515
   17THR     BB   17   8.965   7.182   8.239  0.2390  0.1167 -0.0259
   18LYS     BB   18   9.247   7.290   8.469 -0.0637 -0.0934  0.0104
   19GLN     BB   19   9.533   7.488   8.309 -0.0784 -0.1445  0.1957
   20ARG     BB   20   9.689   7.699   8.537  0.0857 -0.0211 -0.1057
   21PRO     BB   21   9.645   7.469   8.830  0.1591 -0.1888 -0.2296
   22LYS     BB   22   9.544   7.224   9.152  0.0585  0.1189 -0.0422
   23THR     BB   23   9.751   7.384   9.507  0.1033 -0.1728 -0.2613
   24SER     BB   24  10.052   7.534   9.667 -0.1013 -0.0662  0.4670
   25LEU     BB   25  10.286   7.506   9.831  0.0375 -0.0931  0.2188
   26ARG     BB   26  10.528   7.657  10.118  0.2685  0.0982 -0.0049
   27LYS     BB   27  10.504   7.987  10.421 -0.3051  0.0260 -0.1756
   28VAL     BB   28  10.365   8.366  10.342 -0.1811  0.2088 -0.0650
   29ASP     BB   29  10.086   8.413  10.557  0.4077 -0.1750  0.0232
   30VAL     BB   30  10.028   8.392  10.955 -0.1231 -0.1045  0.1565
   31LYS     BB   31  10.076   8.642  11.242 -0.2521 -0.0307 -0.2505
   32GLU     BB   32  10.523   8.657  11.096  0.0412  0.0636 -0.0070
   33GLU     BB   33  10.756   8.699  10.935  0.0854  0.0467 -0.1338
   34LEU     BB   34  10.591   9.006  10.639  0.0891 -0.0167  0.1182
   35LEU     BB   35  10.274   9.239  10.711 -0.0099 -0.0502  0.2142
   36ALA     BB   36   9.977   9.448  10.611 -0.1041 -0.0461  0.0327
   37VAL     BB   37   9.600   9.281  10.643 -0.1296  0.2802 -0.1833
   38ARG     BB   38   9.233   9.076  10.467  0.0308 -0.3228  0.0502
   39LYS     BB   39   9.041   8.689  10.402  0.0980 -0.1888 -0.0594
   40LEU     BB   40   8.698   8.456  10.664 -0.1245 -0.1115 -0.1364
   41THR     BB   41   8.402   8.557  10.997  0.0555  0.0470 -0.2673
   42GLN     BB   42   8.126   8.503  10.678  0.0814 -0.0430  0.0217
   43THR     BB   43   7.851   8.362  10.842 -0.1529 -0.0861 -0.3880
   44SER     BB   44   7.489   8.275  10.918 -0.0903 -0.2166 -0.1339
   45GLY     BB   45   7.370   8.210  10.573  0.0259 -0.0078  0.0688
   46GLU     BB   46   7.092   8.414  10.526  0.0347  0.0487  0.2871
   47THR     BB   47   7.154   8.755  10.818  0.0579 -0.1949  0.0082
   48THR     BB   48   6.953   8.481  11.085  0.1444 -0.0418  0.0196
   49HIS     BB   49   6.920   8.396  11.521 -0.0158 -0.1092 -0.0327
   50THR     BB   50   7.080   8.015  11.482 -0.0771  0.0985 -0.2927
   51PRO     BB   51   7.222   7.751  11.244 -0.4136  0.0508  0.1146
   52LYS     BB   52   6.853   7.790  11.008  0.1948  0.2187  0.1312
   53PRO     BB   53   6.700   7.587  10.634  0.1493  0.0556 -0.0251
   54ALA     BB   54   7.086   7.529  10.378 -0.0440 -0.2879  0.0430
   55VAL     BB   55   7.296   7.238  10.279  0.0013  0.0041 -0.0934
   56GLY     BB   56   7.266   7.026  10.573  0.0421  0.1369 -0.0209
   57GLU     BB   57   7.008   7.019  10.808 -0.1210  0.0395  0.0401
   58GLU     BB   58   6.749   7.205  11.006  0.1409  0.1508 -0.0836
   59LYS     BB   59   6.922   7.169  11.438  0.1352 -0.1555 -0.0647
   60SER     BB   60   6.973   7.243  11.840  0.0433  0.1087 -0.0172
   61ILE     BB   61   7.360   7.182  11.847  0.1572 -0.1831  0.1077
   62LYS     BB   62   7.361   7.618  11.977 -0.1545  0.0057  0.0594
   63ALA     BB   63   7.478   8.061  11.794 -0.3268  0.2502  0.2991
   64PHE     BB   64   7.387   8.515  11.936  0.0086  0.0434 -0.1216
   65LYS     BB   65   7.687   8.339  12.213 -0.2223  0.3865 -0.0594
   66GLU     BB   66   7.965   8.043  12.470 -0.1093  0.0724 -0.0437
   67THR     BB   67   8.071   8.019  12.931 -0.2108 -0.0369  0.1924
   68PRO     BB   68   8.181   7.627  13.090 -0.1260 -0.1447  0.0131
   69LYS     BB   69   8.560   7.677  13.236  0.1316 -0.0018  0.2227
   70GLN     BB   70   8.625   7.426  13.542  0.0235  0.0229  0.0161
   71LYS     BB   71   8.511   7.014  13.627 -0.0948 -0.0396 -0.2753
   72LEU     BB   72   8.587   6.971  14.064 -0.2153 -0.1677  0.0091
   73ASP     BB   73   8.924   6.746  13.962 -0.1157 -0.0092  0.0206
   74PRO     BB   74   9.203   6.554  13.768 -0.1306 -0.0605 -0.0715
   75ALA     BB   75   9.483   6.680  13.419 -0.2694 -0.1043 -0.0920
   76ALA     BB   76   9.381   6.300  13.301 -0.1344  0.0955  0.5510
   77SER     BB   77   9.784   6.201  13.458  0.3994  0.2317  0.0068
   78LEU     BB   78  10.104   6.343  13.731  0.3107  0.2502 -0.0693
   79THR     BB   79  10.277   6.005  13.744 -0.0572  0.0653  0.0025
   80GLY     BB   80  10.592   5.781  13.745 -0.2540 -0.1871 -0.1187
   81SER     BB   81  10.839   6.010  14.135 -0.1206  0.0579 -0.1406
   82LYS     BB   82  10.701   6.341  13.927 -0.1261 -0.1002  0.1607
   83ARG     BB   83  10.815   6.794  14.092  0.1503 -0.2198 -0.0479
   84ARG     BB   84  10.792   7.175  13.903 -0.3414  0.0817  0.0780
   85PRO     BB   85  10.441   7.105  13.582 -0.2690 -0.0398 -0.0386
   86ARG     BB   86   9.981   7.086  13.550 -0.1165  0.1732  0.0502
   87THR     BB   87   9.860   7.309  13.738  0.0604  0.2015 -0.0931
   88PRO     BB   88   9.514   7.177  13.934  0.3347  0.1165  0.0211
   89LYS     BB   89   9.399   7.041  14.314  0.1187  0.0601  0.2055
   90GLU     BB   90   9.464   6.688  14.321  0.0318 -0.0189 -0.1129
   91LYS     BB   91   9.390   6.405  14.660  0.3053  0.3580  0.0040
   92ALA     BB   92   9.451   6.068  14.888 -0.1627 -0.0397  0.0225
   93GLN     BB   93   9.140   6.259  15.174 -0.1086  0.0323  0.1851
   94ALA     BB   94   9.581   6.361  15.331  0.0502 -0.0269  0.0929
   95LEU     BB   95   9.923   6.436  15.020 -0.2595 -0.2131 -0.0510
   96GLU     BB   96  10.080   6.709  15.080  0.1269  0.1051 -0.0222
   97ASP     BB   97  10.457   6.543  15.074 -0.0876 -0.0958  0.0697
   98LEU     BB   98  10.646   6.920  14.909 -0.1763 -0.2662 -0.0257
   99ALA     BB   99  10.915   6.764  15.118  0.0909  0.1524 -0.3987
  100GLY     BB  100  11.296   6.591  15.248 -0.0750  0.1751  0.1492
  101PHE     BB  101  11.392   6.283  15.165  0.2695 -0.3139 -0.1176
  102LYS     BB  102  11.338   5.851  15.279  0.0752 -0.0196 -0.0775
  103GLU     BB  103  11.136   5.509  15.002 -0.3843 -0.1705 -0.1280
  104LEU     BB  104  11.276   5.460  14.671  0.1558 -0.4005  0.1148
  105PHE     BB  105  11.339   5.532  14.332  0.0088  0.2864  0.2237
  106GLN     BB  106  11.636   5.462  14.154 -0.1089 -0.2029 -0.1113
  107THR     BB  107  11.829   5.812  14.005 -0.0931 -0.2506  0.1129
  108PRO     BB  108  11.971   6.188  13.792 -0.1224  0.2282  0.0641
  109GLY     BB  109  11.668   6.306  13.584 -0.1043  0.0568  0.2264
  110HIS     BB  110  11.292   6.283  13.547  0.2486 -0.0884  0.0890
  111THR     BB  111  11.064   6.165  13.321  0.0522  0.3385 -0.3240
  112GLU     BB  112  10.846   6.336  13.098 -0.0983 -0.0849 -0.0991
  113GLU     BB  113  11.027   6.348  12.787 -0.0982  0.0343  0.0354
  114SER     BB  114  10.989   6.534  12.431 -0.0006  0.2224  0.1869
  115THR     BB  115  11.344   6.576  12.440 -0.0174  0.4888  0.0649
  116THR     BB  116  11.464   6.846  12.232  0.2202  0.1466 -0.1221
  117ASP     BB  117  11.678   6.989  11.917  0.0099 -0.1869 -0.0456
  118GLU     BB  118  12.057   6.622  11.883  0.1986  0.0306  0.2008
  119LYS     BB  119  11.777   6.347  11.625  0.0295  0.1057 -0.2245
  120THR     BB  120  11.578   6.410  11.243  0.1311 -0.0249 -0.0044
  20.00000  20.00000  20.00000
