# Supplementary material for: A cyclin-dependent kinase-mediated phosphorylation switch of disordered protein condensation
Source: Nat Commun. 2023 Oct 9;14:6316. doi: 10.1038/s41467-023-42049-0 (PMC10562473; doi:10.1038/s41467-023-42049-0)
Supplement: Supplementary file 9 — Supplementary Data 6 [file 41467_2023_42049_MOESM9_ESM.zip › suppl_files_md/FigS9b/non-P/380K/final_conf.gro]

ki67
  120
    1ILE     BB    1   5.975  14.837  11.653  0.1519 -0.0717  0.2195
    2PRO     BB    2   6.342  14.596  11.459  0.0869  0.2210 -0.0837
    3CYS     BB    3   6.619  14.799  11.188 -0.2754  0.0634 -0.1154
    4LYS     BB    4   6.876  14.593  11.116 -0.1445 -0.1670  0.0102
    5SER     BB    5   7.065  14.973  11.214  0.2051 -0.2720 -0.2243
    6PRO     BB    6   7.056  15.363  11.205 -0.4673  0.0633 -0.3065
    7GLN     BB    7   6.921  15.487  10.956 -0.1554  0.0714 -0.0149
    8PRO     BB    8   6.683  15.219  10.715 -0.1534  0.0724 -0.1235
    9ASP     BB    9   6.900  14.868  10.477 -0.3814 -0.0580  0.0720
   10PRO     BB   10   7.230  14.946  10.387 -0.0095 -0.4032 -0.1166
   11VAL     BB   11   7.298  14.929   9.971  0.2622  0.0050  0.1075
   12ASP     BB   12   7.041  14.971   9.891 -0.1961 -0.2873  0.0857
   13THR     BB   13   6.662  14.881  10.018 -0.4804 -0.1160  0.1114
   14PRO     BB   14   6.365  14.735  10.319 -0.0203  0.2965 -0.2902
   15THR     BB   15   5.956  14.771  10.236  0.0516 -0.0915  0.1715
   16SER     BB   16   5.850  14.384  10.104 -0.1503 -0.1366  0.1187
   17THR     BB   17   5.708  14.539   9.765 -0.0738 -0.0886  0.1882
   18LYS     BB   18   5.992  14.283   9.557 -0.0194  0.1042  0.2484
   19GLN     BB   19   6.304  14.184   9.585 -0.0218  0.0686  0.0461
   20ARG     BB   20   6.425  13.841   9.312  0.2126  0.0756  0.1794
   21PRO     BB   21   6.353  13.435   9.469  0.2042  0.1149  0.1502
   22LYS     BB   22   6.255  13.333   9.891 -0.2976  0.1226  0.0641
   23THR     BB   23   6.211  13.572  10.209  0.1087 -0.1080  0.0730
   24SER     BB   24   6.372  13.919  10.273 -0.0209  0.0220 -0.0722
   25LEU     BB   25   6.589  14.138  10.309 -0.0149  0.1685  0.0564
   26ARG     BB   26   6.868  14.089  10.558  0.4189  0.2141 -0.1096
   27LYS     BB   27   7.056  13.799  10.524 -0.0094  0.0184  0.1287
   28VAL     BB   28   6.909  13.551  10.751 -0.3167 -0.0907  0.3106
   29ASP     BB   29   7.227  13.265  10.701  0.1212 -0.1071 -0.1281
   30VAL     BB   30   7.613  13.504  10.773 -0.0497  0.2577  0.0427
   31LYS     BB   31   7.653  13.821  10.467  0.2946  0.0047  0.5097
   32GLU     BB   32   8.047  13.741  10.449  0.1906  0.1616 -0.0603
   33GLU     BB   33   7.956  13.431  10.222 -0.2754  0.0695 -0.1902
   34LEU     BB   34   7.791  13.190   9.874  0.1590  0.1778 -0.0865
   35LEU     BB   35   7.745  13.301   9.534  0.1151  0.1199  0.0322
   36ALA     BB   36   8.059  13.296   9.278 -0.3555 -0.0292  0.1975
   37VAL     BB   37   8.287  13.110   9.047  0.1804 -0.0591 -0.0287
   38ARG     BB   38   8.634  13.385   9.293  0.3210 -0.1781  0.1409
   39LYS     BB   39   8.520  13.746   9.498 -0.0794  0.4041  0.1131
   40LEU     BB   40   8.414  13.411   9.822 -0.0281 -0.3455 -0.0409
   41THR     BB   41   8.673  13.265  10.015 -0.0199  0.0758  0.1431
   42GLN     BB   42   8.657  13.030  10.341 -0.0510  0.0702 -0.3862
   43THR     BB   43   8.352  12.795  10.220 -0.0161 -0.0496 -0.0248
   44SER     BB   44   8.357  12.649   9.898  0.1075 -0.2979  0.1843
   45GLY     BB   45   8.679  12.367  10.031 -0.1031 -0.3455 -0.2663
   46GLU     BB   46   8.929  12.563   9.833 -0.1461 -0.2438 -0.0963
   47THR     BB   47   8.877  12.788   9.447 -0.2717  0.1899  0.0200
   48THR     BB   48   9.183  13.027   9.318  0.1004  0.1965 -0.0146
   49HIS     BB   49   9.219  13.449   9.475 -0.2117  0.0981  0.1172
   50THR     BB   50   9.551  13.468   9.741  0.0403  0.0611 -0.0620
   51PRO     BB   51   9.480  13.822   9.858  0.1604  0.1149  0.0926
   52LYS     BB   52   9.892  13.935   9.947  0.0775  0.4246 -0.0595
   53PRO     BB   53  10.113  14.242   9.741 -0.2435 -0.0147 -0.1302
   54ALA     BB   54  10.422  13.994   9.736  0.1328  0.1697  0.0012
   55VAL     BB   55  10.346  13.845   9.406 -0.1771  0.0388  0.0218
   56GLY     BB   56  10.511  13.566   9.625  0.0252 -0.0007 -0.0248
   57GLU     BB   57  10.862  13.333   9.527 -0.0032 -0.0892 -0.1198
   58GLU     BB   58  10.977  13.319   9.195 -0.1346 -0.0565 -0.0705
   59LYS     BB   59  10.720  13.367   8.953 -0.0547  0.0275 -0.0166
   60SER     BB   60  10.390  13.532   8.765 -0.0186  0.2661  0.0450
   61ILE     BB   61  10.629  13.842   8.453 -0.0765  0.0515  0.0263
   62LYS     BB   62  10.747  13.916   8.130  0.0956  0.3024  0.2243
   63ALA     BB   63  10.813  13.680   7.849  0.2281 -0.1843 -0.0277
   64PHE     BB   64  10.881  13.413   7.630  0.0417  0.2874 -0.1719
   65LYS     BB   65  10.951  13.036   7.422 -0.1977 -0.0529  0.2188
   66GLU     BB   66  11.294  12.963   7.598 -0.2892  0.0835  0.2906
   67THR     BB   67  11.495  12.796   7.873  0.0136  0.1060  0.0183
   68PRO     BB   68  11.587  12.398   7.668 -0.2194  0.2229 -0.1736
   69LYS     BB   69  11.778  12.036   7.651 -0.0754 -0.0478  0.1715
   70GLN     BB   70  12.041  12.208   7.350  0.0349 -0.0523 -0.1002
   71LYS     BB   71  12.206  12.556   7.427 -0.2516  0.0313 -0.0604
   72LEU     BB   72  12.497  12.646   7.576 -0.0365 -0.0488 -0.0693
   73ASP     BB   73  12.717  12.412   7.472 -0.1988  0.0608 -0.3781
   74PRO     BB   74  12.839  12.028   7.329  0.4340  0.0554  0.0735
   75ALA     BB   75  12.807  11.606   7.101  0.1564 -0.1353 -0.0613
   76ALA     BB   76  12.989  11.248   7.200 -0.1752  0.0029  0.2087
   77SER     BB   77  13.305  10.987   6.936  0.0636 -0.2855  0.0351
   78LEU     BB   78  13.032  11.004   6.602  0.2481 -0.1866  0.1407
   79THR     BB   79  12.851  10.888   6.358  0.2830  0.1573 -0.3625
   80GLY     BB   80  13.264  10.834   6.138  0.1918 -0.0837  0.1663
   81SER     BB   81  13.163  10.824   5.795 -0.0352 -0.4284 -0.0403
   82LYS     BB   82  13.077  10.480   5.548 -0.3830 -0.2968 -0.0738
   83ARG     BB   83  12.748  10.319   5.450  0.2455 -0.1535  0.1941
   84ARG     BB   84  12.439  10.697   5.504  0.0895 -0.2560  0.0590
   85PRO     BB   85  12.196  10.601   5.757 -0.2069  0.0259 -0.1088
   86ARG     BB   86  11.926  10.273   5.829  0.1275 -0.0206 -0.1560
   87THR     BB   87  11.871   9.929   5.881 -0.2311 -0.4137  0.0980
   88PRO     BB   88  11.743   9.499   5.964  0.1970  0.0889 -0.0541
   89LYS     BB   89  11.392   9.471   5.711 -0.1012 -0.0948 -0.1107
   90GLU     BB   90  11.617   9.187   5.559  0.0718  0.2758 -0.2222
   91LYS     BB   91  11.797   8.731   5.433 -0.4041  0.0581  0.0271
   92ALA     BB   92  11.561   8.710   5.090  0.1646 -0.1973 -0.2861
   93GLN     BB   93  11.235   8.466   5.287 -0.0675 -0.0370  0.0803
   94ALA     BB   94  11.332   8.092   5.502  0.0863  0.0016 -0.0297
   95LEU     BB   95  11.540   7.876   5.826  0.0431 -0.1688 -0.0506
   96GLU     BB   96  11.933   7.940   5.801  0.1411 -0.1676 -0.0999
   97ASP     BB   97  12.075   7.749   5.392 -0.1777  0.0567 -0.1271
   98LEU     BB   98  12.380   7.921   5.398  0.1314 -0.3521  0.1378
   99ALA     BB   99  12.614   7.571   5.403  0.1004  0.2540  0.1296
  100GLY     BB  100  12.896   7.352   5.419  0.1983  0.2031  0.1195
  101PHE     BB  101  12.845   7.334   5.823 -0.0062 -0.3297  0.1396
  102LYS     BB  102  13.065   7.018   5.852  0.3133  0.0206 -0.0279
  103GLU     BB  103  13.071   6.617   5.696  0.0032  0.1418 -0.0424
  104LEU     BB  104  12.863   6.344   5.884  0.0084  0.0450 -0.3163
  105PHE     BB  105  12.588   6.341   6.164  0.2777 -0.0996  0.0516
  106GLN     BB  106  12.503   6.175   6.334  0.0464  0.1624 -0.0947
  107THR     BB  107  12.223   6.140   6.571  0.6759  0.1431 -0.1465
  108PRO     BB  108  11.994   6.249   6.800 -0.1029  0.3927 -0.0702
  109GLY     BB  109  11.588   6.214   6.559 -0.0387 -0.0554  0.1966
  110HIS     BB  110  11.748   5.939   6.397  0.0491 -0.2853  0.1135
  111THR     BB  111  11.838   6.050   5.972 -0.0662 -0.2494 -0.1650
  112GLU     BB  112  11.861   5.862   5.649  0.0660 -0.3951 -0.2056
  113GLU     BB  113  12.037   5.529   5.703  0.0489 -0.2264  0.0018
  114SER     BB  114  12.268   5.398   6.009  0.1200 -0.1960  0.0196
  115THR     BB  115  12.025   5.135   6.199 -0.1965  0.0020 -0.0364
  116THR     BB  116  12.141   5.310   6.557 -0.2674  0.1879  0.0286
  117ASP     BB  117  12.508   5.077   6.724  0.0275 -0.0044  0.1631
  118GLU     BB  118  12.727   4.713   6.764  0.2304  0.0288 -0.1528
  119LYS     BB  119  12.857   4.624   6.320  0.0707  0.1498 -0.0203
  120THR     BB  120  12.747   4.907   6.192 -0.1104  0.0779  0.0042
  20.00000  20.00000  20.00000
