# Supplementary material for: A cyclin-dependent kinase-mediated phosphorylation switch of disordered protein condensation
Source: Nat Commun. 2023 Oct 9;14:6316. doi: 10.1038/s41467-023-42049-0 (PMC10562473; doi:10.1038/s41467-023-42049-0)
Supplement: Supplementary file 9 — Supplementary Data 6 [file 41467_2023_42049_MOESM9_ESM.zip › suppl_files_md/FigS9b/non-P/320K/final_conf.gro]

ki67
  120
    1ILE     BB    1   9.133  11.564  13.092 -0.0294  0.0405 -0.0435
    2PRO     BB    2   9.383  11.374  13.239  0.0731  0.0884  0.0306
    3CYS     BB    3   9.665  11.495  13.480  0.0002  0.3183  0.1489
    4LYS     BB    4   9.663  11.647  13.786  0.0452  0.0270 -0.1654
    5SER     BB    5   9.275  11.519  14.060 -0.2853  0.2089  0.0725
    6PRO     BB    6   9.550  11.662  14.508 -0.1419 -0.0687 -0.0753
    7GLN     BB    7   9.362  11.941  14.372 -0.1989  0.0415 -0.2443
    8PRO     BB    8   9.014  12.046  14.122  0.0992  0.1004  0.0829
    9ASP     BB    9   8.779  12.058  14.437 -0.1964 -0.3164  0.0335
   10PRO     BB   10   8.492  12.116  14.340  0.0770  0.0268  0.0189
   11VAL     BB   11   8.177  12.183  14.239  0.1245  0.0609  0.2811
   12ASP     BB   12   8.266  12.360  13.863  0.1456  0.0395 -0.0724
   13THR     BB   13   8.370  12.435  13.626 -0.1065  0.0221 -0.0154
   14PRO     BB   14   8.027  12.450  13.377  0.0528 -0.0141  0.1398
   15THR     BB   15   7.760  12.152  13.215 -0.0165 -0.0970 -0.2765
   16SER     BB   16   7.528  11.955  13.322 -0.2895 -0.0592 -0.2736
   17THR     BB   17   7.838  11.924  13.705  0.1112 -0.0876  0.2658
   18LYS     BB   18   8.151  11.682  13.965 -0.1608 -0.1035  0.1996
   19GLN     BB   19   8.469  11.501  14.053  0.0985  0.0872 -0.0652
   20ARG     BB   20   8.468  11.181  13.998  0.2598 -0.3638 -0.0599
   21PRO     BB   21   8.263  10.887  13.798  0.0838 -0.1409 -0.2115
   22LYS     BB   22   8.165  10.507  13.795 -0.0002  0.3581 -0.1369
   23THR     BB   23   8.074  10.520  13.460  0.2014 -0.2246  0.1395
   24SER     BB   24   8.000  10.702  13.148  0.0801 -0.1137 -0.0369
   25LEU     BB   25   8.032  10.934  12.786 -0.2766  0.1490  0.1178
   26ARG     BB   26   8.159  10.504  12.596  0.0177  0.1741  0.0237
   27LYS     BB   27   7.901  10.300  12.486  0.2475 -0.0382  0.3304
   28VAL     BB   28   7.905   9.931  12.262  0.0817 -0.1657  0.0962
   29ASP     BB   29   7.775   9.847  11.871  0.0879 -0.2148  0.2278
   30VAL     BB   30   7.474  10.021  11.742  0.0951  0.0416 -0.0128
   31LYS     BB   31   7.682  10.377  11.791 -0.0338 -0.0641 -0.0225
   32GLU     BB   32   7.697  10.717  12.072  0.0513  0.0463  0.2994
   33GLU     BB   33   7.722  11.069  11.930  0.1701 -0.1794  0.2253
   34LEU     BB   34   8.048  11.220  12.021 -0.0892  0.0314 -0.0165
   35LEU     BB   35   8.283  11.359  12.259 -0.2772 -0.0228 -0.1363
   36ALA     BB   36   8.160  11.732  12.115 -0.1934  0.0175  0.0167
   37VAL     BB   37   8.469  12.012  12.340 -0.1346 -0.0248 -0.0592
   38ARG     BB   38   8.611  12.304  12.400 -0.1110  0.0024 -0.0098
   39LYS     BB   39   8.862  12.497  12.407 -0.0652 -0.0282 -0.0986
   40LEU     BB   40   8.769  12.738  12.724  0.1925  0.1030 -0.1817
   41THR     BB   41   8.699  13.130  12.670 -0.0026  0.2231 -0.0034
   42GLN     BB   42   8.527  13.480  12.840 -0.0728  0.1079  0.2167
   43THR     BB   43   8.660  13.449  13.223  0.0352  0.0319 -0.0497
   44SER     BB   44   8.643  13.577  13.537  0.1438 -0.0569 -0.1805
   45GLY     BB   45   8.671  13.862  13.623  0.2021 -0.2287  0.0803
   46GLU     BB   46   8.576  14.160  13.410  0.3953 -0.1074 -0.2765
   47THR     BB   47   8.735  14.393  13.674 -0.0372 -0.0283 -0.1560
   48THR     BB   48   9.096  14.376  13.790  0.0771  0.1722 -0.1829
   49HIS     BB   49   9.205  14.198  13.583 -0.0154 -0.2366 -0.1187
   50THR     BB   50   9.399  13.892  13.646  0.1330 -0.0663 -0.0496
   51PRO     BB   51   9.540  13.557  13.706 -0.0037 -0.0687  0.1532
   52LYS     BB   52   9.641  13.426  13.351  0.0501  0.1841  0.0560
   53PRO     BB   53   9.543  13.368  13.005  0.1337 -0.1486 -0.0890
   54ALA     BB   54   9.572  12.929  13.051  0.1471 -0.0482  0.1059
   55VAL     BB   55   9.833  12.887  12.884 -0.1651  0.0246 -0.0643
   56GLY     BB   56   9.695  12.804  12.528 -0.1372 -0.1099  0.0138
   57GLU     BB   57   9.654  12.370  12.352  0.1924 -0.0146  0.2124
   58GLU     BB   58   9.595  12.005  12.409  0.3138 -0.0367 -0.0856
   59LYS     BB   59   9.855  11.734  12.433 -0.1600  0.1031 -0.4424
   60SER     BB   60   9.713  11.505  12.507 -0.1735  0.1350 -0.0827
   61ILE     BB   61   9.699  11.099  12.669 -0.1613  0.0794 -0.3632
   62LYS     BB   62   9.598  10.826  12.852 -0.1935  0.0024  0.0993
   63ALA     BB   63   9.312  10.668  12.896  0.0136 -0.2120  0.2827
   64PHE     BB   64   9.247  10.165  13.007 -0.1130 -0.2446  0.2832
   65LYS     BB   65   9.328  10.097  12.513 -0.1257 -0.0759 -0.1459
   66GLU     BB   66   9.391   9.735  12.530 -0.0243  0.1327  0.0634
   67THR     BB   67   9.294   9.420  12.327  0.0679  0.0066  0.1922
   68PRO     BB   68   9.572   9.131  12.359  0.2728  0.0771  0.2052
   69LYS     BB   69   9.913   9.259  12.173  0.0663  0.0024  0.1706
   70GLN     BB   70   9.863   9.498  11.762  0.1255 -0.2060  0.1502
   71LYS     BB   71  10.014   9.366  11.389  0.0160 -0.0038  0.2955
   72LEU     BB   72  10.099   9.656  11.089  0.1614  0.1317  0.2668
   73ASP     BB   73   9.869   9.817  10.902 -0.2305  0.0404 -0.0672
   74PRO     BB   74   9.534  10.079  10.941  0.5608  0.1466 -0.0451
   75ALA     BB   75   9.610  10.059  11.316 -0.1208  0.2053  0.1022
   76ALA     BB   76   9.680  10.296  11.675  0.2018 -0.0506  0.0486
   77SER     BB   77  10.061  10.247  11.934  0.1659  0.0283 -0.3378
   78LEU     BB   78   9.891  10.059  12.252 -0.0103  0.0426 -0.0946
   79THR     BB   79  10.113  10.200  12.508 -0.1961 -0.0998  0.2780
   80GLY     BB   80  10.178  10.326  12.827 -0.1159 -0.3080  0.2662
   81SER     BB   81  10.368  10.146  13.096 -0.0186 -0.1184 -0.1787
   82LYS     BB   82  10.314   9.725  13.093 -0.0483  0.2095  0.0394
   83ARG     BB   83  10.154   9.420  12.936  0.0810 -0.1785  0.1199
   84ARG     BB   84  10.306   9.486  12.562  0.1771  0.1944  0.0720
   85PRO     BB   85  10.551   9.356  12.490  0.0968  0.0948  0.1302
   86ARG     BB   86  10.791   9.398  12.783 -0.3584  0.2163 -0.0071
   87THR     BB   87  10.941   9.709  12.722  0.0861 -0.1231 -0.2017
   88PRO     BB   88  10.642   9.951  12.437 -0.2297  0.1049 -0.1815
   89LYS     BB   89  10.804   9.717  12.067  0.0051 -0.0084 -0.0810
   90GLU     BB   90  11.183   9.845  12.090 -0.3278 -0.1215 -0.1990
   91LYS     BB   91  11.605   9.832  12.023 -0.0252 -0.0710  0.3208
   92ALA     BB   92  11.547   9.457  12.195 -0.1337 -0.4115 -0.1825
   93GLN     BB   93  11.223   9.196  11.886 -0.0123  0.0254 -0.0065
   94ALA     BB   94  11.193   9.469  11.654 -0.1056 -0.2872  0.1355
   95LEU     BB   95  10.984   9.634  11.404  0.0144  0.1738  0.0511
   96GLU     BB   96  10.669   9.492  11.394  0.0938  0.3250 -0.1351
   97ASP     BB   97  10.623   9.143  11.273  0.2099 -0.1112 -0.4170
   98LEU     BB   98  10.772   8.814  11.259 -0.2911 -0.1925  0.0971
   99ALA     BB   99  11.190   8.774  11.409 -0.0774 -0.0936 -0.2318
  100GLY     BB  100  11.286   8.556  11.195  0.2578  0.1190 -0.1488
  101PHE     BB  101  11.066   8.057  11.158 -0.0164  0.1647  0.1736
  102LYS     BB  102  10.885   7.720  11.386 -0.1970  0.0266 -0.1120
  103GLU     BB  103  10.859   7.502  11.771 -0.1129  0.2281  0.1990
  104LEU     BB  104  10.818   7.217  11.842  0.0371  0.3891  0.1877
  105PHE     BB  105  10.971   6.891  12.019  0.2073  0.1444  0.2853
  106GLN     BB  106  11.258   6.846  11.922  0.0823  0.0790  0.2103
  107THR     BB  107  11.633   6.579  11.999  0.2854 -0.0810  0.0608
  108PRO     BB  108  11.683   6.206  12.040 -0.1511 -0.1336  0.2745
  109GLY     BB  109  11.841   6.061  11.700  0.2383 -0.1534 -0.0435
  110HIS     BB  110  11.868   5.806  11.486 -0.2965 -0.0248 -0.0161
  111THR     BB  111  11.521   5.699  11.420  0.0243  0.1595  0.0073
  112GLU     BB  112  11.400   6.087  11.216  0.2309 -0.0341  0.0221
  113GLU     BB  113  11.116   6.420  11.127 -0.0955 -0.2116 -0.2266
  114SER     BB  114  10.929   6.515  10.776 -0.1661  0.0019 -0.2585
  115THR     BB  115  11.152   6.503  10.482 -0.0179 -0.0494  0.1000
  116THR     BB  116  11.364   6.849  10.445  0.4356 -0.0780 -0.1964
  117ASP     BB  117  11.376   7.255  10.413  0.2836  0.3637 -0.0948
  118GLU     BB  118  11.593   7.417  10.675 -0.2486  0.1361 -0.1222
  119LYS     BB  119  11.867   7.597  10.817 -0.1783 -0.0624  0.0362
  120THR     BB  120  11.840   7.990  10.718  0.0363 -0.1778 -0.1263
  20.00000  20.00000  20.00000
