# Supplementary material for: A cyclin-dependent kinase-mediated phosphorylation switch of disordered protein condensation
Source: Nat Commun. 2023 Oct 9;14:6316. doi: 10.1038/s41467-023-42049-0 (PMC10562473; doi:10.1038/s41467-023-42049-0)
Supplement: Supplementary file 9 — Supplementary Data 6 [file 41467_2023_42049_MOESM9_ESM.zip › suppl_files_md/FigS9b/non-P/280K/final_conf.gro]

ki67
  120
    1ILE     BB    1  10.254   7.787  11.025 -0.0869 -0.1476 -0.0506
    2PRO     BB    2   9.872   7.709  10.801 -0.0531 -0.0059 -0.0511
    3CYS     BB    3   9.999   7.532  10.555 -0.0219  0.1914 -0.1645
    4LYS     BB    4   9.884   7.491  10.218 -0.3336 -0.0610 -0.0671
    5SER     BB    5   9.882   7.728   9.907  0.0854  0.0379 -0.2001
    6PRO     BB    6   9.823   8.083  10.006 -0.0581 -0.0958  0.1249
    7GLN     BB    7  10.205   8.203  10.163  0.0212 -0.1151  0.0332
    8PRO     BB    8  10.478   8.381  10.192 -0.1015 -0.0637 -0.0790
    9ASP     BB    9  10.740   8.505  10.415  0.0283  0.0640  0.1697
   10PRO     BB   10  11.118   8.412  10.290  0.0981  0.0029  0.0358
   11VAL     BB   11  11.351   8.088  10.255 -0.0457 -0.0106 -0.0301
   12ASP     BB   12  11.541   8.248   9.959  0.3234 -0.1070 -0.0647
   13THR     BB   13  11.736   8.507   9.777  0.0500 -0.0553  0.0452
   14PRO     BB   14  11.576   8.531   9.473  0.0491 -0.2904  0.0220
   15THR     BB   15  11.632   8.331   9.122  0.0881  0.1049  0.0267
   16SER     BB   16  11.569   7.996   9.180 -0.0403 -0.1460 -0.0739
   17THR     BB   17  11.270   7.993   9.474 -0.1552  0.1617  0.1006
   18LYS     BB   18  11.049   8.141   9.547  0.2460 -0.0331  0.1196
   19GLN     BB   19  10.965   8.553   9.545 -0.0319 -0.0142 -0.2054
   20ARG     BB   20  10.986   8.827   9.283  0.0768 -0.1521 -0.1394
   21PRO     BB   21  10.894   8.988   8.926 -0.0396  0.2933 -0.0900
   22LYS     BB   22  10.636   8.746   8.707  0.0937 -0.0972 -0.4557
   23THR     BB   23  10.623   8.666   8.451  0.0900 -0.0893 -0.0198
   24SER     BB   24  10.255   8.622   8.327  0.0481 -0.1244 -0.2324
   25LEU     BB   25  10.016   8.826   8.042  0.3888 -0.0358 -0.0161
   26ARG     BB   26   9.821   9.040   8.357 -0.0042 -0.1082  0.0959
   27LYS     BB   27   9.811   9.108   8.713  0.1055  0.1289  0.0976
   28VAL     BB   28   9.760   9.509   8.654 -0.1024 -0.0812 -0.1205
   29ASP     BB   29   9.674   9.618   8.317  0.0011 -0.3508 -0.2023
   30VAL     BB   30   9.567   9.954   8.096  0.3183 -0.0177 -0.1423
   31LYS     BB   31   9.344   9.721   7.827  0.0180 -0.2273 -0.0711
   32GLU     BB   32   9.025   9.925   7.725  0.2441  0.3294 -0.1713
   33GLU     BB   33   8.936   9.810   7.337 -0.0405  0.1851  0.1411
   34LEU     BB   34   9.269   9.681   7.074 -0.0223  0.0362  0.1063
   35LEU     BB   35   8.971   9.700   6.787  0.1108 -0.3525 -0.3504
   36ALA     BB   36   8.880   9.323   6.864 -0.0460  0.0894  0.0509
   37VAL     BB   37   8.630   9.266   6.530  0.0162  0.0130  0.1637
   38ARG     BB   38   8.616   9.002   6.234 -0.0169  0.2048  0.0669
   39LYS     BB   39   8.532   8.656   6.587  0.3214 -0.1011 -0.1752
   40LEU     BB   40   8.983   8.521   6.593  0.1376  0.1759  0.0031
   41THR     BB   41   9.378   8.607   6.620  0.1350  0.2804  0.0216
   42GLN     BB   42   9.384   8.745   7.005 -0.0949 -0.2284 -0.1252
   43THR     BB   43   9.308   8.466   7.266  0.0323 -0.5307  0.1706
   44SER     BB   44   9.648   8.276   7.228 -0.0344 -0.0312  0.0045
   45GLY     BB   45   9.774   8.516   7.540 -0.0139  0.0338 -0.1260
   46GLU     BB   46  10.059   8.302   7.745 -0.0654 -0.0901  0.1664
   47THR     BB   47  10.400   8.326   7.640  0.0557  0.0252 -0.0998
   48THR     BB   48  10.463   8.005   7.490  0.1061 -0.0039  0.0573
   49HIS     BB   49  10.418   7.624   7.242  0.1227  0.2066  0.0472
   50THR     BB   50  10.782   7.641   7.088 -0.0362  0.2830  0.1476
   51PRO     BB   51  10.975   7.700   7.432 -0.0703  0.1466 -0.1152
   52LYS     BB   52  11.200   7.831   7.599 -0.1378  0.0715  0.1573
   53PRO     BB   53  11.300   8.063   7.647  0.0242  0.3467 -0.1974
   54ALA     BB   54  11.376   8.170   8.057 -0.1737  0.1002 -0.1440
   55VAL     BB   55  11.758   8.014   8.029 -0.0592  0.0378 -0.3552
   56GLY     BB   56  12.081   8.117   7.967  0.0182 -0.1213  0.1605
   57GLU     BB   57  12.401   8.010   8.033 -0.1614  0.0334 -0.1219
   58GLU     BB   58  12.634   7.722   7.787 -0.2005 -0.2114 -0.0416
   59LYS     BB   59  12.741   7.779   7.578 -0.0288 -0.1402 -0.0068
   60SER     BB   60  12.756   8.173   7.491  0.1334 -0.0291 -0.0514
   61ILE     BB   61  12.437   8.314   7.522 -0.3033  0.1606  0.1163
   62LYS     BB   62  12.317   8.500   7.173  0.2268  0.1126 -0.0728
   63ALA     BB   63  12.138   8.420   6.921 -0.1392 -0.1327  0.1530
   64PHE     BB   64  11.854   8.642   6.664  0.0759  0.1456 -0.0378
   65LYS     BB   65  11.490   8.855   6.759 -0.3476 -0.0820 -0.2152
   66GLU     BB   66  11.558   9.190   6.641 -0.1301 -0.0718  0.0882
   67THR     BB   67  11.677   9.552   6.607  0.2308 -0.1172  0.2292
   68PRO     BB   68  11.633   9.912   6.639  0.1194  0.4293 -0.2181
   69LYS     BB   69  11.790   9.940   7.036 -0.1331 -0.0043  0.0323
   70GLN     BB   70  11.739  10.027   7.471 -0.3259  0.0656  0.0628
   71LYS     BB   71  11.859  10.363   7.599  0.0721 -0.0165  0.1379
   72LEU     BB   72  11.526  10.632   7.615  0.1049 -0.2071  0.0627
   73ASP     BB   73  11.330  10.987   7.502  0.1706 -0.2521  0.2085
   74PRO     BB   74  11.005  10.983   7.654 -0.0715 -0.0522 -0.0859
   75ALA     BB   75  10.824  10.712   7.363  0.1996  0.1746 -0.0958
   76ALA     BB   76  10.463  10.618   7.449  0.0994 -0.1806 -0.0793
   77SER     BB   77  10.331  11.009   7.310  0.2770  0.0065  0.3062
   78LEU     BB   78  10.401  11.376   7.012 -0.0423  0.1123  0.2562
   79THR     BB   79  10.532  11.129   6.746  0.1153 -0.1653  0.1095
   80GLY     BB   80  10.712  10.747   6.801  0.2497  0.0853 -0.0770
   81SER     BB   81  10.577  10.497   6.569  0.1485  0.0861  0.2054
   82LYS     BB   82  10.406  10.296   6.412 -0.4346 -0.0009  0.1082
   83ARG     BB   83  10.675  10.175   6.217  0.0868  0.1405  0.1007
   84ARG     BB   84  10.862   9.959   6.400 -0.0985  0.0121 -0.1890
   85PRO     BB   85  10.954   9.998   6.819 -0.0277 -0.1152 -0.0707
   86ARG     BB   86  11.028   9.579   6.921  0.1020  0.0735  0.0236
   87THR     BB   87  11.062   9.135   7.032  0.2313  0.0462  0.4035
   88PRO     BB   88  11.114   8.964   7.284  0.1644 -0.0818 -0.1422
   89LYS     BB   89  10.743   8.810   7.464  0.3686 -0.0552  0.0710
   90GLU     BB   90  10.914   8.805   7.772  0.0755  0.0391 -0.0563
   91LYS     BB   91  10.987   8.509   7.981  0.0149 -0.1872  0.0941
   92ALA     BB   92  11.216   8.895   8.173 -0.3864  0.2303  0.1440
   93GLN     BB   93  11.566   8.849   7.977 -0.0694  0.0886  0.2392
   94ALA     BB   94  11.644   8.901   7.635 -0.1334  0.2179  0.1200
   95LEU     BB   95  11.808   9.117   7.323 -0.1682  0.0812  0.0345
   96GLU     BB   96  11.559   9.475   7.374 -0.1476  0.1131 -0.0235
   97ASP     BB   97  11.248   9.570   7.648 -0.1740 -0.1213  0.0906
   98LEU     BB   98  11.062  10.038   7.646  0.1608  0.0209  0.0064
   99ALA     BB   99  10.901   9.998   7.429 -0.0455  0.1510 -0.0861
  100GLY     BB  100  10.728   9.697   7.325 -0.1338 -0.1379  0.1443
  101PHE     BB  101  10.418   9.382   7.326 -0.3499  0.0330  0.0011
  102LYS     BB  102  10.407   9.213   7.700 -0.0592 -0.1489 -0.0813
  103GLU     BB  103  10.449   9.383   8.055 -0.1339  0.2614  0.0534
  104LEU     BB  104  10.414   9.556   8.422 -0.0214 -0.0835  0.1304
  105PHE     BB  105  10.420   9.797   8.747 -0.0478  0.1753 -0.2303
  106GLN     BB  106  10.155  10.110   8.537 -0.1390 -0.1086  0.0958
  107THR     BB  107  10.298  10.084   8.163  0.2062  0.2962  0.0373
  108PRO     BB  108  10.048  10.220   7.895 -0.2192 -0.0193 -0.1573
  109GLY     BB  109   9.776  10.057   7.567 -0.3404 -0.2895 -0.1081
  110HIS     BB  110   9.945  10.222   7.262 -0.0133 -0.0905  0.1538
  111THR     BB  111  10.049  10.194   6.867  0.0318  0.1395  0.1546
  112GLU     BB  112   9.655  10.141   6.611  0.0479 -0.0786  0.0730
  113GLU     BB  113   9.780  10.381   6.399 -0.0718 -0.2055 -0.0314
  114SER     BB  114   9.589  10.510   6.112  0.1766 -0.1676  0.2185
  115THR     BB  115   9.256  10.594   6.203 -0.0229  0.0397  0.0844
  116THR     BB  116   9.141  10.210   6.175 -0.2107 -0.0028  0.2892
  117ASP     BB  117   9.246   9.870   6.014 -0.0148 -0.0176 -0.0928
  118GLU     BB  118   9.383   9.560   6.078  0.1900 -0.1666 -0.2274
  119LYS     BB  119   9.690   9.242   6.108  0.1035  0.1563 -0.1529
  120THR     BB  120   9.515   9.014   6.230  0.0924 -0.0872  0.1456
  20.00000  20.00000  20.00000
