# Supplementary material for: A cyclin-dependent kinase-mediated phosphorylation switch of disordered protein condensation
Source: Nat Commun. 2023 Oct 9;14:6316. doi: 10.1038/s41467-023-42049-0 (PMC10562473; doi:10.1038/s41467-023-42049-0)
Supplement: Supplementary file 9 — Supplementary Data 6 [file 41467_2023_42049_MOESM9_ESM.zip › suppl_files_md/FigS9b/non-P/430K/final_conf.gro]

ki67
  120
    1ILE     BB    1  10.196  12.630  13.707 -0.1061  0.1131  0.0841
    2PRO     BB    2   9.898  12.451  13.746  0.0684 -0.0780 -0.0282
    3CYS     BB    3   9.594  12.088  13.783  0.1386  0.0588  0.3131
    4LYS     BB    4   9.446  11.739  13.748  0.0467  0.0016  0.3898
    5SER     BB    5   9.332  11.395  13.820  0.0683  0.1688 -0.2626
    6PRO     BB    6   8.949  11.284  13.921 -0.2734  0.1507 -0.0823
    7GLN     BB    7   8.689  11.216  14.130  0.4046 -0.3334  0.0505
    8PRO     BB    8   8.579  11.609  14.197 -0.0246 -0.0125  0.1635
    9ASP     BB    9   8.813  11.979  14.168  0.6815 -0.1544 -0.0888
   10PRO     BB   10   8.754  12.302  13.920 -0.2850  0.0961  0.3067
   11VAL     BB   11   8.829  12.151  13.570  0.1965 -0.1305 -0.0981
   12ASP     BB   12   8.560  12.215  13.240 -0.0570  0.0137 -0.0861
   13THR     BB   13   8.182  12.029  13.298  0.0154  0.3170  0.1894
   14PRO     BB   14   7.906  12.071  13.279  0.1429  0.2737 -0.1981
   15THR     BB   15   7.649  12.267  13.229  0.0962 -0.0545  0.0005
   16SER     BB   16   7.700  12.549  13.430 -0.1951  0.1594 -0.2749
   17THR     BB   17   7.917  12.602  13.715 -0.0962  0.2226  0.0303
   18LYS     BB   18   7.706  12.620  14.043 -0.2756  0.1599 -0.0769
   19GLN     BB   19   7.311  12.644  13.802  0.1179 -0.1498 -0.0985
   20ARG     BB   20   7.187  12.990  13.651  0.1490  0.0539 -0.0885
   21PRO     BB   21   7.375  13.220  13.387  0.0403 -0.5236 -0.1287
   22LYS     BB   22   7.549  13.538  13.176  0.1538 -0.2265 -0.0081
   23THR     BB   23   7.434  13.786  13.515 -0.1167  0.0708 -0.1852
   24SER     BB   24   7.360  14.190  13.729 -0.0451  0.3442  0.0344
   25LEU     BB   25   6.988  14.296  13.453  0.0298  0.0699  0.1615
   26ARG     BB   26   7.200  14.410  13.061 -0.1478 -0.2220  0.1351
   27LYS     BB   27   7.489  14.252  13.014 -0.0256  0.2369  0.0559
   28VAL     BB   28   7.795  14.258  13.163  0.1021 -0.1852  0.1847
   29ASP     BB   29   7.999  13.959  13.236  0.4430  0.4027  0.0373
   30VAL     BB   30   8.282  13.968  13.009  0.0304 -0.1289 -0.2029
   31LYS     BB   31   8.741  13.998  12.900  0.3007 -0.2911  0.2631
   32GLU     BB   32   8.965  14.314  12.632  0.0691 -0.2549 -0.2159
   33GLU     BB   33   8.935  14.161  12.277  0.0208 -0.2980 -0.4049
   34LEU     BB   34   9.035  14.150  11.877  0.0411 -0.0373  0.0016
   35LEU     BB   35   8.939  13.986  11.610 -0.1144 -0.0663  0.2186
   36ALA     BB   36   8.620  13.700  11.675  0.0425  0.0481 -0.1135
   37VAL     BB   37   8.821  13.392  11.312  0.4787  0.0901  0.2360
   38ARG     BB   38   8.982  13.395  10.994 -0.0596 -0.2047  0.0423
   39LYS     BB   39   8.934  12.970  10.945  0.2240  0.0011  0.0619
   40LEU     BB   40   8.671  12.727  10.834 -0.0434  0.2278  0.2199
   41THR     BB   41   8.244  12.626  10.716 -0.1845 -0.0804 -0.3360
   42GLN     BB   42   8.175  13.039  10.922 -0.0227  0.3702 -0.1266
   43THR     BB   43   8.149  13.333  10.765 -0.1926 -0.0552  0.2617
   44SER     BB   44   8.277  13.538  10.363  0.0543  0.0019 -0.0302
   45GLY     BB   45   8.101  13.598  10.049  0.2413 -0.0031  0.2104
   46GLU     BB   46   7.826  13.378   9.795  0.1990  0.0953 -0.1955
   47THR     BB   47   7.651  13.139   9.525 -0.0812 -0.0329  0.0329
   48THR     BB   48   7.981  13.255   9.330  0.1088 -0.0455 -0.0637
   49HIS     BB   49   7.931  12.801   9.035 -0.0049 -0.1675  0.1284
   50THR     BB   50   8.047  12.677   9.420  0.1562 -0.0843  0.1900
   51PRO     BB   51   8.435  12.515   9.559  0.2887 -0.2507 -0.1735
   52LYS     BB   52   8.642  12.246   9.733  0.1263 -0.1226 -0.1317
   53PRO     BB   53   9.008  12.069   9.708  0.1590 -0.4269 -0.0134
   54ALA     BB   54   8.994  11.668   9.440  0.0500 -0.1947  0.1442
   55VAL     BB   55   9.090  11.472   9.104  0.0474  0.2106  0.3501
   56GLY     BB   56   9.475  11.647   9.136 -0.0407 -0.1384  0.0776
   57GLU     BB   57   9.658  11.974   9.090  0.0107 -0.0879 -0.0702
   58GLU     BB   58   9.999  11.919   9.067  0.1829  0.1166 -0.1959
   59LYS     BB   59  10.257  12.111   8.853 -0.2166  0.3218 -0.0088
   60SER     BB   60  10.438  11.714   8.705  0.1474  0.0409  0.0248
   61ILE     BB   61  10.285  11.354   8.833 -0.0884 -0.2394  0.3345
   62LYS     BB   62  10.262  11.372   9.249 -0.3382  0.1307  0.1430
   63ALA     BB   63   9.884  11.166   9.472 -0.3841  0.0034 -0.1766
   64PHE     BB   64   9.639  11.026   9.273 -0.0846 -0.1581 -0.3695
   65LYS     BB   65   9.672  11.067   8.888 -0.1641  0.0120  0.0115
   66GLU     BB   66   9.486  11.225   8.562 -0.4017  0.1828 -0.1795
   67THR     BB   67   9.353  10.970   8.468  0.0240  0.2584 -0.2813
   68PRO     BB   68   9.154  10.769   8.512 -0.0883 -0.0637  0.1974
   69LYS     BB   69   8.828  10.951   8.408  0.1978 -0.0393 -0.0054
   70GLN     BB   70   8.863  11.377   8.557  0.2415  0.0791 -0.3589
   71LYS     BB   71   8.832  11.826   8.501  0.0701 -0.1268  0.2109
   72LEU     BB   72   8.728  12.039   8.738 -0.3488 -0.0036  0.0098
   73ASP     BB   73   8.489  12.293   8.747 -0.1989  0.1057 -0.2313
   74PRO     BB   74   8.602  12.756   8.826  0.1623  0.1592 -0.0451
   75ALA     BB   75   8.415  13.139   8.652  0.1515  0.3042  0.1636
   76ALA     BB   76   8.265  13.607   8.528  0.0260  0.0353 -0.1915
   77SER     BB   77   8.145  13.793   8.219  0.0279 -0.2229 -0.0259
   78LEU     BB   78   8.315  13.485   7.969 -0.2047 -0.3257  0.2966
   79THR     BB   79   8.617  13.284   7.772  0.1024  0.0538  0.1772
   80GLY     BB   80   8.966  13.330   7.776 -0.0538  0.0440  0.1724
   81SER     BB   81   9.098  13.677   7.921  0.1859 -0.0123 -0.1041
   82LYS     BB   82   8.858  13.893   7.671 -0.0725  0.2373  0.2091
   83ARG     BB   83   8.709  13.870   7.298  0.0313 -0.0510 -0.0373
   84ARG     BB   84   8.588  13.478   7.129  0.0318 -0.1621 -0.1185
   85PRO     BB   85   8.743  13.614   6.755  0.1561  0.0240  0.3299
   86ARG     BB   86   8.632  13.684   6.264 -0.0960 -0.1507 -0.1067
   87THR     BB   87   8.759  13.393   6.094 -0.1681  0.1535  0.0046
   88PRO     BB   88   8.808  13.287   5.754  0.1257 -0.1223 -0.2532
   89LYS     BB   89   9.014  13.439   5.403  0.0832  0.0340  0.0561
   90GLU     BB   90   8.892  13.789   5.312 -0.2872  0.5126 -0.2369
   91LYS     BB   91   9.045  13.881   5.020 -0.2827  0.0321 -0.2496
   92ALA     BB   92   8.966  13.583   4.759  0.0732  0.0827 -0.1331
   93GLN     BB   93   8.706  13.395   4.591 -0.2600 -0.0342  0.2535
   94ALA     BB   94   8.528  13.145   4.665 -0.0609 -0.3256 -0.4503
   95LEU     BB   95   8.332  12.806   4.585 -0.2429  0.2675  0.0867
   96GLU     BB   96   8.339  12.570   4.792 -0.1047  0.3342 -0.1747
   97ASP     BB   97   8.160  12.503   5.087  0.0514  0.1404  0.0445
   98LEU     BB   98   8.049  12.899   5.072 -0.0270 -0.3608  0.1601
   99ALA     BB   99   8.214  13.104   5.145 -0.1745  0.0453  0.0138
  100GLY     BB  100   8.403  13.287   5.352  0.0050 -0.0820 -0.4584
  101PHE     BB  101   8.181  13.630   5.335  0.0561  0.0374  0.0338
  102LYS     BB  102   7.891  13.520   5.294 -0.1436  0.2895 -0.1953
  103GLU     BB  103   7.808  13.491   4.856  0.0031 -0.2248  0.1549
  104LEU     BB  104   8.185  13.774   4.723  0.0675 -0.1913 -0.2107
  105PHE     BB  105   8.298  14.094   4.605 -0.1162 -0.1873  0.2223
  106GLN     BB  106   8.485  14.295   4.819  0.1035  0.2277 -0.0785
  107THR     BB  107   8.323  14.323   5.157 -0.0115  0.1049  0.0677
  108PRO     BB  108   8.446  14.563   5.421  0.0749 -0.1087 -0.1222
  109GLY     BB  109   8.687  14.692   5.724 -0.1351  0.1437  0.0803
  110HIS     BB  110   9.003  14.476   5.612 -0.0230 -0.1564  0.0513
  111THR     BB  111   9.263  14.205   5.568  0.0662  0.1608 -0.2559
  112GLU     BB  112   9.571  14.286   5.329  0.1715  0.0768  0.0338
  113GLU     BB  113   9.705  13.953   5.067  0.0116 -0.2099 -0.3068
  114SER     BB  114  10.088  14.054   4.717 -0.0382  0.0963  0.1878
  115THR     BB  115  10.288  14.353   4.511 -0.0792 -0.2633  0.1611
  116THR     BB  116  10.060  14.742   4.727 -0.4205  0.1884 -0.3222
  117ASP     BB  117  10.197  14.919   4.302  0.0890  0.1935  0.0634
  118GLU     BB  118  10.079  15.036   3.980  0.1086  0.2169  0.2627
  119LYS     BB  119  10.274  15.229   3.759 -0.0540 -0.4379  0.2178
  120THR     BB  120  10.396  15.333   3.461 -0.1711  0.0047  0.4810
  20.00000  20.00000  20.00000
