# Supplementary material for: A cyclin-dependent kinase-mediated phosphorylation switch of disordered protein condensation
Source: Nat Commun. 2023 Oct 9;14:6316. doi: 10.1038/s41467-023-42049-0 (PMC10562473; doi:10.1038/s41467-023-42049-0)
Supplement: Supplementary file 9 — Supplementary Data 6 [file 41467_2023_42049_MOESM9_ESM.zip › suppl_files_md/FigS9b/non-P/490K/final_conf.gro]

ki67
  120
    1ILE     BB    1   6.751   5.138  10.539  0.0180 -0.3111 -0.0409
    2PRO     BB    2   6.954   4.834  10.454 -0.1365  0.3246  0.0353
    3CYS     BB    3   7.193   4.752  10.796  0.0405  0.0984 -0.4693
    4LYS     BB    4   7.730   4.751  10.764  0.1133 -0.0238 -0.0932
    5SER     BB    5   7.845   5.082  10.514 -0.0848  0.0730  0.1604
    6PRO     BB    6   7.567   5.189  10.335 -0.1319  0.0256  0.1279
    7GLN     BB    7   7.545   4.965   9.982  0.1824  0.1960  0.2258
    8PRO     BB    8   7.474   5.322   9.760 -0.0181  0.2666 -0.4478
    9ASP     BB    9   7.326   5.310   9.422 -0.3052  0.1059 -0.1298
   10PRO     BB   10   7.472   5.600   9.166  0.1878 -0.2311 -0.1988
   11VAL     BB   11   7.267   5.598   8.713 -0.0718  0.1769  0.0237
   12ASP     BB   12   7.251   5.926   8.570  0.1726 -0.1608 -0.1218
   13THR     BB   13   7.702   6.101   8.555  0.5378  0.0509 -0.1087
   14PRO     BB   14   7.528   6.362   8.584 -0.2272  0.3964  0.0936
   15THR     BB   15   7.267   6.320   8.887  0.0486  0.0120 -0.1285
   16SER     BB   16   7.088   6.656   8.745  0.0563  0.3261  0.1272
   17THR     BB   17   6.959   6.589   9.101 -0.1394  0.1176  0.1224
   18LYS     BB   18   6.640   6.328   9.428 -0.3384 -0.1539 -0.4656
   19GLN     BB   19   6.690   6.175   9.855  0.3329 -0.3643  0.4170
   20ARG     BB   20   6.416   5.889   9.856 -0.0696  0.1508  0.2207
   21PRO     BB   21   6.730   5.667  10.040 -0.1523  0.0936  0.0673
   22LYS     BB   22   6.860   5.821  10.401  0.1499 -0.0857  0.1192
   23THR     BB   23   7.183   5.938  10.078  0.1521 -0.0088 -0.1099
   24SER     BB   24   7.390   5.997   9.793 -0.2442  0.1125 -0.0614
   25LEU     BB   25   7.815   5.825   9.938 -0.4025 -0.1301  0.0228
   26ARG     BB   26   8.202   5.855   9.812 -0.2585 -0.1606 -0.0779
   27LYS     BB   27   8.282   6.161   9.671  0.2768  0.0532 -0.3296
   28VAL     BB   28   8.705   6.191   9.928 -0.0407  0.1951  0.1515
   29ASP     BB   29   8.875   5.861   9.882 -0.0420 -0.0766 -0.1667
   30VAL     BB   30   9.092   5.872  10.133 -0.1890  0.1624 -0.0876
   31LYS     BB   31   9.329   5.743  10.248 -0.1785 -0.1270 -0.1932
   32GLU     BB   32   9.691   5.383  10.204 -0.0597  0.2159  0.1203
   33GLU     BB   33  10.139   5.362  10.314 -0.0376  0.0378  0.2244
   34LEU     BB   34  10.457   5.417  10.104 -0.0590  0.0697 -0.1199
   35LEU     BB   35  10.868   5.521  10.316  0.3126 -0.0844  0.1253
   36ALA     BB   36  11.018   5.393   9.848  0.2346 -0.3807 -0.0644
   37VAL     BB   37  11.221   5.621   9.808  0.2610 -0.0271  0.0789
   38ARG     BB   38  10.916   5.811   9.498 -0.0771  0.0331  0.1742
   39LYS     BB   39  10.689   6.098   9.381  0.0686  0.0016 -0.1103
   40LEU     BB   40  10.501   6.034   9.756  0.1214  0.0424  0.0084
   41THR     BB   41  10.208   6.277   9.953 -0.1396  0.0847  0.1925
   42GLN     BB   42  10.092   6.579   9.737 -0.3247 -0.0909  0.0117
   43THR     BB   43  10.234   6.615   9.396 -0.2577  0.2754  0.1191
   44SER     BB   44  10.371   6.743   9.144  0.2348  0.1849 -0.1270
   45GLY     BB   45  10.707   6.793   9.361 -0.0771  0.0866  0.1575
   46GLU     BB   46  10.874   6.816   9.718  0.3581 -0.1635  0.0026
   47THR     BB   47  11.132   6.494   9.926 -0.0525 -0.1600 -0.3029
   48THR     BB   48  11.351   6.267  10.196 -0.1579 -0.0532 -0.0618
   49HIS     BB   49  11.793   6.293  10.369  0.0404  0.4184 -0.0078
   50THR     BB   50  12.011   6.547  10.660 -0.2252 -0.1329  0.0324
   51PRO     BB   51  12.024   6.742  11.012 -0.1845 -0.1940 -0.0063
   52LYS     BB   52  12.441   6.784  11.040  0.3036 -0.0575 -0.1118
   53PRO     BB   53  12.376   6.992  10.613 -0.0874  0.0307 -0.2709
   54ALA     BB   54  12.079   7.016  10.351 -0.0509 -0.0881 -0.0794
   55VAL     BB   55  11.605   7.122  10.297 -0.0297 -0.0997 -0.2199
   56GLY     BB   56  11.910   7.269  10.039 -0.3966  0.0484 -0.2703
   57GLU     BB   57  11.908   7.750  10.139  0.3511 -0.3567 -0.2110
   58GLU     BB   58  11.923   7.789   9.767 -0.0260  0.0919  0.0735
   59LYS     BB   59  11.912   8.060   9.543 -0.0757  0.1723 -0.1095
   60SER     BB   60  11.848   7.923   9.081 -0.0810  0.4489 -0.2111
   61ILE     BB   61  11.719   8.358   8.958  0.1131  0.2220  0.5149
   62LYS     BB   62  11.684   8.630   8.683  0.0697 -0.0359  0.2797
   63ALA     BB   63  12.065   8.683   8.271  0.2497 -0.3325 -0.2391
   64PHE     BB   64  12.455   8.578   8.218 -0.0371  0.0073  0.1971
   65LYS     BB   65  12.698   8.848   7.977 -0.1208 -0.0397  0.3096
   66GLU     BB   66  12.302   9.106   7.983 -0.2644 -0.1151  0.1284
   67THR     BB   67  12.101   9.283   8.387  0.2778  0.0769  0.1617
   68PRO     BB   68  12.423   9.299   8.585  0.1369 -0.3512  0.0613
   69LYS     BB   69  12.458   9.523   8.912 -0.0020  0.0049 -0.2281
   70GLN     BB   70  12.363   9.918   8.894  0.0714 -0.1040  0.1451
   71LYS     BB   71  12.642  10.184   9.214  0.1284  0.0805  0.1166
   72LEU     BB   72  12.655  10.421   9.266 -0.2101  0.1459 -0.0661
   73ASP     BB   73  12.547  10.755   9.196  0.0218  0.2742  0.1530
   74PRO     BB   74  12.201  10.826   9.214  0.0731  0.2233 -0.2301
   75ALA     BB   75  11.898  10.624   9.051  0.0604  0.0884 -0.2650
   76ALA     BB   76  12.191  10.703   8.647  0.2576 -0.0116 -0.1451
   77SER     BB   77  12.293  10.659   8.310  0.1867 -0.2144  0.2894
   78LEU     BB   78  12.638  10.440   8.204  0.0399  0.0248  0.2436
   79THR     BB   79  12.709  10.235   7.906 -0.1153  0.2103  0.1189
   80GLY     BB   80  12.752   9.924   7.734 -0.2528 -0.0284 -0.0796
   81SER     BB   81  12.966   9.715   7.415  0.5079 -0.3606 -0.1047
   82LYS     BB   82  13.126   9.478   7.633  0.0468  0.0529  0.0803
   83ARG     BB   83  13.547   9.521   7.388 -0.0282  0.0097  0.2431
   84ARG     BB   84  13.513   9.494   7.121  0.0844 -0.1456 -0.2043
   85PRO     BB   85  13.657   9.259   6.914 -0.4523  0.0249 -0.1258
   86ARG     BB   86  13.842   9.214   6.626  0.2226 -0.3855  0.1957
   87THR     BB   87  14.055   9.511   6.430  0.0396  0.1177  0.0719
   88PRO     BB   88  14.325   9.416   6.345 -0.0507 -0.0944  0.0280
   89LYS     BB   89  14.316   9.127   6.081 -0.0088  0.1132 -0.0621
   90GLU     BB   90  14.024   8.779   6.437 -0.0437 -0.4699 -0.1974
   91LYS     BB   91  14.004   8.420   6.167  0.0982 -0.2206  0.0133
   92ALA     BB   92  14.438   8.356   6.318  0.2720 -0.1310 -0.1536
   93GLN     BB   93  14.687   8.470   6.575  0.2972  0.1693  0.2074
   94ALA     BB   94  14.813   8.819   6.794  0.0322 -0.1061  0.0317
   95LEU     BB   95  14.486   9.076   6.942 -0.1009  0.3979 -0.3096
   96GLU     BB   96  14.829   9.242   7.061 -0.4426 -0.2392 -0.1447
   97ASP     BB   97  14.917   9.004   7.467 -0.0688 -0.3857  0.3166
   98LEU     BB   98  14.766   8.975   7.831 -0.0226  0.2381  0.0667
   99ALA     BB   99  15.066   8.633   7.841 -0.1956 -0.3243  0.0275
  100GLY     BB  100  15.128   8.190   7.758 -0.1485  0.1973 -0.3087
  101PHE     BB  101  15.548   8.299   7.935 -0.1598 -0.3234 -0.0198
  102LYS     BB  102  15.652   8.063   8.329  0.0541  0.3231 -0.1136
  103GLU     BB  103  15.340   7.842   8.278  0.0184 -0.1031  0.1072
  104LEU     BB  104  15.019   7.727   8.001  0.2443  0.1254 -0.1945
  105PHE     BB  105  14.829   7.462   8.389  0.3165  0.0228  0.1437
  106GLN     BB  106  14.679   7.207   8.166 -0.1865  0.0729 -0.0110
  107THR     BB  107  15.008   7.210   7.916 -0.2021 -0.0831 -0.2457
  108PRO     BB  108  15.110   7.011   7.624  0.1587  0.1995  0.0026
  109GLY     BB  109  14.716   6.972   7.682 -0.1642  0.1936 -0.2207
  110HIS     BB  110  14.614   7.319   7.592 -0.1024 -0.2358  0.0338
  111THR     BB  111  14.664   7.261   7.207  0.0565 -0.5619  0.3806
  112GLU     BB  112  14.703   7.051   6.974 -0.0769  0.1288 -0.0547
  113GLU     BB  113  15.073   7.218   6.864 -0.0962  0.2238 -0.0226
  114SER     BB  114  15.316   7.073   6.633 -0.1198 -0.0249 -0.0259
  115THR     BB  115  14.964   6.771   6.604  0.1596  0.1140  0.0418
  116THR     BB  116  15.002   6.538   6.889  0.0378  0.2311  0.1003
  117ASP     BB  117  14.774   6.433   7.273  0.1577  0.0948  0.3839
  118GLU     BB  118  14.374   6.427   7.376 -0.0085 -0.4742 -0.2096
  119LYS     BB  119  14.395   5.992   7.230  0.3603  0.1470  0.0079
  120THR     BB  120  14.057   5.838   7.219  0.0852 -0.1878  0.0755
  20.00000  20.00000  20.00000
