# Supplementary material for: A cyclin-dependent kinase-mediated phosphorylation switch of disordered protein condensation
Source: Nat Commun. 2023 Oct 9;14:6316. doi: 10.1038/s41467-023-42049-0 (PMC10562473; doi:10.1038/s41467-023-42049-0)
Supplement: Supplementary file 9 — Supplementary Data 6 [file 41467_2023_42049_MOESM9_ESM.zip › suppl_files_md/FigS9b/non-P/220K/final_conf.gro]

ki67
  120
    1ILE     BB    1  11.283   9.095   7.372 -0.0846 -0.0210  0.0248
    2PRO     BB    2  11.255   8.811   7.707 -0.0356  0.0100  0.2082
    3CYS     BB    3  11.016   8.965   7.978  0.1511 -0.1301  0.0906
    4LYS     BB    4  11.060   9.047   8.388 -0.0018 -0.1519 -0.1089
    5SER     BB    5  11.124   9.149   8.747  0.2157  0.0833  0.1712
    6PRO     BB    6  11.332   9.506   8.969 -0.0534  0.0713  0.2330
    7GLN     BB    7  11.611   9.522   8.685 -0.1944  0.1067 -0.1350
    8PRO     BB    8  11.814   9.882   8.631 -0.1545  0.0510 -0.0635
    9ASP     BB    9  11.590  10.065   8.874  0.1146 -0.0263 -0.1193
   10PRO     BB   10  11.555   9.997   9.238  0.0689 -0.0792 -0.1029
   11VAL     BB   11  11.567   9.894   9.585 -0.1213 -0.0840  0.0420
   12ASP     BB   12  11.148   9.883   9.668  0.1609  0.0871  0.0552
   13THR     BB   13  11.034  10.237   9.514  0.2086 -0.2296  0.0287
   14PRO     BB   14  11.035  10.659   9.605 -0.1065 -0.0863 -0.0983
   15THR     BB   15  11.131  10.487  10.016  0.0285  0.0689  0.1079
   16SER     BB   16  11.495  10.514  10.051 -0.0433 -0.0556 -0.2288
   17THR     BB   17  11.806  10.310  10.086 -0.1637  0.0931  0.0275
   18LYS     BB   18  12.071  10.274   9.803 -0.0918 -0.2457  0.0838
   19GLN     BB   19  12.392  10.425   9.680 -0.1348 -0.1527 -0.0098
   20ARG     BB   20  12.413  10.350   9.284 -0.1314 -0.3821 -0.0479
   21PRO     BB   21  12.106  10.385   9.075  0.0750  0.0749  0.0653
   22LYS     BB   22  11.803  10.501   9.200 -0.0520  0.1108 -0.0435
   23THR     BB   23  11.499  10.583   9.141 -0.0010 -0.1363  0.0749
   24SER     BB   24  11.401  10.542   8.724  0.0620 -0.0207  0.0187
   25LEU     BB   25  11.215  10.589   8.328  0.1582  0.0883 -0.1223
   26ARG     BB   26  11.282  10.753   7.957  0.1247 -0.0051  0.0496
   27LYS     BB   27  11.486  11.034   7.955  0.2562 -0.0074 -0.1110
   28VAL     BB   28  11.790  11.173   8.038  0.1267  0.1161 -0.1021
   29ASP     BB   29  11.844  11.144   8.408  0.0024 -0.1702  0.0524
   30VAL     BB   30  12.229  11.286   8.501  0.2026 -0.0498 -0.0841
   31LYS     BB   31  12.263  11.176   8.845 -0.0399 -0.0987  0.1073
   32GLU     BB   32  12.218  11.139   9.205 -0.1596  0.1699 -0.0069
   33GLU     BB   33  12.394  11.001   9.512  0.0794 -0.2855  0.2444
   34LEU     BB   34  12.034  10.925   9.757 -0.0668  0.0326 -0.1889
   35LEU     BB   35  12.162  10.922  10.041  0.0272  0.1395  0.0298
   36ALA     BB   36  12.520  11.127  10.011 -0.2704 -0.1246  0.4066
   37VAL     BB   37  12.874  11.101   9.878  0.1309  0.0660 -0.0954
   38ARG     BB   38  13.165  11.164  10.116 -0.0803 -0.0206  0.2394
   39LYS     BB   39  13.120  11.477  10.332 -0.2661  0.1895 -0.1920
   40LEU     BB   40  13.005  11.777   9.972 -0.0427 -0.2326 -0.1265
   41THR     BB   41  12.999  12.140  10.000  0.0042  0.2293  0.0969
   42GLN     BB   42  12.694  12.280   9.858 -0.0252  0.0107 -0.2880
   43THR     BB   43  12.730  12.484   9.505  0.2143  0.1509 -0.0833
   44SER     BB   44  12.459  12.713   9.622  0.0474  0.2153  0.1212
   45GLY     BB   45  12.211  12.878   9.426  0.0858 -0.2037  0.1494
   46GLU     BB   46  12.175  12.697   9.106 -0.0379 -0.1067  0.1469
   47THR     BB   47  12.090  12.341   9.197  0.0291  0.1530 -0.0593
   48THR     BB   48  12.153  12.193   9.617 -0.0413  0.0146 -0.2106
   49HIS     BB   49  11.914  12.413   9.897  0.0089 -0.1969 -0.0548
   50THR     BB   50  11.973  12.192  10.187  0.0604 -0.1899  0.1731
   51PRO     BB   51  12.084  11.865  10.448 -0.1100 -0.0726  0.0319
   52LYS     BB   52  12.229  11.582  10.281  0.1821 -0.1754  0.0756
   53PRO     BB   53  12.378  11.626   9.892 -0.0147  0.1120 -0.0544
   54ALA     BB   54  11.990  11.610   9.781  0.0833 -0.1004 -0.0327
   55VAL     BB   55  11.820  11.459   9.451  0.1359  0.1409 -0.1431
   56GLY     BB   56  11.400  11.623   9.267 -0.0327  0.0929  0.0306
   57GLU     BB   57  10.986  11.684   9.346  0.0666 -0.1378  0.0566
   58GLU     BB   58  11.078  11.458   9.726 -0.0942 -0.0187 -0.0960
   59LYS     BB   59  10.849  11.180   9.901  0.2853  0.0372 -0.0248
   60SER     BB   60  10.904  11.338  10.249 -0.1589 -0.2538  0.0523
   61ILE     BB   61  10.898  11.810  10.294  0.2326  0.1123  0.0737
   62LYS     BB   62  11.067  11.886  10.621 -0.0681 -0.0433 -0.1428
   63ALA     BB   63  10.674  11.809  10.784 -0.0451  0.0830 -0.0462
   64PHE     BB   64  10.365  11.459  10.614  0.0226  0.3003  0.0431
   65LYS     BB   65  10.023  11.657  10.605 -0.0347 -0.0294  0.1044
   66GLU     BB   66   9.798  11.661  10.236 -0.0555  0.1175 -0.0983
   67THR     BB   67   9.500  11.389  10.384 -0.0962  0.0603  0.1299
   68PRO     BB   68   9.540  11.227  10.767 -0.0947  0.0693 -0.1644
   69LYS     BB   69   9.554  10.790  10.655 -0.1220  0.0695 -0.0029
   70GLN     BB   70   9.843  10.666  10.807  0.1047 -0.1711  0.0361
   71LYS     BB   71  10.225  10.754  10.862  0.0230  0.3124 -0.0494
   72LEU     BB   72  10.359  11.039  11.098  0.2146  0.0384  0.1562
   73ASP     BB   73  10.733  10.936  11.188  0.1147 -0.0055  0.0442
   74PRO     BB   74  10.916  10.938  10.813  0.0266 -0.1411  0.2426
   75ALA     BB   75  10.836  10.696  10.597  0.1040 -0.1265  0.2263
   76ALA     BB   76  10.738  10.702  10.285 -0.0915  0.0149 -0.2253
   77SER     BB   77  10.299  10.861  10.180  0.1094 -0.4309 -0.1906
   78LEU     BB   78  10.072  10.892   9.837  0.0260  0.2007 -0.2806
   79THR     BB   79  10.062  11.273   9.919 -0.2233  0.2597  0.2899
   80GLY     BB   80   9.845  11.280   9.620 -0.0516  0.0738 -0.0286
   81SER     BB   81  10.002  11.321   9.334  0.0083 -0.0014 -0.1565
   82LYS     BB   82  10.351  11.522   9.388 -0.0998 -0.1626 -0.1713
   83ARG     BB   83  10.342  11.544   9.021 -0.0070  0.0210  0.0737
   84ARG     BB   84  10.295  11.906   8.800  0.0417 -0.1467 -0.0692
   85PRO     BB   85  10.012  12.087   8.985 -0.0222 -0.0137  0.0030
   86ARG     BB   86   9.856  12.395   9.148 -0.0849 -0.3083 -0.0444
   87THR     BB   87   9.987  12.657   9.005  0.0336  0.0874  0.1049
   88PRO     BB   88  10.117  12.930   8.738 -0.1100  0.1627  0.0515
   89LYS     BB   89   9.725  12.808   8.499 -0.0874 -0.0924  0.0305
   90GLU     BB   90   9.613  12.638   8.218 -0.0705  0.0290  0.0943
   91LYS     BB   91   9.236  12.655   7.994  0.1942 -0.0951 -0.2573
   92ALA     BB   92   9.131  12.265   7.871 -0.2381  0.1317 -0.0270
   93GLN     BB   93   9.249  11.976   7.902 -0.0964  0.0030  0.0744
   94ALA     BB   94   9.473  11.904   8.178  0.0026 -0.1474 -0.1262
   95LEU     BB   95   9.611  12.025   8.467  0.0871  0.0312  0.2152
   96GLU     BB   96   9.683  11.665   8.672  0.1297 -0.0807 -0.0987
   97ASP     BB   97   9.564  11.446   9.052 -0.2692  0.0097  0.1447
   98LEU     BB   98   9.301  11.319   9.216  0.0399 -0.0253 -0.3518
   99ALA     BB   99   9.147  11.145   8.926 -0.0228  0.1707 -0.1142
  100GLY     BB  100   9.522  11.027   8.836 -0.0400  0.0704  0.1435
  101PHE     BB  101   9.909  11.080   8.718 -0.2427  0.1876  0.0246
  102LYS     BB  102  10.193  10.971   8.967 -0.1408  0.0288  0.0422
  103GLU     BB  103  10.511  10.771   9.208  0.1141  0.1255 -0.0807
  104LEU     BB  104  10.808  10.721   8.937 -0.0011 -0.1649 -0.0286
  105PHE     BB  105  10.871  10.313   8.924  0.1822  0.0939  0.1148
  106GLN     BB  106  10.589  10.068   9.067  0.3269 -0.3045  0.1092
  107THR     BB  107  10.301   9.923   9.241  0.0437  0.1345 -0.1603
  108PRO     BB  108  10.543   9.808   9.683 -0.1262 -0.0290  0.0781
  109GLY     BB  109  10.188   9.574   9.647  0.1003  0.0978 -0.1335
  110HIS     BB  110  10.238   9.348   9.950 -0.0249  0.1488  0.3277
  111THR     BB  111  10.276   9.510  10.200 -0.0536  0.0160 -0.2008
  112GLU     BB  112  10.051   9.826  10.267  0.1305  0.1134 -0.1695
  113GLU     BB  113   9.980  10.132   9.955 -0.1178  0.0006  0.0699
  114SER     BB  114   9.642   9.934   9.738 -0.1599 -0.0848  0.0682
  115THR     BB  115   9.695  10.041   9.416  0.0527  0.0265 -0.0372
  116THR     BB  116   9.484  10.371   9.373 -0.1205  0.1189 -0.1870
  117ASP     BB  117   9.273  10.518   9.141 -0.0257  0.2354 -0.0616
  118GLU     BB  118   9.226  10.304   8.855  0.1361  0.3340  0.0918
  119LYS     BB  119   9.604  10.420   8.742 -0.0012  0.0779  0.0678
  120THR     BB  120   9.873  10.304   8.956  0.1704  0.0781 -0.0666
  20.00000  20.00000  20.00000
