# Supplementary material for: A cyclin-dependent kinase-mediated phosphorylation switch of disordered protein condensation
Source: Nat Commun. 2023 Oct 9;14:6316. doi: 10.1038/s41467-023-42049-0 (PMC10562473; doi:10.1038/s41467-023-42049-0)
Supplement: Supplementary file 9 — Supplementary Data 6 [file 41467_2023_42049_MOESM9_ESM.zip › suppl_files_md/FigS9b/non-P/260K/final_conf.gro]

ki67
  120
    1ILE     BB    1  12.230   8.707   8.658  0.3947  0.0404 -0.1098
    2PRO     BB    2  12.128   9.045   8.743 -0.0036  0.1405  0.1794
    3CYS     BB    3  12.023   9.188   8.384  0.2020  0.1231 -0.0363
    4LYS     BB    4  12.093   9.163   8.005  0.0992  0.0386 -0.1366
    5SER     BB    5  12.445   8.887   7.948  0.1260  0.0448 -0.0748
    6PRO     BB    6  12.695   9.082   8.157  0.2030  0.3004 -0.1253
    7GLN     BB    7  12.620   9.410   7.988 -0.1232 -0.0830  0.1771
    8PRO     BB    8  12.412   9.682   8.178  0.0452  0.2631 -0.0496
    9ASP     BB    9  12.250   9.805   8.484  0.1978  0.0844  0.0654
   10PRO     BB   10  12.024   9.742   8.846 -0.2542  0.0870  0.1004
   11VAL     BB   11  11.740   9.605   8.913 -0.1955  0.2643 -0.0239
   12ASP     BB   12  11.651   9.409   8.721 -0.1506  0.1109 -0.0714
   13THR     BB   13  11.330   9.267   8.647  0.0436  0.2915 -0.1306
   14PRO     BB   14  11.005   9.236   8.910 -0.0645 -0.0586 -0.1342
   15THR     BB   15  10.999   8.790   8.817  0.1065  0.1731 -0.1333
   16SER     BB   16  10.738   8.579   8.630  0.1036 -0.1415 -0.1503
   17THR     BB   17  10.830   8.323   8.452 -0.1196 -0.1365  0.0364
   18LYS     BB   18  10.722   8.050   8.576  0.2212  0.0873 -0.2528
   19GLN     BB   19  10.309   7.967   8.652  0.0752 -0.3111 -0.0200
   20ARG     BB   20   9.936   7.999   8.699  0.0678  0.0145 -0.0149
   21PRO     BB   21   9.640   7.873   8.900 -0.0950 -0.0374  0.1313
   22LYS     BB   22   9.750   8.147   9.225 -0.0432  0.0257  0.1249
   23THR     BB   23  10.050   8.483   9.152 -0.1712  0.0562 -0.1442
   24SER     BB   24  10.414   8.509   9.295 -0.0165 -0.0977 -0.0472
   25LEU     BB   25  10.460   8.874   9.438 -0.0847  0.1872  0.0419
   26ARG     BB   26  10.821   9.144   9.453 -0.1012 -0.1912 -0.1003
   27LYS     BB   27  11.054   9.003   9.766  0.2280  0.0509  0.1295
   28VAL     BB   28  11.117   8.553   9.594 -0.0139 -0.2614  0.1777
   29ASP     BB   29  11.306   8.223   9.722 -0.0094 -0.0488  0.1078
   30VAL     BB   30  11.634   8.280   9.464  0.2146 -0.1263 -0.0595
   31LYS     BB   31  11.992   8.070   9.435  0.2215  0.0530  0.2472
   32GLU     BB   32  12.227   8.000   9.253  0.2527  0.1034 -0.1392
   33GLU     BB   33  12.248   7.916   8.885  0.2462 -0.0036 -0.2210
   34LEU     BB   34  12.493   7.919   8.671  0.1464 -0.1440 -0.0035
   35LEU     BB   35  12.667   8.139   8.437 -0.0046  0.0390  0.1604
   36ALA     BB   36  12.721   8.559   8.350 -0.1057  0.2986 -0.0929
   37VAL     BB   37  13.031   8.740   8.546 -0.2785 -0.0687  0.1922
   38ARG     BB   38  12.814   8.837   8.789 -0.0499 -0.1747  0.0264
   39LYS     BB   39  12.604   8.836   9.108  0.0596  0.0903  0.0118
   40LEU     BB   40  12.666   8.820   9.466  0.0951  0.2217  0.1550
   41THR     BB   41  12.266   8.965   9.617  0.0406  0.0544  0.2464
   42GLN     BB   42  11.936   8.855   9.323  0.0011 -0.1636 -0.0884
   43THR     BB   43  11.660   8.940   9.524  0.2080  0.1468  0.0507
   44SER     BB   44  11.527   9.264   9.425 -0.2035  0.0894  0.0145
   45GLY     BB   45  11.544   9.383   9.739  0.0119 -0.0475  0.0794
   46GLU     BB   46  11.329   9.550   9.867  0.0630 -0.1174 -0.1394
   47THR     BB   47  11.079   9.701   9.529  0.1081 -0.0361 -0.0530
   48THR     BB   48  11.155   9.659   9.146 -0.1462 -0.0590 -0.0119
   49HIS     BB   49  10.939   9.848   8.962 -0.1010  0.0922  0.0338
   50THR     BB   50  10.635  10.001   8.799  0.1009 -0.1302 -0.0246
   51PRO     BB   51  10.653  10.417   8.997 -0.2224  0.2047  0.0353
   52LYS     BB   52  10.556  10.295   9.306  0.0862 -0.3466  0.2297
   53PRO     BB   53  10.204  10.135   9.139  0.2106  0.0343 -0.1488
   54ALA     BB   54  10.204   9.722   9.159  0.0355 -0.0744  0.1133
   55VAL     BB   55  10.432   9.743   9.509 -0.3521 -0.2789  0.2272
   56GLY     BB   56  10.220  10.046   9.662  0.0178 -0.0704 -0.1254
   57GLU     BB   57   9.865  10.067   9.683  0.1849 -0.4378  0.1499
   58GLU     BB   58   9.792  10.057  10.063 -0.3467  0.2588 -0.0828
   59LYS     BB   59  10.056   9.722  10.326  0.0211 -0.1532  0.0174
   60SER     BB   60  10.165   9.843  10.747  0.2245 -0.1558  0.3779
   61ILE     BB   61  10.194  10.032  11.100 -0.2809  0.0751 -0.1918
   62LYS     BB   62  10.503  10.293  10.977  0.0417 -0.1412 -0.1736
   63ALA     BB   63  10.666  10.556  10.702  0.1322 -0.0567 -0.0020
   64PHE     BB   64  11.005  10.513  10.565 -0.0585 -0.0178  0.2505
   65LYS     BB   65  11.083  10.838  10.565  0.1072 -0.0252  0.1098
   66GLU     BB   66  10.934  11.204  10.498 -0.0473  0.0317  0.0221
   67THR     BB   67  10.673  11.374  10.313 -0.1476 -0.3317 -0.0563
   68PRO     BB   68  10.585  11.032  10.070 -0.0699 -0.0683 -0.2340
   69LYS     BB   69  10.460  10.717   9.943  0.0057  0.2736  0.2102
   70GLN     BB   70  10.460  10.252   9.989 -0.1251  0.0672 -0.2876
   71LYS     BB   71  10.886  10.126   9.943 -0.2354  0.0182  0.1156
   72LEU     BB   72  11.136  10.366   9.718 -0.1017  0.0609  0.2288
   73ASP     BB   73  11.210  10.326   9.307  0.2192 -0.1254  0.0187
   74PRO     BB   74  11.510  10.399   9.211  0.1580  0.0240  0.0125
   75ALA     BB   75  11.598  10.038   9.382  0.0364  0.0121  0.0128
   76ALA     BB   76  12.027  10.062   9.462  0.2166  0.0203  0.0670
   77SER     BB   77  12.183  10.277   9.332 -0.1037  0.0880 -0.0628
   78LEU     BB   78  12.456  10.486   9.390  0.0575  0.1261  0.0633
   79THR     BB   79  12.655  10.778   9.282 -0.3037 -0.1574  0.3144
   80GLY     BB   80  12.733  11.008   9.004  0.0477 -0.1058 -0.0615
   81SER     BB   81  12.302  10.991   8.916 -0.0733 -0.2509 -0.4261
   82LYS     BB   82  12.090  10.947   8.662  0.3031 -0.2341  0.1705
   83ARG     BB   83  11.771  10.850   8.830 -0.2987 -0.2770 -0.2345
   84ARG     BB   84  11.797  10.408   8.651 -0.0433  0.1316 -0.0837
   85PRO     BB   85  11.842  10.125   8.400  0.1494 -0.3375  0.2298
   86ARG     BB   86  12.094  10.338   8.242 -0.2248 -0.1081 -0.1703
   87THR     BB   87  12.352  10.362   8.503 -0.1046 -0.1698 -0.2663
   88PRO     BB   88  12.487  10.305   8.853 -0.1174 -0.0859 -0.0772
   89LYS     BB   89  12.920  10.387   8.677 -0.0468 -0.1758  0.2167
   90GLU     BB   90  13.154  10.480   9.000  0.0114  0.1323  0.1747
   91LYS     BB   91  13.502  10.175   8.861 -0.0200 -0.2067  0.1501
   92ALA     BB   92  13.465  10.133   9.260 -0.0738  0.2518 -0.2539
   93GLN     BB   93  13.768   9.989   9.514 -0.0452  0.0327 -0.0714
   94ALA     BB   94  13.621   9.673   9.578  0.0984 -0.0382  0.0960
   95LEU     BB   95  13.512   9.318   9.443 -0.2600  0.0403  0.1502
   96GLU     BB   96  13.262   9.388   9.052  0.0277  0.0613  0.2066
   97ASP     BB   97  13.456   9.404   8.657 -0.0087  0.0638 -0.1271
   98LEU     BB   98  13.165   9.629   8.415 -0.3747  0.0766  0.1090
   99ALA     BB   99  12.960   9.801   8.751  0.0040 -0.1096 -0.0320
  100GLY     BB  100  12.642   9.743   8.957  0.0460 -0.0704 -0.0050
  101PHE     BB  101  12.563   9.584   9.306  0.3318 -0.0764 -0.1393
  102LYS     BB  102  12.832   9.885   9.625  0.1524  0.0054 -0.2284
  103GLU     BB  103  12.904   9.729   9.999 -0.1440 -0.1385  0.1711
  104LEU     BB  104  12.927   9.364  10.186 -0.0200 -0.2525 -0.1717
  105PHE     BB  105  13.046   9.024  10.012  0.1478  0.3586  0.3266
  106GLN     BB  106  12.766   8.810  10.147 -0.0320  0.2213 -0.4204
  107THR     BB  107  12.456   8.859  10.156 -0.0088 -0.0025  0.0630
  108PRO     BB  108  12.221   8.958  10.347  0.1886  0.1861 -0.0003
  109GLY     BB  109  12.196   9.300  10.442  0.0473 -0.0934 -0.1050
  110HIS     BB  110  11.933   9.460  10.658  0.0076  0.0085 -0.1836
  111THR     BB  111  11.967   9.225  10.959  0.0704  0.1406 -0.0227
  112GLU     BB  112  11.696   8.931  11.158  0.0271  0.0861 -0.0960
  113GLU     BB  113  11.806   9.039  11.561 -0.1106  0.1031  0.2893
  114SER     BB  114  11.849   8.813  11.852  0.0436 -0.1511 -0.2265
  115THR     BB  115  11.436   8.901  11.997  0.0530 -0.0018  0.1292
  116THR     BB  116  11.146   9.003  12.194 -0.0458  0.0339 -0.0645
  117ASP     BB  117  10.854   8.877  12.058 -0.1006  0.1263  0.0940
  118GLU     BB  118  10.600   8.784  11.779 -0.0730  0.0455  0.1211
  119LYS     BB  119  10.252   8.820  11.842 -0.1414  0.1796  0.2061
  120THR     BB  120  10.011   8.541  11.997 -0.0684  0.1920 -0.1955
  20.00000  20.00000  20.00000
