# Supplementary material for: A cyclin-dependent kinase-mediated phosphorylation switch of disordered protein condensation
Source: Nat Commun. 2023 Oct 9;14:6316. doi: 10.1038/s41467-023-42049-0 (PMC10562473; doi:10.1038/s41467-023-42049-0)
Supplement: Supplementary file 9 — Supplementary Data 6 [file 41467_2023_42049_MOESM9_ESM.zip › suppl_files_md/FigS9b/non-P/470K/final_conf.gro]

ki67
  120
    1ILE     BB    1  14.965  11.292   6.483 -0.2305  0.0534 -0.3730
    2PRO     BB    2  15.052  11.143   6.867 -0.2258 -0.0295 -0.2489
    3CYS     BB    3  15.033  11.361   7.164 -0.1285 -0.1883  0.2951
    4LYS     BB    4  14.941  11.525   7.575  0.0027  0.0525  0.0205
    5SER     BB    5  14.605  11.562   7.736 -0.0097 -0.1958 -0.0462
    6PRO     BB    6  14.353  11.422   7.404  0.0714  0.0394 -0.1002
    7GLN     BB    7  14.379  11.838   7.320  0.3981 -0.2438 -0.0048
    8PRO     BB    8  14.014  11.800   7.123  0.0844 -0.3160  0.0200
    9ASP     BB    9  14.137  11.610   6.763  0.0275 -0.0574 -0.3965
   10PRO     BB   10  14.150  11.264   6.773 -0.0312  0.1598 -0.4153
   11VAL     BB   11  14.084  10.928   6.984 -0.2504  0.0206  0.2547
   12ASP     BB   12  14.003  10.565   7.163  0.2897  0.3750  0.0678
   13THR     BB   13  14.073  10.494   7.568 -0.0955  0.0400  0.2863
   14PRO     BB   14  14.039  10.766   7.757 -0.1148 -0.1019  0.1900
   15THR     BB   15  14.516  10.812   7.772 -0.3329 -0.3407 -0.0314
   16SER     BB   16  14.754  11.010   7.991 -0.3697 -0.0882 -0.1062
   17THR     BB   17  15.118  11.100   7.856  0.0412  0.0145  0.1070
   18LYS     BB   18  15.429  11.345   8.094 -0.2076 -0.0368 -0.0401
   19GLN     BB   19  15.148  11.190   8.422  0.0648  0.2885 -0.0131
   20ARG     BB   20  15.347  10.868   8.765  0.1190 -0.0311  0.1412
   21PRO     BB   21  15.504  10.613   9.183 -0.2446 -0.1837 -0.1852
   22LYS     BB   22  15.537  10.270   8.998 -0.3112  0.0194 -0.0058
   23THR     BB   23  15.692   9.985   8.802 -0.2563  0.0179 -0.0843
   24SER     BB   24  15.474   9.908   8.479 -0.0604 -0.2507  0.3892
   25LEU     BB   25  15.661   9.719   8.239  0.1426 -0.3868 -0.2659
   26ARG     BB   26  15.845   9.532   8.486 -0.0499  0.2363  0.1594
   27LYS     BB   27  16.217   9.475   8.732  0.2001 -0.0465 -0.1503
   28VAL     BB   28  16.252   9.208   8.888  0.0123  0.1196 -0.2150
   29ASP     BB   29  16.319   9.096   9.247  0.1696 -0.0752  0.2645
   30VAL     BB   30  16.661   9.014   9.425 -0.2965  0.4492  0.2324
   31LYS     BB   31  16.646   8.612   9.135  0.2989  0.0406  0.1838
   32GLU     BB   32  16.340   8.561   8.759 -0.1644 -0.2928  0.2835
   33GLU     BB   33  15.957   8.599   8.706 -0.0352 -0.2410  0.0444
   34LEU     BB   34  15.907   8.294   8.494 -0.0256  0.0297 -0.3979
   35LEU     BB   35  15.988   8.357   8.192  0.0390 -0.3021 -0.1851
   36ALA     BB   36  15.612   8.336   7.909 -0.0185  0.1026 -0.3431
   37VAL     BB   37  15.105   8.366   7.831 -0.2202  0.0674 -0.4052
   38ARG     BB   38  15.276   8.624   7.605  0.0397 -0.1432  0.0356
   39LYS     BB   39  14.977   8.851   7.407  0.0789  0.1464  0.4696
   40LEU     BB   40  14.609   8.691   7.363 -0.3237  0.0593  0.0406
   41THR     BB   41  14.644   8.300   7.482  0.4019  0.3438  0.2250
   42GLN     BB   42  14.616   7.919   7.718 -0.3528 -0.4975 -0.2293
   43THR     BB   43  14.313   7.743   8.008 -0.1865  0.4733 -0.1108
   44SER     BB   44  14.241   7.684   8.372  0.2940 -0.1039  0.2554
   45GLY     BB   45  14.225   7.422   8.588  0.2208  0.2436 -0.0444
   46GLU     BB   46  14.563   7.431   8.866  0.2097 -0.0171  0.1788
   47THR     BB   47  14.341   7.269   9.096 -0.1436 -0.1139 -0.3287
   48THR     BB   48  14.193   7.158   9.435  0.2315 -0.3078  0.0303
   49HIS     BB   49  13.987   7.050   9.693 -0.0215  0.0239 -0.1707
   50THR     BB   50  13.911   6.718   9.771  0.0541 -0.1757 -0.0813
   51PRO     BB   51  13.606   6.602   9.508  0.0421  0.0277  0.2743
   52LYS     BB   52  13.127   6.746   9.466  0.1089 -0.0683  0.0118
   53PRO     BB   53  12.855   7.139   9.566 -0.3476  0.1071 -0.1434
   54ALA     BB   54  12.583   7.311   9.676 -0.2135 -0.1283  0.2216
   55VAL     BB   55  12.249   7.582   9.758 -0.3688  0.0053  0.0480
   56GLY     BB   56  12.461   7.961   9.961 -0.0563 -0.0778 -0.1530
   57GLU     BB   57  12.550   8.393   9.983 -0.2284  0.1024 -0.1891
   58GLU     BB   58  12.361   8.573   9.731 -0.2999  0.0453  0.4705
   59LYS     BB   59  12.231   8.215   9.545 -0.2435  0.1022  0.0121
   60SER     BB   60  11.935   8.095   9.527  0.3062  0.1571 -0.3682
   61ILE     BB   61  11.586   8.082   9.761  0.1251 -0.0725 -0.1309
   62LYS     BB   62  11.433   8.459   9.862 -0.1915  0.3258 -0.1314
   63ALA     BB   63  11.001   8.174   9.859  0.1312  0.4654 -0.1314
   64PHE     BB   64  10.737   8.193  10.259  0.2204  0.1680  0.1833
   65LYS     BB   65  10.984   8.100  10.617 -0.2045 -0.1425  0.0884
   66GLU     BB   66  10.719   7.870  10.943  0.1647 -0.0102 -0.0452
   67THR     BB   67  11.003   7.717  11.188  0.0606 -0.1157 -0.2083
   68PRO     BB   68  11.076   7.366  10.999 -0.3710 -0.2704 -0.1403
   69LYS     BB   69  10.927   7.384  10.621 -0.2713 -0.1469  0.1111
   70GLN     BB   70  11.201   7.309  10.348  0.1844  0.1173  0.1807
   71LYS     BB   71  11.531   7.108  10.493 -0.1422  0.1053  0.1070
   72LEU     BB   72  11.929   7.048  10.218  0.1823 -0.0761  0.0709
   73ASP     BB   73  12.078   7.300  10.375  0.1969 -0.0031 -0.2214
   74PRO     BB   74  12.185   7.607  10.461  0.0218  0.5541  0.2762
   75ALA     BB   75  12.040   7.822  10.459  0.2495  0.1377  0.2764
   76ALA     BB   76  11.760   7.712  10.734  0.1972  0.0580 -0.2865
   77SER     BB   77  11.958   7.692  11.028  0.0723 -0.0920 -0.1464
   78LEU     BB   78  12.022   7.924  11.416  0.1244 -0.0070  0.0088
   79THR     BB   79  11.736   7.654  11.508  0.1912  0.0691 -0.0872
   80GLY     BB   80  11.410   7.472  11.842  0.1048  0.1201  0.0271
   81SER     BB   81  11.357   7.238  11.838 -0.1721  0.2837  0.0745
   82LYS     BB   82  11.794   7.479  12.151  0.0680 -0.1634  0.1166
   83ARG     BB   83  11.769   7.861  12.257  0.1529 -0.3767  0.1774
   84ARG     BB   84  11.393   8.228  12.412 -0.0576  0.0512  0.0960
   85PRO     BB   85  11.038   8.532  12.217  0.2337  0.3095 -0.1481
   86ARG     BB   86  10.573   8.376  12.175 -0.0273  0.1069  0.2260
   87THR     BB   87  10.186   8.213  12.146 -0.2397 -0.2243 -0.2914
   88PRO     BB   88  10.164   7.933  12.087 -0.2761  0.1577  0.0612
   89LYS     BB   89   9.939   7.577  12.152  0.0764  0.0047 -0.3245
   90GLU     BB   90  10.090   7.449  12.488  0.2617 -0.1020 -0.2853
   91LYS     BB   91  10.360   7.197  12.448  0.1384 -0.0025  0.0516
   92ALA     BB   92  10.690   7.150  12.680  0.0166 -0.0427  0.1045
   93GLN     BB   93  11.089   7.361  12.881 -0.4265  0.2062  0.1016
   94ALA     BB   94  11.154   7.161  13.238  0.1283  0.1714  0.0715
   95LEU     BB   95  10.872   6.926  13.432  0.0217 -0.1425  0.3311
   96GLU     BB   96  10.972   6.995  13.808  0.0487  0.1081  0.0143
   97ASP     BB   97  11.297   7.011  13.911 -0.3740  0.0304 -0.0698
   98LEU     BB   98  11.637   7.091  13.869  0.2173  0.1957 -0.1806
   99ALA     BB   99  11.630   6.940  13.564 -0.1823 -0.0406  0.0786
  100GLY     BB  100  12.108   7.164  13.366  0.0707  0.3218 -0.1363
  101PHE     BB  101  11.983   7.414  13.077  0.2375  0.2111 -0.0535
  102LYS     BB  102  11.897   7.744  13.172  0.3023 -0.2888 -0.2779
  103GLU     BB  103  11.831   8.052  12.983 -0.2431  0.1479 -0.0045
  104LEU     BB  104  11.941   8.358  12.958  0.4130 -0.1935 -0.0811
  105PHE     BB  105  11.877   8.569  13.294 -0.1438 -0.2829  0.1596
  106GLN     BB  106  11.697   8.839  13.522  0.0893 -0.0304 -0.0425
  107THR     BB  107  11.513   9.150  13.272  0.2395 -0.0485  0.1119
  108PRO     BB  108  11.614   9.170  12.995  0.2970  0.0097  0.3930
  109GLY     BB  109  11.580   9.074  12.557 -0.0103  0.2948  0.1602
  110HIS     BB  110  11.333   9.095  12.197 -0.0695  0.0309 -0.1025
  111THR     BB  111  11.532   9.211  11.899  0.2550 -0.1768 -0.0798
  112GLU     BB  112  11.758   9.472  12.017  0.0753  0.2043 -0.4297
  113GLU     BB  113  12.094   9.396  11.835  0.4743  0.0737  0.3486
  114SER     BB  114  12.206   9.431  12.069  0.1746 -0.0156  0.1222
  115THR     BB  115  12.204   9.937  12.082  0.1757  0.1102  0.2483
  116THR     BB  116  12.001  10.302  12.177  0.1472 -0.0067  0.1148
  117ASP     BB  117  12.125  10.474  12.468  0.0914 -0.3362 -0.0977
  118GLU     BB  118  12.071  10.882  12.542 -0.3872  0.0050 -0.1132
  119LYS     BB  119  12.079  11.139  12.681  0.1150  0.1786 -0.0746
  120THR     BB  120  12.200  11.500  12.667 -0.3318  0.0072 -0.2020
  20.00000  20.00000  20.00000
