# Supplementary material for: A cyclin-dependent kinase-mediated phosphorylation switch of disordered protein condensation
Source: Nat Commun. 2023 Oct 9;14:6316. doi: 10.1038/s41467-023-42049-0 (PMC10562473; doi:10.1038/s41467-023-42049-0)
Supplement: Supplementary file 9 — Supplementary Data 6 [file 41467_2023_42049_MOESM9_ESM.zip › suppl_files_md/FigS9b/non-P/370K/final_conf.gro]

ki67
  120
    1ILE     BB    1  12.448   8.888   7.444 -0.1130 -0.0275  0.0266
    2PRO     BB    2  12.720   8.561   7.259 -0.2818  0.3797  0.2083
    3CYS     BB    3  12.860   8.473   6.916  0.0912  0.1640  0.2896
    4LYS     BB    4  13.234   8.589   6.823 -0.0295  0.0604  0.1032
    5SER     BB    5  13.508   8.410   7.094  0.1240 -0.1491  0.0993
    6PRO     BB    6  13.468   8.552   7.438 -0.3374  0.2195  0.0592
    7GLN     BB    7  13.459   8.866   7.488  0.0942  0.0687  0.0187
    8PRO     BB    8  13.584   9.107   7.255 -0.2265  0.2003  0.3139
    9ASP     BB    9  13.361   9.202   7.007 -0.0941 -0.1882 -0.1676
   10PRO     BB   10  13.109   9.463   7.093 -0.1635  0.2167  0.0558
   11VAL     BB   11  13.209   9.817   7.298  0.0005 -0.0590  0.1299
   12ASP     BB   12  13.061  10.136   7.345 -0.1094  0.1445 -0.1970
   13THR     BB   13  12.706  10.134   7.551 -0.1169 -0.0076  0.2328
   14PRO     BB   14  12.255  10.147   7.717  0.2651 -0.0752  0.0415
   15THR     BB   15  12.228  10.023   8.122  0.1363 -0.2138  0.0874
   16SER     BB   16  12.360  10.027   8.439 -0.0953  0.1828 -0.1553
   17THR     BB   17  12.251   9.840   8.694 -0.0891 -0.0820 -0.3638
   18LYS     BB   18  12.181   9.475   8.761 -0.0602 -0.1403  0.3263
   19GLN     BB   19  12.306   9.404   8.308  0.0184  0.0123 -0.0835
   20ARG     BB   20  12.074   9.403   7.972 -0.0883 -0.1029  0.1972
   21PRO     BB   21  11.908   9.519   7.787  0.0980 -0.1102  0.1383
   22LYS     BB   22  11.549   9.498   7.609 -0.1183 -0.0777  0.1319
   23THR     BB   23  11.579   9.059   7.613 -0.0250 -0.3903  0.2867
   24SER     BB   24  11.777   8.858   7.955 -0.0830 -0.2530  0.1087
   25LEU     BB   25  12.034   8.733   8.248  0.0671  0.1190  0.0074
   26ARG     BB   26  12.320   8.391   8.121  0.2530 -0.0663  0.2840
   27LYS     BB   27  12.245   8.146   8.450 -0.0507  0.1934 -0.2204
   28VAL     BB   28  11.948   7.877   8.430 -0.1506 -0.2985 -0.0276
   29ASP     BB   29  11.997   7.853   8.900 -0.2264  0.1157 -0.0998
   30VAL     BB   30  11.929   7.848   9.286 -0.0865 -0.0028 -0.0459
   31LYS     BB   31  11.552   7.974   9.474  0.0234  0.0174 -0.1073
   32GLU     BB   32  11.271   8.128   9.686 -0.0197  0.1869 -0.1993
   33GLU     BB   33  11.200   8.374   9.413  0.3612  0.0425  0.0091
   34LEU     BB   34  11.244   8.215   9.011  0.1846 -0.3797 -0.3071
   35LEU     BB   35  11.444   8.346   8.666 -0.1353  0.0112 -0.1023
   36ALA     BB   36  11.559   8.395   8.336  0.4624 -0.0377 -0.2882
   37VAL     BB   37  11.606   8.340   7.902  0.2025 -0.0986  0.0595
   38ARG     BB   38  11.947   8.198   7.764 -0.2532  0.2567 -0.1007
   39LYS     BB   39  12.005   7.894   7.614 -0.0278  0.0165 -0.1112
   40LEU     BB   40  12.274   7.602   7.582 -0.1328  0.0239 -0.0855
   41THR     BB   41  12.179   7.255   7.733  0.2707  0.0613  0.0209
   42GLN     BB   42  11.921   6.930   7.760  0.1806 -0.1813  0.0651
   43THR     BB   43  11.977   6.900   7.309 -0.0962  0.0093  0.2580
   44SER     BB   44  11.732   7.035   7.122 -0.2069  0.1250 -0.0033
   45GLY     BB   45  11.578   6.799   6.939  0.2579 -0.1754 -0.0030
   46GLU     BB   46  11.275   6.648   7.160  0.0475  0.0652  0.0178
   47THR     BB   47  10.868   6.597   7.078  0.0216 -0.0533 -0.1648
   48THR     BB   48  10.694   6.396   6.873 -0.1213  0.1306  0.0576
   49HIS     BB   49  10.556   6.043   7.014  0.0168  0.2321 -0.0195
   50THR     BB   50  10.600   6.035   7.465 -0.0361  0.0150 -0.2829
   51PRO     BB   51  10.911   5.850   7.589  0.1065  0.0628 -0.4177
   52LYS     BB   52  11.044   5.647   7.297  0.3787 -0.0985  0.0239
   53PRO     BB   53  11.333   5.785   7.139 -0.1373 -0.0841  0.1415
   54ALA     BB   54  11.547   6.033   7.548  0.0973  0.3393  0.1749
   55VAL     BB   55  11.404   6.049   7.956  0.0758 -0.1107  0.1289
   56GLY     BB   56  11.044   6.209   7.868  0.0554 -0.1737 -0.1566
   57GLU     BB   57  10.725   6.104   8.221  0.0958 -0.2803 -0.4946
   58GLU     BB   58  10.315   6.002   8.278  0.0415 -0.0221  0.2659
   59LYS     BB   59  10.103   6.259   7.980  0.0946  0.0075 -0.1538
   60SER     BB   60  10.417   6.523   8.202  0.0127 -0.0192  0.0276
   61ILE     BB   61  10.450   6.853   8.131 -0.3325  0.1490  0.1475
   62LYS     BB   62  10.534   7.113   8.323 -0.1306 -0.0934 -0.1083
   63ALA     BB   63  10.599   6.835   8.643 -0.1002  0.2827  0.0840
   64PHE     BB   64  10.999   6.698   8.496 -0.1165  0.0222  0.0636
   65LYS     BB   65  11.125   6.563   8.706  0.1658  0.1873  0.0004
   66GLU     BB   66  11.227   6.210   8.824  0.0156  0.1249 -0.1997
   67THR     BB   67  11.490   6.230   9.079  0.0836 -0.0014  0.1979
   68PRO     BB   68  11.783   6.358   8.846 -0.0442 -0.4388 -0.2776
   69LYS     BB   69  11.906   6.635   9.256  0.3245  0.0044 -0.0938
   70GLN     BB   70  12.281   6.465   9.258  0.2920 -0.1606  0.1260
   71LYS     BB   71  12.515   6.337   8.952  0.0328  0.0819 -0.0842
   72LEU     BB   72  12.286   6.253   8.648  0.0125 -0.1151 -0.3423
   73ASP     BB   73  12.379   6.491   8.354 -0.2979 -0.0880 -0.0182
   74PRO     BB   74  12.533   6.867   8.358  0.0500 -0.1142  0.2502
   75ALA     BB   75  12.537   7.335   8.412  0.0846  0.0393 -0.2293
   76ALA     BB   76  12.714   7.775   8.585  0.2073  0.3761  0.0009
   77SER     BB   77  12.919   8.061   8.484 -0.3003  0.0880  0.0138
   78LEU     BB   78  12.985   8.182   8.165 -0.1571 -0.1464  0.2026
   79THR     BB   79  13.183   8.155   7.850 -0.0256 -0.2355  0.1612
   80GLY     BB   80  13.241   7.954   7.616  0.4943  0.1250  0.0830
   81SER     BB   81  13.650   7.911   7.602 -0.0143  0.0169 -0.1468
   82LYS     BB   82  13.785   7.962   7.917  0.0178  0.1353 -0.0727
   83ARG     BB   83  13.810   8.360   7.975  0.0613  0.0078 -0.1150
   84ARG     BB   84  13.863   8.609   8.056 -0.0012  0.0437  0.3433
   85PRO     BB   85  13.967   8.956   8.203  0.1276 -0.2994  0.0331
   86ARG     BB   86  14.204   9.168   8.262 -0.1156  0.2562 -0.4134
   87THR     BB   87  14.569   9.090   8.408 -0.1137 -0.0245  0.0485
   88PRO     BB   88  14.829   8.783   8.587 -0.1107  0.0164  0.0777
   89LYS     BB   89  14.728   8.486   8.811  0.0312  0.0203  0.1809
   90GLU     BB   90  15.053   8.352   9.026 -0.3861 -0.0315  0.0781
   91LYS     BB   91  15.230   8.139   8.778 -0.1457  0.1689 -0.0116
   92ALA     BB   92  15.620   8.081   8.959  0.0316  0.0586 -0.1389
   93GLN     BB   93  16.006   8.014   9.115  0.1168  0.0668 -0.1842
   94ALA     BB   94  15.860   8.523   9.161  0.0028 -0.1117  0.1632
   95LEU     BB   95  15.764   8.701   8.724  0.3223  0.0431  0.2204
   96GLU     BB   96  15.652   8.597   8.408 -0.2077  0.0540 -0.0278
   97ASP     BB   97  15.759   8.520   8.045 -0.0471  0.0078 -0.2146
   98LEU     BB   98  15.630   8.200   7.838 -0.2229 -0.1247  0.1504
   99ALA     BB   99  15.312   7.982   7.663  0.1712 -0.0106  0.0253
  100GLY     BB  100  15.416   7.794   7.283  0.2676  0.0496  0.0464
  101PHE     BB  101  15.152   8.094   6.956  0.0837 -0.1843 -0.0136
  102LYS     BB  102  15.322   7.922   6.626  0.1644 -0.0412 -0.1975
  103GLU     BB  103  15.430   8.212   6.332 -0.1811 -0.0898  0.0870
  104LEU     BB  104  15.144   8.431   6.119 -0.1419 -0.3065  0.0552
  105PHE     BB  105  14.824   8.536   6.338 -0.0610 -0.0426 -0.0765
  106GLN     BB  106  15.122   8.902   6.433 -0.1122  0.0364  0.3493
  107THR     BB  107  15.003   9.136   6.618 -0.0993  0.0192  0.1654
  108PRO     BB  108  14.769   9.151   6.800 -0.3196  0.0023  0.0656
  109GLY     BB  109  14.447   9.259   6.908 -0.0808  0.1445 -0.1058
  110HIS     BB  110  14.259   9.133   7.166  0.2686 -0.2871 -0.0251
  111THR     BB  111  14.202   8.836   7.088 -0.0706  0.1681 -0.4185
  112GLU     BB  112  13.973   8.664   7.150 -0.3141  0.0755 -0.0872
  113GLU     BB  113  14.127   8.234   7.039 -0.0607  0.1820 -0.0269
  114SER     BB  114  14.599   8.458   7.082  0.0570 -0.2397 -0.1716
  115THR     BB  115  14.815   8.675   7.350  0.2259  0.1358  0.2615
  116THR     BB  116  15.057   8.830   7.462 -0.0049 -0.1594  0.1266
  117ASP     BB  117  14.882   9.145   7.609 -0.3395  0.0175 -0.1561
  118GLU     BB  118  14.826   9.419   7.347 -0.0181  0.0889 -0.0827
  119LYS     BB  119  15.200   9.443   7.208 -0.0244  0.0019 -0.3232
  120THR     BB  120  15.376   9.635   7.631 -0.2509  0.1428  0.2588
  20.00000  20.00000  20.00000
