# Supplementary material for: A cyclin-dependent kinase-mediated phosphorylation switch of disordered protein condensation
Source: Nat Commun. 2023 Oct 9;14:6316. doi: 10.1038/s41467-023-42049-0 (PMC10562473; doi:10.1038/s41467-023-42049-0)
Supplement: Supplementary file 9 — Supplementary Data 6 [file 41467_2023_42049_MOESM9_ESM.zip › suppl_files_md/FigS9b/non-P/330K/final_conf.gro]

ki67
  120
    1ILE     BB    1  10.531   6.922   8.689  0.1647 -0.1642 -0.1372
    2PRO     BB    2  10.301   7.000   8.903 -0.1914 -0.1382 -0.0488
    3CYS     BB    3  10.180   6.863   9.175  0.0696 -0.1316 -0.1447
    4LYS     BB    4   9.722   6.857   9.229  0.0167  0.0022  0.0426
    5SER     BB    5   9.420   6.998   9.325 -0.0405  0.0663  0.0293
    6PRO     BB    6   9.084   6.711   9.458 -0.0959 -0.3377 -0.0537
    7GLN     BB    7   9.008   6.546   9.830  0.4714  0.2085  0.1015
    8PRO     BB    8   9.041   6.972   9.901  0.1817 -0.1879 -0.0492
    9ASP     BB    9   8.733   7.153  10.059 -0.1821 -0.0178 -0.3008
   10PRO     BB   10   8.889   7.522  10.072  0.2146 -0.2678  0.4070
   11VAL     BB   11   9.220   7.631   9.733 -0.0570 -0.3018 -0.1913
   12ASP     BB   12   9.416   7.811   9.987  0.2146  0.0227 -0.1264
   13THR     BB   13   9.257   7.919  10.357  0.1938  0.2282 -0.1004
   14PRO     BB   14   9.229   8.053  10.680  0.1174 -0.1703  0.0362
   15THR     BB   15   9.532   8.342  10.556  0.0638  0.2085  0.1558
   16SER     BB   16   9.611   8.416  10.120  0.0189  0.3238  0.1031
   17THR     BB   17   9.795   8.591  10.204  0.3861  0.2708 -0.0478
   18LYS     BB   18  10.021   8.750   9.928 -0.2015 -0.1027  0.0525
   19GLN     BB   19   9.795   8.758   9.547  0.2227  0.1830 -0.2864
   20ARG     BB   20   9.756   9.067   9.368  0.2654 -0.1025 -0.1852
   21PRO     BB   21   9.728   9.024   9.043 -0.1533  0.3928 -0.2699
   22LYS     BB   22   9.748   9.215   8.724 -0.0689  0.2563  0.0112
   23THR     BB   23   9.973   9.467   8.884 -0.1289  0.2588  0.0287
   24SER     BB   24  10.244   9.254   9.193 -0.1863  0.0847 -0.0236
   25LEU     BB   25  10.599   8.868   9.141 -0.0018  0.0965  0.0998
   26ARG     BB   26  10.954   8.926   9.195  0.0792  0.1118 -0.0771
   27LYS     BB   27  11.203   8.816   9.483 -0.1179 -0.1563  0.0596
   28VAL     BB   28  11.004   8.485   9.637 -0.0057  0.3235  0.0137
   29ASP     BB   29  10.984   8.108   9.713 -0.0014 -0.2835 -0.1442
   30VAL     BB   30  10.676   8.023  10.014 -0.0467 -0.1831  0.0709
   31LYS     BB   31  10.616   7.696   9.736  0.1289  0.0162 -0.1402
   32GLU     BB   32  10.354   7.359   9.849  0.1313  0.1761 -0.0364
   33GLU     BB   33  10.490   7.046  10.132 -0.0589  0.1132 -0.0404
   34LEU     BB   34  10.204   6.953  10.324 -0.1381  0.4742  0.0636
   35LEU     BB   35   9.823   7.013  10.374  0.2337 -0.1416  0.1736
   36ALA     BB   36   9.544   6.994  10.123 -0.1767 -0.1479  0.2551
   37VAL     BB   37   9.560   6.580  10.061 -0.2326  0.0748  0.2035
   38ARG     BB   38   9.844   6.280   9.800  0.0975 -0.1501  0.2510
   39LYS     BB   39  10.124   6.230  10.122 -0.0392  0.0775  0.1526
   40LEU     BB   40  10.257   5.966  10.389  0.0448 -0.1613 -0.2465
   41THR     BB   41  10.642   6.061  10.346  0.0321  0.1303 -0.0439
   42GLN     BB   42  10.818   6.258  10.576 -0.0848 -0.0312  0.2498
   43THR     BB   43  10.819   6.620  10.403  0.0280 -0.2225 -0.2923
   44SER     BB   44  10.597   6.882  10.760  0.0197  0.0348 -0.0624
   45GLY     BB   45  10.597   6.711  11.113 -0.0464  0.1071 -0.3830
   46GLU     BB   46  10.850   6.410  11.267  0.0019  0.2120 -0.0867
   47THR     BB   47  10.661   6.204  11.310 -0.0120 -0.0041 -0.2187
   48THR     BB   48  10.460   5.884  11.293 -0.0819 -0.0147 -0.0710
   49HIS     BB   49  10.538   5.555  11.057  0.0735  0.1847  0.1843
   50THR     BB   50  10.777   5.336  11.299 -0.0841 -0.0596  0.1556
   51PRO     BB   51  10.876   5.523  11.599  0.0140 -0.1371 -0.1493
   52LYS     BB   52  11.238   5.631  11.767 -0.2680  0.1549 -0.1432
   53PRO     BB   53  11.467   5.360  11.608 -0.2006 -0.0015  0.2286
   54ALA     BB   54  11.341   5.076  11.499 -0.0890 -0.0426 -0.1118
   55VAL     BB   55  11.494   4.855  11.231 -0.1024 -0.1513  0.0901
   56GLY     BB   56  11.264   4.549  11.334  0.0784 -0.2101  0.1548
   57GLU     BB   57  10.941   4.767  11.084  0.1939  0.0502 -0.0728
   58GLU     BB   58  11.067   4.520  10.775 -0.0577 -0.0620  0.1064
   59LYS     BB   59  11.044   4.486  10.401  0.2898 -0.4279  0.1459
   60SER     BB   60  11.229   4.796  10.318  0.1714  0.0425  0.0439
   61ILE     BB   61  11.289   5.079  10.209  0.0861  0.0211  0.2176
   62LYS     BB   62  11.506   5.219  10.105  0.4073 -0.1769 -0.1554
   63ALA     BB   63  11.758   5.511  10.375 -0.0003 -0.0197  0.2627
   64PHE     BB   64  11.766   5.690  10.112  0.1225 -0.0562 -0.1282
   65LYS     BB   65  12.024   5.831   9.871  0.0896  0.1393 -0.1747
   66GLU     BB   66  12.323   5.470   9.670  0.0572 -0.0033 -0.1126
   67THR     BB   67  12.213   5.301  10.104  0.1436  0.0513 -0.3054
   68PRO     BB   68  12.498   5.587  10.353 -0.0649  0.3278  0.0201
   69LYS     BB   69  12.933   5.546  10.297  0.0513  0.0224 -0.2000
   70GLN     BB   70  12.851   5.240  10.081 -0.0447  0.2761  0.1040
   71LYS     BB   71  13.036   5.170   9.729 -0.0752 -0.1868  0.4086
   72LEU     BB   72  13.414   5.392   9.856 -0.0928  0.1647 -0.1730
   73ASP     BB   73  13.754   5.627   9.754 -0.1162 -0.1090 -0.0040
   74PRO     BB   74  13.762   5.940   9.494 -0.2331 -0.1265  0.0065
   75ALA     BB   75  14.040   5.803   9.251  0.0044  0.1584 -0.2260
   76ALA     BB   76  14.131   5.722   8.779 -0.1534  0.1431 -0.2750
   77SER     BB   77  14.087   5.333   8.699 -0.2424 -0.0941 -0.1839
   78LEU     BB   78  13.833   5.284   9.003 -0.0580  0.0310  0.0536
   79THR     BB   79  13.461   5.071   8.817 -0.0011  0.1361  0.2466
   80GLY     BB   80  13.531   5.207   8.561 -0.1078  0.1208 -0.1435
   81SER     BB   81  13.495   5.500   8.282 -0.0718  0.1925  0.2276
   82LYS     BB   82  13.215   5.503   8.005 -0.1233 -0.2452  0.1234
   83ARG     BB   83  12.898   5.544   7.890  0.2674  0.1797 -0.0783
   84ARG     BB   84  12.761   5.867   7.760  0.0716  0.1955 -0.1528
   85PRO     BB   85  12.700   5.875   7.300 -0.2229  0.0132 -0.0590
   86ARG     BB   86  12.722   5.835   6.931  0.0096  0.1071 -0.1692
   87THR     BB   87  12.739   6.102   6.560 -0.1393  0.1757 -0.0468
   88PRO     BB   88  12.594   6.415   6.803 -0.1031  0.3010  0.1849
   89LYS     BB   89  12.465   6.767   6.838 -0.0036 -0.0776  0.2824
   90GLU     BB   90  12.092   6.864   6.757 -0.0112 -0.0891  0.0396
   91LYS     BB   91  11.741   6.964   6.706 -0.2015  0.1532 -0.1158
   92ALA     BB   92  11.609   6.735   6.965  0.0929 -0.1555 -0.2998
   93GLN     BB   93  11.748   6.450   7.254 -0.2023 -0.1234  0.1307
   94ALA     BB   94  11.663   6.173   7.558  0.0083 -0.4298  0.2859
   95LEU     BB   95  11.694   6.028   7.905  0.0528  0.0172  0.2311
   96GLU     BB   96  11.346   6.077   7.938 -0.1483 -0.0142  0.3044
   97ASP     BB   97  11.227   6.507   7.892 -0.0387 -0.1861  0.2234
   98LEU     BB   98  11.116   6.719   8.136 -0.1421  0.0868 -0.0265
   99ALA     BB   99  11.125   6.786   8.591  0.1005 -0.0735 -0.1380
  100GLY     BB  100  11.103   6.392   8.594 -0.1588  0.1360 -0.3205
  101PHE     BB  101  10.984   6.379   8.962 -0.2272 -0.3330 -0.1564
  102LYS     BB  102  11.211   6.512   9.185 -0.1759 -0.0858  0.1460
  103GLU     BB  103  11.133   6.397   9.629 -0.3193 -0.2431  0.4042
  104LEU     BB  104  11.298   6.232   9.839  0.0669  0.3496  0.0583
  105PHE     BB  105  11.107   5.867   9.857  0.2829 -0.1296  0.1370
  106GLN     BB  106  10.949   5.644   9.563 -0.2435 -0.0108  0.0733
  107THR     BB  107  10.777   5.500   9.264  0.2680 -0.1741 -0.0119
  108PRO     BB  108  10.406   5.366   9.417  0.0506  0.1733  0.1241
  109GLY     BB  109  10.259   5.041   9.272  0.0142 -0.0666 -0.1671
  110HIS     BB  110  10.514   4.850   9.230  0.0705  0.1438 -0.1950
  111THR     BB  111  10.596   4.861   9.603 -0.1993  0.0247  0.1208
  112GLU     BB  112  10.118   4.681   9.621 -0.0646 -0.0442  0.2218
  113GLU     BB  113   9.892   4.520   9.769  0.1823  0.0666 -0.3202
  114SER     BB  114   9.737   4.858   9.964  0.0267 -0.1064 -0.0586
  115THR     BB  115   9.714   5.221  10.107 -0.0660  0.0200 -0.2935
  116THR     BB  116   9.517   5.284  10.379  0.0270 -0.1007  0.0642
  117ASP     BB  117   9.243   5.035  10.180  0.0617 -0.1194  0.1344
  118GLU     BB  118   9.032   5.236  10.062 -0.1639  0.0276  0.2615
  119LYS     BB  119   8.947   5.665  10.073  0.0405  0.1742 -0.1673
  120THR     BB  120   8.850   5.898  10.355 -0.1772  0.0333  0.3217
  20.00000  20.00000  20.00000
