# Supplementary material for: A cyclin-dependent kinase-mediated phosphorylation switch of disordered protein condensation
Source: Nat Commun. 2023 Oct 9;14:6316. doi: 10.1038/s41467-023-42049-0 (PMC10562473; doi:10.1038/s41467-023-42049-0)
Supplement: Supplementary file 9 — Supplementary Data 6 [file 41467_2023_42049_MOESM9_ESM.zip › suppl_files_md/FigS9b/non-P/390K/final_conf.gro]

ki67
  120
    1ILE     BB    1  13.534  12.002   4.152 -0.1928 -0.1684 -0.1057
    2PRO     BB    2  13.335  11.722   4.159  0.2306 -0.0579 -0.0251
    3CYS     BB    3  13.147  11.544   4.387 -0.0430 -0.0568 -0.0133
    4LYS     BB    4  12.959  11.738   4.706 -0.1412  0.2803  0.1250
    5SER     BB    5  13.277  11.916   4.904  0.0899  0.0890 -0.0563
    6PRO     BB    6  13.425  12.120   5.185  0.0313 -0.1165 -0.0794
    7GLN     BB    7  13.701  12.073   4.931 -0.0505 -0.0776  0.2814
    8PRO     BB    8  14.072  11.931   4.887  0.0817 -0.1649 -0.2477
    9ASP     BB    9  14.185  11.792   4.454  0.1771 -0.0482  0.2101
   10PRO     BB   10  14.624  11.608   4.636 -0.0425  0.2068  0.0481
   11VAL     BB   11  14.890  11.894   4.594 -0.1521 -0.0244  0.0500
   12ASP     BB   12  15.189  11.930   4.365 -0.2678  0.2266  0.0608
   13THR     BB   13  15.417  11.853   4.058  0.1148 -0.1334  0.0925
   14PRO     BB   14  15.625  12.157   3.930 -0.2717 -0.3274  0.0903
   15THR     BB   15  15.698  12.531   3.907  0.0138  0.2279 -0.5498
   16SER     BB   16  15.852  12.668   4.309  0.0087  0.0045 -0.4745
   17THR     BB   17  16.088  12.311   4.360  0.1333  0.1234  0.0884
   18LYS     BB   18  16.030  12.330   4.719  0.2068  0.0332  0.1285
   19GLN     BB   19  15.823  12.274   5.061  0.1133 -0.1210 -0.1908
   20ARG     BB   20  16.076  12.153   5.394 -0.0603 -0.1124  0.1935
   21PRO     BB   21  16.425  12.069   5.285 -0.0805 -0.0633 -0.0329
   22LYS     BB   22  16.803  12.231   5.040 -0.1010  0.0527 -0.2017
   23THR     BB   23  16.661  12.618   5.220 -0.2427  0.0098 -0.1228
   24SER     BB   24  16.430  12.727   5.455  0.0942 -0.1505  0.0971
   25LEU     BB   25  16.641  12.874   5.777  0.0929 -0.0167  0.0610
   26ARG     BB   26  16.849  13.121   5.781 -0.0467  0.0786 -0.2002
   27LYS     BB   27  17.179  13.141   6.036 -0.2761  0.3105  0.3329
   28VAL     BB   28  17.414  13.352   6.167  0.0302 -0.0467  0.1037
   29ASP     BB   29  17.396  13.534   6.425 -0.3190 -0.1177 -0.1349
   30VAL     BB   30  17.131  13.583   6.784 -0.0897  0.0922 -0.1161
   31LYS     BB   31  17.196  13.150   6.957 -0.1412  0.0121 -0.1212
   32GLU     BB   32  16.774  13.149   6.808  0.1959 -0.0773 -0.2107
   33GLU     BB   33  16.274  13.075   6.831 -0.0584  0.0082  0.2362
   34LEU     BB   34  15.967  12.960   7.059  0.1182  0.4750 -0.0487
   35LEU     BB   35  15.907  13.170   7.419  0.1586  0.0019  0.1271
   36ALA     BB   36  15.731  13.162   7.732 -0.1572 -0.0704  0.1988
   37VAL     BB   37  15.788  13.629   7.820 -0.1032  0.2252 -0.1356
   38ARG     BB   38  15.631  13.797   7.552 -0.3254 -0.0993  0.2214
   39LYS     BB   39  15.466  13.694   7.201 -0.1899 -0.3551 -0.2202
   40LEU     BB   40  15.286  13.412   7.031 -0.0018 -0.2838 -0.0582
   41THR     BB   41  15.071  13.292   7.321 -0.3478 -0.0848  0.1605
   42GLN     BB   42  14.822  13.062   7.285 -0.0977 -0.0147  0.2815
   43THR     BB   43  14.548  13.313   7.032  0.0389 -0.0676  0.0888
   44SER     BB   44  14.239  13.573   6.909  0.3931 -0.0198 -0.0921
   45GLY     BB   45  13.920  13.230   7.026  0.0595 -0.1486  0.0683
   46GLU     BB   46  14.114  12.906   6.928  0.0078  0.1068 -0.0273
   47THR     BB   47  14.224  12.897   6.426  0.0554  0.0859  0.1552
   48THR     BB   48  14.075  12.506   6.226  0.0161  0.2231 -0.0446
   49HIS     BB   49  14.124  12.425   5.849 -0.1219 -0.0398 -0.0811
   50THR     BB   50  14.403  12.091   6.054  0.0391 -0.2082  0.1524
   51PRO     BB   51  14.777  12.276   5.992 -0.2594 -0.3167  0.3537
   52LYS     BB   52  15.097  12.182   6.375  0.1861 -0.0970  0.1728
   53PRO     BB   53  15.141  11.833   6.395 -0.2566 -0.3323  0.1082
   54ALA     BB   54  15.033  11.458   6.641  0.0665 -0.0583  0.2180
   55VAL     BB   55  14.765  11.615   6.812  0.0321 -0.2194 -0.0932
   56GLY     BB   56  14.508  11.918   6.924 -0.2172 -0.0769  0.2361
   57GLU     BB   57  14.289  12.126   6.701  0.1395  0.1379 -0.1690
   58GLU     BB   58  14.002  12.105   6.900 -0.2145 -0.0946 -0.0116
   59LYS     BB   59  14.019  12.308   7.236  0.0243  0.0353  0.2118
   60SER     BB   60  13.975  12.079   7.547  0.0746 -0.0042  0.0064
   61ILE     BB   61  13.522  12.117   7.428 -0.0434 -0.2020 -0.2457
   62LYS     BB   62  13.151  12.116   7.384  0.0982  0.0910  0.1058
   63ALA     BB   63  13.196  11.845   7.121  0.1507  0.0440  0.2046
   64PHE     BB   64  13.362  11.692   6.896 -0.1430 -0.0349 -0.0443
   65LYS     BB   65  13.512  11.354   6.997 -0.0229  0.1119  0.0007
   66GLU     BB   66  13.896  11.460   7.025 -0.0400 -0.4596 -0.1517
   67THR     BB   67  14.171  11.318   6.797  0.1931  0.2666  0.3354
   68PRO     BB   68  14.132  11.478   6.474  0.2436 -0.1577 -0.0484
   69LYS     BB   69  13.972  11.760   6.320 -0.0405 -0.0690 -0.2083
   70GLN     BB   70  13.698  11.673   6.175 -0.2215  0.0883  0.1650
   71LYS     BB   71  13.407  11.817   6.085  0.0755 -0.3013 -0.0028
   72LEU     BB   72  13.050  11.706   5.960 -0.0211  0.1395  0.1025
   73ASP     BB   73  12.934  12.118   5.748 -0.0469  0.1292  0.2905
   74PRO     BB   74  13.109  12.520   5.574 -0.3396  0.0528 -0.2156
   75ALA     BB   75  13.459  12.732   5.601  0.2395  0.1010 -0.3410
   76ALA     BB   76  13.649  13.024   5.733 -0.0859  0.2601 -0.2154
   77SER     BB   77  13.991  13.238   5.774  0.1233  0.0791 -0.1183
   78LEU     BB   78  14.396  13.369   5.720 -0.0854  0.1221 -0.2826
   79THR     BB   79  14.758  13.217   5.889 -0.2538 -0.1764 -0.3672
   80GLY     BB   80  14.979  13.049   5.824  0.0688 -0.0839  0.1919
   81SER     BB   81  15.219  12.748   5.908  0.3346  0.0698 -0.1054
   82LYS     BB   82  15.550  12.804   5.766 -0.2254  0.0192 -0.0294
   83ARG     BB   83  15.863  12.974   5.796  0.1559 -0.0636 -0.2114
   84ARG     BB   84  16.160  13.219   5.925 -0.4113 -0.1235 -0.0854
   85PRO     BB   85  16.139  13.438   5.591 -0.0259 -0.2429  0.0738
   86ARG     BB   86  15.874  13.717   5.594 -0.2184 -0.3006 -0.1355
   87THR     BB   87  15.759  13.796   5.952 -0.0790  0.0299  0.0404
   88PRO     BB   88  16.045  13.839   6.183  0.0278 -0.1682 -0.1824
   89LYS     BB   89  15.990  14.245   6.008 -0.1114  0.0055 -0.0181
   90GLU     BB   90  16.353  14.300   5.663  0.0318  0.2032 -0.0153
   91LYS     BB   91  16.121  14.213   5.386  0.1400  0.2182  0.0376
   92ALA     BB   92  16.336  14.065   5.163  0.2540  0.1914  0.0100
   93GLN     BB   93  16.612  13.813   5.386 -0.3758 -0.1796  0.1392
   94ALA     BB   94  16.567  13.580   5.023 -0.2279  0.0308  0.1791
   95LEU     BB   95  16.871  13.358   4.977  0.0364  0.0277  0.1745
   96GLU     BB   96  17.104  13.155   5.214  0.2717  0.1556  0.0215
   97ASP     BB   97  17.447  13.148   5.261  0.1310 -0.1759 -0.2980
   98LEU     BB   98  17.748  13.455   5.187  0.1204  0.2704  0.2276
   99ALA     BB   99  17.845  13.125   4.936 -0.1506  0.3225  0.0301
  100GLY     BB  100  17.897  12.730   5.072 -0.0555  0.3229 -0.0705
  101PHE     BB  101  17.991  12.356   5.156  0.0978 -0.1092  0.1493
  102LYS     BB  102  17.986  11.974   5.304  0.5325  0.0086  0.3105
  103GLU     BB  103  18.301  11.753   5.108  0.3732  0.0390 -0.0346
  104LEU     BB  104  18.509  11.464   4.943 -0.0203  0.0750  0.0571
  105PHE     BB  105  18.894  11.325   5.225  0.0385  0.0956  0.0899
  106GLN     BB  106  19.212  11.657   5.399  0.0009  0.1727  0.0793
  107THR     BB  107  18.952  11.881   5.518  0.3390 -0.0094  0.0007
  108PRO     BB  108  18.701  12.220   5.470 -0.3761  0.2626  0.1364
  109GLY     BB  109  18.872  12.332   5.072 -0.0251 -0.0231  0.0251
  110HIS     BB  110  18.908  12.516   4.684 -0.0369  0.0583 -0.0446
  111THR     BB  111  18.625  12.703   4.744  0.2232  0.1461  0.1835
  112GLU     BB  112  18.374  12.592   4.469 -0.0187  0.0268 -0.0224
  113GLU     BB  113  18.008  12.383   4.518  0.2104 -0.3969 -0.1122
  114SER     BB  114  17.769  12.682   4.522  0.0238 -0.0494 -0.0497
  115THR     BB  115  17.359  12.554   4.565 -0.1099 -0.2468 -0.0179
  116THR     BB  116  17.045  12.739   4.630 -0.1992 -0.0041 -0.0563
  117ASP     BB  117  16.987  12.573   4.200  0.1181  0.3726 -0.2061
  118GLU     BB  118  16.984  12.932   3.991 -0.0723 -0.1327 -0.1356
  119LYS     BB  119  17.351  12.994   3.997  0.1191  0.3851  0.2192
  120THR     BB  120  17.411  13.055   4.345 -0.1259  0.2091 -0.1395
  20.00000  20.00000  20.00000
