# Supplementary material for: A cyclin-dependent kinase-mediated phosphorylation switch of disordered protein condensation
Source: Nat Commun. 2023 Oct 9;14:6316. doi: 10.1038/s41467-023-42049-0 (PMC10562473; doi:10.1038/s41467-023-42049-0)
Supplement: Supplementary file 9 — Supplementary Data 6 [file 41467_2023_42049_MOESM9_ESM.zip › suppl_files_md/FigS9b/non-P/230K/final_conf.gro]

ki67
  120
    1ILE     BB    1   9.480  10.073   5.211 -0.0901  0.1504 -0.0806
    2PRO     BB    2   9.607   9.637   5.156 -0.3286  0.0371  0.0698
    3CYS     BB    3   9.800   9.329   5.331  0.2307 -0.1585  0.0423
    4LYS     BB    4   9.657   9.353   5.658 -0.1844  0.2376  0.1012
    5SER     BB    5   9.539   9.649   5.790  0.1383  0.2163  0.0785
    6PRO     BB    6   9.890   9.838   6.100 -0.1388  0.1036  0.0912
    7GLN     BB    7  10.194   9.894   5.846 -0.2304  0.0297 -0.2462
    8PRO     BB    8  10.025  10.140   5.626  0.0196  0.0450  0.0443
    9ASP     BB    9   9.932  10.401   5.817  0.1122  0.2097  0.0830
   10PRO     BB   10   9.621  10.507   5.988  0.1042 -0.1101  0.0459
   11VAL     BB   11   9.395  10.747   6.054  0.2111 -0.1374 -0.1745
   12ASP     BB   12   9.331  11.054   5.879 -0.1447  0.0277 -0.1232
   13THR     BB   13   9.092  11.083   5.635 -0.1009 -0.0476 -0.2090
   14PRO     BB   14   9.132  10.804   5.397  0.0546  0.0217  0.0875
   15THR     BB   15   8.900  10.683   5.156  0.0850 -0.2068  0.1821
   16SER     BB   16   9.128  10.557   4.851 -0.0446  0.2210  0.0448
   17THR     BB   17   9.055  10.239   4.702  0.0636  0.4661 -0.0591
   18LYS     BB   18   9.063   9.803   4.914  0.0887  0.0179  0.0280
   19GLN     BB   19   8.930   9.829   5.276 -0.0269  0.0155 -0.0893
   20ARG     BB   20   8.765  10.177   5.406 -0.0621 -0.1017  0.0823
   21PRO     BB   21   8.658  10.348   5.604 -0.0413  0.1873  0.3488
   22LYS     BB   22   8.515  10.266   5.973 -0.1170  0.1881 -0.0466
   23THR     BB   23   8.835  10.462   6.086  0.0274  0.2380 -0.0896
   24SER     BB   24   8.994  10.664   6.394  0.0672 -0.2580 -0.2206
   25LEU     BB   25   9.023  10.936   6.700 -0.0251  0.0354 -0.0318
   26ARG     BB   26   8.934  10.586   6.988  0.0201 -0.1118 -0.2460
   27LYS     BB   27   8.535  10.689   7.118 -0.0398 -0.2370  0.0015
   28VAL     BB   28   8.240  10.576   6.790 -0.0593 -0.3543  0.0846
   29ASP     BB   29   8.222  10.219   6.907 -0.1312  0.2090  0.0235
   30VAL     BB   30   8.491   9.851   6.918  0.1299  0.0071 -0.0236
   31LYS     BB   31   8.759   9.695   6.723  0.1416 -0.0818 -0.1065
   32GLU     BB   32   8.754   9.835   6.431 -0.0565  0.1511  0.1372
   33GLU     BB   33   9.157   9.858   6.297  0.0395  0.0097 -0.1762
   34LEU     BB   34   9.375  10.195   6.495  0.0498 -0.0919  0.1034
   35LEU     BB   35   9.458  10.427   6.674  0.0596 -0.2227 -0.0544
   36ALA     BB   36   9.816  10.491   6.632 -0.1209  0.0451  0.0177
   37VAL     BB   37  10.167  10.770   6.566 -0.0146  0.1849  0.1903
   38ARG     BB   38  10.129  10.910   6.263 -0.0429 -0.1420 -0.0904
   39LYS     BB   39  10.174  11.336   6.375 -0.1401 -0.0742 -0.0485
   40LEU     BB   40  10.446  11.465   6.671  0.0328  0.1127  0.1009
   41THR     BB   41  10.702  11.349   6.798  0.1396  0.0947  0.0885
   42GLN     BB   42  11.088  11.277   6.829  0.0050  0.1896  0.2484
   43THR     BB   43  11.326  11.486   7.037 -0.0605  0.0763 -0.1762
   44SER     BB   44  11.348  11.789   7.302  0.0265 -0.1733  0.0392
   45GLY     BB   45  11.129  12.063   7.499 -0.0286 -0.0041 -0.0372
   46GLU     BB   46  11.241  11.925   7.812  0.0797  0.2511 -0.0573
   47THR     BB   47  11.247  11.518   7.884 -0.0024  0.2483  0.1503
   48THR     BB   48  11.212  11.148   8.044  0.0237 -0.0765 -0.0736
   49HIS     BB   49  10.901  11.016   8.234  0.1182  0.1422 -0.1112
   50THR     BB   50  10.540  11.200   8.095 -0.0736 -0.0698 -0.0843
   51PRO     BB   51  10.541  11.621   7.943 -0.1423 -0.2560  0.1281
   52LYS     BB   52  10.681  11.719   7.576  0.2660 -0.2358 -0.1874
   53PRO     BB   53  10.365  11.618   7.398  0.1722 -0.0910  0.0060
   54ALA     BB   54  10.147  11.870   7.198  0.0608  0.0171 -0.0315
   55VAL     BB   55  10.026  12.205   7.008 -0.0885 -0.1064 -0.1223
   56GLY     BB   56   9.876  12.191   6.607  0.0479 -0.0406  0.0456
   57GLU     BB   57   9.879  11.957   6.316  0.0902  0.0995  0.0021
   58GLU     BB   58   9.881  12.142   6.018 -0.0068 -0.0442 -0.0056
   59LYS     BB   59   9.767  12.199   5.622  0.1624  0.1076  0.0338
   60SER     BB   60   9.707  11.969   5.318 -0.0844 -0.0991  0.0713
   61ILE     BB   61   9.775  11.642   5.380 -0.0816  0.0719  0.0885
   62LYS     BB   62  10.064  11.496   5.595  0.0503  0.0833 -0.0935
   63ALA     BB   63  10.318  11.176   5.672  0.1689  0.0477 -0.1520
   64PHE     BB   64  10.591  10.901   5.857 -0.1557 -0.1377 -0.1598
   65LYS     BB   65  10.767  10.526   6.032 -0.0489  0.1698 -0.0454
   66GLU     BB   66  10.488  10.260   6.278 -0.0150 -0.0847 -0.1150
   67THR     BB   67  10.589  10.136   6.709  0.0218 -0.0975  0.1888
   68PRO     BB   68  10.382   9.798   6.671  0.3661  0.1868 -0.0801
   69LYS     BB   69  10.074   9.543   6.609  0.0977  0.0090 -0.0127
   70GLN     BB   70   9.819   9.310   6.386 -0.0469 -0.1736 -0.1413
   71LYS     BB   71   9.472   9.199   6.618 -0.0585 -0.1502 -0.0651
   72LEU     BB   72   9.533   8.919   6.897 -0.0334  0.3052 -0.0317
   73ASP     BB   73   9.604   8.543   6.794  0.0684  0.0539  0.0199
   74PRO     BB   74   9.498   8.466   6.422 -0.0986  0.1786 -0.1554
   75ALA     BB   75   9.764   8.651   6.265 -0.0919 -0.0121  0.0042
   76ALA     BB   76  10.055   8.599   6.466  0.0233  0.0589 -0.0947
   77SER     BB   77  10.238   8.636   6.861  0.0694 -0.0244  0.0664
   78LEU     BB   78  10.560   8.830   6.861 -0.0610 -0.1387  0.0973
   79THR     BB   79  10.802   8.893   7.187 -0.0134  0.1992 -0.0087
   80GLY     BB   80  10.576   9.281   7.221  0.0105  0.0764 -0.2715
   81SER     BB   81  10.616   9.207   7.556 -0.0416  0.0429 -0.0708
   82LYS     BB   82  10.263   9.064   7.687 -0.2924  0.0842  0.2152
   83ARG     BB   83   9.941   8.892   7.553  0.0766 -0.1355  0.1328
   84ARG     BB   84   9.690   9.193   7.526  0.1732  0.0941 -0.0443
   85PRO     BB   85   9.424   9.381   7.432 -0.3228 -0.2430 -0.0233
   86ARG     BB   86   9.153   9.450   7.335 -0.1223 -0.0510  0.1168
   87THR     BB   87   8.904   9.514   7.670 -0.2364  0.0531  0.4006
   88PRO     BB   88   8.738   9.873   7.727 -0.1700 -0.0072  0.0372
   89LYS     BB   89   8.712   9.927   8.115  0.1742  0.1334  0.4647
   90GLU     BB   90   9.109  10.102   8.119 -0.0652  0.1078 -0.1261
   91LYS     BB   91   9.389  10.414   8.104 -0.0670 -0.2058  0.0330
   92ALA     BB   92   9.412  10.779   8.222 -0.0886 -0.1827  0.0733
   93GLN     BB   93   9.650  11.001   8.115 -0.0650 -0.1497  0.0422
   94ALA     BB   94   9.397  11.356   7.990 -0.0441 -0.3241  0.0364
   95LEU     BB   95   9.663  11.577   7.981  0.0980 -0.2485 -0.1228
   96GLU     BB   96   9.857  11.366   7.675  0.1090 -0.0805 -0.1155
   97ASP     BB   97   9.790  11.445   7.335  0.2166  0.2346  0.0980
   98LEU     BB   98   9.782  11.481   6.926 -0.1818  0.0509 -0.0159
   99ALA     BB   99   9.497  11.710   6.619  0.1610 -0.1370  0.0429
  100GLY     BB  100   9.349  11.838   6.314  0.0821 -0.0581  0.2403
  101PHE     BB  101   9.033  12.072   6.270 -0.1824  0.0581  0.0176
  102LYS     BB  102   8.903  12.431   6.411  0.1803  0.2668 -0.1041
  103GLU     BB  103   9.242  12.592   6.549  0.2777 -0.0974 -0.0159
  104LEU     BB  104   9.370  12.448   6.841 -0.0654  0.1829 -0.0398
  105PHE     BB  105   9.284  12.282   7.139  0.2545 -0.2471  0.1569
  106GLN     BB  106   9.284  11.871   7.213 -0.1922 -0.0604  0.0046
  107THR     BB  107   9.275  11.537   7.471  0.0407  0.0160 -0.0713
  108PRO     BB  108   9.089  11.321   7.303 -0.0779  0.1282  0.0975
  109GLY     BB  109   9.380  11.163   7.057  0.0273 -0.1310 -0.1117
  110HIS     BB  110   9.511  10.879   7.241  0.0093  0.0394 -0.0383
  111THR     BB  111   9.622  10.499   7.213  0.0216  0.0390 -0.0896
  112GLU     BB  112   9.461  10.242   7.383 -0.1132  0.0147 -0.4080
  113GLU     BB  113   9.635  10.038   7.604 -0.0967  0.1857  0.0655
  114SER     BB  114   9.840   9.777   7.362  0.1130 -0.1448  0.1289
  115THR     BB  115  10.203   9.565   7.394  0.2411  0.0927  0.0128
  116THR     BB  116  10.555   9.764   7.582  0.2199  0.0949 -0.2824
  117ASP     BB  117  10.332  10.118   7.710 -0.0777  0.0269  0.1685
  118GLU     BB  118  10.342  10.383   7.367 -0.0305  0.0234 -0.0048
  119LYS     BB  119  10.228  10.685   7.246 -0.1150 -0.0411 -0.1178
  120THR     BB  120  10.212  10.999   7.199 -0.0239 -0.0364  0.0708
  20.00000  20.00000  20.00000
