# Supplementary material for: A cyclin-dependent kinase-mediated phosphorylation switch of disordered protein condensation
Source: Nat Commun. 2023 Oct 9;14:6316. doi: 10.1038/s41467-023-42049-0 (PMC10562473; doi:10.1038/s41467-023-42049-0)
Supplement: Supplementary file 9 — Supplementary Data 6 [file 41467_2023_42049_MOESM9_ESM.zip › suppl_files_md/FigS9b/non-P/480K/final_conf.gro]

ki67
  120
    1ILE     BB    1  11.283   7.663  10.418  0.0601  0.1049 -0.4463
    2PRO     BB    2  10.927   7.798  10.414  0.3052 -0.1833  0.0886
    3CYS     BB    3  10.920   8.207  10.298  0.0726 -0.0294  0.3361
    4LYS     BB    4  10.883   8.342   9.910  0.1894 -0.1773  0.1044
    5SER     BB    5  10.896   8.092   9.610 -0.0249  0.1362 -0.0201
    6PRO     BB    6  10.562   7.875   9.544  0.1954 -0.3672  0.4459
    7GLN     BB    7  10.422   7.873   9.157  0.1693  0.0179 -0.3301
    8PRO     BB    8  10.630   7.801   8.825  0.2010 -0.2212 -0.0634
    9ASP     BB    9  10.336   7.808   8.426  0.0584 -0.0592 -0.0017
   10PRO     BB   10  10.528   8.165   8.340  0.0841  0.1535 -0.0585
   11VAL     BB   11  10.784   8.280   8.546 -0.4101  0.1162 -0.4938
   12ASP     BB   12  10.901   8.656   8.603 -0.3109 -0.1105  0.0104
   13THR     BB   13  10.586   8.837   8.767  0.5507  0.1402  0.1791
   14PRO     BB   14  10.372   8.943   8.438  0.2464 -0.0237  0.1719
   15THR     BB   15   9.997   9.145   8.645 -0.1539 -0.1787 -0.1272
   16SER     BB   16   9.746   8.982   8.807 -0.1502 -0.0360 -0.1305
   17THR     BB   17   9.481   8.645   8.689  0.2649  0.3259  0.1443
   18LYS     BB   18   9.587   8.350   8.739  0.0382  0.2836 -0.0913
   19GLN     BB   19   9.625   7.983   8.559  0.1924 -0.0784 -0.3983
   20ARG     BB   20   9.337   7.634   8.561  0.1492  0.0432  0.1281
   21PRO     BB   21   9.622   7.408   8.853 -0.1022 -0.2860 -0.0953
   22LYS     BB   22   9.956   7.254   8.813 -0.0346  0.2867  0.5188
   23THR     BB   23   9.865   7.184   9.222  0.0263 -0.2622 -0.1916
   24SER     BB   24   9.636   7.443   9.385 -0.2529 -0.5866  0.1341
   25LEU     BB   25   9.521   7.540   9.796 -0.3036 -0.2296  0.1087
   26ARG     BB   26   9.528   7.689  10.165 -0.2548  0.0904  0.1200
   27LYS     BB   27   9.513   7.951  10.477 -0.0745  0.2592  0.1612
   28VAL     BB   28   9.298   8.236  10.648  0.1712  0.0107 -0.1893
   29ASP     BB   29   9.252   8.517  10.993 -0.3494 -0.0509 -0.3698
   30VAL     BB   30   9.055   8.868  11.042 -0.0355  0.0908 -0.1474
   31LYS     BB   31   8.901   9.048  11.258 -0.0022  0.0952 -0.2285
   32GLU     BB   32   8.736   9.317  11.358 -0.0816  0.1260  0.0108
   33GLU     BB   33   8.251   9.136  11.417  0.0331  0.0760  0.0635
   34LEU     BB   34   8.443   9.054  11.713 -0.1159 -0.1170  0.1248
   35LEU     BB   35   8.260   8.812  11.906  0.0823  0.3705 -0.2329
   36ALA     BB   36   7.872   8.750  12.033 -0.2509 -0.1503 -0.0908
   37VAL     BB   37   7.760   8.946  12.285 -0.0238  0.1292 -0.1577
   38ARG     BB   38   7.503   9.085  12.508 -0.1696  0.0655  0.0302
   39LYS     BB   39   7.772   9.182  12.900  0.0232 -0.3817 -0.1551
   40LEU     BB   40   7.810   8.692  12.899 -0.0865  0.1304  0.3669
   41THR     BB   41   7.585   8.316  12.710 -0.0322  0.1087  0.2200
   42GLN     BB   42   7.538   8.350  12.334 -0.0645 -0.1545 -0.1353
   43THR     BB   43   7.230   8.279  12.128 -0.0665 -0.1537  0.1663
   44SER     BB   44   7.274   8.398  11.727  0.2925 -0.3612  0.1736
   45GLY     BB   45   7.385   7.959  11.606  0.2648  0.1906 -0.1586
   46GLU     BB   46   7.220   7.703  11.884  0.4367  0.0903 -0.2742
   47THR     BB   47   7.070   7.602  12.111  0.2292  0.1532  0.1141
   48THR     BB   48   6.861   7.549  12.363 -0.1633 -0.0318 -0.2283
   49HIS     BB   49   6.728   7.159  12.468  0.0687  0.1139  0.1799
   50THR     BB   50   6.702   6.882  12.723 -0.0536  0.0553  0.0941
   51PRO     BB   51   6.534   6.995  12.904  0.1444  0.1658 -0.0850
   52LYS     BB   52   6.107   6.889  12.591  0.0194 -0.0885 -0.0118
   53PRO     BB   53   6.224   6.739  12.335  0.2289 -0.0035  0.3910
   54ALA     BB   54   6.175   7.006  12.100  0.0537 -0.1018 -0.0812
   55VAL     BB   55   5.974   7.197  11.967  0.3200  0.3319  0.2087
   56GLY     BB   56   6.227   7.414  12.011  0.3254 -0.4021  0.1238
   57GLU     BB   57   6.407   7.836  11.957 -0.0232 -0.0628  0.0976
   58GLU     BB   58   6.161   8.137  12.072  0.0487 -0.2811  0.0416
   59LYS     BB   59   5.853   8.178  11.988 -0.0056 -0.4349  0.0276
   60SER     BB   60   5.619   8.494  11.885 -0.1839  0.1910 -0.0898
   61ILE     BB   61   5.685   8.889  12.077  0.2168  0.0831 -0.1313
   62LYS     BB   62   5.976   8.958  11.699  0.1183  0.1302 -0.1062
   63ALA     BB   63   6.327   9.202  11.664 -0.1237 -0.2148 -0.1986
   64PHE     BB   64   6.512   9.059  11.309 -0.4315 -0.0229  0.2061
   65LYS     BB   65   6.717   8.904  11.084  0.3547  0.4248  0.1266
   66GLU     BB   66   6.652   8.878  10.679  0.0498 -0.1206 -0.3016
   67THR     BB   67   6.360   8.789  10.666 -0.2537  0.2358  0.4921
   68PRO     BB   68   5.996   8.658  10.939 -0.0684 -0.0434  0.1521
   69LYS     BB   69   5.840   8.354  10.812  0.2528  0.0375 -0.0132
   70GLN     BB   70   5.591   8.538  10.453  0.1361  0.3248  0.1991
   71LYS     BB   71   5.705   8.711  10.141 -0.0632  0.1871 -0.1618
   72LEU     BB   72   5.611   9.020  10.006 -0.0012 -0.0961 -0.0152
   73ASP     BB   73   5.740   9.119   9.686 -0.3266 -0.3198 -0.0622
   74PRO     BB   74   5.512   9.451   9.606  0.0622 -0.0588 -0.1221
   75ALA     BB   75   5.531   9.928   9.748  0.0220  0.0589 -0.0229
   76ALA     BB   76   5.895   9.957   9.896  0.3010  0.1822 -0.0877
   77SER     BB   77   5.996   9.755  10.165 -0.4253 -0.3771  0.3183
   78LEU     BB   78   6.114   9.589  10.410  0.2906  0.1860 -0.1520
   79THR     BB   79   6.452   9.753  10.421  0.0304  0.2853 -0.2024
   80GLY     BB   80   6.264  10.196  10.459  0.1447  0.1608  0.1776
   81SER     BB   81   6.172  10.276  10.873  0.0934 -0.2041 -0.0908
   82LYS     BB   82   6.233  10.178  11.205  0.3427  0.2147 -0.0815
   83ARG     BB   83   6.610  10.183  11.507 -0.3193 -0.0100 -0.0665
   84ARG     BB   84   6.554   9.982  11.791 -0.1144  0.0493 -0.0270
   85PRO     BB   85   6.701   9.628  11.976 -0.1683 -0.0444  0.1209
   86ARG     BB   86   6.399   9.580  12.258  0.2426  0.2092  0.0547
   87THR     BB   87   6.344   9.991  12.479 -0.0796 -0.0157 -0.3232
   88PRO     BB   88   6.192  10.289  12.570  0.1026 -0.0206 -0.0660
   89LYS     BB   89   6.451  10.685  12.718  0.2064  0.1818  0.2800
   90GLU     BB   90   6.794  10.838  12.755 -0.1010  0.0388  0.2402
   91LYS     BB   91   6.974  10.755  12.375  0.6188  0.2774 -0.0698
   92ALA     BB   92   7.208  11.032  12.288 -0.1590  0.2053 -0.0356
   93GLN     BB   93   7.406  11.247  12.119 -0.4208 -0.0875 -0.4229
   94ALA     BB   94   7.532  11.318  11.859 -0.0479  0.0402 -0.1821
   95LEU     BB   95   7.258  11.179  11.527 -0.1563 -0.2010 -0.0102
   96GLU     BB   96   7.277  10.891  11.181 -0.1168  0.0548  0.1070
   97ASP     BB   97   7.639  11.087  10.989 -0.2818  0.3242 -0.1063
   98LEU     BB   98   7.783  10.616  10.958  0.0742  0.0879 -0.0010
   99ALA     BB   99   7.562  10.489  10.773  0.1090 -0.2701 -0.2498
  100GLY     BB  100   7.498  10.289  11.136  0.1890  0.1751  0.0682
  101PHE     BB  101   7.475  10.151  11.613 -0.0013 -0.1665 -0.0695
  102LYS     BB  102   7.418  10.138  12.051 -0.4726 -0.0385  0.0295
  103GLU     BB  103   7.365  10.329  12.441 -0.2516  0.1643  0.1241
  104LEU     BB  104   7.373  10.021  12.621 -0.0439 -0.3111  0.0524
  105PHE     BB  105   7.253   9.744  12.641 -0.0736 -0.1953 -0.0408
  106GLN     BB  106   6.857   9.615  12.755  0.4173 -0.0899  0.2193
  107THR     BB  107   6.742   9.499  13.078 -0.0727 -0.2690  0.3201
  108PRO     BB  108   6.645   9.151  13.240  0.1792 -0.1355 -0.0184
  109GLY     BB  109   6.445   8.859  13.375  0.0090  0.5725  0.0844
  110HIS     BB  110   6.150   9.127  13.526 -0.0378 -0.1806 -0.1794
  111THR     BB  111   6.511   9.180  13.801 -0.0753 -0.1044  0.0674
  112GLU     BB  112   6.722   9.400  14.089 -0.0222  0.1382  0.2474
  113GLU     BB  113   7.076   9.453  14.031 -0.2793 -0.0248 -0.3939
  114SER     BB  114   7.241   9.053  14.028  0.3184 -0.2717 -0.0575
  115THR     BB  115   6.889   8.782  13.830  0.0288  0.2194  0.0812
  116THR     BB  116   6.686   8.751  14.189 -0.1279  0.0222  0.0268
  117ASP     BB  117   6.373   8.712  14.483 -0.5050 -0.3578  0.2837
  118GLU     BB  118   6.481   8.494  14.776 -0.3691 -0.2070  0.1583
  119LYS     BB  119   6.880   8.502  14.827 -0.1355  0.3144  0.1474
  120THR     BB  120   7.302   8.371  14.617  0.2231 -0.1296  0.1432
  20.00000  20.00000  20.00000
