# Supplementary material for: A cyclin-dependent kinase-mediated phosphorylation switch of disordered protein condensation
Source: Nat Commun. 2023 Oct 9;14:6316. doi: 10.1038/s41467-023-42049-0 (PMC10562473; doi:10.1038/s41467-023-42049-0)
Supplement: Supplementary file 9 — Supplementary Data 6 [file 41467_2023_42049_MOESM9_ESM.zip › suppl_files_md/FigS9b/non-P/420K/final_conf.gro]

ki67
  120
    1ILE     BB    1   2.227  14.415   9.394 -0.4061  0.3171 -0.0086
    2PRO     BB    2   2.224  14.758   9.464  0.1001  0.2647 -0.0580
    3CYS     BB    3   2.201  14.891   9.826 -0.0474  0.0169  0.0571
    4LYS     BB    4   2.210  15.368   9.812  0.1552 -0.1732  0.0294
    5SER     BB    5   1.843  15.412   9.781  0.0281 -0.2612 -0.3337
    6PRO     BB    6   1.652  15.319  10.100  0.0528  0.1476 -0.0473
    7GLN     BB    7   1.606  15.667  10.130 -0.1589  0.0586  0.1298
    8PRO     BB    8   1.260  15.898  10.132  0.1186 -0.0161  0.0321
    9ASP     BB    9   1.407  16.036   9.695 -0.0370  0.1017 -0.1365
   10PRO     BB   10   1.653  15.885   9.399 -0.1610  0.2524 -0.0043
   11VAL     BB   11   2.001  15.681   9.308 -0.0752 -0.2437 -0.0682
   12ASP     BB   12   1.694  15.349   9.302 -0.2096 -0.0634 -0.1922
   13THR     BB   13   1.744  14.970   8.997 -0.1129  0.0222 -0.2156
   14PRO     BB   14   1.876  15.234   8.801  0.2307 -0.3900 -0.1630
   15THR     BB   15   1.899  15.542   8.592  0.3183 -0.2434  0.1214
   16SER     BB   16   2.157  15.877   8.856  0.0107 -0.0054 -0.2173
   17THR     BB   17   2.329  16.181   8.488 -0.0545 -0.0709  0.0999
   18LYS     BB   18   2.686  16.302   8.384  0.0798 -0.1566 -0.0063
   19GLN     BB   19   2.680  16.464   8.086 -0.0267 -0.1684  0.0686
   20ARG     BB   20   3.056  16.727   8.182 -0.1387  0.1461  0.0909
   21PRO     BB   21   3.402  16.455   7.945 -0.6051  0.4538 -0.0186
   22LYS     BB   22   3.537  16.173   8.275  0.1194 -0.0059  0.0215
   23THR     BB   23   3.837  16.441   8.411  0.1384 -0.1387  0.0702
   24SER     BB   24   3.580  16.571   8.693  0.3236 -0.1085 -0.1053
   25LEU     BB   25   3.449  16.822   9.075 -0.1923  0.1693  0.0807
   26ARG     BB   26   3.819  16.784   9.151  0.0230 -0.2131  0.1217
   27LYS     BB   27   3.969  16.443   9.305 -0.0144  0.1334 -0.2021
   28VAL     BB   28   4.107  16.151   9.379 -0.3117 -0.3045  0.2219
   29ASP     BB   29   4.246  15.780   9.610  0.2289 -0.0544  0.2361
   30VAL     BB   30   4.496  15.901   9.767 -0.0952 -0.2187  0.2711
   31LYS     BB   31   4.725  16.228   9.809 -0.3581  0.0245 -0.2832
   32GLU     BB   32   4.713  16.505   9.497  0.0141  0.0127 -0.2243
   33GLU     BB   33   4.432  16.778   9.449 -0.0727  0.0774  0.2751
   34LEU     BB   34   4.440  17.098   9.609 -0.4235  0.0121 -0.2059
   35LEU     BB   35   4.228  17.029   9.935  0.0331 -0.0659 -0.3415
   36ALA     BB   36   4.312  17.039  10.369 -0.1264 -0.0193  0.0277
   37VAL     BB   37   4.656  17.271  10.255 -0.1018 -0.0096  0.1888
   38ARG     BB   38   4.999  17.518  10.134  0.2470  0.2323  0.0120
   39LYS     BB   39   5.410  17.359  10.056 -0.2260 -0.1242  0.1091
   40LEU     BB   40   5.733  17.005  10.124 -0.2026  0.0803  0.0778
   41THR     BB   41   6.026  17.110  10.304  0.1033 -0.0647 -0.0328
   42GLN     BB   42   6.319  17.039  10.137  0.1749  0.1491  0.1614
   43THR     BB   43   6.666  17.233  10.181 -0.2879 -0.1180  0.0820
   44SER     BB   44   6.936  17.249   9.799  0.3066  0.1138  0.1513
   45GLY     BB   45   7.205  17.226   9.551 -0.2222 -0.0002 -0.1655
   46GLU     BB   46   7.666  17.337   9.383  0.4383  0.0144 -0.1729
   47THR     BB   47   7.604  16.901   9.336  0.2314  0.0153 -0.2373
   48THR     BB   48   7.391  16.563   9.232  0.0519  0.1210  0.1051
   49HIS     BB   49   7.211  16.461   8.884 -0.0855 -0.2089 -0.1693
   50THR     BB   50   6.977  16.214   8.921 -0.4267 -0.1824  0.4343
   51PRO     BB   51   6.929  15.850   8.953 -0.2426 -0.0575 -0.1482
   52LYS     BB   52   6.677  15.804   8.649 -0.0470  0.2258  0.1801
   53PRO     BB   53   6.921  15.471   8.485 -0.2005 -0.2126 -0.0055
   54ALA     BB   54   7.290  15.524   8.668  0.1151 -0.1913 -0.0318
   55VAL     BB   55   7.609  15.400   8.559 -0.0381  0.1347 -0.2385
   56GLY     BB   56   7.730  15.145   8.857  0.1586 -0.2010  0.1953
   57GLU     BB   57   8.003  15.016   9.134  0.2507 -0.0116 -0.0035
   58GLU     BB   58   8.322  14.815   9.313 -0.2411 -0.0801 -0.1081
   59LYS     BB   59   8.524  15.200   9.458  0.0792  0.2696 -0.0497
   60SER     BB   60   8.928  15.139   9.555  0.2809  0.1599  0.0748
   61ILE     BB   61   9.127  15.073   9.894  0.3147 -0.3873 -0.3950
   62LYS     BB   62   9.212  14.619   9.817 -0.1776  0.1181  0.1955
   63ALA     BB   63   8.788  14.440   9.790  0.0122 -0.2847  0.0239
   64PHE     BB   64   8.941  14.365   9.384  0.0336  0.0122  0.0455
   65LYS     BB   65   9.166  14.211   9.182  0.1195 -0.1436 -0.0138
   66GLU     BB   66   9.138  14.034   8.756 -0.0623  0.0115  0.2304
   67THR     BB   67   9.046  13.926   8.380  0.2784 -0.1692  0.0961
   68PRO     BB   68   8.896  13.637   8.401 -0.0849  0.0474  0.0762
   69LYS     BB   69   8.562  13.730   8.546 -0.3711  0.0397  0.1696
   70GLN     BB   70   8.271  13.743   8.578 -0.1142  0.0615 -0.5627
   71LYS     BB   71   7.860  13.894   8.595 -0.2936  0.1482 -0.1977
   72LEU     BB   72   7.725  13.989   8.241 -0.0354  0.4626  0.1017
   73ASP     BB   73   7.933  14.026   7.900  0.0771  0.5866 -0.1607
   74PRO     BB   74   7.980  13.909   7.637  0.1486 -0.1859  0.2161
   75ALA     BB   75   7.750  13.649   7.554 -0.0175 -0.3787  0.3086
   76ALA     BB   76   7.656  13.470   7.172  0.1615  0.0742 -0.2072
   77SER     BB   77   7.680  13.131   7.236  0.1990 -0.0256  0.1309
   78LEU     BB   78   7.905  12.974   6.873  0.2515 -0.1203 -0.0092
   79THR     BB   79   7.625  12.861   6.566  0.2673 -0.3280 -0.1225
   80GLY     BB   80   7.497  13.092   6.284 -0.0683  0.4530 -0.2072
   81SER     BB   81   7.746  12.954   6.122 -0.0483  0.0673  0.0590
   82LYS     BB   82   8.217  12.791   6.091  0.0941  0.0824 -0.2043
   83ARG     BB   83   8.316  12.998   5.808  0.0855 -0.0720 -0.1427
   84ARG     BB   84   8.698  13.197   5.520 -0.1908  0.1790 -0.1806
   85PRO     BB   85   8.783  13.601   5.454 -0.1249 -0.3095 -0.0475
   86ARG     BB   86   9.094  13.809   5.541  0.0005  0.2674  0.3253
   87THR     BB   87   9.244  14.171   5.537 -0.0199 -0.1478 -0.0235
   88PRO     BB   88   9.475  14.026   5.238  0.4436 -0.0536 -0.2824
   89LYS     BB   89   9.794  14.060   5.087 -0.2070 -0.0582 -0.1841
   90GLU     BB   90   9.930  13.691   4.851 -0.1561 -0.0925 -0.1605
   91LYS     BB   91  10.032  13.534   5.282 -0.0694 -0.0684  0.0943
   92ALA     BB   92  10.014  13.207   5.215  0.1197  0.2411  0.1550
   93GLN     BB   93   9.696  12.962   4.973 -0.0052  0.1301 -0.0851
   94ALA     BB   94   9.567  12.961   5.332  0.4076  0.0186  0.1373
   95LEU     BB   95   9.340  13.328   5.264  0.1934 -0.1672 -0.0398
   96GLU     BB   96   9.106  13.341   5.015 -0.2583 -0.1705  0.0755
   97ASP     BB   97   8.775  13.352   4.885 -0.1658  0.1087 -0.0503
   98LEU     BB   98   8.423  13.401   4.812 -0.0380  0.0741 -0.3499
   99ALA     BB   99   8.466  13.106   4.500  0.1543  0.0052 -0.2462
  100GLY     BB  100   8.645  12.847   4.230  0.0976 -0.0635  0.1637
  101PHE     BB  101   8.847  13.060   3.946  0.3509 -0.0954 -0.1081
  102LYS     BB  102   8.803  13.334   4.118  0.0684  0.1826  0.1176
  103GLU     BB  103   8.928  13.703   3.876 -0.3130 -0.0214  0.2809
  104LEU     BB  104   8.883  13.824   3.610 -0.2452 -0.0294  0.0525
  105PHE     BB  105   8.631  13.395   3.335  0.2131 -0.1584  0.0028
  106GLN     BB  106   8.573  13.073   3.435 -0.1247  0.0011 -0.0788
  107THR     BB  107   8.343  12.940   3.382 -0.1436  0.0162 -0.0100
  108PRO     BB  108   8.269  12.575   3.544  0.4608 -0.1807 -0.2592
  109GLY     BB  109   8.066  12.448   3.257 -0.0835  0.2561 -0.0213
  110HIS     BB  110   8.064  12.013   3.427  0.0191 -0.0504  0.1207
  111THR     BB  111   8.435  12.141   3.245 -0.0923  0.1121  0.0230
  112GLU     BB  112   8.447  12.084   2.845 -0.1316 -0.1969  0.3091
  113GLU     BB  113   8.770  11.911   2.801  0.1119 -0.3012  0.0415
  114SER     BB  114   8.822  11.617   2.526  0.1950  0.1125  0.3655
  115THR     BB  115   9.044  11.357   2.365  0.0075 -0.0218  0.2734
  116THR     BB  116   9.270  10.962   2.240 -0.0576  0.2126 -0.1739
  117ASP     BB  117   9.189  10.669   2.144  0.0322  0.5119  0.0569
  118GLU     BB  118   9.494  10.422   2.164  0.0412 -0.1618  0.0456
  119LYS     BB  119   9.883  10.523   2.096  0.1008  0.1596  0.0125
  120THR     BB  120   9.814  10.901   2.217  0.4237 -0.1677 -0.0123
  20.00000  20.00000  20.00000
