# Supplementary material for: A cyclin-dependent kinase-mediated phosphorylation switch of disordered protein condensation
Source: Nat Commun. 2023 Oct 9;14:6316. doi: 10.1038/s41467-023-42049-0 (PMC10562473; doi:10.1038/s41467-023-42049-0)
Supplement: Supplementary file 9 — Supplementary Data 6 [file 41467_2023_42049_MOESM9_ESM.zip › suppl_files_md/FigS9b/non-P/290K/final_conf.gro]

ki67
  120
    1ILE     BB    1  10.152   5.835   9.410 -0.0671  0.1205 -0.0480
    2PRO     BB    2  10.077   6.108   9.187 -0.1748  0.0324  0.0872
    3CYS     BB    3  10.002   6.451   8.952  0.1614  0.1754 -0.0667
    4LYS     BB    4   9.808   6.677   8.778 -0.0205 -0.3091 -0.0076
    5SER     BB    5   9.554   6.965   9.059  0.0560 -0.0088  0.1781
    6PRO     BB    6   9.522   6.841   9.422 -0.1559  0.1996  0.3212
    7GLN     BB    7   9.704   6.894   9.832 -0.0763 -0.0142  0.0653
    8PRO     BB    8   9.494   6.592   9.903 -0.0313 -0.1178 -0.1397
    9ASP     BB    9   9.267   6.298   9.756  0.1855 -0.0793  0.0803
   10PRO     BB   10   8.989   6.401   9.859 -0.0111 -0.1014  0.1141
   11VAL     BB   11   8.781   6.689   9.838 -0.0991 -0.1947 -0.2545
   12ASP     BB   12   8.392   6.837   9.721  0.2792 -0.1279 -0.0336
   13THR     BB   13   8.398   7.083   9.386 -0.3486  0.0947 -0.2447
   14PRO     BB   14   8.081   7.019   9.344  0.1071 -0.1216 -0.1969
   15THR     BB   15   7.643   7.003   9.396 -0.2932  0.0566 -0.0972
   16SER     BB   16   7.575   6.802   9.747  0.3166 -0.0114 -0.1803
   17THR     BB   17   7.675   6.802  10.108 -0.0966  0.0662  0.0749
   18LYS     BB   18   7.775   6.544  10.183  0.3636  0.2091 -0.1617
   19GLN     BB   19   7.949   6.281   9.915 -0.1923  0.2208 -0.2582
   20ARG     BB   20   8.222   6.014   9.651 -0.1955 -0.1598 -0.1030
   21PRO     BB   21   8.044   6.274   9.313  0.0708 -0.0580  0.0139
   22LYS     BB   22   8.360   6.549   9.107 -0.2131 -0.3372  0.1408
   23THR     BB   23   8.760   6.628   9.258  0.1579 -0.1845 -0.1882
   24SER     BB   24   8.898   6.946   9.146  0.1403  0.2031  0.0807
   25LEU     BB   25   9.033   7.212   9.199  0.1674 -0.0744  0.0446
   26ARG     BB   26   9.039   7.538   9.311  0.1460  0.0005  0.0093
   27LYS     BB   27   8.835   7.582   9.645 -0.1613 -0.0902  0.0426
   28VAL     BB   28   9.048   7.573   9.942  0.2492 -0.1342  0.0823
   29ASP     BB   29   8.991   7.520  10.382  0.0527  0.0509 -0.2931
   30VAL     BB   30   9.121   7.508  10.802  0.0575 -0.0473 -0.1301
   31LYS     BB   31   9.239   7.311  11.112  0.0276  0.1321 -0.0631
   32GLU     BB   32   9.459   6.939  10.932 -0.0082  0.0941 -0.0607
   33GLU     BB   33   9.707   6.776  11.196 -0.1142 -0.0564  0.0443
   34LEU     BB   34  10.064   6.847  11.350 -0.0528  0.0705  0.1214
   35LEU     BB   35  10.299   7.098  11.567 -0.1003  0.1259  0.2188
   36ALA     BB   36  10.054   6.941  11.929 -0.1442  0.0158 -0.1310
   37VAL     BB   37  10.210   7.126  12.215  0.2443 -0.1432 -0.0950
   38ARG     BB   38  10.490   7.299  12.257 -0.3682  0.0293 -0.2404
   39LYS     BB   39  10.801   7.588  12.344 -0.2307  0.0649  0.1155
   40LEU     BB   40  10.687   7.883  12.644 -0.1581  0.1468 -0.0017
   41THR     BB   41  10.481   8.279  12.577  0.0527 -0.0009 -0.0462
   42GLN     BB   42  10.385   8.251  12.230 -0.0489  0.1112 -0.1746
   43THR     BB   43  10.462   8.091  11.805  0.0083  0.0875  0.0145
   44SER     BB   44  10.340   8.552  11.828 -0.0444 -0.0664  0.1826
   45GLY     BB   45  10.014   8.562  11.976  0.0498  0.1943  0.1766
   46GLU     BB   46   9.714   8.375  11.885 -0.0638  0.0093 -0.0722
   47THR     BB   47   9.467   8.269  12.140  0.3263 -0.0823  0.2147
   48THR     BB   48   9.440   7.831  12.185  0.1670  0.0475 -0.1986
   49HIS     BB   49   9.204   7.885  11.883 -0.0188 -0.0020  0.0545
   50THR     BB   50   8.949   7.652  11.928 -0.1569  0.0205 -0.1464
   51PRO     BB   51   9.191   7.353  11.759 -0.1769 -0.2057 -0.2747
   52LYS     BB   52   9.164   7.034  11.876  0.0365 -0.1584  0.0174
   53PRO     BB   53   9.211   7.202  12.289  0.5293  0.0412 -0.2073
   54ALA     BB   54   8.888   7.274  12.396 -0.1021  0.1678  0.1604
   55VAL     BB   55   8.559   7.236  12.329  0.0023 -0.0639 -0.0355
   56GLY     BB   56   8.440   7.099  12.725 -0.0694 -0.1362 -0.0716
   57GLU     BB   57   8.446   7.384  12.904  0.2134  0.0193 -0.0365
   58GLU     BB   58   8.584   7.656  12.692 -0.1583 -0.0389  0.0811
   59LYS     BB   59   8.961   7.803  12.684 -0.0456 -0.0690  0.3148
   60SER     BB   60   9.040   7.481  12.914  0.1122 -0.3210 -0.2137
   61ILE     BB   61   9.195   7.159  13.035  0.0780 -0.0167  0.0195
   62LYS     BB   62   8.946   6.992  13.323  0.2970 -0.0263  0.1659
   63ALA     BB   63   9.114   7.190  13.561  0.0313  0.0780 -0.1080
   64PHE     BB   64   9.213   7.448  13.644  0.0090  0.1561 -0.1218
   65LYS     BB   65   9.195   7.843  13.464 -0.0438 -0.0292  0.0211
   66GLU     BB   66   9.103   8.178  13.248  0.0757  0.3764  0.1914
   67THR     BB   67   8.763   8.275  13.218  0.0827  0.1455  0.2296
   68PRO     BB   68   8.538   8.446  12.894 -0.2689 -0.4109 -0.0258
   69LYS     BB   69   8.267   8.568  12.625  0.0711  0.4893 -0.0112
   70GLN     BB   70   8.227   8.163  12.473 -0.2710  0.0730 -0.0332
   71LYS     BB   71   8.070   7.903  12.611 -0.1754  0.0932  0.2693
   72LEU     BB   72   8.057   7.613  12.355  0.2271 -0.2572 -0.0403
   73ASP     BB   73   7.635   7.498  12.477 -0.0297 -0.0487 -0.1832
   74PRO     BB   74   7.283   7.395  12.420 -0.1263  0.0944  0.2586
   75ALA     BB   75   7.339   7.354  12.019 -0.1703  0.0137 -0.0408
   76ALA     BB   76   7.634   7.139  12.020 -0.0548 -0.0289  0.0152
   77SER     BB   77   7.866   6.723  12.081 -0.0488 -0.1924 -0.1319
   78LEU     BB   78   8.139   6.431  11.993 -0.0875 -0.0676  0.0766
   79THR     BB   79   8.302   6.704  11.683  0.2146  0.0313  0.2260
   80GLY     BB   80   8.643   6.911  11.708 -0.1814  0.0371  0.1172
   81SER     BB   81   8.894   6.668  11.457 -0.0334 -0.0636 -0.0034
   82LYS     BB   82   8.920   6.574  11.106 -0.0667 -0.0313 -0.0097
   83ARG     BB   83   9.140   6.328  10.889 -0.4262  0.2289 -0.1338
   84ARG     BB   84   9.370   6.194  10.555  0.0700 -0.0023 -0.0486
   85PRO     BB   85   9.616   5.864  10.453  0.3364  0.1425  0.0141
   86ARG     BB   86   9.533   5.945  10.090  0.0122 -0.2149  0.1088
   87THR     BB   87   9.836   5.752   9.955  0.2018  0.1806 -0.2655
   88PRO     BB   88   9.734   5.535   9.723 -0.2823 -0.1240  0.3535
   89LYS     BB   89   9.580   5.582   9.392  0.1378 -0.4152 -0.2521
   90GLU     BB   90   9.288   5.757   9.359  0.2429  0.0070  0.0542
   91LYS     BB   91   9.063   5.992   9.249 -0.0346 -0.0257  0.0106
   92ALA     BB   92   9.131   6.264   9.063 -0.1323 -0.1415  0.0788
   93GLN     BB   93   9.221   6.389   8.742  0.0101 -0.1131  0.3668
   94ALA     BB   94   9.090   6.750   8.782 -0.0071 -0.0822 -0.0766
   95LEU     BB   95   9.220   7.027   8.508  0.1236 -0.0313 -0.1395
   96GLU     BB   96   9.021   7.257   8.524  0.0556  0.1965 -0.0032
   97ASP     BB   97   8.721   7.536   8.586 -0.1635 -0.1572 -0.4130
   98LEU     BB   98   8.436   7.793   8.638  0.1766  0.0972 -0.0734
   99ALA     BB   99   8.359   7.571   8.901 -0.1727  0.2412  0.2143
  100GLY     BB  100   8.128   7.436   8.808  0.0514  0.0993  0.2086
  101PHE     BB  101   7.799   7.612   8.824 -0.0194  0.1507 -0.1468
  102LYS     BB  102   7.829   7.704   9.151  0.2429 -0.0594  0.2730
  103GLU     BB  103   7.876   7.839   9.551  0.1968  0.3711  0.1135
  104LEU     BB  104   8.061   7.554   9.649  0.0022 -0.0714 -0.1047
  105PHE     BB  105   8.058   7.454  10.023 -0.1091 -0.0716  0.0762
  106GLN     BB  106   7.660   7.389  10.082  0.1760  0.2281  0.2278
  107THR     BB  107   7.637   7.302  10.468 -0.0332 -0.0453 -0.1604
  108PRO     BB  108   7.752   7.559  10.833  0.3245 -0.0474 -0.1689
  109GLY     BB  109   8.116   7.521  10.693  0.1834  0.1241  0.2155
  110HIS     BB  110   8.398   7.505  10.987 -0.0820  0.2142 -0.0499
  111THR     BB  111   8.596   7.157  10.914  0.0912 -0.1096  0.1474
  112GLU     BB  112   8.278   6.989  10.878 -0.0323  0.0530 -0.0100
  113GLU     BB  113   8.276   6.737  11.139  0.2020 -0.0541 -0.0596
  114SER     BB  114   8.236   6.310  10.973 -0.1133 -0.2174  0.1526
  115THR     BB  115   8.257   6.276  10.593 -0.1560  0.2393 -0.2515
  116THR     BB  116   8.408   5.844  10.465  0.0764  0.0342 -0.1452
  117ASP     BB  117   8.636   5.931  10.336 -0.1129  0.0320 -0.0459
  118GLU     BB  118   8.971   5.688  10.449 -0.0008 -0.2993 -0.1347
  119LYS     BB  119   9.096   5.372  10.259 -0.1985  0.1428  0.0346
  120THR     BB  120   9.403   5.060  10.200 -0.1146 -0.2107  0.0598
  20.00000  20.00000  20.00000
