# Supplementary material for: A cyclin-dependent kinase-mediated phosphorylation switch of disordered protein condensation
Source: Nat Commun. 2023 Oct 9;14:6316. doi: 10.1038/s41467-023-42049-0 (PMC10562473; doi:10.1038/s41467-023-42049-0)
Supplement: Supplementary file 9 — Supplementary Data 6 [file 41467_2023_42049_MOESM9_ESM.zip › suppl_files_md/FigS9b/non-P/460K/final_conf.gro]

ki67
  120
    1ILE     BB    1   1.801   6.984  10.965  0.3091  0.1902 -0.2274
    2PRO     BB    2   2.012   7.295  11.075 -0.0963 -0.2691  0.0912
    3CYS     BB    3   1.909   7.457  10.693  0.1884  0.0529 -0.0783
    4LYS     BB    4   1.462   7.450  10.691  0.2379 -0.2242  0.1112
    5SER     BB    5   1.178   7.384  11.009 -0.0641  0.0587  0.0683
    6PRO     BB    6   1.174   6.967  11.156 -0.0707  0.1411 -0.2015
    7GLN     BB    7   1.161   6.527  11.261 -0.1169  0.1373 -0.1271
    8PRO     BB    8   1.546   6.382  11.131  0.1770  0.1117  0.3209
    9ASP     BB    9   1.544   6.012  11.029  0.0741  0.1135 -0.2185
   10PRO     BB   10   1.289   5.736  10.945 -0.0215 -0.3588  0.0919
   11VAL     BB   11   1.611   5.503  10.732 -0.1030 -0.1375 -0.1635
   12ASP     BB   12   1.849   5.503  11.110 -0.1032 -0.3381  0.2226
   13THR     BB   13   1.802   5.600  11.403  0.3368  0.1643 -0.2063
   14PRO     BB   14   1.530   5.714  11.861 -0.1105  0.0682 -0.0039
   15THR     BB   15   1.584   6.133  11.803  0.1186  0.0397  0.1802
   16SER     BB   16   1.914   6.112  12.043 -0.2110  0.0585 -0.0669
   17THR     BB   17   2.259   6.148  12.213  0.2024 -0.2177  0.0497
   18LYS     BB   18   2.270   6.053  12.610 -0.0046  0.1737 -0.1381
   19GLN     BB   19   2.589   5.809  12.726 -0.0007  0.0176 -0.0293
   20ARG     BB   20   2.789   5.450  12.441  0.0717  0.4256  0.2828
   21PRO     BB   21   3.131   5.489  12.836  0.2935 -0.2800 -0.3373
   22LYS     BB   22   3.363   5.166  12.785  0.0031 -0.2593  0.3176
   23THR     BB   23   3.721   4.903  12.925  0.1943 -0.1185  0.0532
   24SER     BB   24   3.494   4.707  12.773 -0.1463 -0.0657 -0.3912
   25LEU     BB   25   3.376   4.409  13.083 -0.2876 -0.1018  0.1532
   26ARG     BB   26   3.145   4.597  13.237  0.2283 -0.0982  0.1842
   27LYS     BB   27   2.952   4.890  13.511  0.1320  0.2210 -0.0831
   28VAL     BB   28   2.981   5.108  13.947 -0.3613  0.0565  0.4113
   29ASP     BB   29   2.995   4.995  14.254 -0.0149  0.0327 -0.3108
   30VAL     BB   30   3.216   4.628  14.222  0.0262  0.2572  0.0289
   31LYS     BB   31   3.468   4.374  13.955  0.1065 -0.0539  0.0223
   32GLU     BB   32   3.872   4.522  14.111  0.0327 -0.2514 -0.3413
   33GLU     BB   33   4.153   4.595  14.416 -0.1066 -0.4108 -0.0576
   34LEU     BB   34   4.402   4.140  14.520  0.0917  0.1814 -0.1864
   35LEU     BB   35   4.518   3.936  14.844 -0.0099  0.2193 -0.0204
   36ALA     BB   36   4.821   3.867  15.121 -0.0244 -0.0836 -0.2651
   37VAL     BB   37   5.136   3.977  14.975  0.3147 -0.0528  0.0801
   38ARG     BB   38   5.166   4.333  14.856 -0.2831 -0.1757 -0.2925
   39LYS     BB   39   5.220   4.638  14.788 -0.0240  0.0814  0.1864
   40LEU     BB   40   5.397   4.965  14.885 -0.0319 -0.1505  0.1201
   41THR     BB   41   5.458   5.063  14.562 -0.2057 -0.1735  0.0152
   42GLN     BB   42   5.336   5.105  14.266 -0.0672  0.1290 -0.0332
   43THR     BB   43   5.280   5.053  13.856  0.0128  0.1109 -0.0463
   44SER     BB   44   5.422   4.800  13.550  0.4970 -0.0016 -0.3480
   45GLY     BB   45   5.705   4.949  13.732  0.0495 -0.2988 -0.1931
   46GLU     BB   46   5.965   5.077  13.361  0.1496  0.1730 -0.1684
   47THR     BB   47   6.288   5.344  13.583 -0.3325  0.1662 -0.3733
   48THR     BB   48   6.264   5.639  13.908  0.2394  0.0032  0.1138
   49HIS     BB   49   6.181   6.016  13.815  0.0133  0.2208 -0.2060
   50THR     BB   50   6.329   6.144  13.389  0.4291 -0.0821 -0.2253
   51PRO     BB   51   6.526   6.543  13.500  0.2244  0.2920 -0.0147
   52LYS     BB   52   6.487   6.473  13.945 -0.0461 -0.0531 -0.1504
   53PRO     BB   53   6.546   6.764  14.215 -0.2082 -0.2590 -0.1562
   54ALA     BB   54   6.588   7.152  14.462  0.0671 -0.0156  0.5346
   55VAL     BB   55   6.873   7.464  14.405 -0.1978 -0.0527 -0.0199
   56GLY     BB   56   7.064   7.162  14.584 -0.0752  0.1731  0.1045
   57GLU     BB   57   7.184   7.230  14.967 -0.1157 -0.1076  0.0733
   58GLU     BB   58   7.297   7.174  15.329  0.0904 -0.4236 -0.0577
   59LYS     BB   59   7.189   6.799  15.307 -0.0007 -0.4870 -0.0055
   60SER     BB   60   6.967   6.593  15.216 -0.0212 -0.0826  0.2481
   61ILE     BB   61   6.607   6.521  15.269 -0.0077  0.1009  0.0262
   62LYS     BB   62   6.406   6.896  15.119  0.0471 -0.0304 -0.1031
   63ALA     BB   63   6.070   6.614  14.916 -0.0436  0.0779 -0.0920
   64PHE     BB   64   5.962   6.815  14.422  0.2154  0.0820 -0.2323
   65LYS     BB   65   5.580   6.522  14.490 -0.1482  0.0522  0.3245
   66GLU     BB   66   5.357   6.213  14.178  0.2602  0.2159 -0.3903
   67THR     BB   67   5.017   6.326  14.328 -0.0751  0.0001  0.1634
   68PRO     BB   68   4.879   6.639  14.522 -0.0280 -0.5433 -0.0493
   69LYS     BB   69   4.723   6.633  14.962 -0.4432  0.2613  0.0338
   70GLN     BB   70   5.054   6.629  15.182  0.0483 -0.2371 -0.0032
   71LYS     BB   71   5.251   6.452  15.529 -0.3282  0.4427  0.1441
   72LEU     BB   72   5.357   6.062  15.651 -0.3448  0.1464  0.0222
   73ASP     BB   73   5.467   5.645  15.657 -0.0910  0.2905 -0.1444
   74PRO     BB   74   5.353   5.315  15.987 -0.2209 -0.1236  0.3321
   75ALA     BB   75   5.555   4.994  15.899 -0.0187 -0.0249  0.3168
   76ALA     BB   76   5.872   5.042  15.656  0.3114  0.1591 -0.1368
   77SER     BB   77   5.772   5.296  15.327 -0.0994 -0.2950  0.1272
   78LEU     BB   78   6.016   5.609  15.483 -0.0667 -0.0287  0.0332
   79THR     BB   79   6.211   5.944  15.324  0.0219  0.0627 -0.1108
   80GLY     BB   80   6.659   5.936  15.364 -0.0203  0.0360  0.0464
   81SER     BB   81   6.970   5.904  15.225 -0.3270  0.4549 -0.2234
   82LYS     BB   82   7.564   5.917  15.302  0.0669  0.3886 -0.1249
   83ARG     BB   83   7.923   5.804  15.026  0.1416  0.1328 -0.0481
   84ARG     BB   84   7.620   5.968  14.690 -0.2975  0.2515  0.1077
   85PRO     BB   85   7.967   5.933  14.444 -0.1179  0.0509  0.2404
   86ARG     BB   86   8.338   6.103  14.391  0.1616 -0.1597  0.3408
   87THR     BB   87   8.600   6.051  14.618  0.1718 -0.0227  0.2513
   88PRO     BB   88   8.963   6.015  14.529  0.0490  0.0093  0.2735
   89LYS     BB   89   9.226   5.987  14.767 -0.2734 -0.2264 -0.1412
   90GLU     BB   90   9.537   5.670  14.569 -0.3744  0.0105 -0.3724
   91LYS     BB   91   9.880   5.917  14.435  0.3019 -0.0917  0.2307
   92ALA     BB   92   9.726   5.829  14.066  0.0076  0.2858  0.1546
   93GLN     BB   93   9.586   6.216  13.879 -0.0268 -0.0463  0.0681
   94ALA     BB   94   9.930   6.307  13.797 -0.2337 -0.0732  0.0931
   95LEU     BB   95  10.212   6.175  13.767 -0.0684 -0.3848  0.0600
   96GLU     BB   96  10.362   6.370  14.197  0.0138  0.0253 -0.2245
   97ASP     BB   97  10.119   6.666  14.461 -0.2846  0.1013 -0.0623
   98LEU     BB   98   9.931   6.878  14.608  0.0495  0.1733  0.0143
   99ALA     BB   99  10.102   7.237  14.482  0.1035 -0.0887 -0.0612
  100GLY     BB  100  10.188   7.412  14.145 -0.0939 -0.0790 -0.1509
  101PHE     BB  101  10.326   7.625  13.846  0.1069  0.1243  0.0851
  102LYS     BB  102  10.702   7.758  13.752 -0.3263  0.1981  0.2367
  103GLU     BB  103  11.046   7.767  13.766  0.2698 -0.1078 -0.2071
  104LEU     BB  104  11.329   8.011  14.011  0.1928  0.1864 -0.0352
  105PHE     BB  105  11.632   7.775  13.845  0.1069 -0.1831 -0.1013
  106GLN     BB  106  11.667   7.414  13.927  0.0196 -0.1722 -0.2327
  107THR     BB  107  11.478   7.036  13.954  0.2628  0.2618  0.1476
  108PRO     BB  108  11.695   6.727  13.942 -0.0790 -0.1807  0.1024
  109GLY     BB  109  11.950   7.006  13.653 -0.3270 -0.0261  0.0306
  110HIS     BB  110  12.223   7.099  13.967 -0.3055 -0.0244 -0.1321
  111THR     BB  111  12.059   7.093  14.339  0.0044  0.3045  0.1571
  112GLU     BB  112  12.187   7.416  14.610 -0.0987 -0.0149  0.4488
  113GLU     BB  113  12.477   7.531  14.769  0.0088  0.0226  0.1545
  114SER     BB  114  12.555   7.817  15.010 -0.1317 -0.1894  0.2201
  115THR     BB  115  12.266   8.008  15.141  0.4496 -0.1770 -0.1322
  116THR     BB  116  12.574   8.120  15.411  0.1697  0.2163 -0.0467
  117ASP     BB  117  12.681   7.637  15.548  0.1054 -0.0776 -0.0415
  118GLU     BB  118  12.813   7.278  15.740 -0.1047  0.2660 -0.1568
  119LYS     BB  119  13.081   7.122  15.398  0.1142 -0.0254 -0.1763
  120THR     BB  120  12.920   7.361  15.167  0.1183 -0.0396  0.1451
  20.00000  20.00000  20.00000
