# Supplementary material for: A cyclin-dependent kinase-mediated phosphorylation switch of disordered protein condensation
Source: Nat Commun. 2023 Oct 9;14:6316. doi: 10.1038/s41467-023-42049-0 (PMC10562473; doi:10.1038/s41467-023-42049-0)
Supplement: Supplementary file 9 — Supplementary Data 6 [file 41467_2023_42049_MOESM9_ESM.zip › suppl_files_md/FigS9b/non-P/270K/final_conf.gro]

ki67
  120
    1ILE     BB    1  12.390  10.208   7.068 -0.2080 -0.1073  0.0741
    2PRO     BB    2  11.983  10.385   6.978  0.2009 -0.2255 -0.1962
    3CYS     BB    3  11.664  10.223   7.011 -0.1549  0.0952  0.0974
    4LYS     BB    4  11.605   9.953   7.147 -0.0813 -0.2169 -0.1955
    5SER     BB    5  11.300  10.017   7.328 -0.0064  0.0192 -0.0539
    6PRO     BB    6  10.922  10.021   7.568 -0.1406 -0.2514 -0.2185
    7GLN     BB    7  10.747  10.371   7.675 -0.2074 -0.1304 -0.0227
    8PRO     BB    8  10.498  10.372   7.431 -0.0109 -0.1058  0.0444
    9ASP     BB    9  10.138  10.525   7.487 -0.1573 -0.1120  0.2878
   10PRO     BB   10   9.961  10.883   7.387 -0.1384 -0.2103  0.0415
   11VAL     BB   11  10.219  11.126   7.365 -0.1553 -0.0986 -0.0594
   12ASP     BB   12  10.432  11.341   7.284  0.2431  0.0937 -0.1312
   13THR     BB   13  10.368  11.558   6.942 -0.2426 -0.1652 -0.0264
   14PRO     BB   14  10.199  11.219   6.739  0.2981  0.0625 -0.0866
   15THR     BB   15  10.319  10.943   6.833 -0.1582 -0.1852  0.2348
   16SER     BB   16  10.149  10.683   6.811  0.1275 -0.0759  0.1475
   17THR     BB   17  10.207  10.282   6.867 -0.0100  0.0108  0.1945
   18LYS     BB   18  10.343   9.921   6.872 -0.0477  0.1797 -0.1142
   19GLN     BB   19   9.981   9.785   6.827  0.1352 -0.2556 -0.0227
   20ARG     BB   20   9.625   9.947   6.731  0.2907 -0.1159 -0.1249
   21PRO     BB   21   9.457  10.221   6.593 -0.0759  0.2491 -0.0302
   22LYS     BB   22   9.677  10.405   6.353  0.1372  0.1348  0.2942
   23THR     BB   23   9.965  10.233   6.242 -0.0817  0.1129  0.0675
   24SER     BB   24  10.305  10.443   6.255 -0.0618 -0.1601  0.3547
   25LEU     BB   25  10.352  10.717   5.969  0.1009 -0.0410  0.0205
   26ARG     BB   26  10.491  11.103   6.194 -0.0914 -0.1598 -0.0383
   27LYS     BB   27  10.749  11.325   6.302  0.0402  0.0046  0.3251
   28VAL     BB   28  10.712  11.663   6.493  0.1054 -0.0317  0.1733
   29ASP     BB   29  10.366  11.834   6.323 -0.0625  0.0751  0.1668
   30VAL     BB   30  10.164  11.712   5.985  0.1601 -0.0472 -0.3066
   31LYS     BB   31   9.962  11.288   5.903 -0.1537 -0.0023  0.0830
   32GLU     BB   32   9.686  11.344   5.624 -0.0813  0.0882 -0.0812
   33GLU     BB   33   9.354  11.174   5.411 -0.4159  0.0058 -0.4322
   34LEU     BB   34   9.135  10.950   5.205  0.0271  0.1027 -0.0410
   35LEU     BB   35   9.292  10.732   4.905  0.0493 -0.1718  0.2248
   36ALA     BB   36   9.652  10.849   4.839  0.3230 -0.1045 -0.1237
   37VAL     BB   37   9.789  11.242   4.893  0.0132  0.1802  0.0800
   38ARG     BB   38   9.471  11.432   4.883 -0.1487  0.0855  0.0312
   39LYS     BB   39   9.422  11.554   4.474 -0.0659  0.0177  0.1237
   40LEU     BB   40   9.038  11.295   4.368  0.0100  0.1173  0.2231
   41THR     BB   41   8.696  10.925   4.402  0.1540  0.2399  0.1963
   42GLN     BB   42   8.869  10.578   4.407  0.0246 -0.0681 -0.1117
   43THR     BB   43   8.851  10.438   4.741  0.1030 -0.3506 -0.0137
   44SER     BB   44   9.065  10.028   4.745 -0.2297 -0.1339  0.0305
   45GLY     BB   45   9.462  10.088   4.764  0.1336  0.0345  0.0679
   46GLU     BB   46   9.542   9.879   5.069 -0.0666  0.0180 -0.1543
   47THR     BB   47   9.391   9.941   5.418 -0.1337 -0.3101 -0.0964
   48THR     BB   48   9.451  10.096   5.705  0.0861 -0.0288  0.1032
   49HIS     BB   49   9.736  10.337   5.589 -0.0143  0.1130 -0.0062
   50THR     BB   50   9.968  10.582   5.278  0.0829  0.0014  0.1640
   51PRO     BB   51   9.929  10.340   4.961 -0.0362 -0.2325 -0.0730
   52LYS     BB   52   9.965  10.310   4.650 -0.1103  0.0982  0.0242
   53PRO     BB   53   9.956  10.619   4.452  0.0159 -0.0093 -0.0684
   54ALA     BB   54  10.223  10.798   4.351  0.2909  0.0623 -0.0192
   55VAL     BB   55  10.432  11.067   4.168 -0.0495  0.0070  0.1007
   56GLY     BB   56  10.430  11.307   4.458  0.2459 -0.2080 -0.1745
   57GLU     BB   57  10.409  11.546   4.802  0.0250 -0.1413 -0.1262
   58GLU     BB   58  10.572  11.224   5.037 -0.1421  0.1466 -0.1109
   59LYS     BB   59  11.017  11.317   5.156  0.2541  0.0367 -0.1707
   60SER     BB   60  11.353  11.584   5.140  0.1171  0.0679  0.0462
   61ILE     BB   61  11.518  11.675   4.820  0.0669 -0.1099 -0.1781
   62LYS     BB   62  11.809  11.952   4.869  0.0348  0.1793  0.0438
   63ALA     BB   63  11.991  11.795   4.569  0.0753  0.0081 -0.1757
   64PHE     BB   64  12.048  11.642   4.249  0.1057 -0.0430  0.0426
   65LYS     BB   65  11.928  11.434   3.973  0.1045  0.1226  0.0559
   66GLU     BB   66  12.085  11.026   3.994 -0.0752  0.1044  0.0670
   67THR     BB   67  11.985  10.755   4.206  0.1869  0.2790 -0.1343
   68PRO     BB   68  11.633  10.566   4.430  0.1513 -0.1160  0.1333
   69LYS     BB   69  11.974  10.353   4.615 -0.0380  0.2372 -0.3622
   70GLN     BB   70  12.068  10.193   4.971 -0.3159  0.0406  0.0745
   71LYS     BB   71  11.865  10.384   5.248  0.1518 -0.2000  0.1347
   72LEU     BB   72  11.609  10.363   5.584  0.0011  0.0225  0.0745
   73ASP     BB   73  11.284  10.117   5.481  0.1730  0.0620 -0.0555
   74PRO     BB   74  10.961   9.957   5.528 -0.1671  0.0264 -0.0653
   75ALA     BB   75  10.822   9.785   5.867  0.0470 -0.0544 -0.1277
   76ALA     BB   76  10.605  10.061   6.004 -0.0903 -0.0193  0.0212
   77SER     BB   77  10.672   9.843   6.342  0.0622  0.1574 -0.0329
   78LEU     BB   78  10.641   9.499   6.520 -0.0134 -0.0155 -0.1573
   79THR     BB   79  11.007   9.335   6.327 -0.1369  0.2701  0.0163
   80GLY     BB   80  10.994   9.329   5.866 -0.0975  0.2418  0.0285
   81SER     BB   81  11.028   9.301   5.424  0.0077  0.0607  0.0141
   82LYS     BB   82  10.626   9.236   5.519  0.0941 -0.0396 -0.1073
   83ARG     BB   83  10.428   9.394   5.159  0.1508  0.3391  0.0334
   84ARG     BB   84  10.163   9.381   5.036 -0.0014  0.0923  0.1626
   85PRO     BB   85   9.942   9.032   4.930  0.1663  0.0737 -0.1405
   86ARG     BB   86   9.836   8.791   5.157 -0.0786 -0.0833  0.0165
   87THR     BB   87   9.504   8.567   5.307 -0.1051 -0.0721 -0.1349
   88PRO     BB   88   9.661   8.401   5.676 -0.1104  0.3181  0.1558
   89LYS     BB   89   9.555   7.947   5.700 -0.2172  0.0728  0.0347
   90GLU     BB   90   9.752   7.802   6.091  0.0383  0.2194  0.1590
   91LYS     BB   91  10.029   8.013   6.235 -0.1635  0.1145  0.1731
   92ALA     BB   92   9.982   7.930   6.632 -0.0868  0.0172 -0.0158
   93GLN     BB   93  10.279   8.169   6.717 -0.1417  0.0043  0.0667
   94ALA     BB   94  10.326   8.625   6.635 -0.1018 -0.1389 -0.0138
   95LEU     BB   95  10.268   8.883   6.830 -0.0422  0.0902 -0.1729
   96GLU     BB   96  10.109   9.146   6.701 -0.0153 -0.0645 -0.0892
   97ASP     BB   97  10.078   9.208   6.286 -0.0667  0.1395 -0.0885
   98LEU     BB   98  10.149   9.594   6.187 -0.1144 -0.2233  0.0629
   99ALA     BB   99   9.894   9.478   5.873 -0.2442 -0.1424  0.1289
  100GLY     BB  100   9.951   9.842   5.764  0.2788  0.1863 -0.0593
  101PHE     BB  101  10.163   9.941   5.441 -0.0095 -0.0209 -0.1361
  102LYS     BB  102  10.517  10.275   5.351  0.1098 -0.0753  0.1957
  103GLU     BB  103  10.808  10.613   5.586  0.1157 -0.0316  0.0085
  104LEU     BB  104  10.964  10.674   5.197  0.1432 -0.1072 -0.2159
  105PHE     BB  105  10.880  10.804   4.785  0.1416 -0.0592 -0.0787
  106GLN     BB  106  10.841  10.411   4.550  0.0331  0.0026 -0.0009
  107THR     BB  107  11.273  10.316   4.784 -0.0689  0.1312  0.1212
  108PRO     BB  108  11.393   9.993   4.978  0.2197 -0.0622 -0.1666
  109GLY     BB  109  11.638   9.768   5.029  0.3521  0.0090 -0.0421
  110HIS     BB  110  11.631   9.428   4.862  0.0368 -0.2284  0.1013
  111THR     BB  111  11.601   9.581   4.512  0.0736 -0.1008  0.0528
  112GLU     BB  112  11.522   9.883   4.321  0.2538  0.0638  0.0684
  113GLU     BB  113  11.185  10.082   4.213 -0.0256 -0.0103 -0.0739
  114SER     BB  114  10.900   9.805   4.175 -0.1149  0.1061  0.0420
  115THR     BB  115  11.004   9.485   4.077 -0.1477  0.1601  0.3334
  116THR     BB  116  10.635   9.367   4.047 -0.0835 -0.0548  0.1262
  117ASP     BB  117  10.321   9.447   4.309 -0.2142 -0.1422  0.0643
  118GLU     BB  118  10.077   9.651   4.453  0.0346  0.0335  0.0599
  119LYS     BB  119   9.788   9.740   4.233 -0.1886 -0.1045 -0.0844
  120THR     BB  120   9.733   9.524   3.980  0.0243  0.0173  0.0149
  20.00000  20.00000  20.00000
