# Supplementary material for: A cyclin-dependent kinase-mediated phosphorylation switch of disordered protein condensation
Source: Nat Commun. 2023 Oct 9;14:6316. doi: 10.1038/s41467-023-42049-0 (PMC10562473; doi:10.1038/s41467-023-42049-0)
Supplement: Supplementary file 9 — Supplementary Data 6 [file 41467_2023_42049_MOESM9_ESM.zip › suppl_files_md/FigS9b/non-P/340K/final_conf.gro]

ki67
  120
    1ILE     BB    1   9.800   9.202   5.442  0.0242 -0.0195 -0.0123
    2PRO     BB    2   9.611   9.440   5.685  0.0966  0.2436 -0.2522
    3CYS     BB    3   9.617   9.698   5.881  0.0354 -0.2809 -0.1051
    4LYS     BB    4   9.810  10.014   5.879  0.0465 -0.1288 -0.0980
    5SER     BB    5  10.069   9.892   5.650 -0.1424  0.0956 -0.1503
    6PRO     BB    6  10.338   9.679   5.515  0.3209  0.0709  0.1113
    7GLN     BB    7  10.657   9.919   5.600  0.2171  0.0040 -0.0519
    8PRO     BB    8  10.552   9.923   5.974  0.0391 -0.0438 -0.1021
    9ASP     BB    9  10.609   9.919   6.390  0.1584  0.0981  0.1643
   10PRO     BB   10  10.315   9.668   6.361 -0.0467  0.0716  0.1383
   11VAL     BB   11  10.340   9.261   6.237  0.1190 -0.1072 -0.2325
   12ASP     BB   12  10.445   8.995   6.374 -0.2111  0.0302  0.1020
   13THR     BB   13  10.563   8.780   6.109  0.0924 -0.1649 -0.2875
   14PRO     BB   14  10.224   8.646   5.888  0.0437 -0.0686  0.3970
   15THR     BB   15  10.344   8.367   5.806 -0.2026  0.0192  0.3297
   16SER     BB   16  10.179   8.087   5.895 -0.0264  0.0166 -0.2791
   17THR     BB   17  10.244   7.901   6.284 -0.0021 -0.0300  0.1669
   18LYS     BB   18  10.458   7.973   6.624  0.1377 -0.2513  0.2273
   19GLN     BB   19  10.428   7.912   7.025  0.0106 -0.0008  0.2528
   20ARG     BB   20  10.499   8.074   7.436 -0.1335  0.0758 -0.0149
   21PRO     BB   21  10.453   8.218   7.762  0.1593 -0.1520 -0.1561
   22LYS     BB   22   9.981   8.054   7.642 -0.0536  0.1293  0.1667
   23THR     BB   23   9.571   8.342   7.688 -0.0981 -0.0965  0.0499
   24SER     BB   24   9.316   8.204   7.425 -0.2899  0.2829  0.1130
   25LEU     BB   25   8.973   8.237   7.461 -0.0521 -0.0595  0.0026
   26ARG     BB   26   8.703   8.358   7.740 -0.1471  0.2261 -0.1051
   27LYS     BB   27   8.850   8.802   7.622 -0.1224 -0.1850 -0.0919
   28VAL     BB   28   9.201   8.933   7.447  0.1735 -0.0348  0.0801
   29ASP     BB   29   9.402   8.979   7.970  0.0353 -0.0557  0.0648
   30VAL     BB   30   9.059   8.779   8.263 -0.1945 -0.0140  0.0821
   31LYS     BB   31   9.261   8.966   8.652 -0.0069  0.0153 -0.2464
   32GLU     BB   32   9.141   9.070   9.139  0.0134  0.0967 -0.0811
   33GLU     BB   33   9.186   9.075   9.498 -0.1154 -0.2545 -0.0926
   34LEU     BB   34   9.389   9.283   9.728 -0.2033 -0.3542 -0.2089
   35LEU     BB   35   9.318   9.023  10.058  0.0268 -0.0195  0.0541
   36ALA     BB   36   9.493   9.420  10.294  0.3283 -0.0598  0.0750
   37VAL     BB   37   9.171   9.556  10.470  0.1543 -0.1699 -0.1186
   38ARG     BB   38   8.820   9.446  10.268 -0.0710 -0.2295  0.2726
   39LYS     BB   39   8.591   9.158  10.493 -0.2713  0.2792 -0.1184
   40LEU     BB   40   8.691   8.911  10.732  0.1624  0.1021  0.1121
   41THR     BB   41   8.613   8.565  10.488  0.2282 -0.0377  0.2877
   42GLN     BB   42   8.569   8.602  10.084  0.0645  0.1433  0.1429
   43THR     BB   43   8.622   8.844   9.848 -0.3073  0.0030  0.1375
   44SER     BB   44   8.615   8.530   9.566  0.0823  0.1371  0.0419
   45GLY     BB   45   8.703   8.188   9.687  0.0651  0.0584 -0.0710
   46GLU     BB   46   8.900   8.160  10.002  0.0848 -0.0001 -0.2776
   47THR     BB   47   9.179   8.238   9.633 -0.1957  0.2100  0.0239
   48THR     BB   48   9.419   8.253   9.375  0.0979 -0.2456 -0.2104
   49HIS     BB   49   9.808   8.142   9.226  0.0437 -0.0986 -0.0235
   50THR     BB   50   9.908   7.837   9.396  0.2586 -0.0282 -0.1004
   51PRO     BB   51  10.213   7.840   9.661  0.0166  0.0717  0.0160
   52LYS     BB   52  10.400   8.075  10.045  0.2751  0.0064  0.1023
   53PRO     BB   53  10.008   7.949  10.238  0.0580 -0.0178  0.0049
   54ALA     BB   54  10.315   7.630  10.334  0.0747 -0.0236  0.0122
   55VAL     BB   55  10.388   7.284  10.311 -0.1140  0.2434  0.3099
   56GLY     BB   56  10.168   7.264   9.868 -0.0891  0.0950 -0.2872
   57GLU     BB   57   9.947   7.107   9.496 -0.1046 -0.2097 -0.3279
   58GLU     BB   58   9.871   6.788   9.240  0.1384 -0.1462 -0.0888
   59LYS     BB   59  10.153   6.588   9.004 -0.0916 -0.1925  0.0442
   60SER     BB   60   9.974   6.425   8.597 -0.1660  0.3755  0.1685
   61ILE     BB   61   9.901   6.686   8.350  0.0501  0.2028 -0.0365
   62LYS     BB   62   9.995   7.106   8.533 -0.1223 -0.1837 -0.0540
   63ALA     BB   63   9.777   7.291   8.785 -0.1922 -0.0780  0.0267
   64PHE     BB   64   9.383   7.333   8.898  0.0190 -0.1394  0.0957
   65LYS     BB   65   9.397   7.345   9.259  0.0240  0.2798  0.1040
   66GLU     BB   66   9.358   7.511   9.610  0.3532 -0.0173 -0.0732
   67THR     BB   67   9.058   7.617   9.898  0.0795  0.0267  0.1090
   68PRO     BB   68   8.815   7.546   9.796 -0.1303  0.3660  0.1294
   69LYS     BB   69   8.735   7.698   9.430  0.4503 -0.0003 -0.1497
   70GLN     BB   70   8.841   7.542   9.103 -0.0724 -0.2634 -0.2520
   71LYS     BB   71   8.630   7.276   8.875 -0.1734  0.1217 -0.0634
   72LEU     BB   72   8.281   7.103   8.999 -0.2706  0.3528 -0.0284
   73ASP     BB   73   8.161   7.444   9.125 -0.2087  0.3529 -0.2738
   74PRO     BB   74   8.054   7.572   9.416 -0.1186 -0.0641 -0.0078
   75ALA     BB   75   7.782   7.900   9.366 -0.0597  0.1699 -0.2272
   76ALA     BB   76   7.401   7.792   9.536 -0.0907  0.2626  0.5338
   77SER     BB   77   7.324   7.383   9.500 -0.0251 -0.0597  0.1582
   78LEU     BB   78   6.987   7.135   9.479 -0.4268 -0.3753  0.0970
   79THR     BB   79   6.777   7.007   9.302 -0.1082 -0.3063  0.0672
   80GLY     BB   80   6.977   6.820   9.047 -0.0746  0.1616 -0.1771
   81SER     BB   81   7.259   7.055   8.905  0.1755  0.0067 -0.0069
   82LYS     BB   82   7.244   7.450   8.777 -0.1413  0.1007 -0.0015
   83ARG     BB   83   7.100   7.696   9.001 -0.0009  0.1906  0.1157
   84ARG     BB   84   7.203   7.999   9.096  0.2009  0.1774 -0.1271
   85PRO     BB   85   7.336   8.313   9.100 -0.0098 -0.0350 -0.0384
   86ARG     BB   86   7.565   8.378   9.449 -0.0840 -0.0976 -0.1644
   87THR     BB   87   7.967   8.444   9.341 -0.1129  0.0463 -0.0376
   88PRO     BB   88   7.958   8.505   8.970  0.0221 -0.3248  0.0166
   89LYS     BB   89   8.258   8.706   8.828 -0.2520 -0.1366 -0.1305
   90GLU     BB   90   8.216   9.084   8.669 -0.1073 -0.1468  0.1344
   91LYS     BB   91   8.104   9.392   8.435  0.0989 -0.1114  0.1155
   92ALA     BB   92   8.359   9.235   8.170 -0.0704 -0.0190 -0.0936
   93GLN     BB   93   8.258   8.888   8.038  0.1113  0.0904  0.3184
   94ALA     BB   94   8.154   8.855   7.634 -0.1095 -0.0422  0.2459
   95LEU     BB   95   7.952   9.192   7.657  0.0799 -0.2474  0.0696
   96GLU     BB   96   7.645   9.428   7.599  0.2107 -0.0398  0.0715
   97ASP     BB   97   7.285   9.407   7.794 -0.1469 -0.2792 -0.4072
   98LEU     BB   98   7.088   9.104   7.637  0.3574  0.1043 -0.1014
   99ALA     BB   99   7.127   8.895   7.351 -0.1711  0.0022  0.1430
  100GLY     BB  100   7.310   8.553   7.434  0.6310 -0.0002  0.0487
  101PHE     BB  101   7.457   8.267   7.726 -0.0102  0.0727  0.0670
  102LYS     BB  102   7.856   8.174   7.744  0.2100  0.1710 -0.1877
  103GLU     BB  103   8.040   8.154   8.086 -0.1289 -0.0573 -0.2581
  104LEU     BB  104   7.879   8.218   8.366 -0.4372  0.1732  0.0082
  105PHE     BB  105   7.892   7.915   8.629 -0.1433 -0.0109  0.3022
  106GLN     BB  106   7.846   7.560   8.341 -0.0508 -0.1516 -0.0305
  107THR     BB  107   8.027   7.288   8.106 -0.0177 -0.0607 -0.2700
  108PRO     BB  108   8.283   7.113   8.447 -0.2459 -0.1669 -0.1203
  109GLY     BB  109   8.572   6.937   8.090 -0.0183 -0.1840 -0.0040
  110HIS     BB  110   8.583   6.679   7.861  0.1197  0.1280 -0.0912
  111THR     BB  111   8.585   6.595   7.566  0.3903  0.1721  0.0555
  112GLU     BB  112   8.168   6.422   7.503 -0.1151  0.1639  0.0094
  113GLU     BB  113   7.995   6.542   7.817 -0.0202 -0.2087  0.0191
  114SER     BB  114   7.725   6.288   7.634  0.3138 -0.0794  0.1313
  115THR     BB  115   7.686   6.311   7.234 -0.0701  0.0431  0.0904
  116THR     BB  116   7.667   5.896   7.122 -0.0513  0.2083 -0.0670
  117ASP     BB  117   7.535   6.026   6.798  0.0244  0.0852 -0.3344
  118GLU     BB  118   7.394   6.355   6.733 -0.2022 -0.0340 -0.0322
  119LYS     BB  119   7.027   6.519   6.815  0.3718 -0.2320  0.0650
  120THR     BB  120   6.696   6.570   6.539  0.0211  0.1549 -0.2164
  20.00000  20.00000  20.00000
