# Supplementary material for: A cyclin-dependent kinase-mediated phosphorylation switch of disordered protein condensation
Source: Nat Commun. 2023 Oct 9;14:6316. doi: 10.1038/s41467-023-42049-0 (PMC10562473; doi:10.1038/s41467-023-42049-0)
Supplement: Supplementary file 9 — Supplementary Data 6 [file 41467_2023_42049_MOESM9_ESM.zip › suppl_files_md/FigS9b/non-P/300K/final_conf.gro]

ki67
  120
    1ILE     BB    1   7.521  10.428   5.074 -0.1072 -0.1988  0.0793
    2PRO     BB    2   7.151  10.444   5.213 -0.2613  0.1560  0.2789
    3CYS     BB    3   6.824  10.259   5.328  0.2429 -0.1550  0.0158
    4LYS     BB    4   6.981   9.891   5.478  0.0281  0.1062 -0.0803
    5SER     BB    5   7.361   9.675   5.370  0.0617 -0.1933  0.2550
    6PRO     BB    6   7.530  10.034   5.528 -0.0547  0.2266  0.0812
    7GLN     BB    7   7.732   9.777   5.700 -0.2449  0.2224  0.1634
    8PRO     BB    8   7.547   9.665   5.983 -0.2878  0.0737 -0.1715
    9ASP     BB    9   7.369  10.044   6.065 -0.0989 -0.1687  0.1804
   10PRO     BB   10   7.714  10.398   6.092 -0.0848 -0.2256  0.1804
   11VAL     BB   11   7.917  10.135   6.346 -0.1104 -0.2241  0.0200
   12ASP     BB   12   8.086   9.773   6.302  0.0574 -0.0821 -0.1066
   13THR     BB   13   8.217   9.724   6.699 -0.0904 -0.0161 -0.0528
   14PRO     BB   14   7.884   9.551   6.782 -0.3632  0.0506 -0.1568
   15THR     BB   15   7.622   9.816   6.917 -0.0031  0.1128  0.0739
   16SER     BB   16   7.599  10.167   6.850 -0.1046 -0.0753  0.1480
   17THR     BB   17   7.187  10.392   7.102 -0.0136 -0.0085  0.1603
   18LYS     BB   18   7.131  10.760   6.980  0.0388 -0.1996 -0.1327
   19GLN     BB   19   7.022  11.139   6.966  0.0197  0.1855  0.0008
   20ARG     BB   20   7.124  11.467   7.264 -0.0194  0.1284 -0.0281
   21PRO     BB   21   7.397  11.230   7.401 -0.0335  0.2491  0.0650
   22LYS     BB   22   7.621  11.600   7.448 -0.0060  0.1640 -0.0967
   23THR     BB   23   7.962  11.743   7.618 -0.1185  0.1769  0.0181
   24SER     BB   24   8.240  12.015   7.829  0.0011  0.2547 -0.0208
   25LEU     BB   25   8.006  12.293   8.099 -0.1992  0.0282 -0.0159
   26ARG     BB   26   7.718  12.212   8.270 -0.1526  0.0271 -0.0325
   27LYS     BB   27   7.359  12.072   8.210 -0.2288 -0.1670  0.2602
   28VAL     BB   28   7.509  11.724   8.109  0.1908 -0.1008  0.1122
   29ASP     BB   29   7.648  11.375   8.268 -0.0871  0.0304  0.0047
   30VAL     BB   30   7.439  11.168   8.526  0.3328  0.0339 -0.0335
   31LYS     BB   31   7.808  10.895   8.505 -0.0663  0.0106 -0.4188
   32GLU     BB   32   7.806  10.650   8.207  0.0258 -0.0361 -0.2904
   33GLU     BB   33   7.963  10.304   8.331  0.1005  0.1534  0.0095
   34LEU     BB   34   8.003  10.003   8.375  0.1006  0.0460 -0.0659
   35LEU     BB   35   8.026   9.818   8.772 -0.1617  0.3102 -0.1574
   36ALA     BB   36   8.017   9.507   8.784 -0.1413 -0.1585  0.0455
   37VAL     BB   37   7.694   9.291   8.918  0.1233 -0.0181 -0.1681
   38ARG     BB   38   7.597   9.300   8.461 -0.0752  0.1092  0.0447
   39LYS     BB   39   7.741   9.042   8.137  0.0155  0.2083  0.0713
   40LEU     BB   40   7.721   8.644   8.268 -0.2665  0.0084  0.0462
   41THR     BB   41   7.419   8.410   8.116 -0.0422  0.3455 -0.0456
   42GLN     BB   42   7.098   8.196   8.018  0.0106  0.1314 -0.0980
   43THR     BB   43   6.901   8.449   8.347 -0.0750 -0.2321 -0.0216
   44SER     BB   44   7.146   8.559   8.589 -0.2420 -0.2158 -0.1562
   45GLY     BB   45   7.406   8.468   8.878  0.0303  0.0051  0.0251
   46GLU     BB   46   7.622   8.505   9.230  0.2251  0.0393 -0.1477
   47THR     BB   47   7.539   8.888   9.431 -0.1701 -0.0360  0.2685
   48THR     BB   48   7.627   8.983   9.778  0.0889 -0.1260  0.1961
   49HIS     BB   49   7.593   9.316  10.028 -0.0003  0.1015  0.2411
   50THR     BB   50   7.217   9.490   9.886  0.1801 -0.0328 -0.1064
   51PRO     BB   51   7.154   9.716  10.168 -0.0590 -0.4494 -0.0435
   52LYS     BB   52   7.294   9.579  10.534  0.0427 -0.0044  0.0781
   53PRO     BB   53   7.235   9.516  10.944  0.3377  0.0341  0.4078
   54ALA     BB   54   7.296   9.086  10.964  0.0688 -0.0598 -0.3098
   55VAL     BB   55   7.391   8.742  10.843 -0.2044 -0.3464 -0.1414
   56GLY     BB   56   7.639   8.411  10.851 -0.0641 -0.0305 -0.1643
   57GLU     BB   57   7.497   8.339  11.197  0.1452 -0.0077 -0.4071
   58GLU     BB   58   7.392   8.028  10.971 -0.1015  0.1244 -0.2681
   59LYS     BB   59   7.273   7.842  10.676 -0.1147  0.0738  0.1011
   60SER     BB   60   6.944   7.801  10.789 -0.0249 -0.0803 -0.0539
   61ILE     BB   61   6.675   8.104  10.752 -0.4615  0.0504 -0.0100
   62LYS     BB   62   6.634   8.304  10.392  0.0410  0.0099 -0.0352
   63ALA     BB   63   6.751   7.948  10.144  0.1833 -0.0303  0.2329
   64PHE     BB   64   6.922   7.899   9.853  0.0428 -0.0158 -0.0483
   65LYS     BB   65   7.025   7.949   9.511 -0.2659  0.1120  0.1467
   66GLU     BB   66   7.410   7.933   9.459  0.1398 -0.0524 -0.1167
   67THR     BB   67   7.651   7.778   9.777 -0.1722  0.2765  0.0876
   68PRO     BB   68   7.387   7.547   9.989  0.0895 -0.1182  0.1598
   69LYS     BB   69   7.374   7.245   9.838  0.1706 -0.1955 -0.1043
   70GLN     BB   70   7.099   6.885   9.820 -0.0766 -0.2284  0.0583
   71LYS     BB   71   6.728   6.796   9.641  0.2263  0.0283  0.1417
   72LEU     BB   72   6.458   7.068   9.760  0.2391 -0.1335 -0.2392
   73ASP     BB   73   6.397   7.313   9.525  0.1279 -0.0208 -0.0900
   74PRO     BB   74   6.566   7.615   9.405 -0.0830 -0.0653  0.2038
   75ALA     BB   75   6.379   7.924   9.562 -0.2086 -0.0943  0.2389
   76ALA     BB   76   6.241   8.248   9.807  0.1024  0.1480  0.2833
   77SER     BB   77   6.243   8.588   9.768 -0.2530 -0.0461  0.2755
   78LEU     BB   78   6.312   8.869   9.596 -0.2063  0.1037 -0.0809
   79THR     BB   79   6.627   8.670   9.366  0.4631  0.0423 -0.0016
   80GLY     BB   80   6.765   8.592   9.009 -0.0610  0.1335 -0.1775
   81SER     BB   81   6.426   8.277   9.040 -0.0161 -0.1707  0.3063
   82LYS     BB   82   6.092   8.383   9.220  0.0617  0.1182 -0.0472
   83ARG     BB   83   5.742   8.516   9.121 -0.0015 -0.2146 -0.0286
   84ARG     BB   84   5.366   8.425   9.183 -0.1934 -0.1985 -0.1502
   85PRO     BB   85   5.202   8.261   8.958  0.0014  0.2117 -0.0129
   86ARG     BB   86   5.178   7.979   8.801  0.1317 -0.0007 -0.0897
   87THR     BB   87   5.575   7.829   8.580 -0.0689  0.0229 -0.1319
   88PRO     BB   88   5.737   7.602   8.897  0.1730  0.1725  0.0424
   89LYS     BB   89   5.903   7.323   8.685 -0.1169 -0.0646  0.0763
   90GLU     BB   90   5.946   6.975   8.863  0.2186 -0.3080  0.0864
   91LYS     BB   91   5.479   6.712   8.795  0.0665 -0.1477 -0.1082
   92ALA     BB   92   5.236   6.698   9.018 -0.1410  0.0520  0.2484
   93GLN     BB   93   5.388   6.773   9.490  0.1495  0.1723 -0.0903
   94ALA     BB   94   5.302   6.444   9.572  0.2087  0.0378  0.2044
   95LEU     BB   95   5.016   6.191   9.364  0.0801  0.0201  0.0268
   96GLU     BB   96   4.731   6.293   9.614 -0.0997  0.0210 -0.0703
   97ASP     BB   97   4.351   6.211   9.626  0.0448 -0.1364  0.0761
   98LEU     BB   98   4.272   6.059   9.945  0.0193  0.2209 -0.0158
   99ALA     BB   99   4.121   5.992  10.248  0.2385 -0.0936 -0.1265
  100GLY     BB  100   4.386   5.737  10.372  0.0320 -0.0497 -0.2519
  101PHE     BB  101   4.324   5.906  10.774  0.1093 -0.0448  0.0615
  102LYS     BB  102   4.255   6.150  11.158  0.0923  0.0651  0.0689
  103GLU     BB  103   4.241   6.571  11.129  0.0199 -0.0113 -0.0839
  104LEU     BB  104   4.247   6.796  10.846 -0.0642  0.1064 -0.0175
  105PHE     BB  105   4.407   6.769  10.503 -0.0034 -0.0407  0.3002
  106GLN     BB  106   4.629   6.885  10.230  0.0086  0.0214  0.2570
  107THR     BB  107   4.998   6.785  10.224  0.4534  0.1349 -0.0131
  108PRO     BB  108   5.314   7.045  10.158 -0.1271 -0.0283 -0.0129
  109GLY     BB  109   5.333   7.352  10.397  0.2960 -0.2779 -0.0856
  110HIS     BB  110   5.260   7.658  10.224  0.0348 -0.1581  0.0276
  111THR     BB  111   5.391   8.023  10.508 -0.2286 -0.0114 -0.0028
  112GLU     BB  112   5.734   8.146  10.504  0.0570  0.3981 -0.0090
  113GLU     BB  113   6.026   7.852  10.300  0.2912 -0.1465 -0.1544
  114SER     BB  114   6.120   7.459  10.091 -0.0677  0.0205  0.2352
  115THR     BB  115   5.929   7.622   9.746  0.1990  0.1164 -0.2970
  116THR     BB  116   5.695   7.653   9.419 -0.0132 -0.0637  0.0747
  117ASP     BB  117   5.394   7.848   9.295 -0.2624  0.2002 -0.0409
  118GLU     BB  118   5.124   7.817   9.554  0.1395  0.1935  0.0396
  119LYS     BB  119   4.769   7.663   9.676 -0.1894 -0.2201 -0.2348
  120THR     BB  120   4.819   7.435  10.028  0.3989 -0.0385 -0.2789
  20.00000  20.00000  20.00000
