# Supplementary material for: A cyclin-dependent kinase-mediated phosphorylation switch of disordered protein condensation
Source: Nat Commun. 2023 Oct 9;14:6316. doi: 10.1038/s41467-023-42049-0 (PMC10562473; doi:10.1038/s41467-023-42049-0)
Supplement: Supplementary file 9 — Supplementary Data 6 [file 41467_2023_42049_MOESM9_ESM.zip › suppl_files_md/FigS9b/non-P/200K/final_conf.gro]

ki67
  120
    1ILE     BB    1  10.619  12.444   7.909 -0.0865  0.0192  0.3535
    2PRO     BB    2  10.501  12.617   8.216 -0.2879  0.0364 -0.0713
    3CYS     BB    3  10.521  12.991   8.166  0.0343  0.0115  0.1497
    4LYS     BB    4  10.873  13.087   8.121 -0.0265  0.1312 -0.2731
    5SER     BB    5  10.805  13.380   8.369 -0.0392  0.1839 -0.2224
    6PRO     BB    6  11.080  13.664   8.346 -0.0488  0.1028 -0.0490
    7GLN     BB    7  11.273  13.637   8.019 -0.0370 -0.0751  0.0739
    8PRO     BB    8  11.639  13.734   7.791 -0.3248  0.0103 -0.0260
    9ASP     BB    9  11.851  13.652   7.578  0.0929 -0.1779 -0.0592
   10PRO     BB   10  11.691  13.440   7.230  0.0043 -0.1813 -0.1541
   11VAL     BB   11  11.621  13.807   7.073  0.0117 -0.1439 -0.1147
   12ASP     BB   12  11.439  13.942   6.783  0.1558 -0.1013  0.0507
   13THR     BB   13  11.381  13.518   6.561 -0.1035 -0.0328 -0.0797
   14PRO     BB   14  11.398  13.462   6.201  0.0249 -0.0415  0.1149
   15THR     BB   15  11.188  13.244   5.903  0.1115 -0.0293  0.0052
   16SER     BB   16  11.541  13.101   5.808 -0.0555 -0.1202 -0.3716
   17THR     BB   17  11.984  13.195   5.608  0.0616  0.0212  0.0210
   18LYS     BB   18  11.999  12.827   5.380 -0.1257  0.3893  0.0518
   19GLN     BB   19  12.179  12.465   5.297  0.3203 -0.1537  0.2003
   20ARG     BB   20  12.399  12.326   5.541 -0.1480 -0.2671  0.0510
   21PRO     BB   21  12.700  12.613   5.609  0.2850  0.0687  0.0157
   22LYS     BB   22  12.735  12.955   5.552  0.1851  0.0033 -0.1020
   23THR     BB   23  13.075  13.098   5.725  0.1383  0.1762  0.0459
   24SER     BB   24  12.955  13.359   6.032  0.2382  0.0708 -0.0740
   25LEU     BB   25  12.994  13.494   6.451 -0.1202 -0.2088  0.0819
   26ARG     BB   26  12.675  13.468   6.621 -0.1728 -0.1061 -0.0629
   27LYS     BB   27  12.603  13.663   6.968  0.1453  0.2345  0.0196
   28VAL     BB   28  12.651  13.646   7.338 -0.0193 -0.1177 -0.0734
   29ASP     BB   29  12.514  13.963   7.530 -0.0106 -0.0187 -0.0177
   30VAL     BB   30  12.476  14.431   7.520  0.0738 -0.0787 -0.1556
   31LYS     BB   31  12.540  14.451   7.169  0.0886 -0.1258 -0.0871
   32GLU     BB   32  12.424  14.614   6.916 -0.0603 -0.0242  0.0440
   33GLU     BB   33  12.278  14.599   6.604 -0.1491 -0.0239 -0.1919
   34LEU     BB   34  12.407  14.629   6.243 -0.0118  0.0575 -0.0029
   35LEU     BB   35  12.123  14.746   5.914  0.0291 -0.1551  0.0723
   36ALA     BB   36  11.858  14.628   5.735  0.1407 -0.1905  0.1025
   37VAL     BB   37  11.542  14.802   5.589 -0.1050 -0.0293  0.0867
   38ARG     BB   38  11.044  14.791   5.636  0.1201  0.2060 -0.0127
   39LYS     BB   39  10.899  14.459   5.394 -0.1026  0.0175 -0.0884
   40LEU     BB   40  10.576  14.443   5.218 -0.0190 -0.2874  0.0937
   41THR     BB   41  10.238  14.244   5.147 -0.0134  0.1078  0.0488
   42GLN     BB   42   9.940  14.046   5.322 -0.0719 -0.0696 -0.0150
   43THR     BB   43  10.018  13.674   5.217  0.1861 -0.0491  0.0434
   44SER     BB   44  10.146  13.362   5.291 -0.3685 -0.0435 -0.2487
   45GLY     BB   45  10.288  13.389   4.997 -0.1063 -0.0929  0.0413
   46GLU     BB   46  10.635  13.630   5.080 -0.0811 -0.0247  0.2398
   47THR     BB   47  10.893  13.807   5.203  0.0852 -0.0791 -0.0856
   48THR     BB   48  11.038  13.841   5.542 -0.1626 -0.3281 -0.0778
   49HIS     BB   49  11.479  13.693   5.537 -0.2417 -0.0027  0.1312
   50THR     BB   50  11.603  13.903   5.775  0.0352 -0.1347  0.0786
   51PRO     BB   51  11.395  14.099   6.140  0.0768 -0.1017  0.0339
   52LYS     BB   52  11.680  14.238   6.263  0.1062 -0.1243  0.2388
   53PRO     BB   53  12.007  14.027   6.163  0.1164  0.2089  0.2616
   54ALA     BB   54  12.022  13.646   6.063 -0.0273  0.1324  0.0565
   55VAL     BB   55  12.175  13.334   6.202  0.0922  0.1080  0.0388
   56GLY     BB   56  12.313  12.972   6.066  0.1485  0.1489  0.1671
   57GLU     BB   57  12.557  12.810   6.308  0.0385 -0.0093 -0.0694
   58GLU     BB   58  12.243  12.517   6.231 -0.1628  0.0713 -0.0658
   59LYS     BB   59  11.948  12.640   6.220  0.0099  0.1134  0.1551
   60SER     BB   60  11.611  12.848   6.290 -0.1443  0.2360 -0.1151
   61ILE     BB   61  11.276  12.681   6.470  0.0300 -0.0964  0.0095
   62LYS     BB   62  11.087  12.942   6.570 -0.0377  0.0382 -0.0960
   63ALA     BB   63  10.982  13.227   6.779  0.0856 -0.2338  0.0205
   64PHE     BB   64  10.542  13.167   6.741 -0.0360 -0.1940 -0.1204
   65LYS     BB   65  10.419  13.468   6.477 -0.3310  0.0977 -0.0514
   66GLU     BB   66  10.350  13.413   6.090 -0.0164 -0.2209 -0.0410
   67THR     BB   67  10.126  13.513   5.893  0.0248  0.1320  0.1653
   68PRO     BB   68   9.813  13.735   5.915  0.2473  0.0536 -0.1781
   69LYS     BB   69   9.969  14.103   5.945  0.1096  0.0720 -0.1492
   70GLN     BB   70   9.912  14.134   6.335 -0.0582  0.1141  0.0261
   71LYS     BB   71   9.953  14.179   6.697  0.1150  0.0458 -0.0077
   72LEU     BB   72   9.863  14.329   7.018  0.1200 -0.0182  0.0387
   73ASP     BB   73   9.845  14.717   7.050 -0.0583  0.0605 -0.0749
   74PRO     BB   74   9.850  14.881   6.620  0.0606 -0.0677  0.0279
   75ALA     BB   75  10.052  14.838   6.296 -0.1217 -0.0282  0.0326
   76ALA     BB   76  10.294  14.631   6.551  0.0069 -0.1675  0.1129
   77SER     BB   77  10.312  14.815   6.886  0.3669  0.0798  0.0335
   78LEU     BB   78  10.538  14.952   7.209  0.0835  0.0870 -0.0993
   79THR     BB   79  10.858  14.799   7.112  0.3738 -0.0832 -0.0131
   80GLY     BB   80  11.091  14.581   6.951  0.0558  0.0125  0.1905
   81SER     BB   81  11.516  14.549   6.822  0.0602 -0.1412 -0.1096
   82LYS     BB   82  11.593  14.605   7.221  0.0008  0.1072  0.0295
   83ARG     BB   83  11.407  14.615   7.531 -0.0605 -0.1385 -0.0417
   84ARG     BB   84  11.136  14.490   7.542 -0.1272 -0.1660  0.0620
   85PRO     BB   85  10.770  14.304   7.465 -0.1174  0.2175 -0.2355
   86ARG     BB   86  10.436  14.365   7.312 -0.1336  0.1261 -0.1247
   87THR     BB   87  10.354  13.990   7.195  0.0179  0.1296 -0.0178
   88PRO     BB   88  10.053  13.694   7.127 -0.1519  0.0313  0.0470
   89LYS     BB   89   9.699  13.696   7.334 -0.0323 -0.1834  0.2338
   90GLU     BB   90   9.769  13.824   7.666  0.1335  0.0947  0.0960
   91LYS     BB   91  10.062  13.955   7.876  0.0489  0.0033  0.2581
   92ALA     BB   92  10.328  13.814   7.752 -0.0523  0.0443 -0.0970
   93GLN     BB   93  10.629  13.478   7.677 -0.1841  0.0367  0.1689
   94ALA     BB   94  10.880  13.622   7.485  0.1571 -0.0959  0.0010
   95LEU     BB   95  10.993  13.798   7.140 -0.0313  0.0993  0.0465
   96GLU     BB   96  10.795  14.021   6.878  0.0024 -0.1422 -0.1711
   97ASP     BB   97  10.910  13.831   6.549 -0.1378  0.1497  0.1112
   98LEU     BB   98  10.795  13.853   6.178 -0.0702 -0.3162  0.1417
   99ALA     BB   99  10.825  14.251   6.036 -0.0515 -0.0099 -0.0840
  100GLY     BB  100  10.753  14.576   6.164  0.0437 -0.1312 -0.0800
  101PHE     BB  101  10.838  14.862   6.271 -0.1302  0.1033  0.1064
  102LYS     BB  102  11.189  14.892   6.238 -0.0203  0.0145 -0.1353
  103GLU     BB  103  11.587  14.873   6.196 -0.1702 -0.0896 -0.0396
  104LEU     BB  104  11.587  15.309   6.128  0.0109  0.1131 -0.1070
  105PHE     BB  105  11.351  15.445   5.917  0.1389 -0.0280 -0.2350
  106GLN     BB  106  11.159  15.774   6.084  0.0169  0.0116  0.0791
  107THR     BB  107  11.107  15.698   6.478  0.1851  0.3841  0.0043
  108PRO     BB  108  11.176  15.380   6.716  0.1279  0.2074  0.0476
  109GLY     BB  109  11.510  15.632   6.755  0.1340 -0.1326 -0.0598
  110HIS     BB  110  11.712  15.333   6.763 -0.0115  0.1788 -0.0268
  111THR     BB  111  11.923  15.450   7.142 -0.2425  0.1178  0.0427
  112GLU     BB  112  11.622  15.472   7.559  0.1181  0.0116 -0.0176
  113GLU     BB  113  11.384  15.200   7.571 -0.1423  0.0723  0.0759
  114SER     BB  114  11.421  15.193   7.987  0.2442  0.2390  0.1345
  115THR     BB  115  11.194  14.844   8.072 -0.2185  0.1097 -0.1156
  116THR     BB  116  10.965  14.548   8.198  0.2195 -0.0358  0.0819
  117ASP     BB  117  10.837  14.173   8.322 -0.1732 -0.1696 -0.0048
  118GLU     BB  118  10.478  14.272   8.249  0.0580  0.0746 -0.0186
  119LYS     BB  119  10.183  14.217   8.383 -0.0427 -0.0150 -0.0343
  120THR     BB  120   9.820  14.234   8.432 -0.1269 -0.1047  0.0960
  20.00000  20.00000  20.00000
