# Supplementary material for: A cyclin-dependent kinase-mediated phosphorylation switch of disordered protein condensation
Source: Nat Commun. 2023 Oct 9;14:6316. doi: 10.1038/s41467-023-42049-0 (PMC10562473; doi:10.1038/s41467-023-42049-0)
Supplement: Supplementary file 9 — Supplementary Data 6 [file 41467_2023_42049_MOESM9_ESM.zip › suppl_files_md/FigS9b/non-P/410K/final_conf.gro]

ki67
  120
    1ILE     BB    1  10.235  12.013   9.581  0.0239  0.2343  0.1295
    2PRO     BB    2  10.339  11.762   9.857 -0.0496 -0.0291  0.2197
    3CYS     BB    3  10.747  11.623   9.839 -0.1429  0.1859  0.1806
    4LYS     BB    4  10.757  11.371  10.048 -0.1601 -0.1866 -0.1596
    5SER     BB    5  10.351  11.215   9.977  0.0451  0.3039  0.2236
    6PRO     BB    6  10.610  10.903   9.606  0.2315  0.0657 -0.2547
    7GLN     BB    7  10.804  10.734   9.464 -0.0588  0.0058 -0.1282
    8PRO     BB    8  10.997  10.865   9.076  0.2311  0.0775  0.1406
    9ASP     BB    9  11.092  11.057   8.727  0.1918 -0.2645  0.2800
   10PRO     BB   10  10.763  10.867   8.463  0.0199  0.1816 -0.2385
   11VAL     BB   11  10.481  10.720   8.530  0.0369  0.0776 -0.2816
   12ASP     BB   12  10.177  10.999   8.558  0.1287  0.0244  0.0125
   13THR     BB   13  10.366  11.303   8.807  0.0788  0.0833 -0.3620
   14PRO     BB   14  10.095  11.403   9.137  0.1057  0.0993  0.1698
   15THR     BB   15   9.897  11.600   8.780  0.1662  0.0316  0.1650
   16SER     BB   16   9.786  11.395   8.453 -0.1611  0.1588  0.0628
   17THR     BB   17   9.521  11.241   8.398 -0.1016  0.2687 -0.0589
   18LYS     BB   18   9.219  11.034   8.587  0.1125 -0.0642  0.1053
   19GLN     BB   19   9.101  10.605   8.411 -0.2225 -0.2638 -0.5466
   20ARG     BB   20   8.931  10.451   8.323 -0.1218 -0.1375  0.1354
   21PRO     BB   21   8.980  10.064   8.626 -0.1177 -0.1904  0.1558
   22LYS     BB   22   8.921   9.869   8.891  0.3397  0.1395 -0.4277
   23THR     BB   23   9.186   9.935   9.171 -0.0882 -0.0594 -0.0218
   24SER     BB   24   9.382  10.244   9.304 -0.3137  0.0228  0.1884
   25LEU     BB   25   9.096  10.521   9.443  0.1623 -0.0240  0.0498
   26ARG     BB   26   9.196  10.695   9.786 -0.0666  0.0771 -0.2247
   27LYS     BB   27   9.516  10.614   9.994  0.0758 -0.0606  0.0174
   28VAL     BB   28   9.921  10.408  10.102  0.0470 -0.4463 -0.1359
   29ASP     BB   29  10.271  10.738  10.117 -0.1736 -0.1732  0.2663
   30VAL     BB   30  10.342  10.897  10.426  0.2323  0.0488  0.2147
   31LYS     BB   31  10.040  11.012  10.673  0.0046  0.0417  0.0194
   32GLU     BB   32   9.751  11.108  10.798  0.0529 -0.0719 -0.2414
   33GLU     BB   33   9.691  11.300  10.339 -0.0287 -0.0590 -0.0665
   34LEU     BB   34   9.661  11.453  10.060 -0.1463 -0.0888  0.2104
   35LEU     BB   35   9.692  11.340   9.707  0.0818 -0.1973 -0.1980
   36ALA     BB   36  10.010  11.153   9.612 -0.3023 -0.0989  0.3360
   37VAL     BB   37   9.915  10.840   9.462  0.0487  0.1908  0.1453
   38ARG     BB   38  10.139  10.594   9.193 -0.0727  0.3305 -0.0931
   39LYS     BB   39  10.168  10.271   9.487 -0.1020  0.2036 -0.0970
   40LEU     BB   40   9.894   9.988   9.675  0.0912  0.2411  0.0319
   41THR     BB   41  10.076   9.754   9.463  0.1033  0.0800  0.0506
   42GLN     BB   42  10.168   9.698   9.082 -0.1227 -0.3370 -0.0557
   43THR     BB   43  10.089   9.426   8.765 -0.3904  0.0012 -0.2760
   44SER     BB   44  10.174   9.412   8.368  0.3422  0.3444 -0.2549
   45GLY     BB   45  10.336   9.029   8.317  0.2181 -0.0977 -0.2568
   46GLU     BB   46  10.429   8.989   7.933 -0.1744  0.2969  0.1720
   47THR     BB   47  10.779   8.944   8.084  0.2212  0.1812  0.3672
   48THR     BB   48  11.194   9.010   8.159 -0.0578 -0.1974 -0.0921
   49HIS     BB   49  11.383   8.748   7.904  0.2427 -0.0090  0.0793
   50THR     BB   50  11.524   9.041   7.637 -0.5777  0.2443 -0.1140
   51PRO     BB   51  11.702   9.126   7.318 -0.3536 -0.1202  0.0973
   52LYS     BB   52  11.465   9.224   7.061 -0.0852 -0.1960  0.3722
   53PRO     BB   53  11.560   9.552   6.914 -0.2188  0.0334  0.1098
   54ALA     BB   54  11.225   9.805   6.905  0.1896  0.1111  0.0302
   55VAL     BB   55  10.834   9.899   7.049  0.0997 -0.2158  0.1517
   56GLY     BB   56  10.599   9.856   6.711 -0.0703 -0.1759 -0.2045
   57GLU     BB   57  10.276  10.002   6.949 -0.1685  0.1538 -0.0313
   58GLU     BB   58  10.200   9.988   7.319  0.2328  0.1588 -0.0405
   59LYS     BB   59   9.947   9.700   7.308  0.3886  0.2124  0.1589
   60SER     BB   60   9.708   9.788   7.097  0.1127 -0.0443  0.2011
   61ILE     BB   61   9.298   9.657   6.837 -0.1993  0.2537 -0.1858
   62LYS     BB   62   9.128   9.870   6.653  0.0274 -0.0184  0.0543
   63ALA     BB   63   8.839   9.951   6.415 -0.0689 -0.0027 -0.0453
   64PHE     BB   64   8.848  10.028   5.972 -0.0921 -0.1054  0.1050
   65LYS     BB   65   8.939   9.812   5.674  0.0430  0.2180 -0.0138
   66GLU     BB   66   8.868   9.891   5.345 -0.0469 -0.1508 -0.4644
   67THR     BB   67   8.849  10.135   5.095 -0.2249 -0.3172  0.0875
   68PRO     BB   68   9.005  10.448   4.922 -0.1068 -0.0505  0.3002
   69LYS     BB   69   8.947  10.661   4.583  0.1227 -0.0976 -0.0547
   70GLN     BB   70   8.842  10.997   4.365  0.2053  0.0142  0.2877
   71LYS     BB   71   8.736  11.311   4.448 -0.0103 -0.0288 -0.3115
   72LEU     BB   72   8.700  11.384   4.743  0.1002 -0.1248  0.0859
   73ASP     BB   73   8.903  11.440   5.045 -0.2678  0.0580  0.0183
   74PRO     BB   74   9.183  11.553   5.303  0.0484  0.1130  0.2145
   75ALA     BB   75   9.421  11.747   5.087 -0.1210  0.4342 -0.1703
   76ALA     BB   76   9.710  11.472   4.990  0.5690  0.3466 -0.2826
   77SER     BB   77   9.705  11.670   4.659 -0.0957 -0.2158 -0.4731
   78LEU     BB   78   9.426  11.609   4.536  0.2798 -0.0739  0.1006
   79THR     BB   79   9.333  11.242   4.315 -0.1277 -0.1283 -0.0641
   80GLY     BB   80   9.695  11.161   4.422  0.0582 -0.0634  0.0408
   81SER     BB   81  10.039  11.178   4.363 -0.1432 -0.0565  0.1305
   82LYS     BB   82  10.294  10.987   4.410  0.0182 -0.3496 -0.1666
   83ARG     BB   83  10.575  11.007   4.661  0.1191 -0.0052  0.2032
   84ARG     BB   84  10.725  11.209   4.879 -0.1109 -0.0878  0.2699
   85PRO     BB   85  10.856  11.536   4.711 -0.0696 -0.4940 -0.1501
   86ARG     BB   86  10.905  11.940   4.586 -0.4512  0.1371 -0.1039
   87THR     BB   87  11.329  11.860   4.683 -0.2172 -0.1039 -0.0091
   88PRO     BB   88  11.317  11.967   5.117  0.1670  0.0515  0.4141
   89LYS     BB   89  11.419  11.662   5.333 -0.2025 -0.0562 -0.0370
   90GLU     BB   90  11.041  11.813   5.535 -0.0893  0.1385  0.3208
   91LYS     BB   91  10.674  11.873   5.393 -0.0999 -0.1866  0.1726
   92ALA     BB   92  10.320  11.793   5.556 -0.1694  0.2864  0.1282
   93GLN     BB   93  10.007  12.015   5.243 -0.0410 -0.2084 -0.0048
   94ALA     BB   94   9.748  12.227   5.186  0.2729 -0.2820 -0.4231
   95LEU     BB   95   9.374  12.294   5.022  0.0270  0.2415 -0.1451
   96GLU     BB   96   9.087  12.440   4.726 -0.2076  0.2431 -0.1972
   97ASP     BB   97   8.731  12.546   4.903  0.2785 -0.1738 -0.2554
   98LEU     BB   98   8.548  12.403   5.323 -0.0358 -0.0882 -0.2991
   99ALA     BB   99   8.714  12.064   5.281 -0.0229  0.0500  0.0768
  100GLY     BB  100   8.500  11.955   4.874 -0.2135 -0.1175 -0.0236
  101PHE     BB  101   8.131  11.997   4.533  0.1090  0.1830 -0.2356
  102LYS     BB  102   8.452  11.982   4.358 -0.0436 -0.3044 -0.1218
  103GLU     BB  103   8.644  12.392   4.298 -0.1242 -0.0716  0.0657
  104LEU     BB  104   8.996  12.421   3.986  0.4637 -0.1425  0.1735
  105PHE     BB  105   9.178  12.733   4.266 -0.3092 -0.2419  0.2818
  106GLN     BB  106   9.147  13.110   4.319  0.0781 -0.1654 -0.0343
  107THR     BB  107   9.471  13.133   4.591  0.1273 -0.0761  0.4155
  108PRO     BB  108   9.543  12.967   4.797 -0.1584 -0.1759  0.1278
  109GLY     BB  109   9.929  12.836   4.533  0.0173 -0.1648  0.1900
  110HIS     BB  110   9.753  12.599   4.420  0.2248  0.3400  0.1694
  111THR     BB  111   9.978  12.394   4.096 -0.2628 -0.2742 -0.0998
  112GLU     BB  112   9.842  12.092   4.029 -0.1008 -0.1024  0.0480
  113GLU     BB  113   9.718  11.774   3.846 -0.2788 -0.1271  0.3607
  114SER     BB  114   9.607  11.345   3.844 -0.0092 -0.2551 -0.0359
  115THR     BB  115   9.613  11.010   3.589 -0.0768  0.3214 -0.2390
  116THR     BB  116   9.310  10.689   3.537  0.0929  0.0180 -0.0120
  117ASP     BB  117   9.607  10.399   3.432  0.2066  0.0521 -0.0853
  118GLU     BB  118   9.941  10.166   3.580  0.2515  0.1605 -0.1185
  119LYS     BB  119  10.136   9.783   3.636 -0.0424  0.1909  0.0675
  120THR     BB  120  10.463   9.774   3.464 -0.0279  0.0337  0.1542
  20.00000  20.00000  20.00000
