# Supplementary material for: A cyclin-dependent kinase-mediated phosphorylation switch of disordered protein condensation
Source: Nat Commun. 2023 Oct 9;14:6316. doi: 10.1038/s41467-023-42049-0 (PMC10562473; doi:10.1038/s41467-023-42049-0)
Supplement: Supplementary file 9 — Supplementary Data 6 [file 41467_2023_42049_MOESM9_ESM.zip › suppl_files_md/FigS9b/non-P/450K/final_conf.gro]

ki67
  120
    1ILE     BB    1   6.028  13.258  15.425  0.0514  0.0779 -0.1029
    2PRO     BB    2   6.177  13.322  15.085 -0.3082 -0.1028 -0.0748
    3CYS     BB    3   6.305  13.105  14.743  0.1648  0.2999  0.0817
    4LYS     BB    4   6.594  12.957  14.945 -0.1202 -0.3316  0.0249
    5SER     BB    5   6.492  12.605  15.073  0.2295 -0.0673 -0.0685
    6PRO     BB    6   6.146  12.575  15.097 -0.0426  0.2364 -0.2751
    7GLN     BB    7   5.791  12.691  15.187 -0.0009  0.3327 -0.1903
    8PRO     BB    8   5.547  12.558  14.885 -0.2194 -0.2287  0.3038
    9ASP     BB    9   5.549  12.267  15.169  0.1280  0.3640  0.2084
   10PRO     BB   10   5.851  12.029  15.034  0.1088 -0.0065 -0.1427
   11VAL     BB   11   5.680  11.683  14.774  0.0762 -0.1408 -0.1676
   12ASP     BB   12   5.936  11.728  14.500 -0.3059  0.2232  0.1352
   13THR     BB   13   6.413  11.637  14.422  0.0775 -0.2522 -0.0802
   14PRO     BB   14   6.397  11.379  14.075  0.1480  0.3850 -0.1832
   15THR     BB   15   6.111  11.641  13.881 -0.2719  0.1424 -0.0852
   16SER     BB   16   5.871  11.409  13.948  0.0309  0.3701  0.0964
   17THR     BB   17   5.916  11.075  14.251 -0.1931  0.0537  0.1035
   18LYS     BB   18   6.097  10.765  14.139 -0.0894 -0.0170 -0.0533
   19GLN     BB   19   6.373  10.550  14.342  0.0880 -0.1233 -0.3182
   20ARG     BB   20   6.622  10.699  14.634  0.4488  0.1215 -0.1461
   21PRO     BB   21   7.013  10.757  14.768  0.0384  0.0390 -0.0511
   22LYS     BB   22   7.154  11.141  14.929  0.0720  0.1462 -0.0149
   23THR     BB   23   6.999  11.480  14.729 -0.2139  0.1696 -0.0677
   24SER     BB   24   7.057  11.806  14.502  0.0155  0.0858 -0.0049
   25LEU     BB   25   7.144  11.704  14.170 -0.0584 -0.1941 -0.0484
   26ARG     BB   26   7.166  11.754  13.825  0.1506 -0.0661  0.0078
   27LYS     BB   27   7.271  11.215  13.783 -0.0520 -0.0222 -0.2099
   28VAL     BB   28   7.015  10.918  14.094 -0.1419 -0.0424  0.1938
   29ASP     BB   29   6.819  10.755  13.767 -0.1332  0.0414 -0.1312
   30VAL     BB   30   6.872  10.572  13.430  0.0520  0.0015  0.0368
   31LYS     BB   31   7.050  10.223  13.231  0.0422 -0.1462 -0.3297
   32GLU     BB   32   7.431  10.380  13.009  0.1019 -0.0096 -0.0320
   33GLU     BB   33   7.454  10.063  12.750  0.0732 -0.2845  0.2746
   34LEU     BB   34   7.360   9.736  12.837  0.4169 -0.0116 -0.1632
   35LEU     BB   35   7.246   9.401  12.865  0.3056 -0.1879 -0.1516
   36ALA     BB   36   6.931   9.418  13.153  0.1056 -0.2793  0.0553
   37VAL     BB   37   6.801   9.266  13.543 -0.1632 -0.1194  0.2792
   38ARG     BB   38   6.444   9.293  13.475  0.0418  0.0390 -0.1110
   39LYS     BB   39   6.232   9.595  13.308 -0.0582  0.0867 -0.0589
   40LEU     BB   40   6.295   9.942  13.296 -0.2605 -0.2015  0.3477
   41THR     BB   41   6.355  10.168  12.891 -0.0271 -0.0159  0.1576
   42GLN     BB   42   6.175  10.007  12.647 -0.3796  0.0167  0.1232
   43THR     BB   43   6.036  10.310  12.422 -0.2087 -0.1354 -0.1852
   44SER     BB   44   6.100  10.090  12.091 -0.0584 -0.0870 -0.2501
   45GLY     BB   45   5.767  10.033  11.913  0.1405  0.3802  0.0866
   46GLU     BB   46   5.666  10.373  11.596  0.0464  0.2734  0.2800
   47THR     BB   47   5.579  10.436  11.247  0.0711 -0.3651  0.1533
   48THR     BB   48   5.531  10.395  10.697 -0.0697  0.0696 -0.1859
   49HIS     BB   49   5.725  10.689  10.577 -0.1632 -0.1153  0.1020
   50THR     BB   50   6.115  10.633  10.502  0.2194 -0.2169  0.1791
   51PRO     BB   51   6.567  10.576  10.288  0.3822 -0.4891  0.2765
   52LYS     BB   52   6.772  11.027  10.322 -0.1017 -0.2911 -0.0310
   53PRO     BB   53   6.576  11.156   9.995 -0.2737  0.0068 -0.0825
   54ALA     BB   54   6.877  11.043   9.652 -0.0392 -0.2572 -0.1662
   55VAL     BB   55   7.049  10.697   9.750  0.1144  0.3877 -0.1430
   56GLY     BB   56   6.981  10.223   9.662 -0.0458 -0.1415  0.1519
   57GLU     BB   57   7.312  10.317   9.426  0.3254 -0.2922 -0.0577
   58GLU     BB   58   7.376  10.501   9.117 -0.0890 -0.0032 -0.3164
   59LYS     BB   59   7.084  10.758   8.906  0.2355 -0.1707 -0.5468
   60SER     BB   60   7.279  10.804   8.608  0.1494  0.0567 -0.0595
   61ILE     BB   61   7.541  10.577   8.508 -0.0335  0.2449  0.4343
   62LYS     BB   62   7.541  10.558   8.114 -0.0561 -0.3821  0.4468
   63ALA     BB   63   7.759  10.260   7.982 -0.0904 -0.2281  0.1350
   64PHE     BB   64   7.698   9.961   8.131  0.1661 -0.4492  0.0189
   65LYS     BB   65   7.938   9.720   8.044 -0.1617 -0.1424  0.1878
   66GLU     BB   66   7.984   9.269   8.122  0.1148  0.0334 -0.3601
   67THR     BB   67   8.210   9.102   8.607  0.2434 -0.1154 -0.0346
   68PRO     BB   68   8.410   9.001   8.819  0.2881  0.1731  0.3023
   69LYS     BB   69   8.228   8.714   9.012  0.0688 -0.1078 -0.0331
   70GLN     BB   70   7.935   8.641   8.682 -0.0450  0.2968  0.4103
   71LYS     BB   71   7.696   8.728   8.408 -0.3796  0.2867  0.0635
   72LEU     BB   72   7.395   8.611   8.710  0.1070  0.2909  0.0978
   73ASP     BB   73   7.538   8.233   8.875 -0.3312  0.3089 -0.3444
   74PRO     BB   74   7.727   7.929   8.795 -0.0104 -0.1187  0.4741
   75ALA     BB   75   7.967   7.567   8.960  0.0215  0.0235  0.0050
   76ALA     BB   76   8.402   7.521   8.978 -0.0235 -0.0774  0.1393
   77SER     BB   77   8.436   7.434   9.373  0.1523 -0.1345  0.1441
   78LEU     BB   78   8.725   7.298   9.723 -0.1496  0.3541 -0.0269
   79THR     BB   79   8.924   7.580   9.913  0.1401  0.0006  0.1189
   80GLY     BB   80   8.772   7.887   9.731  0.0485 -0.2068  0.0042
   81SER     BB   81   8.451   8.052   9.609  0.0425  0.2348 -0.2156
   82LYS     BB   82   8.195   8.448   9.610  0.1361  0.2633 -0.1306
   83ARG     BB   83   8.424   8.757   9.624  0.0999  0.2737  0.3302
   84ARG     BB   84   8.404   9.170   9.666 -0.1706  0.0126 -0.2868
   85PRO     BB   85   8.350   9.412   9.947 -0.1465  0.1539 -0.0720
   86ARG     BB   86   8.135   9.651  10.147  0.0525 -0.1846 -0.1297
   87THR     BB   87   7.953   9.900   9.849 -0.1245 -0.2687 -0.0568
   88PRO     BB   88   8.104  10.208   9.869  0.0694 -0.1710  0.0379
   89LYS     BB   89   8.145  10.551   9.676  0.3900 -0.0437 -0.0458
   90GLU     BB   90   8.129  10.706   9.381  0.0364 -0.0446  0.1666
   91LYS     BB   91   7.845  10.891   9.282 -0.1300 -0.3943  0.0475
   92ALA     BB   92   7.839  11.271   9.410  0.0824 -0.1749  0.0583
   93GLN     BB   93   7.425  11.658   9.358 -0.1046 -0.1341 -0.0100
   94ALA     BB   94   7.685  11.951   9.332  0.0451 -0.1411 -0.0653
   95LEU     BB   95   8.027  12.127   9.499  0.1055 -0.0634  0.0364
   96GLU     BB   96   8.410  11.977   9.517 -0.1539  0.2969  0.3922
   97ASP     BB   97   8.429  12.052   9.900  0.1710  0.0755 -0.2887
   98LEU     BB   98   8.718  12.226  10.113  0.0247 -0.1033 -0.0110
   99ALA     BB   99   9.029  12.360  10.090 -0.4390 -0.3369  0.3064
  100GLY     BB  100   9.236  12.389  10.430 -0.3985  0.0380 -0.0097
  101PHE     BB  101   9.563  12.051  10.404 -0.0341 -0.1208 -0.2198
  102LYS     BB  102   9.636  12.297  10.072  0.1046  0.1661 -0.1558
  103GLU     BB  103   9.857  12.489  10.022  0.1130  0.4903  0.1605
  104LEU     BB  104  10.025  12.680   9.736  0.0493  0.0220 -0.2085
  105PHE     BB  105  10.273  12.983   9.715  0.1591 -0.0877 -0.1670
  106GLN     BB  106  10.011  13.271   9.925 -0.1629  0.0377  0.3416
  107THR     BB  107   9.906  13.486  10.109  0.1142  0.0013  0.4379
  108PRO     BB  108   9.632  13.551  10.463 -0.4054 -0.1383 -0.1073
  109GLY     BB  109   9.782  13.372  10.632  0.0310 -0.0680  0.0159
  110HIS     BB  110   9.866  13.527  10.993 -0.2482 -0.1922 -0.1955
  111THR     BB  111   9.845  13.838  10.972  0.0461  0.0419  0.5103
  112GLU     BB  112   9.599  14.052  10.793  0.1677  0.3394 -0.1055
  113GLU     BB  113   9.290  13.794  10.680 -0.0541  0.0997 -0.0800
  114SER     BB  114   9.148  13.706  10.400  0.2043 -0.0210  0.3495
  115THR     BB  115   9.190  13.455  10.154  0.0126 -0.0111  0.2383
  116THR     BB  116   9.198  13.754   9.815 -0.2328  0.2036 -0.5120
  117ASP     BB  117   9.064  13.673   9.540  0.1303 -0.0765 -0.3697
  118GLU     BB  118   8.945  13.493   9.220 -0.1525 -0.0989 -0.2286
  119LYS     BB  119   9.050  13.103   9.076  0.1605 -0.0288  0.0029
  120THR     BB  120   8.873  12.759   9.112  0.0973  0.2165  0.2188
  20.00000  20.00000  20.00000
