# Supplementary material for: A cyclin-dependent kinase-mediated phosphorylation switch of disordered protein condensation
Source: Nat Commun. 2023 Oct 9;14:6316. doi: 10.1038/s41467-023-42049-0 (PMC10562473; doi:10.1038/s41467-023-42049-0)
Supplement: Supplementary file 9 — Supplementary Data 6 [file 41467_2023_42049_MOESM9_ESM.zip › suppl_files_md/FigS9b/non-P/240K/final_conf.gro]

ki67
  120
    1ILE     BB    1   9.851   5.633   7.049 -0.0958 -0.1596  0.1217
    2PRO     BB    2   9.546   5.388   7.071  0.0862  0.0809 -0.1574
    3CYS     BB    3   9.572   4.973   7.026 -0.0214  0.0947  0.0985
    4LYS     BB    4   9.210   4.879   6.884 -0.0380  0.0841 -0.2412
    5SER     BB    5   9.009   4.828   7.190  0.0749 -0.0316  0.1058
    6PRO     BB    6   8.713   5.018   7.357 -0.0130  0.3149  0.0160
    7GLN     BB    7   8.628   4.741   7.663  0.1889  0.0765 -0.0214
    8PRO     BB    8   8.308   4.544   7.631  0.3492 -0.1075 -0.1069
    9ASP     BB    9   8.368   4.206   7.917 -0.0327  0.0830  0.0867
   10PRO     BB   10   8.479   4.340   8.222  0.1785 -0.1442 -0.2533
   11VAL     BB   11   8.171   4.522   8.367 -0.0481 -0.1819  0.1565
   12ASP     BB   12   8.235   4.794   8.467 -0.0580 -0.0336  0.0615
   13THR     BB   13   8.055   5.071   8.707 -0.0407 -0.0526  0.0339
   14PRO     BB   14   8.162   5.478   8.843 -0.2093 -0.2062  0.3411
   15THR     BB   15   8.420   5.356   9.221 -0.1066 -0.0201 -0.0549
   16SER     BB   16   8.525   4.978   9.018 -0.1368  0.0502  0.1766
   17THR     BB   17   8.758   4.603   9.100  0.2079  0.2275  0.0499
   18LYS     BB   18   8.706   4.148   9.088 -0.0385  0.0427 -0.0076
   19GLN     BB   19   8.654   3.900   8.960  0.2097 -0.2560  0.0885
   20ARG     BB   20   8.517   3.496   9.047  0.1653  0.0075 -0.0513
   21PRO     BB   21   8.942   3.451   9.159  0.0715  0.0760 -0.1473
   22LYS     BB   22   9.353   3.265   9.200  0.1259 -0.0762 -0.0805
   23THR     BB   23   9.445   3.476   9.459 -0.0660  0.2092  0.0565
   24SER     BB   24   9.469   3.820   9.375  0.0623 -0.1063  0.0099
   25LEU     BB   25   9.319   4.138   9.406  0.1863 -0.1438  0.1664
   26ARG     BB   26   9.248   4.454   9.653 -0.0077  0.0125  0.0714
   27LYS     BB   27   9.331   4.819   9.782 -0.0118  0.0301  0.1554
   28VAL     BB   28   9.642   4.969   9.550  0.0859 -0.0109  0.0191
   29ASP     BB   29   9.736   4.689   9.246  0.1623 -0.1400 -0.0637
   30VAL     BB   30   9.767   4.418   8.984  0.0857 -0.1186 -0.0554
   31LYS     BB   31   9.994   4.197   8.854  0.2084  0.0044  0.0805
   32GLU     BB   32   9.797   3.951   8.619  0.1715  0.1506  0.1184
   33GLU     BB   33   9.343   3.959   8.598 -0.1099 -0.2787 -0.0682
   34LEU     BB   34   9.127   3.995   8.163  0.0585  0.1175 -0.0114
   35LEU     BB   35   9.128   4.354   7.933  0.1807 -0.1933 -0.0315
   36ALA     BB   36   9.294   4.645   8.195 -0.2399 -0.0539 -0.0091
   37VAL     BB   37   9.135   4.862   8.451 -0.1613  0.0426 -0.0610
   38ARG     BB   38   8.702   5.017   8.351  0.0950 -0.0742 -0.0001
   39LYS     BB   39   8.803   5.225   8.011  0.0806  0.0742  0.0495
   40LEU     BB   40   8.788   5.628   7.913 -0.0561 -0.1677 -0.0930
   41THR     BB   41   9.071   5.902   7.862 -0.3033  0.1620  0.2641
   42GLN     BB   42   9.389   6.053   7.889 -0.0925 -0.2318 -0.0284
   43THR     BB   43   9.641   6.128   8.227  0.1674  0.1502  0.1265
   44SER     BB   44   9.562   6.091   8.580  0.0164 -0.0310 -0.3000
   45GLY     BB   45   9.642   6.339   8.837  0.1072  0.0900 -0.2000
   46GLU     BB   46   9.805   6.471   9.151  0.0571  0.0869 -0.3160
   47THR     BB   47   9.721   6.807   9.107  0.2312 -0.1499 -0.1722
   48THR     BB   48   9.347   6.856   8.946  0.1347 -0.0933  0.0696
   49HIS     BB   49   9.156   6.672   9.196  0.1179 -0.2115 -0.0232
   50THR     BB   50   9.205   6.419   9.491 -0.0076  0.0841  0.0603
   51PRO     BB   51   9.198   6.191   9.796  0.0748  0.0997 -0.0872
   52LYS     BB   52   9.006   5.827   9.744 -0.1290 -0.2019 -0.0793
   53PRO     BB   53   9.216   5.503   9.542 -0.2776  0.0496 -0.1136
   54ALA     BB   54   8.883   5.247   9.537 -0.1006  0.1463 -0.1257
   55VAL     BB   55   8.795   4.950   9.498  0.0214  0.1365 -0.1980
   56GLY     BB   56   8.767   4.597   9.716 -0.0470  0.0990 -0.1158
   57GLU     BB   57   8.362   4.549   9.908 -0.1605  0.0973 -0.0271
   58GLU     BB   58   8.119   4.722  10.215  0.1182 -0.1771 -0.2520
   59LYS     BB   59   8.150   4.878  10.483  0.0902  0.2293  0.1217
   60SER     BB   60   7.827   5.052  10.580  0.2761  0.0189 -0.0564
   61ILE     BB   61   7.527   5.122  10.763 -0.1695  0.1552 -0.1787
   62LYS     BB   62   7.217   4.913  10.518  0.2600  0.1370 -0.0091
   63ALA     BB   63   7.492   4.979  10.118  0.2445  0.2146 -0.1250
   64PHE     BB   64   7.375   5.370  10.012 -0.0294 -0.0407  0.1345
   65LYS     BB   65   7.462   5.635   9.794 -0.1075 -0.0150  0.2123
   66GLU     BB   66   7.454   5.534   9.386 -0.0986 -0.0504 -0.0263
   67THR     BB   67   7.795   5.424   9.343  0.0795  0.0719  0.1820
   68PRO     BB   68   7.791   5.094   9.271  0.0158 -0.2038 -0.0890
   69LYS     BB   69   8.086   5.040   9.662 -0.1778 -0.0021  0.0294
   70GLN     BB   70   8.135   5.308   9.955 -0.1359  0.1988 -0.2942
   71LYS     BB   71   8.162   5.598  10.046  0.2465 -0.0952  0.1242
   72LEU     BB   72   8.500   5.804  10.100  0.1276 -0.0833 -0.0241
   73ASP     BB   73   8.437   6.165  10.102 -0.2305 -0.0934 -0.0351
   74PRO     BB   74   8.493   6.498   9.860  0.0485  0.3335  0.2071
   75ALA     BB   75   8.313   6.729   9.632  0.0882 -0.0149  0.0303
   76ALA     BB   76   8.148   6.570   9.427 -0.1925  0.0814 -0.0964
   77SER     BB   77   7.899   6.307   9.386  0.0089 -0.2472  0.1338
   78LEU     BB   78   8.170   5.962   9.306  0.0002 -0.0338  0.0511
   79THR     BB   79   8.519   6.015   9.344 -0.0186 -0.3266  0.0736
   80GLY     BB   80   8.611   6.227   9.112  0.2276  0.1643  0.1101
   81SER     BB   81   9.004   6.079   9.058  0.0375 -0.0786  0.0094
   82LYS     BB   82   9.082   5.880   8.723  0.0354  0.2058 -0.0607
   83ARG     BB   83   9.424   5.736   8.957 -0.1483 -0.0763 -0.0877
   84ARG     BB   84   9.793   5.888   9.105  0.0117 -0.0583  0.0038
   85PRO     BB   85  10.128   5.839   9.060  0.0539 -0.0944  0.0883
   86ARG     BB   86  10.335   5.883   8.818 -0.2312 -0.2040  0.1112
   87THR     BB   87  10.339   5.843   8.428 -0.2958  0.3556 -0.0313
   88PRO     BB   88  10.033   5.758   8.205 -0.0893  0.0555  0.1060
   89LYS     BB   89  10.195   5.651   7.844 -0.1657  0.1326  0.0974
   90GLU     BB   90   9.878   5.617   7.675 -0.0948  0.0203 -0.1144
   91LYS     BB   91   9.579   5.369   7.732  0.0735 -0.1752  0.1804
   92ALA     BB   92   9.446   5.163   8.027 -0.0208 -0.0376  0.0749
   93GLN     BB   93   9.370   5.481   8.368 -0.0409 -0.1349  0.3515
   94ALA     BB   94   9.557   5.229   8.493  0.0329 -0.1048 -0.2809
   95LEU     BB   95   9.772   4.915   8.641 -0.1785 -0.2892  0.1277
   96GLU     BB   96   9.734   5.210   8.999 -0.1899 -0.0744  0.0326
   97ASP     BB   97   9.306   5.180   9.019 -0.0714 -0.0154  0.2118
   98LEU     BB   98   9.046   5.282   8.935 -0.0012 -0.1427 -0.0243
   99ALA     BB   99   8.823   5.350   8.742  0.0635 -0.0595 -0.1295
  100GLY     BB  100   8.624   5.719   8.774 -0.1415 -0.0395  0.0184
  101PHE     BB  101   8.423   5.854   8.465  0.0308  0.0780 -0.0423
  102LYS     BB  102   8.413   6.163   8.566  0.2656 -0.2540 -0.0046
  103GLU     BB  103   8.768   6.302   8.496 -0.1998  0.0577  0.2445
  104LEU     BB  104   8.989   6.507   8.239  0.0996  0.2079 -0.0608
  105PHE     BB  105   9.012   6.687   7.926 -0.0264 -0.0789 -0.1159
  106GLN     BB  106   8.637   6.469   7.740 -0.0719  0.1209  0.0830
  107THR     BB  107   8.592   6.396   7.391  0.1635 -0.2066 -0.1218
  108PRO     BB  108   8.637   5.998   7.369  0.0475  0.1051  0.1850
  109GLY     BB  109   8.980   5.705   7.191 -0.1215  0.0768 -0.1950
  110HIS     BB  110   8.834   5.463   6.943  0.1816 -0.0609  0.2057
  111THR     BB  111   9.075   5.511   6.677 -0.1022 -0.2438  0.1862
  112GLU     BB  112   9.290   5.673   6.461 -0.3736  0.1951 -0.1025
  113GLU     BB  113   9.238   5.597   6.085 -0.0931  0.0718 -0.1243
  114SER     BB  114   8.926   5.858   6.016 -0.0228  0.1438  0.0032
  115THR     BB  115   8.797   5.754   5.710 -0.0295  0.1443  0.1188
  116THR     BB  116   8.468   5.949   5.738  0.0457 -0.1135 -0.2289
  117ASP     BB  117   8.349   6.086   5.414 -0.1751 -0.1530 -0.2312
  118GLU     BB  118   8.334   6.067   5.059 -0.0820  0.0846 -0.0464
  119LYS     BB  119   8.679   6.403   4.994 -0.2443  0.0833 -0.0607
  120THR     BB  120   8.917   6.120   4.909  0.2414  0.1388 -0.1062
  20.00000  20.00000  20.00000
