# Supplementary material for: A cyclin-dependent kinase-mediated phosphorylation switch of disordered protein condensation
Source: Nat Commun. 2023 Oct 9;14:6316. doi: 10.1038/s41467-023-42049-0 (PMC10562473; doi:10.1038/s41467-023-42049-0)
Supplement: Supplementary file 9 — Supplementary Data 6 [file 41467_2023_42049_MOESM9_ESM.zip › suppl_files_md/FigS9b/P/350K/final_conf.gro]

ki67
  120
    1ILE     BB    1   9.845  13.498  18.340 -0.0528  0.1464 -0.1348
    2PRO     BB    2   9.631  13.851  18.490 -0.0853  0.2077 -0.0476
    3CYS     BB    3   9.716  14.073  18.155 -0.0805 -0.2453 -0.0315
    4LYS     BB    4  10.048  14.050  17.935  0.1248  0.0105  0.3007
    5PSE     BB    5  10.243  14.375  17.935 -0.0743  0.0140  0.1413
    6PRO     BB    6  10.315  14.769  18.152 -0.3132  0.1962  0.1712
    7GLN     BB    7  10.052  14.623  18.422 -0.1914  0.0318  0.0527
    8PRO     BB    8   9.773  14.633  18.335 -0.0211 -0.1267  0.1038
    9ASP     BB    9   9.552  14.663  18.161 -0.1344 -0.2692  0.1801
   10PRO     BB   10   9.410  14.847  17.934  0.0476 -0.0440  0.0113
   11VAL     BB   11   9.361  15.245  17.849 -0.0383  0.1152  0.0398
   12ASP     BB   12   9.438  15.613  17.965  0.0625  0.2383 -0.0181
   13PTH     BB   13   9.867  15.626  18.014 -0.1338 -0.1387 -0.3626
   14PRO     BB   14  10.289  15.795  18.001  0.0473 -0.0073  0.3160
   15THR     BB   15  10.599  15.609  18.037  0.2019  0.3113 -0.0454
   16SER     BB   16  10.679  15.435  18.465  0.1498  0.1283  0.1515
   17THR     BB   17  10.341  15.406  18.554 -0.2184 -0.2566 -0.0305
   18LYS     BB   18  10.100  15.679  18.711 -0.1205  0.1535  0.2186
   19GLN     BB   19   9.769  15.346  18.561  0.0147 -0.0958  0.1416
   20ARG     BB   20   9.414  15.243  18.683 -0.0355 -0.2052 -0.0634
   21PRO     BB   21   9.323  15.514  18.846 -0.2547 -0.0682  0.1068
   22LYS     BB   22   8.877  15.468  18.891  0.1701 -0.2683 -0.0187
   23THR     BB   23   8.779  15.678  18.537  0.1516 -0.1468 -0.0440
   24SER     BB   24   8.972  16.030  18.339  0.1638  0.2648  0.2754
   25LEU     BB   25   9.323  16.333  18.280  0.2248 -0.0304 -0.0220
   26ARG     BB   26   9.703  16.359  18.075  0.0932  0.0570 -0.2086
   27LYS     BB   27   9.933  16.490  18.458  0.0385 -0.0209 -0.0089
   28VAL     BB   28   9.966  16.891  18.454  0.2156  0.0363  0.0444
   29ASP     BB   29   9.674  17.151  18.181  0.1692  0.2222  0.1493
   30VAL     BB   30   9.335  17.460  17.990 -0.0705 -0.1203 -0.0962
   31LYS     BB   31   9.220  17.289  17.692 -0.0169  0.3106  0.1057
   32GLU     BB   32   9.166  17.259  17.289 -0.0926  0.4167  0.1667
   33GLU     BB   33   9.565  17.325  17.232 -0.2839  0.3106 -0.1143
   34LEU     BB   34   9.763  17.272  17.569 -0.0769 -0.0144 -0.2045
   35LEU     BB   35  10.060  16.934  17.755  0.0255 -0.1023  0.0731
   36ALA     BB   36   9.984  16.783  17.436  0.0635 -0.0129  0.4663
   37VAL     BB   37   9.975  16.510  17.274 -0.0600 -0.0750 -0.3043
   38ARG     BB   38  10.166  16.092  17.089  0.0162 -0.2762  0.0403
   39LYS     BB   39  10.477  16.212  17.207  0.0401  0.0531 -0.2683
   40LEU     BB   40  10.574  16.312  17.505  0.0884 -0.0300 -0.0627
   41PTH     BB   41  10.702  16.147  17.771  0.1305  0.0545  0.0835
   42GLN     BB   42  11.175  16.202  17.677  0.2126  0.4460 -0.1337
   43THR     BB   43  11.199  16.251  18.085  0.1793  0.1103  0.0569
   44SER     BB   44  11.062  16.128  18.427  0.3024  0.0125 -0.0135
   45GLY     BB   45  11.299  16.389  18.574 -0.0353  0.0371 -0.1226
   46GLU     BB   46  11.332  16.284  18.941 -0.0122 -0.1003  0.1387
   47THR     BB   47  11.102  16.212  19.118 -0.1253  0.1838  0.0538
   48THR     BB   48  10.682  16.079  19.029  0.0385  0.2521 -0.3006
   49HIS     BB   49  10.719  15.810  18.819  0.1828 -0.0236  0.0901
   50PTH     BB   50  10.776  15.452  18.945  0.1807 -0.2694 -0.0822
   51PRO     BB   51  10.585  15.517  19.340 -0.0973  0.1599  0.0996
   52LYS     BB   52  10.887  15.366  19.554 -0.1124 -0.2228  0.3369
   53PRO     BB   53  10.897  15.027  19.404  0.1038  0.0256 -0.3262
   54ALA     BB   54  10.614  14.721  19.481 -0.0292 -0.1595  0.0843
   55VAL     BB   55  10.287  14.790  19.470  0.0406  0.2788 -0.0230
   56GLY     BB   56  10.043  14.404  19.680 -0.1750  0.0385 -0.2874
   57GLU     BB   57  10.006  14.112  19.492  0.0647 -0.0216 -0.0355
   58GLU     BB   58   9.894  13.884  19.171 -0.0644 -0.2612 -0.0920
   59LYS     BB   59  10.072  13.647  18.996  0.0237  0.1394  0.0307
   60SER     BB   60  10.057  13.391  19.232  0.0845  0.1563  0.1149
   61ILE     BB   61  10.324  13.197  19.483  0.0265  0.0328 -0.0091
   62LYS     BB   62  10.752  13.256  19.458  0.1428 -0.0608 -0.0369
   63ALA     BB   63  10.716  13.639  19.547  0.1459 -0.2935 -0.1195
   64PHE     BB   64  10.558  13.797  19.278 -0.1296 -0.3037  0.0803
   65LYS     BB   65  10.733  13.796  18.860 -0.1895 -0.2117  0.2582
   66GLU     BB   66  10.737  13.342  18.851 -0.0571  0.1218  0.0102
   67PTH     BB   67  10.910  13.018  18.717 -0.2551 -0.2359 -0.1206
   68PRO     BB   68  10.941  12.853  18.372  0.1777  0.0107 -0.0660
   69LYS     BB   69  11.094  12.373  18.334 -0.1149  0.1924 -0.1978
   70GLN     BB   70  11.219  12.015  18.407 -0.1213  0.2747  0.2996
   71LYS     BB   71  11.098  11.613  18.389  0.2196  0.0137 -0.2112
   72LEU     BB   72  10.681  11.842  18.235  0.1524 -0.1594 -0.2662
   73ASP     BB   73  10.821  11.888  17.884  0.0401  0.1095  0.0266
   74PRO     BB   74  10.768  12.256  17.823  0.0153  0.0227 -0.0243
   75ALA     BB   75  11.050  12.205  17.640 -0.3584 -0.0537  0.3135
   76ALA     BB   76  11.358  12.525  17.583 -0.3780  0.0559 -0.0988
   77SER     BB   77  11.593  12.565  17.874 -0.0877 -0.1088 -0.0889
   78LEU     BB   78  11.655  12.953  18.048  0.2525  0.1398 -0.0723
   79THR     BB   79  11.921  12.827  18.185 -0.2512 -0.0133  0.0315
   80GLY     BB   80  11.759  12.644  18.490 -0.1459 -0.2786  0.0534
   81SER     BB   81  11.824  12.782  18.868 -0.0911 -0.1617 -0.0826
   82LYS     BB   82  11.420  13.003  18.918  0.1481 -0.1784  0.0123
   83ARG     BB   83  11.300  13.334  19.143 -0.2437 -0.1667  0.1159
   84ARG     BB   84  11.317  13.599  19.452 -0.1639  0.1237  0.1693
   85PRO     BB   85  11.253  13.821  19.543 -0.0028  0.0328 -0.2756
   86ARG     BB   86  11.200  14.191  19.443  0.0165 -0.1542 -0.2639
   87PTH     BB   87  11.351  14.421  19.628  0.0626 -0.0601 -0.1103
   88PRO     BB   88  11.494  14.845  19.758 -0.0683 -0.0378 -0.3121
   89LYS     BB   89  11.813  14.891  19.762 -0.1199 -0.0278 -0.1797
   90GLU     BB   90  11.985  14.639  20.024  0.0943  0.2655  0.1604
   91LYS     BB   91  11.980  14.198  20.101 -0.0275  0.0229 -0.1098
   92ALA     BB   92  12.346  13.876  20.064  0.0414 -0.0865  0.0622
   93GLN     BB   93  12.365  14.006  19.689 -0.1055  0.1264 -0.1582
   94ALA     BB   94  12.534  14.362  19.639  0.0012  0.1893 -0.1586
   95LEU     BB   95  12.891  14.488  19.741  0.1943 -0.0729  0.2213
   96GLU     BB   96  13.092  14.565  19.448  0.2875 -0.0838 -0.2109
   97ASP     BB   97  12.872  14.824  19.160 -0.3817  0.0378  0.0043
   98LEU     BB   98  12.967  14.496  18.806 -0.0205 -0.2238 -0.0766
   99ALA     BB   99  12.988  14.515  18.402 -0.0905  0.2715 -0.1948
  100GLY     BB  100  12.518  14.649  18.497  0.1233  0.2548 -0.0125
  101PHE     BB  101  12.446  15.054  18.341  0.1451  0.0710  0.0137
  102LYS     BB  102  11.988  14.920  18.418  0.1331  0.0612  0.1072
  103GLU     BB  103  11.875  14.567  18.335  0.2665  0.0020  0.0204
  104LEU     BB  104  11.929  14.217  18.523  0.1082 -0.2768 -0.1062
  105PHE     BB  105  11.766  13.970  18.517 -0.0043 -0.1780 -0.0459
  106GLN     BB  106  11.365  13.970  18.351 -0.2139 -0.0270  0.2108
  107PTH     BB  107  11.034  13.933  18.156 -0.1242 -0.0653  0.2996
  108PRO     BB  108  10.740  14.075  17.881  0.2673 -0.1491 -0.0150
  109GLY     BB  109  10.658  13.715  17.709 -0.2161 -0.0725 -0.0675
  110HIS     BB  110  10.714  13.327  17.686 -0.2853 -0.1046 -0.0178
  111THR     BB  111  10.678  13.023  17.436  0.0366  0.1549  0.1077
  112GLU     BB  112  10.490  12.667  17.441 -0.0180  0.0214 -0.1170
  113GLU     BB  113  10.246  12.519  17.641  0.1006 -0.3436 -0.3276
  114SER     BB  114  10.034  12.262  17.586  0.1577 -0.0972 -0.1436
  115THR     BB  115  10.084  11.877  17.463  0.0268 -0.0485  0.1998
  116THR     BB  116  10.037  11.563  17.208  0.0272  0.1132  0.1491
  117ASP     BB  117   9.917  11.142  17.119  0.1107  0.1164 -0.2536
  118GLU     BB  118   9.845  10.784  17.044 -0.0295 -0.0074 -0.0306
  119LYS     BB  119   9.414  10.599  16.848 -0.3222  0.0099  0.2219
  120THR     BB  120   9.233  10.773  16.526  0.1158  0.0896  0.1969
  20.00000  20.00000  20.00000
