# Supplementary material for: A cyclin-dependent kinase-mediated phosphorylation switch of disordered protein condensation
Source: Nat Commun. 2023 Oct 9;14:6316. doi: 10.1038/s41467-023-42049-0 (PMC10562473; doi:10.1038/s41467-023-42049-0)
Supplement: Supplementary file 9 — Supplementary Data 6 [file 41467_2023_42049_MOESM9_ESM.zip › suppl_files_md/FigS9b/P/500K/final_conf.gro]

ki67
  120
    1ILE     BB    1   5.995   8.604  13.045  0.0416  0.0405  0.0912
    2PRO     BB    2   6.394   8.586  13.410 -0.1105 -0.0274  0.0210
    3CYS     BB    3   6.220   8.920  13.528  0.2101 -0.3840 -0.1329
    4LYS     BB    4   6.245   9.382  13.410  0.3677 -0.1004 -0.1223
    5PSE     BB    5   5.798   9.363  13.484 -0.0571  0.2755  0.0434
    6PRO     BB    6   5.709   9.536  13.889  0.2494  0.1616  0.1525
    7GLN     BB    7   5.449   9.354  14.059 -0.0196  0.0489  0.2647
    8PRO     BB    8   5.218   9.256  14.428  0.1278  0.3054 -0.0240
    9ASP     BB    9   5.134   9.235  14.740  0.0768  0.2393  0.0671
   10PRO     BB   10   5.353   9.540  14.996 -0.1280  0.1403 -0.4555
   11VAL     BB   11   5.513   9.730  14.938  0.2267 -0.1097  0.3309
   12ASP     BB   12   5.674  10.089  14.946  0.0194  0.0807 -0.3213
   13PTH     BB   13   6.051  10.120  15.031 -0.2027  0.1010 -0.0052
   14PRO     BB   14   6.200   9.809  15.255  0.0543  0.0540  0.0209
   15THR     BB   15   6.540   9.654  15.409  0.2153  0.2594 -0.0491
   16SER     BB   16   6.692   9.834  15.601  0.1890 -0.0176  0.2015
   17THR     BB   17   6.729  10.054  15.999  0.1514 -0.1118 -0.0317
   18LYS     BB   18   6.689  10.188  16.297 -0.0715 -0.2064  0.0568
   19GLN     BB   19   6.544   9.740  16.596  0.2457  0.0528 -0.4749
   20ARG     BB   20   6.186  10.045  16.608 -0.1848  0.0020 -0.4128
   21PRO     BB   21   5.902  10.006  16.766 -0.3528 -0.1879  0.1645
   22LYS     BB   22   5.579  10.213  16.948 -0.0982 -0.2724 -0.4223
   23THR     BB   23   5.207  10.193  17.149 -0.2948  0.0928 -0.5413
   24SER     BB   24   4.848  10.276  17.362  0.1299 -0.1712  0.0362
   25LEU     BB   25   4.767   9.924  16.991  0.0012  0.0956 -0.1286
   26ARG     BB   26   4.618   9.671  17.194 -0.2838 -0.1056 -0.1024
   27LYS     BB   27   4.795   9.795  17.578  0.0600  0.1598  0.0270
   28VAL     BB   28   5.081   9.747  17.593  0.5097  0.1000 -0.1325
   29ASP     BB   29   5.301   9.888  17.902 -0.3880 -0.0757  0.4163
   30VAL     BB   30   5.426   9.926  18.222 -0.0349 -0.0461  0.2771
   31LYS     BB   31   5.653   9.485  18.182 -0.0068 -0.2086 -0.1681
   32GLU     BB   32   5.867   9.463  18.403  0.2376 -0.1965 -0.0025
   33GLU     BB   33   5.777   9.480  18.834 -0.0629  0.0467 -0.2798
   34LEU     BB   34   5.846   9.182  19.109  0.1977 -0.2059  0.0333
   35LEU     BB   35   6.018   9.195  19.507  0.2595  0.3553  0.1969
   36ALA     BB   36   5.923   8.803  19.521 -0.2144  0.0786 -0.2889
   37VAL     BB   37   6.221   8.712  19.294 -0.0455  0.4729 -0.0541
   38ARG     BB   38   6.138   8.605  18.965 -0.0648  0.0663 -0.0438
   39LYS     BB   39   6.026   8.517  18.567 -0.4384 -0.0122  0.3547
   40LEU     BB   40   6.284   8.402  18.391  0.1127 -0.0662 -0.2201
   41PTH     BB   41   6.300   8.213  18.060 -0.1473  0.1197 -0.3186
   42GLN     BB   42   6.601   7.959  18.333 -0.1244  0.2549  0.1921
   43THR     BB   43   6.943   8.133  18.088 -0.0956 -0.1346 -0.1752
   44SER     BB   44   7.249   8.377  17.948 -0.0385  0.1521  0.4197
   45GLY     BB   45   7.615   8.377  17.941  0.1851 -0.2573  0.3989
   46GLU     BB   46   7.729   8.645  18.019 -0.0878  0.1280 -0.0113
   47THR     BB   47   8.121   8.505  18.039  0.3023 -0.1511 -0.1044
   48THR     BB   48   8.367   8.621  17.882 -0.2447 -0.0159  0.0316
   49HIS     BB   49   8.208   8.747  17.578 -0.0299 -0.0362  0.0886
   50PTH     BB   50   8.455   8.963  17.426 -0.1353  0.1658 -0.3643
   51PRO     BB   51   8.280   9.295  17.414 -0.0398 -0.0807  0.2747
   52LYS     BB   52   8.402   9.631  17.593 -0.1254  0.0010  0.1871
   53PRO     BB   53   8.051   9.980  17.651  0.4995  0.1445 -0.0860
   54ALA     BB   54   8.183  10.383  17.493 -0.0948 -0.2421 -0.3221
   55VAL     BB   55   8.260  10.454  17.122  0.0343  0.2793  0.0685
   56GLY     BB   56   8.133  10.428  16.862 -0.2205 -0.2499  0.1548
   57GLU     BB   57   8.108  10.264  16.446 -0.2016 -0.0089  0.2905
   58GLU     BB   58   7.968  10.374  16.021  0.0482 -0.2532 -0.0025
   59LYS     BB   59   7.984  10.154  15.859  0.0945  0.0658 -0.1140
   60SER     BB   60   8.140   9.973  15.578  0.0207  0.0833 -0.2439
   61ILE     BB   61   8.222   9.629  15.496  0.0962 -0.0346  0.2514
   62LYS     BB   62   8.527   9.503  15.807  0.1530 -0.3061  0.0799
   63ALA     BB   63   8.723   9.286  16.042 -0.3386 -0.0972 -0.2025
   64PHE     BB   64   9.006   9.330  16.218  0.2343 -0.4548  0.2557
   65LYS     BB   65   9.362   9.290  16.229  0.4796 -0.3665 -0.1871
   66GLU     BB   66   9.574   9.473  16.572 -0.3454 -0.1343  0.2248
   67PTH     BB   67   9.326   9.782  16.586 -0.1996 -0.3980 -0.0579
   68PRO     BB   68   9.003   9.781  16.858  0.2630 -0.0473  0.0618
   69LYS     BB   69   8.660  10.125  16.675  0.0583 -0.0202  0.2201
   70GLN     BB   70   8.975  10.390  16.660 -0.2441  0.0007 -0.0544
   71LYS     BB   71   9.354  10.584  16.695 -0.1632 -0.2001  0.4188
   72LEU     BB   72   9.582  10.442  16.420  0.1279  0.3093 -0.3605
   73ASP     BB   73   9.574  10.697  16.040  0.1399  0.0959  0.1057
   74PRO     BB   74   9.676  11.085  16.034 -0.2565  0.1742 -0.1169
   75ALA     BB   75   9.286  11.355  15.830  0.0912 -0.1713 -0.5583
   76ALA     BB   76   9.264  11.327  16.274 -0.2579 -0.1932 -0.1728
   77SER     BB   77   9.441  11.671  16.100  0.2319  0.0744  0.1238
   78LEU     BB   78   9.673  11.784  15.778 -0.1162 -0.1800 -0.0342
   79THR     BB   79  10.099  11.713  15.730 -0.0026 -0.1548  0.0998
   80GLY     BB   80  10.122  11.296  15.783  0.0949  0.2925  0.2202
   81SER     BB   81  10.154  11.038  15.606 -0.2615  0.0444  0.0613
   82LYS     BB   82  10.035  11.269  15.238  0.3455  0.0075  0.2765
   83ARG     BB   83   9.827  11.126  14.884 -0.0438 -0.0253  0.4864
   84ARG     BB   84   9.500  11.214  15.027 -0.3649 -0.2490  0.1685
   85PRO     BB   85   9.286  10.858  14.874  0.0876 -0.1580  0.0155
   86ARG     BB   86   9.031  10.827  15.260 -0.2584 -0.3899  0.1253
   87PTH     BB   87   8.882  10.327  15.313 -0.0266 -0.0111 -0.0539
   88PRO     BB   88   9.020  10.059  15.066  0.3134 -0.1613  0.0363
   89LYS     BB   89   9.240  10.205  14.689  0.0397  0.0709 -0.1311
   90GLU     BB   90   9.596  10.218  14.425 -0.1651  0.0746  0.4615
   91LYS     BB   91   9.587   9.868  14.283 -0.2375  0.2409 -0.2091
   92ALA     BB   92   9.467   9.587  14.522 -0.0345  0.1506 -0.4060
   93GLN     BB   93   9.672   9.670  14.865  0.6476 -0.0144 -0.0914
   94ALA     BB   94  10.030   9.712  14.729 -0.3189  0.2936 -0.0741
   95LEU     BB   95  10.343   9.509  14.649 -0.2137  0.0148  0.0606
   96GLU     BB   96  10.593   9.387  14.918  0.2788  0.1065 -0.2263
   97ASP     BB   97  10.927   9.416  14.647  0.0481  0.0807  0.1170
   98LEU     BB   98  10.999   9.349  14.296  0.0381 -0.2178 -0.0654
   99ALA     BB   99  10.875   9.665  14.121 -0.1626  0.0784  0.1317
  100GLY     BB  100  10.885   9.745  13.669  0.1761  0.1704  0.0314
  101PHE     BB  101  10.944   9.473  13.497 -0.1100  0.0196  0.3504
  102LYS     BB  102  11.439   9.670  13.776 -0.2044 -0.0029 -0.0677
  103GLU     BB  103  11.267  10.044  14.106 -0.0717 -0.3112 -0.0091
  104LEU     BB  104  11.349   9.937  14.356 -0.3817 -0.1150  0.0496
  105PHE     BB  105  11.574  10.211  14.703 -0.1080 -0.1671  0.1759
  106GLN     BB  106  11.826  10.506  14.738  0.1475  0.3287 -0.1004
  107PTH     BB  107  12.044  10.651  14.504 -0.0875 -0.0655 -0.1136
  108PRO     BB  108  12.106  10.784  14.128  0.1096  0.1825  0.4015
  109GLY     BB  109  12.165  11.152  13.728  0.0355  0.0067  0.1864
  110HIS     BB  110  11.960  11.356  13.513  0.2318  0.0425 -0.2595
  111THR     BB  111  11.790  11.679  13.658  0.3750  0.2526  0.1899
  112GLU     BB  112  11.524  11.976  13.655  0.2838 -0.1274  0.0146
  113GLU     BB  113  11.751  12.165  13.309  0.1265  0.2130  0.0910
  114SER     BB  114  12.028  12.240  13.234 -0.1197 -0.2535  0.2209
  115THR     BB  115  12.198  12.620  13.230 -0.2341  0.3592  0.0875
  116THR     BB  116  12.231  12.636  13.800 -0.0871 -0.0316  0.2458
  117ASP     BB  117  12.415  12.822  14.121  0.1838 -0.0102  0.1939
  118GLU     BB  118  12.410  13.142  14.141  0.0929  0.0510 -0.3521
  119LYS     BB  119  12.808  13.413  14.160 -0.0476 -0.1353 -0.0317
  120THR     BB  120  13.191  13.393  14.236 -0.0495 -0.0158 -0.3778
  20.00000  20.00000  20.00000
