# Supplementary material for: A cyclin-dependent kinase-mediated phosphorylation switch of disordered protein condensation
Source: Nat Commun. 2023 Oct 9;14:6316. doi: 10.1038/s41467-023-42049-0 (PMC10562473; doi:10.1038/s41467-023-42049-0)
Supplement: Supplementary file 9 — Supplementary Data 6 [file 41467_2023_42049_MOESM9_ESM.zip › suppl_files_md/FigS9b/P/310K/final_conf.gro]

ki67
  120
    1ILE     BB    1   8.351  11.028  16.671 -0.1050  0.0340  0.1214
    2PRO     BB    2   8.405  10.734  16.857 -0.0962 -0.0112  0.3186
    3CYS     BB    3   8.108  10.829  17.132 -0.0270  0.1426 -0.2305
    4LYS     BB    4   8.202  10.779  17.470  0.0407  0.0445  0.1595
    5PSE     BB    5   8.160  11.017  17.781  0.0856  0.0556 -0.1860
    6PRO     BB    6   8.488  11.158  17.932 -0.0156 -0.1056 -0.1563
    7GLN     BB    7   8.548  11.446  18.236  0.0836 -0.2226  0.0129
    8PRO     BB    8   8.800  11.770  18.505  0.0600 -0.1550 -0.2407
    9ASP     BB    9   9.045  11.778  18.845 -0.0942  0.0974  0.0023
   10PRO     BB   10   9.222  11.544  19.229  0.2649 -0.1308 -0.0493
   11VAL     BB   11   9.463  11.290  19.173 -0.1742  0.0512  0.1439
   12ASP     BB   12   9.429  10.872  19.375 -0.0983  0.1220 -0.0969
   13PTH     BB   13   9.263  10.598  19.164  0.0199  0.0579  0.1726
   14PRO     BB   14   9.184  10.409  18.924 -0.1830 -0.0902  0.0347
   15THR     BB   15   8.986  10.094  18.990 -0.2638 -0.0921  0.0687
   16SER     BB   16   9.294   9.778  18.987  0.2532  0.0180  0.0268
   17THR     BB   17   9.580   9.547  19.229 -0.1956  0.1468  0.1718
   18LYS     BB   18   9.482   9.766  19.581 -0.1479 -0.1433  0.0333
   19GLN     BB   19   9.553  10.002  19.851 -0.0729 -0.2925  0.0568
   20ARG     BB   20   9.768  10.232  19.893 -0.0991  0.1312 -0.3160
   21PRO     BB   21   9.720  10.605  20.013  0.1200 -0.0191 -0.1854
   22LYS     BB   22   9.981  10.739  20.164 -0.0303 -0.1834  0.1969
   23THR     BB   23  10.183  10.697  20.490  0.0097 -0.2884  0.0314
   24SER     BB   24  10.319  10.993  20.732 -0.1436 -0.0412  0.1157
   25LEU     BB   25  10.420  11.267  20.478  0.0828 -0.1012 -0.2394
   26ARG     BB   26  10.228  11.518  20.210  0.0687  0.0136  0.3135
   27LYS     BB   27   9.859  11.773  20.364  0.0066  0.1332  0.0978
   28VAL     BB   28   9.937  11.975  20.701  0.0122 -0.2111 -0.0322
   29ASP     BB   29  10.195  12.201  20.653 -0.1066 -0.0399 -0.1274
   30VAL     BB   30  10.131  12.388  20.361 -0.1291 -0.0178  0.2122
   31LYS     BB   31  10.395  12.503  20.198 -0.1967 -0.3449 -0.0425
   32GLU     BB   32  10.679  12.337  20.080 -0.2257  0.1161  0.4570
   33GLU     BB   33  10.988  12.007  19.931  0.0465  0.2231 -0.1969
   34LEU     BB   34  11.225  12.009  20.306  0.1812  0.2814  0.0540
   35LEU     BB   35  11.592  11.909  20.380 -0.2440 -0.4362 -0.2221
   36ALA     BB   36  11.658  11.775  20.005 -0.0572 -0.2617 -0.0454
   37VAL     BB   37  11.470  11.538  19.674  0.1897  0.1378 -0.1323
   38ARG     BB   38  11.194  11.699  19.423 -0.2542 -0.0701  0.1101
   39LYS     BB   39  11.310  11.732  19.122 -0.4766 -0.0046  0.0639
   40LEU     BB   40  11.202  11.692  18.683  0.0785  0.4590 -0.1702
   41PTH     BB   41  11.551  11.731  18.614 -0.1058  0.1752  0.0632
   42GLN     BB   42  11.971  11.851  18.753 -0.0908  0.1870  0.1142
   43THR     BB   43  12.364  11.727  18.665  0.2970  0.2819 -0.0348
   44SER     BB   44  12.658  11.662  18.341 -0.0036 -0.1123 -0.1412
   45GLY     BB   45  12.793  11.284  18.457  0.1367 -0.1727 -0.0399
   46GLU     BB   46  12.562  10.900  18.254  0.1956 -0.0741  0.1544
   47THR     BB   47  12.316  10.990  18.451 -0.1946 -0.0268  0.0304
   48THR     BB   48  12.256  10.645  18.703 -0.1076 -0.0648  0.0673
   49HIS     BB   49  12.566  10.594  18.947  0.1059  0.0345  0.0194
   50PTH     BB   50  12.655  10.296  19.151  0.1078 -0.0762 -0.1197
   51PRO     BB   51  12.362  10.058  19.145  0.2902 -0.0199  0.1118
   52LYS     BB   52  12.465   9.756  19.319  0.1832 -0.0340  0.4222
   53PRO     BB   53  12.002   9.725  19.447 -0.1603  0.1328 -0.1705
   54ALA     BB   54  11.695   9.652  19.280  0.0939  0.2578  0.1939
   55VAL     BB   55  11.593   9.876  18.952  0.0603  0.2683 -0.0156
   56GLY     BB   56  11.526   9.658  18.661  0.0937  0.2026  0.1188
   57GLU     BB   57  11.179   9.466  18.484  0.0848 -0.2865 -0.2200
   58GLU     BB   58  11.004   9.539  18.859  0.0889  0.0461 -0.1944
   59LYS     BB   59  11.093   9.547  19.250  0.1505  0.1372  0.1043
   60SER     BB   60  10.988   9.243  19.435  0.0749 -0.1964 -0.0567
   61ILE     BB   61  11.248   9.367  19.823 -0.0716  0.2714 -0.0472
   62LYS     BB   62  11.409   9.687  19.881 -0.0029  0.0575 -0.0567
   63ALA     BB   63  11.758   9.582  19.959  0.1048 -0.2891  0.1541
   64PHE     BB   64  12.071   9.619  20.190 -0.0228  0.2557 -0.1701
   65LYS     BB   65  12.209   9.776  20.399  0.1085  0.0262 -0.1710
   66GLU     BB   66  12.584   9.665  20.475 -0.1788 -0.0030 -0.1307
   67PTH     BB   67  12.472   9.399  20.786  0.1147  0.0494 -0.2440
   68PRO     BB   68  12.732   9.484  21.000 -0.3029 -0.0653 -0.0442
   69LYS     BB   69  12.968   9.771  20.843  0.1012 -0.1370  0.0445
   70GLN     BB   70  13.159   9.921  21.161 -0.0562  0.1624 -0.2248
   71LYS     BB   71  12.903   9.913  21.447  0.0878  0.1526  0.0386
   72LEU     BB   72  12.668  10.179  21.428  0.0682 -0.0383 -0.2759
   73ASP     BB   73  12.368  10.456  21.271 -0.1977 -0.0574  0.0565
   74PRO     BB   74  12.234  10.519  20.968 -0.1424 -0.3100 -0.0182
   75ALA     BB   75  12.419  10.554  20.608 -0.2294 -0.0969  0.1193
   76ALA     BB   76  12.556  10.874  20.319 -0.1364 -0.1300 -0.0203
   77SER     BB   77  12.590  10.425  20.063  0.2489  0.0770 -0.1954
   78LEU     BB   78  12.759  10.150  20.074 -0.1502  0.1881 -0.0793
   79THR     BB   79  12.568   9.862  19.894  0.0448  0.0745 -0.2830
   80GLY     BB   80  12.298  10.072  19.728  0.3635 -0.2017  0.0735
   81SER     BB   81  12.093  10.268  19.626  0.0362 -0.0491 -0.0510
   82LYS     BB   82  12.063  10.600  19.473  0.3103  0.0993 -0.0806
   83ARG     BB   83  11.773  10.810  19.482 -0.2103  0.1696 -0.2263
   84ARG     BB   84  11.611  11.081  19.172  0.1227 -0.0816 -0.1526
   85PRO     BB   85  11.890  11.497  19.287 -0.0223 -0.0254  0.1018
   86ARG     BB   86  12.199  11.413  19.495 -0.1924  0.1566 -0.2615
   87PTH     BB   87  12.195  11.246  19.818  0.0099 -0.0622 -0.0610
   88PRO     BB   88  12.365  11.554  20.001 -0.2707  0.2077  0.2029
   89LYS     BB   89  12.423  11.845  20.291  0.1207 -0.0915  0.1442
   90GLU     BB   90  12.654  11.919  20.623 -0.0282 -0.0162  0.2628
   91LYS     BB   91  12.748  11.552  20.800  0.1983 -0.1093  0.0160
   92ALA     BB   92  12.450  11.354  20.776 -0.1242  0.0850  0.0471
   93GLN     BB   93  12.263  11.124  20.631 -0.1157 -0.0839  0.1142
   94ALA     BB   94  11.975  10.972  20.770 -0.0251 -0.1473  0.2896
   95LEU     BB   95  11.801  10.691  20.476 -0.0746  0.0035  0.0428
   96GLU     BB   96  11.834  10.984  20.130  0.0957  0.1404 -0.3576
   97ASP     BB   97  11.457  10.994  20.022  0.1085 -0.0235  0.2460
   98LEU     BB   98  11.165  10.976  19.861  0.0471 -0.1137  0.1091
   99ALA     BB   99  10.870  10.999  19.972  0.0041  0.1686  0.2000
  100GLY     BB  100  10.755  10.766  19.693  0.1349 -0.2521  0.0057
  101PHE     BB  101  10.524  10.852  19.266 -0.2186  0.0994  0.1184
  102LYS     BB  102  10.754  10.693  19.124  0.3390  0.1112 -0.0159
  103GLU     BB  103  11.085  10.600  19.110 -0.2599 -0.3344  0.0703
  104LEU     BB  104  11.201  10.439  19.465  0.2043 -0.3075  0.1678
  105PHE     BB  105  11.084  10.243  19.778  0.2899 -0.0546 -0.3515
  106GLN     BB  106  10.898  10.130  20.052  0.1606  0.2113 -0.1281
  107PTH     BB  107  10.973   9.845  20.326  0.0117 -0.2169 -0.0385
  108PRO     BB  108  11.294   9.645  20.462  0.2915  0.0899 -0.1537
  109GLY     BB  109  11.140   9.271  20.586  0.0529  0.1460 -0.2408
  110HIS     BB  110  10.844   8.939  20.593  0.1130 -0.1310  0.0293
  111THR     BB  111  10.980   8.541  20.690  0.1140  0.0871  0.2409
  112GLU     BB  112  11.202   8.258  20.617 -0.0404  0.1811  0.0584
  113GLU     BB  113  11.485   8.199  20.470  0.1258 -0.2504 -0.0545
  114SER     BB  114  11.481   8.602  20.276 -0.0551  0.0181 -0.1063
  115THR     BB  115  11.831   8.718  20.145 -0.0494  0.1898 -0.1125
  116THR     BB  116  11.547   8.882  19.800 -0.2065  0.1704  0.0355
  117ASP     BB  117  11.361   8.715  19.655  0.0360  0.2146  0.1276
  118GLU     BB  118  10.998   8.576  19.466 -0.0249  0.0963 -0.0633
  119LYS     BB  119  10.730   8.639  19.695 -0.0246  0.0241  0.0968
  120THR     BB  120  10.681   8.982  19.726 -0.2685 -0.2629 -0.0147
  20.00000  20.00000  20.00000
