# Supplementary material for: A cyclin-dependent kinase-mediated phosphorylation switch of disordered protein condensation
Source: Nat Commun. 2023 Oct 9;14:6316. doi: 10.1038/s41467-023-42049-0 (PMC10562473; doi:10.1038/s41467-023-42049-0)
Supplement: Supplementary file 9 — Supplementary Data 6 [file 41467_2023_42049_MOESM9_ESM.zip › suppl_files_md/FigS9b/P/400K/final_conf.gro]

ki67
  120
    1ILE     BB    1  13.312  12.943   2.052 -0.1871 -0.0296  0.1377
    2PRO     BB    2  13.270  13.306   1.897  0.3647 -0.0588  0.0892
    3CYS     BB    3  13.191  13.719   1.801 -0.0157 -0.2596  0.0790
    4LYS     BB    4  12.834  13.704   1.715  0.0783 -0.2364 -0.4137
    5PSE     BB    5  12.675  14.011   1.715 -0.2663 -0.1383 -0.0886
    6PRO     BB    6  12.380  14.244   1.598 -0.2077  0.2171 -0.1604
    7GLN     BB    7  11.894  14.266   1.457 -0.3084  0.2570  0.1145
    8PRO     BB    8  11.791  13.987   1.292 -0.2014  0.1024  0.0279
    9ASP     BB    9  11.898  13.917   1.029  0.1029  0.1602 -0.2117
   10PRO     BB   10  12.088  14.098   0.658  0.0137  0.2875  0.0400
   11VAL     BB   11  11.693  14.368   0.750 -0.2407 -0.1794  0.1167
   12ASP     BB   12  11.953  14.596   0.502  0.0812 -0.4857  0.0991
   13PTH     BB   13  11.826  15.097   0.569  0.1574 -0.0146  0.2041
   14PRO     BB   14  11.725  15.385   0.399  0.2216 -0.0307 -0.0659
   15THR     BB   15  11.542  15.190   0.067 -0.0088 -0.0723 -0.0806
   16SER     BB   16  11.627  14.790  -0.164  0.3286 -0.0843 -0.1501
   17THR     BB   17  11.805  14.591  -0.280  0.1478  0.2370  0.2044
   18LYS     BB   18  12.018  14.369  -0.074  0.2636  0.1916 -0.2070
   19GLN     BB   19  12.144  13.948   0.016 -0.0615  0.0602  0.1112
   20ARG     BB   20  12.492  13.887   0.153 -0.0172 -0.0655  0.1484
   21PRO     BB   21  12.749  13.637  -0.028  0.2014  0.0580  0.0451
   22LYS     BB   22  12.394  13.393  -0.193 -0.0095 -0.1087  0.0835
   23THR     BB   23  12.107  13.407  -0.460 -0.0281 -0.0114  0.0009
   24SER     BB   24  11.908  13.247  -0.736  0.3188 -0.0130  0.1950
   25LEU     BB   25  11.660  13.339  -0.910  0.1599  0.1399 -0.2543
   26ARG     BB   26  11.817  13.547  -1.298  0.1584  0.1325  0.0118
   27LYS     BB   27  11.703  13.877  -1.256  0.2519 -0.2167  0.1286
   28VAL     BB   28  11.732  14.045  -0.891  0.4037 -0.2020 -0.3380
   29ASP     BB   29  11.650  14.108  -0.570  0.0976  0.2556  0.1958
   30VAL     BB   30  11.612  13.813  -0.316 -0.2818  0.1620 -0.0575
   31LYS     BB   31  11.459  13.629  -0.031 -0.0597  0.1406 -0.1164
   32GLU     BB   32  11.042  13.802  -0.118 -0.1007  0.1363  0.1748
   33GLU     BB   33  10.942  14.232  -0.135 -0.0873  0.2860  0.2698
   34LEU     BB   34  10.656  14.256   0.066  0.1429 -0.3899  0.0767
   35LEU     BB   35  10.683  14.406   0.337  0.0619  0.1235  0.0456
   36ALA     BB   36  10.569  14.889   0.367 -0.0531 -0.1748  0.0038
   37VAL     BB   37  10.759  15.323   0.385 -0.0042  0.0707 -0.0010
   38ARG     BB   38  11.039  15.185   0.617  0.0323  0.0850  0.1158
   39LYS     BB   39  10.806  15.055   0.962 -0.0948 -0.1952 -0.1443
   40LEU     BB   40  10.477  14.967   0.989 -0.2239 -0.1805 -0.3317
   41PTH     BB   41  10.171  14.830   0.812  0.1809  0.0213  0.0030
   42GLN     BB   42  10.052  14.539   1.170 -0.1335  0.1093  0.0216
   43THR     BB   43  10.236  14.279   1.412  0.3376  0.2495  0.2350
   44SER     BB   44  10.274  13.863   1.582  0.3598  0.1495  0.1142
   45GLY     BB   45  10.550  13.369   1.530  0.0930 -0.0421  0.1006
   46GLU     BB   46  10.485  12.884   1.310  0.1407  0.2319  0.4298
   47THR     BB   47  10.246  13.130   1.183  0.0542 -0.0315 -0.0269
   48THR     BB   48   9.842  13.138   1.128 -0.2170  0.0711  0.3166
   49HIS     BB   49   9.868  12.695   1.361  0.1569  0.1139  0.2124
   50PTH     BB   50   9.545  12.415   1.337  0.1882  0.0300 -0.0670
   51PRO     BB   51   9.922  12.173   1.079 -0.0751  0.0769 -0.0504
   52LYS     BB   52   9.637  11.883   0.919  0.2819  0.0607  0.0359
   53PRO     BB   53   9.387  11.629   1.113  0.0702 -0.2713 -0.3600
   54ALA     BB   54   9.453  11.760   1.449 -0.0385  0.0772  0.1276
   55VAL     BB   55   9.742  11.586   1.752 -0.2992  0.0419 -0.0546
   56GLY     BB   56   9.945  11.829   2.004 -0.0623 -0.1858 -0.1718
   57GLU     BB   57   9.952  12.135   2.246 -0.1630 -0.0831  0.2124
   58GLU     BB   58  10.125  12.473   2.231 -0.2176 -0.0172  0.0770
   59LYS     BB   59  10.531  12.192   2.147 -0.1031  0.1047 -0.1434
   60SER     BB   60  10.712  12.466   2.525 -0.4066 -0.0609 -0.0006
   61ILE     BB   61  10.727  12.501   2.922 -0.0254  0.0336  0.1877
   62LYS     BB   62  10.540  12.265   3.105  0.0765  0.0905  0.2838
   63ALA     BB   63  10.235  12.175   2.947 -0.4990  0.0017  0.2217
   64PHE     BB   64  10.044  11.910   3.159  0.1633 -0.0003  0.2559
   65LYS     BB   65  10.034  11.611   3.261  0.1109 -0.0392 -0.2022
   66GLU     BB   66   9.980  11.199   3.097 -0.0856 -0.2974  0.0885
   67PTH     BB   67  10.261  10.985   3.081  0.0682 -0.0813  0.2397
   68PRO     BB   68  10.134  10.748   3.381 -0.0480 -0.3431 -0.0473
   69LYS     BB   69  10.257  10.423   3.250  0.1684  0.0113  0.1516
   70GLN     BB   70  10.625  10.487   3.102  0.1614  0.1113 -0.4777
   71LYS     BB   71  10.666  10.047   2.980  0.3279 -0.0035 -0.2130
   72LEU     BB   72  10.520   9.985   2.679  0.1319 -0.1425  0.1907
   73ASP     BB   73  10.381   9.611   2.862 -0.0350 -0.0663  0.1585
   74PRO     BB   74  10.083   9.856   3.122  0.3435 -0.1988  0.1261
   75ALA     BB   75   9.935   9.370   3.155 -0.0174 -0.1435  0.0158
   76ALA     BB   76   9.750   9.209   2.842 -0.0107  0.1314 -0.1388
   77SER     BB   77   9.506   8.888   2.634 -0.0325 -0.1580  0.0473
   78LEU     BB   78   9.181   8.981   2.831  0.0564  0.4169 -0.1362
   79THR     BB   79   9.255   9.352   2.665 -0.0033 -0.0089 -0.0803
   80GLY     BB   80   9.594   9.545   2.572  0.3042  0.1931 -0.1847
   81SER     BB   81   9.761   9.266   2.276  0.0155 -0.0089 -0.1279
   82LYS     BB   82   9.977   9.026   2.065 -0.1822 -0.2624  0.0424
   83ARG     BB   83  10.215   8.726   1.824  0.1301  0.0793 -0.0032
   84ARG     BB   84   9.932   8.451   1.985 -0.0428 -0.0201 -0.1208
   85PRO     BB   85   9.810   8.330   2.360 -0.2886 -0.1077  0.1553
   86ARG     BB   86   9.424   8.112   2.294  0.1766  0.0282 -0.1515
   87PTH     BB   87   9.518   7.867   2.043 -0.2174  0.1493 -0.0077
   88PRO     BB   88   9.878   7.923   1.877 -0.1035  0.2363 -0.0019
   89LYS     BB   89  10.232   7.743   1.882  0.3023 -0.1640 -0.1826
   90GLU     BB   90  10.400   7.563   1.686 -0.0191  0.1285 -0.1494
   91LYS     BB   91  10.352   7.192   1.690 -0.2427 -0.2117 -0.0053
   92ALA     BB   92   9.856   7.136   1.786  0.1187 -0.1919 -0.3367
   93GLN     BB   93   9.816   6.764   1.957  0.1396 -0.1395 -0.1453
   94ALA     BB   94   9.622   6.656   2.293  0.3644  0.1461 -0.0818
   95LEU     BB   95   9.598   6.510   2.626 -0.0612 -0.2241  0.2035
   96GLU     BB   96   9.241   6.342   2.788 -0.1704  0.0773 -0.1273
   97ASP     BB   97   8.805   6.264   2.687 -0.1189 -0.0098  0.3520
   98LEU     BB   98   8.570   6.295   2.953 -0.1074 -0.2600  0.1400
   99ALA     BB   99   8.643   6.674   3.082  0.0785  0.1805 -0.0785
  100GLY     BB  100   8.808   6.815   3.466  0.1136 -0.0253 -0.4449
  101PHE     BB  101   8.877   6.457   3.672 -0.2968 -0.0513 -0.2244
  102LYS     BB  102   8.747   6.609   4.025 -0.0036 -0.1598  0.0605
  103GLU     BB  103   8.274   6.553   4.049 -0.2288  0.1186 -0.1160
  104LEU     BB  104   8.169   6.781   4.288  0.0016 -0.2019 -0.0667
  105PHE     BB  105   8.196   6.698   4.858 -0.1483  0.1142 -0.0612
  106GLN     BB  106   8.503   6.367   4.836 -0.0773 -0.1941 -0.0600
  107PTH     BB  107   8.679   6.044   4.708 -0.0054 -0.0519 -0.0450
  108PRO     BB  108   8.227   5.807   4.600  0.1671 -0.1452  0.1368
  109GLY     BB  109   8.059   6.153   4.804  0.1684 -0.0417 -0.1136
  110HIS     BB  110   7.852   6.128   5.125 -0.1169  0.1660  0.1172
  111THR     BB  111   7.473   6.343   5.116 -0.0474  0.3171  0.0651
  112GLU     BB  112   7.401   6.197   4.729 -0.2802  0.0095 -0.1502
  113GLU     BB  113   7.530   6.011   4.567 -0.1277 -0.1859  0.1326
  114SER     BB  114   7.604   5.831   4.218 -0.0568 -0.0517 -0.0763
  115THR     BB  115   7.494   5.519   4.367 -0.2136 -0.0533 -0.4429
  116THR     BB  116   7.778   5.494   4.587  0.0443  0.2861  0.1486
  117ASP     BB  117   7.667   5.247   4.889 -0.2211  0.1482  0.1080
  118GLU     BB  118   7.324   5.181   4.874 -0.3399 -0.0181 -0.1924
  119LYS     BB  119   6.894   5.146   4.953  0.0095  0.0069 -0.1183
  120THR     BB  120   7.041   4.815   5.069  0.1927 -0.1183  0.4110
  20.00000  20.00000  20.00000
