# Supplementary material for: A cyclin-dependent kinase-mediated phosphorylation switch of disordered protein condensation
Source: Nat Commun. 2023 Oct 9;14:6316. doi: 10.1038/s41467-023-42049-0 (PMC10562473; doi:10.1038/s41467-023-42049-0)
Supplement: Supplementary file 9 — Supplementary Data 6 [file 41467_2023_42049_MOESM9_ESM.zip › suppl_files_md/FigS9b/P/210K/final_conf.gro]

ki67
  120
    1ILE     BB    1  14.072  15.971  15.636  0.0565  0.1362  0.1135
    2PRO     BB    2  13.784  15.862  15.433  0.0393 -0.1644 -0.1341
    3CYS     BB    3  13.898  15.495  15.317 -0.0386 -0.0168  0.0585
    4LYS     BB    4  13.719  15.291  15.119  0.0661  0.0121  0.0835
    5PSE     BB    5  13.390  15.370  15.042 -0.1736 -0.1095  0.0477
    6PRO     BB    6  13.103  15.328  15.348 -0.2280  0.0038  0.0674
    7GLN     BB    7  13.295  15.034  15.498  0.0954 -0.1027  0.0980
    8PRO     BB    8  13.128  14.794  15.769 -0.0451  0.0505  0.0245
    9ASP     BB    9  13.161  14.445  15.699  0.0607  0.3366 -0.1321
   10PRO     BB   10  13.187  14.384  16.086  0.1519  0.0051  0.0713
   11VAL     BB   11  12.903  14.501  16.323  0.1218 -0.0369 -0.2033
   12ASP     BB   12  13.235  14.692  16.547 -0.0589 -0.2903  0.0472
   13PTH     BB   13  13.380  14.939  16.315 -0.0527  0.0691 -0.0550
   14PRO     BB   14  13.219  15.330  16.183 -0.1163 -0.0736  0.0319
   15THR     BB   15  13.372  15.575  16.230 -0.0045  0.3961  0.1674
   16SER     BB   16  13.521  15.960  16.082 -0.1828  0.0830 -0.0259
   17THR     BB   17  13.241  16.263  16.197  0.0101 -0.0440 -0.2150
   18LYS     BB   18  12.907  16.253  16.062  0.1239  0.2074 -0.0619
   19GLN     BB   19  12.748  15.877  15.855 -0.1431 -0.0274  0.0774
   20ARG     BB   20  12.547  15.699  16.193 -0.0676 -0.1006  0.0054
   21PRO     BB   21  12.531  15.405  16.444  0.0121  0.0636 -0.1267
   22LYS     BB   22  12.764  15.065  16.541 -0.0993  0.0292  0.0396
   23THR     BB   23  12.472  14.846  16.459 -0.1407 -0.0528  0.0137
   24SER     BB   24  12.175  14.969  16.218  0.2002 -0.0439  0.1285
   25LEU     BB   25  11.916  15.145  16.405 -0.0126  0.0237 -0.0941
   26ARG     BB   26  11.520  15.101  16.512 -0.1179 -0.1589 -0.0178
   27LYS     BB   27  11.381  14.822  16.549 -0.0688  0.1554 -0.1591
   28VAL     BB   28  11.448  14.573  16.847  0.1273 -0.0522 -0.0962
   29ASP     BB   29  11.627  14.279  16.726 -0.1780  0.2949 -0.0728
   30VAL     BB   30  11.709  14.057  16.398  0.2572  0.1392 -0.0664
   31LYS     BB   31  11.587  13.852  16.081 -0.1876  0.0945  0.1637
   32GLU     BB   32  11.325  14.110  15.945 -0.0496  0.0682 -0.1389
   33GLU     BB   33  11.369  14.467  15.962  0.0757 -0.0762  0.0191
   34LEU     BB   34  11.772  14.572  16.075 -0.0904 -0.0282 -0.1571
   35LEU     BB   35  12.140  14.377  16.117 -0.0398 -0.1192 -0.1600
   36ALA     BB   36  12.247  14.146  15.920  0.0922 -0.2093  0.0688
   37VAL     BB   37  12.204  13.756  16.072  0.1462  0.1300  0.2401
   38ARG     BB   38  12.597  13.820  16.096 -0.0047  0.2432  0.1274
   39LYS     BB   39  12.860  13.612  15.912 -0.0114  0.1862  0.0632
   40LEU     BB   40  12.908  13.723  15.627 -0.0257  0.0267 -0.1860
   41PTH     BB   41  13.084  13.444  15.384 -0.0092 -0.0412  0.0026
   42GLN     BB   42  13.255  13.524  15.066  0.1817  0.1884 -0.1399
   43THR     BB   43  13.088  13.829  14.862 -0.0077  0.0030  0.1585
   44SER     BB   44  12.719  13.810  15.017 -0.0774 -0.0901 -0.0369
   45GLY     BB   45  12.365  13.968  14.917  0.1805  0.1266 -0.0013
   46GLU     BB   46  12.371  14.043  14.524 -0.0645 -0.1919 -0.0707
   47THR     BB   47  11.995  13.869  14.460  0.0656  0.0107  0.1152
   48THR     BB   48  11.928  13.940  14.136  0.1632 -0.2638  0.0055
   49HIS     BB   49  11.499  13.956  14.215  0.0431  0.0444 -0.0133
   50PTH     BB   50  11.159  13.940  14.458  0.0135 -0.1051  0.1000
   51PRO     BB   51  10.930  14.172  14.687 -0.0994  0.0787 -0.1532
   52LYS     BB   52  10.996  14.442  14.947 -0.1004  0.0221  0.0294
   53PRO     BB   53  11.208  14.345  15.198  0.0306  0.0264 -0.0862
   54ALA     BB   54  11.178  14.027  15.345  0.3535 -0.1550  0.1104
   55VAL     BB   55  11.057  13.748  15.192 -0.0584 -0.0543  0.1758
   56GLY     BB   56  11.318  13.617  14.954  0.1854  0.1123  0.1110
   57GLU     BB   57  11.588  13.476  15.006  0.0118 -0.1305  0.1832
   58GLU     BB   58  11.428  13.125  15.133  0.0799 -0.0181  0.0376
   59LYS     BB   59  11.670  13.198  15.447 -0.1988 -0.0017 -0.0887
   60SER     BB   60  11.764  13.507  15.693 -0.1512  0.0491  0.1295
   61ILE     BB   61  11.881  13.856  15.513  0.1167  0.0348  0.1744
   62LYS     BB   62  11.746  14.233  15.350 -0.0279  0.1555 -0.0782
   63ALA     BB   63  11.920  14.342  15.109  0.1485 -0.0322 -0.1617
   64PHE     BB   64  11.857  14.551  14.774 -0.1288  0.0580 -0.0513
   65LYS     BB   65  11.616  14.814  14.784  0.1429 -0.0642  0.0398
   66GLU     BB   66  11.718  15.044  15.075  0.0256  0.0384  0.2543
   67PTH     BB   67  11.474  14.940  15.419  0.0098  0.0374 -0.1488
   68PRO     BB   68  11.718  15.072  15.632  0.0249 -0.2364 -0.0995
   69LYS     BB   69  12.012  15.222  15.613 -0.2330 -0.0091  0.0099
   70GLN     BB   70  12.451  15.043  15.618  0.1992 -0.0764 -0.0160
   71LYS     BB   71  12.584  14.601  15.589 -0.1381 -0.0472  0.0530
   72LEU     BB   72  12.624  14.572  15.181 -0.1977 -0.2491 -0.1147
   73ASP     BB   73  12.731  14.495  14.854 -0.0794  0.0588 -0.3254
   74PRO     BB   74  12.955  14.862  14.786 -0.0125  0.0405  0.0930
   75ALA     BB   75  13.191  14.602  14.572 -0.1314  0.0999  0.0076
   76ALA     BB   76  13.394  14.543  14.799  0.1435  0.0935 -0.0737
   77SER     BB   77  13.678  14.776  14.743 -0.0680  0.0727  0.2065
   78LEU     BB   78  13.963  14.731  15.092  0.1058 -0.0177  0.0958
   79THR     BB   79  14.156  14.470  15.302  0.0733 -0.1668  0.1021
   80GLY     BB   80  13.871  14.345  15.389 -0.2099  0.1110 -0.0888
   81SER     BB   81  13.675  14.344  15.821 -0.0071 -0.2873  0.2595
   82LYS     BB   82  13.982  14.496  15.903  0.1508 -0.0917 -0.1123
   83ARG     BB   83  13.941  14.843  16.076 -0.0144  0.0101 -0.0748
   84ARG     BB   84  13.891  14.650  16.504  0.2432 -0.0677 -0.0511
   85PRO     BB   85  13.833  14.451  16.825 -0.0141 -0.2155 -0.2031
   86ARG     BB   86  13.961  14.256  17.042 -0.1599  0.0290 -0.0921
   87PTH     BB   87  13.795  14.460  17.392 -0.3425  0.1190 -0.0283
   88PRO     BB   88  13.738  14.815  17.469  0.0503  0.0033  0.1075
   89LYS     BB   89  13.749  15.017  17.136 -0.0971  0.0176 -0.0827
   90GLU     BB   90  13.612  15.326  17.467 -0.0954  0.2205  0.0681
   91LYS     BB   91  13.391  15.663  17.468  0.1815  0.1103  0.0791
   92ALA     BB   92  13.080  15.745  17.171  0.0573 -0.2497 -0.1969
   93GLN     BB   93  12.882  15.607  16.888 -0.0055 -0.0338 -0.0573
   94ALA     BB   94  12.519  15.373  17.052 -0.1126 -0.0934  0.1897
   95LEU     BB   95  12.166  15.428  16.924  0.1114 -0.0882  0.1126
   96GLU     BB   96  12.027  15.156  17.189  0.0493  0.1137  0.0026
   97ASP     BB   97  12.091  14.813  17.370  0.0425  0.0792 -0.0026
   98LEU     BB   98  12.114  14.622  16.975  0.1519  0.1400 -0.0722
   99ALA     BB   99  12.238  14.321  16.967 -0.0604  0.2106 -0.0512
  100GLY     BB  100  12.654  14.506  16.980  0.1050  0.0287 -0.0540
  101PHE     BB  101  12.927  14.611  17.240 -0.1217 -0.1327 -0.0721
  102LYS     BB  102  12.878  14.760  17.610 -0.0314 -0.0276  0.1380
  103GLU     BB  103  13.014  15.109  17.569  0.0171 -0.0638  0.3105
  104LEU     BB  104  12.720  15.388  17.701 -0.0547  0.0539  0.0721
  105PHE     BB  105  12.530  15.669  17.818  0.0058 -0.2049 -0.0180
  106GLN     BB  106  12.579  16.047  17.850  0.0686 -0.0210  0.0756
  107PTH     BB  107  12.516  16.244  17.508  0.0188 -0.0245  0.0497
  108PRO     BB  108  12.127  16.234  17.352 -0.2007 -0.0162  0.0551
  109GLY     BB  109  11.858  16.252  17.174  0.0494  0.0084 -0.2361
  110HIS     BB  110  11.575  16.498  16.980 -0.0232  0.0091 -0.0303
  111THR     BB  111  11.451  16.092  16.929  0.0791  0.0654  0.0754
  112GLU     BB  112  11.297  16.039  16.535 -0.1664 -0.0092  0.0733
  113GLU     BB  113  11.392  16.223  16.226  0.0051  0.0222 -0.1362
  114SER     BB  114  11.505  16.694  16.347  0.0445 -0.0945 -0.0966
  115THR     BB  115  11.787  17.026  16.466  0.1987 -0.0553  0.1102
  116THR     BB  116  12.158  16.820  16.518  0.0585 -0.0327  0.2002
  117ASP     BB  117  12.488  16.579  16.412  0.0084  0.0221 -0.0906
  118GLU     BB  118  12.560  16.221  16.667 -0.0711 -0.0574 -0.0997
  119LYS     BB  119  12.863  16.391  16.792  0.0651  0.0613  0.1101
  120THR     BB  120  13.098  16.561  17.078 -0.0114  0.0515 -0.0803
  20.00000  20.00000  20.00000
