# Supplementary material for: A cyclin-dependent kinase-mediated phosphorylation switch of disordered protein condensation
Source: Nat Commun. 2023 Oct 9;14:6316. doi: 10.1038/s41467-023-42049-0 (PMC10562473; doi:10.1038/s41467-023-42049-0)
Supplement: Supplementary file 9 — Supplementary Data 6 [file 41467_2023_42049_MOESM9_ESM.zip › suppl_files_md/FigS9b/P/250K/final_conf.gro]

ki67
  120
    1ILE     BB    1   7.515  15.228  19.653 -0.1405  0.1408 -0.0912
    2PRO     BB    2   7.843  15.041  19.754  0.0697  0.1534  0.1686
    3CYS     BB    3   8.278  15.028  19.688  0.0184 -0.1694 -0.1504
    4LYS     BB    4   8.360  14.740  19.565  0.1638  0.0065 -0.0834
    5PSE     BB    5   8.252  14.411  19.685  0.2724  0.0565 -0.2301
    6PRO     BB    6   8.220  14.458  20.136  0.0509  0.1031 -0.1398
    7GLN     BB    7   8.377  14.218  20.409 -0.1245  0.1524  0.0849
    8PRO     BB    8   8.596  14.044  20.741  0.1732 -0.1775 -0.0386
    9ASP     BB    9   8.586  14.415  20.845 -0.0689 -0.0497  0.1044
   10PRO     BB   10   8.938  14.520  20.948  0.3119 -0.2144  0.0679
   11VAL     BB   11   9.249  14.664  20.891  0.0857 -0.0639  0.0927
   12ASP     BB   12   9.205  15.058  21.021 -0.1047  0.1200  0.1188
   13PTH     BB   13   9.592  15.127  21.299  0.1454  0.1145 -0.1967
   14PRO     BB   14   9.879  14.800  21.509 -0.2000  0.0858 -0.1642
   15THR     BB   15  10.178  14.763  21.182  0.2811  0.3304 -0.0716
   16SER     BB   16  10.316  14.452  21.131  0.1344 -0.2231 -0.0644
   17THR     BB   17  10.296  14.351  20.735 -0.1598  0.0905 -0.0695
   18LYS     BB   18  10.115  14.671  20.495 -0.0447  0.1565 -0.3761
   19GLN     BB   19  10.194  15.086  20.608 -0.0289  0.2038  0.0822
   20ARG     BB   20  10.061  15.343  20.423  0.0736 -0.0641 -0.1447
   21PRO     BB   21  10.033  15.373  20.036 -0.0584 -0.0952 -0.0962
   22LYS     BB   22   9.909  15.612  19.777  0.0374  0.2364  0.0665
   23THR     BB   23   9.627  15.866  19.789 -0.0920  0.0981 -0.2390
   24SER     BB   24   9.632  16.240  19.528  0.0795 -0.0825 -0.0977
   25LEU     BB   25   9.679  16.465  19.829 -0.1655  0.1756  0.0865
   26ARG     BB   26   9.550  16.356  20.225 -0.0427  0.2298 -0.0825
   27LYS     BB   27   9.122  16.150  20.398  0.2558 -0.1952  0.0553
   28VAL     BB   28   8.822  16.025  20.229 -0.0480 -0.0530 -0.0935
   29ASP     BB   29   8.545  15.884  20.083  0.0010 -0.0692 -0.1165
   30VAL     BB   30   8.347  15.619  20.054 -0.0287  0.2749 -0.0957
   31LYS     BB   31   8.108  15.364  20.214  0.0140 -0.0043  0.1291
   32GLU     BB   32   8.328  15.391  20.549  0.0989  0.0397  0.1585
   33GLU     BB   33   8.528  15.468  20.836  0.1125  0.1210 -0.0225
   34LEU     BB   34   8.852  15.703  20.715  0.0720 -0.0487 -0.0106
   35LEU     BB   35   9.206  15.526  20.546  0.2155 -0.0306  0.1495
   36ALA     BB   36   9.083  15.324  20.186  0.0482 -0.0567  0.1305
   37VAL     BB   37   8.974  15.009  20.313  0.0288  0.0088 -0.3052
   38ARG     BB   38   9.066  14.679  20.176 -0.1251 -0.1104  0.1993
   39LYS     BB   39   8.899  14.345  20.022  0.0368  0.1986 -0.0776
   40LEU     BB   40   9.251  14.147  19.868 -0.1288  0.2136  0.0197
   41PTH     BB   41   9.479  14.317  19.777 -0.2305  0.0633  0.1074
   42GLN     BB   42   9.494  14.505  19.442 -0.0799 -0.1287  0.1697
   43THR     BB   43   9.464  14.904  19.413 -0.0018 -0.0865 -0.0661
   44SER     BB   44   9.348  15.317  19.335 -0.1632 -0.0719 -0.0480
   45GLY     BB   45   8.950  15.250  19.578 -0.0217 -0.1282  0.0247
   46GLU     BB   46   9.028  15.706  19.538 -0.0344 -0.1583 -0.0384
   47THR     BB   47   8.887  16.081  19.540  0.0561 -0.1880 -0.0098
   48THR     BB   48   8.880  16.266  19.214 -0.1960 -0.0409  0.0957
   49HIS     BB   49   8.773  16.590  19.375 -0.0856  0.1879 -0.1886
   50PTH     BB   50   8.625  16.881  19.571  0.1552 -0.0388 -0.2191
   51PRO     BB   51   8.273  16.809  19.749  0.0171 -0.0457  0.1779
   52LYS     BB   52   8.254  17.080  19.984 -0.0572 -0.0969  0.0112
   53PRO     BB   53   7.979  16.969  20.273 -0.0871  0.1251  0.1951
   54ALA     BB   54   7.795  17.215  20.564 -0.2779  0.1271 -0.1220
   55VAL     BB   55   7.605  16.905  20.760 -0.0166 -0.0372 -0.0749
   56GLY     BB   56   7.363  16.678  20.661 -0.1105  0.0027  0.2998
   57GLU     BB   57   7.093  16.350  20.831 -0.0101 -0.0236 -0.0954
   58GLU     BB   58   7.316  16.415  21.130 -0.1756 -0.1074 -0.0103
   59LYS     BB   59   7.641  16.163  21.108 -0.0750 -0.2116 -0.0045
   60SER     BB   60   7.743  16.027  20.661 -0.0093  0.0965 -0.0347
   61ILE     BB   61   7.975  16.209  20.455 -0.0705  0.0676  0.2638
   62LYS     BB   62   8.224  16.429  20.458  0.0321 -0.0792  0.0300
   63ALA     BB   63   8.455  16.656  20.480  0.2478 -0.0759  0.0250
   64PHE     BB   64   8.719  16.652  20.777 -0.0170  0.1347 -0.0737
   65LYS     BB   65   8.620  16.318  20.930 -0.3373  0.2425 -0.1496
   66GLU     BB   66   8.333  16.134  21.095  0.1581  0.0103  0.1191
   67PTH     BB   67   8.430  16.227  21.460 -0.1410 -0.1538  0.0424
   68PRO     BB   68   8.218  16.484  21.579  0.3140  0.0014 -0.1621
   69LYS     BB   69   8.082  16.829  21.452  0.2680 -0.1604 -0.1095
   70GLN     BB   70   7.875  17.093  21.335  0.0964  0.0509  0.1698
   71LYS     BB   71   7.516  17.402  21.408  0.1520 -0.0942 -0.1155
   72LEU     BB   72   7.363  17.455  21.707 -0.4046 -0.0697  0.1911
   73ASP     BB   73   7.169  17.108  21.854  0.1064 -0.0774  0.0680
   74PRO     BB   74   7.515  16.856  21.807  0.1239  0.0337  0.0346
   75ALA     BB   75   7.917  16.823  22.014  0.0564 -0.0304  0.0800
   76ALA     BB   76   8.200  16.451  22.216 -0.3237 -0.1090  0.0223
   77SER     BB   77   7.951  16.243  21.971 -0.0909  0.0420  0.2151
   78LEU     BB   78   7.763  15.878  21.851 -0.1006  0.0750  0.1977
   79THR     BB   79   8.071  15.745  21.959  0.3116 -0.0710 -0.0143
   80GLY     BB   80   8.392  15.879  21.925  0.0920 -0.0835 -0.1020
   81SER     BB   81   8.492  15.724  21.609  0.1219  0.0950 -0.2520
   82LYS     BB   82   8.818  15.599  21.632  0.1596 -0.3105  0.0321
   83ARG     BB   83   9.047  15.879  21.792  0.2691 -0.0563  0.1501
   84ARG     BB   84   8.879  16.197  21.796 -0.0517 -0.0100 -0.1926
   85PRO     BB   85   9.071  16.333  22.150  0.2426 -0.1372  0.1039
   86ARG     BB   86   9.366  16.392  22.085  0.0262  0.0769 -0.0905
   87PTH     BB   87   9.689  16.375  22.047 -0.0048 -0.3271  0.1522
   88PRO     BB   88   9.969  16.602  22.030  0.0869  0.2140 -0.1026
   89LYS     BB   89  10.285  16.791  21.836 -0.3081 -0.0013 -0.1965
   90GLU     BB   90  10.414  16.558  21.583 -0.0896  0.1276 -0.0183
   91LYS     BB   91  10.192  16.352  21.452 -0.2910  0.1989  0.3621
   92ALA     BB   92  10.205  16.458  21.122  0.1080  0.2001 -0.1211
   93GLN     BB   93  10.320  16.287  20.836 -0.2827 -0.0911 -0.2382
   94ALA     BB   94  10.491  16.488  20.631  0.0625 -0.0408  0.0996
   95LEU     BB   95  10.555  16.769  20.307 -0.0703  0.1097 -0.0247
   96GLU     BB   96  10.466  16.711  19.920 -0.1808  0.1424  0.3449
   97ASP     BB   97  10.501  16.612  19.456 -0.0858  0.0662 -0.0720
   98LEU     BB   98  10.268  16.304  19.318  0.0041  0.0675  0.0366
   99ALA     BB   99  10.147  16.004  19.176 -0.0756  0.0006  0.1458
  100GLY     BB  100  10.048  15.880  18.774 -0.0017 -0.0624  0.3859
  101PHE     BB  101   9.985  15.564  18.687  0.0805 -0.1131 -0.0659
  102LYS     BB  102   9.842  15.534  18.266  0.1080 -0.0706 -0.0802
  103GLU     BB  103   9.532  15.696  18.269 -0.1013  0.1403  0.0718
  104LEU     BB  104   9.343  15.609  18.572  0.0499  0.1077 -0.0187
  105PHE     BB  105   9.030  15.447  18.723 -0.1516 -0.1659 -0.2558
  106GLN     BB  106   8.884  15.209  18.895 -0.2457  0.0694  0.1693
  107PTH     BB  107   8.591  15.105  19.126  0.0407 -0.3768 -0.0606
  108PRO     BB  108   8.286  15.371  18.994 -0.0483 -0.1055 -0.1688
  109GLY     BB  109   8.547  15.662  18.985 -0.0973 -0.0320  0.0110
  110HIS     BB  110   8.288  15.972  19.194  0.1306 -0.1711 -0.0306
  111THR     BB  111   8.050  15.879  19.469  0.0018  0.1560  0.0778
  112GLU     BB  112   7.673  16.057  19.507  0.1505  0.0479 -0.0660
  113GLU     BB  113   7.582  16.243  19.869  0.2654 -0.3458  0.0612
  114SER     BB  114   7.623  15.849  20.087 -0.0925  0.2723 -0.1606
  115THR     BB  115   7.307  15.776  20.330 -0.0447  0.0627  0.1682
  116THR     BB  116   7.267  15.673  20.686  0.0910  0.0990  0.1865
  117ASP     BB  117   7.473  15.615  21.090 -0.0454  0.1462 -0.1296
  118GLU     BB  118   7.278  15.274  21.271  0.0504 -0.1248 -0.2077
  119LYS     BB  119   7.467  14.865  21.325 -0.0620  0.1063 -0.0010
  120THR     BB  120   7.212  14.673  21.448 -0.0105  0.0467  0.2366
  20.00000  20.00000  20.00000
