# Supplementary material for: A cyclin-dependent kinase-mediated phosphorylation switch of disordered protein condensation
Source: Nat Commun. 2023 Oct 9;14:6316. doi: 10.1038/s41467-023-42049-0 (PMC10562473; doi:10.1038/s41467-023-42049-0)
Supplement: Supplementary file 9 — Supplementary Data 6 [file 41467_2023_42049_MOESM9_ESM.zip › suppl_files_md/FigS9b/P/440K/final_conf.gro]

ki67
  120
    1ILE     BB    1  13.365   8.418  14.144 -0.0737  0.0624  0.0304
    2PRO     BB    2  13.204   8.735  14.000 -0.0661  0.2120  0.0829
    3CYS     BB    3  12.905   8.856  13.787  0.0766 -0.0005 -0.2462
    4LYS     BB    4  12.993   9.197  13.939  0.1542  0.0054  0.1875
    5PSE     BB    5  12.954   9.516  13.997 -0.2402  0.1026  0.0423
    6PRO     BB    6  13.096   9.878  14.050  0.3076  0.0231  0.0583
    7GLN     BB    7  12.868   9.982  14.341  0.0396  0.1206 -0.1319
    8PRO     BB    8  12.426   9.866  14.401 -0.1052  0.0811  0.5709
    9ASP     BB    9  12.316  10.232  14.466 -0.0369 -0.0954 -0.0296
   10PRO     BB   10  12.420  10.575  14.310  0.0261  0.0926 -0.3124
   11VAL     BB   11  12.577  10.847  14.487  0.0450  0.0338 -0.0903
   12ASP     BB   12  12.785  11.125  14.738 -0.0732 -0.0463 -0.0123
   13PTH     BB   13  12.422  11.293  14.848  0.3532  0.1725 -0.2510
   14PRO     BB   14  12.445  11.358  15.129 -0.1958 -0.0152 -0.0936
   15THR     BB   15  12.649  11.624  15.328  0.0827  0.0660 -0.0425
   16SER     BB   16  12.899  11.845  15.590  0.0324 -0.1065  0.3364
   17THR     BB   17  12.745  12.174  15.541  0.1168 -0.2256 -0.2373
   18LYS     BB   18  12.860  12.193  15.078 -0.3838  0.0692 -0.0710
   19GLN     BB   19  12.888  12.033  14.673  0.0678  0.0385  0.1626
   20ARG     BB   20  13.044  11.694  14.875 -0.1687 -0.0195  0.0188
   21PRO     BB   21  13.358  11.747  14.504 -0.1743  0.2757 -0.1118
   22LYS     BB   22  13.754  12.080  14.403 -0.0524  0.3769 -0.0743
   23THR     BB   23  13.802  11.638  14.196  0.2209 -0.1381  0.0428
   24SER     BB   24  14.157  11.471  14.188  0.0731  0.0510  0.2762
   25LEU     BB   25  14.179  11.130  14.165 -0.3559  0.2948 -0.0234
   26ARG     BB   26  14.408  11.265  14.626  0.1017 -0.1349  0.1991
   27LYS     BB   27  14.069  11.334  14.756  0.0475 -0.1548  0.0995
   28VAL     BB   28  13.990  11.486  15.128 -0.1635  0.0166 -0.0940
   29ASP     BB   29  13.642  11.562  15.202 -0.2128 -0.0744 -0.0933
   30VAL     BB   30  13.542  11.523  15.620  0.0850 -0.1020 -0.4339
   31LYS     BB   31  13.798  11.897  15.601 -0.3013 -0.1529  0.0406
   32GLU     BB   32  13.875  12.348  15.631 -0.0156 -0.1499 -0.1095
   33GLU     BB   33  14.213  12.482  15.402 -0.1088  0.0579 -0.2238
   34LEU     BB   34  14.304  12.752  15.653 -0.1348 -0.1005 -0.0325
   35LEU     BB   35  14.653  12.695  15.865  0.3939  0.3182 -0.0620
   36ALA     BB   36  14.448  12.560  16.196  0.3981 -0.1869 -0.0669
   37VAL     BB   37  14.212  12.725  16.354  0.1457 -0.1755  0.1246
   38ARG     BB   38  13.865  12.989  16.376 -0.3688  0.1090  0.2588
   39LYS     BB   39  13.774  12.890  16.729 -0.3735 -0.0261  0.2024
   40LEU     BB   40  13.620  13.015  17.113 -0.3514  0.2942 -0.2861
   41PTH     BB   41  13.143  13.089  17.171  0.1698  0.0238 -0.0738
   42GLN     BB   42  13.262  13.287  17.632  0.3862  0.0479 -0.1278
   43THR     BB   43  13.179  13.648  17.833  0.0440  0.0679 -0.1413
   44SER     BB   44  13.166  13.892  18.089 -0.3570 -0.1625  0.1668
   45GLY     BB   45  12.853  13.982  17.831  0.1407 -0.1728  0.0249
   46GLU     BB   46  12.922  14.092  17.488 -0.2025  0.1070  0.0968
   47THR     BB   47  12.541  14.189  17.498 -0.0530 -0.0450 -0.1212
   48THR     BB   48  12.410  14.277  17.854 -0.1769  0.0506 -0.0300
   49HIS     BB   49  12.095  14.659  17.809  0.3808 -0.0252  0.1660
   50PTH     BB   50  11.812  14.671  17.364 -0.2726 -0.2389 -0.1842
   51PRO     BB   51  11.624  15.022  17.535 -0.0510 -0.2023  0.0454
   52LYS     BB   52  11.918  15.251  17.714  0.2094 -0.1971  0.1057
   53PRO     BB   53  12.109  15.594  17.466 -0.0574  0.1554 -0.2915
   54ALA     BB   54  11.790  15.840  17.707 -0.0335  0.2334  0.1525
   55VAL     BB   55  11.365  15.629  17.692  0.0287 -0.0403  0.1912
   56GLY     BB   56  11.304  15.523  17.335  0.0436  0.3693 -0.3666
   57GLU     BB   57  11.278  15.333  17.003 -0.2312 -0.0994  0.0910
   58GLU     BB   58  11.642  15.021  16.862 -0.0880 -0.0940 -0.2273
   59LYS     BB   59  11.854  14.972  16.440  0.3113  0.2420 -0.1336
   60SER     BB   60  11.875  15.019  15.953  0.0359  0.1347  0.1449
   61ILE     BB   61  11.819  14.689  15.809  0.2682 -0.1481 -0.1963
   62LYS     BB   62  11.554  14.528  15.628  0.1483  0.1399  0.2956
   63ALA     BB   63  11.284  14.506  15.360  0.0360 -0.1166  0.1539
   64PHE     BB   64  11.111  14.107  15.307 -0.1694 -0.0812 -0.1744
   65LYS     BB   65  10.845  13.917  15.032  0.4164  0.1424 -0.1993
   66GLU     BB   66  11.016  13.804  14.618  0.1572  0.0790 -0.0652
   67PTH     BB   67  11.186  13.478  14.794  0.1253 -0.0378 -0.0342
   68PRO     BB   68  10.841  13.183  14.775 -0.0675  0.0681 -0.0246
   69LYS     BB   69  10.389  13.282  14.702  0.4455  0.0176 -0.1206
   70GLN     BB   70  10.242  13.212  15.014  0.0571  0.1633 -0.3206
   71LYS     BB   71  10.032  12.844  15.096 -0.0656 -0.1281  0.1548
   72LEU     BB   72  10.356  12.613  14.962 -0.2524 -0.0179  0.1737
   73ASP     BB   73  10.336  12.249  15.131  0.1471 -0.0915  0.3865
   74PRO     BB   74  10.337  11.768  15.079  0.0589 -0.0956  0.1804
   75ALA     BB   75  10.497  11.463  15.237 -0.0321 -0.5890  0.3229
   76ALA     BB   76  10.438  11.171  15.138 -0.0838  0.2124 -0.2391
   77SER     BB   77  10.046  10.962  15.378  0.0153 -0.1494 -0.2318
   78LEU     BB   78   9.802  10.652  15.370 -0.1343  0.1976 -0.0483
   79THR     BB   79   9.845  10.629  14.945  0.0599 -0.2984  0.0713
   80GLY     BB   80   9.716  10.858  14.665  0.2597 -0.0286 -0.0271
   81SER     BB   81   9.749  11.042  14.240  0.1887 -0.0831  0.1361
   82LYS     BB   82   9.778  11.140  13.969  0.0972  0.4454  0.2246
   83ARG     BB   83   9.757  10.909  13.739 -0.1720 -0.0436  0.0960
   84ARG     BB   84   9.956  10.503  13.867  0.1292 -0.0844  0.0589
   85PRO     BB   85   9.851  10.445  13.451  0.0930  0.1351 -0.1661
   86ARG     BB   86   9.751  10.626  13.295  0.5852 -0.0038 -0.0238
   87PTH     BB   87   9.800  10.956  13.093 -0.1598 -0.2403 -0.1280
   88PRO     BB   88   9.897  10.993  12.745 -0.1452 -0.2450  0.1950
   89LYS     BB   89   9.699  11.314  12.459  0.1664 -0.2322  0.4543
   90GLU     BB   90   9.483  11.386  12.702 -0.0769  0.2516  0.0309
   91LYS     BB   91   9.419  11.416  13.048 -0.0946  0.1394 -0.3423
   92ALA     BB   92   9.048  11.290  13.107  0.0522 -0.1990 -0.1700
   93GLN     BB   93   9.010  11.013  13.088  0.1496 -0.2933  0.1922
   94ALA     BB   94   8.689  10.964  13.390 -0.1583  0.0259 -0.1379
   95LEU     BB   95   8.974  10.979  13.735 -0.3960 -0.0416 -0.2927
   96GLU     BB   96   8.917  11.154  14.102  0.0167  0.1344  0.0503
   97ASP     BB   97   9.180  11.521  14.147 -0.0034 -0.0051 -0.1256
   98LEU     BB   98   9.515  11.670  14.198 -0.0987  0.3424 -0.0520
   99ALA     BB   99   9.407  11.842  14.547 -0.0347  0.2277 -0.1684
  100GLY     BB  100   9.331  11.567  14.721 -0.3314  0.1608 -0.1546
  101PHE     BB  101   8.981  11.340  14.721  0.1549 -0.3209 -0.0152
  102LYS     BB  102   8.626  11.342  14.669  0.0516  0.0295  0.2083
  103GLU     BB  103   8.323  11.765  14.778 -0.2253 -0.0717 -0.1913
  104LEU     BB  104   8.316  11.750  15.095  0.2753  0.1195  0.0525
  105PHE     BB  105   7.956  11.914  15.261  0.0163  0.2358  0.0056
  106GLN     BB  106   8.050  12.186  15.458  0.0884 -0.0344  0.0254
  107PTH     BB  107   8.365  12.282  15.771 -0.0073 -0.2296 -0.1764
  108PRO     BB  108   8.685  12.479  15.700  0.1020 -0.0433  0.4958
  109GLY     BB  109   9.028  12.474  15.973  0.1715 -0.0182 -0.0228
  110HIS     BB  110   9.373  12.602  16.014  0.0029  0.2905  0.1325
  111THR     BB  111   9.731  12.478  16.237  0.2468  0.1141  0.1186
  112GLU     BB  112   9.689  12.151  16.567  0.1487  0.0154 -0.0378
  113GLU     BB  113   9.909  11.773  16.595 -0.2823 -0.0328  0.0128
  114SER     BB  114  10.225  11.654  16.809 -0.0931 -0.0637 -0.3886
  115THR     BB  115  10.106  11.277  16.887  0.0317 -0.0881  0.0088
  116THR     BB  116  10.125  11.248  17.239  0.1045 -0.1488 -0.2288
  117ASP     BB  117  10.488  11.498  17.449  0.0892 -0.2132  0.1851
  118GLU     BB  118  10.671  11.195  17.219  0.2136 -0.2285  0.0022
  119LYS     BB  119  10.507  10.826  17.361 -0.2983  0.2184  0.2798
  120THR     BB  120  10.303  10.481  17.403 -0.2451 -0.1623  0.1432
  20.00000  20.00000  20.00000
