# Supplementary material for: A cyclin-dependent kinase-mediated phosphorylation switch of disordered protein condensation
Source: Nat Commun. 2023 Oct 9;14:6316. doi: 10.1038/s41467-023-42049-0 (PMC10562473; doi:10.1038/s41467-023-42049-0)
Supplement: Supplementary file 9 — Supplementary Data 6 [file 41467_2023_42049_MOESM9_ESM.zip › suppl_files_md/FigS9b/P/360K/final_conf.gro]

ki67
  120
    1ILE     BB    1  15.664   8.795  14.575 -0.0650 -0.2444 -0.1270
    2PRO     BB    2  15.289   8.662  14.335 -0.1264  0.0447  0.0170
    3CYS     BB    3  14.871   8.742  14.112  0.0433 -0.0184  0.5376
    4LYS     BB    4  14.545   8.887  14.368 -0.0608 -0.1866 -0.0270
    5PSE     BB    5  14.341   9.082  14.694 -0.1284 -0.0026 -0.1592
    6PRO     BB    6  14.521   9.466  14.506 -0.1270  0.1457 -0.1747
    7GLN     BB    7  14.775   9.581  14.640 -0.0396 -0.2246  0.2393
    8PRO     BB    8  15.052   9.418  14.665  0.4832  0.3205  0.1238
    9ASP     BB    9  15.250   9.334  14.421  0.0256  0.1116  0.0201
   10PRO     BB   10  15.227   9.370  13.934 -0.1490  0.1451  0.1418
   11VAL     BB   11  14.951   9.532  13.983  0.2740  0.1167  0.1255
   12ASP     BB   12  14.936   9.626  13.552  0.0149  0.2690 -0.1386
   13PTH     BB   13  14.759   9.962  13.582 -0.2123 -0.1498 -0.0451
   14PRO     BB   14  14.767  10.178  13.183  0.0764 -0.2001 -0.3282
   15THR     BB   15  14.515   9.987  12.923 -0.1939  0.0672  0.1259
   16SER     BB   16  14.208   9.882  12.851  0.3434  0.1341  0.2508
   17THR     BB   17  14.058   9.772  13.313 -0.0735  0.0366 -0.4621
   18LYS     BB   18  14.054   9.835  13.728 -0.2342  0.1525  0.1823
   19GLN     BB   19  14.016  10.272  13.484 -0.0744 -0.1986  0.0257
   20ARG     BB   20  14.214  10.590  13.678  0.1705  0.0695 -0.2783
   21PRO     BB   21  13.916  10.802  13.704  0.0743  0.0849 -0.1688
   22LYS     BB   22  13.816  11.136  13.871  0.1093 -0.0148  0.0791
   23THR     BB   23  14.168  11.311  14.032 -0.1233 -0.1055 -0.3258
   24SER     BB   24  14.384  11.225  13.771 -0.0290 -0.1734  0.0821
   25LEU     BB   25  14.784  11.120  13.562 -0.2094  0.0029 -0.2653
   26ARG     BB   26  15.121  11.057  13.594 -0.1389  0.0036  0.3033
   27LYS     BB   27  15.414  11.107  13.384  0.0939  0.1576 -0.2188
   28VAL     BB   28  15.431  10.640  13.317 -0.1101 -0.0209 -0.1744
   29ASP     BB   29  15.289  10.356  13.062 -0.0888 -0.0740 -0.0017
   30VAL     BB   30  15.282  10.166  12.638  0.2223 -0.0059 -0.2802
   31LYS     BB   31  15.273   9.801  12.806 -0.0672  0.0166  0.1021
   32GLU     BB   32  15.532   9.508  12.940 -0.3509  0.1340  0.0602
   33GLU     BB   33  15.790   9.289  12.753 -0.0496  0.3160  0.0867
   34LEU     BB   34  16.137   9.397  12.525  0.0361 -0.0370  0.1150
   35LEU     BB   35  16.191   9.578  12.288  0.1675 -0.1938  0.0379
   36ALA     BB   36  16.218   9.289  11.948 -0.2591 -0.0300  0.0701
   37VAL     BB   37  16.616   9.160  12.080 -0.1389 -0.1819  0.0039
   38ARG     BB   38  17.001   9.313  12.010 -0.0047  0.1376 -0.1099
   39LYS     BB   39  17.307   9.369  11.819  0.0245 -0.1079 -0.1505
   40LEU     BB   40  17.448   9.737  11.669 -0.0310 -0.1760 -0.2421
   41PTH     BB   41  17.122   9.933  11.813 -0.0396 -0.0905 -0.0837
   42GLN     BB   42  17.131  10.231  11.863 -0.0502  0.0196 -0.1955
   43THR     BB   43  16.699  10.276  12.041 -0.0196  0.3024 -0.0377
   44SER     BB   44  16.320  10.299  11.921  0.2022  0.0273  0.2028
   45GLY     BB   45  16.196  10.704  11.854  0.0832  0.0992 -0.2656
   46GLU     BB   46  15.899  10.834  11.755  0.2958  0.0678 -0.1952
   47THR     BB   47  15.589  10.655  11.883  0.1402 -0.0811  0.0258
   48THR     BB   48  15.237  10.570  11.793  0.1739 -0.1112 -0.1385
   49HIS     BB   49  15.092  10.250  11.763  0.2733 -0.4415 -0.1510
   50PTH     BB   50  15.311  10.055  11.623 -0.0414 -0.0064 -0.0163
   51PRO     BB   51  15.738  10.101  11.793  0.2470  0.1658 -0.2788
   52LYS     BB   52  15.767  10.076  12.274  0.1754 -0.3081 -0.0722
   53PRO     BB   53  15.850  10.072  12.669 -0.2416 -0.0602  0.1389
   54ALA     BB   54  15.997  10.258  12.887  0.0656 -0.0321  0.0070
   55VAL     BB   55  16.306  10.481  13.043 -0.1540  0.0213 -0.1226
   56GLY     BB   56  16.135  10.262  13.448 -0.0084 -0.4288 -0.2690
   57GLU     BB   57  16.087  10.012  13.350  0.2442  0.0896  0.1996
   58GLU     BB   58  15.946   9.687  13.692  0.3428 -0.0851 -0.0462
   59LYS     BB   59  15.544   9.674  13.569  0.6659  0.0522  0.0473
   60SER     BB   60  15.381   9.913  13.713 -0.1065 -0.1451  0.1774
   61ILE     BB   61  15.457  10.047  14.109  0.0677  0.2676  0.5228
   62LYS     BB   62  15.479  10.452  14.022  0.2286  0.1396  0.4128
   63ALA     BB   63  15.069  10.680  14.102  0.4489  0.2094  0.1128
   64PHE     BB   64  14.935  10.649  14.362  0.3727  0.1651  0.1280
   65LYS     BB   65  14.830  10.674  14.727 -0.2290  0.0862 -0.0563
   66GLU     BB   66  14.463  10.757  14.707 -0.1592 -0.1647 -0.0675
   67PTH     BB   67  14.167  10.671  14.395 -0.2096 -0.0859  0.1803
   68PRO     BB   68  14.073  10.269  14.573 -0.5958 -0.0058  0.1190
   69LYS     BB   69  14.034   9.871  14.635 -0.0976  0.3010 -0.1222
   70GLN     BB   70  13.682   9.786  14.753  0.0858  0.1866  0.0059
   71LYS     BB   71  13.491   9.366  14.934 -0.0368  0.2199 -0.1994
   72LEU     BB   72  13.347   9.246  14.643 -0.1459 -0.1402 -0.0449
   73ASP     BB   73  13.478   8.881  14.513  0.0114  0.4744  0.1134
   74PRO     BB   74  13.590   8.529  14.638 -0.0790  0.0242 -0.0827
   75ALA     BB   75  13.533   8.128  14.456  0.0915 -0.0376  0.0173
   76ALA     BB   76  13.312   8.334  14.131 -0.4379  0.1304  0.0011
   77SER     BB   77  13.105   8.418  14.358 -0.0042 -0.0990 -0.1653
   78LEU     BB   78  12.759   8.392  14.198 -0.0014  0.0895 -0.3522
   79THR     BB   79  12.554   8.255  14.484  0.1543 -0.0281  0.2114
   80GLY     BB   80  12.357   8.141  14.774  0.1515  0.1081 -0.1853
   81SER     BB   81  12.192   8.326  15.005 -0.0038  0.0327 -0.0678
   82LYS     BB   82  12.154   8.462  15.418 -0.1727  0.1689  0.1023
   83ARG     BB   83  12.021   8.868  15.603  0.0313 -0.1951 -0.1421
   84ARG     BB   84  11.813   9.034  15.985  0.1764  0.3029 -0.1112
   85PRO     BB   85  11.539   9.190  16.104 -0.1636 -0.2261  0.2031
   86ARG     BB   86  11.167   9.367  16.131 -0.4938 -0.2381 -0.2473
   87PTH     BB   87  11.302   9.688  16.459 -0.0032 -0.0720  0.0039
   88PRO     BB   88  11.656   9.768  16.800 -0.1027 -0.2295 -0.1251
   89LYS     BB   89  12.011   9.805  16.528 -0.0810  0.3170  0.0826
   90GLU     BB   90  12.184   9.952  16.281  0.1318 -0.0650 -0.2123
   91LYS     BB   91  12.379  10.037  16.062 -0.0960  0.0854  0.0981
   92ALA     BB   92  12.795  10.137  15.993  0.2828  0.1235  0.1347
   93GLN     BB   93  13.188  10.114  16.020 -0.0395 -0.2346  0.0764
   94ALA     BB   94  13.483  10.283  16.288  0.0125  0.0041  0.2943
   95LEU     BB   95  13.394  10.620  16.174  0.4038 -0.0820  0.2434
   96GLU     BB   96  13.599  10.619  15.855  0.0513 -0.2271 -0.0082
   97ASP     BB   97  13.985  10.420  15.961  0.0450  0.0492  0.0797
   98LEU     BB   98  14.080  10.248  15.652 -0.0403  0.0982 -0.1663
   99ALA     BB   99  13.858   9.924  15.944  0.0010 -0.0108  0.2030
  100GLY     BB  100  13.763   9.543  15.812 -0.2524  0.1114  0.1103
  101PHE     BB  101  13.465   9.656  15.540 -0.1433  0.1566  0.2879
  102LYS     BB  102  13.293   9.811  15.270 -0.1470  0.1340  0.0616
  103GLU     BB  103  12.810   9.863  15.394 -0.0795  0.0680 -0.0717
  104LEU     BB  104  12.772   9.668  15.587  0.1220 -0.2145  0.1515
  105PHE     BB  105  12.827   9.287  15.761 -0.0352 -0.1052 -0.0474
  106GLN     BB  106  13.191   8.943  15.786  0.0623  0.1735 -0.1867
  107PTH     BB  107  13.012   8.635  15.894 -0.2141  0.1923 -0.2229
  108PRO     BB  108  12.901   8.585  16.289  0.1265 -0.1878  0.3745
  109GLY     BB  109  12.825   8.269  16.603 -0.1162  0.1076  0.2138
  110HIS     BB  110  12.486   8.422  16.631 -0.0537 -0.1002 -0.0490
  111THR     BB  111  12.643   8.778  16.734 -0.2882  0.1122  0.1458
  112GLU     BB  112  12.692   8.837  17.157  0.0271 -0.2550  0.1882
  113GLU     BB  113  12.665   9.338  17.256  0.1472  0.0104 -0.1786
  114SER     BB  114  13.035   9.242  17.137 -0.0710 -0.1228 -0.1696
  115THR     BB  115  13.446   9.402  17.036  0.1099  0.0383  0.0954
  116THR     BB  116  13.307   9.640  17.418 -0.0852  0.0532 -0.2921
  117ASP     BB  117  13.337  10.046  17.654  0.3859 -0.0214 -0.0599
  118GLU     BB  118  13.410  10.288  17.308 -0.1066 -0.2209 -0.0068
  119LYS     BB  119  13.478  10.145  16.992 -0.0392 -0.0994  0.2133
  120THR     BB  120  13.149   9.900  16.796  0.0833  0.0711  0.0926
  20.00000  20.00000  20.00000
