# Supplementary material for: A cyclin-dependent kinase-mediated phosphorylation switch of disordered protein condensation
Source: Nat Commun. 2023 Oct 9;14:6316. doi: 10.1038/s41467-023-42049-0 (PMC10562473; doi:10.1038/s41467-023-42049-0)
Supplement: Supplementary file 9 — Supplementary Data 6 [file 41467_2023_42049_MOESM9_ESM.zip › suppl_files_md/FigS9b/P/380K/final_conf.gro]

ki67
  120
    1ILE     BB    1   8.248  12.087  13.487 -0.0363  0.1774 -0.1845
    2PRO     BB    2   8.505  12.233  13.837 -0.1282 -0.5756 -0.2071
    3CYS     BB    3   8.907  12.398  13.793  0.2513  0.2190 -0.0290
    4LYS     BB    4   8.755  12.740  13.513  0.0628 -0.0107 -0.2174
    5PSE     BB    5   8.408  12.709  13.414 -0.2398  0.3758 -0.0431
    6PRO     BB    6   8.106  12.766  13.285 -0.1624  0.1857 -0.0511
    7GLN     BB    7   7.842  12.858  13.611 -0.0065 -0.0466  0.1717
    8PRO     BB    8   7.661  12.570  13.455 -0.2954 -0.3343  0.0398
    9ASP     BB    9   7.433  12.399  13.625 -0.0011  0.1645 -0.2371
   10PRO     BB   10   7.139  12.335  13.682 -0.1360  0.1680 -0.0318
   11VAL     BB   11   7.005  12.119  14.099  0.3764  0.3532 -0.1649
   12ASP     BB   12   6.845  12.050  14.440  0.0482  0.1933  0.0049
   13PTH     BB   13   6.599  12.346  14.571 -0.0594  0.4714  0.0157
   14PRO     BB   14   6.790  12.675  14.441 -0.1835  0.2967  0.2107
   15THR     BB   15   6.637  13.102  14.661 -0.0225 -0.3270 -0.0297
   16SER     BB   16   6.298  13.178  14.539 -0.1024 -0.0608 -0.0484
   17THR     BB   17   6.204  12.747  14.364  0.1643 -0.1340  0.2916
   18LYS     BB   18   5.943  12.719  14.186  0.0179 -0.1371 -0.1057
   19GLN     BB   19   5.487  12.683  14.366  0.1007  0.2955 -0.0353
   20ARG     BB   20   5.472  12.590  14.700 -0.1427  0.0100  0.0122
   21PRO     BB   21   5.672  12.728  14.973  0.2268  0.2309 -0.2814
   22LYS     BB   22   6.000  12.829  15.276  0.2495 -0.0957  0.0071
   23THR     BB   23   6.373  12.679  15.082  0.0651  0.0114  0.1160
   24SER     BB   24   6.513  12.619  15.396 -0.1712  0.0325 -0.3940
   25LEU     BB   25   6.866  12.517  15.519  0.0442  0.1916 -0.0382
   26ARG     BB   26   6.885  12.218  15.377 -0.0689  0.0247 -0.0921
   27LYS     BB   27   7.261  12.061  15.326  0.1143  0.1926  0.1034
   28VAL     BB   28   7.313  11.771  15.571  0.0126  0.3168  0.4092
   29ASP     BB   29   7.405  11.873  15.953 -0.0134 -0.2066  0.0178
   30VAL     BB   30   7.696  12.015  16.224  0.0862 -0.0519  0.3826
   31LYS     BB   31   7.567  12.122  16.536  0.0483  0.0365  0.2479
   32GLU     BB   32   7.717  12.307  16.852 -0.0589  0.0667 -0.0722
   33GLU     BB   33   7.779  12.172  17.113  0.1388 -0.1545 -0.2060
   34LEU     BB   34   8.066  12.264  17.316  0.1588  0.0106 -0.1324
   35LEU     BB   35   8.157  12.624  17.501  0.1062 -0.1118  0.0792
   36ALA     BB   36   8.011  12.745  17.856 -0.0692 -0.0604 -0.1395
   37VAL     BB   37   7.674  12.817  17.689 -0.1738 -0.0834 -0.1497
   38ARG     BB   38   7.553  13.110  17.401 -0.0541  0.0972  0.0946
   39LYS     BB   39   7.310  12.936  17.013  0.1595  0.0951 -0.0403
   40LEU     BB   40   7.039  13.014  16.870  0.2232 -0.0091 -0.1820
   41PTH     BB   41   6.876  13.196  16.630  0.1300  0.1224 -0.3408
   42GLN     BB   42   6.903  13.111  16.132  0.1874 -0.1425  0.2631
   43THR     BB   43   6.670  12.714  16.120 -0.2437  0.0213 -0.1376
   44SER     BB   44   6.335  12.805  15.983  0.0654 -0.1474  0.1032
   45GLY     BB   45   6.091  13.233  15.986 -0.1452 -0.2527  0.2767
   46GLU     BB   46   5.959  13.299  15.574 -0.0356 -0.2381  0.3784
   47THR     BB   47   5.909  13.751  15.285 -0.5454  0.2362 -0.1539
   48THR     BB   48   6.114  13.822  15.556 -0.3167  0.4908  0.3390
   49HIS     BB   49   6.481  13.954  15.529  0.0618  0.1836  0.0358
   50PTH     BB   50   6.589  14.217  15.775  0.1558 -0.4833  0.1810
   51PRO     BB   51   6.897  14.492  15.648 -0.1930  0.1376 -0.1746
   52LYS     BB   52   7.162  14.281  15.685  0.0384 -0.1608  0.1478
   53PRO     BB   53   7.471  14.002  15.715 -0.0698  0.0322  0.0032
   54ALA     BB   54   7.753  13.868  15.557  0.0326 -0.0775 -0.3035
   55VAL     BB   55   7.947  14.097  15.252  0.1395 -0.4212  0.0598
   56GLY     BB   56   8.027  13.887  15.044  0.2818 -0.0582  0.2587
   57GLU     BB   57   8.300  13.856  14.872  0.2624  0.1064 -0.2090
   58GLU     BB   58   8.427  13.549  14.569 -0.2094  0.3029  0.1048
   59LYS     BB   59   8.446  13.764  14.160 -0.2759 -0.0906 -0.2003
   60SER     BB   60   8.355  14.081  14.013 -0.2580 -0.3731 -0.0476
   61ILE     BB   61   8.148  14.121  13.748 -0.2563  0.0550 -0.0752
   62LYS     BB   62   8.163  14.604  13.808  0.0084 -0.1360  0.0122
   63ALA     BB   63   8.273  14.921  13.454 -0.1418 -0.0658  0.1845
   64PHE     BB   64   8.310  15.252  13.160  0.0766  0.0521  0.1396
   65LYS     BB   65   8.440  15.625  13.015  0.2482 -0.1981  0.2408
   66GLU     BB   66   8.708  15.948  13.001  0.0420 -0.1076  0.0090
   67PTH     BB   67   9.047  15.955  13.040 -0.3418 -0.0836 -0.0031
   68PRO     BB   68   9.019  15.688  13.388 -0.1391 -0.0925  0.1571
   69LYS     BB   69   8.660  15.736  13.665  0.0872 -0.0546  0.0068
   70GLN     BB   70   8.875  15.379  13.809 -0.2980 -0.1774  0.0820
   71LYS     BB   71   8.735  15.027  13.921  0.0462  0.0388 -0.0923
   72LEU     BB   72   9.106  14.798  13.729  0.2419  0.0191 -0.1682
   73ASP     BB   73   8.926  14.454  13.581  0.0601 -0.0593 -0.1061
   74PRO     BB   74   9.042  14.339  13.289  0.2279 -0.0210  0.0544
   75ALA     BB   75   9.348  14.038  13.411 -0.2574 -0.2219  0.5647
   76ALA     BB   76   9.727  14.079  13.522  0.1373 -0.3664 -0.0563
   77SER     BB   77   9.994  13.879  13.388 -0.0911  0.3659 -0.1381
   78LEU     BB   78  10.282  13.621  13.271 -0.0796  0.3587 -0.0857
   79THR     BB   79  10.007  13.686  12.954 -0.1707 -0.0262 -0.1150
   80GLY     BB   80   9.918  13.980  12.718  0.0126  0.0548  0.2398
   81SER     BB   81  10.251  14.143  12.705 -0.0228 -0.0485  0.2103
   82LYS     BB   82  10.607  14.232  12.819  0.1309  0.2428 -0.1022
   83ARG     BB   83  10.687  14.581  12.623  0.0251  0.3662 -0.1530
   84ARG     BB   84  10.608  14.905  12.763  0.0181  0.1811 -0.2229
   85PRO     BB   85  10.924  14.855  13.137  0.2552  0.2921  0.0490
   86ARG     BB   86  11.194  14.582  13.375  0.2904 -0.1046 -0.1201
   87PTH     BB   87  11.113  14.348  13.668  0.3412  0.2529  0.1974
   88PRO     BB   88  10.846  14.385  13.904  0.1466  0.3049  0.0486
   89LYS     BB   89  10.784  14.125  14.283 -0.0942 -0.2002  0.0948
   90GLU     BB   90  10.770  14.334  14.660  0.0054 -0.1229 -0.2215
   91LYS     BB   91  10.555  14.616  14.811 -0.2726  0.0228 -0.3650
   92ALA     BB   92  10.187  14.774  14.803  0.3073  0.1117 -0.0433
   93GLN     BB   93   9.720  14.819  14.696 -0.2563 -0.0607  0.1116
   94ALA     BB   94   9.797  14.897  14.256  0.0916  0.2209  0.1005
   95LEU     BB   95   9.931  15.311  14.130 -0.0826  0.0235 -0.0256
   96GLU     BB   96   9.728  15.509  14.309 -0.0596  0.1991  0.1994
   97ASP     BB   97   9.457  15.476  14.637 -0.1326 -0.0578  0.1351
   98LEU     BB   98   9.423  15.886  14.949 -0.1372 -0.2127  0.0500
   99ALA     BB   99   9.478  16.260  14.722  0.2741 -0.0222  0.0927
  100GLY     BB  100   9.131  16.264  14.584  0.2218  0.1971 -0.0345
  101PHE     BB  101   8.844  16.204  14.285 -0.2946 -0.0630 -0.1905
  102LYS     BB  102   8.645  15.918  14.371 -0.0007  0.0373  0.2636
  103GLU     BB  103   8.289  15.769  14.393  0.1236  0.2104 -0.0614
  104LEU     BB  104   8.280  15.433  14.378 -0.0061 -0.2214 -0.0439
  105PHE     BB  105   7.957  15.338  14.652  0.3259 -0.1366 -0.3804
  106GLN     BB  106   7.805  15.119  14.831 -0.0713 -0.0208 -0.1353
  107PTH     BB  107   7.590  14.758  14.737  0.0463  0.1586 -0.0432
  108PRO     BB  108   7.413  14.606  15.135  0.1886 -0.1335  0.1591
  109GLY     BB  109   7.046  14.637  15.090 -0.0299 -0.0173  0.1089
  110HIS     BB  110   6.774  14.430  14.888 -0.0726 -0.2277 -0.1814
  111THR     BB  111   6.459  14.222  14.960  0.1750  0.1532  0.2374
  112GLU     BB  112   6.105  14.151  14.943  0.0042 -0.0395 -0.0608
  113GLU     BB  113   6.006  14.111  14.593 -0.0609 -0.1335 -0.1632
  114SER     BB  114   5.745  14.233  14.388 -0.0239 -0.3327 -0.0081
  115THR     BB  115   5.735  14.454  14.116 -0.0360 -0.0387 -0.1790
  116THR     BB  116   5.631  14.703  13.885  0.2371 -0.0343  0.0779
  117ASP     BB  117   5.351  14.715  13.695 -0.1963 -0.3540  0.2207
  118GLU     BB  118   5.460  14.718  13.365  0.2562  0.1177 -0.0463
  119LYS     BB  119   5.276  14.831  13.062  0.1998 -0.5048 -0.1143
  120THR     BB  120   4.909  14.760  12.742 -0.2210 -0.2168 -0.1707
  20.00000  20.00000  20.00000
