# Supplementary material for: A cyclin-dependent kinase-mediated phosphorylation switch of disordered protein condensation
Source: Nat Commun. 2023 Oct 9;14:6316. doi: 10.1038/s41467-023-42049-0 (PMC10562473; doi:10.1038/s41467-023-42049-0)
Supplement: Supplementary file 9 — Supplementary Data 6 [file 41467_2023_42049_MOESM9_ESM.zip › suppl_files_md/FigS9b/P/320K/final_conf.gro]

ki67
  120
    1ILE     BB    1  12.215   6.250  17.289 -0.3394  0.0894 -0.1347
    2PRO     BB    2  12.094   6.632  17.165 -0.2938  0.0510 -0.1400
    3CYS     BB    3  11.679   6.681  16.913 -0.0302  0.3067  0.1235
    4LYS     BB    4  11.378   6.916  16.838  0.1848  0.0323  0.2400
    5PSE     BB    5  11.407   7.250  17.025  0.0802  0.2004 -0.1117
    6PRO     BB    6  11.893   7.228  16.963 -0.1103 -0.2313 -0.1003
    7GLN     BB    7  12.194   7.257  17.201 -0.2535 -0.0531 -0.0050
    8PRO     BB    8  12.314   7.673  17.121 -0.2026 -0.0087 -0.2235
    9ASP     BB    9  12.015   7.823  17.326  0.0139 -0.1892  0.0973
   10PRO     BB   10  11.704   7.672  17.420  0.0777 -0.2202  0.1306
   11VAL     BB   11  11.335   7.565  17.597 -0.1995 -0.2476  0.0707
   12ASP     BB   12  11.300   7.880  17.710  0.0265 -0.0522  0.1327
   13PTH     BB   13  11.067   8.205  17.769 -0.1845 -0.0660 -0.0765
   14PRO     BB   14  11.099   8.448  17.534  0.1323  0.0442 -0.0064
   15THR     BB   15  10.720   8.538  17.417  0.0535  0.1394 -0.0587
   16SER     BB   16  10.534   8.569  17.824  0.0070  0.0246 -0.0968
   17THR     BB   17  10.549   8.856  17.957  0.0401  0.1787 -0.1925
   18LYS     BB   18  10.981   9.007  18.037  0.1388  0.0475  0.1374
   19GLN     BB   19  11.287   8.798  17.976  0.2000 -0.2494 -0.3031
   20ARG     BB   20  11.584   9.031  17.941 -0.1302  0.0657 -0.2628
   21PRO     BB   21  11.704   8.857  17.615 -0.1005  0.1692 -0.0650
   22LYS     BB   22  11.614   8.694  17.299  0.1448 -0.1955  0.0438
   23THR     BB   23  11.859   8.345  17.349  0.1244 -0.1070 -0.1761
   24SER     BB   24  12.148   8.447  17.348 -0.1234  0.3753 -0.1895
   25LEU     BB   25  12.487   8.288  17.406  0.0589  0.0265  0.2565
   26ARG     BB   26  12.564   8.087  17.846 -0.1060 -0.0627  0.1596
   27LYS     BB   27  12.225   8.165  18.046  0.3964  0.0415  0.1064
   28VAL     BB   28  12.100   7.809  18.036  0.0879  0.0751 -0.1482
   29ASP     BB   29  12.104   7.636  18.477 -0.0441 -0.0122  0.2824
   30VAL     BB   30  12.307   7.919  18.539 -0.2015  0.1642  0.1390
   31LYS     BB   31  12.580   7.891  18.477  0.0321  0.2066 -0.0863
   32GLU     BB   32  12.995   7.998  18.389 -0.1968 -0.0982  0.1246
   33GLU     BB   33  13.322   7.948  18.318  0.2279 -0.0600 -0.2778
   34LEU     BB   34  13.398   8.320  18.244 -0.0078 -0.1928  0.1208
   35LEU     BB   35  13.173   8.454  17.906  0.2108  0.0785 -0.2232
   36ALA     BB   36  13.357   8.592  17.514  0.2767 -0.1067 -0.0879
   37VAL     BB   37  13.582   8.798  17.616  0.0577 -0.0490 -0.0261
   38ARG     BB   38  13.947   8.862  17.607  0.1231 -0.0650 -0.0838
   39LYS     BB   39  13.945   8.977  17.197  0.2784  0.2965  0.0297
   40LEU     BB   40  14.149   9.374  17.262 -0.3744 -0.1373 -0.2141
   41PTH     BB   41  13.944   9.424  17.579 -0.0416 -0.0061 -0.1202
   42GLN     BB   42  13.709   9.585  17.863 -0.0954 -0.1414  0.0030
   43THR     BB   43  13.963   9.896  17.942  0.1814 -0.1794 -0.1082
   44SER     BB   44  14.060   9.651  18.327  0.1037  0.0063 -0.0386
   45GLY     BB   45  13.758   9.897  18.575 -0.0889  0.1505  0.1360
   46GLU     BB   46  13.821  10.141  18.863 -0.3553 -0.6150  0.0002
   47THR     BB   47  13.545  10.061  19.112 -0.0233 -0.1308 -0.0253
   48THR     BB   48  13.586   9.703  19.215  0.2444 -0.0526  0.1537
   49HIS     BB   49  13.722   9.257  19.305 -0.3268 -0.2059 -0.0605
   50PTH     BB   50  13.791   8.917  19.579 -0.0149 -0.1493  0.0835
   51PRO     BB   51  13.477   8.772  19.386  0.2375  0.0243 -0.0648
   52LYS     BB   52  13.517   8.335  19.281 -0.0949  0.0466  0.0498
   53PRO     BB   53  13.225   8.446  19.057  0.0204 -0.0885  0.2458
   54ALA     BB   54  12.992   8.369  18.765  0.0709 -0.3655 -0.0315
   55VAL     BB   55  12.873   8.595  18.532 -0.0868  0.1622  0.0192
   56GLY     BB   56  12.647   8.808  18.651 -0.0922  0.1814 -0.2748
   57GLU     BB   57  12.252   8.864  18.424  0.1849  0.1064  0.1936
   58GLU     BB   58  12.460   8.792  18.075 -0.0234  0.1967  0.0543
   59LYS     BB   59  12.796   8.959  18.111 -0.0243 -0.1045  0.0635
   60SER     BB   60  13.119   8.912  18.259 -0.1486  0.1522 -0.1568
   61ILE     BB   61  13.239   9.185  18.579 -0.1081 -0.0643  0.1461
   62LYS     BB   62  13.119   9.136  18.906 -0.2261 -0.1156 -0.0658
   63ALA     BB   63  12.830   9.448  19.054 -0.0002  0.0717 -0.0506
   64PHE     BB   64  12.472   9.315  18.889  0.1988  0.0924  0.2943
   65LYS     BB   65  12.294   9.814  18.837 -0.1603  0.1288 -0.0840
   66GLU     BB   66  12.585   9.938  18.485 -0.0339  0.1380  0.1522
   67PTH     BB   67  12.794  10.128  18.304 -0.2637 -0.0666 -0.1157
   68PRO     BB   68  13.069  10.094  17.995  0.0056 -0.0641 -0.2691
   69LYS     BB   69  13.121   9.760  17.764 -0.2808  0.0220 -0.1355
   70GLN     BB   70  13.118   9.474  17.623  0.2542  0.0284  0.0352
   71LYS     BB   71  12.831   9.454  17.357 -0.0731 -0.2035 -0.1492
   72LEU     BB   72  12.532   9.219  17.324  0.2588  0.0716  0.2364
   73ASP     BB   73  12.250   9.363  17.080 -0.1281  0.1863  0.1840
   74PRO     BB   74  12.065   9.894  17.044 -0.1414 -0.0652 -0.0846
   75ALA     BB   75  12.293   9.781  16.794  0.0598  0.2263  0.0522
   76ALA     BB   76  12.522  10.110  16.795 -0.2510  0.2542  0.1208
   77SER     BB   77  12.827  10.152  16.620  0.2116 -0.1575  0.0156
   78LEU     BB   78  12.889   9.885  16.341  0.3449  0.0612 -0.0988
   79THR     BB   79  12.854   9.863  15.937 -0.4267 -0.0002 -0.0447
   80GLY     BB   80  13.274   9.872  15.790  0.1453 -0.0332 -0.0262
   81SER     BB   81  13.249  10.045  15.333  0.2798 -0.2379  0.1215
   82LYS     BB   82  13.336   9.924  14.952 -0.0054  0.1240  0.1480
   83ARG     BB   83  13.801   9.945  14.844  0.0694 -0.1592  0.1260
   84ARG     BB   84  13.991  10.250  15.066 -0.0780 -0.1764  0.1793
   85PRO     BB   85  13.919  10.019  15.442 -0.0078 -0.0780  0.0951
   86ARG     BB   86  14.182   9.895  15.621  0.2745  0.1181 -0.3080
   87PTH     BB   87  14.137   9.535  16.045  0.0007 -0.2566 -0.1865
   88PRO     BB   88  13.786   9.276  16.008 -0.1978  0.3278  0.1362
   89LYS     BB   89  13.643   9.026  15.794 -0.1441 -0.1555  0.2197
   90GLU     BB   90  13.331   9.187  15.619 -0.1179  0.1798  0.0716
   91LYS     BB   91  12.944   9.135  15.602  0.3059 -0.1261  0.1850
   92ALA     BB   92  12.765   8.891  15.842 -0.0750 -0.0227 -0.3329
   93GLN     BB   93  12.901   8.576  15.994  0.1376  0.1300 -0.0285
   94ALA     BB   94  13.151   8.592  16.250 -0.3010 -0.1217  0.1906
   95LEU     BB   95  13.070   8.334  16.498  0.2209  0.0192 -0.0242
   96GLU     BB   96  12.677   8.452  16.540  0.1357  0.1073  0.0279
   97ASP     BB   97  12.694   8.886  16.553  0.0631  0.0759 -0.0264
   98LEU     BB   98  12.462   9.188  16.523  0.1828  0.1929  0.1508
   99ALA     BB   99  12.762   9.381  16.396  0.0058  0.0592  0.1249
  100GLY     BB  100  12.462   9.576  16.230  0.1075  0.1347  0.0551
  101PHE     BB  101  12.184   9.393  16.002 -0.0016 -0.0144 -0.1251
  102LYS     BB  102  12.089   9.813  15.889  0.0094 -0.0376  0.1879
  103GLU     BB  103  12.111   9.808  15.552  0.3071  0.1345  0.0839
  104LEU     BB  104  12.449   9.858  15.445  0.0517 -0.1443  0.1978
  105PHE     BB  105  12.566  10.247  15.559  0.1525 -0.1169  0.1013
  106GLN     BB  106  12.896  10.494  15.625  0.0115 -0.1467 -0.0635
  107PTH     BB  107  12.931  10.731  15.984  0.0072  0.1138  0.2486
  108PRO     BB  108  12.703  10.690  16.381 -0.0588 -0.2664  0.0744
  109GLY     BB  109  12.447  10.837  16.304  0.1933  0.1990 -0.0601
  110HIS     BB  110  12.142  11.076  16.291 -0.0589  0.0231  0.0828
  111THR     BB  111  11.858  11.496  16.191  0.0671  0.1247  0.2737
  112GLU     BB  112  11.715  11.921  16.162 -0.2388  0.1557  0.0608
  113GLU     BB  113  11.694  12.228  16.361 -0.1406  0.2190 -0.3859
  114SER     BB  114  11.796  12.561  16.217  0.2027 -0.2453  0.0906
  115THR     BB  115  12.051  12.709  16.349 -0.3182 -0.2523 -0.2966
  116THR     BB  116  12.439  12.880  16.487 -0.0195 -0.3382  0.0158
  117ASP     BB  117  12.899  12.924  16.336 -0.0824  0.1068  0.0239
  118GLU     BB  118  12.839  13.095  15.953 -0.3282  0.1084  0.0649
  119LYS     BB  119  12.493  13.372  15.993 -0.0781  0.0316 -0.5301
  120THR     BB  120  12.340  13.669  16.081  0.1281  0.1496  0.0692
  20.00000  20.00000  20.00000
