# Supplementary material for: A cyclin-dependent kinase-mediated phosphorylation switch of disordered protein condensation
Source: Nat Commun. 2023 Oct 9;14:6316. doi: 10.1038/s41467-023-42049-0 (PMC10562473; doi:10.1038/s41467-023-42049-0)
Supplement: Supplementary file 9 — Supplementary Data 6 [file 41467_2023_42049_MOESM9_ESM.zip › suppl_files_md/FigS9b/P/280K/final_conf.gro]

ki67
  120
    1ILE     BB    1  14.852  12.625   1.238  0.2073  0.0685 -0.1542
    2PRO     BB    2  14.519  12.336   0.954  0.2746 -0.1081  0.2242
    3CYS     BB    3  14.624  12.217   0.626 -0.2527  0.0463  0.0223
    4LYS     BB    4  14.435  12.262   0.415 -0.0134  0.1337 -0.1200
    5PSE     BB    5  14.152  12.547   0.438 -0.0198 -0.0241  0.1308
    6PRO     BB    6  14.062  12.784   0.625 -0.0482  0.2957  0.0775
    7GLN     BB    7  14.069  13.158   0.734  0.3412 -0.0619 -0.0302
    8PRO     BB    8  14.372  13.214   0.419 -0.0652 -0.1584 -0.2325
    9ASP     BB    9  14.513  13.172   0.067  0.1125 -0.1615  0.2192
   10PRO     BB   10  14.796  12.860   0.016 -0.0175  0.0508  0.2699
   11VAL     BB   11  14.928  12.706   0.341  0.0379 -0.1585  0.1236
   12ASP     BB   12  15.094  12.392   0.280 -0.0532 -0.0555 -0.1079
   13PTH     BB   13  15.500  12.413   0.239 -0.0117 -0.0258  0.0861
   14PRO     BB   14  15.494  12.480  -0.084  0.1028  0.0656  0.2549
   15THR     BB   15  15.331  12.227  -0.394 -0.1266  0.0697 -0.0357
   16SER     BB   16  15.048  12.494  -0.373  0.0819  0.2661 -0.1025
   17THR     BB   17  14.753  12.169  -0.594 -0.2617 -0.0276  0.1840
   18LYS     BB   18  14.386  11.993  -0.388  0.2278 -0.1800 -0.0976
   19GLN     BB   19  14.097  11.970  -0.494 -0.0095 -0.0373  0.1797
   20ARG     BB   20  13.808  12.115  -0.189  0.0085 -0.0227  0.1098
   21PRO     BB   21  13.707  12.489  -0.219 -0.1488 -0.1628 -0.0442
   22LYS     BB   22  13.617  12.805  -0.139  0.0917 -0.1224 -0.2104
   23THR     BB   23  13.333  12.976  -0.252  0.0885  0.2861 -0.3845
   24SER     BB   24  13.564  13.341  -0.139  0.2142  0.0193 -0.0458
   25LEU     BB   25  13.923  13.461  -0.186  0.1237  0.0889  0.2337
   26ARG     BB   26  13.932  13.640  -0.566 -0.1923 -0.3362 -0.2367
   27LYS     BB   27  13.926  13.611  -0.897  0.1218 -0.0690  0.2059
   28VAL     BB   28  13.655  13.339  -0.959 -0.2109 -0.0858 -0.0451
   29ASP     BB   29  13.466  13.066  -0.798 -0.1575 -0.0672  0.1289
   30VAL     BB   30  13.339  12.651  -0.805  0.0186  0.0357 -0.1415
   31LYS     BB   31  12.986  12.632  -0.679 -0.0450  0.0950 -0.0884
   32GLU     BB   32  12.650  12.520  -0.447 -0.1490  0.1029  0.4219
   33GLU     BB   33  12.649  12.693  -0.071  0.1004  0.3092  0.1180
   34LEU     BB   34  12.288  12.755   0.043 -0.0955 -0.0068 -0.1284
   35LEU     BB   35  11.993  12.730  -0.138 -0.1849 -0.1152 -0.0128
   36ALA     BB   36  11.699  12.636  -0.336  0.1755  0.0232  0.0893
   37VAL     BB   37  11.622  12.952  -0.681  0.0078  0.0539 -0.0188
   38ARG     BB   38  11.883  13.244  -0.630 -0.0849  0.0029 -0.1643
   39LYS     BB   39  12.209  13.076  -0.566  0.1996 -0.0276 -0.0469
   40LEU     BB   40  12.479  13.248  -0.290  0.0157 -0.0228 -0.2919
   41PTH     BB   41  12.125  13.455  -0.100  0.0975  0.0644  0.0699
   42GLN     BB   42  11.808  13.457   0.100  0.0908 -0.1128  0.1664
   43THR     BB   43  11.884  13.578   0.411  0.2383  0.0214 -0.0914
   44SER     BB   44  11.724  13.671   0.733  0.3324  0.0098  0.0078
   45GLY     BB   45  11.330  13.818   0.515 -0.1271  0.1306  0.1123
   46GLU     BB   46  11.257  14.184   0.770  0.1271  0.2783 -0.0391
   47THR     BB   47  11.389  14.476   0.448  0.1092  0.1111  0.1216
   48THR     BB   48  11.142  14.598   0.170 -0.0524 -0.2776 -0.1755
   49HIS     BB   49  11.158  14.950   0.115 -0.2010 -0.1677 -0.3770
   50PTH     BB   50  10.746  15.082   0.178 -0.0172 -0.1251 -0.0719
   51PRO     BB   51  10.344  14.980   0.128  0.2683  0.0002 -0.2144
   52LYS     BB   52  10.138  14.661   0.253  0.0502 -0.1387  0.0157
   53PRO     BB   53  10.266  14.537   0.626  0.2150 -0.0716 -0.2935
   54ALA     BB   54   9.957  14.372   0.843  0.0037  0.0609 -0.1018
   55VAL     BB   55   9.799  14.140   0.552  0.1592  0.0359  0.1521
   56GLY     BB   56   9.521  14.443   0.564 -0.0444  0.1810  0.1385
   57GLU     BB   57   9.273  14.428   0.465  0.0285  0.0130 -0.0823
   58GLU     BB   58   9.262  14.576   0.088 -0.0332 -0.1175 -0.0260
   59LYS     BB   59   9.536  14.475  -0.194  0.0846 -0.4146 -0.0331
   60SER     BB   60   9.482  14.105  -0.172 -0.3661  0.2070  0.0824
   61ILE     BB   61   9.749  13.973   0.050 -0.0471 -0.2307  0.1068
   62LYS     BB   62   9.637  13.583   0.006  0.1389 -0.0057  0.1394
   63ALA     BB   63  10.058  13.521   0.147  0.0220  0.0253  0.3436
   64PHE     BB   64  10.170  13.131  -0.018 -0.2058 -0.0584 -0.0171
   65LYS     BB   65  10.487  13.018   0.235  0.2202  0.1668  0.3628
   66GLU     BB   66  10.719  13.189  -0.122 -0.0712 -0.1444 -0.1917
   67PTH     BB   67  10.625  13.671  -0.323  0.3319  0.0430 -0.2048
   68PRO     BB   68  10.351  13.378  -0.557 -0.1732 -0.0955 -0.2185
   69LYS     BB   69  10.743  13.286  -0.734 -0.1634 -0.0281  0.1454
   70GLN     BB   70  11.206  13.409  -0.667  0.0508 -0.1843 -0.0382
   71LYS     BB   71  11.261  13.677  -0.463  0.1257 -0.1583 -0.0694
   72LEU     BB   72  11.384  13.971  -0.500  0.1711  0.0271 -0.1678
   73ASP     BB   73  11.571  14.240  -0.231  0.1726 -0.2694  0.0790
   74PRO     BB   74  11.656  14.690  -0.215  0.2467 -0.3743  0.2165
   75ALA     BB   75  11.756  14.754   0.104  0.0824  0.2952 -0.0235
   76ALA     BB   76  11.924  15.017   0.263  0.0556 -0.2013  0.0428
   77SER     BB   77  12.296  14.834   0.105 -0.1361  0.1422 -0.0427
   78LEU     BB   78  12.251  14.622  -0.219  0.2067  0.1029  0.0965
   79THR     BB   79  12.271  14.880  -0.514  0.1220  0.3343  0.1346
   80GLY     BB   80  12.141  14.946  -0.829 -0.0028 -0.0165 -0.0915
   81SER     BB   81  12.116  14.626  -1.090  0.0711 -0.0481 -0.0760
   82LYS     BB   82  12.068  14.240  -1.218 -0.2812  0.0196 -0.2590
   83ARG     BB   83  12.442  14.178  -1.310 -0.2283 -0.0799  0.1157
   84ARG     BB   84  12.724  14.213  -1.661 -0.2831  0.2090 -0.0069
   85PRO     BB   85  12.908  14.571  -1.485  0.0325 -0.1989  0.0215
   86ARG     BB   86  13.075  14.638  -1.063 -0.2389 -0.0860  0.3355
   87PTH     BB   87  13.044  14.841  -0.697  0.0438 -0.1911 -0.0098
   88PRO     BB   88  12.785  14.578  -0.443 -0.1563  0.0290 -0.0492
   89LYS     BB   89  12.598  14.407  -0.711  0.1401  0.0619  0.1477
   90GLU     BB   90  12.395  14.065  -0.662 -0.1278  0.0754 -0.1608
   91LYS     BB   91  12.416  13.913  -0.377  0.1422 -0.0382  0.1779
   92ALA     BB   92  12.693  13.993  -0.149 -0.0493  0.1871 -0.0654
   93GLN     BB   93  13.016  13.912   0.103 -0.3233  0.0618  0.3706
   94ALA     BB   94  12.736  13.717   0.254 -0.0230  0.3520  0.1236
   95LEU     BB   95  12.641  13.384   0.391 -0.1844  0.1232 -0.1441
   96GLU     BB   96  12.683  13.145   0.711 -0.2097  0.2387  0.1557
   97ASP     BB   97  12.927  13.285   1.009  0.1475 -0.0389  0.0478
   98LEU     BB   98  12.819  13.506   1.370 -0.0113 -0.1888 -0.0624
   99ALA     BB   99  13.183  13.643   1.313 -0.0823  0.0053  0.0814
  100GLY     BB  100  13.590  13.566   1.273 -0.0333 -0.1542 -0.0374
  101PHE     BB  101  13.586  13.274   1.033  0.0870 -0.1767 -0.0492
  102LYS     BB  102  13.413  13.415   0.760 -0.1202  0.0929 -0.0243
  103GLU     BB  103  13.416  13.442   0.396  0.1713  0.0475  0.0929
  104LEU     BB  104  13.567  13.882   0.290 -0.1152 -0.0523 -0.0318
  105PHE     BB  105  13.693  14.132  -0.048  0.0603  0.2145 -0.1164
  106GLN     BB  106  13.374  14.260  -0.275 -0.1123  0.0548 -0.0057
  107PTH     BB  107  13.158  13.999  -0.559  0.0217  0.0088 -0.2893
  108PRO     BB  108  13.007  13.589  -0.431 -0.1704 -0.1525 -0.2498
  109GLY     BB  109  12.704  13.576  -0.689 -0.1921 -0.1919  0.0533
  110HIS     BB  110  12.824  13.393  -0.996  0.2880 -0.1236  0.0072
  111THR     BB  111  12.622  13.485  -1.294 -0.0053 -0.0650 -0.0558
  112GLU     BB  112  12.384  13.617  -1.577 -0.3022 -0.1658 -0.0834
  113GLU     BB  113  12.534  13.489  -1.906 -0.0402  0.0104 -0.1811
  114SER     BB  114  12.631  13.620  -2.203 -0.1774  0.1070 -0.0336
  115THR     BB  115  12.787  13.896  -2.187 -0.3111 -0.1227  0.0730
  116THR     BB  116  12.903  13.819  -2.631  0.3142  0.1937  0.1462
  117ASP     BB  117  13.200  13.701  -2.774  0.0311  0.2357 -0.3380
  118GLU     BB  118  13.003  13.465  -3.043 -0.1435  0.0087 -0.0564
  119LYS     BB  119  12.774  13.254  -2.818 -0.0415 -0.0040  0.0625
  120THR     BB  120  13.078  13.064  -2.568  0.0815 -0.0257  0.0331
  20.00000  20.00000  20.00000
