# Supplementary material for: A cyclin-dependent kinase-mediated phosphorylation switch of disordered protein condensation
Source: Nat Commun. 2023 Oct 9;14:6316. doi: 10.1038/s41467-023-42049-0 (PMC10562473; doi:10.1038/s41467-023-42049-0)
Supplement: Supplementary file 9 — Supplementary Data 6 [file 41467_2023_42049_MOESM9_ESM.zip › suppl_files_md/FigS9b/P/430K/final_conf.gro]

ki67
  120
    1ILE     BB    1  11.223  16.702   2.200 -0.0859  0.1295 -0.2967
    2PRO     BB    2  11.241  16.961   1.824  0.0364  0.1200 -0.0002
    3CYS     BB    3  11.002  17.040   1.451 -0.0573 -0.0621  0.0223
    4LYS     BB    4  11.080  16.625   1.345 -0.0763  0.0285  0.0672
    5PSE     BB    5  11.074  16.835   0.963 -0.2189  0.1447 -0.2655
    6PRO     BB    6  10.875  16.809   0.619 -0.0003  0.2417 -0.0987
    7GLN     BB    7  10.968  16.559   0.290 -0.2042  0.3555  0.1851
    8PRO     BB    8  10.944  16.120   0.373 -0.0232  0.1495  0.2131
    9ASP     BB    9  10.847  16.017   0.707 -0.2561 -0.1555  0.2758
   10PRO     BB   10  10.558  15.770   0.641 -0.2322 -0.0632  0.2557
   11VAL     BB   11  10.445  15.362   0.492 -0.1549  0.0354 -0.1939
   12ASP     BB   12  10.578  14.951   0.735 -0.2810 -0.0404 -0.0785
   13PTH     BB   13  10.901  14.950   0.917  0.1341  0.0581  0.1905
   14PRO     BB   14  11.355  14.890   0.765  0.0759 -0.2410 -0.0903
   15THR     BB   15  11.230  14.829   0.535 -0.0910  0.2315  0.1979
   16SER     BB   16  11.318  14.629   0.240  0.2495 -0.2083  0.4604
   17THR     BB   17  11.535  14.213   0.151 -0.0766 -0.1361  0.2510
   18LYS     BB   18  11.483  14.016  -0.129 -0.0445  0.0264 -0.1346
   19GLN     BB   19  11.102  13.751   0.032 -0.2703 -0.0985 -0.1301
   20ARG     BB   20  10.800  14.053   0.060 -0.1264  0.0407  0.3488
   21PRO     BB   21  10.420  14.051   0.259 -0.0988 -0.0013 -0.1453
   22LYS     BB   22  10.166  13.829   0.225  0.0696 -0.3058 -0.1525
   23THR     BB   23   9.886  13.978   0.351 -0.1942 -0.0358  0.0007
   24SER     BB   24   9.711  14.208   0.415  0.0517 -0.1227 -0.2909
   25LEU     BB   25   9.547  14.490   0.600  0.0369  0.1013  0.1217
   26ARG     BB   26   9.082  14.662   0.575  0.1232 -0.0154 -0.1238
   27LYS     BB   27   8.709  14.649   0.761  0.0681 -0.1511  0.0872
   28VAL     BB   28   8.330  14.396   0.717  0.0683 -0.0602 -0.1766
   29ASP     BB   29   8.072  14.570   0.385 -0.0998  0.3008  0.1126
   30VAL     BB   30   8.344  14.755   0.071  0.0704 -0.0218  0.3721
   31LYS     BB   31   8.588  14.831   0.072 -0.0901 -0.0775  0.3110
   32GLU     BB   32   8.875  14.597  -0.076 -0.3572 -0.1036  0.0126
   33GLU     BB   33   8.901  14.535  -0.416  0.1885 -0.0331 -0.2335
   34LEU     BB   34   9.003  14.252  -0.631 -0.0791  0.0812 -0.3500
   35LEU     BB   35   9.354  14.152  -0.796  0.1593 -0.2477  0.3066
   36ALA     BB   36   9.502  14.495  -0.809 -0.1107  0.0639  0.2116
   37VAL     BB   37   9.927  14.353  -0.632  0.1019  0.1708 -0.0713
   38ARG     BB   38  10.342  14.627  -0.698 -0.1834 -0.1670  0.0613
   39LYS     BB   39  10.530  14.371  -0.518 -0.0383 -0.2442  0.0528
   40LEU     BB   40  11.021  14.371  -0.424  0.1707  0.2728  0.0945
   41PTH     BB   41  11.099  14.528  -0.674  0.1351  0.1560  0.0073
   42GLN     BB   42  11.269  14.909  -0.620  0.0645  0.0739 -0.1270
   43THR     BB   43  11.623  14.761  -0.373  0.3021 -0.0390  0.0196
   44SER     BB   44  11.823  14.653   0.034  0.0056 -0.0462  0.0832
   45GLY     BB   45  12.060  14.580   0.480 -0.4773  0.4000 -0.4142
   46GLU     BB   46  12.443  14.767   0.405  0.2399  0.1104 -0.3966
   47THR     BB   47  12.348  14.956   0.106 -0.0237 -0.0453 -0.0481
   48THR     BB   48  12.550  14.633  -0.122 -0.0847  0.0393 -0.1566
   49HIS     BB   49  12.882  14.571  -0.373  0.0816 -0.3269 -0.3380
   50PTH     BB   50  12.711  14.125  -0.382 -0.0038  0.0637  0.3289
   51PRO     BB   51  13.002  13.911  -0.303  0.3052  0.1611 -0.2427
   52LYS     BB   52  12.848  13.541  -0.492 -0.0701  0.2096 -0.1064
   53PRO     BB   53  12.922  13.590  -1.055 -0.2616 -0.1266 -0.0954
   54ALA     BB   54  12.884  13.227  -1.339 -0.0939  0.0167 -0.1452
   55VAL     BB   55  12.474  13.145  -1.174  0.1170 -0.2521  0.2610
   56GLY     BB   56  12.136  12.987  -0.852 -0.1215 -0.3428  0.0939
   57GLU     BB   57  11.996  13.251  -0.740 -0.0111 -0.0713  0.2253
   58GLU     BB   58  12.122  13.550  -0.625 -0.3347 -0.2939 -0.2168
   59LYS     BB   59  11.842  13.826  -0.529  0.0145  0.0605 -0.0920
   60SER     BB   60  11.846  13.871  -0.988 -0.1162  0.0464 -0.3630
   61ILE     BB   61  11.774  13.744  -1.345  0.2123  0.1130  0.1362
   62LYS     BB   62  11.702  13.336  -1.562  0.1013 -0.0533  0.2881
   63ALA     BB   63  11.748  13.058  -1.270  0.0543  0.0806 -0.0064
   64PHE     BB   64  11.689  12.779  -1.105 -0.3291  0.2481  0.2380
   65LYS     BB   65  11.586  12.509  -1.166 -0.0951  0.1262 -0.1940
   66GLU     BB   66  11.754  12.050  -1.116  0.2632  0.0627  0.0554
   67PTH     BB   67  11.635  11.606  -1.129  0.3085 -0.4767 -0.3115
   68PRO     BB   68  11.628  11.621  -0.764 -0.0532  0.1242  0.0425
   69LYS     BB   69  12.026  11.381  -0.698  0.2991  0.0942 -0.2824
   70GLN     BB   70  12.181  10.981  -0.656 -0.1770 -0.2982  0.1170
   71LYS     BB   71  12.564  10.765  -0.758  0.0751 -0.1328  0.0920
   72LEU     BB   72  12.723  11.064  -1.068 -0.0316 -0.0737  0.0809
   73ASP     BB   73  12.716  11.091  -1.526 -0.2075  0.0467 -0.1371
   74PRO     BB   74  12.506  11.312  -1.776  0.1365 -0.2455 -0.0076
   75ALA     BB   75  12.335  11.307  -2.234 -0.0168 -0.0026  0.0069
   76ALA     BB   76  12.566  11.177  -2.258 -0.0269 -0.2348 -0.1068
   77SER     BB   77  12.912  10.959  -2.113  0.2965 -0.2440 -0.0050
   78LEU     BB   78  13.185  11.248  -1.997  0.2577  0.0166 -0.0176
   79THR     BB   79  13.354  11.021  -1.662  0.0279 -0.2804  0.0911
   80GLY     BB   80  13.483  10.898  -1.473 -0.0726 -0.0195  0.2065
   81SER     BB   81  13.905  10.866  -1.777 -0.3325  0.1669  0.1910
   82LYS     BB   82  14.123  11.100  -2.041 -0.0929  0.1681  0.1117
   83ARG     BB   83  14.200  11.104  -2.415 -0.0026 -0.0490 -0.0484
   84ARG     BB   84  14.658  11.049  -2.590  0.4450 -0.0544  0.3445
   85PRO     BB   85  14.954  10.869  -2.682 -0.3121 -0.1276  0.0043
   86ARG     BB   86  15.131  10.813  -3.029  0.0368  0.2715 -0.0520
   87PTH     BB   87  15.085  10.552  -3.242  0.0538  0.3139 -0.1297
   88PRO     BB   88  14.794  10.844  -3.470  0.0043  0.2518  0.1396
   89LYS     BB   89  14.539  11.070  -3.728 -0.1428 -0.0209 -0.1025
   90GLU     BB   90  14.502  10.808  -4.067  0.3338 -0.2578 -0.5745
   91LYS     BB   91  14.240  11.001  -4.347 -0.0640  0.4127  0.0505
   92ALA     BB   92  14.240  11.218  -4.633  0.0813 -0.2901 -0.0532
   93GLN     BB   93  14.115  11.298  -5.010 -0.0952  0.1117 -0.1145
   94ALA     BB   94  13.732  10.900  -5.024 -0.1842 -0.0668  0.0679
   95LEU     BB   95  13.582  10.809  -5.435  0.6510 -0.2451 -0.1578
   96GLU     BB   96  13.379  10.526  -5.318  0.1643 -0.0732  0.0872
   97ASP     BB   97  13.316  10.352  -5.698 -0.0456 -0.1626  0.0621
   98LEU     BB   98  13.086  10.474  -5.983 -0.1783  0.1963  0.1022
   99ALA     BB   99  13.005  10.893  -6.221  0.3126  0.0839 -0.1185
  100GLY     BB  100  13.293  10.937  -6.428 -0.1398 -0.1697 -0.0302
  101PHE     BB  101  13.212  11.227  -6.593  0.1951  0.0728 -0.1441
  102LYS     BB  102  13.410  11.416  -6.393  0.0942  0.0751  0.0299
  103GLU     BB  103  13.803  11.187  -6.414  0.0416  0.1065  0.0534
  104LEU     BB  104  13.900  10.931  -6.086 -0.1354 -0.0698 -0.2736
  105PHE     BB  105  14.164  10.803  -6.239  0.2317  0.0133 -0.0732
  106GLN     BB  106  13.971  10.732  -6.642  0.2093  0.1063 -0.0532
  107PTH     BB  107  13.788  10.417  -6.766 -0.2285  0.1387 -0.0392
  108PRO     BB  108  13.671  10.085  -6.844  0.0340 -0.0360  0.2538
  109GLY     BB  109  13.367  10.257  -6.983  0.0067  0.1518 -0.1542
  110HIS     BB  110  13.047  10.351  -6.703  0.1874  0.2037  0.2424
  111THR     BB  111  12.799  10.025  -6.781  0.2333 -0.2213 -0.1611
  112GLU     BB  112  12.464  10.360  -6.866  0.2654 -0.1365 -0.0107
  113GLU     BB  113  12.468  10.509  -6.595 -0.1267 -0.3859  0.0196
  114SER     BB  114  12.299  10.496  -6.226  0.1684 -0.0353 -0.0673
  115THR     BB  115  12.174  10.730  -5.970 -0.1781 -0.0037 -0.2107
  116THR     BB  116  11.781  10.817  -5.889  0.2717  0.1126  0.0209
  117ASP     BB  117  11.361  11.110  -5.961 -0.1258  0.0624 -0.1200
  118GLU     BB  118  11.307  11.495  -5.771 -0.2087 -0.2278  0.2781
  119LYS     BB  119  11.086  11.782  -6.055  0.1348 -0.1297  0.1822
  120THR     BB  120  11.254  11.653  -6.363  0.0036 -0.0773  0.1669
  20.00000  20.00000  20.00000
