# Supplementary material for: A cyclin-dependent kinase-mediated phosphorylation switch of disordered protein condensation
Source: Nat Commun. 2023 Oct 9;14:6316. doi: 10.1038/s41467-023-42049-0 (PMC10562473; doi:10.1038/s41467-023-42049-0)
Supplement: Supplementary file 17 — Source Data [file 41467_2023_42049_MOESM17_ESM.xlsx]

## Sheet: Figure 1b
Figure 1b
source	target	interaction
MCM6	RPA1	pp
NUP133	NUP155	pp
ADRM1	PSMC6	pp
SNRPD2	PRPF3	pp
CDT1	MCM5	pp
MCM3	MCM4	pp
SNRPD2	SNRPC	pp
NCAPD3	SMC4	pp
CDT1	MCM6	pp
MCM4	MCM5	pp
POLR2A	INTS1	pp
DYNC1H1	DYNC1LI1	pp
MCM4	RPA1	pp
CTR9	LEO1	pp
UPF1	UPF3B	pp
POLA1	POLA2	pp
ORC1	MCM4	pp
POLR2A	SUPT5H	pp
NUP205	NUP155	pp
HNRNPH1	HNRNPM	pp
DYNC1H1	DYNC1LI2	pp
SF3B1	SF3A1	pp
SNRPD2	SF3B1	pp
XIAP	CASP9	pp
POLR2A	GTF2B	pp
ANAPC10	CDC27	pp
EIF3C	EIF3G	pp
DDX42	SF3B1	pp
SUPT5H	CTR9	pp
MCM10	MCM4	pp
MCM6	MCM5	pp
SMARCA4	ARID1A	pp
MCM10	CDC6	pp
MCM3	ORC1	pp
NUP98	NUP133	pp
MCM3	MCM5	pp
ANAPC10	ANAPC1	pp
PSMC6	PSMD4	pp
NELFE	NCBP1	pp
EXOC7	EXOC4	pp
HNRNPK	HNRNPM	pp
SF3B1	PRPF3	pp
CDT1	MCM4	pp
HNRNPK	HNRNPH1	pp
BUB1	PLK1	pp
EIF3A	EIF3G	pp
CDT1	CDC6	pp
MCM3	POLA1	pp
MCM3	MCM10	pp
EIF4G1	EIF4B	pp
CLSPN	RPA1	pp
RPS4X	EEF2	pp
VTA1	VPS4B	pp
ORC1	CDC6	pp
ORC1	CDT1	pp
MCM4	CDC6	pp
MCM6	CDC6	pp
MCM5	CDC6	pp
SMARCA4	SMARCB1	pp
MCM3	MCM6	pp
EIF3J	EIF3G	pp
NUP93	NUP205	pp
SMC4	NCAPH	pp
XRCC4	NHEJ1	pp
ADRM1	PSMD4	pp
MCM6	MCM4	pp
ORC1	MCM5	pp
MCM10	MCM6	pp
GTF2F1	GTF2B	pp
RNASEH2B	RNASEH2A	pp
NUP93	NUP155	pp
ORC1	MCM6	pp
MCM3	CDC6	pp
EIF3A	EIF3C	pp
CPSF1	WDR33	pp
NUP153	NUP50	pp
POLR2A	GTF2F1	pp
MCM3	CDT1	pp
CDC27	ANAPC1	pp
NUP93	NUP35	pp
MCM10	MCM5	pp
POLA1	MCM4	pp
KIF2C	PLK1	pp
DCTN1	DYNC1H1	pp
RAB3GAP1	RAB3GAP2	pp
KIF2C	BUB1	pp
GATAD2A	CHD4	pp
GATAD2A	MTA2	pp
ERCC6L	PLK1	pp
BAZ1A	SMARCA5	pp
CLIP1	DCTN1	pp
TTK	BUB1	pp
ELAVL1	HNRNPK	pp
CHD4	MTA2	pp
SUPT5H	LEO1	pp
RPTOR	RPS6KB1	pp
DSN1	BUB1	pp
ARID1A	SMARCB1	pp
CHAF1B	CHAF1A	pp
UPF1	ALYREF	pp
ELAVL1	HNRNPH1	pp
KRT8	KRT18	pp
POLA1	CDC6	pp
ECT2	PLK1	pp
NIFK	DDX18	pp
CPSF1	CSTF2	pp
TOP2A	TPX2	pp
GATAD2A	MTA1	pp
INCENP	PLK1	pp
MCM10	CDT1	pp
HNRNPH1	HNRNPU	pp
POLA2	MCM4	pp
ELAVL1	HNRNPM	pp
SNRPD2	HNRNPM	pp
MCM10	POLA1	pp
ELAVL1	PCBP2	pp
EIF4B	EIF3A	pp
NUP214	GLE1	pp
POLA2	MCM5	pp
POLA2	CDC6	pp
NUP153	NUP155	pp
ALYREF	HNRNPK	pp
CTR9	IWS1	pp
NUP35	NUP155	pp
NUP153	NUP93	pp
ALYREF	HNRNPH1	pp
UPF1	NCBP1	pp
RPS4X	LTV1	pp
HNRNPM	HNRNPU	pp
ALYREF	ELAVL1	pp
POLA1	MCM5	pp
ALYREF	NCBP1	pp
NUP205	NUP133	pp
SNRPD2	SF3A1	pp
EIF3A	EIF3J	pp
PRPF40A	RBM25	pp
PRPF3	CD2BP2	pp
TPX2	PLK1	pp
MCM3	POLA2	pp
ELAVL1	SNRPD2	pp
CHD4	MTA1	pp
HNRNPK	HNRNPU	pp
POLA1	MCM6	pp
NUP153	NUP98	pp
UPF1	DEK	pp
SNRPD2	SRRM2	pp
ALYREF	THOC1	pp
SEC22B	USE1	pp
HDAC2	MTA2	pp
INCENP	BUB1	pp
HDAC2	SMARCA5	pp
HDAC2	CHD4	pp
PBRM1	SMARCB1	pp
HDAC2	MTA1	pp
MCM10	ORC1	pp
ALYREF	HNRNPM	pp
HNRNPK	SNRPD2	pp
EIF3C	EIF3J	pp
NUP153	NUP205	pp
RBM17	SF3B1	pp
CLSPN	PLK1	pp
NCAPD3	NCAPH	pp
NUP153	NUP133	pp
ALYREF	SNRPD2	pp
NUP153	TPR	pp
DKC1	NIFK	pp
EIF4B	RPS6KB1	pp
DCTN1	DCTN6	pp
GTSE1	PLK1	pp
HNRNPH1	SNRPD2	pp
AHCTF1	NUP133	pp
POLA1	WDHD1	pp
KMT2D	EP300	pp
AKT1S1	RPTOR	pp
BUB1	DLGAP5	pp
POLR2A	ZC3H13	pp
NUP98	NUP155	pp
WIBG	UPF3B	pp
DYNC1LI1	DYNC1LI2	pp
RPTOR	TSC2	pp
MCM3	RPA1	pp
PSME4	PSMD4	pp
INTS1	PPP1CB	pp
ASH2L	KMT2D	pp
KLC1	KLC4	pp
ZMYND8	INTS1	pp
GLE1	NUP155	pp
ARAF	MAP2K2	pp
LSM14A	EIF4ENIF1	pp
PPP1R12A	PPP1CB	pp
FANCB	FANCI	pp
PSMD4	RAD23B	pp
FOS	MAPK1	pp
POLA2	MCM6	pp
TPX2	DLGAP5	pp
HDAC2	SIN3B	pp
MAP2K2	MAPK1	pp
EIF4B	EIF3G	pp
RPA1	MCM5	pp
KIF4A	KIF2C	pp
TPR	NUP98	pp
NUP214	NUP133	pp
SMC4	PLK1	pp
RPS4X	EIF3A	pp
NUP93	NUP133	pp
NUP214	RANBP2	pp
PBK	TOP2A	pp
EIF4G1	RPS6KB1	pp
PRPF40A	SRRM2	pp
EEF1G	EEF2	pp
PICALM	BIN1	pp
EIF4G1	EIF3C	pp
CLIP1	IQGAP1	pp
SMARCA4	PBRM1	pp
MTA1	MTA2	pp
NUP153	NUP214	pp
RPS6KA3	MAPK1	pp
ALYREF	UPF3B	pp
EIF3C	EIF5B	pp
TOP2A	BUB1	pp
BOP1	NIFK	pp
POLA1	RPA1	pp
RPS4X	EIF3G	pp
MAD1L1	TTK	pp
PRPF3	SF3A1	pp
HDAC2	GATAD2A	pp
PRPF40A	SNRPC	pp
ADRM1	PSME4	pp
EIF4G1	NCBP1	pp
NUP35	NUP205	pp
NOLC1	DKC1	pp
NUP214	NUP155	pp
SUPT5H	IWS1	pp
CDC27	PLK1	pp
EIF3A	EIF5B	pp
BOP1	DDX18	pp
PCNT	PLK1	pp
PPP1CB	PPP1CA	pp
VPS36	HGS	pp
POLR2A	CTR9	pp
TTK	DLGAP5	pp
HDAC2	KDM1A	pp
POLA1	ORC1	pp
EIF4G1	EIF3A	pp
KIAA0020	NIFK	pp
NUP98	RANBP2	pp
NUP153	GLE1	pp
CLSPN	TOPBP1	pp
NCBP1	THOC1	pp
XRCC4	APTX	pp
TOP2A	DLGAP5	pp
MKI67	NIFK	pp
BUB1	TPX2	pp
TOPBP1	RPA1	pp
RPS4X	EIF3C	pp
RFC1	LIG1	pp
EIF4G2	EIF4G1	pp
NUP214	NUP50	pp
PXN	MAPK1	pp
CSTF2	WDR33	pp
ETS1	MAPK1	pp
NUP214	NUP93	pp
ASH2L	HCFC1	pp
NUP214	NUP205	pp
MAD1L1	BUB1	pp
NCOA2	EP300	pp
WDHD1	MCM4	pp
SUPT5H	NELFE	pp
EIF4B	EIF5B	pp
EIF4G1	MKNK1	pp
POLA2	RPA1	pp
EIF4G1	EIF5B	pp
NCBP1	UPF3B	pp
TOP2A	KIF4A	pp
MCM10	WDHD1	pp
EIF4EBP2	RPTOR	pp
PRPF40A	SF3A1	pp
DKC1	DDX18	pp
WDHD1	CHTF18	pp
SNRPD2	CD2BP2	pp
GEMIN5	GEMIN7	pp
TPR	NUP205	pp
RFC1	POLA1	pp
CTNND1	TJP1	pp
ORC1	POLA2	pp
BAZ2A	SMARCA5	pp
LIG1	RPA1	pp
SLBP	NASP	pp
TPR	NUP93	pp
HDAC2	EP300	pp
TLN1	PXN	pp
TOP2A	MKI67	pp
NUP50	NUP93	pp
BOP1	UTP14A	pp
AHCTF1	RANBP2	pp
ELAVL1	HNRNPU	pp
KIF4A	BUB1	pp
INCENP	KIF2C	pp
RBM17	SF3A1	pp
UFD1L	FAF2	pp
POLR2A	LEO1	pp
DYNC1H1	DCTN6	pp
NUP153	NUP35	pp
PRPF40A	SF3B1	pp
USP10	G3BP2	pp
EIF4B	EIF3C	pp
ALYREF	PABPN1	pp
CLIP1	PLK1	pp
CLIP1	DYNC1H1	pp
CDC25A	PLK1	pp
ETS1	FOS	pp
NUP93	RANBP2	pp
MCM10	POLA2	pp
NCBP1	PABPN1	pp
RPA1	MSH6	pp
EIF4G2	EIF3A	pp
TOPBP1	CDC6	pp
SRSF4	SRRM2	pp
TPR	NUP214	pp
TPR	RANBP2	pp
CPSF1	NUP155	pp
RNF20	CTR9	pp
EPB41L3	EPB41L2	pp
NUP153	RANBP2	pp
RPS4X	EEF1G	pp
MCM10	CLSPN	pp
SRSF11	SF3B1	pp
KIF4A	TPX2	pp
CTNND1	MLLT4	pp
RANBP2	NUP155	pp
RBBP8	TOPBP1	pp
RFC1	RPA1	pp
UTP14A	LTV1	pp
TPR	NUP155	pp
SHC1	MAPK1	pp
KIAA0020	DKC1	pp
NUP35	NUP133	pp
PSMC6	PSME4	pp
NCBP1	SNRPD2	pp
NUP98	NUP93	pp
ALYREF	GLE1	pp
BUB1	MCM4	pp
IQGAP1	MAPK1	pp
NUP50	NUP133	pp
CPSF1	PABPN1	pp
CUL4B	GPS1	pp
EIF4G1	EIF3J	pp
NUP50	NUP35	pp
HECTD1	TRIP12	pp
RAD23B	UBE4B	pp
DDX42	SF3A1	pp
TPR	NUP133	pp
SRRM2	RBM25	pp
UTP14A	RPS4X	pp
AKT1S1	RPS6KB1	pp
PBK	MELK	pp
C9orf142	NHEJ1	pp
SMNDC1	PRPF3	pp
HNRNPK	PCBP2	pp
DCTN1	DYNC1LI1	pp
NCBP1	SNRPC	pp
KIF2C	TPX2	pp
SEL1L	FAF2	pp
EPS15L1	HGS	pp
ELAVL1	PABPN1	pp
SF3B1	SRRM2	pp
RAD23B	ERCC5	pp
NMD3	LTV1	pp
NUP50	NUP205	pp
RANBP2	NUP133	pp
PRPF3	SRRM2	pp
PCNT	PCM1	pp
HDAC2	EHMT2	pp
MKI67	BUB1	pp
NCAPD3	PLK1	pp
PBK	PLK1	pp
BUB1	MELK	pp
PARN	KHSRP	pp
TOP2A	SMC4	pp
LPP	VASP	pp
CPSF1	ALYREF	pp
MCM3	WDHD1	pp
NUP214	NUP35	pp
TPR	GLE1	pp
SRSF11	RBM25	pp
PBK	DLGAP5	pp
NCBP1	RBM25	pp
SNRPD2	HNRNPU	pp
CPSF1	NCBP1	pp
EIF5B	EIF3J	pp
EIF4G1	EIF3G	pp
EPS15L1	SGIP1	pp
ALYREF	HNRNPU	pp
TSC2	MAPK1	pp
KDM1A	MTA2	pp
NUP50	RANBP2	pp
PDCD4	RPS6KB1	pp
TOP2A	TTK	pp
GLE1	NUP133	pp
POLR2A	SMARCA4	pp
KDM1A	MTA1	pp
TPR	NUP50	pp
KDM1A	EP300	pp
RNF20	LEO1	pp
SF3B1	RBM25	pp
WDHD1	MCM5	pp
EIF4G2	EIF4B	pp
KIAA0020	UTP14A	pp
POLA1	CHTF18	pp
ERCC6L	BUB1	pp
DAXX	H3F3B	pp
ALYREF	CSTF2	pp
WDHD1	MCM6	pp
HNRNPH1	SNRPC	pp
NCBP1	GLE1	pp
NUP205	RANBP2	pp
FOXK2	HCFC1	pp
CLSPN	CDC6	pp
SHC1	PTPN12	pp
GLE1	NUP205	pp
PRPF40A	NCBP1	pp
PCBP2	HNRNPH1	pp
PPP1R12A	PPP1CA	pp
HNRNPK	PABPN1	pp
MCM3	BUB1	pp
SLBP	NCBP1	pp
POLA1	LIG1	pp
HNRNPK	RBM14	pp
NDE1	DYNC1H1	pp
DSN1	INCENP	pp
PBK	TTK	pp
XRCC4	C9orf142	pp
KDM1A	CHD4	pp
SUPT5H	GTF2B	pp
TACC3	PLK1	pp
LIG1	MCM5	pp
RBBP8	XRCC1	pp
PLK1	DLGAP5	pp
LMNA	CASP6	pp
TFIP11	SF3A1	pp
MKI67	DLGAP5	pp
KIF3B	IFT57	pp
HNRNPM	RBM14	pp
RNF4	MDC1	pp
PPP2R3B	CDC6	pp
NCBP1	NUP155	pp
FOS	EP300	pp
CDC27	CDC6	pp
HNRNPM	SRSF9	pp
EPS15L1	AGFG1	pp
CSTF2	PABPN1	pp
TRIP12	HUWE1	pp
GTF2F1	NELFE	pp
FANCI	TOPBP1	pp
POM121C	NUP153	pp
SRSF11	SRSF9	pp
CLSPN	MCM5	pp
NUP93	GLE1	pp
HAUS5	HAUS7	pp
NUP35	RANBP2	pp
UTP14A	DKC1	pp
HNRNPH1	RBM14	pp
WDHD1	CDC6	pp
GFPT1	CAD	pp
MCM3	CLSPN	pp
PBK	BUB1	pp
CPSF1	NUP133	pp
EIF5B	EIF3G	pp
PPP1R12A	PLK1	pp
HNRNPK	YBX1	pp
SRSF11	UPF3B	pp
RBBP8	MDC1	pp
WDR33	PABPN1	pp
UPF1	EIF4G1	pp
MDC1	TRIM28	pp
CHD4	EP300	pp
RPA1	CDC6	pp
TOP2A	RANBP2	pp
PRPF3	SNRPC	pp
HNRNPH1	SRSF9	pp
POLR2A	IWS1	pp
KIAA0020	DDX18	pp
NUP50	NUP155	pp
ORC1	CLSPN	pp
HNRNPH1	PABPN1	pp
MCM3	SMC4	pp
MELK	DLGAP5	pp
MDC1	RIF1	pp
RAB3IP	EXOC4	pp
KIF4A	PLK1	pp
YBX1	PCBP2	pp
HNRNPM	PABPN1	pp
EXOC7	IQGAP1	pp
HNRNPK	SRSF9	pp
POLR2A	NELFE	pp
SRSF4	SRSF11	pp
PLCG1	BLNK	pp
CEP55	DLGAP5	pp
TPX2	MELK	pp
TOP2A	MELK	pp
NCBP1	SRSF9	pp
SNRPD2	GEMIN7	pp
MLLT4	TJP1	pp
SRPK1	SRSF4	pp
CLIP1	KIF2C	pp
RPS4X	EIF5B	pp
DSN1	KIF2C	pp
KIF4A	DLGAP5	pp
SNRPD2	SRSF9	pp
EHMT2	MTA1	pp
EIF4B	EIF3J	pp
HDAC2	ZNF217	pp
EIF4G1	PARN	pp
WHSC1	MDC1	pp
KIF2C	DCTN1	pp
SF3B1	HNRNPM	pp
POLA1	SMC4	pp
LDLRAP1	APOB	pp
ERCC5	RPA1	pp
POLR2A	ERCC5	pp
TOP2A	CEP55	pp
NCBP1	SRSF4	pp
BOP1	PPAN	pp
TBC1D5	SNX1	pp
TOP2A	KIF2C	pp
CEP55	TTK	pp
ALYREF	TPR	pp
HNRNPM	SNRPC	pp
NELFE	CTR9	pp
BOP1	DKC1	pp
YBX1	HNRNPU	pp
TFIP11	SF3B1	pp
SF3B1	SNRPC	pp
RAD23B	MSH6	pp
KLC1	DYNC1H1	pp
EPS15L1	AAK1	pp
EIF4G1	UPF3B	pp
YBX1	SRSF9	pp
LMNA	MAPK1	pp
TOP2A	KIAA0101	pp
DCLRE1A	FANCI	pp
ALYREF	NUP214	pp
CLSPN	MCM4	pp
RPS6KB1	MAPK1	pp
POLR2A	EP300	pp
POLR2A	CSTF2	pp
KDM1A	H3F3B	pp
CEP55	BUB1	pp
HTT	ITPR1	pp
HNRNPU	SF3A1	pp
RPS6KA3	TSC2	pp
KIF2C	ERCC6L	pp
NDE1	PCNT	pp
NCBP1	SF3A1	pp
NCBP1	IWS1	pp
GLE1	RANBP2	pp
XPO5	DGCR8	pp
CDCA3	PBK	pp
TFDP1	LIN54	pp
DAXX	ATRX	pp
CPSF1	POLR2A	pp
CD2BP2	SF3A1	pp
SRSF4	PCBP2	pp
IQGAP1	MAP2K2	pp
POLR2A	SMARCB1	pp
GTF2F1	SRSF9	pp
APTX	XRCC1	pp
KIF4A	NCAPH	pp
CPSF1	HNRNPM	pp
TDRKH	TDRD1	pp
CDCA3	TOP2A	pp
TTK	PLK1	pp
FBXL7	FBXW7	pp
CLIP1	NDE1	pp
CEP55	MKI67	pp
RFC1	POLA2	pp
HNRNPM	SRRM2	pp
DDX42	SNRPC	pp
DYNC1LI2	DCTN6	pp
DNTTIP2	NIFK	pp
EPS15L1	PICALM	pp
BOP1	DDX21	pp
CPSF1	HNRNPH1	pp
PCBP2	HNRNPM	pp
CLSPN	MCM6	pp
ALYREF	YBX1	pp
ITPR1	PLCG1	pp
ALYREF	PCBP2	pp
MKNK1	MAPK1	pp
HNRNPK	SF3B1	pp
BUB1	CDC6	pp
SNRPD2	PABPN1	pp
CSTF2	HNRNPH1	pp
SNRPD2	GEMIN5	pp
SMC4	CDC6	pp
CTNND1	LIMA1	pp
BUB1	MCM5	pp
KIF2C	DLGAP5	pp
EPRS	EEF1G	pp
H3F3B	BCL9	pp
PBK	CEP55	pp
KLC1	DCTN1	pp
IFT57	IFT43	pp
KIF2C	SPAG5	pp
DCTN1	DYNC1LI2	pp
SIN3B	SMARCA5	pp
RFC1	SMC4	pp
LEO1	IWS1	pp
UTP14A	DDX18	pp
TTK	SMC4	pp
EIF4G1	PDCD4	pp
ALYREF	SRSF11	pp
ELAVL1	YBX1	pp
SRSF11	HNRNPH1	pp
UPF1	WIBG	pp
RBM17	TFIP11	pp
MDC1	TOPBP1	pp
PRPF40A	SNRPD2	pp
VPS36	MVB12A	pp
NCBP1	NUP214	pp
KLC1	DYNC1LI2	pp
HNRNPM	SF3A1	pp
RAD23B	RPA1	pp
TOP2A	NCAPH	pp
PRPF40A	SRSF11	pp
SUPT5H	NCBP1	pp
SF3B1	SRSF9	pp
ALYREF	SRSF4	pp
PRPF40A	HNRNPM	pp
GLE1	NUP35	pp
HNRNPH1	SF3B1	pp
ZNF830	SF3A1	pp
ALYREF	SRSF9	pp
POLR2A	PRPF40A	pp
RBBP8	CLSPN	pp
SRRM2	SF3A1	pp
HGS	VPS4B	pp
MCM10	RPA1	pp
KLC1	DYNC1LI1	pp
NUP98	NUP35	pp
DYNC1LI1	DCTN6	pp
PBK	TPX2	pp
SRSF4	HNRNPH1	pp
SPAG5	DLGAP5	pp
POLA2	CHTF18	pp
SMARCA5	EP300	pp
GFPT1	GLUL	pp
PPP1CA	WDR33	pp
HNRNPK	SF3A1	pp
PCBP2	HNRNPU	pp
TTK	MKI67	pp
SNRPC	SRSF9	pp
BLOC1S3	PICALM	pp
KIF2C	TTK	pp
MCM3	DONSON	pp
HUWE1	FBXW7	pp
POLR2A	HNRNPU	pp
CSTF2	SNRPC	pp
EPS15L1	BIN1	pp
PPP1CB	WDR33	pp
CSTF2	SF3B1	pp
PCNT	TPX2	pp
LIN54	PLK1	pp
SNRPC	SF3A1	pp
ELAVL1	SRSF9	pp
KIF4A	MELK	pp
NDE1	DYNC1LI1	pp
GTF2F1	SF3A1	pp
POLA1	MSH6	pp
TOP2A	PLK1	pp
RBBP8	RPA1	pp
WDHD1	POLA2	pp
ARAF	MAPK1	pp
RPS4X	CCT5	pp
TFIP11	SRSF11	pp
DYNC1H1	KLC4	pp
TFDP1	CDC25A	pp
ANAPC10	CDC6	pp
NCBP1	SF3B1	pp
BIN1	FNBP1L	pp
RAB3IP	EXOC7	pp
DEK	EP300	pp
SMARCA4	GTF2B	pp
SRSF11	CD2BP2	pp
SRSF11	HNRNPU	pp
AGTRAP	CAMLG	pp
ERCC5	EP300	pp
DEK	SMARCA5	pp
YBX1	HNRNPM	pp
XRCC4	MSH6	pp
RBBP8	GEN1	pp
SMC4	MCM4	pp
SRSF11	TPR	pp
PICALM	VAMP3	pp
RPS6KB1	TSC2	pp
SRSF11	SRRM2	pp
ITPR2	PLCG1	pp
CEP55	PLK1	pp
XRCC1	RPA1	pp
MCM3	LIG1	pp
KRT18	CASP6	pp
EP300	TTC5	pp
HNRNPU	SRSF9	pp
ESCO2	CDC6	pp
EME2	FANCI	pp
ESCO2	CHTF18	pp
CSTF2	SNRPD2	pp
SUPT5H	ELL2	pp
CLIP1	BUB1	pp
BUB1	NCAPH	pp
ARID1A	KMT2D	pp
NCBP1	HNRNPH1	pp
KIF2C	CEP55	pp
ECT2	MELK	pp
CPSF1	HNRNPU	pp
TPR	SNRPD2	pp
SRSF11	SF3A1	pp
ALYREF	NUP93	pp
SNRPD2	RBM14	pp
PRPF40A	CSTF2	pp
ALYREF	SRRM2	pp
SMC4	BUB1	pp
CSTF2	SF3A1	pp
EHMT2	MTA2	pp
UPF1	XRN1	pp
ORC1	RPA1	pp
SRSF9	PABPN1	pp
DSN1	PLK1	pp
UPF3B	PABPN1	pp
SUGT1	HSP90B1	pp
POLR2A	KMT2D	pp
RBM17	SMNDC1	pp
INCENP	ERCC6L	pp
TPX2	NCAPH	pp
SRSF11	PNN	pp
EHMT2	CHD4	pp
SRRM2	SNRPC	pp
DYNC1LI1	KLC4	pp
SPAG5	BUB1	pp
INCENP	KIF4A	pp
CPSF1	HNRNPK	pp
TTK	TPX2	pp
NCBP1	CSTF2	pp
CUL4B	RAD23B	pp
TDRKH	TDRD6	pp
RBM25	SF3A1	pp
CTNND1	IQGAP1	pp
SUPT5H	GTF2F1	pp
NCBP1	HNRNPM	pp
SRSF4	PABPN1	pp
GLUL	CAD	pp
VTA1	MVB12A	pp
ELAVL1	SNRPC	pp
NCAPH	MCM5	pp
PCBP2	PABPN1	pp
CPSF1	ELAVL1	pp
SRRM2	SRSF9	pp
PPP1CB	HCFC1	pp
ELAVL1	RBM14	pp
PCBP2	SRSF9	pp
NDE1	PCM1	pp
SRSF4	SF3B1	pp
CPSF1	PPP1CB	pp
PPP1CB	PAK2	pp
HNRNPK	SRSF4	pp
TPR	NUP35	pp
PCBP2	SNRPD2	pp
PRPF40A	SRSF4	pp
CPSF1	SF3B1	pp
TFDP1	CDC6	pp
POM121C	NUP35	pp
NCBP1	PCBP2	pp
NPM1	RANBP2	pp
RBM17	PRPF40A	pp
SRSF11	PRPF3	pp
NCBP1	TPR	pp
CEP55	MELK	pp
POLR2A	MDC1	pp
NPHP1	PLK1	pp
HSP90B1	APOB	pp
XRCC4	RAD23B	pp
SHC1	RPS6KB1	pp
TOP2A	SPAG5	pp
YBX1	HNRNPH1	pp
CSDE1	YBX1	pp
HNRNPK	CSTF2	pp
MAF1	RPTOR	pp
NDE1	NUP133	pp
TRIP12	UBE2O	pp
XRN1	DCPS	pp
CLIP1	DSN1	pp
NUP50	NPM1	pp
LIG1	MCM4	pp
KLC4	DYNC1LI2	pp
BOP1	NMD3	pp
SEC22B	ARCN1	pp
ASH2L	EP300	pp
NUP214	NPM1	pp
TLN1	IQGAP1	pp
ALYREF	NUP155	pp
POLR2A	RPA1	pp
CPSF1	PCBP2	pp
LIN54	CDC6	pp
PBK	KIF2C	pp
RFC1	CHTF18	pp
CDCA3	KIAA0101	pp
POM121C	NUP205	pp
CLIP1	DYNC1LI1	pp
ANAPC1	PLK1	pp
PRPF40A	HNRNPK	pp
TFIP11	CD2BP2	pp
CPSF1	SRSF9	pp
RAB3IP	PCM1	pp
PRPF3	SRSF9	pp
SHC1	MAP2K2	pp
SRSF4	CD2BP2	pp
GTF2F1	HNRNPU	pp
CEP55	SPAG5	pp
ALYREF	RBM14	pp
SIN3B	EP300	pp
EP300	SRCAP	pp
YBX1	SNRPC	pp
VRK3	MAPK1	pp
NDE1	TPX2	pp
ALYREF	ZC3H13	pp
SF3B1	HNRNPU	pp
SMARCA4	GTF2F1	pp
FANCB	DCLRE1A	pp
NMD3	KIAA0020	pp
POLR2A	URI1	pp
NCBP1	SRRM2	pp
SRSF4	SNRPD2	pp
HNRNPU	PABPN1	pp
HNRNPM	PRPF3	pp
NCBP1	GEMIN5	pp
ANAPC10	PLK1	pp
NUP153	INCENP	pp
SRSF4	SNRPC	pp
ASPSCR1	EXOC4	pp
POLR2A	ASH2L	pp
PLK1	CDC6	pp
PRPF40A	PABPN1	pp
RPS4X	DENR	pp
TICRR	TOPBP1	pp
PXN	RPS6KB1	pp
RBM17	HNRNPM	pp
EME2	DCLRE1A	pp
SNRPC	PABPN1	pp
PPP1CB	PLK1	pp
HNRNPH1	SRRM2	pp
EIF4B	DDX18	pp
EXOC7	ASPSCR1	pp
INCENP	AHCTF1	pp
AGFG1	SGIP1	pp
CDC27	FBXW7	pp
DYNC1H1	NUP133	pp
BOP1	NOLC1	pp
ALYREF	SNRPC	pp
POM121C	RANBP2	pp
POLR2A	RFC1	pp
ELAVL1	KHSRP	pp
NUP214	NUP98	pp
SGIP1	BIN1	pp
POLR2A	NCBP1	pp
EML1	EML4	pp
TFIP11	SRSF4	pp
POM121C	NUP93	pp
SRSF4	HNRNPU	pp
NUP153	ALYREF	pp
RBM17	ELAVL1	pp
HNRNPM	CD2BP2	pp
CPSF1	SNRPD2	pp
PPP1CA	PRKAR2A	pp
CDC27	BUB1	pp
HNRNPH1	SF3A1	pp
UBE2O	UBE3A	pp
CTNND1	VASP	pp
AAK1	PICALM	pp
GTF2F1	IWS1	pp
PRPF40A	PRPF3	pp
GATAD2A	SALL4	pp
KDM1A	GATAD2A	pp
KIF3B	IFT43	pp
HNRNPK	SNRPC	pp
TFIP11	SRRM2	pp
EIF4B	RPS4X	pp
UBE3A	TSC2	pp
RNF4	UBE3A	pp
SRRM2	HNRNPU	pp
NCBP1	NUP50	pp
TFDP1	ORC1	pp
PRPF40A	HNRNPU	pp
PCBP2	SF3A1	pp
RBM25	SNRPC	pp
CHD4	SALL4	pp
RBM17	HNRNPH1	pp
SF3B1	CD2BP2	pp
DDX42	PRPF3	pp
DSN1	NUP133	pp
KIAA0101	DLGAP5	pp
BOP1	DDX51	pp
DDX21	SF3B1	pp
DEK	SF3B1	pp
FANCB	TOPBP1	pp
ALYREF	RANBP2	pp
PLK1	EP300	pp
MVB12A	VPS4B	pp
SF3B1	WDR33	pp
GTF2F1	SRSF11	pp
TFDP1	CDT1	pp
NOLC1	DDX18	pp
HUWE1	UBE2O	pp
RNF4	TRIP12	pp
PBK	KIF4A	pp
POM121C	NUP214	pp
INCENP	NUP50	pp
DDX21	SMARCA5	pp
YBX1	SNRPD2	pp
TOP2A	NUP155	pp
KIF2C	DYNC1H1	pp
POLR2A	SF3B1	pp
MKI67	SMC4	pp
SNRPD2	RANBP2	pp
POLR2A	HNRNPM	pp
POM121C	TPR	pp
KLC1	KIF3B	pp
PCNT	DYNC1H1	pp
PCM1	PLK1	pp
CUL4B	EP300	pp
NPM1	SMARCA5	pp
FANCI	RPA1	pp
UPF1	RPS4X	pp
YBX1	PABPN1	pp
HGS	MVB12A	pp
HNRNPK	SRSF11	pp
POLR2A	SRRM2	pp
RBM17	HNRNPK	pp
CSTF2	UPF3B	pp
PRPF40A	SRSF9	pp
FBXW7	UBE3A	pp
CPSF1	SRSF4	pp
KIF3B	DCTN1	pp
MCM3	TOP2A	pp
NUP50	GLE1	pp
DDX42	TFIP11	pp
GTSE1	KIF2C	pp
SRSF11	THOC1	pp
TTK	MELK	pp
HAUS5	NPHP1	pp
ALYREF	SF3B1	pp
WDR33	HNRNPM	pp
CDCA3	KIF2C	pp
SUPT5H	INTS1	pp
PAK2	PXN	pp
SRSF11	HNRNPM	pp
RNASEH2A	MCM5	pp
ARID1A	EP300	pp
NCBP1	PRPF3	pp
LIG1	MSH6	pp
RNF4	UBE2O	pp
DEK	DDX21	pp
KIF4A	DCTN1	pp
HNRNPK	SRRM2	pp
CSTF2	SRSF9	pp
MCM4	MSH6	pp
NSFL1C	UFD1L	pp
EME2	RBBP8	pp
BUB1	RANBP2	pp
KDM1A	SALL4	pp
AGFG1	VAMP3	pp
CDCA3	DLGAP5	pp
BUB1	KIAA0101	pp
SGIP1	FNBP1L	pp
KDM1A	MSH6	pp
INTS1	NCBP1	pp
RAD23B	NHEJ1	pp
PSMD4	ODC1	pp
ALYREF	DDX3X	pp
NIFK	PPAN	pp
PRPF40A	GTF2F1	pp
CD2BP2	SRRM2	pp
RBM17	HNRNPU	pp
RFC1	ERCC5	pp
POM121C	NUP50	pp
APC	BCL9	pp
CLIP1	DCTN6	pp
GTF2F1	CTR9	pp
KIF2C	MKI67	pp
GTF2B	SMARCB1	pp
NDE1	PLK1	pp
HNRNPH1	WDR33	pp
SRSF11	SNRPD2	pp
SRSF4	SF3A1	pp
CLIP1	DYNC1LI2	pp
SMARCA4	CHAF1A	pp
BAZ2A	SIN3B	pp
KIF4A	DYNC1H1	pp
TOP2A	NUP93	pp
RNF4	NFATC2IP	pp
SRSF4	CSTF2	pp
TOP2A	NUP205	pp
EIF3A	RPS6KB1	pp
NDE1	RANBP2	pp
CPSF1	NUP205	pp
POLR2A	SNRPD2	pp
PRPF40A	HNRNPH1	pp
ZNF217	MTA2	pp
AAK1	SGIP1	pp
PABPN1	SF3A1	pp
KIF4A	SPAG5	pp
EIF4G1	DDX3X	pp
NHEJ1	MSH6	pp
HDAC2	CAMK2B	pp
DDX42	ALYREF	pp
RBM17	SRRM2	pp
NELFE	LEO1	pp
TRIP12	UBE3A	pp
RANBP2	SRSF9	pp
DYNC1H1	PLK1	pp
SHC1	BLNK	pp
NCBP1	NUP205	pp
EPS15L1	FNBP1L	pp
PRKAR2A	MAPK1	pp
POLR2A	SRSF4	pp
NDE1	AHCTF1	pp
CSTF2	PCBP2	pp
PBK	SPAG5	pp
HUWE1	UBE3A	pp
UTP14A	XRN2	pp
SMNDC1	HNRNPM	pp
PSMD4	PAK2	pp
HAUS5	PCNT	pp
INCENP	NUP133	pp
SMC4	MCM5	pp
SF3B1	UPF3B	pp
KLC1	KIF4A	pp
CSTF2	SRRM2	pp
MAD1L1	NUP133	pp
MCM3	RNASEH2A	pp
KIF2C	RANBP2	pp
PSMD4	ANAPC1	pp
RBM17	CSTF2	pp
BAZ2A	HDAC2	pp
NCBP1	HNRNPU	pp
RBM17	SNRPD2	pp
SMNDC1	SNRPC	pp
ZNF217	EP300	pp
HDAC2	SALL4	pp
ELAVL1	SF3B1	pp
TOP2A	TPR	pp
TTK	SPAG5	pp
KLC1	ARCN1	pp
POLR2A	PABPN1	pp
WDHD1	LIG1	pp
NDE1	DYNC1LI2	pp
TOP2A	TFDP1	pp
PBRM1	ARID1A	pp
CDCA3	BUB1	pp
KLC1	KTN1	pp
RBM17	SNRPC	pp
ELAVL1	CSTF2	pp
PCBP2	SNRPC	pp
PUM1	PICALM	pp
BUB1	NUP133	pp
ANAPC10	PSMC6	pp
TPR	NPM1	pp
DDX42	SNRPD2	pp
MAD1L1	PLK1	pp
DYNC1H1	BUB1	pp
CDC27	EHMT2	pp
RFC1	XRCC1	pp
PRPF40A	PCBP2	pp
CLIP1	AHCTF1	pp
KLC1	KIF2C	pp
THOC1	PABPN1	pp
INCENP	RANBP2	pp
SRSF11	SMNDC1	pp
ALYREF	SLBP	pp
NUP153	NCBP1	pp
HNRNPH1	PRPF3	pp
POLR2A	SF3A1	pp
SF3B1	PABPN1	pp
SRSF4	RANBP2	pp
GTF2F1	SMARCB1	pp
EME2	FANCB	pp
SRSF4	HNRNPM	pp
PRPF3	PABPN1	pp
TOP2A	NUP214	pp
LIG1	EP300	pp
NMD3	DKC1	pp
SRSF11	NUP50	pp
CDC25A	EP300	pp
TFIP11	HNRNPM	pp
ITPR2	PRKAR2A	pp
SNRPD2	NUP133	pp
NCBP1	CTR9	pp
NCOA2	GTF2B	pp
DDX42	NCBP1	pp
HNRNPU	SNRPC	pp
ANAPC1	CDC6	pp
TFIP11	CSTF2	pp
RAB3IP	NDE1	pp
MTA2	EP300	pp
DSN1	NDE1	pp
ELAVL1	WDR33	pp
YBX1	SRRM2	pp
CASP9	CASP6	pp
POLR2A	DDX42	pp
PRPF40A	ELAVL1	pp
ELAVL1	SRSF4	pp
POLR2A	ALYREF	pp
HECTD1	HUWE1	pp
SRSF4	PRPF3	pp
PSME4	ODC1	pp
EHMT2	GATAD2A	pp
HNRNPK	WDR33	pp
ELAVL1	NCBP1	pp
CLIP1	INCENP	pp
DSN1	ERCC6L	pp
NUP98	GLE1	pp
RBM17	NCBP1	pp
PCNT	NPHP1	pp
NUP35	SRSF9	pp
ICE1	ELL2	pp
MTA1	SALL4	pp
HECTD1	UBE2O	pp
MCM3	NASP	pp
RAB3IP	PCNT	pp
POM121C	NUP133	pp
PLK1	RANBP2	pp
SMNDC1	SF3B1	pp
NUP98	NUP205	pp
INCENP	DYNC1LI2	pp
CPSF1	PRPF3	pp
WDHD1	BUB1	pp
NUP153	GEMIN5	pp
CHAF1A	MCM5	pp
ZNF217	CHD4	pp
HNRNPK	NCBP1	pp
KIF3B	DYNC1H1	pp
DCTN1	KLC4	pp
NCBP1	YBX1	pp
SMARCA5	HMGXB4	pp
TPR	THOC1	pp
TRIP12	FBXW7	pp
ELAVL1	SF3A1	pp
HNRNPH1	UPF3B	pp
TFIP11	SNRPD2	pp
DDX42	HNRNPH1	pp
NCBP1	GTF2B	pp
MLLT4	EXOC4	pp
RBM25	PNN	pp
DDX42	PRPF40A	pp
RBM17	SRSF9	pp
TOPBP1	MCM5	pp
NDE1	KIF2C	pp
CSTF2	SMNDC1	pp
NASP	MCM5	pp
DYNC1H1	TPX2	pp
PICALM	LDLRAP1	pp
FLNA	PAK2	pp
CDCA3	KIF4A	pp
EP300	XRCC1	pp
WDR33	SF3A1	pp
PICALM	SGIP1	pp
HNRNPH1	CD2BP2	pp
PRPF40A	HTT	pp
ALYREF	PRPF40A	pp
ALYREF	NUP50	pp
KMT2D	BCL9	pp
SMARCA4	MDC1	pp
ARAF	IQGAP1	pp
AGFG1	AAK1	pp
NCBP1	NUP35	pp
INCENP	NUP205	pp
SRSF11	SNRPC	pp
MIB2	FBXW7	pp
SF3B1	SMARCA5	pp
SRSF4	YBX1	pp
YBX1	PRPF3	pp
CD2BP2	HNRNPU	pp
NUP214	THOC1	pp
SRSF11	PCBP2	pp
CHTF18	MCM5	pp
MCM3	CHTF18	pp
CPSF1	TPR	pp
TPR	SRSF9	pp
ITPR1	PRKAR2A	pp
NUP153	NPM1	pp
SRSF4	TPR	pp
MPRIP	IQGAP1	pp
EPRS	EEF2	pp
RAB3IP	NPHP1	pp
ALYREF	RBM17	pp
CPSF1	SNRPC	pp
SMC4	ESCO2	pp
GLE1	UPF3B	pp
MAD1L1	KIF2C	pp
ELAVL1	UPF3B	pp
PRPF40A	YBX1	pp
EIF4G1	RPS4X	pp
MCM10	TICRR	pp
SRSF11	PABPN1	pp
CPSF1	NUP93	pp
EIF4B	PARN	pp
CDCA3	TTK	pp
HUWE1	ANAPC1	pp
TOP2A	ECT2	pp
DYNC1H1	MAPK1	pp
MCM3	CHAF1A	pp
TACC3	DLGAP5	pp
TOP2A	NUP133	pp
GTF2F1	EP300	pp
TFIP11	SRSF9	pp
CSTF2	HNRNPM	pp
RBM17	SRSF11	pp
AAK1	FNBP1L	pp
WDR33	PRPF3	pp
MCM4	NCAPH	pp
SLBP	NUP35	pp
UPF3B	THOC1	pp
POLA1	TFDP1	pp
ITPR1	BLNK	pp
SMNDC1	SRSF9	pp
BOP1	KIAA0020	pp
TLN1	MAPK1	pp
KIF4A	DYNC1LI2	pp
MTA2	SALL4	pp
SRSF4	SRSF9	pp
EIF4G1	CASP9	pp
NOLC1	PXN	pp
RBM17	GTF2F1	pp
MIB2	UBE3A	pp
POLR2A	PRPF3	pp
SNRPD2	NUP35	pp
BOP1	MDN1	pp
GTF2F1	HNRNPK	pp
RANBP2	THOC1	pp
POLR2A	SNRPC	pp
GTF2F1	SF3B1	pp
SIN3B	KMT2D	pp
SNRPD2	NUP93	pp
CD2BP2	SRSF9	pp
HNRNPK	SMNDC1	pp
MIB2	UBE2O	pp
SMNDC1	SF3A1	pp
TPR	WDR33	pp
TTK	TACC3	pp
ANAPC10	UBE3A	pp
CDC27	UBE3A	pp
POLR2A	YBX1	pp
WDHD1	ATAD5	pp
NUP153	SLBP	pp
NCBP1	PRCC	pp
SRSF4	WDR33	pp
TOP2A	MCM4	pp
CAP1	MAPK1	pp
WDR33	RANBP2	pp
PRKD1	SSH1	pp
KIF4A	DYNC1LI1	pp
GTF2F1	LEO1	pp
ALYREF	NUP35	pp
LIG1	CHTF18	pp
ANAPC10	TRIP12	pp
PLK1	MCM5	pp
NUP50	SNRPD2	pp
NCBP1	NUP133	pp
TFIP11	PABPN1	pp
DDX42	UPF3B	pp
EHMT2	TFDP1	pp
ELAVL1	NUP214	pp
DDX42	CSTF2	pp
ATXN2L	G3BP2	pp
DDX42	YBX1	pp
CDC27	TRIP12	pp
NCBP1	NUP93	pp
WDR33	HNRNPU	pp
POLR2A	ARID1A	pp
CLIP1	RPTOR	pp
XRCC4	KDM1A	pp
CPSF1	PPP1CA	pp
ITPR2	IQGAP1	pp
ALYREF	PRPF3	pp
TOP2A	LIN54	pp
ANAPC10	UBE2O	pp
CSTF2	HNRNPU	pp
ALYREF	NUP133	pp
SRSF11	NUP214	pp
POLA1	DONSON	pp
DDX42	WDR33	pp
FBXL7	PSMC6	pp
CAMK2B	CAMKK1	pp
GTF2F1	NCBP1	pp
POLA1	NCAPH	pp
AGFG1	HGS	pp
RBM17	YBX1	pp
NCBP1	WDR33	pp
TFIP11	PRPF3	pp
SMNDC1	HNRNPH1	pp
KIF4A	CEP55	pp
NUP35	THOC1	pp
NUP153	THOC1	pp
SRRM2	PRCC	pp
WDR33	SRSF9	pp
POM121C	GLE1	pp
THOC1	SRSF9	pp
PRPF40A	SMNDC1	pp
TFIP11	HNRNPK	pp
SLBP	NUP155	pp
MIB2	TRIM36	pp
MCM3	PLK1	pp
ALYREF	WDR33	pp
POLR2A	HNRNPH1	pp
NUP35	GEMIN5	pp
NCOA2	GTF2F1	pp
SHC1	PRKD1	pp
SRSF11	RANBP2	pp
CUL4B	RPA1	pp
SRSF9	SF3A1	pp
PCBP2	SF3B1	pp
NUP93	SRSF9	pp
TFDP1	TOPBP1	pp
KIF2C	AHCTF1	pp
MIB2	HUWE1	pp
AAK1	BIN1	pp
SRPK1	SRSF9	pp
ANAPC10	MIB2	pp
NUP133	SRSF9	pp
GATAD2A	EP300	pp
CPSF1	SF3A1	pp
PRPF3	HNRNPU	pp
DDX21	EP300	pp
PICALM	FNBP1L	pp
GTF2F1	CSTF2	pp
KIF3B	KIF2C	pp
GEMIN5	RANBP2	pp
DDX42	HNRNPU	pp
DYNC1H1	ACLY	pp
INCENP	NUP93	pp
PSME4	CDC25A	pp
EPS15L1	VAMP3	pp
CD2BP2	PABPN1	pp
NUP214	GEMIN5	pp
FANCB	RPA1	pp
RAB3IP	PLK1	pp
ANAPC10	EHMT2	pp
RNF34	HUWE1	pp
LIN54	CDC25A	pp
PCBP2	SRRM2	pp
PAK2	PLCG1	pp
POLR2A	SRSF9	pp
RAB3GAP2	DYNC1H1	pp
PSMC6	ODC1	pp
UBE4B	UFD1L	pp
CSTF2	SRSF11	pp
POLR2A	GPS1	pp
YBX1	SF3B1	pp
TFIP11	WDR33	pp
TRIP12	ANAPC1	pp
SRSF11	WDR33	pp
DDX42	PABPN1	pp
PXN	PRKAR2A	pp
POM121C	NUP155	pp
KIF2C	MELK	pp
HDAC2	UBE3A	pp
SLBP	NUP50	pp
SLBP	NUP93	pp
MAD1L1	INCENP	pp
MPRIP	TLN1	pp
SUPT5H	ICE1	pp
RNF4	HUWE1	pp
POLR2A	XRCC1	pp
CSTF2	PRPF3	pp
CD2BP2	SNRPC	pp
DYNC1H1	RANBP2	pp
DSN1	AHCTF1	pp
INCENP	NUP155	pp
TFIP11	HNRNPH1	pp
AHCTF1	PLK1	pp
ELAVL1	SRSF11	pp
DDX42	SRSF4	pp
HGS	BIN1	pp
THOC1	NUP155	pp
HNRNPU	UPF3B	pp
MAD1L1	RANBP2	pp
CDC27	PSMD4	pp
MYO18A	PLCG1	pp
NCBP1	SMNDC1	pp
POLR2A	RBM17	pp
CPSF1	DDX42	pp
NPM1	NUP133	pp
NCBP1	RANBP2	pp
CUL4B	CDT1	pp
ZNF217	GATAD2A	pp
ORC1	RIF1	pp
HAUS5	PLK1	pp
FBXL7	TRIP12	pp
EIF4B	EEF2	pp
ABI2	PXN	pp
DSN1	MAD1L1	pp
PRPF40A	CD2BP2	pp
AGTRAP	ARAF	pp
CPSF1	NUP35	pp
PCBP2	PRCC	pp
GPS1	RAD23B	pp
DDX42	SRRM2	pp
NDE1	ERCC6L	pp
CLIP1	RANBP2	pp
GTF2F1	ELL2	pp
LMNA	TLN1	pp
TFDP1	EP300	pp
RFC1	UFD1L	pp
GTF2F1	SRRM2	pp
ACLY	MAPK1	pp
ITPR1	IQGAP1	pp
GTF2F1	SNRPC	pp
PCBP2	UPF3B	pp
PSMC6	PLK1	pp
DYNC1H1	ERCC6L	pp
ALYREF	SF3A1	pp
GTF2B	ELL2	pp
CSTF2	YBX1	pp
TFIP11	GTF2F1	pp
KIF3B	KLC4	pp
WDR70	NUP155	pp
RBM17	PRCC	pp
POLR2A	WDR33	pp
CTNND1	SNX1	pp
ARID1A	CHAF1A	pp
CDC27	RNF4	pp
CHTF18	MCM4	pp
SRSF4	UPF3B	pp
PRPF3	PRCC	pp
CPSF1	NUP214	pp
AHCTF1	BUB1	pp
CPSF1	RANBP2	pp
CSTF2	PRCC	pp
CUL4B	ERCC5	pp
MPRIP	LMNA	pp
HECTD1	FBXW7	pp
POLR2A	HNRNPK	pp
TFDP1	TRIM28	pp
SHC1	TLN1	pp
PPP1R12A	PAK2	pp
NUP153	GEMIN7	pp
HNRNPM	UPF3B	pp
SMNDC1	HNRNPU	pp
KIF3B	KIF4A	pp
PSMD4	PLK1	pp
EP300	RPA1	pp
EXD2	TMEM214	pp
CPSF1	SRSF11	pp
INCENP	NUP35	pp
NCBP1	RPS4X	pp
CSTF2	CD2BP2	pp
CSDE1	HNRNPU	pp
SPAG5	KIAA0101	pp
NCBP1	SRSF11	pp
SUPT5H	MDC1	pp
SRRM2	PABPN1	pp
ELAVL1	SMNDC1	pp
NUP153	UPF3B	pp
AGFG1	PICALM	pp
RNF4	FBXW7	pp
ERCC6L	NUP133	pp
PLK1	NUP133	pp
NCBP1	LEO1	pp
ELAVL1	PRPF3	pp
CPSF1	NUP153	pp
UBE2O	FBXW7	pp
CUL4B	LIG1	pp
POLR2A	CUL4B	pp
WHSC1	RIF1	pp
CDC25A	CDC6	pp
CDC27	HUWE1	pp
GPS1	FBXW7	pp
ANAPC10	PSMD4	pp
ELAVL1	SRRM2	pp
DDX42	PCBP2	pp
HECTD1	UBE3A	pp
PRCC	SF3A1	pp
WDR33	THOC1	pp
NUP153	SRSF11	pp
SLBP	NUP214	pp
CPSF1	PRPF40A	pp
SNRPD2	WDR33	pp
SRSF11	NUP35	pp
POLR2A	SRSF11	pp
BUB1	DYNC1LI1	pp
POLR2A	LIG1	pp
DDX42	HNRNPM	pp
PRPF40A	WDR33	pp
UNC13B	RAB3GAP2	pp
UPF3B	SRSF9	pp
NUP153	SRSF4	pp
EIF3A	CASP9	pp
CTNND1	EXOC4	pp
CSTF2	THOC1	pp
LMNA	IQGAP1	pp
PCM1	NPHP1	pp
KIF2C	KLC4	pp
FBXL7	UBE2O	pp
LIG1	UNG	pp
ZNF830	XRCC1	pp
SMNDC1	SNRPD2	pp
RBM17	PRPF3	pp
SIN3B	ASH2L	pp
RBM17	PCBP2	pp
SRSF4	NUP214	pp
DDX42	SRSF9	pp
MCM3	TOPBP1	pp
RAB3GAP1	DYNC1H1	pp
EPRS	GLUL	pp
SMNDC1	UPF3B	pp
ERCC6L	RANBP2	pp
SRSF11	NUP133	pp
POLR2A	ELL2	pp
SLBP	NUP205	pp
GTF2F1	CD2BP2	pp
AGFG1	BIN1	pp
RNF4	TRIM36	pp
NPM1	NUP205	pp
SRSF4	PRCC	pp
GTF2F1	PCBP2	pp
UPF3B	SF3A1	pp
WDR33	NUP93	pp
GTF2F1	SMNDC1	pp
NUP205	SRSF9	pp
MAD1L1	DYNC1H1	pp
MIB2	TRIP12	pp
NUP153	WDR33	pp
YBX1	WDR33	pp
PBK	CDCA2	pp
EPS15L1	LDLRAP1	pp
TRIP12	TRIM36	pp
NDE1	BUB1	pp
GTF2F1	SNRPD2	pp
ANAPC1	UBE3A	pp
TOP2A	NUP50	pp
BUB1	MCM6	pp
KDM1A	RAD23B	pp
WIPF2	ABI2	pp
SUPT5H	FANCI	pp
AHCTF1	ERCC6L	pp
NUP214	UPF3B	pp
AAK1	HGS	pp
KIF4A	KLC4	pp
HNRNPK	UPF3B	pp
ALYREF	SMNDC1	pp
LMNA	MAP2K2	pp
BIN1	VAMP3	pp
PRPF40A	PRCC	pp
PSME4	ANAPC1	pp
SF3B1	PRCC	pp
ALYREF	PRCC	pp
ALYREF	GTF2F1	pp
SIN3B	UBE3A	pp
AGTRAP	MAPK1	pp
DDX42	GTF2F1	pp
GTF2F1	HNRNPM	pp
ALYREF	TFIP11	pp
NUP205	UPF3B	pp
WDR33	SRRM2	pp
TSEN34	CSTF2	pp
SF3B1	EP300	pp
POLR2A	ELAVL1	pp
FAF2	ACLY	pp
DDX42	RBM17	pp
TFIP11	NCBP1	pp
ANAPC1	FBXW7	pp
RBBP8	WHSC1	pp
CAP1	ACLY	pp
NPM1	NUP155	pp
FNBP1L	VAMP3	pp
NCBP1	ICE1	pp
RBM17	PABPN1	pp
DDX42	SMNDC1	pp
HNRNPH1	PRCC	pp
ARCN1	USE1	pp
TFIP11	SMNDC1	pp
CUL4B	RFC1	pp
KIF3B	DYNC1LI2	pp
DDX42	CD2BP2	pp
CD2BP2	PRCC	pp
INTS1	GTF2F1	pp
KIF3B	DYNC1LI1	pp
WDR33	NUP35	pp
TFIP11	PRCC	pp
WDR33	PRCC	pp
ELAVL1	TFIP11	pp
NUP205	THOC1	pp
CPSF1	NUP50	pp
CD2BP2	UPF3B	pp
NUP214	SNRPD2	pp
GTF2F1	ARID1A	pp
PCBP2	PRPF3	pp
CDC27	HECTD1	pp
MAD1L1	AHCTF1	pp
RAB3GAP1	DCTN1	pp
SRSF4	NUP155	pp
DKC1	RPS6KB1	pp
SPAST	VTA1	pp
RPS4X	UPF3B	pp
SGIP1	HGS	pp
PRCC	SNRPC	pp
NCBP1	CD2BP2	pp
RNF34	FBXW7	pp
NUP50	GEMIN5	pp
WDR33	NUP155	pp
EIF3C	EEF1G	pp
NUP153	SRSF9	pp
POLR2A	TFIP11	pp
SPAG5	TPX2	pp
SNRPD2	UPF3B	pp
KIF2C	DYNC1LI2	pp
PSMC6	PAK2	pp
ANAPC10	FBXW7	pp
DDX42	SRSF11	pp
KIF2C	DYNC1LI1	pp
SRRM2	UPF3B	pp
ITPR2	ITPR1	pp
GTF2F1	PRCC	pp
TFIP11	HNRNPU	pp
C9orf142	MSH6	pp
UPF3B	NUP133	pp
XRN2	CCT5	pp
GEMIN5	NUP155	pp
GTSE1	PSMD4	pp
RECQL4	MCM10	pp
ELAVL1	PRCC	pp
LMNA	AGTRAP	pp
KIF2C	NUP133	pp
RTN3	RTN4	pp
NUP93	NPM1	pp
BUB1	DYNC1LI2	pp
HNRNPU	PRCC	pp
USP10	RFC1	pp
MCM4	NASP	pp
SRSF11	PRCC	pp
CPSF1	YBX1	pp
SMNDC1	SRRM2	pp
DDX42	ELAVL1	pp
CDC27	PSME4	pp
TPR	UPF3B	pp
NUP205	GEMIN5	pp
RBBP8	TFDP1	pp
GTF2F1	UPF3B	pp
CPSF1	THOC1	pp
CPSF1	SRRM2	pp
TRIP12	UBE4B	pp
FBXL7	UBE3A	pp
RBM17	SRSF4	pp
POLR2A	SMNDC1	pp
POLR2A	UPF3B	pp
KDM1A	RBBP8	pp
WDR33	SNRPC	pp
NUP153	TOP2A	pp
ARCN1	KLC4	pp
MAD1L1	NDE1	pp
CDC27	FBXL7	pp
DYNC1H1	PCM1	pp
RBM17	UPF3B	pp
UPF3B	NUP155	pp
GTF2F1	PRPF3	pp
GTF2B	ICE1	pp
RBBP8	RFC1	pp
SLBP	RANBP2	pp
WDR33	NUP133	pp
CPSF1	RBM17	pp
POLA2	LIG1	pp
INCENP	NUP214	pp
NUP93	THOC1	pp
MIB2	HECTD1	pp
PSMD4	CDC6	pp
CPSF1	GTF2F1	pp
MARCKS	CAMK2B	pp
SRSF4	NUP133	pp
CPSF1	CD2BP2	pp
CPSF1	SMNDC1	pp
KTN1	HSP90B1	pp
NELFE	IWS1	pp
NUP35	GEMIN7	pp
SLBP	NUP133	pp
SEC22B	KLC1	pp
CUL4B	XRCC1	pp
GEMIN5	NUP133	pp
PCM1	TPX2	pp
GTF2F1	WDR33	pp
TTK	KIAA0101	pp
ANAPC10	HUWE1	pp
SNRPD2	NUP155	pp
RPS4X	EIF3J	pp
CDC27	UBE2O	pp
WDR33	UPF3B	pp
FBXL7	ANAPC1	pp
NPM1	NUP35	pp
GTF2F1	HNRNPH1	pp
CDC27	MIB2	pp
CDC27	PSMC6	pp
NUP214	SRSF9	pp
POM121C	THOC1	pp
YBX1	UPF3B	pp
POM121C	INCENP	pp
CLIP1	ERCC6L	pp
PCBP2	WDR33	pp
AHCTF1	DYNC1H1	pp
NUP155	SRSF9	pp
RANBP2	DYNC1LI1	pp
NUP50	THOC1	pp
UBE2O	TRIM36	pp
RANBP2	DYNC1LI2	pp
SEC22B	KLC4	pp
TPR	GEMIN7	pp
INCENP	DYNC1LI1	pp
KMT2D	APC	pp
INCENP	TPR	pp
SEC22B	TFG	pp
NCOA2	PLIN2	pp
SRSF4	THOC1	pp
SRSF4	NUP93	pp
SMNDC1	CD2BP2	pp
RNF34	UBE2O	pp
PSMC6	CDC6	pp
HNRNPK	PRPF3	pp
POM121C	SRSF11	pp
CPSF1	PRCC	pp
GTF2F1	MDC1	pp
CLIP1	MAD1L1	pp
RNF34	UBE3A	pp
CDCA3	SPAG5	pp
USE1	KLC4	pp
RFC1	ZNF830	pp
RFC1	KIAA0101	pp
USP10	RPA1	pp
DYNC1LI1	ARCN1	pp
GTF2F1	YBX1	pp
HAUS5	TPX2	pp
AGFG1	FNBP1L	pp
ABI2	MAPK1	pp
NDE1	INCENP	pp
POLR2A	PCBP2	pp
HGS	VAMP3	pp
RNF4	RNF34	pp
TFIP11	PCBP2	pp
RFC1	EP300	pp
KIF3B	ARCN1	pp
TPR	GEMIN5	pp
AGFG1	APOB	pp
UPF3B	PRCC	pp
PCBP2	CD2BP2	pp
NUP93	GEMIN7	pp
IQGAP1	PRKAR2A	pp
ANAPC10	PSME4	pp
YBX1	SRSF11	pp
ANAPC1	UBE2O	pp
YBX1	SF3A1	pp
DDX42	HNRNPK	pp
TOP2A	NUP35	pp
DSN1	RANBP2	pp
INTS1	ELL2	pp
ELAVL1	GTF2F1	pp
LMNA	ARAF	pp
ITPR2	BLNK	pp
FBXL7	HUWE1	pp
POM121C	WDR33	pp
PSME4	PLK1	pp
ZNF830	ERCC5	pp
WDR33	NUP205	pp
ZNF585A	TRIM28	pp
SRSF4	NUP205	pp
NUP93	GEMIN5	pp
HNRNPK	PRCC	pp
PSMC6	CDC25A	pp
ALYREF	NUP205	pp
NUP153	SNRPD2	pp
SLBP	TPR	pp
ANAPC10	FBXL7	pp
UFD1L	RPA1	pp
SMNDC1	PCBP2	pp
DONSON	RPA1	pp
BIN1	APOB	pp
RABEPK	VAMP3	pp
GTF2B	ARID1A	pp
CPSF1	TFIP11	pp
PSMC6	ORC1	pp
SRSF4	SMNDC1	pp
SRSF4	NUP50	pp
HNRNPM	PRCC	pp
TLN1	PRKAR2A	pp
RBM17	CD2BP2	pp
TFIP11	UPF3B	pp
TLN1	ARAF	pp
RANBP2	UPF3B	pp
NUP50	UPF3B	pp
NUP50	SRSF9	pp
GEMIN7	NUP133	pp
CPSF1	UPF3B	pp
SNRPD2	PRCC	pp
SNRPD2	NUP205	pp
CTNND1	PAK2	pp
MIB2	FBXL7	pp
PSMD4	UFD1L	pp
KIF2C	MTUS1	pp
SGIP1	VAMP3	pp
CLIP1	NUP133	pp
PSME4	CDC6	pp
HUWE1	TRIM36	pp
KIF2C	ARCN1	pp
SRSF4	NUP35	pp
FBXL7	HECTD1	pp
CDC27	TRIM36	pp
RNF4	HECTD1	pp
ELAVL1	CD2BP2	pp
FBXL7	PSMD4	pp
ARCN1	DYNC1LI2	pp
RAB3GAP2	DYNC1LI2	pp
EHMT2	ANAPC1	pp
INTS1	ICE1	pp
C9orf142	RAD23B	pp
POM121C	NPM1	pp
HGS	APOB	pp
SMNDC1	WDR33	pp
LDLRAP1	HGS	pp
MKI67	SPAG5	pp
GSDMD	DBNL	pp
MAD1L1	DYNC1LI1	pp
HAUS7	TPX2	pp
PLK1	DYNC1LI1	pp
FBXL7	PSME4	pp
POLR2A	PRCC	pp
DCTN1	ARCN1	pp
KIF4A	ARCN1	pp
KIAA0101	RPA1	pp
EIF4G2	CASP9	pp
CUL4B	ZNF830	pp
GTF2F1	FANCI	pp
RNF34	ANAPC1	pp
HAUS5	NDE1	pp
TRIM36	UBE3A	pp
FBXL7	TRIM36	pp
ZNF830	LIG1	pp
POM121C	GEMIN7	pp
GPS1	PLCG1	pp
PICALM	APOB	pp
MTA1	MAF1	pp
MCM5	HMGXB4	pp
EIF4G1	CASP6	pp
NUP205	GEMIN7	pp
CPSF1	TSEN34	pp
PSME4	ORC1	pp
RAB3IP	HAUS7	pp
YBX1	CD2BP2	pp
POLR2A	ICE1	pp
DDX42	PRCC	pp
HAUS5	PCM1	pp
PLK1	DYNC1LI2	pp
GTF2F1	SRSF4	pp
DCTN1	RAB3GAP2	pp
HAUS7	PLK1	pp
RNF4	WHSC1	pp
NUP214	GEMIN7	pp
MAD1L1	ERCC6L	pp
ERCC6L	DYNC1LI2	pp
NUP50	WDR33	pp
FBXL7	GPS1	pp
RBM17	WDR33	pp
YBX1	SMNDC1	pp
KIF4A	TTK	pp
RNF4	FBXL7	pp
RAB3GAP1	DYNC1LI2	pp
FAF2	MAPK1	pp
HAUS5	DYNC1H1	pp
CHD4	MAF1	pp
RNF34	TRIP12	pp
PSME4	PAK2	pp
PSME4	APC	pp
RANBP2	GEMIN7	pp
CDCA3	TPX2	pp
CAP1	DYNC1H1	pp
INTS1	GTF2B	pp
SMNDC1	PRCC	pp
SMNDC1	PABPN1	pp
RAB3GAP2	DYNC1LI1	pp
HECTD1	ANAPC1	pp
RAB3GAP1	DYNC1LI1	pp
DKC1	UBE3A	pp
AAK1	VAMP3	pp
NUP35	UPF3B	pp
THOC1	NUP133	pp
MPRIP	MAPK1	pp
HECTD1	TRIM36	pp
HGS	FNBP1L	pp
POM121C	NCBP1	pp
POM121C	ALYREF	pp
GEMIN7	NUP155	pp
POLR2A	CD2BP2	pp
SEC22B	KIF2C	pp
SEC22B	KIF4A	pp
SEC22B	KIF3B	pp
PRCC	SRSF9	pp
NCBP1	GEMIN7	pp
PADI2	MAPK1	pp
HDAC2	MAF1	pp
AHCTF1	DYNC1LI1	pp
DBNL	ALDOA	pp
NUP50	GEMIN7	pp
DYNC1H1	ARCN1	pp
SRSF11	NUP155	pp
POLR2A	FANCI	pp
ORC1	PSMD4	pp
INCENP	DYNC1H1	pp
SRSF11	NUP93	pp
FBXL7	RNF34	pp
DYNC1H1	NPHP1	pp
PRKAR2A	SLC9A3R1	pp
PRCC	PABPN1	pp
KLC1	USE1	pp
POM121C	SNRPD2	pp
ZNF830	RPA1	pp
POM121C	TOP2A	pp
TLN1	MAP2K2	pp
YBX1	PRCC	pp
BAZ1A	HMGXB4	pp
FBXW7	CCT5	pp
LDLRAP1	FNBP1L	pp
HAUS7	PCNT	pp
NDE1	NPHP1	pp
PSMD4	CDC25A	pp
HAUS7	PCM1	pp
GTF2F1	PABPN1	pp
ARCN1	DCTN6	pp
LMNA	FAM114A2	pp
POM121C	SRSF4	pp
ANAPC10	HECTD1	pp
NELFE	FANCI	pp
KIF3B	USE1	pp
RNF4	MIB2	pp
KDM1A	C9orf142	pp
MPRIP	FAM114A2	pp
APOB	VAMP3	pp
HAUS7	NPHP1	pp
RAB3GAP1	DCTN6	pp
KIF4A	USE1	pp
RNF4	ANAPC1	pp
AGTRAP	IQGAP1	pp
NUP93	UPF3B	pp
KIF2C	USE1	pp
AGTRAP	MAP2K2	pp
SGIP1	APOB	pp
NOLC1	TLN1	pp
ASH2L	BCL9	pp
FAM114A2	ARAF	pp
MAF1	SALL4	pp
KTN1	APOB	pp
KIF4A	DCTN6	pp
LDLRAP1	VAMP3	pp
ZNF830	EP300	pp
KLC4	DCTN6	pp
RAB3IP	DYNC1H1	pp
POLR2A	ZNF830	pp
FAM114A2	IQGAP1	pp
LDLRAP1	SGIP1	pp
NUP133	DYNC1LI2	pp
FAM114A2	MAP2K2	pp
DSN1	DYNC1LI2	pp
MPRIP	ARAF	pp
AAK1	LDLRAP1	pp
POM121C	SRSF9	pp
FAM114A2	MAPK1	pp
PSMC6	ANAPC1	pp
ANAPC10	TRIM36	pp
FAM114A2	TLN1	pp
MAD1L1	DYNC1LI2	pp
AHCTF1	DYNC1LI2	pp
ANAPC1	TRIM36	pp
GTSE1	PSMC6	pp
EPS15L1	APOB	pp
RAB3IP	HAUS5	pp
PADI2	CAP1	pp
KTN1	KLC4	pp
RAPH1	VASP	pp
NUP214	WDR33	pp
NDE1	HAUS7	pp
POM121C	UPF3B	pp
MPRIP	AGTRAP	pp
DSN1	CAP1	pp
PSMD4	APC	pp
GSDMD	ALDOA	pp
KIF3B	DCTN6	pp
DSN1	DYNC1LI1	pp
KDM1A	MAF1	pp
POM121C	GEMIN5	pp
ANAPC10	RNF34	pp
SRSF11	NUP205	pp
DSN1	DYNC1H1	pp
KLC1	DCTN6	pp
KIF2C	DCTN6	pp
DSN1	FAF2	pp
[truncated: 3,625 more rows]

## Sheet: Figure 1c
Figure 1c
ID	0h00	0h15	0h30	0h45	1h00	1h15	1h25	1h45	1h50	1h55	2h05	2h20	2h30	2h50	3h00	3h10	3h20	3h35
41|S|538|___1	1.02675	1.23288	1.33423	1.22443	0.3189	0.753486	0.683988	0.610628	0.005158	0.102817	-0.28993	-0.25753	-0.13549	-1.24584	-0.88891	-0.96369	-1.65774	-1.85414
4ebp2|S|61|___1	-2.08928	-2.989	0.662848	-0.25112	-0.0188	0.376365	-0.00186	0.87285	0.160411	0.299191	0.088753	1.01041	0.527968	-0.09594	0.436285	0.807088	0.101678	0.102148
4et|S|113|___1	0.891366	1.47625	-1.77167	-1.21455	-1.64485	-0.21785	1.66371	0.642012	-0.20986	0.654229	0.732518	-0.85319	-1.08411	0.426364	0.243614	0.087866	0.477987	-0.29982
4et|S|663|___1	-0.38801	-1.19583	-1.06807	-1.43627	-1.66226	-0.14474	0.61454	-1.52265	0.677717	0.684367	0.610638	1.1501	-0.03757	-0.27841	1.05197	1.13404	0.874509	0.93593
aak1|S|599|___1	-1.10631	-0.05289	0.142121	0.716251	-1.64331	2.55208	0.070103	0.909905	-0.16309	-0.88475	-0.14253	-0.96422	0.68146	-1.02535	-0.75812	0.056734	0.66202	0.949887
aak1|S|612|___1	1.85318	2.53128	0.074547	-0.39472	-0.25142	-0.15662	0.265398	0.513482	0.292707	0.224975	0.585684	0.199154	-0.61817	-0.54177	-0.9629	-1.26448	-0.96022	-1.3901
aak1|T|568|___1	-1.46118	-1.09655	-1.32814	-1.65147	-1.73449	0.32489	1.0473	0.805838	-0.02047	0.168346	0.59212	1.10203	0.86147	0.979548	0.282004	0.949964	0.183179	-0.00438
abcf1|S|101|___1	1.72489	1.04802	1.26912	0.960423	1.03482	0.58779	0.2172	-0.40686	0.246252	-0.81487	0.184899	-0.69847	-0.18222	0.189532	-1.56645	-1.2858	-0.94139	-1.5669
abcf1|S|101|___2	0.958444	1.57269	1.45358	1.15789	0.707745	0.450348	0.666267	0.367758	0.112905	0.16512	-0.35914	-0.50494	-0.53865	-0.80301	-1.10024	-1.19022	-1.43768	-1.67885
abcf1|S|105|___1	-1.69387	-2.30474	-1.38231	-0.88562	-0.57355	-0.32896	0.022072	0.241453	0.596854	0.453503	0.763812	0.451052	0.835105	1.32233	0.611428	1.03376	0.277774	0.559919
abcf1|S|105|___2	0.958444	1.57269	1.45358	1.15789	0.707745	0.450348	0.666267	0.367758	0.112905	0.16512	-0.35914	-0.50494	-0.53865	-0.80301	-1.10024	-1.19022	-1.43768	-1.67885
abcf1|S|43|___1	-0.56133	2.6585	1.55957	1.02328	0.663987	-0.02394	0.334736	-0.23316	0.109442	-0.03811	-0.71068	-0.63543	-0.35877	-1.20224	-1.59656	-0.24495	-0.10044	-0.64392
abi2|S|210|___1	0.378902	0.33649	-2.02249	-1.7741	-2.1895	-0.15068	1.43424	1.02515	-0.04886	0.644508	0.621876	0.139415	0.100821	0.502412	0.472842	-0.08736	0.499248	0.117088
acly|S|455|___2	1.90306	2.78816	0.513967	-0.65391	-0.25197	-0.64115	0.298384	0.572441	-0.40707	-0.01869	-0.28664	-0.36327	-1.57465	-0.17085	-0.47518	-0.6554	0.105494	-0.68273
acly|T|465|___1	1.47868	0.287748	-0.44738	-2.72182	-1.51557	-0.84613	-0.82935	0.662959	0.499009	0.44543	1.3095	0.354754	0.225934	0.603504	0.446493	0.091939	-0.2097	0.164001
acly|T|465|___2	1.90306	2.78816	0.513967	-0.65391	-0.25197	-0.64115	0.298384	0.572441	-0.40707	-0.01869	-0.28664	-0.36327	-1.57465	-0.17085	-0.47518	-0.6554	0.105494	-0.68273
acrc|S|42|___1	0.8484	3.52539	0.297972	-0.01587	-0.5452	-0.40472	0.236417	-0.03839	-0.56636	0.281309	-0.38595	-0.14747	-0.51711	-1.29538	-0.66738	-0.15564	0.055644	-0.50565
acrc|S|548|___1	1.11526	2.27787	-0.39267	-1.50302	-0.5979	-0.53141	0.604752	0.657621	-0.7008	-0.41155	1.10091	-0.65786	-0.45551	1.13854	-1.12625	-0.79563	0.834207	-0.55656
acrc|S|548|___2	2.3469	2.89891	-0.73934	-0.8714	0.030958	0.01854	-0.51035	0.087489	-0.4232	-0.05842	-0.12225	-0.55302	-0.49453	-0.45844	-0.45412	-0.49293	-0.30834	0.103523
acrc|T|555|___1	-0.78374	-0.42409	-0.31505	-0.84162	-0.35058	-0.38654	1.41075	0.064725	-0.50747	0.046518	2.07733	-1.10112	-0.75688	1.48116	-0.75799	-0.51243	1.9165	-0.25946
acrc|T|555|___2	2.2465	2.79066	-0.80969	-0.13532	-0.54854	-0.73217	0.333266	0.080231	-0.03902	-0.09208	-0.86924	-0.82322	0.168961	-0.58371	-0.51084	0.039327	0.148284	-0.6634
adad1|S|359|___1	1.45517	-1.27464	0.225654	1.092	-0.14649	0.778863	0.792837	-0.24452	0.518007	0.411986	-0.69923	0.702533	0.030433	-1.08426	1.25417	-0.40065	-2.2289	-1.18297
addg|S|483|___1	-0.08902	1.26894	-1.0406	-0.75798	-2.98982	-0.48334	1.24042	0.248777	-0.75485	0.792071	-0.20048	-0.07996	0.135043	0.638016	0.392066	0.273216	0.881765	0.525728
adm1a|T|242|___1	1.15152	1.46109	-0.68544	-2.03698	-0.82185	-1.81928	0.572936	1.63048	0.101391	-0.01316	0.616753	0.332148	-0.72126	0.877451	-0.21028	-0.32632	-0.04397	-0.06524
adnp|S|614|___1	2.33504	2.50363	-0.277	-0.16449	-0.4553	-0.2771	0.109159	0.243365	0.046326	-0.19092	-0.87392	-0.767	-1.11343	0.896101	-0.64842	-0.93118	-0.16755	-0.26733
afad|S|1155|___1	-2.89027	-1.5381	-1.129	0.169593	-0.70552	0.319373	0.401218	0.233999	0.458321	0.381183	0.911403	0.780433	0.771201	-0.45856	0.254087	0.915033	0.677288	0.448321
afad|S|1490|___1	-0.84646	3.3938	0.727919	-0.06702	-1.00981	0.136778	0.014938	-0.25441	-0.36971	0.513976	0.034902	-0.99161	0.564318	-1.00645	0.094754	-0.52843	-0.34492	-0.06258
agap1|S|524|___1	-2.67643	-0.51495	0.551163	0.571134	1.30823	0.133939	0.459297	1.26434	-1.00881	-0.38408	0.492771	1.13483	-0.17266	-1.04144	-0.29131	0.448053	-0.93365	0.659585
agap3|S|33|___1	1.36163	1.3964	1.28204	1.24185	0.577872	0.392052	0.449916	0.300021	0.116781	0.204419	-0.02214	-0.38147	-0.49319	-1.04454	-1.33099	-0.83202	-1.44987	-1.76876
agfg1|S|181|___1	1.22399	0.838919	-1.96048	-1.1434	-1.99621	-1.1625	0.976986	1.05075	-0.0357	0.000677	0.608249	0.204548	-0.38294	1.01761	0.057263	0.053806	0.793636	-0.14522
ahnk|S|136|___1	1.33723	1.7892	1.51947	0.571959	-0.68593	0.483855	0.714938	0.493627	0.432621	-0.41207	0.307494	-1.11791	0.091623	-1.17482	-1.20366	-1.26238	-0.99712	-0.88812
ahnk|S|42|___1	1.77207	1.90762	-0.0906	-0.88792	0.066694	-1.00973	-1.56987	-0.46072	0.205609	-0.27801	-0.43389	-0.84036	-1.04714	0.318588	-0.40737	0.741752	1.62655	0.386722
aim1|S|1565|___1	1.56346	1.76341	-1.04676	-0.1661	-0.8785	-0.12716	1.23304	0.862238	-0.79425	0.235675	1.46004	-0.31715	-0.52501	0.44163	-0.49778	-0.86029	-1.43841	-0.90808
akir2|S|18|___1	-1.98811	-0.70305	0.60265	1.04635	0.229752	1.22621	1.0508	0.22917	1.37237	0.943464	0.152955	0.301938	-0.51683	-1.72602	-0.25117	-1.1948	-0.86545	0.089758
akir2|S|22|___1	-1.23857	0.09975	0.280147	-0.18527	1.38089	1.19687	0.480464	-1.0819	0.76538	0.232782	-0.89806	0.664202	-0.25187	-2.21953	0.621274	0.835426	-1.43839	0.756414
akir2|S|53|___1	2.99129	1.53179	0.928521	-0.0105	-0.73539	-0.1596	-0.16469	-0.71519	-0.7602	-0.10172	-1.28818	-0.3017	-0.3826	-0.55002	0.568528	-0.77966	0.058101	-0.12879
akts1|T|269|___1	2.34212	2.57178	0.786378	0.874788	-0.44286	-0.3566	-0.04849	-0.6958	-0.55901	-0.484	-0.37777	-0.68806	-0.37166	-0.49515	-0.66216	-0.3813	-0.68592	-0.32629
alat2|T|42|___1	2.61992	2.33985	-0.01161	0.068055	-0.16923	0.244151	-0.26694	-0.54242	-0.25533	-0.47035	-0.66125	-0.61358	0.013553	-0.08094	0.160746	-1.09444	0.0854	-1.36559
aldoa|S|270|___1	1.54256	0.728525	0.544947	0.878663	-0.17407	1.5617	0.463332	0.710556	-0.23037	-0.75254	0.03482	0.517164	0.16029	-1.64166	-0.73418	-0.34303	-1.97308	-1.29362
ankh1|S|1967|___1	-0.82314	-1.4812	-1.89718	-0.89103	-2.1861	0.090683	0.696873	0.736897	0.593342	0.76736	0.324419	0.641464	0.584172	0.373686	0.04758	0.9218	0.79088	0.70949
ankh1|S|2019|___1	-0.90338	-0.83269	-1.63383	-1.5415	-0.9385	-1.4249	-0.32157	0.276176	-0.32711	0.629206	0.243514	0.790632	0.908761	0.836884	1.19666	1.28791	0.954517	0.799218
ankl2|S|268|___1	0.422741	0.823445	-2.12958	-2.10489	-1.59964	-0.36001	0.486824	0.144764	-0.11063	0.449542	1.43483	0.303741	0.015878	0.859478	0.115295	0.399202	0.969406	-0.12041
ankl2|S|885|___1	-2.00049	-1.03833	-0.82664	-0.84604	-0.56522	-0.93872	1.07366	0.939997	-1.16779	0.96646	0.60707	-0.41849	0.590159	1.49279	0.520882	1.16444	0.486591	-0.04033
anr17|S|1491|___1	0.681216	0.813132	1.38102	1.58048	1.74974	0.973978	0.338224	-0.91855	-1.17097	-0.99219	-0.84254	-0.08792	-0.12806	-1.2119	-0.08072	-1.10927	-0.82694	-0.14873
anr17|S|1630|___1	-1.19868	-0.39954	-1.55439	-1.29544	-2.46716	0.056187	1.47023	0.572193	0.647258	0.841899	0.469304	0.258875	0.412052	0.295396	0.783208	0.518238	0.326128	0.264248
anr17|S|1830|___1	-0.97965	-1.96083	-1.69484	-0.54757	-2.07242	0.309195	0.574866	0.652461	0.601765	0.475784	0.574872	0.890463	0.526665	0.236832	1.11212	0.576282	0.357606	0.366394
ap3d1|S|829|___1	-1.73116	-2.29888	-0.30657	-1.00045	-0.79747	0.886529	0.01439	0.247607	0.974929	0.532772	-0.90513	1.21124	1.04841	0.190385	-0.1581	0.692978	0.680611	0.71791
apc|S|2128|___1	-0.64478	-0.76516	-0.52831	-0.78579	-1.79747	-0.43954	-0.93821	-0.9595	-0.79845	-0.14233	1.03587	0.92695	0.365389	0.604043	0.414133	1.50896	1.41672	1.5275
apc1|S|314|___1	0.950036	3.59711	-0.0064	-0.31144	-0.24806	0.199582	-0.87865	-0.19758	-0.39043	-0.41219	0.050936	-0.55674	0.495785	-0.17135	-0.41376	-0.43786	-0.44652	-0.82245
apc1|S|380|___1	0.770079	2.5949	-0.78259	-0.88721	-0.87726	-0.60043	1.80408	0.652879	-1.27984	0.139442	-0.41092	0.115087	-0.26008	0.704584	0.018643	-0.43411	-0.45002	-0.81724
apc1|S|558|___1	1.43769	2.77241	-0.56336	-0.24512	-0.66571	-0.56202	1.16062	0.846793	-0.11957	0.130963	0.296302	-0.67806	-0.8361	0.009552	-0.68678	-1.36123	-0.51827	-0.4181
aptx|T|132|___1	1.59454	0.613454	-0.93804	-1.52606	-0.7089	0.282699	2.1074	-0.03598	0.086928	-0.11122	1.45247	0.062223	-0.39935	0.069013	-0.63917	-1.58173	0.376909	-0.70519
araf|S|226|___2	-1.20069	0.633097	1.24816	1.04536	-0.08817	1.0501	1.65848	0.934186	0.790201	0.906134	-0.94036	-1.08257	-0.75864	-1.09153	-0.81443	-0.5551	-0.98798	-0.74625
araf|S|231|___2	-1.00874	0.695922	0.995261	1.3322	-0.03534	0.846927	1.66059	1.13361	0.444857	1.09716	-0.97965	-0.84431	-0.83327	-0.8233	-0.83103	-1.15253	-0.67015	-1.0282
arhb|S|14|___1	1.22514	0.124678	-2.39042	-0.77428	-0.54304	-0.8715	1.7522	0.889414	0.096986	0.388357	1.03995	-0.20643	-0.79539	1.11133	-0.14046	-0.59701	0.427535	-0.73706
arhga|S|313|___1	2.25934	2.08047	-0.04605	1.47796	0.937327	-0.51238	-0.17902	-0.07523	-0.45987	-0.33755	-0.33316	-0.38583	-0.85863	-0.53922	-0.95004	-1.09305	-0.43829	-0.54677
arhgg|T|568|___1	1.87502	1.71554	1.46682	1.31306	0.136309	-0.23609	-0.00591	0.270209	-0.49285	-0.54189	0.385639	-0.1227	-0.64387	-1.26809	-0.9214	-0.92652	-1.20321	-0.80006
ari1a|S|210|___1	0.050561	0.378539	-1.28661	-1.23337	-1.68868	-1.49006	1.23692	1.33781	0.565932	0.852856	0.496142	0.727738	-0.22428	0.309807	-0.05274	-1.47972	0.759515	0.739627
ari1a|S|595|___1	-1.34341	-1.57143	-1.20932	-1.27769	-1.89781	-0.45823	0.355759	0.746866	-0.02846	0.58794	0.779387	0.73253	0.685211	0.473956	0.750648	0.886717	0.853959	0.933382
armc9|S|596|___1	-0.88395	-1.32288	-0.91936	-0.87874	-0.3533	-0.99811	-1.31244	0.834017	-0.34808	0.442983	1.05486	0.88223	1.30372	-1.17243	0.709504	1.5569	0.462873	0.942211
armc9|S|732|___1	1.38479	1.59428	0.693757	1.08615	0.044017	0.298319	0.553436	0.679816	0.153185	0.247191	0.352281	-0.29562	-0.30218	-0.38946	-1.24621	-1.69289	-1.76309	-1.39777
armc9|S|771|___1	0.176007	0.557723	-0.97998	0.449236	-1.71094	-0.25242	1.38344	1.35114	1.45343	-1.3671	0.855526	-0.46544	-0.18845	1.17912	-0.14451	-0.57235	-0.32642	-1.39801
ash2l|S|480|___3	3.52281	0.286105	-0.41618	0.674392	-0.19031	0.145236	-1.30476	-0.22821	-0.87431	0.10519	-0.36877	0.397435	-0.17744	-0.38835	-0.12226	-0.83555	0.084998	-0.31002
ash2l|Y|481|___3	3.68085	-0.39267	-0.82683	0.168688	0.098993	0.246232	0.105155	-0.70114	0.185535	-0.55608	-0.29318	-0.66144	-0.50683	0.337383	0.405187	-0.30896	-0.36115	-0.61975
ash2l|Y|483|___3	3.55234	-0.15015	-0.29202	-0.29349	-0.12817	0.465447	-0.78172	0.431606	-0.80064	-0.13678	-0.78608	0.283011	0.264597	-0.7611	-0.55801	0.001674	-0.78368	0.473175
aspc1|S|302|___1	0.274589	-0.52337	-3.08946	-1.7214	-0.61839	-0.17382	0.571364	0.695799	0.287303	0.192368	0.690589	0.442829	0.315223	0.879654	-0.00926	0.537387	0.92877	0.31982
at2b1|S|1258|___1	-0.88744	-1.94467	-0.82735	-0.6172	-2.23912	0.248257	0.494664	0.956797	0.915026	0.82232	-0.60915	-0.12625	0.755123	-0.14193	0.952352	0.8019	0.577505	0.869159
at2b1|S|1266|___2	-0.60597	-1.75718	-0.89907	-1.41058	-2.16139	0.044381	0.312497	0.642657	0.695323	0.736218	0.34299	0.909643	0.883596	-0.5132	0.017173	0.963296	0.882647	0.916967
atad2|S|344|___1	-0.46983	-0.30906	-0.25705	0.198237	0.718115	-0.20067	-0.23645	0.17083	0.143124	0.155373	-3.58942	0.738221	0.338877	0.752365	0.854984	0.490007	-0.3343	0.836663
atad5|S|38|___1	-0.28992	0.990959	-1.76937	-2.00706	-1.53036	-0.774	1.07239	0.719132	-0.1423	0.412429	0.443141	-0.16406	-0.16221	1.06797	0.053858	0.481411	1.53207	0.065924
atd2b|S|1255|___1	-0.55246	-1.99815	0.751961	-1.55519	-0.37024	-1.43577	0.326782	0.960678	-0.82241	-0.23724	1.39286	0.91089	-0.48183	0.582803	0.624194	-0.07221	1.17453	0.800813
atrap|S|144|___1	1.37526	2.00856	1.0768	-0.62502	1.03397	0.982571	-0.47232	-0.50412	1.1833	-0.41989	-0.26344	-0.55005	-0.23654	-0.61527	-1.57617	-1.00069	-0.98832	-0.40863
atrx|S|2053|___1	-0.647	-1.33721	-1.30733	-0.76934	-0.74018	-0.76092	-1.00261	-0.76757	0.87275	-0.23629	0.036502	0.886184	0.877736	0.64333	0.103407	2.03925	0.512069	1.59721
atrx|S|2220|___1	-0.28787	-1.85174	-0.77455	-1.08735	-1.73235	-0.39513	-0.52789	0.735174	-0.32647	-0.23076	1.74411	1.38635	0.515108	-0.10962	1.08221	0.642679	0.573811	0.644275
atrx|S|2672|___1	2.28523	2.52056	-0.97621	-1.27725	-0.69218	-0.59514	0.167208	0.619133	-0.19493	-0.49941	-0.2859	0.063825	-0.30551	0.46767	-0.80794	-0.28399	0.176549	-0.38172
atx2|S|600|___1	1.59333	1.76091	0.479404	0.651195	-0.0606	0.396749	0.618704	0.642374	0.237542	0.1015	-0.23945	-0.03398	-0.57381	-1.76681	-2.32784	-0.40012	-0.61961	-0.45949
atx2|S|654|___2	1.49567	0.7397	0.422092	0.161415	0.924671	0.270328	0.770511	1.38609	-0.46654	1.34997	-1.08145	-1.12025	-0.28306	0.094708	-1.07548	-1.78414	-0.74802	-1.05621
atx2l|S|251|___1	1.42677	1.76689	-0.45037	-1.48935	-2.31975	-1.20608	-0.48117	0.76697	-0.30774	-0.32627	0.312355	0.753793	0.192199	0.163125	-0.03611	0.512775	0.754991	-0.03303
atx2l|S|259|___1	0.675025	1.40515	0.922074	1.11742	-1.25062	0.847693	0.734625	0.718951	0.427171	0.443846	0.438214	-0.03222	-1.14428	-0.63341	-0.16952	-1.51845	-1.67666	-1.30503
atx2l|S|284|___1	1.17615	3.50403	-0.56984	-0.43612	-0.31019	0.460406	-0.37904	-0.77661	-0.00011	0.414279	-0.74301	-0.27519	-0.27513	-0.14142	-0.50826	-0.68805	-0.08524	-0.36666
atx2l|S|447|___2	-1.15285	0.229028	-0.30856	0.717289	-0.13341	-0.01226	-0.33589	-0.87719	0.185172	-0.4979	0.691076	-0.67761	-0.03095	3.42421	-0.63035	-0.60167	0.455401	-0.44353
atx2l|T|379|___2	0.251371	0.467183	-1.13121	-1.80839	-2.47452	-1.21938	0.423848	0.661468	0.309188	0.544115	0.151586	-0.53839	0.550795	0.838108	0.741073	0.783893	0.817188	0.632083
atx2l|T|449|___2	1.28849	3.61477	-0.02404	-0.59089	-0.57956	-0.10438	-0.4957	-0.68524	-0.53894	-0.12177	-0.24678	-0.24789	-0.20928	-0.09916	-0.03222	-0.41888	-0.44709	-0.06146
atx2l|T|454|___2	0.642328	3.20399	-0.01861	-0.9616	-0.26724	-0.53258	-0.53005	-0.45269	-0.26165	-0.76857	-0.42016	-0.4303	-0.19249	1.69267	-0.76944	-0.12112	0.028367	0.159152
azi2|S|264|___1	-0.49009	2.37478	1.27066	1.09735	1.04331	-1.23488	-1.42852	-0.44727	-1.15182	0.110935	0.528564	-1.08045	-0.48047	0.170919	-0.33432	0.455887	-0.2038	-0.20079
bag3|S|341|___1	-0.20974	-2.10187	-0.75209	-0.41461	-2.30701	-0.85431	0.419911	0.442123	0.013389	0.64079	0.671958	1.0053	1.47285	0.538247	-0.22428	0.36257	0.753582	0.543196
baz1a|S|1322|___1	1.53356	1.51252	1.01205	1.04581	0.002092	0.760685	0.411534	0.701139	0.069627	-0.17325	-0.10347	-0.2366	-0.19888	-0.7676	-0.89999	-1.19925	-1.78036	-1.68959
baz2a|S|1201|___1	2.19739	2.22988	0.909895	1.01942	-0.42416	-0.74892	0.563468	0.335472	-1.09476	-0.68989	-0.51588	-0.67791	-0.24014	-0.42346	-0.75178	-0.62417	-0.56917	-0.49528
bcas3|S|551|___1	-1.42184	-1.14701	-0.95986	-0.74632	0.74574	-0.6754	0.888517	-1.21698	0.602228	-1.40618	1.15396	1.20151	0.50381	1.16551	-0.07378	-0.40075	0.439736	1.34711
bcl9|T|178|___1	1.74802	2.98103	0.659124	0.805808	-0.75568	-0.69732	-0.09554	-0.52848	-0.04259	-0.41091	-0.02972	-0.38511	-0.31801	-0.69065	-0.36645	-0.35155	-1.15742	-0.36457
bcl9|T|279|___1	1.80337	2.22224	1.21621	-1.60162	-1.05304	-0.61003	0.614534	0.23231	-0.67517	-0.39754	0.660147	-0.23512	0.328047	-0.57361	-0.05521	-0.85716	-0.67435	-0.344
bcl9|T|945|___1	-0.65508	-0.48259	-0.8087	-0.80718	-0.81013	-0.80002	-1.03443	0.298632	1.59371	2.43411	-0.73841	-0.47691	-0.71441	0.181428	0.400381	0.601307	0.351848	1.46643
bi2l1|S|423|___1	0.579996	-0.66089	-0.21442	-0.79283	-0.4197	-0.42763	-0.48666	-1.09056	0.145748	-1.41686	-0.99074	-0.21454	0.169811	-0.51096	1.07132	1.94331	1.65218	1.66342
bin1|T|355|___1	-0.65738	-0.95484	-0.56172	-0.22704	-0.9699	-0.50386	1.81704	0.912903	2.12744	1.46404	1.1235	-0.19625	-0.44446	-0.66746	-0.50369	-0.78927	-0.48714	-0.4819
birc6|S|2056|___1	2.1732	1.14847	1.86286	0.81225	0.222522	1.26271	-0.75309	-0.49741	-0.48544	-0.74649	-0.81619	-0.451	-0.80156	-0.40823	-0.6928	-1.02952	-0.53796	-0.26233
bl1s3|S|46|___1	-0.51039	-2.95434	-0.48525	-0.38016	0.025598	0.991074	-0.62986	-0.61242	0.421934	0.023585	0.839553	1.16188	1.36212	-0.62964	0.488702	1.04571	-0.23185	0.073746
blnk|S|298|___1	0.140276	1.06994	0.644318	1.82077	0.576294	-0.87168	1.68669	0.48101	0.471239	0.431797	0.122445	-0.67526	-0.25839	-1.08536	-0.77978	-1.80758	-1.02411	-0.94262
bop1b|S|9|___1	-0.79319	-0.2558	-0.74075	-1.00565	-1.04784	-1.35373	-1.05056	-1.17249	-0.44618	0.678526	0.058638	1.0437	0.987049	-0.0088	1.53263	1.17792	1.16859	1.22793
bre1a|S|39|___1	2.05207	2.26429	1.21339	0.80869	-0.02719	0.361921	0.421655	-0.27936	-1.13149	-0.98041	-0.59078	-0.62703	-0.69555	-0.48323	-0.76097	-0.71818	-0.48359	-0.34422
bt3l4|S|130|___1	-0.74386	-0.81687	-0.17588	0.651322	1.31768	0.736898	1.03423	0.55997	1.20965	-0.58316	0.651245	0.200592	1.31767	-0.60966	-0.25536	-1.59238	-1.93797	-0.96411
bub1|S|702|___2	-0.39915	0.051577	0.897293	0.994089	0.605868	-0.39577	0.529261	0.947523	0.258995	0.817598	-0.11552	0.592441	0.607765	-0.86225	-0.11943	-1.13146	-3.13281	-0.14601
c124a|S|151|___1	2.82619	-0.76884	0.39809	1.19824	-0.64405	-0.17991	0.65237	0.655237	-1.45888	-0.00986	-0.0278	0.185748	-1.17382	-0.81172	-0.04492	-0.21423	-1.0351	0.453243
c43bp|T|231|___1	2.20673	2.93973	0.097628	-0.21415	-0.14341	-0.36133	-0.04001	0.016541	-0.38035	-0.9699	-0.16391	-0.52034	-0.29285	0.253332	-0.8705	-0.36588	-0.32572	-0.86562
ca1ab|S|821|___1	2.51411	2.21378	0.172048	0.081337	0.016877	0.327214	0.529735	-0.27907	-0.3613	-0.32446	0.117563	-0.34834	-0.19938	-0.34444	-1.02144	-1.61577	-0.73837	-0.74009
ca1ab|S|826|___1	0.729458	-1.95491	-0.95541	-0.26929	-0.02749	-0.19906	-1.01202	-0.28143	-0.94847	-0.92996	-0.93542	1.1034	1.00626	-0.05215	1.17111	1.352	1.00686	1.19655
caf1b|S|430|___1	-0.14489	0.551681	2.37528	2.45512	0.478329	-0.08295	-0.38084	-0.198	-0.76292	0.162145	-1.05954	-0.62207	-0.24014	0.42208	-0.54481	-0.77877	-0.80504	-0.82466
caf1b|T|438|___1	-0.42949	-1.10919	-0.77872	-0.42459	-0.4179	0.738661	3.13255	1.13072	-0.19745	0.716324	-0.34245	-0.38761	-0.27634	-1.23256	-0.46394	0.163078	0.485618	-0.30672
caf1b|T|464|___1	-1.30766	-1.389	-0.87788	-0.88924	-1.19868	-0.69249	0.756372	1.83164	0.399215	0.157743	-0.96056	0.237239	-0.39697	1.33461	0.719899	0.827994	1.27253	0.175241
camlg|S|60|___1	2.07561	2.04362	1.2477	-0.22941	-0.56398	0.255864	-0.11667	-1.17987	-0.53419	-0.17089	-0.54228	0.051751	-0.56747	-1.13426	-1.41027	-0.33269	0.250231	0.857221
camp1|S|218|___1	0.511735	0.363279	-1.82659	-2.0277	-1.68756	-0.61796	0.687544	0.859571	0.141734	0.493723	1.0237	0.43218	0.394455	0.95881	-1.15217	0.459948	0.736436	0.248873
cap1|S|300|___1	1.61135	1.56059	1.07899	0.756306	0.595476	-1.29986	0.445903	0.568903	-0.44647	-0.4428	0.266091	-0.4252	0.348007	0.375179	-1.66166	-0.66607	-1.30808	-1.35665
capr2|S|647|___2	-0.64987	-1.43206	-1.69217	-0.86457	-1.31056	-0.58466	0.280627	0.124107	0.159548	1.40311	0.958062	1.40244	1.33741	-0.86673	-0.15505	0.901365	0.399499	0.5895
casp6|T|3|___1	2.57806	1.91887	0.620706	-1.14099	-0.26048	-0.41204	-0.44215	0.242223	0.101921	0.625494	-0.62367	0.19265	-0.11823	0.41906	-0.91286	-0.78478	-1.09814	-0.90564
casp9|S|104|___2	2.40474	1.10176	1.87804	0.539744	0.819358	-0.43312	0.023998	-0.5712	0.026948	0.135883	-0.71215	-0.47071	-0.53357	-0.62015	-0.7649	-0.57561	-1.38575	-0.8633
casp9|T|102|___2	2.29621	0.624385	1.76429	0.215106	1.14864	0.268391	0.381623	-1.05611	-0.48182	0.305298	-0.77299	-1.43238	-1.21752	-0.75301	-0.11221	-0.50751	-0.39568	-0.27471
cb044|S|528|___1	1.66935	2.83723	0.626422	1.36572	-0.30421	-0.55386	-0.51086	-0.98	-0.69741	-0.16689	-0.35403	-0.71153	-0.39758	0.007409	-0.37069	-0.23677	-0.46854	-0.75378
CB055|S|821|___1	2.8867	-0.73318	-0.83577	-0.21167	-0.42811	0.43419	1.51147	0.651189	-0.8466	-0.11645	0.376582	-0.66799	-0.72304	0.267183	-0.945	-0.72872	0.748582	-0.63935
cc132|S|15|___2	1.50067	1.82896	0.602989	1.46728	-0.41386	1.0678	-0.12651	-0.27236	0.868774	-0.51737	0.18853	-0.40973	-0.78667	-0.98009	-0.65092	-0.94337	-1.67445	-0.74967
cc132|S|559|___1	-1.80692	-1.29757	-1.31498	-1.74508	0.787627	0.211694	-1.2629	-0.04582	0.324905	0.386528	0.426345	0.433219	0.907614	0.680424	0.444979	1.23024	0.665402	0.974298
cc132|S|954|___1	2.32346	2.47292	1.01394	0.468475	-0.83114	-0.83017	-0.46093	-0.34785	-0.79332	0.079837	-0.25261	-0.38068	0.328328	-0.54758	-0.50023	-0.60073	-0.64236	-0.49936
cc138|Y|560|___1	1.54261	1.24841	0.579333	1.73251	-1.37266	0.202621	0.075916	-0.95309	-0.02933	-1.21181	-1.20269	-1.18377	-0.83717	1.23314	-0.18383	0.543542	-0.07613	-0.10762
cc155|S|184|___1	1.20404	1.44296	-1.48149	-1.32459	-1.24946	-1.61224	1.25659	1.21467	-0.8326	0.019786	0.531709	0.214304	-0.05409	0.793893	0.185578	-0.53023	0.503273	-0.2821
ccd14|T|745|___1	0.656477	2.60209	-0.59418	0.164319	-0.30308	0.506576	0.661293	-0.8303	-1.61366	0.016382	1.38277	0.233551	-0.09778	0.247614	-1.48154	-0.56368	-0.10504	-0.88181
ccd43|T|132|___1	-1.18668	0.006788	1.07655	1.22242	1.16011	1.3351	1.26528	1.35761	0.663058	-0.20041	-0.6004	-0.7808	-0.84409	-0.7974	-1.25274	-0.89125	-0.88679	-0.64635
ccdc9|T|526|___1	3.39639	0.065629	0.448623	-0.26427	0.515243	0.981662	0.461293	-0.6662	-0.35735	-0.95914	-0.54437	-0.67815	-0.84944	0.121922	-0.3873	-0.60754	-0.25233	-0.42468
ccy1b|S|346|___1	-2.03673	-1.62968	-0.36857	-0.51542	0.009268	-0.09577	-0.80059	0.536341	0.949168	0.844289	0.435904	0.914107	-0.18788	-1.40159	-0.00658	0.650133	1.08733	1.61628
ccz1|S|255|___1	1.37038	1.30873	0.715065	0.836393	0.563448	0.368881	0.749561	0.305831	0.850049	0.795746	-0.07831	-0.50579	-0.7232	-1.61051	-0.91709	-1.26115	-1.59897	-1.16907
cd2b2|S|139|___1	-1.54359	-2.39172	-0.42559	-0.66698	-0.3703	-0.32027	0.25811	0.494108	0.953875	0.179047	-0.13231	1.40942	0.928511	-0.32134	1.26489	1.39202	-0.45646	-0.2514
cdan1|S|342|___2	-0.59822	-0.30277	-0.56387	-0.38057	-0.98348	-0.39981	-0.33931	-0.6695	-0.27926	-0.37035	-0.30144	-0.29115	-0.97821	-0.01638	0.339801	2.41135	1.55473	2.16842
cdc27|S|399|___1	-1.2825	0.976965	-0.44025	-1.25986	-1.15339	-1.11037	-0.27029	1.22775	0.477974	1.03923	-1.05171	-1.12553	0.372381	1.45082	-0.06481	-0.02873	0.994536	1.24778
cdc27|S|470|___1	-1.06623	1.09688	-1.09446	-1.54723	-1.42623	-1.73139	0.801955	1.27207	0.217786	0.380517	1.16247	0.366504	0.169092	0.453311	-0.5359	0.172952	1.24163	0.066264
cdc6|S|104|___1	-1.67062	-1.13075	-1.76965	-1.68423	-1.09998	0.557656	0.136695	0.319493	0.493246	0.257978	0.440532	0.768323	0.309337	0.020099	0.931056	0.934764	1.08839	1.09767
cdc6|S|116|___1	-0.90314	-1.17269	-2.78163	-1.23446	-0.74988	0.218988	0.292675	-0.22223	0.773949	0.427122	0.546498	0.43425	0.753783	0.688661	1.1681	0.809631	0.375632	0.574741
cdc6|S|411|___1	-1.15414	-0.33493	-1.36604	-2.66762	-1.38972	0.446049	1.11875	0.46325	0.256082	0.543587	0.356627	-0.08194	0.476712	0.653214	0.758446	0.623848	0.752673	0.545155
cdc6|S|8|___1	2.05229	1.95764	-0.95853	0.546159	-1.14412	0.866406	0.995893	0.644109	-0.04752	-0.25739	-0.21752	-0.16134	-1.00218	-0.89615	-1.33075	0.002203	-0.55386	-0.49535
cdca2|T|140|___1	2.26883	2.61549	-0.12747	0.831333	-0.41554	-0.38111	-0.27471	-0.78798	-1.20915	-0.62444	-0.49523	-0.32123	-0.73747	-0.47862	0.402502	-0.31607	0.188785	-0.13793
cdca3|S|29|___1	1.84517	1.75219	-0.49418	-2.20223	-1.75492	-0.94929	-0.47721	0.332985	0.095418	-0.03202	0.670699	0.545381	0.071454	0.221397	0.474956	0.136612	-3.28e-05	-0.23636
cdca3|S|313|___2	2.36442	2.93628	-0.09574	0.043835	-0.56674	-0.22611	-0.2	-0.49637	0.112685	-0.22902	-0.44448	-0.34624	-0.50851	-0.64434	-0.39679	0.036896	-0.72152	-0.61825
cdca3|S|329|___1	2.63217	2.40638	-0.55907	-0.76499	-0.47931	-0.19248	-0.06438	-0.07279	-0.6115	-0.83605	0.626666	-0.82222	-0.40162	0.308118	-0.51038	-0.58907	0.188018	-0.2575
cdca3|S|44|___1	2.26872	1.73044	-0.64995	-1.64412	-0.74772	-1.39276	-0.0421	0.727154	-0.05976	-0.8599	1.03231	0.394514	0.097367	-0.11529	0.209918	-0.46015	0.168737	-0.65742
cdca3|S|62|___2	2.52152	2.83156	-0.49674	-0.25587	-0.56072	-0.52985	-0.16205	-0.13904	-0.27257	-0.20832	-0.80274	-0.55414	-0.35978	-0.00898	-0.25481	-0.46077	0.134316	-0.42102
cdca3|S|70|___2	2.52256	2.82336	-0.55341	-0.13936	-0.22611	-0.80259	-0.22252	-0.52792	0.132629	-0.38689	-0.5622	-0.3954	-0.19388	-0.61471	-0.37391	-0.24392	-0.24813	0.012395
cdca3|T|37|___2	-0.77762	-0.71356	-1.07874	-0.91245	-0.80697	-0.94496	-1.27096	-0.92414	-0.21791	0.421003	0.951986	1.50657	0.049695	0.978586	-0.08786	1.47226	0.64508	1.71
cdk17|S|180|___1	-1.36251	-0.64928	-0.92352	-0.59619	-1.61735	-0.76333	-0.74438	-1.03293	0.56174	-0.02579	0.024751	1.12699	0.53006	0.470503	1.62985	1.43433	0.881593	1.05546
cdt1|S|147|___1	1.195	0.756568	-1.52077	-0.81467	-1.52051	-1.43778	-0.43188	-0.40353	-0.70485	0.385972	0.817267	0.230264	0.725401	0.973358	-1.11569	0.470124	1.44151	0.954213
cdv3a|S|102|___1	-3.53634	0.204793	0.03232	-0.49288	-0.20041	-0.084	0.399897	0.795683	0.4931	0.30311	1.36932	0.583387	0.684109	-0.33291	-0.30048	0.242681	-0.27649	0.115118
cep55|S|288|___1	-1.99545	0.304021	-0.98572	-0.57984	-2.14958	-1.04391	-0.50522	0.556064	0.389101	0.762155	0.832203	0.6857	0.529091	0.528206	1.04354	-0.23771	0.928423	0.938926
cgnl1|S|222|___1	-1.24256	-1.71253	-1.06181	-1.2274	-0.64575	-1.2198	-0.17956	1.09834	1.0057	0.349124	1.47463	1.05915	-0.11984	-0.26682	0.413996	0.683726	0.392269	1.19913
ch033|S|128|___1	-0.23579	3.61945	0.047525	-0.14332	-0.30943	-0.54479	-0.06174	-0.53109	0.192461	0.006998	-0.12609	-0.62044	-0.05716	-0.20886	0.116496	-1.57262	0.413572	0.014829
ch033|S|28|___1	1.85039	1.77867	0.853679	0.770696	-1.17125	0.357897	0.489253	0.467162	0.529682	0.157433	0.047181	-0.19156	-1.30068	-1.30987	-1.50697	-0.58073	-0.65268	-0.58831
CH042|S|38|___1	2.8112	2.50844	-0.4166	-0.35003	-0.32964	-0.92137	-0.00353	-0.3466	-0.482	-0.59582	-0.02654	-0.27985	-0.0766	-0.58806	0.110563	-0.17846	-0.51826	-0.31683
CH076|S|244|___1	1.86166	3.29056	0.0592	-0.18062	-0.59488	-0.18969	-0.08732	-0.41799	-0.15043	-0.67183	-0.74027	-0.61934	0.034693	-0.18327	-0.54224	-0.3769	-0.02099	-0.47035
chd4|T|1657|___1	2.47662	2.15294	1.25362	-0.71204	0.586349	0.25011	-0.20951	-0.14247	-0.5948	-0.66261	-0.52012	-0.74239	-0.6815	-0.7169	-0.17892	-0.21532	-0.90492	-0.43814
chd4|T|507|___1	1.64234	1.77377	1.48338	1.22148	0.714426	0.572482	0.306871	0.12906	-0.45233	-0.63147	-0.63261	-0.76076	-1.10863	-0.77783	-0.89221	-1.06674	-0.82246	-0.69877
chd7|T|2155|___1	2.36887	2.886	0.173974	-0.0737	-0.30931	-0.70148	-0.32586	-0.06076	-0.33486	0.164119	-0.3989	-0.35363	-0.08404	-0.78819	-0.81605	-0.49521	-0.45138	-0.39959
chfr|S|198|___1	-1.6184	-1.27364	-1.07382	-0.47057	-1.27446	-1.43324	0.86987	0.887702	0.341222	-0.16904	1.29657	0.450638	-0.01629	0.736956	1.43769	0.293116	1.18598	-0.17028
chsp1|S|19|___2	-3.56428	0.729852	0.429414	1.03138	1.4101	0.253635	-0.11868	-0.11093	0.239789	-0.26254	-0.32402	0.211778	0.061113	0.286252	-0.09815	0.126002	-0.1097	-0.19102
chsp1|S|47|___1	-0.93831	-1.03943	-0.88707	-0.88816	-2.46797	0.157662	1.595	1.20701	0.880258	1.02816	0.228624	0.374015	-0.22059	-0.31392	0.945901	0.195156	-0.26902	0.412665
CI072|S|9|___1	1.67195	1.74752	1.52233	1.55696	0.309954	0.654178	-0.10112	-0.04579	-0.89008	-0.70834	-0.57748	-0.99983	-0.77477	-0.52946	-1.03983	-0.25192	-0.65394	-0.89034
CI142|S|140|___2	-1.2536	1.15376	1.48851	0.872784	1.23851	0.740297	0.319131	0.005471	-0.47401	-0.00253	-0.31643	0.348059	0.514053	-0.68604	-2.5797	-0.02178	-0.36231	-0.98418
CL045|S|79|___1	2.45911	2.51186	-0.46054	0.505612	-0.76551	-0.54586	0.000598	-0.58731	-0.65265	-0.40631	-0.15152	-0.5315	0.784793	-0.91845	-0.33667	-0.02121	-0.23506	-0.64938
clip1;clip2|S|347;343|___1	0.22564	-0.91664	-1.67489	-0.80981	-2.00417	-0.65709	-0.74161	-0.35738	0.4553	0.658389	0.313284	0.528661	-0.48325	0.68322	0.937075	1.25358	1.29249	1.29721
clip1|S|140|___1	-1.29947	0.044497	-2.13802	-1.39286	-1.31723	-0.59278	0.280632	-0.49928	0.048955	0.529373	0.347363	1.28595	0.879101	0.109876	0.915214	1.09835	1.01188	0.688444
clip1|T|285|___1	0.676329	-2.18486	-0.9338	-2.2698	-0.49865	-0.06201	0.054688	-0.65036	0.652617	-0.11759	0.91416	-0.20234	0.595029	0.726875	0.700075	1.07964	0.928567	0.591442
clspn|S|1102|___1	0.9342	3.5897	-0.17574	0.219793	-0.73591	-0.21037	-0.74718	-0.41069	-0.60271	0.181636	-0.50454	-0.35123	-0.4386	-0.13317	-0.11778	-0.80011	0.438777	-0.13607
clspn|S|262|___1	-1.68297	-2.03173	-1.31226	-0.44982	-0.79192	-0.36954	-0.01422	0.269486	1.04697	1.20033	-0.02062	0.739256	0.581926	-0.30561	1.37241	0.988107	-0.157	0.937211
cnd2|S|69|___2	1.02709	3.5644	-0.67642	0.368981	-0.85203	0.055829	-0.44863	-0.33627	-0.37457	-0.29181	-0.38402	-0.71542	0.09728	-0.32191	-0.73873	0.035003	-0.17492	0.16616
cnd2|S|75|___2	1.06502	3.57447	-0.50524	-0.54585	-0.29569	-0.16509	-0.69525	-0.16323	0.171038	0.273654	-0.4097	-0.70078	-0.36851	-0.92602	-0.03096	0.067588	0.03867	-0.38411
cnd2|T|84|___1	1.22224	2.21893	0.683201	1.02268	0.322572	0.665075	1.23161	0.314626	-0.60912	-1.20443	-0.60426	-1.33926	-0.94855	-0.38667	-0.40567	-0.60703	-1.01501	-0.56094
cndd3|S|1301|___2	-0.4644	3.51853	-0.40229	-0.56061	-0.79982	-0.4151	-1.02713	-0.08119	0.255901	-0.32791	-0.00477	-0.51805	-0.18963	0.549817	-0.26523	-0.34163	1.04253	0.030985
cndd3|S|1302|___2	-1.0476	-0.53594	-1.25917	-0.98905	-0.79442	-0.75316	-0.65941	1.29231	-0.19429	-1.21449	1.10615	0.32579	-0.61924	0.732764	0.81109	0.686257	1.63745	1.47495
cndd3|S|1305|___2	-0.73966	-0.678	-0.75402	-1.43928	-1.29686	-0.90657	-0.25908	1.26746	-0.20205	-1.17624	1.08785	0.292485	-0.43583	0.569224	0.803174	0.823257	1.60047	1.44368
cndd3|S|1348|___1	1.23297	3.64758	-0.49017	-0.06693	0.036826	-0.47922	-0.26261	-0.31448	-0.23918	-0.10339	-0.35628	-0.31619	0.002638	-0.30891	-0.34012	-0.25775	-0.69918	-0.68562
cndd3|S|1456|___1	1.69947	2.40601	0.484654	0.136497	-1.01008	-1.43383	0.535801	0.026949	0.192173	0.274671	0.175043	-1.44622	-0.1859	-0.7466	0.346364	-0.09834	-0.03451	-1.32217
cndd3|S|1471|___1	1.45813	2.76371	0.212213	0.234172	-0.78108	-0.28197	1.30384	-0.2036	-1.41139	-0.46009	0.449635	-0.4554	-0.34898	-0.24476	-0.71158	-0.75539	0.135125	-0.90258
cntln|S|1214|___1	0.906708	0.048979	1.39393	1.01629	0.07019	1.54711	0.559237	0.257979	-0.05745	-0.59823	-0.552	0.508294	0.130405	-1.64419	0.658828	-0.94546	-1.68345	-1.61718
CO039|S|1171|___1	0.97917	1.40567	1.22922	0.954043	-0.41634	0.735958	0.230577	1.20583	0.444613	-0.00144	-0.527	0.260139	-0.22512	-1.59373	-0.96084	-0.63992	-1.86424	-1.2166
cobl1|S|1050|___1	1.56567	1.78512	1.54647	-0.21888	1.18486	-0.2209	1.13429	0.343408	-0.47191	-0.57002	-0.75842	-0.63982	-0.55731	-0.21743	-0.59063	-1.36381	-0.79676	-1.15394
cobl1|S|989|___1	0.806808	0.369454	1.66672	1.75252	1.10496	0.356982	0.868571	0.77023	-0.74026	-0.91319	-0.70823	-0.70407	0.107661	-0.22243	-1.24668	-1.1272	-0.83805	-1.30378
com1|S|328|___1	-0.42052	-0.97201	-0.81013	-1.42593	-2.6996	-0.12953	-0.43236	-0.03394	0.228709	0.128438	0.956142	0.740989	0.890548	0.462098	0.66667	0.960403	0.992505	0.897513
com1|S|409|___1	-1.51326	-1.8319	-0.72159	-1.28006	-2.08391	0.415515	0.444016	0.766283	0.401698	0.439114	0.895097	0.708962	0.788559	0.1435	0.365827	0.667209	0.550948	0.843988
copd|S|256|___1	2.66714	2.6968	-0.41185	-0.52572	-0.47317	-0.15473	-0.49413	-0.78778	-0.20083	-0.20189	0.130398	0.012116	-0.55363	-0.45181	-0.446	-0.14091	-0.27304	-0.39096
copd|S|256|___2	-0.72983	3.53352	-0.43562	0.400669	-0.28364	-0.03614	-0.44093	0.48249	-0.04592	-0.06047	-0.01876	-1.09219	-0.15518	-0.83846	0.743804	0.10019	-0.59125	-0.53228
copd|T|253|___1	2.08829	3.12215	-0.57673	-0.38763	-0.47536	-0.37374	0.104689	0.234589	-0.24887	0.001854	-0.34927	-0.39163	-0.1094	-0.31739	-0.51562	-0.92899	-0.35694	-0.52001
cpin1|S|255|___1	1.84272	1.64419	1.38256	1.01449	0.802845	-0.2894	0.458591	-0.50259	-0.34502	0.308066	-0.74597	-0.90372	-0.74358	-0.20634	-1.07789	-0.04263	-1.13622	-1.4601
cpsf1|S|426|___1	1.6447	1.59586	1.33091	1.10545	0.665423	0.479077	0.454675	0.177385	-0.16981	-0.36842	-0.23372	-0.50692	-0.3636	-0.5716	-1.36362	-1.13461	-1.42271	-1.31847
cq028|S|649|___2	-0.67669	-0.24685	-0.45441	-0.58865	-0.28008	-0.21689	-0.44234	-0.48236	-0.75047	-0.58936	-0.27984	-0.40357	-0.24322	2.21265	1.43628	2.44486	0.532466	-0.97152
CS021|S|513|___1	-1.9237	0.840835	-2.00889	-1.6772	-0.43508	-0.33756	1.17926	0.985945	0.719029	0.681318	-0.23969	-0.17192	-0.14961	0.763749	0.130656	0.36958	1.10545	0.167832
CS021|S|581|___1	1.38582	1.06011	1.08083	1.35111	0.775828	-0.26524	1.20259	0.094626	-0.18353	-0.13795	0.49746	-0.33143	-1.61282	-1.8535	-0.66672	-0.68956	-0.78354	-0.92407
csdc2|S|45|___1	2.46936	2.80374	-0.67526	-0.47384	-0.57718	-0.15283	-0.13716	-0.29481	0.291235	-0.11814	-0.86747	-0.49495	0.029684	-0.68495	-0.38366	-0.30532	-0.20662	-0.22182
csde1|S|115|___1	2.2335	0.766655	1.38923	0.671279	-0.00379	0.702311	0.033753	-0.09787	-0.32852	-0.10708	0.159017	-0.08042	0.299005	-0.74154	-0.72598	-0.45077	-1.63153	-2.08725
csn1|S|536|___2	2.44911	2.2656	0.908107	-0.41761	0.263885	-0.33688	-0.37322	0.24244	-0.37727	-1.29617	-0.44446	0.063626	-0.32764	-0.8558	-0.6576	-1.08434	-0.10158	0.079786
csn1|T|541|___1	2.08014	2.6352	0.493335	-0.15049	-1.14326	-0.82335	-0.29577	0.820534	-0.8962	-0.10864	-0.96524	0.053149	-0.26656	-0.34961	-0.57084	0.25633	-0.59313	-0.1756
csn1|T|541|___2	2.50174	2.31359	0.921751	0.339244	0.413653	-0.40028	-0.02751	-0.19734	-0.81001	-0.59381	-0.74367	-0.52059	-0.25573	-0.98067	-0.31354	-0.21191	-0.61681	-0.8181
cstf2|S|162|___1	1.64678	1.01553	-0.73686	-0.05463	-0.42505	0.914804	-0.11354	1.53646	0.086408	0.727442	-0.39405	0.536505	-0.30624	-1.92068	0.463389	-0.26221	-1.90049	-0.81356
cstf2|S|196|___1	1.72662	2.708	0.523796	0.2797	-0.15964	-0.42384	0.098514	0.927154	-0.66882	-0.79476	-0.26253	-0.15599	0.118362	-0.91816	-0.33813	-0.23631	-1.45819	-0.96577
cstf2|S|507|___1	2.5007	2.33804	-0.2991	-0.53236	-0.23055	-0.56091	0.482299	0.79583	-0.87116	-0.69929	0.037083	-0.6803	-0.49652	-0.20359	-1.13652	-0.10609	0.227138	-0.56469
ctf18|S|47|___1	-1.53311	1.45831	0.487069	1.24929	1.11608	0.878054	-0.77572	-1.01468	0.775704	0.74535	0.16145	-2.17372	-0.0438	-0.535	-0.35508	-0.75029	-0.11271	0.422796
ctif|S|133|___1	1.55006	2.5837	-0.58036	-0.71413	-0.59739	-0.32815	-0.84983	-0.04076	-0.87899	-0.2635	0.977475	-0.50537	0.371587	1.48518	-0.58196	-0.90365	-0.55243	-0.17148
ctif|S|75|___1	-0.89923	-0.45939	-1.05612	-0.68741	-0.82738	-1.01457	-0.35057	0.926061	2.01265	-0.89718	0.811045	1.98779	0.897174	-0.50924	-0.26718	-0.02759	0.898762	-0.53762
ctnd1|S|197|___1	-1.68277	-0.23121	-0.91628	-2.02383	-0.81805	-1.62821	1.33607	0.697637	0.564439	0.442623	-0.00198	0.455051	0.157368	1.05484	0.790464	0.547593	0.542964	0.71329
ctnd1|S|558|___1	-1.96814	-0.14967	1.01993	1.05585	0.513867	0.704059	0.752498	0.760614	0.779588	0.031093	-0.43885	-0.63542	0.677526	-1.31006	-2.3306	0.468055	-0.03876	0.108427
ctr9|S|975|___1	-0.76015	-0.4138	-0.00449	-3.47532	-0.0119	-0.37347	-0.49766	0.737152	0.58159	0.568284	0.91897	0.694424	0.716052	0.135046	-0.20067	0.616708	0.325227	0.444005
cul4b|S|61|___1	-1.77303	-0.46624	-1.85842	-0.75983	-1.27566	-1.26082	-0.00957	0.257508	0.557127	0.457993	-0.09014	0.673808	0.643941	0.723376	1.12858	0.94027	1.15074	0.960372
cytsb|S|775|___1	1.18384	-0.64076	-1.47939	-1.34989	-1.15726	-1.09031	0.325621	1.34859	0.183276	-1.37461	1.20565	1.09487	0.856086	-0.18438	-0.57543	0.660988	0.742439	0.250646
daple|S|227|___1	-0.34288	1.28272	-0.14195	0.104446	0.391114	-0.80508	0.370019	-0.1976	2.02345	2.00955	0.894285	-0.90795	-0.51482	-0.98529	-0.90094	-0.10996	-0.91131	-1.2578
daxx|S|916|___1	-3.44564	0.044196	-0.52245	-0.02964	-1.06662	-0.46242	0.123373	0.106463	0.759679	0.913286	0.112413	0.436367	0.482893	0.413781	0.279648	0.981695	0.309778	0.563197
dbf4b|S|663|___1	-0.43294	0.117074	-0.32864	-0.96915	1.4546	-0.2864	0.202766	0.959131	1.87412	1.85722	-0.66362	0.512234	-0.59419	-0.49002	-0.48647	-1.5112	0.126646	-1.34116
dbnla|S|265|___1	0.483686	2.38753	1.42152	1.42103	1.34455	0.186504	-0.72453	-0.56249	-0.57636	-0.78157	-0.2692	-0.56697	-0.16512	-0.48183	-1.11793	-0.37284	-0.68127	-0.94471
dbnla|S|294|___1	-1.96888	-3.12414	0.265533	0.537774	0.451523	0.777525	0.528596	0.321755	0.183489	0.240747	0.480878	0.661814	-0.54985	-0.19848	0.449924	0.551302	-0.05676	0.447244
dbnla|S|321|___1	-1.01425	-0.15207	-0.49544	0.114881	-0.46767	0.434972	-0.70518	0.386273	1.2844	-0.14436	3.22896	0.416675	0.027335	-0.88147	-0.84994	-0.70739	-0.59216	0.116431
dbnla|T|317|___1	0.157162	-0.27413	0.998733	1.38129	1.44289	0.785454	-0.72242	0.631154	0.952374	0.825057	0.548774	-0.79871	0.047758	-0.67742	-1.68917	-1.55375	-0.96199	-1.09306
dc1l1|S|407|___2	2.6861	2.45425	0.542661	0.021084	-0.28611	-0.03236	-0.21703	-0.50249	-0.48255	-1.16371	-0.40134	-0.11415	-0.11832	-0.30603	-0.63474	-0.7577	-0.31316	-0.37441
dc1l1|S|409|___2	2.45153	2.71831	0.266747	0.601955	-0.46034	-0.19183	-0.50443	-0.3315	-0.54244	-0.50901	-0.23894	-0.32231	-0.69469	-0.42443	-0.35206	-0.737	-0.71401	-0.01556
dc1l1|S|446|___1	2.36801	2.94904	-0.36077	-0.42992	-0.41312	-0.10235	-0.33896	-0.37083	-0.69112	-0.16079	-0.3569	-0.62474	-0.3171	0.414203	-0.47939	-0.37101	-0.4823	-0.23194
dc1l1|S|446|___2	2.21106	2.91986	-0.56026	-0.24397	-0.86223	-0.0911	-0.32582	0.760405	-0.61152	-0.3742	-0.32122	-0.67338	-0.11487	-0.50509	-0.37341	-0.46385	-0.26887	-0.10153
dc1l1|S|467|___2	1.78605	3.12175	-0.16658	-0.41474	0.207413	0.49959	-0.15493	-0.23546	-0.11963	-0.84665	-0.5282	-0.09384	0.239251	-0.68753	-0.46301	-0.48444	-0.58588	-1.07318
dc1l1|S|501|___1	-1.13393	-2.31423	-2.15836	0.041592	0.304549	0.082246	-0.13637	0.130487	0.413371	-1.00833	0.438887	0.666433	0.59067	0.665789	0.974376	0.840817	0.741829	0.860185
dc1l2|S|436|___2	2.14167	3.13574	-0.50739	-0.37531	-0.26194	-0.57202	-0.41839	-0.59323	-0.17634	-0.41386	-0.34872	-0.24643	-0.75605	-0.0621	-0.53172	-0.04434	-0.06838	0.098796
dc1l2|S|439|___1	1.05737	0.49251	-1.1323	-1.92469	-1.57359	-1.22361	1.11568	1.39578	-0.10501	0.239951	0.853309	-0.06608	-0.25524	1.23274	-0.32664	-0.34771	0.880407	-0.31286
dc1l2|S|439|___2	2.07896	3.02919	-0.36088	-0.08082	-0.12719	-0.34642	-0.97338	-0.33737	-0.66004	-0.57142	-0.61967	0.067961	-0.73333	0.131879	0.08349	-0.55581	0.257186	-0.28234
dcor1|S|303|___1	-1.52214	-0.72072	-0.68591	-0.83943	-0.48007	-2.12028	-0.65021	-0.49657	0.341174	0.287297	0.135344	0.749119	0.418094	0.586181	1.426	1.26499	1.12907	1.17806
dcps|S|107|___1	1.38523	1.98326	0.743429	0.2417	-0.78383	-0.27498	-0.04869	-0.46486	0.585903	1.77422	-0.97644	0.321831	0.136173	-0.45905	-1.50298	-0.86104	-0.56032	-1.23957
dcr1a|S|546|___1	2.77363	2.39529	-0.41528	-0.63003	-0.17547	-0.32927	-0.33364	0.243738	-0.35759	-0.2549	-0.549	0.209185	-0.14638	-1.08574	-0.80825	-0.03834	-0.54328	0.045325
dctn1|T|124|___1	2.5025	2.88299	-0.02935	-0.17533	-0.35416	-0.13775	-0.47485	-0.22291	-0.51091	-0.50145	-0.29506	-0.16705	-0.32611	-0.55057	-0.36504	-0.84335	-0.22439	-0.20722
dctn6|S|15|___1	-1.11921	1.74793	-1.01794	-0.68858	-2.13009	-0.38619	-0.03683	1.45505	1.28499	1.18177	0.035844	0.720486	-0.72912	-0.04927	0.202124	-0.39803	0.154145	-0.22707
ddi2|S|188|___1	-0.1225	0.844497	2.1383	1.95131	0.842962	0.269657	0.656903	0.345173	0.116992	-0.01471	-0.61063	-1.13635	-0.59181	-0.7396	-1.01065	-1.04623	-0.75389	-1.13942
ddx18|T|76|___1	2.65481	2.33795	-1.20963	-0.20348	-0.6789	-0.543	-0.77066	0.306008	-0.22037	0.007471	-0.09345	-0.24436	-0.05678	0.539219	-0.70549	-0.16975	-0.2013	-0.74828
ddx21|S|153|___1	-0.07204	2.77967	1.88664	1.05144	-0.9242	-0.07012	0.353918	-0.59721	0.16776	-0.45631	-0.12004	-0.43574	-0.45089	-0.45063	-1.036	-0.44806	-0.11623	-1.06196
ddx3|S|634|___1	-0.57914	0.165883	-1.00824	-0.92072	-0.64623	-0.51536	-0.68912	-0.04997	0.743945	0.974665	-0.5356	0.075907	2.01152	-1.14334	0.136245	-0.79887	0.402802	2.37564
ddx42|S|214|___1	-3.85576	0.599709	-0.1556	0.216729	0.373196	0.078602	0.191176	0.141497	0.613541	0.584739	0.044468	-0.09085	0.485161	-0.29723	0.228273	0.451741	-0.04494	0.435558
ddx43|S|92|___1	0.872762	2.26092	1.19329	1.13289	0.642751	0.572263	0.630533	-0.46432	-0.07563	-0.12238	-0.14403	-0.3477	-0.88288	-0.4086	-1.38007	-1.21676	-1.05819	-1.20486
ddx51|S|89|___1	-1.23883	-0.85426	-0.12128	-0.81475	0.986085	-1.01521	-0.76722	0.423984	1.07295	0.527874	-0.91108	2.47012	-0.34124	-0.36406	0.722389	-0.96751	0.09261	1.09942
dek|S|15|___1	-0.61925	-0.59736	0.11631	-2.64517	0.315923	-2.05115	-0.49172	0.427976	0.201078	-0.07775	0.541802	0.697397	0.516393	0.353263	0.415198	1.02968	0.531676	1.33571
den4c|S|1371|___1	1.86284	2.46872	0.936086	-0.25211	-1.24276	-0.80539	0.430406	-0.86263	0.692786	0.114299	0.047002	0.169394	0.139855	-0.73297	-0.82566	-0.8671	-0.48044	-0.79232
denr|T|88|___2	0.842756	-2.70776	0.391081	0.579549	0.256941	0.020183	-0.58316	-1.06598	0.950558	-1.87897	0.293043	0.684151	0.757951	0.417544	0.384136	-0.53007	0.428214	0.759847
dgat1|S|19|___1	1.09214	2.2136	1.53434	1.78378	0.591067	-0.69168	-0.50679	-0.41387	-0.59821	-0.05294	-0.87853	-0.15264	-0.46143	-0.85525	-1.12746	-0.38367	-0.54669	-0.54577
dgcr8|S|97|___1	0.688602	0.744287	-2.33261	-2.19691	-1.47926	-0.45143	1.00279	0.613087	0.110094	0.248696	0.552548	0.04399	0.130085	0.730313	0.526764	0.384432	0.754497	-0.06997
dhx29|S|12|___1	2.54714	2.37623	1.00934	0.514483	-0.55877	-0.31205	-0.2491	-0.14111	-0.18232	-0.48218	-0.3208	-0.556	-0.45985	-0.69582	-0.72579	-0.28456	-0.82866	-0.65019
dkc1|S|519|___1	-3.13766	-1.56999	0.195053	0.849062	0.089984	0.504636	-0.14677	0.602945	0.361064	0.13773	0.842349	0.986275	0.209451	-0.43327	0.696572	0.343735	-0.75332	0.222148
dkc1|S|519|___2	1.80781	1.62457	1.03169	1.10796	0.32071	-0.15184	0.304389	-0.3262	-1.08247	0.528597	0.169947	-0.26422	-0.96628	-1.14079	-0.10184	-0.28103	-0.49345	-2.08755
dkc1|S|530|___2	1.79688	1.60638	0.990002	1.06929	0.250844	-0.24264	0.233876	0.282064	-0.5974	0.466968	0.094105	-0.06686	-1.07488	-1.4083	-0.11097	-0.60895	-0.59559	-2.08481
dkc1|T|419|___1	2.7561	1.93579	0.222353	-0.38555	-0.56929	-0.54356	-0.37683	0.181939	0.446714	-0.2329	-0.92436	0.430151	-0.68669	0.562512	-0.64878	-1.06438	-0.09318	-1.01004
dkc1|T|463|___1	0.785624	0.288346	-1.40162	-2.26259	-1.67903	-0.10117	0.246611	1.53413	-0.21607	0.51822	1.14416	0.325278	-0.22297	0.867065	0.684852	0.483993	-0.14934	-0.84549
dlgp5|S|307|___1	2.16855	2.96409	-0.08569	0.229721	-0.31963	-0.27232	0.097365	-1.02945	-0.73166	-0.32134	-0.42834	-0.29889	-0.73567	-0.43591	0.044346	-0.47019	-0.55486	0.179894
dlgp5|S|47|___1	1.23686	1.75224	0.136796	0.503556	0.592392	-2.08493	0.382632	-1.62017	-0.21509	0.608421	0.141539	0.604094	0.422696	-0.66944	-1.77567	-0.00321	0.189848	-0.20256
dlgp5|S|700|___1	0.44962	3.24372	1.12344	1.13438	-0.06863	0.258057	-0.36281	-0.64254	-0.3933	-0.56708	-0.76611	-0.28711	-0.68818	-0.67971	-0.87839	-0.33008	-0.25079	-0.2945
dnjc2|S|45|___1	1.19835	1.49529	0.708862	-2.02891	-1.6523	-1.45236	-1.23691	-0.18691	0.105569	0.403214	0.235982	0.208159	0.432619	0.013681	-0.3106	1.10549	0.660063	0.300707
dnjc2|S|551|___1	1.23808	1.44788	1.09606	-0.18552	-0.31043	-1.54485	-0.0964	0.913729	-0.97655	0.548468	0.150316	-0.05622	1.07244	-0.27282	-2.19111	0.642552	-0.75507	-0.72055
dnli1|S|169|___2	-1.7997	-2.33306	-0.49874	0.555958	0.070703	-0.40522	-1.39887	0.265817	0.970597	1.20061	0.171683	1.26078	-0.35579	0.15354	0.632595	0.905001	0.235091	0.369019
dnli1|S|179|___1	-3.01997	-2.09733	-0.13691	0.202565	0.106031	-0.05736	-0.30335	-0.02414	0.433828	0.32935	0.263468	0.700427	0.548509	0.189402	0.816616	0.804482	0.495003	0.749383
dnli1|S|179|___2	-2.06219	-2.38385	-0.81064	0.093929	-0.32225	-0.73043	0.406599	-0.15491	0.449547	1.05666	0.132593	0.698422	-0.39748	0.416864	1.08609	0.75684	1.11402	0.650195
dnli1|S|329|___1	0.774537	2.46597	1.51372	1.29973	1.01737	0.086998	-0.67204	-0.40231	-0.98842	-0.22071	-0.83332	-0.80272	-0.65628	-0.17014	-0.1818	-0.57496	-0.57885	-1.0768
dock5|S|364|___1	3.32327	1.49064	-0.65636	-0.01625	-0.12263	-0.76406	0.687236	-0.3684	-0.45705	-0.28569	-1.02484	-0.35201	0.091145	-0.21175	-0.47816	-0.03218	-0.4815	-0.34145
dock7|S|1388|___1	0.660967	-0.35068	-0.78064	-1.10254	-0.63352	-0.76154	2.592	0.007807	-0.56017	-0.45912	-0.29669	-0.27398	0.077676	2.30588	0.280349	0.061843	0.129714	-0.89737
dons|S|39|___1	1.20109	1.90965	-0.83395	-0.17966	-0.6217	-0.40426	1.13316	1.48503	-0.97851	-0.45043	0.097961	-0.66369	-0.95908	0.421036	-0.44699	-0.63642	1.34694	-1.42019
dpoa2|S|229|___1	0.277822	3.70282	0.099401	-0.04614	-0.46626	-0.36216	-0.41346	-0.71252	-0.78789	0.032532	0.283324	0.056984	0.574861	-0.41351	-0.71747	-0.32383	-0.2533	-0.5312
dpoa2|T|203|___1	0.273972	1.11437	-1.01065	-1.4953	-2.63661	-0.18487	1.38333	1.36683	-0.24236	0.81915	0.131281	0.219265	-0.31634	0.182079	0.508869	0.098299	-0.57409	0.36276
dpola|T|163|___1	1.48467	1.8698	-0.78708	-0.71953	-1.42451	-0.8683	0.591696	1.15708	-0.76377	0.749429	0.134236	0.024752	-0.7675	1.10097	-0.68819	-1.14516	0.71094	-0.65956
dreb|S|325|___1	1.22467	1.25988	1.04525	1.05449	0.736432	0.16248	0.816459	0.544881	0.6077	0.544262	-0.32566	-1.03814	-1.10685	-0.53789	-1.37369	-1.46163	-0.59048	-1.56217
dreb|S|353|___1	1.85162	1.98237	1.25941	1.90538	-0.43347	0.023342	-0.92223	-0.07452	-0.56839	-0.73923	-0.74115	-0.27611	-0.67161	-0.69365	-0.52481	-0.42909	-0.32462	-0.62324
dsn1|S|305|___1	1.90615	2.66355	0.571734	-0.60216	-0.4107	-0.08306	-0.0141	-0.09511	-0.72173	-0.65684	-1.17942	-0.07954	-0.57929	-1.39308	-0.46617	0.396348	0.617819	0.125602
dus3l|S|267|___1	2.68513	2.50651	-0.29606	-0.62975	-0.65108	-0.56764	0.120329	-0.60913	-0.40854	-0.02083	-0.19312	0.354338	-0.62349	-0.3684	-0.43175	-0.92087	0.003602	0.050759
dyhc1|S|2712|___1	1.38406	0.739278	1.46249	1.47595	1.50255	-0.3742	0.817905	-1.15702	0.015954	-0.29927	-1.19688	-0.52302	-0.10286	-0.03732	-0.69083	-0.53507	-0.95425	-1.52747
e41l3|S|419|___1	2.08014	0.100092	0.20755	1.801	1.195	-0.26062	0.388898	-0.87173	0.445432	0.15234	-0.01762	-0.3204	0.301396	-0.74383	-1.14892	-0.53316	-1.90946	-0.86611
e41l3|S|477|___2	-0.89561	-0.67636	-0.55069	-0.08754	-1.83288	-1.23611	-1.03176	-0.21977	-0.66812	0.786342	-0.06305	0.627219	0.306511	0.452432	1.12201	2.20296	0.880498	0.88391
e41l3|S|746|___1	1.48586	1.3545	0.845975	1.0715	0.622939	-0.28024	0.657481	0.514261	0.666893	0.601442	0.046938	-0.51893	-0.56785	-1.43027	-1.41787	-1.08679	-1.25922	-1.3066
e41l3|T|486|___1	0.529012	-0.34735	-0.22426	0.30999	-0.36471	0.559414	0.176284	0.714687	0.848391	0.403326	-0.66507	0.377792	-0.04638	-1.40543	1.01626	1.36414	-0.23413	-3.01196
e41l3|T|486|___2	-1.08363	-0.45287	-1.1188	-1.25902	-0.50597	-0.75985	-0.97511	0.11505	-0.47222	1.06736	0.044423	0.499614	0.184771	0.405814	1.41809	2.45226	0.945406	-0.50533
ect2|S|15|___1	-0.66787	-1.72295	-1.23514	-0.32322	-2.03314	-0.19214	-0.45939	0.444167	-0.0585	0.961269	0.108869	0.700546	0.759847	-0.27405	1.64538	1.29863	0.104705	0.942995
ect2|S|367|___1	0.772669	-0.14696	0.531074	0.505711	0.046904	-0.65671	-1.54945	-1.4673	0.572995	-0.21922	0.477478	0.477208	0.339283	0.614622	-2.72934	1.02391	0.555706	0.851422
ect2|S|862|___1	1.5911	-0.67665	-0.16929	-0.77549	-1.15404	-0.13953	2.47554	1.49633	-0.18701	-0.45535	-0.06661	-0.59653	-0.37377	1.20565	-0.18179	-0.72744	-0.86006	-0.40507
eea1|T|74|___1	1.62648	1.66632	1.05435	1.14385	0.223207	0.040018	0.806488	-0.065	0.493925	0.508602	-0.94729	-0.26464	-1.15067	-0.75109	-0.93673	-0.74251	-1.40508	-1.30023
ef1ga|T|270|___1	1.5709	1.48346	1.15543	0.738467	0.363759	0.881664	0.428703	0.573288	0.016615	-0.37926	0.158581	-0.31779	-0.28656	-0.96714	-0.97916	-1.10854	-1.64046	-1.69196
ef2|T|168|___1	1.587	0.950621	0.608794	1.08088	2.37278	0.61801	-0.86523	-1.04307	-0.75965	-0.83343	-0.81317	0.027796	-1.17461	-0.21556	-0.16913	-0.12498	-0.55841	-0.68865
ehmt2|S|202|___1	-0.95692	-2.20634	-0.83034	-1.56197	-1.27308	-0.52248	-0.18066	0.426578	0.65642	0.792435	0.814138	0.437619	0.718925	0.122495	0.403188	1.1656	1.10627	0.888132
ei3gb|T|88|___1	0.769716	2.20235	1.50773	1.14995	0.407287	0.340325	0.839987	0.08358	-0.94185	-0.92524	-0.02566	-1.14926	-1.04624	-0.77054	-0.57909	-1.29942	-0.4076	-0.15601
eif1a|S|33|___1	2.54316	2.49941	0.776667	0.396629	-0.24775	-0.21553	-0.09273	-0.72057	-0.30978	-0.61663	-0.66603	-0.9654	-0.50165	-0.20196	-0.50007	-0.27996	-0.36698	-0.53081
eif3a|S|1286|___1	1.41318	3.3771	-0.49369	-0.65224	-0.6846	-0.36124	0.064877	-0.56889	0.059166	-0.57408	-0.35718	-0.82593	-0.72266	0.188924	-0.40441	0.343517	0.099545	0.098602
eif3a|T|1188|___1	1.47913	1.13777	-0.99816	-1.57011	-0.70437	-1.22587	1.60007	1.03035	-0.21191	-0.44105	0.219305	-0.2943	-0.98544	1.06924	0.050112	-0.68602	1.08188	-0.55065
eif3a|T|888|___1	1.31175	2.67181	-0.81543	-0.81564	-0.21694	-0.59664	1.74316	0.815205	-0.28229	-0.23568	0.243129	-0.32506	-0.80401	-0.74859	-0.22027	-0.55448	-0.30476	-0.86527
eif3c|S|130|___1	-0.35183	-2.30893	-0.08902	-0.39354	-0.13968	0.765874	0.197108	-0.81799	0.055128	-0.37412	0.915064	1.36354	1.70295	-0.43299	1.06717	0.915858	-0.96153	-1.11306
eif3j|T|104|___1	1.42117	3.33404	-0.28886	0.194415	-0.40307	-0.44853	-0.7737	-0.49029	-0.3089	0.015222	-1.14526	0.573015	-0.57092	0.071136	-0.28566	-0.58024	-0.09982	-0.21377
eif3j|T|108|___1	1.3934	1.21257	0.985194	0.220326	0.34222	0.347788	0.617227	0.421076	0.296126	0.367619	0.010713	-0.11965	0.141771	-0.74494	-2.86382	-0.32374	-1.15799	-1.1459
ell2|S|302|___2	1.76812	3.14648	0.391532	-0.41333	-0.80918	-0.55227	-0.04838	-0.39583	-0.43953	-0.22749	-1.13916	-0.2309	-0.20003	0.371986	-0.14894	-0.11267	-0.11958	-0.84081
ell2|T|432|___1	-0.44106	0.426062	-2.20839	-0.70019	-1.70528	-0.3722	2.09116	0.950856	0.450063	0.5963	0.242236	-0.31315	-0.80589	0.471445	1.0723	0.059956	0.389379	-0.20361
elv1a|S|214|___1	1.83073	2.3122	-0.3182	-1.17111	-0.50681	-1.24963	0.118146	-0.55267	-0.08954	0.182451	0.716106	-0.23473	-0.70519	1.18095	-0.28295	-0.72888	0.602117	-1.10298
elys|S|1146|___1	-0.63321	1.09731	-1.84715	-2.03902	-0.81636	-1.37006	0.607473	1.21936	0.528734	0.83823	0.707864	0.650126	0.426769	0.861073	0.191251	-0.55252	-0.28576	0.415901
elys|S|1299|___2	-0.03788	0.648483	-0.58749	0.93591	-0.98065	1.08288	0.429678	-0.95945	-1.05385	0.57456	-0.56342	-2.57078	0.465043	0.314922	1.1359	-0.06172	1.44673	-0.21886
elys|S|1313|___1	-1.98874	-0.70959	-0.84553	-0.45758	-2.53375	0.182627	0.614876	0.360219	0.63338	0.337209	0.902519	0.899935	0.825268	-0.53847	0.309345	0.848922	0.748926	0.410432
elys|S|1895|___1	0.253333	3.87592	0.041756	-0.13773	0.135344	-0.32982	-0.00034	-0.02274	-0.0472	-0.47956	-0.61787	-0.1762	-0.49805	-0.60435	-0.31431	-0.24347	-0.41444	-0.42026
elys|T|2076|___1	0.623992	-2.37689	-2.37359	-1.02266	-0.50872	0.043141	0.868187	-0.30057	0.334274	0.573482	0.939872	0.089538	0.421242	0.423531	0.538863	0.676212	0.832246	0.217848
emal1|S|141|___1	1.64252	-0.94348	-0.30867	-0.25744	-0.38637	-1.42029	2.12127	0.527067	1.13801	1.24018	0.269902	-0.13697	-1.10124	-0.48508	-1.21002	-0.5798	0.197415	-0.30701
emal4|S|215|___1	1.11071	3.33025	0.685876	0.165768	0.202071	-1.09771	-0.47326	0.288822	-0.67058	-0.32688	-0.53633	0.025116	-0.14667	-0.72242	-0.64534	-0.83725	-0.00729	-0.34488
emal4|S|929|___1	1.7207	1.95976	1.24278	0.887057	0.456163	0.235309	0.157599	0.347977	-0.05868	-0.21366	-0.01511	-0.51725	-0.42407	-0.79057	-1.22835	-1.00518	-1.26939	-1.48509
emal4|S|929|___2	1.66077	1.80441	0.736493	0.631884	-0.10305	0.319723	0.383223	0.158861	0.391368	0.401948	-2.5106	0.052204	-0.1057	-0.39575	-0.75558	-0.77353	-0.90937	-0.9873
emal4|T|941|___1	2.10928	2.07416	1.01068	0.777642	0.342782	-0.06057	0.142487	0.089557	-0.06765	-1.74279	-0.08973	-0.40532	-0.3751	-0.41079	-1.00988	-0.69623	-0.74616	-0.94236
eme2|S|101|___1	0.813398	-0.13407	-0.94991	0.796899	-0.96501	-0.7547	0.086782	-0.69799	1.08744	1.97771	0.547136	0.297323	1.33909	0.427195	-0.14854	-0.56568	-1.62694	-1.53012
emsy|S|210|___1	-0.83974	-0.64221	-0.29853	-0.91362	1.45294	-0.03493	-0.51162	-0.80374	1.96327	-0.16523	0.713122	-1.06454	0.659773	-0.13481	-1.01346	-0.18377	-0.36616	2.18326
enp1|S|782|___1	-0.91193	-1.66616	-1.38023	-1.84083	-1.68297	0.420735	0.6723	0.722857	0.455433	0.539408	0.35579	0.937367	0.535407	0.119405	1.1873	0.782559	0.422211	0.331346
ep15r|S|256|___1	-2.53343	-0.91745	-0.15703	-0.04149	0.204828	-2.51969	0.408829	0.155943	0.472417	0.239052	0.610089	0.654679	0.705593	0.519507	0.367165	0.750514	0.521361	0.559114
ep300|S|12|___1	1.74147	1.4778	0.050795	-1.32713	-0.89054	-1.57679	0.423627	-0.21294	-0.08699	0.161256	1.26664	-0.21839	-0.43844	0.253765	-0.79909	0.511383	1.1765	-1.51293
epa2a|S|57|___1	2.7911	-0.61311	-0.93161	-0.44413	-0.32495	-0.30995	1.13317	0.945651	-0.61851	0.122569	0.926302	-0.42646	0.520497	0.629685	-1.39256	-0.69275	-0.66608	-0.64887
epg5|S|1618|___1	0.738058	-0.68775	1.65489	0.983808	0.75975	-0.10689	1.55284	0.188789	0.870868	0.731493	-0.17931	-0.35251	-0.24589	-0.41394	-1.32744	-1.31295	-1.41295	-1.44085
erc6l|S|1067|___1	0.598633	2.44497	1.47594	-0.061	1.0821	-1.35736	-0.84282	-0.06358	0.640119	-0.47645	0.207655	0.66195	-0.68822	-0.75416	-1.12486	-0.29635	-0.41185	-1.03473
erc6l|S|1133|___1	-0.76845	-1.31885	0.597299	-0.57245	-1.32156	0.01253	-1.52036	0.066112	1.01138	-0.38271	0.265132	0.773309	1.23882	-0.00771	-1.3611	1.70417	0.27322	1.31121
erc6l|S|1294|___1	0.653815	1.05252	-0.61795	-1.40968	-2.38112	-0.57112	1.18044	0.593879	-0.06308	-0.54794	1.02206	-0.46651	-1.15187	0.558272	0.155835	0.541495	1.3494	0.101551
erc6l|S|826|___1	-1.53009	-0.31854	-0.33379	-1.88988	-0.9941	-1.47003	0.702963	0.345381	0.172741	-0.12475	0.497798	0.73996	0.15631	0.931605	-0.30341	0.808525	2.08842	0.520875
erc6l|S|901|___2	-1.28237	1.76927	-0.4954	-1.56826	-1.51372	-1.08674	0.131144	-0.55439	0.700679	1.16546	0.30293	-0.60506	0.223773	1.31785	0.648716	0.87315	0.458694	-0.48571
erc6l|S|912|___2	-0.88302	-1.69195	-1.1184	-0.83362	-0.92084	-1.20902	0.507963	-0.26325	0.873664	1.36352	0.670825	-0.80378	0.241875	1.52413	1.02508	1.05544	0.679929	-0.21855
ercc5|S|386|___1	-1.07538	-0.55424	0.674495	0.153233	-0.40077	0.159302	0.050347	1.37664	0.441993	-0.34035	0.883327	0.787693	0.667877	0.242177	-0.66476	1.49364	-1.44836	-2.44684
esco2|S|39|___1	1.40674	1.03906	-1.00337	-0.27392	-0.15292	0.273412	2.81311	-1.54632	-0.47234	-0.48118	0.763622	-0.85503	-0.3799	-0.5066	-0.05435	-0.25338	-0.44965	0.133015
etaa1|S|673|___1	1.252	1.61619	1.5734	1.36942	0.202225	0.277223	0.023734	0.207502	-0.51108	-0.16816	-1.23435	-0.66133	-0.94232	-0.82089	-2.00296	-0.35196	0.501318	-0.32996
ets1a|S|249|___1	0.019208	-0.57029	-0.65065	-0.63025	-1.26428	-1.24223	-0.79578	-1.08255	-0.15126	-0.53418	-0.38078	0.162327	1.01062	0.74219	0.352482	1.99574	1.81719	1.2025
exd2|S|263|___1	1.5865	1.56153	1.13887	1.19252	0.851649	-0.37738	0.728006	-1.10137	-1.22294	0.186704	-1.69793	-0.73973	-0.41438	0.37199	-0.8656	-0.02084	-0.56651	-0.6111
exd2|S|373|___1	2.6206	2.0554	0.020162	0.869652	0.781911	-0.4207	-0.11842	-0.66155	-0.61605	-0.8866	-1.25172	-0.50936	-0.14132	-0.67625	-0.21785	-0.38144	-0.49796	0.031478
exd2|T|66|___1	1.74831	2.47228	1.46306	-0.00128	-1.28584	-0.2286	-0.11229	0.107393	-0.27372	-0.27794	0.099141	-0.9095	-0.38893	-1.07142	-1.11119	-0.44448	-0.22195	0.436975
exoc4|S|386|___1	0.210337	-0.45821	-0.38435	-0.68233	-1.70204	-0.50266	-0.08459	0.602317	1.46061	1.62201	0.962176	-0.06812	0.893991	-0.54353	-0.78954	-1.91638	0.153937	1.22637
exoc4|T|266|___1	2.8365	2.23044	-1.02661	-0.69553	-0.43674	-0.63702	0.249582	-0.0817	-0.41871	0.023416	-0.30903	-0.31652	0.212804	0.122102	-0.33921	-0.96937	0.086838	-0.53124
exoc7|S|250|___1	2.45486	2.82617	0.170705	-0.59214	-0.46294	-0.45493	-0.16566	-0.32847	0.145503	-0.75486	0.128455	-0.29096	-0.69764	-0.5676	-0.54317	-0.33184	-0.25187	-0.28362
exph5|T|191|___1	2.56497	2.63253	0.609365	-0.17554	-0.32662	-0.2495	-0.16905	-0.76628	-0.59547	-0.18688	-0.00031	-0.67694	-0.45699	-0.60944	-0.45165	-0.6232	0.01324	-0.53224
f1142|S|218|___1	1.2317	1.92288	1.28398	1.4573	0.277034	0.410577	0.219164	0.40528	-0.12432	-0.4369	-0.06476	-0.53715	-0.31245	-0.75749	-1.20382	-0.89692	-1.46072	-1.4134
f1142|S|310|___1	1.0328	3.4385	-0.68025	-0.48708	-0.09644	0.02214	-0.62642	-0.00627	-0.55223	0.30882	-0.15804	-0.95936	0.627506	-0.81224	-0.35931	-0.35301	-0.55521	0.216091
f117b|S|294|___1	3.52273	0.145972	-0.94201	-0.9017	0.267618	-0.03856	-0.68648	-0.51523	-0.32555	-0.72204	0.209154	-0.34516	-0.41379	0.420247	0.40847	-0.26747	-0.48494	0.668728
f117b|S|95|___1	-2.5305	-2.25812	0.429224	0.743539	0.493077	0.61815	0.636308	0.533878	-1.225	0.594132	0.159845	0.50636	0.504571	-0.29791	-0.26897	0.694106	0.025808	0.641502
f125a|S|166|___1	1.01943	3.23011	0.749871	0.701081	-1.05313	0.164467	-0.501	-0.6635	-0.556	-0.36976	0.02542	-0.33738	0.085544	-0.30368	-0.40066	-1.27762	-0.0811	-0.43211
f168b|S|6|___1	3.14557	1.15216	-0.57172	0.371757	-0.20045	-0.94874	-0.25223	0.570331	-0.28679	-0.5348	-0.05903	-0.12315	-0.79499	-0.1024	0.53921	-1.09143	-1.16215	0.348878
f263|S|534|___1	-3.00361	-2.20142	-0.17345	0.147951	0.308881	0.694989	0.051063	0.247152	0.316753	0.155928	0.210438	0.556683	0.783128	-0.03655	0.753721	0.680032	-0.0498	0.558114
f263|S|551|___1	0.571687	1.87961	0.579547	1.543	0.367816	0.852899	-0.30386	0.105972	0.225659	0.888223	0.551042	-0.54879	-1.23397	-0.84923	-1.52249	-1.37826	-0.69617	-1.03269
fa40a|S|24|___1	-1.18826	-1.67716	-1.29567	-1.27259	-0.96322	-1.3776	1.28179	0.766657	-0.05441	0.662963	1.00496	0.568533	0.006021	0.788704	0.961597	0.693599	0.643494	0.450593
fa63a|S|403|___1	-1.74776	-1.84524	-1.38941	-1.95055	0.154279	0.414528	0.80673	-0.07523	0.529703	0.047654	0.957064	0.402553	0.872671	0.723655	0.261101	0.510096	0.883995	0.444159
faf2b|S|347|___1	-2.0785	-2.87377	0.357048	0.366391	0.798308	0.730402	0.849583	0.762868	0.779507	0.579909	0.403481	0.147595	0.239092	0.13779	-0.00297	-0.35989	-0.39955	-0.43731
fam21|S|199|___1	1.78527	1.49474	1.53626	1.32356	-0.23511	0.664717	0.473477	-0.76515	0.319961	-0.03583	-0.60056	-0.34171	-1.14059	-1.2812	-0.60996	-0.86806	-0.73354	-0.98627
fam21|S|263|___1	2.34303	1.67128	0.740176	0.329678	-0.35962	0.02151	-2.44539	0.212164	0.010519	-0.09883	-0.27744	0.144954	-0.06604	-1.09533	0.122095	-0.38631	-0.26848	-0.59796
fancb|S|547|___1	-1.98159	-1.51748	1.55414	1.23798	0.649306	-0.25514	0.533345	-0.04914	0.612456	0.384122	0.838464	0.479806	0.495048	-0.15504	-1.18798	0.4985	-1.50504	-0.63176
fanci|S|1309|___1	-0.62117	-0.66343	-1.12238	-0.89368	-1.30285	-1.33671	-0.50615	-0.52984	0.981289	2.14607	0.749489	-0.15746	-0.20276	1.16868	0.057277	0.018506	1.30182	0.913297
fasc|S|50|___1	0.670351	-1.58512	1.19539	0.58073	-0.09685	0.608928	1.34466	0.397701	0.749002	0.661897	0.089194	0.949524	-1.04539	-0.65337	-1.76115	-1.78047	0.131146	-0.45618
fasc|T|94|___1	1.03178	1.44932	0.8861	0.443055	0.686566	0.451162	1.96401	-0.45895	-0.73337	-0.27071	-0.94878	-0.85079	0.271149	0.563829	-1.57841	-0.69258	-0.92862	-1.28477
fbp1l|S|443|___1	-0.53153	0.061729	-0.25466	0.278752	-0.34978	-1.4035	0.426932	0.290995	-1.48568	0.009369	-0.02476	0.109019	-1.09177	1.68559	2.30117	1.32331	-0.61027	-0.73491
fbxl7|T|159|___2	-0.86373	-0.80785	-0.92488	-0.98348	-0.85911	-0.80634	-0.87115	-0.87851	-0.84531	-0.82135	1.1359	1.15349	1.12725	0.869489	1.17239	0.937731	1.09347	1.172
fbxl7|T|162|___2	-0.78199	-0.86511	-0.82134	-0.83175	-0.91974	-0.92141	-0.82234	-1.00238	-0.80699	-0.88453	1.1361	1.15393	1.12733	0.866097	1.17308	0.935259	1.0931	1.17268
flip1|S|1111|___1	-0.88801	-0.73642	-2.11212	-0.56372	-0.61565	-1.02009	0.371935	1.44185	0.600351	0.354475	0.671542	0.490904	1.24523	1.00725	-0.26228	-0.67741	1.51719	-0.82502
flna|T|2121|___1	-0.96749	-0.22786	-0.87634	-0.76337	-1.36723	-0.30751	-1.38534	-1.04348	1.03988	0.527719	0.014991	0.729915	1.17599	-0.78639	0.173339	1.13196	1.15913	1.77209
fmra|S|409|___1	-1.92831	-2.04443	-0.82922	-0.47509	-0.36198	-0.49448	-0.37435	0.20505	0.531814	0.465871	0.006598	1.03001	0.804035	-0.06417	1.73917	1.53024	0.03078	0.228467
fnbp4|S|808|___1	-1.51553	-0.6972	-0.62116	-0.02691	0.024381	-1.03768	2.89759	0.616397	-0.04586	0.566766	0.756534	-0.41409	0.284622	-0.90958	-0.1417	-0.7171	1.19264	-0.2121
fos|S|125|___1	0.799508	1.0671	1.64987	0.337323	1.29202	-0.73509	0.221884	-0.01441	-0.066	-0.22913	-1.29219	0.384388	-0.15108	-1.02208	0.090629	1.07628	-2.02699	-1.38202
foxk2|S|374|___1	-0.59462	-1.54446	-0.21668	-0.39428	-1.34057	1.16107	1.13921	-0.27096	1.75804	0.502108	-0.21718	-0.22134	0.617528	0.622482	-1.89505	1.13104	0.348765	-0.58511
fubp2|S|121|___1	1.59788	2.87763	0.580239	-0.0887	-0.91409	0.174442	-0.02499	0.752196	0.009633	0.31396	-0.19619	-0.44288	-0.93144	-0.90397	-0.24038	-1.08741	-0.88219	-0.59373
fubp2|S|204|___1	-0.31441	-1.0973	-0.20196	-0.48669	-3.09974	1.6002	0.768623	1.05039	-0.22205	0.145989	0.16614	0.617118	0.817879	-0.35006	0.384266	0.23725	-0.20999	0.194334
g3bp2|S|289|___1	1.25423	1.13149	-2.27329	-1.99288	-0.78327	-0.25591	0.733732	0.842179	-0.35096	0.099615	0.99297	-0.10463	-0.22149	0.986438	-0.04349	-0.25208	0.764771	-0.52742
gcp60|S|13|___1	-1.34538	-1.23074	-0.81064	-0.48369	-1.35096	-0.89768	-0.71493	0.168387	0.677523	1.14795	-0.13121	-0.11018	0.798057	0.954198	0.753327	-0.59364	1.18661	1.98299
gemi5|T|789|___1	1.88176	1.18568	0.070922	1.42683	0.0913	1.75893	0.183581	-0.76393	-0.97686	0.734827	-0.04987	-0.62321	-0.77535	-0.96708	-0.47471	-0.58179	-0.8901	-1.23093
gemi7|S|46|___1	2.33296	2.21599	0.145019	0.932427	-0.04419	0.792326	0.049639	-0.12806	-1.23201	-0.43938	-0.24104	-1.08592	-0.66262	-0.35977	-0.31659	-0.86616	-0.81419	-0.27841
gen|T|653|___2	-0.88336	-0.62231	0.556856	-0.41271	-0.1937	-0.89138	-0.7112	0.176011	-1.07603	0.145307	-0.55411	-0.21566	-0.14981	-0.17521	-0.42222	0.684162	1.87673	2.86863
gen|T|663|___2	0.42661	-0.71939	0.315851	-0.17502	-0.30751	-0.06371	-0.38125	0.179528	-0.43152	-1.50919	-0.07385	-0.35213	-0.76756	-0.16694	-0.37941	-0.26835	1.45796	3.21589
geph|S|235|___3	-1.0483	-0.13245	-1.31744	-0.74717	0.021984	0.184513	0.149225	-0.03938	-0.77102	-1.31255	-1.3164	1.46102	1.17556	1.12692	2.09866	0.265376	0.416594	-0.21514
geph|S|412|___1	2.04962	2.45175	0.708339	-1.88756	-0.81057	-0.65133	0.039529	-0.01899	-0.82333	0.054822	0.417028	-0.03553	-0.09407	-0.47839	-0.32181	-0.13434	0.16531	-0.63048
gfpt1|S|243|___1	1.09526	1.23778	0.900788	1.71382	1.05553	0.521353	-0.41172	-1.51201	0.17003	-0.45177	-0.70313	-0.22672	1.02215	-0.71179	-0.80112	-0.26897	-1.01756	-1.61192
gidrp|S|590|___1	-0.11193	1.58004	0.181937	0.653465	0.170255	-0.61572	1.59569	0.956557	0.906711	0.813725	0.022178	-0.75486	-0.43246	-0.59305	-0.21354	-0.46748	-1.35062	-2.34091
gipc1|S|234|___1	-0.80808	-0.43021	0.00879	-0.9356	0.362226	-1.516	0.579339	-0.44028	-0.71979	0.953245	-0.21183	0.143943	0.731294	3.14445	0.157038	-0.50738	-0.24786	-0.2633
gle1|S|44|___1	0.06313	2.78214	-0.75827	-0.56128	-0.23343	-0.18182	1.23521	-0.71593	0.293958	-0.65996	1.7931	0.408998	-0.68601	-0.71991	-0.93838	-0.50012	-0.41742	-0.20401
gle1|S|56|___1	-0.79746	-1.26145	-1.66506	-1.81752	-1.63474	-0.47003	0.775914	0.890966	0.122285	0.63576	0.943172	0.387526	0.451006	0.896803	0.608698	0.62033	1.05872	0.255083
glna|S|412|___1	1.82638	1.86024	1.30874	0.968201	0.006464	-1.18585	0.461994	0.088946	-0.02709	-0.7655	-0.04942	-0.10743	-0.15823	-0.54112	-1.80496	-0.01608	-0.86321	-1.00209
goga3|S|225|___1	1.4422	2.11262	1.51288	0.951201	0.137503	0.247444	-1.48824	-1.01269	-0.27156	-0.75414	-0.13349	-0.18079	0.122398	-0.76297	-1.55651	0.13735	-0.04609	-0.45713
gpbl1|S|276|___1	1.37915	2.59031	-0.86422	-0.86626	-0.82698	-0.3659	-0.07681	1.54939	-0.43822	-0.3907	-0.57647	-0.84135	-0.01452	0.276324	-0.92553	-0.06662	1.01633	-0.55791
gptc8|S|526|___1	2.3127	2.06305	0.727614	-0.45857	0.567611	-0.25883	-0.45794	0.533933	0.331219	-0.83151	0.631815	-0.37844	-0.30949	-0.95847	-0.97229	-1.18439	-0.41125	-0.94674
gram3|S|30|___1	3.36735	-0.68017	0.76131	-0.57138	-0.73569	0.169806	-0.43357	0.125586	-0.63294	-1.28	0.107115	-0.04411	0.613728	-0.31018	0.238697	0.485836	-0.55694	-0.62444
gram3|S|61|___1	3.18839	1.99619	-0.55504	-0.31929	-0.61245	-0.24257	-0.46028	-0.18187	-0.38693	-0.47877	0.003477	-0.75829	0.018138	0.310975	-0.29783	-0.33339	-0.20727	-0.68319
grap1|S|713|___2	0.139654	3.36623	0.979421	-0.79295	0.121563	0.370738	0.402762	-0.16814	-0.48664	0.32398	-0.40164	-0.9242	-1.03082	-0.31088	0.009792	-0.89314	-0.0745	-0.63121
gspf|S|136|___1	1.19951	2.11296	1.98187	-0.69817	-0.12367	-0.05252	-0.18582	-0.61839	-0.3928	-0.51491	-0.82056	1.64677	-0.52685	-0.60283	-1.04507	-0.60081	-0.20645	-0.55226
gt253|S|474|___1	1.5115	0.456435	0.91579	0.833629	2.80229	0.43888	-0.76647	-0.2755	-0.77463	-0.68605	-0.73714	-0.41114	-0.35965	-0.50526	-1.12701	-0.8379	-0.31122	-0.16656
GTSE1|S|200|___1	1.37452	0.099851	-1.97451	-0.92527	-1.37557	-0.34743	2.23106	0.661072	-0.62704	0.510208	0.171862	-0.5416	-0.56397	0.674623	0.432446	0.284833	0.627182	-0.71227
GTSE1|S|262|___2	0.012143	2.64405	0.763356	-0.37345	-1.49089	-0.54795	0.217469	0.272639	0.081955	0.295407	-0.3561	0.49334	0.86875	1.00216	-1.64918	-0.76876	-0.86469	-0.60026
GTSE1|S|272|___1	-1.1741	-2.06279	-1.607	-0.33859	0.10225	-0.34137	-1.23934	-0.56127	0.899591	0.202493	1.03305	0.961249	1.32957	0.591967	0.084491	1.09212	0.470561	0.557111
GTSE1|S|282|___1	-1.70441	-0.34993	-1.74948	-2.17912	-1.20707	0.136009	0.093536	0.341361	0.820143	0.506647	0.604892	0.767916	0.772862	0.457839	0.581824	0.812105	0.778328	0.516547
GTSE1|S|719|___1	2.07171	2.52005	-1.05878	-0.29069	-0.35259	-0.64916	0.661572	0.753979	-0.94804	-0.16279	0.395662	-0.78523	-0.76626	0.352342	-0.43229	-0.90497	0.024201	-0.42872
gwl|S|678|___1	-0.03381	2.20853	-0.53056	-1.67307	-0.44324	-0.83834	2.1028	0.183151	-0.3106	-0.26902	0.132575	-0.46494	-0.60022	0.862057	0.128016	-0.74905	1.0307	-0.73499
gys1|S|645|___1	1.32968	1.60267	1.677	0.611485	1.14292	-0.45786	0.096518	0.169211	-0.70549	-0.83745	0.52487	0.295527	-0.36689	-0.26657	-1.47977	-1.39451	-1.23242	-0.70891
h33;cenpa|S|133;67|___1	-2.65912	0.531597	1.34331	1.64674	1.01753	-0.04071	0.450023	-0.78577	-0.97608	-0.37482	0.461458	0.039321	-0.27922	0.547091	-0.41338	0.679881	-0.24061	-0.94726
habp4|S|332|___1	-0.18074	-1.9794	-1.04404	-0.61006	-0.55279	1.0369	0.927319	-0.52143	0.946465	0.585671	-0.11587	1.09783	-0.41538	-0.4385	1.89928	0.940047	-0.27749	-1.29782
hap28|T|18|___1	1.54843	1.9505	0.151226	0.866131	1.06618	0.528037	-0.35679	-0.45478	0.288223	-0.90939	1.12865	-0.19292	-1.32592	-1.12044	-1.40344	-0.48105	-0.54924	-0.73339
haus5|S|277|___1	-1.70917	-2.12979	-1.63973	-1.12636	-0.4378	0.358046	0.105696	0.233011	0.812581	0.704454	0.642511	1.0053	0.85297	-0.13112	0.205946	0.874522	0.931632	0.447317
haus7|S|379|___1	-1.78732	-1.9408	-2.29901	-0.33299	0.16845	0.36121	0.268731	0.372743	0.707075	0.749513	0.605582	0.768733	0.697678	-0.31999	-0.19771	0.894942	0.623582	0.659579
hcfc1|T|1288|___1	1.50916	3.09154	-1.29356	0.064734	-0.43836	-0.61761	-0.06904	-0.05823	-0.56784	-0.67565	-0.33786	-0.41139	-0.66758	0.780285	-0.53475	0.284592	0.429077	-0.48752
hd|S|110|___1	-0.84868	1.44757	1.216	1.31699	2.05947	-0.14103	0.380336	-0.97201	-0.50446	-1.19696	0.558619	0.13025	0.024866	-0.75646	-1.3415	-0.06746	-1.08576	-0.21979
hda1b|S|393|___1	-2.00221	-1.32228	-0.41555	-0.81192	-0.88105	-0.70637	-0.52883	0.024967	0.660621	0.577549	1.02752	0.513061	0.390475	-0.92085	0.29863	1.2335	1.26162	1.6011
heat6|S|393|___1	1.63069	0.669509	-1.36854	-1.69094	-1.65548	-0.76978	0.680292	0.823401	-0.96159	0.030058	1.17332	-0.31746	-0.05084	1.22812	0.131587	-0.00545	0.797758	-0.34467
hecd1|T|1379|___1	2.25607	2.57565	-0.87355	0.473611	0.115375	0.037516	-0.0212	0.745083	-0.21427	-1.03843	-0.54796	-0.01261	-0.89962	-0.3084	-0.46648	-0.81552	-0.5293	-0.47596
hgs|T|248|___1	-1.51698	-1.48496	0.000573	-2.0421	-0.71871	0.568301	0.035961	0.73998	0.920088	0.842443	-0.00454	0.865002	1.05884	-0.03284	-0.18836	1.08175	-1.13343	1.00899
hibn|S|125|___1	1.81895	1.18049	1.58322	1.0244	0.809039	0.366466	-0.02105	0.163006	0.098666	-0.10222	0.22026	-0.5739	-0.71151	-1.01246	-1.08969	-0.97953	-1.35688	-1.41725
hibn|S|310|___1	0.986261	0.90655	0.957884	-0.00334	0.714754	0.740308	0.637288	0.813352	0.116955	-0.23343	0.694681	0.562446	0.018981	-1.22927	-0.30995	-1.58799	-1.89466	-1.89082
hibn|T|225|___1	0.782961	0.194548	0.544289	0.396373	0.51537	0.691151	0.826266	0.644302	0.338357	0.007428	-0.01212	0.559426	-3.56885	-0.28927	-0.53758	-0.09004	-0.56001	-0.4426
hic2|S|321|___1	1.71608	2.03097	0.737338	1.1854	-1.48817	-0.463	-1.27835	-1.65163	0.248845	-0.13083	-0.53353	-0.68695	0.170715	-0.18057	0.432728	-0.18289	0.223413	-0.14957
hirp3|S|606|___2	-0.99111	-1.27727	-1.29328	-1.07795	-1.07208	-1.3109	-0.13846	0.486191	0.783842	1.471	0.755194	1.08953	0.88325	0.101148	-0.7352	0.692507	0.205255	1.42833
hirp3|S|608|___2	-1.13095	-1.68868	-1.00355	-1.45385	-0.6788	-0.80702	-0.26474	0.382336	0.707759	1.43459	0.779418	1.08544	0.896626	0.180772	-0.83298	0.72204	0.27606	1.39554
hirp3|S|631|___1	-1.50082	-0.8693	-0.57679	0.218523	-0.30723	0.350271	0.133699	-0.85604	2.00315	0.154895	1.31558	1.9523	0.960836	-0.47607	-0.23561	-1.01198	-0.78153	-0.47388
hirp3|S|64|___1	-1.72536	-1.37595	-0.61869	-0.41987	-1.15506	-0.12442	-0.44943	-0.95575	-0.41282	0.194548	0.128347	0.666892	0.98249	0.401609	1.60845	0.996057	0.361668	1.89728
hirp3|S|66|___1	0.865534	1.40046	1.29847	1.7423	0.394983	0.684757	0.20565	-1.48365	0.194223	0.078496	-0.28163	-0.27794	0.097746	-0.60196	-0.66725	-0.45897	-2.03114	-1.16007
hirp3|T|41|___2	1.8649	2.12599	0.814895	1.62962	0.61966	-0.37424	0.46873	-0.51938	-0.62221	-0.94909	-0.57493	-0.55232	-0.94581	-0.61165	-0.75933	-0.65983	-0.41069	-0.54432
hmgx4|S|98|___1	-0.70626	-0.65356	-0.61518	-0.35833	-2.49474	-2.05723	0.093645	0.42766	0.250099	0.311747	0.231949	0.725298	0.580798	0.651708	0.711851	1.15552	0.709	1.03603
hnrh1;hnrh2|S|3;75|___1	1.38549	1.7138	-0.16385	-0.56309	-0.26112	0.839363	0.940921	-0.67048	0.563151	0.526221	0.642191	-0.34871	-2.75503	-0.21871	-0.19424	-0.15059	-0.50247	-0.78284
hnrpk|S|257|___1	1.26304	1.23956	-2.52495	-0.77139	-0.198	-0.80793	0.884164	0.514331	-0.49273	0.197859	1.0277	-0.37061	-0.31667	1.31746	-0.66378	-0.26067	0.799507	-0.8369
hnrpm|S|607|___1	3.08618	1.26028	-0.87366	-0.01417	-1.51119	-0.52579	-0.37641	-0.48936	-0.62764	-0.54566	-0.23308	0.004658	0.064968	1.01769	-0.21387	0.390043	-0.44452	0.031537
hnrpu|S|220|___1	-2.64744	-2.3119	0.237674	-0.05842	-0.00867	0.538142	0.246317	0.717769	-0.81761	-0.4716	0.576607	0.758491	0.611761	0.192003	0.504351	0.702201	0.557335	0.67298
home2|S|6|___1	0.068928	1.21934	-2.03525	-1.15232	-0.62852	-0.88193	2.09405	0.356768	-1.12297	0.096091	0.913823	0.535674	-0.56739	-0.72859	0.840394	0.112391	0.475003	0.404509
huwe1|S|2747|___1	-0.58218	3.09671	-0.37739	0.467638	-0.22374	-0.50882	2.08334	-0.32156	-0.18231	-0.51098	-0.84166	-0.37932	-0.29434	0.001084	-0.35052	-0.0159	-0.38957	-0.67049
ical|S|739|___1	1.39226	1.02646	0.479	0.979173	0.114968	1.39832	-0.67726	0.581446	0.495161	-0.72168	0.428083	0.14269	0.701899	-0.71725	-1.4504	-1.13906	-1.7101	-1.32371
if23b|T|160|___1	1.71646	0.845128	0.818731	0.93312	0.517662	0.568129	1.25641	-0.47839	-0.09675	0.307368	-0.31783	-0.55011	0.177719	-1.05054	-0.11223	-0.82103	-2.1524	-1.56144
if2p|S|9|___1	-1.04482	-0.67854	-0.89924	-0.51104	-1.01084	-0.62113	-0.97458	-0.87062	-0.87347	1.14391	0.392323	0.086546	0.991697	1.77132	1.91783	-0.03622	0.113976	1.1029
if2p|T|463|___1	1.53402	2.77077	-0.22171	-0.56575	-0.52376	-0.10879	0.578439	0.433579	0.656008	0.619357	0.29776	-0.95283	-1.03412	-0.51396	-0.69744	-1.19168	-0.25888	-0.82102
if4b|S|560|___1	1.67642	1.8342	1.42086	1.21033	0.593348	-0.19645	0.66909	-0.11155	0.191129	-0.82348	-0.61757	-0.8936	-1.08518	-1.28893	-0.83244	-0.75915	-0.51457	-0.47245
if4b|T|443|___1	1.67638	0.449514	-1.22361	1.71117	-0.35426	-0.56282	0.653733	-0.0156	1.56453	0.650898	0.849402	-1.06101	0.075714	-0.76119	-1.07466	-0.85511	-0.95668	-0.7664
if4g1|S|1213|___1	1.46492	1.93422	1.14127	1.35482	0.200076	0.53841	0.909917	0.377556	-0.42152	-0.42573	-0.92051	-0.87136	-0.80882	-1.03226	-0.94768	-0.72169	-0.90581	-0.86582
if4g1|S|193|___1	2.49405	2.71177	0.745936	-0.46342	-0.11357	-0.53134	-0.08252	-0.20697	-0.45763	-0.48063	-0.4326	-0.58447	-0.15401	-0.67885	-0.53107	-0.58105	-0.43393	-0.2197
if4g1|S|334|___1	-0.2323	2.37467	0.765104	1.19111	-0.29293	-0.24948	0.613094	-0.96602	0.963621	0.226744	-1.17924	-1.08504	-0.55203	-0.16293	-1.89221	0.499321	-0.27201	0.250533
if4g1|S|728|___1	0.952564	3.25621	-0.63247	0.649068	-0.06114	-1.02231	-0.27588	0.288545	0.272304	0.327607	0.024694	-0.47713	-0.62557	-0.52163	-0.17192	-1.41279	0.030318	-0.60047
if4g1|T|345|___1	2.54715	2.3405	0.937175	0.193508	-0.50727	-0.08748	0.090621	0.140308	-0.51074	0.018272	-0.35939	-0.65529	-0.67274	-0.48242	-0.86496	-0.85693	-0.51057	-0.75976
if4g2|S|400|___1	0.808675	1.18155	-0.74826	-1.9979	-1.97255	-1.58714	0.555749	0.88713	-0.03106	0.235768	0.809754	0.037612	-0.57083	1.00236	0.353351	0.016049	0.828782	0.19095
if4g2|T|505|___1	2.62846	2.76306	-0.67148	-0.63475	-0.53701	-0.27198	-0.21371	0.043995	-0.21783	-0.2297	-0.47142	-0.08306	-0.25674	-0.62547	-0.25622	-0.28316	-0.45855	-0.22442
ift43|S|154|___1	0.937946	1.27248	-0.37172	-1.10731	1.5467	-1.21514	1.07027	-0.01099	1.65402	0.53896	0.387681	0.334818	-0.71346	-0.60738	-0.60016	-0.82736	-0.76361	-1.52574
ift57|S|180|___1	-1.83973	-1.29656	-0.13499	-0.316	-0.25167	-0.72964	-1.04727	-0.30494	1.01411	1.45604	0.187779	0.846916	0.878053	-1.58064	0.998364	1.05096	0.228401	0.840819
ima4|S|60|___1	0.780491	2.73227	-1.04242	0.801087	0.134347	-1.15884	1.14826	0.745456	-0.35923	0.279076	-0.6357	-1.0433	-1.18205	0.112418	0.209195	-0.60909	-0.35112	-0.56085
inceb|S|145|___1	-0.27291	1.18808	-0.68221	-1.33758	-1.67239	-0.4983	-1.21787	1.27104	-0.01132	-1.51731	1.04116	1.13953	0.497554	0.518316	-0.57216	0.631835	0.935672	0.558861
inceb|S|374|___1	0.203109	0.694778	-1.07035	-1.41693	-1.06799	-0.65187	0.682569	0.307928	-1.64987	-0.50704	1.52902	-0.7326	0.431419	1.71974	-0.04592	0.387405	1.41272	-0.22611
inceb|S|850|___1	1.93837	2.95261	-0.25491	-0.85648	0.635738	-0.07427	-0.79647	-0.02173	-0.08892	0.103209	-0.66423	0.069388	-0.41574	-0.61965	-0.19465	-0.9178	-0.87919	0.084696
int1|S|284|___1	-0.96897	3.24393	0.078476	-0.15579	0.813757	-1.11771	-1.22023	-0.14912	-1.01033	0.392731	-0.4036	-0.03734	0.384117	-0.47924	0.530586	0.249211	-0.15725	0.006754
ipp|S|265|___1	0.305322	0.105922	-2.01201	-1.40955	0.279417	0.473626	-0.31449	0.47101	-0.45319	0.229976	0.733421	0.863155	0.962614	0.374758	-0.28697	1.38649	-2.29753	0.588031
iqga1|S|16|___1	1.98831	2.35135	1.33068	1.19524	-1.06213	-0.10444	-0.78403	-0.47503	-0.68228	-0.54678	-0.02187	-0.50591	-0.64509	-0.36113	-0.38568	-0.52818	-0.21906	-0.54398
iqga1|S|7|___1	1.35979	1.44104	0.903744	1.33715	0.738663	-0.3687	0.73999	0.681017	0.076188	-0.1851	0.507241	-1.45824	-0.66448	-0.81596	-1.57418	-1.34233	-0.58987	-0.78596
itpr1|T|931|___1	1.49845	1.74155	1.24563	1.30482	0.89054	-0.67853	0.783818	0.012739	0.262791	-0.32593	-0.31857	-0.78187	-0.64481	-0.54406	-1.00776	-0.97854	-1.22513	-1.23513
itpr2|S|171|___1	0.700392	1.1608	1.03396	1.33805	0.912011	0.477834	0.112649	0.191269	0.677866	-0.08497	0.006709	0.139351	-0.29608	-0.98497	-0.71163	-2.66152	-1.13917	-0.87256
iws1a|S|408|___1	-0.5443	-2.18864	0.124771	-1.75419	0.303506	0.01628	-1.54166	-0.86585	0.663463	0.165226	1.10268	0.485264	1.16732	0.700121	-0.08766	1.04249	0.570521	0.640666
k0020|S|642|___1	-0.17382	-0.11138	-0.00873	1.25139	0.344012	1.05133	1.27883	2.09971	-0.132	-0.18541	-0.65434	-1.10659	0.266771	-1.8328	-0.4546	-1.65515	-0.13393	0.156706
k0664|S|12|___2	1.41615	1.64858	1.39679	1.74116	0.507077	-0.95369	0.391028	0.224426	0.264846	-0.5015	-0.38866	-0.25933	-0.77797	-0.55058	-1.0658	-0.71374	-1.21313	-1.16565
k0664|T|19|___1	-3.09573	-2.00064	-0.17058	-0.03351	0.19481	0.14373	-0.1895	0.150956	0.73128	0.218756	0.526735	0.963016	0.130867	0.188028	0.790782	0.737678	0.391795	0.321532
k0664|T|19|___2	1.41615	1.64858	1.39679	1.74116	0.507077	-0.95369	0.391028	0.224426	0.264846	-0.5015	-0.38866	-0.25933	-0.77797	-0.55058	-1.0658	-0.71374	-1.21313	-1.16565
K0947|S|1342|___1	-1.17043	-0.89242	-0.48605	-0.94274	-0.7481	-0.69166	0.025454	-1.32622	1.28737	-1.11675	1.02493	0.188662	1.49944	0.488564	0.666655	-0.51703	1.51145	1.19888
K0947|S|1371|___1	-0.97141	-0.6052	-1.2928	-0.76971	-1.63773	-0.48998	-0.14472	-0.04035	1.04299	0.630977	0.511214	-1.11725	0.043115	1.89905	-0.1799	1.58028	1.05365	0.487758
K1143|S|120|___1	-1.29826	-0.57865	-0.74701	-0.6711	-2.13376	-0.97083	-1.1897	0.165086	0.025585	0.432593	0.278908	0.840563	1.1584	0.703288	0.735315	1.34061	0.774795	1.13417
k118b|S|430|___1	0.289224	1.86393	0.728112	1.15558	0.179312	0.147138	-1.05851	0.785939	0.951364	0.725867	-0.43847	-0.02889	-1.81543	-0.56824	-1.59319	-1.41326	0.07081	0.018694
k2c8|S|300|___1	1.75724	1.60305	0.908835	0.191776	-0.56599	0.075524	0.511424	0.648773	0.44494	0.051425	0.765003	0.119652	-1.0865	-0.73377	-2.06957	-0.79895	-0.4818	-1.34107
k2c8|S|503|___1	1.8938	2.29973	1.53704	0.164934	0.032259	0.116904	0.700741	0.008556	-0.54898	-0.16601	-1.13981	-0.67631	-0.76936	-0.53818	-0.91631	-0.7603	-0.42273	-0.81598
kap2|S|101|___1	-2.77495	-0.22453	0.587882	-1.10383	-0.23049	-1.22496	-0.21476	-0.61299	1.14629	0.428067	0.642598	0.242181	0.2471	1.07719	-0.54839	0.982547	0.748852	0.832187
kazrn|S|438|___1	0.022014	-1.19439	-1.3681	0.23701	-0.71036	-0.25821	0.977475	0.002444	-0.30379	-0.81373	1.92666	0.322345	-0.21733	1.0878	-1.69566	0.216323	1.84126	-0.07177
kcc2b;kcc2g|S|397;398|___1	1.88531	1.87684	1.56017	0.275458	0.530273	-1.20297	-0.80641	-0.85783	-0.08756	-1.33913	-0.58886	-1.19659	-0.27806	-0.00538	-0.28477	0.30626	0.577861	-0.36462
kcc2b|S|386|___1	0.091267	0.39303	0.918121	0.361766	0.03385	1.12412	0.179824	-0.14851	1.36929	0.223766	1.55254	0.664647	0.054837	-1.31445	-1.88337	-1.08986	-1.48757	-1.04329
kd3ab|S|482|___1	1.56743	2.11395	-0.92498	-1.38982	-1.12389	-1.06466	1.25398	1.01321	-0.47181	-0.20088	0.260261	-0.48709	-0.38629	0.869613	-0.43033	-0.28185	0.34323	-0.66009
kd3ab|T|797|___1	2.07794	2.99793	-0.66703	-0.98509	-0.12426	-0.06894	-0.03618	-0.32621	-0.47612	0.159761	-0.8714	0.281398	-0.20527	-0.13539	-0.6953	-0.28355	-0.66028	0.018
kdm1a|T|86|___2	-0.59172	-0.78068	0.488377	-0.34276	-0.3996	0.554587	1.62183	1.04789	0.502514	2.62808	-0.40168	-0.59359	0.33793	-1.24845	-0.97177	-0.48829	-0.55542	-0.80725
kdm3b|S|643|___1	0.583132	0.503225	-2.22766	-1.78955	-1.91214	-0.50327	0.793331	0.645586	-0.10306	0.638455	0.62987	0.273266	-0.1203	0.850622	0.204958	0.565822	1.12727	-0.15956
kdm5b|S|1382|___1	0.928552	1.34279	1.42052	-0.6271	1.07189	-0.27376	-0.80894	-0.68549	1.10167	0.451034	-0.12883	1.13851	0.182342	0.055775	-1.13185	-1.52371	-1.41125	-1.10216
kdm5c|S|1489|___1	-0.63995	-0.74261	-1.09735	-0.65155	0.979569	0.394642	0.744074	1.01663	0.914678	0.294229	1.1342	0.217403	-0.85165	-1.11069	-0.27705	-1.03406	-1.39086	2.10035
ki67|S|1459|___2	-0.65521	-1.63096	-0.89122	-0.67697	-0.45525	0.184931	-0.65672	-0.11067	-1.60537	0.669748	-0.42764	0.368796	0.60023	1.32991	0.414065	0.105082	1.26609	2.17118
ki67|S|376|___1	-0.29	-0.08187	-0.21474	-1.00442	0.243601	0.662063	-0.09615	-0.97398	1.74609	2.49167	-0.01773	-0.07598	-1.16371	-0.68507	1.3074	-1.17153	-0.30807	-0.36757
ki67|T|1807|___1	-1.48099	-1.10006	-0.90965	-1.39373	-0.68078	1.14494	-1.0117	0.395447	-0.01657	0.94722	-0.26317	1.18835	0.662758	-1.0841	0.598586	0.457777	1.46093	1.08475
ki67|T|363|___1	2.37828	1.78554	-0.53102	-0.2702	-1.69159	-0.24293	-0.37479	0.481809	-0.36237	-0.01988	-1.01388	-1.22681	-0.38796	0.03854	0.588807	-0.56152	0.836903	0.573048
kif2c|S|637|___2	-1.8917	-1.17157	-1.7844	-1.37544	0.28529	0.171784	0.551897	-0.88921	-0.60517	0.813238	0.34846	0.620462	0.80676	1.17009	0.791333	0.579895	0.739659	0.838619
kif3b|T|385|___1	2.44766	2.68391	0.543366	-0.45198	0.420014	-0.55782	-0.24612	-0.5005	-0.67501	-0.59101	-0.55278	-0.21564	-0.11213	-0.84717	-0.25555	-0.6608	-0.09932	-0.32912
kif4|S|510|___1	-0.61736	0.481626	-0.72366	-0.3107	-0.73668	-0.19923	-0.75566	-0.92282	-0.51144	0.18757	-0.61401	-0.1715	0.134252	-0.23777	1.90374	0.51017	-0.40565	2.98913
kif4|S|511|___1	-0.66805	-0.47893	-1.19547	-1.31331	-0.53045	-0.72	-0.375	-0.84994	-0.61726	-0.23837	0.033559	0.393325	1.22122	1.60346	0.726889	1.0974	2.23862	-0.32769
kkcc1|S|119|___1	2.64	0.916822	0.892877	-0.62899	0.306006	-0.21261	1.57464	0.631781	-0.51076	-1.19419	-0.08716	-0.59537	-0.4279	-0.33378	-0.74328	-0.2979	-1.22193	-0.70826
klc1|S|523|___1	1.01674	2.94973	0.55526	1.44652	0.46747	-0.31187	-0.00747	-0.19475	-0.59723	-0.37083	-0.90955	-0.77909	0.009703	-0.39261	-0.72439	-0.85558	-1.05335	-0.24871
klc1|S|619|___1	-1.55705	-1.87491	-1.70879	0.087504	-1.15324	0.122342	1.34044	1.37586	0.803787	0.09568	0.036429	-0.27004	0.320231	-0.04651	1.23903	0.02033	0.43441	0.734487
klc4|S|644|___1	-1.6194	-1.10209	-1.44907	-0.49355	-2.38519	-0.27476	0.77396	0.577462	0.769278	0.423341	0.378174	0.713946	0.364118	0.19442	0.956415	0.874106	0.59437	0.704465
kpcd1|S|201|___1	-1.25182	-0.98015	-1.60905	-0.61121	-1.25991	-1.43688	0.547467	-0.20671	0.844447	0.696842	0.132848	0.138165	1.16156	-0.32458	1.51748	1.18754	0.89306	0.560898
kprb|S|215|___1	0.500645	1.16612	0.153383	0.624599	0.681557	0.094511	0.792585	0.279203	1.3218	1.34997	0.568461	-0.63927	-0.57444	-1.32049	-1.06866	-1.75766	-1.73049	-0.44183
ks6a3|S|366|___2	0.552061	1.17209	1.01602	1.69018	1.20282	0.165511	0.934206	0.112986	0.287453	0.506463	-1.05737	-0.67026	-0.69953	-0.20397	-1.17506	-0.84681	-1.29716	-1.68965
ks6a3|S|366|___3	1.9395	2.5938	0.731234	1.4558	-0.96676	-0.55295	-0.4802	-0.43754	-0.57379	-0.25648	-0.40221	-0.49013	-0.74104	-0.08266	-0.34691	-0.64504	-0.25529	-0.48936
ks6a3|S|372|___2	2.16414	2.32597	0.99062	1.40327	-0.44763	-0.42405	-0.56163	-0.72407	-0.14435	-0.47232	-0.3444	-0.77487	-0.63302	-0.24366	-0.7763	-0.19179	-0.66511	-0.4808
ks6a3|S|372|___3	1.96718	2.61186	0.535705	1.4906	-0.21581	-0.38894	-0.27704	-0.47608	-0.54352	-0.44929	-0.66546	-0.12113	-0.79773	-0.61208	-0.30051	-0.23056	-0.65674	-0.87047
ks6a3|T|362|___2	0.552061	1.17209	1.01602	1.69018	1.20282	0.165511	0.934206	0.112986	0.287453	0.506463	-1.05737	-0.67026	-0.69953	-0.20397	-1.17506	-0.84681	-1.29716	-1.68965
ks6a3|T|362|___3	1.9188	2.54495	0.588532	1.45591	-0.14356	-0.59565	-1.19895	-0.13776	-0.37407	-0.34776	-0.21391	-0.45077	-0.40432	-0.41734	-0.13469	-0.4799	-1.08078	-0.52872
ks6b1|S|427|___1	-2.41866	-0.83643	0.224719	0.817188	0.649304	0.787087	1.16953	0.664932	0.357382	0.49953	-1.63317	-1.20992	-1.19912	0.354306	0.358545	0.381337	0.542692	0.490742
ks6c1|S|678|___1	-0.04953	1.69315	-0.65938	-1.77336	-0.60786	1.14671	0.087512	0.383794	-0.84891	0.281719	0.52015	0.189085	-0.45053	0.264064	-1.98594	-0.07077	0.041057	1.83905
ktn1|S|181|___1	2.76973	0.709876	0.516122	1.69234	-0.27566	-0.19584	-0.80204	-0.2877	-0.79464	-1.22922	-0.73466	0.469402	-0.45098	0.285328	0.431036	-0.69061	-0.76222	-0.65028
ktn1|S|200|___1	2.00088	1.80996	1.26554	1.71067	0.334147	-0.29969	-0.28562	0.12561	-0.90876	-0.83048	-0.71265	-0.31051	-0.58526	-0.81795	-0.78415	-0.86179	-0.57255	-0.27742
l12r1|S|23|___1	-1.68303	-1.45966	-1.30574	-1.66632	-0.46064	-0.2455	0.482275	0.558214	0.450558	0.324397	1.05492	1.09293	0.725743	-0.99469	0.479933	0.921976	1.00251	0.722134
l14aa|S|218|___2	0.542343	2.50718	-1.15378	-0.56417	-0.55946	-0.92667	1.94391	0.926559	-0.69693	0.634969	-0.37109	-0.52197	-0.5266	-0.26224	0.634053	-0.35736	-0.68299	-0.56577
l14aa|S|228|___2	0.70777	2.56328	-0.84735	0.029766	-0.47677	-0.60285	1.84732	0.993071	0.049854	0.714925	-0.16214	-0.78173	-0.69255	-0.4683	-0.8506	-1.04401	-0.29364	-0.68604
laml3|S|429|___1	-1.92876	-1.46694	-0.48125	-0.51813	-0.08333	-1.75708	-1.04179	0.498601	0.130557	-0.08238	0.651588	1.14101	0.522119	0.73985	0.508791	0.952621	1.18162	1.03289
lap2b|T|407|___1	0.429543	1.94818	-0.5276	-0.548	-0.71186	-0.68126	2.29708	0.948868	0.318718	0.206922	1.0416	-0.00841	-0.75168	-0.64846	-1.13081	-0.39494	-0.74279	-1.0451
lar1b|T|538|___1	-0.22044	0.622116	0.621402	0.697314	0.67427	0.826759	0.955109	0.871507	1.05044	1.02444	0.486038	-0.79792	-0.93508	-0.47452	-1.60747	-0.68211	-2.21382	-0.89803
larp7|S|274|___2	-2.78752	-0.65968	-0.1535	-0.80885	-0.84001	-0.92827	-0.51495	-0.32552	0.787278	0.765274	-0.09805	0.834311	0.374148	0.867654	1.24309	0.973042	0.443608	0.827949
larp7|S|277|___2	-2.78752	-0.65968	-0.1535	-0.80885	-0.84001	-0.92827	-0.51495	-0.32552	0.787278	0.765274	-0.09805	0.834311	0.374148	0.867654	1.24309	0.973042	0.443608	0.827949
larp7|S|301|___1	1.60937	1.9724	1.08285	1.41067	0.935197	-0.75787	0.241078	-0.57809	-0.08546	0.109293	-0.89837	-0.88602	0.002463	-0.26773	-0.80583	-0.97919	-0.98339	-1.12137
lbh|S|61|___1	1.74775	2.14678	1.06067	1.27926	0.627266	-0.15696	-0.93536	-0.68189	-0.10196	-0.37366	-0.66563	-0.12915	-1.04278	-0.29593	-0.56143	-0.17756	-0.10387	-1.63553
lemd1|S|185|___1	1.45424	0.884221	-0.84219	-1.1681	-0.96931	-1.04918	0.342725	0.915628	-1.20221	0.233428	0.775439	-0.48634	-0.52607	1.84608	-0.38514	-0.24794	1.37663	-0.9519
lemd1|S|185|___2	1.83228	3.00039	-0.36436	0.843266	-0.3973	-0.2768	-0.47856	-0.33845	-0.37519	-0.70768	0.202173	-0.54598	-0.28311	-0.37039	-0.30873	-1.35707	-0.23835	0.163868
lemd1|S|218|___1	0.251232	1.37215	-1.41796	-1.83562	-1.71154	-1.68609	0.851316	0.49089	-0.0569	0.705985	0.73544	0.008181	-0.13262	0.927693	0.117066	0.379579	0.922619	0.078586
lemd1|T|189|___2	1.9248	3.14619	-0.0404	-0.21698	-0.61822	-0.41159	-0.63414	-0.0874	0.398883	-0.38448	-0.45653	-0.49945	-0.32841	-0.14505	-0.49684	-0.84466	0.340026	-0.64573
leo1|S|708|___1	-0.2974	-1.1151	-1.46524	-2.77021	-0.50959	-0.28657	-0.07925	0.261209	0.816006	0.867202	-0.21333	0.395606	0.601552	0.170676	0.817951	1.17095	0.672513	0.963023
lima1|S|224|___2	-1.38999	-0.35786	-1.04876	-0.28526	-1.53487	-1.19768	-0.8731	0.265996	0.468616	0.146326	-0.33526	1.08068	-0.20167	1.48866	0.019849	1.46517	0.601431	1.68772
lima1|S|228|___2	-1.85558	-0.47196	-1.14384	-0.40136	-0.67876	-1.05444	-0.97302	0.134726	0.331769	0.01835	-0.44998	0.926982	-0.32006	1.32374	1.4868	1.30089	0.308419	1.51732
lima1|S|237|___1	-1.22829	-1.13305	0.141943	2.16008	1.94756	0.907069	-0.17318	0.364095	0.257041	-0.14394	-0.43775	0.158337	-0.40152	-0.81137	-1.53258	0.233419	-0.91859	0.610728
lima1|S|241|___1	-1.26765	-0.18386	-0.8532	-0.38292	-0.87943	-1.75484	-1.03975	0.786191	0.644001	-0.56699	0.931249	1.28622	0.737014	0.082098	0.396673	-0.8415	1.3211	1.5856
lima1|S|336|___1	-2.08462	-1.82563	-0.68332	-0.77025	-0.84349	-0.03895	-0.56545	0.702035	0.258057	-0.54018	1.14961	1.22834	0.4874	0.134108	0.480161	0.997503	0.616172	1.29849
lima1|S|439|___1	1.44749	0.560854	0.622454	0.996434	0.578174	0.788002	0.469673	1.26756	-0.01469	0.237564	-0.59311	0.214617	-0.01723	-1.70877	-1.59062	-0.31533	-1.6864	-1.25669
lima1|T|247|___1	-0.53207	-0.98484	-0.74805	-0.72658	-0.80107	-1.01467	2.28654	1.56978	0.408191	0.824866	-0.02895	-0.31865	-1.25608	0.374463	1.55098	-0.45757	-0.0359	-0.1104
limc1|S|385|___1	0.09145	3.2861	-0.92393	-0.35645	1.65071	0.437788	-0.73874	-0.53702	-0.13154	-0.24117	-0.44861	-0.10914	-0.09119	-0.41777	-0.64607	-0.72394	0.097807	-0.19827
lin54|T|275|___1	0.977005	1.38775	-1.95684	-2.05472	-1.30619	-0.39433	0.791375	0.757094	-0.01699	-0.25396	0.900035	-0.14319	0.016434	1.21825	-0.45481	-0.10697	0.639817	0.000238
lipb1|S|433|___1	-2.91195	-0.68314	0.489659	-0.01167	0.166255	-1.50957	-0.86583	-0.07998	0.487472	0.33106	1.45875	0.079265	0.247988	0.115813	0.270635	0.580742	1.143	0.691489
lipb2|T|251|___1	-0.86079	-1.28956	-1.30646	-1.01276	-1.14563	-1.27871	0.275716	-0.45298	0.8126	1.0654	0.407504	1.26604	0.27863	0.135701	-0.34564	0.86072	0.678879	1.91134
lnp|S|177|___2	1.05135	3.00847	-0.53149	-1.08594	0.272735	-0.56262	-1.15503	0.314062	0.082658	0.268395	0.298127	-0.83566	-0.22131	0.381399	-0.82214	0.677961	0.025924	-1.16689
lnp|S|188|___1	1.98288	2.77248	-0.61107	-0.43975	-0.18008	-0.54867	-0.09108	0.482755	-0.46383	-0.25542	-0.00801	-0.86289	-0.74718	0.827848	-0.78575	-0.89012	0.430983	-0.61309
lnp|S|325|___1	2.22997	1.86905	0.946542	-0.35655	-2.44869	-0.48876	-0.19631	-0.11277	-1.04113	-0.27015	0.052699	-0.08307	-0.04542	0.089923	-0.10265	-0.00464	0.116178	-0.15422
lnp|T|219|___1	3.86514	-0.16558	-0.27261	-0.36077	-0.13603	-0.10452	0.183073	-0.34168	-0.6341	-0.22461	-0.45032	-0.39165	0.431307	-0.26788	-0.28634	-0.22648	-0.66833	0.051373
lpp|S|201|___1	1.61769	1.64372	-0.92545	-0.57981	-1.01331	-0.74071	0.951431	1.27084	-1.15542	0.507182	-0.20086	0.326124	-0.87547	0.659058	-1.15858	-0.86199	1.05022	-0.51467
lrba|S|1570|___1	0.482136	1.08869	1.53115	1.17032	0.435152	-0.01872	-0.00819	0.444117	0.963086	-0.00701	0.003326	0.075657	0.661446	-0.80373	-1.40686	-1.0596	-1.94532	-1.60565
lrc40|T|62|___1	1.33944	1.58296	1.41397	1.70813	0.003024	0.223194	-0.18015	-0.96866	-1.50365	0.424186	0.544888	-0.09004	-0.54167	-0.40431	-1.23035	-0.51126	-0.63367	-1.17603
ltv1|S|318|___1	1.52424	2.64473	0.461139	1.2645	-0.5862	-1.17869	-1.18174	-0.66407	-0.40965	-1.02217	-0.57331	-0.61553	0.056905	0.267206	0.371093	-0.0067	0.05388	-0.40564
lyric|S|272|___1	2.59638	2.63323	-0.39705	-0.21311	-0.46579	-0.69332	-0.22236	-0.16702	-0.16906	-0.96625	-0.21418	-0.4912	-0.60019	-0.16717	0.5094	-0.59386	-0.30216	-0.07628
lyric|S|583|___1	1.01739	1.25548	-1.48831	-2.84717	-0.81797	-0.5879	0.138847	0.788614	-0.10312	0.087885	0.789024	0.189172	0.11786	1.08049	-0.13619	0.081866	0.68278	-0.24875
m4k4|S|586|___1	0.612289	2.52826	0.556111	0.321898	-1.36788	-0.60639	0.03613	0.789728	0.698962	0.372122	0.64948	0.172987	0.133625	-1.15439	-1.80345	-0.5722	-0.76273	-0.60455
m4k4|S|649|___1	-1.90206	-3.0012	0.190477	0.530134	0.483291	0.595266	-0.73859	-0.15179	0.223983	0.01836	0.300828	0.834647	0.914509	-0.10945	0.090331	0.954822	0.412433	0.353999
m4k4|S|654|___1	2.5946	2.57331	-0.02768	0.374949	-0.4488	-0.14535	-0.13918	-0.48743	-0.20702	-0.11676	-0.68104	-0.37842	-0.96927	-0.02846	-0.7911	-0.43845	-0.77177	0.087872
m4k4|S|722|___1	3.24536	0.398123	0.477258	-0.04557	-0.75485	-0.30473	0.333604	0.991634	-0.28562	0.001128	0.148656	-0.38716	-0.24233	0.132958	-1.13243	-1.26041	-0.30032	-1.01531
m4k4|S|722|___2	2.58081	2.72604	-0.63804	-0.38272	-0.12775	-0.24512	-0.43884	-0.36429	-0.26796	-0.27676	0.138728	-0.35494	-0.6703	-0.2245	-0.37397	-0.09631	0.02091	-1.00498
maf1|S|74|___1	-2.58964	-1.86922	0.007799	-0.90319	-1.37663	0.071213	0.904999	0.682011	0.516804	0.457073	0.731642	0.305554	0.249776	0.480959	0.525642	0.649841	0.444915	0.710445
magi1|S|592|___1	2.0765	2.25832	-1.05213	-1.55691	-0.9676	0.111701	0.454682	-0.36318	0.134132	-0.57219	0.887771	0.058709	0.29768	-0.39295	0.092654	-0.6451	0.148946	-0.97104
map4|S|349|___2	0.851312	0.053364	1.87526	1.89271	-0.41031	-0.49148	0.298715	0.222581	-0.79234	1.22393	0.343096	-1.16045	-0.41927	0.364076	-0.60736	-1.3961	-0.33173	-1.516
map4|S|787|___1	-0.89861	-0.77771	1.91304	1.30728	0.757427	-0.87264	-0.52039	0.557096	0.422443	0.495298	-0.69056	-0.82081	-0.94114	-0.99911	-0.75607	1.20976	-0.83725	1.45194
map4|S|787|___2	0.919482	0.847391	-2.10365	-2.12856	-1.60775	-0.52062	0.405001	0.578149	0.268374	0.572482	-0.24876	0.429111	0.448408	0.864285	0.452533	-0.54116	0.909193	0.456101
map4|T|368|___2	1.57284	1.3848	1.37813	1.39349	0.057186	-0.26599	0.986608	-0.14704	-0.58418	0.804833	-0.18138	-0.68371	-0.83298	-0.40353	-0.94729	-1.38455	-0.73251	-1.41473
map4|T|752|___2	0.773907	0.734411	-2.07063	-2.43493	-1.21282	-0.31406	0.901024	0.911273	-0.12092	0.227859	0.538686	0.073097	-0.05327	1.07088	0.030702	0.262519	0.897542	-0.21526
map4|T|756|___2	0.799184	0.75691	-2.24544	-2.1105	-1.32729	-0.36531	0.935242	0.946212	-0.15859	0.214727	0.547418	0.049079	-0.08618	1.11704	0.003702	0.251825	0.931515	-0.25956
map7|S|386|___1	-1.72954	-1.93173	0.197982	-0.64524	-2.31718	0.409421	0.606032	0.997858	0.652723	0.372867	0.745946	0.608173	0.845005	0.021424	0.533338	0.632218	-0.12536	0.126066
map7|S|419|___1	0.928626	0.788445	0.205804	0.147598	-2.50003	-0.25922	-1.28609	1.17159	0.386342	0.799778	0.594145	0.343482	-0.26167	0.143646	1.01752	0.437703	-1.31534	-1.34232
map7|S|466|___1	2.36788	2.78025	0.390629	0.495688	-0.71276	-0.58009	-0.20341	-0.57817	-0.46231	-0.73416	-0.22702	0.008347	-0.34453	-0.42837	-0.15611	-0.63822	-0.60867	-0.36898
map7|T|367|___2	1.55718	2.55468	-0.3212	-1.28914	-0.82515	-0.30168	-0.04358	0.016605	-1.16593	-0.81611	-0.60463	-0.23732	0.692182	0.749152	-0.51435	1.11088	0.146817	-0.70841
marcs|S|113|___1	1.86906	0.042489	2.58923	1.31727	-0.31211	0.590714	0.356136	-0.56865	-0.54507	-0.20417	-0.89948	-0.45219	-0.35027	-0.45568	-0.62549	-1.1421	-0.43308	-0.7766
marcs|S|140|___1	0.89152	1.18712	-1.70818	-2.24281	-1.40887	-0.98119	0.491365	0.92422	0.285095	-0.82015	0.390881	0.378348	0.211582	0.708921	0.186388	0.051161	0.964025	0.490582
marcs|S|143|___1	-0.4868	-1.61123	0.396738	-0.154	1.14484	0.582769	-1.75706	-1.92641	0.016869	-0.57007	0.341682	0.80051	1.06795	-0.44878	-0.26134	1.28718	1.05658	0.52057
marcs|S|152|___1	1.0328	0.58725	1.24967	0.92891	0.704689	0.630576	0.818238	0.791966	-0.19776	0.19644	-0.05273	0.128929	0.193601	-1.31564	-1.67512	-0.65721	-2.00577	-1.35883
marcs|S|75|___1	-0.40375	-2.25368	-0.79461	-1.62403	-0.77795	-0.32575	-0.52496	-0.29243	0.000548	0.698859	0.924724	1.26642	0.716012	-0.32784	0.438987	1.30233	0.934446	1.04268
marcs|S|87|___1	-2.72707	-1.545	-0.08377	-1.26014	-0.71851	-0.39583	-0.23852	0.727104	0.456488	0.445363	0.904609	0.570331	0.707253	0.892583	0.635258	0.812861	0.211887	0.6051
marcs|T|116|___2	0.405889	3.65794	-0.80207	-0.52473	-0.28585	-0.91539	0.906639	-0.34669	0.116717	-0.23292	-0.32036	-0.02838	-0.18332	-0.39939	-0.11397	-0.26625	-0.29604	-0.37183
marcs|T|123|___2	1.77996	3.25912	-0.18028	-0.484	0.13011	-0.47203	0.445445	-0.25288	-0.0857	-0.41523	0.080004	-0.58899	-0.36909	-0.65272	-0.30359	-0.44742	-0.64199	-0.80071
mast2|S|633|___1	0.098982	-0.35073	0.898002	2.47075	2.32784	-0.84241	0.165693	-0.3176	0.008001	-0.29774	-0.51923	-0.33836	-0.63875	0.273533	-0.65182	-1.04402	-1.09931	-0.14281
mbp|S|109|___1	0.885451	2.65256	0.629631	2.10074	0.210424	-0.42305	-0.99973	-0.69407	-0.24677	-0.84399	-0.80956	-0.33272	-0.0349	-0.75189	-0.15063	-0.46378	-0.53341	-0.1943
mcm10|S|173|___1	-1.91372	0.174556	-1.74883	-0.11727	-2.27731	0.553588	-0.48943	0.741546	0.489143	-0.5489	0.615825	0.733272	0.410179	0.775888	0.739308	0.731055	0.613515	0.517575
mcm10|S|230|___1	-1.59134	-1.83419	-1.18901	-1.60878	-1.52852	0.370532	0.663946	0.732774	0.562978	0.660832	0.597764	0.694058	0.663651	0.587259	0.648415	0.665259	0.457486	0.44689
mcm10|S|596|___1	0.729968	0.815332	-1.47443	-2.05562	-1.50038	-0.89566	0.868505	0.832311	-0.24029	0.298632	1.02785	-0.24619	-0.72718	1.32539	0.202348	0.211494	1.09389	-0.26597
mcm3|S|680|___1	2.107	2.11605	1.00923	0.612182	0.537368	-0.92178	0.190583	-0.05302	-1.12193	-0.38843	-0.04401	-0.29078	-1.02587	0.093155	-1.25016	-0.11196	-0.33065	-1.12698
mcm3|S|697|___1	0.460175	1.7657	0.746687	1.92339	1.60928	0.091277	-0.32381	-0.6447	-0.45828	-0.16314	-0.11757	-0.20605	-1.54456	0.363702	-1.31333	-0.41844	-0.79269	-0.97766
mcm4|S|120|___1	1.33283	0.586035	-1.32504	-1.57498	-0.92674	-0.61283	1.33489	0.897604	-0.10085	-0.75049	0.511741	-0.48417	-0.9921	1.39681	-0.45437	-0.28272	1.58453	-0.14016
mcm4|S|31|___1	-3.35192	-1.307	0.680951	0.822562	0.311985	0.513609	-0.30619	0.650208	0.362529	0.323426	0.220117	0.398112	0.889276	-0.31681	0.019674	0.446308	-0.648	0.291164
mcm4|S|31|___2	1.08992	0.552051	-0.44003	-2.89976	-1.9357	-0.24371	0.525013	0.649753	-0.06178	0.412019	0.913	-0.05694	0.002503	0.612461	0.008048	0.253717	0.925829	-0.30639
mcm4|T|23|___2	1.00336	0.561547	-1.92573	-2.69472	-1.33418	-0.09211	0.539338	0.641801	0.057335	0.446523	0.858036	0.061314	0.110141	0.611169	0.114696	0.316491	0.868574	-0.14359
mcm4|T|94|___1	-0.19665	-0.44316	-1.01755	-1.1933	1.28103	1.08855	3.14879	-0.46831	-0.37503	-0.76052	0.261954	0.118069	0.086573	-0.22578	-0.19449	-0.48816	-0.22214	-0.39986
mcm5|S|548|___1	2.28119	1.83525	1.23643	1.67611	-0.27251	-0.1342	-0.8439	-0.63287	-0.59361	-0.51139	-0.30107	-0.73148	-0.42455	-0.29807	-0.75239	-0.4349	-0.64445	-0.45358
mcm6|T|798|___1	-0.02846	2.96797	-0.44391	-0.61659	-0.34293	-0.42918	1.40379	0.975255	-0.91458	-0.17448	0.572162	0.212497	-0.70672	-1.19874	-0.24893	0.105968	-1.06582	-0.0673
md1l1|T|424|___1	1.16847	1.15413	1.07173	0.703435	0.49464	0.84642	0.506362	0.296506	0.685606	0.834629	-0.24874	-0.20517	-0.88942	-1.28169	-0.61072	-0.97151	-1.86327	-1.69139
mdc1|S|1892|___1	-0.19563	-1.94702	-1.24521	-1.6298	-1.48118	-1.00334	0.129392	0.310945	0.82451	0.739062	0.471194	0.169365	0.757092	0.465081	1.08513	0.962688	0.695999	0.891714
mdn1|S|512|___1	2.22305	1.84616	0.583476	1.27548	0.468116	0.788751	0.2765	-0.81582	-0.9505	-0.85405	-0.24285	-0.69091	-0.79193	-0.18596	-0.63907	-0.99926	-0.52784	-0.76333
melk|S|407|___1	1.83665	2.93456	1.26024	-0.59104	-0.79801	-0.12261	-0.40534	0.085152	-0.58744	-0.41125	-0.74495	-0.54192	-0.32759	-0.41794	-0.29973	0.068839	-0.66269	-0.27491
melk|S|505|___1	0.58946	3.57849	0.419462	0.339425	-0.02683	-0.14287	-0.11972	0.28858	-0.95637	-0.54407	-0.51052	-0.46621	-0.03957	-0.37074	-0.68008	-0.71353	0.141122	-0.78605
melk|S|517|___1	1.61116	-1.2095	-1.58178	-1.42355	-1.52237	-0.10278	0.871119	0.463682	0.155296	0.078585	0.294205	0.610476	0.454048	-1.16571	1.05769	0.022833	1.39172	-0.0051
melk|T|449|___1	1.69434	-0.61419	-0.86076	-1.09676	-1.11976	-0.40167	2.05606	0.899363	0.388224	1.46784	0.392635	-0.65946	-0.27492	-1.06265	0.638479	-0.68435	-0.59457	-0.16786
mfs12|S|241|___1	0.667217	-0.81082	-0.22043	0.910834	-1.25594	-1.82081	0.682813	-0.42057	0.820569	0.966744	0.657329	-0.01761	0.671911	-2.3068	0.646781	-0.52692	0.511591	0.844111
mib2|S|873|___1	-0.39015	-0.69704	-0.17227	-1.10243	0.529416	-0.03577	1.0105	0.965939	1.69666	2.18018	-0.61121	0.993335	-0.42332	-0.97406	-0.518	-0.27265	-0.94102	-1.23808
mier2|S|204|___1	0.697945	2.32155	1.49555	1.5536	0.542612	0.315781	-0.11011	-0.15215	-0.33518	-0.71424	-0.61011	-0.71863	-1.70755	-0.35039	-0.65593	-0.60324	-0.14583	-0.82369
mink1|S|685|___1	2.80531	-0.00046	0.49936	-1.1314	-0.13753	0.917665	-2.12322	-0.05288	-0.52044	0.249189	-0.89118	0.480076	-0.17639	0.572298	-0.30664	-0.05423	0.386532	-0.51606
mink1|S|695|___1	1.56482	3.17157	0.57383	-0.9265	-0.43954	-0.56889	-0.74191	-0.60728	-0.52654	-0.82985	-0.17104	0.500054	-0.02134	-0.07811	-0.4481	-0.30549	-0.46799	0.32232
mink1|T|543|___1	2.16748	2.90347	-0.2475	-0.32954	-0.96031	-0.85915	-0.14262	0.194106	-0.73303	0.213945	-0.34369	-0.29784	-0.60145	-0.02458	0.194693	-0.82579	0.024936	-0.33313
missl|T|16|___1	2.03132	1.11391	-1.81015	-1.84571	-1.23935	-0.70277	0.795014	0.624961	0.077359	0.725654	-0.51197	-0.19681	-0.10818	0.750816	0.541603	0.162032	0.002985	-0.4107
mk01|T|188|___2	2.57877	2.63924	0.646734	-0.18774	-0.44455	-0.52043	-0.28854	-0.49887	-0.13603	-0.42925	-0.26919	-0.03071	-0.15808	-0.31459	-0.44858	-0.65849	-0.75657	-0.7231
mk01|Y|190|___1	2.26835	2.21496	1.32321	0.733979	0.192218	-0.16491	-0.49628	-0.52298	-0.31119	-0.48369	-0.09649	-0.23162	-1.06411	-0.43139	-0.77862	-0.94167	-0.34214	-0.86761
mk01|Y|190|___2	2.57064	2.62621	0.68736	-0.27042	-0.41125	-0.95496	0.008157	-0.3686	-0.5891	-0.28009	-0.47084	-0.15499	-0.3083	-0.17991	-0.5518	-0.37399	-0.41514	-0.56298
mk67i|S|229|___1	-0.28354	-0.72183	-0.31688	-1.08631	-0.4279	-0.35606	-0.38565	-0.3782	-0.0535	2.83234	1.31747	1.95691	-0.30103	-0.69542	-0.36704	-0.37686	-0.25471	-0.10179
mknk1|T|421|___1	-1.9741	-2.3	-0.77471	-1.2876	-0.4278	-0.02763	0.317262	0.762847	0.901561	0.59366	0.018725	0.162592	1.31526	0.385772	0.730944	0.84688	0.177874	0.57846
mll2|S|750|___1	0.403308	1.77106	0.898653	-0.5718	-1.52942	-0.80282	-0.80319	0.22784	-0.13992	-0.87954	-0.75399	-0.26901	-0.10514	1.62061	-1.52342	0.407853	1.36197	0.686952
morc3|S|471|___1	-0.68561	-0.5188	0.323562	1.18216	0.071231	-0.70809	-0.18963	-1.42598	-0.31262	-0.05629	-0.36209	0.49967	-0.05559	-0.67299	-0.67918	2.7948	1.55022	-0.75476
mp2k1|T|23|___1	2.53757	2.89918	-0.00028	-0.21958	-0.45912	-0.47599	-0.4744	-0.49679	-0.34657	-0.16028	-0.39928	-0.34558	-0.26929	-0.24588	-0.48888	-0.24665	-0.48768	-0.32051
mpip1|S|120|___1	-1.73369	-1.36243	-0.03123	-0.42583	-0.71136	-1.15737	-0.10158	-0.07496	1.28866	-0.59947	-0.90835	-0.03963	1.07323	0.443049	0.152176	1.47538	1.26107	1.45234
mpip1|S|299|___1	-1.35845	-1.15655	-1.21676	-1.02194	-1.32197	-1.18622	-0.371	-0.44366	0.34569	0.377101	0.390272	0.889062	0.577301	0.864339	0.965444	1.39049	0.964458	1.3124
mprip|S|2108|___1	1.50031	2.05482	1.24934	0.340353	-1.29472	-0.6642	0.715827	0.712436	-0.72838	-0.65936	0.694875	-0.50024	-0.57302	-0.41367	-1.04822	-1.01873	0.62583	-0.99326
mrcka|S|947|___1	-0.85443	-0.24326	-1.85503	-0.42476	-0.91857	-1.41331	-0.60771	-0.64026	0.9865	0.216471	1.14242	0.815482	0.784201	-0.77765	0.025022	1.35994	1.11054	1.29441
mrckb|S|1028|___1	-0.29219	-2.41842	-1.0658	0.597711	-1.4039	0.048003	-0.07548	0.866041	0.564898	0.653347	0.9096	0.284102	0.592938	-1.33095	1.69554	-0.1689	0.183286	0.360166
msh6|S|29|___2	0.777097	2.79178	1.42282	1.05375	-0.07718	-0.15333	0.390407	0.145966	0.043158	-0.55974	-0.7847	-1.13626	-0.76907	-1.03059	-0.33544	-0.97571	-0.42947	-0.37348
msh6|S|38|___2	1.98129	2.39536	1.132	0.791406	0.187412	0.057478	0.179232	0.150757	-0.57726	-0.32204	-0.72384	-1.22967	-0.48838	-0.58991	-0.46721	-0.74169	-0.82998	-0.90496
msh6|T|307|___1	1.63787	2.16949	-0.73813	-0.58639	-0.37835	-0.96864	1.55168	1.15013	-0.20384	0.080168	-0.70685	-0.43662	-0.73326	-0.75891	-0.79308	-0.67292	0.865114	-0.47745
mta1|S|560|___1	-1.70466	-2.53008	-0.67542	-0.90172	-1.38062	0.225638	0.639803	0.685549	0.515281	0.381826	0.73978	0.451512	0.555807	0.637048	0.549008	0.678177	0.95818	0.17488
mta1|T|548|___1	-1.20622	-0.6549	-1.82048	-1.4477	-2.07227	-0.36048	0.851669	0.760607	0.421883	0.44858	0.541749	0.509139	0.301431	0.886383	0.813711	0.665033	0.943473	0.41839
mta2|S|435|___1	2.22337	1.96154	-1.1876	-1.5895	-0.71695	-1.21256	0.457802	0.324299	-0.10286	-0.07041	0.302737	-0.34115	-0.56228	0.933639	-0.15398	-0.44341	0.492126	-0.3148
mthsd|S|274|___1	2.39197	2.93303	-0.51579	-0.64275	-0.67113	0.014253	-0.51983	-0.38697	-0.28418	-0.00414	-0.03525	-0.02165	-0.1307	-0.34295	-0.53417	-0.6512	-0.40011	-0.19843
mtm1|S|578|___1	2.30623	2.07532	1.08025	-0.60389	-0.23576	0.551856	-0.20924	0.389072	-0.15465	-0.33018	0.14435	-0.16298	-0.12536	-0.76093	-1.2999	-0.92322	-0.39361	-1.34738
mtus1|S|559|___1	0.758508	2.20499	1.04985	1.91728	1.1359	0.208493	-0.63068	-0.91396	-0.40209	-0.73694	-1.12245	-0.82599	0.081986	-0.37061	-0.6568	-0.56168	-0.69979	-0.43603
mtus1|T|453|___1	-1.30058	1.27436	-0.91501	-1.51012	-2.11993	-0.39037	1.54524	-0.29585	-0.28332	-0.15829	1.02382	0.735116	-0.19397	0.249112	0.739446	0.882765	0.174586	0.543009
mtus1|T|957|___1	3.04632	1.99139	-0.13442	0.114154	-0.3017	0.221778	-0.21051	-0.93306	-0.24748	-0.55733	-1.05668	-0.18566	-0.90968	-0.42877	0.066344	-0.30873	-0.18378	0.017818
my18a|S|1636|___1	0.710984	0.436334	1.10653	-2.34988	0.53821	0.923395	0.848971	-0.03073	0.353321	-0.78309	1.52971	0.426564	-0.33713	-0.05168	-1.81229	-0.13801	-0.87775	-0.49346
mypt1|S|1026|___1	0.52107	-0.08555	-0.33437	0.269294	0.350131	0.624697	-1.66406	1.29872	-1.51296	1.28886	0.067852	-0.95699	2.12658	-1.11188	-0.80018	-0.38628	0.379442	-0.07437
mypt1|S|543|___1	2.27396	1.74398	1.36538	-0.18487	-0.30081	-0.23174	-0.27333	0.263481	-0.50786	0.017908	-1.68082	-1.30976	-0.09918	0.694404	-0.91084	0.108165	-0.489	-0.47907
naa30|S|133|___1	0.584539	0.626487	0.605707	1.4434	1.18753	0.350856	1.57631	-0.88099	-0.05976	-0.49643	0.394344	0.497345	0.187266	-0.80976	-1.32638	-0.54626	-1.84246	-1.49174
nbp1a|S|22|___1	1.83077	1.7974	0.341161	-0.36933	-0.02909	1.01669	0.947808	0.66563	0.162682	0.131559	0.020682	-0.03642	-1.14908	-1.10031	-1.77428	-0.72324	-0.72455	-1.00809
ncoa2|S|692|___1	3.38884	1.48154	-0.80134	-0.13515	0.096961	0.39576	-0.05539	-0.33981	-0.42527	-0.27761	-0.0551	-0.6398	-0.06785	-0.80663	-0.86647	-0.3972	-0.34519	-0.15028
nde1a|S|271|___1	-1.27668	-0.7641	-0.56355	-1.40002	-0.81872	-0.93935	-0.27963	-0.38695	1.05789	-0.63449	-0.06943	0.240138	0.91787	1.27067	0.742134	1.70154	1.72327	-0.5206
nde1a|S|325|___1	-1.49235	-1.29981	-0.84993	-1.11763	-0.93434	0.051549	-0.15	-0.44766	0.843301	0.605474	0.626502	-0.58467	-0.04271	0.89882	1.79118	0.597529	-0.40825	1.91299
ndrg2|S|355|___1	-1.46974	-1.77251	-1.30612	-1.48721	-1.30298	-0.19284	0.775863	0.639815	-0.23029	0.559581	0.332013	0.8761	0.405184	0.63516	0.887495	0.634237	1.00574	1.0105
ndrg2|S|355|___2	-2.43121	-2.22767	-0.16539	-0.22019	0.314295	-0.0616	-0.43179	0.040259	0.596027	0.407064	0.357516	0.760403	0.759801	0.700963	-1.05034	0.802087	0.984878	0.86491
ndrg2|T|353|___2	-2.32036	-2.27569	-0.18562	-0.24238	0.311194	-0.07813	-0.46154	0.027372	0.602986	0.407276	0.355958	0.773233	0.77261	0.71167	-1.10217	0.816405	1.00572	0.881471
ndrg3|S|344|___2	1.59731	2.93671	0.587377	1.25317	-0.69704	-0.49249	-0.10387	-0.82281	-0.04578	-0.43446	-0.7252	-0.14783	-0.38556	-0.71438	-0.75656	-0.2681	-0.66061	-0.11987
ndrg3|S|347|___2	3.11682	1.8065	-0.21558	-0.49626	-0.74386	-0.10499	-0.51686	-0.65309	0.09681	0.668315	-0.56367	-0.83853	-0.13126	-0.50372	0.227889	-0.69175	-0.4389	-0.01787
neb1|S|248|___1	-1.64902	-2.85395	0.530043	0.410167	0.898802	-0.02584	-0.93754	-0.89811	0.591306	0.725938	-0.13927	0.052094	0.588031	0.444831	0.050334	1.0134	0.630925	0.567854
neb1|S|288|___1	0.909656	1.54264	-0.14819	-3.10157	-0.92667	-1.28099	-0.2181	0.309627	0.59642	0.284737	0.592474	0.340843	0.162638	0.627434	-0.26294	0.219927	0.222745	0.129324
neb1|S|295|___2	1.23572	1.83172	1.04815	1.20232	0.296465	-0.79321	0.887909	-0.35478	0.418895	0.417282	-0.24673	-0.05362	-0.06059	-1.85484	-0.78591	-1.04018	-0.87812	-1.27049
neb1|S|306|___2	1.15911	1.97396	1.14735	1.30999	0.088262	-0.47927	0.97831	-0.73438	0.354213	0.260915	-0.05202	-0.11624	-0.6073	-0.69586	-0.5682	-1.71148	-1.06197	-1.24539
neb1|S|41|___1	0.892335	0.963762	-1.7728	-0.5907	-0.75835	0.460923	1.22418	0.900141	0.912115	1.05161	1.151	-0.23707	-1.48283	0.330061	-1.44815	-0.44522	-0.34924	-0.80178
nelfe|S|138|___1	3.10691	1.46765	0.707451	0.520779	0.376303	-0.8562	-0.21733	0.238184	-0.96936	-0.45178	-0.28382	-0.23778	-0.84724	-0.35364	-0.60238	-0.78317	-0.33294	-0.48163
nf2ip|S|291|___1	0.977301	-0.24171	-1.7285	-1.62513	-1.85796	-0.31639	1.37769	0.708111	-0.44664	0.535212	1.40157	0.292713	-0.37761	1.26303	-0.12302	-0.20593	0.244039	0.123236
nhej1|S|261|___1	0.646289	3.64868	-0.73239	0.198211	-0.54	-0.49198	0.10277	-0.18225	-0.69654	-0.64188	0.061785	-0.41048	0.348917	-0.25274	-0.43482	-0.03888	-0.7922	0.207511
nhrf1|S|38|___1	2.87925	2.3655	-0.80228	-0.10986	-0.67351	0.004573	0.044162	0.178031	-0.14422	-0.33263	-0.27291	-0.038	-0.54524	-0.63332	-0.15224	-0.56548	-0.6159	-0.58592
nipa|S|324|___1	0.668015	0.892874	-1.32368	-2.31808	-1.80254	-0.44348	0.896497	0.949485	0.020054	0.363015	0.66742	0.207324	-0.26385	1.18659	0.402856	-0.81769	0.741622	-0.02642
nipa|S|334|___2	1.48182	2.98346	0.633818	0.818301	-1.20611	-0.67783	-1.08824	0.368062	-0.29279	-0.4659	-0.07179	-0.67976	-0.03369	-0.25177	-0.01395	-0.57315	-0.43535	-0.49514
nipa|S|339|___1	0.998915	-0.98326	-0.81298	-1.55068	-2.45642	-0.95594	-0.42376	0.839405	0.216105	0.099941	0.336225	0.383395	0.307592	0.844485	1.0803	1.16969	0.636238	0.270754
nmd3|S|468|___1	-2.63678	-2.07736	-0.19515	-0.51148	-0.35153	1.24927	0.015397	0.412135	0.473116	0.285877	0.287092	0.992297	0.534474	0.268158	1.14522	0.60597	-0.39941	-0.0973
nolc1|S|647|___1	2.11475	1.03696	0.98915	0.539168	-0.43773	0.235793	0.071983	0.943072	-0.36017	0.561853	0.577147	0.119811	-0.4721	-0.7511	-0.83655	-0.9329	-1.93895	-1.46019
np1l4|S|104|___2	0.49102	0.351743	-1.25016	-0.3397	0.186363	-0.18167	-0.16453	0.185081	-0.12818	-0.17988	-0.93543	-0.55201	3.02389	-0.77699	-0.05638	-0.82325	1.69517	-0.54509
np1l4|S|34|___1	1.88399	1.91315	1.13701	1.06261	0.809535	-0.42731	0.057009	-0.62289	-1.08441	0.046771	0.192797	0.013098	-0.66197	-0.92279	-1.04799	-0.28381	-0.63016	-1.43463
np1l4|S|36|___1	-0.52051	-0.37279	-0.47744	-0.44454	-0.30149	2.06689	-0.293	-0.16069	-0.93316	-0.25734	-0.69728	-1.05115	-0.17691	-0.24232	-0.23907	-0.07976	2.4575	1.72306
np1l4|T|38|___1	-0.25642	-0.50567	-1.49577	0.01231	-0.64434	0.390887	0.182369	2.75486	1.68893	0.444226	-0.63055	-0.05984	-0.17831	0.892832	-0.4576	-0.62464	-1.09288	-0.42039
npat|S|730|___1	-1.64756	0.201968	-1.31655	-0.86712	-1.27046	-1.11205	0.015621	1.86528	1.29293	1.21729	0.859227	0.704497	-0.2414	0.782918	0.028329	0.131257	-0.05326	-0.59089
nphp1|S|656|___1	1.62973	2.5716	-0.16399	0.456087	0.871985	0.520335	-0.75587	-0.21717	0.230524	-1.61015	-0.47171	-0.16848	-0.21871	-1.12669	-0.05508	-0.54381	0.190442	-1.13906
npm|T|385|___1	1.74011	1.39142	1.3227	1.19891	0.421057	0.544423	1.15346	0.139322	-0.38926	-0.91831	-0.71405	-0.68703	-1.31427	-0.51156	-0.83219	-1.10741	-0.48631	-0.95101
nram2|S|442|___1	1.68095	2.16439	0.965285	0.964977	-0.94462	-0.25759	-0.45073	-0.63383	-0.17819	1.28759	-1.03281	0.276832	-0.52247	-0.62672	-0.69097	-1.28792	-0.06266	-0.65151
nsd2|T|364|___1	-0.20445	-0.45104	-0.44152	0.453512	-0.42486	1.12982	0.660704	1.03622	-0.84244	0.51935	-1.76872	-1.07378	1.13213	1.11645	1.33172	-0.61989	0.280253	-1.83346
nsf1c|S|176|___1	0.051681	1.34768	1.11945	1.28278	-0.3067	0.870438	1.1213	0.401639	0.594393	0.248458	0.032884	-0.13559	-0.22991	-0.76543	-0.58299	-1.46477	-1.67832	-1.90699
nsf1c|S|272|___1	2.07541	1.78222	0.99809	0.46564	0.103644	0.759206	0.425913	0.321533	-0.07559	-0.14569	0.025489	-0.31306	-0.70755	-0.74914	-1.37609	-1.0068	-1.28124	-1.30199
nsma3|S|254|___1	0.194606	2.88386	0.248157	0.654841	-0.29535	-0.04245	0.680118	-0.83961	-1.23664	-1.50744	-1.06226	-0.18626	0.409955	-0.00263	-1.1042	0.236047	0.382043	0.587204
nsrp1|T|204|___1	-0.72242	-1.2899	-1.79586	-1.40451	-1.13085	-0.96622	0.583495	-0.40236	1.0685	0.299595	0.923238	0.232168	0.794551	0.593476	0.174674	1.48937	1.18014	0.372901
ntkl|S|739|___1	0.597528	1.8964	1.33929	1.26704	0.507043	0.062649	1.01624	0.145488	-0.18511	0.323488	0.218776	-0.41966	-1.27141	-0.61086	-1.23803	-1.24453	-1.26566	-1.13868
nu133|S|37|___1	2.08554	2.74906	-0.90271	-0.65421	-0.60909	-0.60601	0.521784	0.067957	-0.39469	-0.23876	-0.23536	-0.57918	-0.50726	0.934247	-0.2419	-0.75722	0.051094	-0.6833
nu133|S|43|___1	-1.00719	-1.06732	-0.93806	-0.61644	-0.71872	-1.07513	2.26626	1.04181	0.237454	-0.17704	0.240119	-0.76904	-0.64878	1.08156	-0.68291	1.02479	1.2307	0.577935
nu153|S|222|___1	-0.48521	0.020557	-1.93589	-1.44855	-0.58065	-1.22149	0.928022	0.513214	0.147353	1.36011	0.087001	0.433446	-1.03978	-0.30515	1.54661	0.141993	1.47643	0.361976
nu153|S|642|___1	2.13328	2.96494	-0.26473	-0.34597	-0.60322	-0.27549	0.144466	-1.0294	-0.79274	-0.1262	0.293273	0.117413	-0.38007	-0.69985	-0.35081	-0.45836	0.139498	-0.46604
nu153|T|349|___1	-0.42919	0.875987	-1.50305	-0.9809	-1.69773	0.111391	1.05899	1.25885	0.208744	0.631633	0.844956	-0.22565	-1.21424	1.23474	-0.6003	-1.17323	0.751211	0.84779
nu155|S|743|___1	1.5596	3.26983	0.184363	0.761464	-0.3026	-0.46677	-0.34244	-0.2591	0.18744	-0.39942	-0.22704	-0.37316	-0.64753	-0.86024	-0.35343	-0.81529	-0.5432	-0.37248
nu205|S|1731|___1	1.74428	1.53892	0.81422	-1.816	1.61394	0.493945	-1.51172	-0.58714	-0.27122	-0.75331	0.000376	-0.36965	0.334242	-0.15712	-1.10077	0.10881	0.024745	-0.10653
nu214|T|1011|___1	0.672683	1.63166	1.27473	0.992368	0.834007	0.038399	-0.05723	0.439139	0.442188	0.2624	0.412737	-0.35674	-0.36524	-0.55653	-2.36237	-1.09389	-1.3883	-0.82001
nu214|T|609|___1	1.10937	3.28465	-0.83801	0.17494	0.342407	-0.57582	0.026607	-0.8857	-0.14388	-0.97015	-1.08623	0.387173	0.045082	0.171265	-0.15575	-0.70805	-0.36193	0.184034
nucks|S|228|___1	-2.77803	-1.79647	-0.60846	-0.17144	0.324914	0.654527	0.579771	0.422358	0.110715	0.403736	0.61309	0.676743	0.584678	0.547522	0.477384	0.743901	0.573721	-1.35866
nup50|S|79|___1	-0.29704	0.004053	-1.87102	-1.85517	-1.77114	-0.84031	1.09151	1.19758	0.530756	0.901607	0.326245	0.124711	0.135173	0.878214	0.862656	-0.45567	0.564945	0.472906
nup53|S|123|___1	-0.73535	-0.28215	-0.71147	-2.46835	-1.19873	-0.56914	0.729235	1.03157	0.884756	1.13173	0.284858	0.359896	0.236319	0.916972	1.04043	-0.62803	-0.95356	0.931014
nup53|S|66|___1	-0.27333	-0.69961	0.911761	0.331824	-1.16809	-0.29946	-0.9065	-0.55356	-1.0138	0.231763	0.376538	0.124394	3.13497	0.443371	-0.63973	-0.75552	0.815499	-0.06051
nup53|T|261|___2	1.16742	3.44828	-0.27396	-0.58981	-0.29166	0.268559	-0.27419	-0.34892	-0.44998	-0.53501	0.223365	-0.64953	-0.71138	0.103116	0.561298	-0.7815	-0.12369	-0.7424
nup53|T|269|___1	1.09175	3.36266	-0.46098	-0.96953	-0.26829	-0.2787	0.665511	0.706915	-0.45284	-0.59371	-0.44389	-0.8386	0.201671	-0.38748	-0.30787	-0.19545	-0.66933	-0.16184
nup93|S|80|___1	2.19851	2.88294	0.720941	-0.10933	-0.40558	-0.23274	-0.06618	-0.58239	-0.5519	-0.12811	-0.49401	-0.09688	-0.64797	-0.47744	-1.02444	-0.64338	-0.07863	-0.2634
nup98|S|1047|___1	-0.48574	0.463191	-0.67101	-1.18675	-0.50237	-0.6335	1.77696	3.17753	-0.40119	-0.34264	-0.52451	-0.18287	0.101108	-0.13258	-0.03679	-0.31863	-0.22376	0.123545
nup98|S|1049|___1	0.774628	0.199325	-0.08932	-0.56299	-0.73856	-0.25653	1.56298	0.311181	-1.00658	0.002652	0.155631	-0.74406	-0.49518	2.12656	-0.54049	-1.25804	1.77853	-1.21974
nup98|S|693|___1	-1.90305	-2.14978	0.668296	1.2922	1.29179	0.216552	-0.0008	-0.90992	0.2365	0.196095	-0.49589	0.286236	0.450181	-0.92841	-0.69216	0.966858	0.505435	0.969876
nup98|S|917|___2	1.5562	2.03546	1.41856	-0.1838	-0.81419	-0.17887	-1.66082	0.850961	-0.9733	0.219301	0.053916	-0.84451	-0.88781	0.003995	0.068671	-1.22735	0.426724	0.136871
nup98|T|912|___1	-2.38847	-2.91649	0.254468	-0.13036	0.060113	0.601877	0.360356	0.291918	0.489732	0.29847	0.640753	0.651459	0.436587	-0.19603	0.095456	0.608846	0.422655	0.418658
nup98|T|912|___2	1.62165	2.12862	1.47605	-0.59235	-0.41154	-0.2137	-1.17277	0.875652	-0.81257	0.207483	0.032539	-1.21733	-0.90006	-0.33432	0.048146	-1.28269	0.426894	0.120289
nupl|S|3|___1	0.630435	-0.66033	-0.70693	-1.74799	-1.80719	0.258539	0.06078	0.68545	1.11758	0.858226	0.779748	1.65606	0.267707	-1.46166	-0.41194	-0.57523	0.210654	0.846075
orc1|T|401|___1	-1.0283	-1.25254	-1.55579	-0.83137	-0.74411	0.388389	1.1778	-0.96079	0.977083	0.835619	1.36758	0.405325	0.903922	-1.39438	-0.42366	0.859325	0.455672	0.820227
osb11|S|170|___1	-2.76725	-0.10509	-0.8065	-1.54725	-0.82759	-0.68897	0.097891	0.607301	0.112757	0.334252	0.769802	0.40046	0.360211	1.08905	0.384032	0.682053	1.20621	0.698618
osb11|S|22|___1	0.122062	1.06718	-1.70259	-2.2041	-1.0505	-1.66314	0.725664	0.941813	0.214714	0.616998	0.825105	0.621014	0.550675	0.738988	0.393535	-0.37793	-0.18323	0.363746
p121c|S|466|___1	-1.30388	-1.24076	-0.53827	-1.15318	-0.38314	-0.77563	1.88657	1.13876	0.09843	0.459736	1.735	-0.47126	-0.64262	1.25511	-0.30166	-0.6321	0.771233	0.097666
p2r3b|T|122|___1	2.25674	2.42018	1.25617	-0.9113	-0.81115	-0.09876	-0.6895	0.481383	-0.31162	-0.76058	0.146873	-0.69278	-0.06718	-0.41821	-0.18827	-0.56598	-0.46308	-0.58294
p66a|S|101|___1	-2.31626	-2.0763	-0.08152	-1.12945	0.088282	-0.16704	0.324079	0.318506	0.690349	0.58799	0.624975	0.817572	0.456314	0.758532	-1.18033	0.797078	0.749939	0.737283
p66a|S|217|___1	2.22649	-0.57501	-0.98207	-0.39699	-0.86082	-1.16993	1.85587	1.23864	-0.12296	0.676421	0.11785	-0.34742	-0.60071	0.242627	-0.87765	-0.41242	0.869942	-0.88186
p66a|S|298|___1	2.37938	2.94943	0.204622	-0.41381	-0.46253	-0.11345	-0.16252	-0.48203	-0.33352	-0.78614	-0.10614	-0.20381	-0.17787	-0.56234	-0.54981	-0.50467	-0.2229	-0.45188
p66a|S|512|___1	2.59787	-0.79391	-0.94144	0.275933	-1.34634	-0.67196	0.432999	1.51635	0.86131	0.118415	0.922156	-0.50383	-0.4542	-0.11941	-0.61664	-0.78839	0.349427	-0.83834
pace1|S|419|___1	1.26217	1.18983	1.42204	0.881131	0.948805	-1.67982	-0.59551	-0.9801	0.500561	0.554168	0.534781	0.173861	0.386382	-1.33041	-1.49593	-0.57175	-0.4035	-0.7967
pacs1|S|370|___1	-0.72411	-0.13287	0.048083	-0.4795	-0.82026	-0.56966	-0.62923	-0.63873	-0.90644	-0.53705	-0.2471	-0.31641	0.956537	2.10454	2.57462	0.863841	-0.65071	0.104455
padi2|S|166|___1	0.908625	1.25589	0.938068	1.97901	1.85545	0.150074	-0.21534	-0.85234	-0.82625	-0.83946	-0.14745	-0.71194	-1.52782	0.1912	-0.6374	-0.46712	-0.74653	-0.30665
paf|S|123|___1	-2.26019	1.68601	1.39803	1.27709	0.875331	-0.02895	0.343484	0.274335	0.329744	0.306359	0.093606	-0.25929	-0.05091	-0.36416	-0.83522	-1.16821	-0.20868	-1.40839
paf|S|38|___2	1.00108	2.37199	1.42902	2.04937	-0.28095	-0.31539	-0.98682	-0.2252	-0.1643	-0.67503	-0.41677	-0.45215	-0.57267	-0.68606	-0.37141	-0.79115	-0.66414	-0.24942
paf|S|38|___3	1.44813	3.46762	0.357199	-0.4415	-0.43276	-0.42727	-0.40166	0.153436	-0.62559	-0.22119	-0.12011	0.057027	-0.51156	-0.49698	-0.44634	-0.74983	-0.51404	-0.09459
paf|S|39|___3	1.8642	3.22781	-0.23686	0.246532	-0.58106	-0.23555	0.025245	-0.30158	-0.5276	-0.10508	-0.87018	-0.31057	-0.50574	-0.03425	-0.61782	0.073266	-0.77943	-0.33134
paf|S|41|___3	2.59487	2.25837	0.705196	-0.80441	-0.63331	-0.1401	0.303916	-0.10397	-0.98186	0.112199	-0.72733	-0.80148	0.097693	-0.32996	-1.0755	-0.16251	-0.15401	-0.15781
paf|S|48|___1	-1.61404	-3.53569	0.065979	0.151372	0.204414	0.23416	0.162136	0.351273	0.360163	0.265626	0.395794	0.467051	0.459456	0.396706	0.403742	0.45445	0.338726	0.438676
paf|S|48|___3	1.79995	3.24299	0.520132	-0.27293	-0.43806	-0.45526	-0.11913	-0.33471	0.093051	-0.48199	-0.58788	-0.48855	-0.12818	-0.65889	0.053295	-0.56866	-0.78785	-0.38734
paf|S|82|___1	2.13836	2.54703	-1.0208	-0.89329	-0.69618	-0.38629	0.314537	0.426572	-0.2496	-0.09614	0.287528	-0.26155	-0.92538	0.54355	-1.02904	-0.47239	0.388082	-0.61498
paf15|S|76|___1	2.43479	2.97566	-0.20914	-0.34466	-0.50376	-0.44622	-0.21927	-0.20726	-0.40807	-0.5241	-0.6218	-0.10979	-0.13063	-0.53128	-0.22705	-0.4007	-0.36519	-0.16153
paf15|S|90|___2	1.78009	2.26851	1.60288	0.341493	-0.48177	0.577243	-0.03159	-0.68674	-0.03449	0.104169	-0.12993	-0.80891	-0.6083	-1.03359	-0.15831	-1.1066	-1.19677	-0.39739
paf15|S|98|___2	1.72162	2.23693	1.53465	0.721589	0.233524	0.452514	-0.59424	-0.71103	-0.19292	-0.04662	-0.55648	-0.99388	-0.52386	-0.55198	-0.55793	-1.22757	-1.12726	0.182939
pak2|S|148|___1	2.1826	1.98176	1.04037	0.650604	0.09044	0.33006	0.278612	0.206076	0.008581	-0.3371	-0.15221	-0.49859	-0.62234	-0.55727	-1.23692	-0.84909	-1.07377	-1.4418
par3l|S|649|___1	1.91579	1.85906	0.078734	-0.10387	0.262711	-1.00555	0.324471	-0.34889	1.13459	0.189166	0.257097	0.183511	-1.72891	-0.14209	-1.08056	-1.47767	0.439441	-0.75704
pard3|S|264|___1	0.969117	3.26663	0.376653	0.603484	-0.77007	-0.83285	0.108489	-1.0972	-0.23632	-0.53572	0.380207	0.024415	0.20864	0.153957	-0.66458	-0.45357	-0.91195	-0.58933
parf|T|516|___1	1.80741	3.29671	-0.3206	-0.58241	-0.9235	-0.33534	-0.64626	-0.05857	0.188653	-0.21444	-0.2631	-0.23484	-0.28998	0.06568	-0.41766	-0.58924	-0.4695	-0.01302
parn|T|169|___1	2.45163	1.23563	1.22837	0.408536	-0.49082	-0.7829	-0.32777	1.26823	0.786949	-0.93483	-0.65493	-0.26607	-0.92398	-0.23161	-1.22336	-0.54368	-0.38704	-0.61236
paxi|S|89|___1	-2.83077	-0.47622	-0.56956	-0.21816	-0.7743	-1.08249	0.269426	0.311604	0.539506	0.61404	-0.27776	0.872921	-0.13461	-0.38779	1.43459	1.21233	0.996106	0.50114
pb1|S|1429|___1	1.38995	2.64992	0.525561	-0.87646	-0.05768	-0.16794	-0.69397	-1.6246	-0.96774	-0.04532	0.319082	0.233977	-1.14243	-0.03522	0.067872	-0.66485	0.99607	0.093772
pb1|S|65|___1	-1.28013	-0.59116	0.746604	2.05451	1.25431	0.991752	0.257405	0.220808	1.19663	-0.61285	-1.05925	-0.57127	0.147031	-0.8703	-0.63593	-0.95931	-1.1837	0.89484
pb1|S|659|___1	0.850962	1.45638	0.18962	-0.29211	0.246915	-0.44511	0.042489	-3.51332	-0.00605	-0.13927	0.601298	-0.05365	-0.07407	0.569403	-0.32648	0.414523	0.640965	-0.16249
pcbp2|S|185|___1	2.07882	2.86094	0.191823	-0.19283	-0.81766	-1.16684	-0.29182	0.363747	0.113122	0.076314	-0.348	-0.49418	-0.31538	-0.26812	-0.35135	-0.38134	0.099475	-1.15671
pcdh1|S|736|___1	1.45952	-1.18024	-0.73081	-1.41282	-1.31647	-1.90044	-0.0743	0.802797	-0.87499	0.833041	0.467016	0.294455	0.97458	0.051315	0.972075	0.839605	0.031316	0.764365
pcm1|S|1002|___2	-1.06789	1.07379	-1.79975	-1.86664	-1.63368	-0.58519	0.074681	1.02833	-0.10464	0.403269	0.713416	0.472715	0.263619	0.686176	0.764881	0.901177	0.984761	-0.30904
pcm1|S|108|___1	-1.16914	-0.38528	-1.08112	-1.84139	-1.45398	-0.4345	-0.47797	-0.2431	0.34804	0.315574	-0.37056	0.635296	1.13862	0.120494	1.15278	1.65766	0.9982	1.09038
pcm1|S|1601|___1	1.8249	1.8521	1.51701	1.39376	0.635084	0.266947	-0.06194	-0.59982	-0.70707	-1.00659	-0.73726	-0.95094	-0.32046	-0.4687	-0.79052	-0.39814	-0.86846	-0.57991
pcm1|S|1789|___1	1.59495	-0.11161	0.625317	-1.70285	1.82892	-1.97876	-1.28788	-0.74747	-0.15021	0.296219	0.757725	0.094454	0.434084	0.671089	0.275178	-0.21634	0.079929	-0.46274
pcm1|S|499|___1	-0.20427	-1.07567	-2.26299	-2.10874	-1.02096	-0.46801	0.014125	0.424252	0.667778	0.752754	0.892287	0.483331	0.600182	0.732292	0.816895	0.86987	0.576881	0.309997
pcm1|S|63|___1	-1.20445	-0.52929	1.47682	1.31697	1.56488	0.695119	-2.39978	0.380995	0.233614	-0.66226	0.296358	0.248995	0.497999	-0.26992	-0.99027	0.164481	-0.73389	-0.08638
pcm1|S|63|___2	-0.74339	0.058526	-2.54516	-0.4433	-2.34671	0.069118	0.695624	0.163679	0.506752	0.475167	-0.19479	0.324038	0.335845	0.24934	0.951441	0.867398	0.940621	0.635798
pcm1|S|724|___1	-0.62966	-0.75732	-0.94119	-0.84186	-0.09442	0.984496	2.87559	0.603562	-0.213	0.172847	0.35736	-0.18828	0.110243	1.50749	-0.96982	-0.78397	-0.72873	-0.46332
pcm1|S|91|___1	2.02236	2.15915	0.482946	0.789098	1.54658	0.325819	-0.56237	-0.7006	-0.91012	-0.70339	-0.4955	-0.64582	-0.18169	-0.63511	-0.40796	-0.68252	-0.53988	-0.86098
pcm1|S|994|___2	-1.06789	1.07379	-1.79975	-1.86664	-1.63368	-0.58519	0.074681	1.02833	-0.10464	0.403269	0.713416	0.472715	0.263619	0.686176	0.764881	0.901177	0.984761	-0.30904
pcnt|S|2481|___1	0.624698	0.887287	-2.26076	-1.88952	-1.61352	-0.33428	-0.53173	0.656801	1.01296	1.08773	0.850013	0.592316	0.241721	0.159675	0.420479	-0.00826	-0.23328	0.337659
pdcd4|S|38|___1	0.371992	-1.28266	0.564067	0.556748	-0.40469	0.704373	0.420931	0.664092	0.518238	0.305074	0.490749	0.593893	-0.53224	-3.22546	0.537225	0.561633	0.172957	-1.01692
pdli1|S|90|___1	2.45433	2.8526	-0.2261	0.067586	-0.14251	-0.22946	-0.4191	-0.43698	-0.43284	-0.50556	-0.51718	-0.41005	-0.09374	-0.39471	-1.06885	-0.36043	-0.16552	0.028523
pdli5|S|111|___1	0.903564	-0.27629	-2.11264	-1.72346	-2.37659	-0.15045	0.253626	0.584369	0.525353	0.364181	0.676194	0.661409	0.424957	0.414085	0.680652	0.411568	0.236293	0.503166
pdli7|T|243|___1	0.644256	-0.61468	-0.56197	-0.14437	-1.22943	0.204972	0.762576	1.26143	-1.26083	1.13959	0.027779	1.03932	0.966195	0.060845	0.924882	0.062616	-0.93847	-2.3447
pex16|S|194|___1	2.1976	1.91906	1.16894	0.797352	-0.28245	0.203319	0.296929	-0.02899	0.231201	-0.34345	-0.64254	-0.19395	-0.17521	-0.96501	-0.5709	-1.21076	-1.1083	-1.29283
phr4b;phar1|S|599;478|___1	-0.6767	-0.45358	-0.73048	-1.50221	-1.32898	-0.45751	1.67784	0.18426	1.02006	0.323059	-0.04967	1.23491	-0.31895	0.314372	2.00962	0.193414	-0.11284	-1.3266
pica|S|358|___1	1.54085	-0.25478	-0.82351	-1.84943	-1.91653	-1.57171	-0.55055	0.302741	0.307697	0.568149	0.689345	0.524933	-0.12463	1.0862	-0.05281	0.716821	0.867714	0.539496
pihd1|S|172|___1	1.5903	1.74042	1.15336	1.3811	0.125806	0.119578	0.795707	0.072609	-0.07359	0.01382	-0.53516	-0.41279	-0.42326	-1.05612	-0.68632	-0.7582	-1.31157	-1.73569
pinin|T|338|___1	1.49996	2.52461	0.29368	0.741413	-1.12233	-0.54525	-0.40886	-0.16187	0.99004	-0.37477	-0.65344	-0.06925	-0.92107	-0.15649	-0.76845	-1.63639	0.41073	0.357741
pkcb1|S|465|___1	0.559343	1.52978	-0.74141	-2.62675	-0.87325	-0.43189	0.590391	0.76418	-1.25294	-0.06319	0.175707	0.03606	-0.46381	1.03555	-0.25026	0.638412	1.28203	0.092053
plcg1|S|1275|___1	-1.88802	-1.74031	-1.75876	-1.51289	-0.23813	-0.20116	0.67692	0.007639	0.721599	0.676233	0.621426	0.728837	0.644995	0.572921	0.779588	0.621871	0.586375	0.700872
plin2|S|2|___1	1.98389	-0.35842	1.43387	-0.5922	1.66068	-0.78504	0.162298	-0.30242	0.333712	-0.24733	0.407572	-0.44925	0.231879	-0.40559	0.746929	-0.61443	-1.28432	-1.92183
plin2|S|286|___1	-1.17214	-1.26993	-0.82582	-0.78671	-1.27919	0.069204	-0.47145	0.093881	-0.11505	0.285222	0.288313	1.64423	1.19467	-0.98361	1.76155	1.46793	-0.33886	0.437748
plk1|S|340|___1	1.3649	1.80367	-1.52009	-2.08908	-1.17063	-0.60583	0.958856	1.06604	-0.1159	0.151487	0.148556	0.13476	-0.08068	0.60248	0.176208	-0.91345	0.268142	-0.17944
pof1|S|93|___1	1.93569	2.26162	1.51699	0.60855	-0.21593	-0.13451	-0.39885	-0.72183	-1.23214	-1.14632	-0.32776	-1.09132	-0.52673	-0.35731	0.177375	-0.38306	-0.04204	0.077578
pof1b|S|263|___1	1.69841	3.1754	0.766519	0.272257	-0.60508	-0.37332	-0.04105	-0.92693	-0.37008	-0.69936	-0.40078	-0.4371	-0.35734	-0.12877	-0.54092	-0.40146	0.023709	-0.65412
pof1b|S|46|___1	1.60039	3.36887	-0.39472	0.377254	-0.32384	-0.71993	-0.23738	-0.67017	0.280634	-0.14859	-0.60715	-0.68656	-0.16738	-0.37338	-0.49445	-0.27353	-0.4826	-0.04747
pof1b|S|61|___2	-0.01466	2.66039	2.11573	0.796537	-0.51065	0.206566	-0.18106	-0.61977	0.012483	-1.0187	-0.14727	0.199021	-0.30907	-1.07794	-0.46336	-0.44268	-1.14912	-0.05643
pof1b|S|98|___1	1.77867	2.67105	-0.50568	-0.2562	-0.33259	-1.08778	-0.51404	-0.80739	-0.60888	0.224934	1.58222	-0.86153	0.153123	-0.39412	-0.17407	-0.4176	-0.32184	-0.12827
pp14b|S|10|___3	1.22256	1.98432	0.357764	-0.83788	0.878081	-0.06306	-0.36901	0.685039	-1.74078	0.356418	0.540601	-0.98119	-1.04818	0.878477	-1.0958	-1.12959	0.69698	-0.33476
pp14b|S|15|___1	-1.10096	-0.64007	-0.97481	-0.91135	0.495238	-0.18014	-0.66207	-0.66521	0.066442	-0.50142	-0.63611	0.124918	-0.77386	1.31422	-0.10342	1.56916	1.26176	2.3177
pp14b|S|6|___2	-1.97729	-0.15547	-2.24614	-0.37447	0.106144	-0.17368	-1.31494	0.301757	0.285443	0.242465	0.182505	0.730021	0.376758	0.881214	-0.41384	1.29593	1.17258	1.08102
pp14b|S|6|___3	1.08502	1.822	-1.00793	1.14961	0.751751	-0.23147	-0.19397	0.56499	-1.96208	0.331876	0.425251	-1.1703	-0.71653	0.752134	-0.97821	-1.14377	0.576542	-0.05492
pp1a|T|316|___1	0.839658	1.40708	0.217266	-0.26935	0.141698	-0.17687	1.05502	0.855266	1.33556	1.34798	0.578537	-0.95824	-1.09526	-0.68494	-1.33107	-1.26829	-1.44902	-0.54502
pp1b|S|176|___1	0.528634	0.706477	0.439748	1.41631	0.45207	0.491842	0.755443	0.034483	1.37006	0.994462	-1.14082	-0.54011	-0.25153	-1.10334	-0.67294	-0.35866	-2.51206	-0.61006
pp4r3|S|852|___1	1.59017	0.602694	-2.10746	-2.17668	-0.86959	-0.04303	1.6069	0.152019	-0.06858	0.029704	0.894699	0.017866	-0.25682	0.556719	0.390196	0.170592	-0.04206	-0.44735
pphln|S|135|___1	0.931507	0.923996	-1.38863	-2.123	-1.05767	-0.33018	0.300616	0.629776	-1.09821	-0.67881	1.41149	0.204146	0.159597	0.998917	-0.6033	0.599405	1.28593	-0.16559
pr40a|T|325|___1	0.843157	0.859107	1.07626	0.210131	0.818334	1.16735	0.010679	0.429628	-0.37305	-0.29003	1.2762	-0.71253	0.576421	-0.85409	-2.55888	-0.55125	-0.94403	-0.98341
prc2b|S|400|___1	0.721006	-0.42518	-0.2359	-3.48196	-0.07474	0.010157	0.301225	-0.00694	0.160488	0.083299	0.344378	0.707183	0.962797	0.284223	1.37127	0.125563	-0.65719	-0.18968
prc2c|T|1996|___1	0.966189	2.81682	-1.07647	-1.33959	-0.14187	-0.85073	0.857321	0.779628	-0.87454	-0.43812	-0.07219	-0.64069	-0.81182	0.940546	-0.31706	0.116137	-0.12727	0.213723
prc2c|T|569|___1	-1.69486	-0.67495	-0.58446	0.699978	-0.38901	1.78223	-0.11997	1.31937	-0.02734	-0.68273	0.662341	1.09867	1.74946	-1.15866	-0.24235	-0.89399	-0.54004	-0.30368
prcc|S|462|___1	1.79994	0.470171	-0.52362	-1.02829	-0.53097	-1.55793	0.125561	1.5245	-0.67425	-0.14385	1.177	-0.3123	0.059909	1.84109	-0.29734	-0.93195	-0.91875	-0.07893
prpf3|S|117|___1	1.16522	2.90522	1.41183	0.956726	-0.49291	-0.00876	-0.9574	-0.48991	-0.22176	-0.45642	-0.53294	-0.13902	0.054437	-0.50721	-0.97905	-0.38736	-0.87475	-0.44595
psip1|S|214|___1	-0.39867	0.023802	-1.18648	-0.86661	-0.21186	-0.00099	1.44847	0.321254	-1.03978	0.155247	1.75385	-0.03659	-1.31951	0.60296	-0.22607	-0.37462	-0.90937	2.26494
psmd4|S|375|___1	-0.35518	2.38765	1.56115	1.56006	0.919895	0.046029	0.502076	0.314649	-0.3827	-0.8011	-0.7488	-0.8232	-0.5669	-0.9621	-0.71789	-0.84557	-0.48607	-0.60198
psme4|S|1729|___1	-1.48528	-0.48712	-0.60415	-0.82594	0.272924	-0.47864	-0.32839	-0.0221	-0.37762	-0.25993	-0.90877	-0.97887	-0.52828	0.646559	1.31935	1.82043	1.88549	1.34033
ptn12|S|443|___1	2.51173	2.46857	-0.22948	-0.60701	-0.61729	0.119586	-1.01431	0.21608	-0.42792	0.018019	-0.64187	-0.58924	0.356765	0.492134	-0.13274	-0.34062	-0.85289	-0.72951
pum1|S|729|___1	-2.56262	-0.25936	0.28612	-0.03037	0.017824	0.025164	-1.46438	0.186754	1.29884	-0.77686	0.413482	1.15322	1.27557	-0.63774	1.07681	0.737708	-0.75729	0.017108
pur9|S|559|___1	0.038687	0.260401	0.490414	0.433023	0.240215	0.50741	0.261718	0.610232	0.441923	0.415444	0.538097	0.643495	0.582563	0.349095	-2.57756	-0.8561	0.225955	-2.60501
pyr1|S|1415|___1	-1.90262	-2.00643	-1.51664	0.156833	0.165246	0.968103	-0.41544	-0.82775	0.841207	0.182243	0.82178	1.09234	0.220335	-0.20352	-0.2125	0.961659	1.09729	0.577857
r3hc1|S|342|___1	1.67711	-0.27547	-0.03783	0.152151	-0.52032	1.88904	0.40092	0.341052	-0.03309	-0.03513	-0.49691	0.909687	0.463235	-1.67576	0.698973	-0.29544	-1.96539	-1.19684
r3hc1|S|367|___1	-2.01531	-2.17761	-0.74048	0.773125	0.894866	-0.07992	-0.15202	0.061368	0.122783	1.15589	-0.17055	0.187248	0.990511	-0.94374	1.21691	0.368124	-0.51488	1.02367
r3hd1|S|300|___1	-0.25603	2.19447	1.18011	1.10232	1.23062	0.459186	0.097053	0.655924	-0.55621	-0.21802	-0.18476	0.160266	-1.40447	-1.51966	-1.25662	-0.84105	-0.47417	-0.36896
rab3i|S|200|___1	-0.63428	-1.08827	-1.29728	-1.69212	-2.43507	-0.19179	0.499372	0.914535	0.505207	0.484068	0.504829	0.767388	0.57336	0.577772	1.03211	0.538612	0.369414	0.572152
rab4b|S|193|___1	2.07339	1.18128	1.17225	1.28639	0.50309	0.351348	0.767536	-0.44344	-0.30245	0.086257	-1.29236	-0.45276	-0.32758	-0.89691	-0.30932	-0.7007	-1.40935	-1.2867
rab8b|S|189|___1	1.62162	1.60709	1.47587	1.31204	0.454724	0.512838	0.067209	0.096944	-0.17	-1.05791	-0.3847	-0.30736	-0.11065	-1.1502	-0.72871	-0.61195	-1.71523	-0.91162
rabe1|S|350|___1	1.33646	2.35179	-0.81739	-0.14781	0.802103	-1.79558	-0.2721	-0.04171	-0.15137	-0.71004	-0.19524	-0.30044	0.189863	-0.90625	1.4985	-1.09384	-0.0509	0.303948
rabe2|S|201|___1	1.64067	1.01324	1.57485	-0.50107	0.478272	1.00217	0.136678	1.24484	-0.71136	-0.78739	0.342074	0.07875	-0.10075	-1.03364	-1.45033	-1.39416	-0.45088	-1.08197
rabek|S|170|___1	-0.29726	-1.10466	-1.20157	-1.7388	-2.11998	0.535791	-0.9471	1.05508	0.927156	0.879683	0.651569	0.836831	0.450366	0.066141	0.644593	0.749497	0.695005	-0.08233
raph1|S|194|___1	1.44581	1.73341	0.978954	1.0255	-0.32636	0.40539	0.221631	0.721826	0.025745	-0.10439	0.29581	-0.00868	-0.23772	-0.70398	-1.57885	-0.61142	-1.91346	-1.36922
raph1|T|192|___1	1.1743	1.35787	0.734481	1.0246	0.110738	0.573685	0.00675	1.24006	-1.5063	0.474596	0.759092	0.127003	-0.68726	-1.45553	-1.57222	-1.20306	-0.72204	-0.43678
rb3gp|S|575|___1	2.76656	0.888692	2.0407	-0.43549	-0.44653	-0.21274	-0.68862	0.077057	-0.11504	-0.76478	-1.20264	0.33239	-0.28536	-0.02556	-0.68272	-0.78917	-0.0747	-0.38205
rbgpr|S|396|___1	1.30741	0.160633	1.36399	-1.66987	0.400426	1.01055	0.553995	0.84083	0.124516	0.212905	0.305972	0.304851	0.605416	-0.86641	-0.64218	-0.42023	-1.87644	-1.71636
rbm14|S|281|___1	1.05201	2.05934	-1.11122	-1.92808	-0.46852	-0.79147	0.850893	-0.26612	-0.18405	0.39713	-1.10261	-0.82347	-0.00644	1.41387	0.094647	0.173965	0.924513	-0.28439
rbm25|S|674|___1	-0.19943	1.46794	1.18208	1.19497	0.073354	-0.31604	0.198235	1.48691	-0.30771	-0.08416	1.16928	0.011126	0.329526	-1.07382	-1.0127	-1.10728	-1.73558	-1.2767
rbp2|S|128|___1	2.22211	2.90775	-0.58489	-0.06016	-0.67234	-0.61315	-0.74217	0.123441	-0.15648	0.148761	-0.40227	-0.47626	-0.34998	0.004416	-0.94138	-0.33143	-0.43216	0.356194
rbp2|S|2116|___1	-2.23838	-2.9099	0.105503	0.017946	0.397354	0.200187	0.135696	0.222506	0.452514	0.462005	0.414992	0.604069	0.449144	-0.74667	0.479598	0.743951	0.517148	0.692329
rbp2|S|2635|___2	-0.36078	0.073486	-0.165	-0.58442	-0.26178	-0.38359	-0.32808	-0.125	-0.34047	-0.71699	-0.16626	-0.08745	-0.06352	-0.34327	-0.28405	-0.61652	1.03332	3.72036
rbp2|S|2636|___2	-0.42856	-0.1862	-0.31267	0.062099	-0.21644	-0.81003	-0.54036	-0.1371	0.025596	-0.3272	-0.15858	-0.83292	-0.13242	-0.39028	-0.27062	-0.13151	1.14448	3.64272
rbp2|S|2749|___1	-1.86247	0.653292	-0.14826	0.622673	0.661	1.72898	0.033571	-0.08522	1.247	1.31052	-0.87238	-0.06147	-0.75823	0.008391	-0.97379	-1.66299	-0.59899	0.758385
rbp2|T|1134|___1	2.44534	2.89355	-0.76727	-0.2873	-0.33751	0.045765	-0.05287	-0.57085	-0.45372	-0.68438	-0.2372	-0.34975	-0.64569	-0.32321	-0.27249	-0.00831	-0.24988	-0.14423
rbp2|T|2025|___1	0.888841	0.859652	-0.19456	-0.17929	0.109968	0.447063	1.4894	0.671842	1.26157	1.44353	0.501496	-1.02802	-1.26291	-0.98656	-1.46454	-1.36381	-0.24319	-0.95049
rbp2|T|2103|___3	-0.56682	1.53195	2.00223	2.00039	-0.59167	-0.97634	0.302403	-0.12782	0.232415	-0.78379	-1.64426	-0.15345	-0.05612	0.236983	-0.38466	-0.67945	-0.79844	0.456445
rbp2|T|2316|___1	-0.81659	0.074501	0.653815	0.553061	0.439375	0.037649	0.081477	0.076657	0.210605	0.353076	0.958076	0.291499	0.298219	0.15864	-3.71808	0.505643	-0.01137	-0.14626
rbp2|T|2323|___2	2.0618	2.69282	0.89564	-1.20605	-0.68504	-0.36237	0.040422	-0.64426	-0.60136	0.018569	-0.2789	-0.64972	-0.46934	0.421531	-0.71125	-0.54949	0.292438	-0.26543
rc3h1|S|534|___1	-2.07476	1.27555	1.3456	0.09725	-1.59614	0.038547	1.11296	0.050763	1.01367	-1.39513	0.395223	0.776877	0.572484	-0.87828	-0.16915	0.29197	-0.69671	-0.16073
rd23b|S|103|___1	-2.42459	-2.43154	-0.48968	-0.41736	-0.58573	0.057508	0.243072	0.463569	0.622425	0.288354	0.524011	0.321717	0.50983	0.304775	0.059231	1.06842	1.10055	0.785439
rd23b|S|103|___2	1.31666	1.25491	1.50584	0.857518	0.497631	-0.33628	0.570115	0.441108	-0.51523	-0.02601	-0.11862	-0.00189	-0.1304	0.222872	-0.70732	-1.26221	-1.07718	-2.49153
rd23b|S|103|___3	2.27636	2.7361	0.761816	0.413938	-0.6147	-0.09731	-0.3329	-0.68675	-0.62877	-0.22012	-0.74678	-0.37813	-0.50012	-0.55666	-0.58577	0.036536	-0.14069	-0.73604
recq1|S|52|___1	-1.33994	1.37147	1.46201	1.12195	0.443646	0.908371	0.675093	-0.28204	0.223827	1.03198	-0.78993	0.473	-0.03771	-1.5929	-0.45929	-1.40966	-0.74073	-1.05914
recq4|T|695|___1	0.045858	-0.58429	-0.66003	-1.87994	-0.36836	-0.25495	0.933385	1.43122	2.02731	1.95504	-0.25277	-0.19552	-0.7789	-0.22093	-0.05169	-0.89902	0.009747	-0.25616
ren3b|S|433|___1	2.22207	2.37736	-0.81809	-0.53911	0.147147	-0.8398	-0.33902	-0.17024	-0.40952	-0.91048	1.33713	-0.04573	-0.58439	-0.30533	-0.45938	-0.73784	0.585389	-0.51017
ren3b|S|484|___1	1.36605	1.6368	-1.21079	-2.16227	-0.96168	-0.43301	0.488467	0.379241	-0.25798	-0.17474	1.08944	-0.1164	0.032511	0.888165	-0.62305	-0.46606	1.2596	-0.7343
rent1|S|1280|___1	1.84656	1.64003	1.32441	0.832756	-0.13083	0.462019	0.117808	0.5895	-0.10316	0.597167	-1.41778	-1.3034	-0.15628	-0.86379	-0.79726	-0.70397	-1.04857	-0.88521
rfa1|T|167|___1	-0.42702	-0.20369	-2.61477	-0.90547	-0.62318	0.318423	1.91927	1.14757	0.123238	0.792169	0.411778	-0.01833	-1.32494	0.685051	0.59758	0.0023	0.397144	-0.27713
rfc1|S|65|___1	-1.22471	-3.13001	-0.54706	-0.73248	0.195258	0.001885	-0.0474	-0.51295	0.410096	0.140842	0.773932	0.856871	0.206928	0.598457	0.249183	0.91881	1.05946	0.782874
rfc1|S|65|___2	1.18793	2.32764	1.33799	0.35075	1.00278	-0.19983	0.352772	-1.16754	-0.43594	-0.85141	-0.9833	-0.19581	0.018261	0.479645	-1.13893	-0.29592	-0.35193	-1.43715
rfc1|S|71|___2	1.18793	2.32764	1.33799	0.35075	1.00278	-0.19983	0.352772	-1.16754	-0.43594	-0.85141	-0.9833	-0.19581	0.018261	0.479645	-1.13893	-0.29592	-0.35193	-1.43715
rfip1|T|572|___1	1.86068	2.30755	-1.23621	0.118642	-0.12501	-0.13525	-0.88301	0.668263	0.297844	-1.2519	-0.50568	0.249819	0.584587	-1.15595	-0.35184	0.821401	-0.34798	-0.91595
rfip5|S|264|___1	1.1668	2.81576	0.39525	1.22524	-0.50136	0.356131	-0.93589	0.017366	-0.67557	-0.11184	-0.24628	-0.01787	0.040466	-1.38238	-1.38376	-0.1758	-0.63822	0.051958
rfip5|S|482|___1	1.68955	1.56544	0.991367	1.19714	-0.92776	0.164158	0.757793	0.515496	-0.76834	-0.3723	0.279768	-0.2268	-1.15516	0.193081	-0.76288	-1.83743	-1.15833	-0.1448
rfip5|S|528|___2	1.29555	3.00057	1.00154	0.597316	-0.27739	-0.61329	-0.31314	-0.16065	-0.93968	-0.97953	-0.38993	-0.5552	-0.78647	-0.49291	-0.53672	-0.68144	0.171675	0.659683
rfip5|T|1099|___1	2.28136	2.68311	0.773636	0.666557	-0.4041	-0.19587	-0.7169	-0.5664	-0.45689	-0.66876	-0.41471	-0.52908	-0.0258	-0.46532	-0.86405	-0.53535	-0.25606	-0.30537
rif1|S|1163|___1	-0.52483	3.59276	0.442632	-1.00735	-0.42397	0.256539	-0.48446	-0.8781	-0.46576	0.035142	-0.44284	0.179017	0.367349	-0.03208	0.02723	0.345386	-0.20566	-0.78101
rif1|S|1311|___1	0.235224	2.83751	-0.51978	-0.68459	-0.68781	-0.39694	-0.00966	0.53462	0.001142	-0.33027	-0.97452	-0.6218	-1.27624	1.61505	-0.87062	0.401326	0.796146	-0.04878
rif1|S|1362|___1	2.12719	2.21669	-0.29807	0.857287	0.669525	-1.43155	-0.3726	-0.30047	-0.18764	0.135701	-1.6395	0.310997	-0.21702	-0.71748	-0.36223	-0.22723	0.084947	-0.64855
rif1|S|1717|___2	-2.17653	-1.45186	-1.24643	-1.83836	0.103315	0.32802	0.482055	0.589399	0.604697	0.920069	0.753875	0.501921	-0.0911	1.04	0.421708	-0.30586	0.997317	0.367768
rif1|S|1719|___2	-1.77154	-2.32482	-0.94862	-1.63339	0.135751	0.340489	0.480837	0.578642	0.59258	0.879929	0.728502	0.498937	-0.01958	0.989203	0.425851	-0.27979	0.950312	0.376705
rif1|S|1782|___1	-1.08723	-1.28187	-1.22744	-1.10006	-1.3242	0.361954	1.65154	0.157583	-0.67501	-0.49218	0.596245	-0.12759	0.623404	1.25602	0.767766	0.91058	1.46376	-0.47326
rif1|S|1870|___1	-1.57368	0.911232	-0.63831	-0.3511	-0.79744	-1.15412	1.48127	2.09721	-0.35268	0.438071	-0.67841	0.647924	-0.63154	-0.14132	0.918504	-0.09426	-1.07293	0.991603
rif1|S|1989|___1	-1.98751	-2.98452	-0.59964	-0.04462	0.093586	0.925194	0.229614	0.447278	0.68342	0.470715	0.062464	0.689483	1.03044	0.385383	0.194943	0.492665	-0.05897	-0.02991
rif1|S|886|___1	-0.05795	0.463461	-0.85878	-1.05894	-1.9525	-0.57634	1.2025	1.05249	-0.05568	-0.08552	1.33133	-0.59424	-0.52844	1.61815	-0.23313	0.250082	1.28087	-1.19736
rif1|T|1370|___1	-1.7709	-1.75174	-0.34869	-1.68211	0.38857	0.591954	-0.43822	0.6403	0.590457	0.678787	-0.98345	0.775023	0.958518	0.910044	-0.88411	0.921727	0.697326	0.706516
rif1|T|690|___1	0.097863	0.635109	-2.32656	-1.4595	-2.43546	0.03196	0.850602	0.481455	0.294341	0.580491	0.417089	0.166351	0.25855	0.799578	0.248755	0.577816	0.639441	0.142116
rmp|S|249|___1	-2.69812	-1.94539	-0.35541	-0.97738	-0.90323	0.197313	0.518535	0.838406	0.36312	0.417004	0.816095	0.527781	0.436063	0.516034	0.646084	0.707375	0.477539	0.418176
rn214|S|692|___1	3.77434	0.104102	0.583428	-0.00258	-0.10074	0.084202	-0.27148	-0.78989	-0.20386	-0.35681	-0.08093	-0.25091	-0.13139	-0.93828	-0.16496	-0.42148	-0.39791	-0.43484
rnf34|S|326|___1	1.0659	1.50273	1.1269	0.593399	-0.48157	-1.92087	-2.0966	-1.33854	-0.10159	-0.84704	0.031626	0.31275	0.680141	-0.04128	0.352311	0.452095	0.395488	0.314153
rnf4|S|117|___1	0.630278	1.20331	-1.3073	-1.90098	-1.3814	-1.1746	0.145947	1.28347	0.237043	0.77846	0.739786	0.392572	-0.16421	0.923316	-1.32405	0.385303	0.809105	-0.27606
rnh2a|T|272|___1	2.7511	2.7019	-0.28085	-0.16552	-0.56028	-0.29861	-0.36064	-0.27615	-0.36718	-0.46514	-0.36477	-0.21247	-0.29262	-0.41461	-0.49562	-0.50542	-0.35506	-0.03807
rnh2b|S|264|___1	1.45204	1.35304	1.6205	1.09368	0.619859	0.231794	0.532395	-0.11343	0.494736	0.042402	-0.02814	-0.67541	-0.67737	-0.79573	-1.17335	-1.12676	-1.442	-1.40825
rnh2b|S|313|___1	1.11537	1.25764	-2.02392	-1.60721	-1.5636	-0.58866	1.07459	0.713489	-0.27368	0.232678	0.566341	-0.24194	-0.26948	1.05328	-0.16892	-0.01835	1.09401	-0.35166
rpb1|S|1915|___1	-1.45048	-0.96668	-1.68522	-1.02322	-0.67094	-0.59311	1.32587	0.05197	-0.31219	1.17568	1.20682	-0.43657	0.90617	0.934811	0.355672	1.33106	0.550086	-0.69972
rpc5|S|161|___1	-1.96269	-0.64289	-1.62952	-1.11211	-1.15105	-0.58693	0.819915	0.467979	0.737248	0.858637	0.839603	-0.81104	1.05513	0.046011	0.768926	1.05961	0.755974	0.487189
rptor|S|720|___1	-2.70371	-1.59369	-1.12779	-0.53967	-0.03693	0.588848	1.05342	0.779193	0.568781	0.491962	0.262726	0.824545	0.817604	0.176731	-0.45669	0.819524	0.596516	-0.52137
rrbp1|S|313|___1	3.23273	1.33844	1.21207	-0.4233	-0.29816	-0.11473	-0.26018	-0.02952	-0.36878	-0.25477	-0.84637	-0.01702	-0.64513	-0.67791	-0.79321	-0.56643	-0.43992	-0.04781
rs10|S|118|___1	1.57145	1.57594	1.07323	1.25149	0.201667	1.01415	0.578896	0.088487	-0.11935	-0.29706	-0.41791	-0.10267	-0.41147	-1.12235	-0.81171	-1.41813	-1.38451	-1.27015
rs4|S|32|___1	-0.15727	0.102713	0.628114	0.485903	-1.03008	2.16032	2.02949	1.15885	0.857789	-0.60215	-0.68698	-0.70209	-0.57613	-0.73546	-0.89578	-0.75814	-0.71992	-0.55917
rtn3a|S|13|___1	0.739914	-0.32248	1.20036	1.24577	0.683117	0.627326	0.946691	-0.44273	0.271211	-1.35429	1.15459	0.481977	0.51962	-1.29566	-0.96083	-1.66807	-1.46454	-0.36197
rtn4|S|9|___1	-0.99694	1.13769	-0.08572	-0.54831	-1.03659	0.455738	-0.49786	0.566922	-0.40387	-1.63331	0.405025	-0.68158	-0.54127	2.48941	0.116041	1.19666	0.789127	-0.73115
ru1c|S|17|___1	2.0645	1.82971	-0.48239	1.62943	0.675811	-0.33128	1.11194	-0.69929	-0.98426	-0.91106	-0.39723	-0.07753	-0.76015	-0.78116	-0.70444	-0.20614	-0.637	-0.33946
s20a2|S|257|___1	0.079593	-1.17191	-0.35809	-0.62164	-1.13908	-0.32904	-0.3603	-0.70822	-0.15041	-0.28851	-0.55299	1.68676	2.10626	-0.03947	1.58271	1.45583	-0.73633	-0.45516
sall4|S|687|___1	1.59867	2.37081	0.680647	0.698297	0.230381	-0.12359	-0.13348	-0.21472	0.072359	0.292884	-0.4279	-0.13488	-1.07086	-0.11029	-1.78898	-1.64074	-0.56885	0.270233
sc22b|S|142|___1	2.35971	2.21661	1.2499	0.502451	0.822954	-0.36638	-0.5698	-0.59844	-0.45186	-0.61432	-0.58022	-0.67142	-0.52641	-0.6138	-0.65024	-0.56015	-0.47914	-0.46945
scafb|S|938|___1	-0.33778	-0.59837	2.50075	1.85164	1.08211	0.949785	-0.52937	-1.07462	-0.54927	-0.86125	-0.40063	-0.8191	0.762131	-0.1661	-0.33237	-0.50363	-0.3983	-0.57564
se1l1|T|798|___1	1.00404	0.348772	0.887346	1.03405	-1.12886	0.997442	1.2008	0.668706	0.963794	-1.36069	0.907582	-0.30275	-0.04085	-0.76813	-1.02374	-1.79046	-0.93782	-0.65924
sen34|S|150|___1	-0.59605	-0.83597	1.69004	2.14062	0.875329	0.057139	-0.08983	0.114889	1.45219	0.806134	0.220642	-0.95524	-0.87907	-0.75106	-0.69357	-0.84499	-0.87533	-0.83587
sen34|S|150|___2	2.05464	2.9539	-0.75051	-0.53193	-0.62873	-0.49725	-0.83394	-0.05784	0.202673	-0.3997	-0.38616	0.121539	-0.14722	0.651507	-0.82541	-0.07804	-0.48691	-0.36061
set8b|S|51|___1	-0.08875	0.606103	-1.41377	-0.13738	-0.8011	-1.43332	-0.19779	-1.02447	-0.28492	-0.63267	-0.59455	1.49342	0.707365	-0.54195	2.11283	1.49086	0.335114	0.40496
setd3|S|525|___1	-1.10272	-0.3359	0.892491	1.25691	1.24068	1.62023	-0.28037	-0.75406	0.689912	0.537902	-0.16989	0.23353	-0.84076	-0.46565	1.25495	-1.64085	-0.78419	-1.35223
sf3a1|S|407|___1	2.95394	-0.93368	-0.46911	0.698252	-1.60485	0.028208	0.912338	0.0164	0.086608	-0.47476	-0.31158	-0.7935	0.082005	0.137466	-1.10452	0.085125	-0.30002	0.991684
sf3b1|T|306|___1	1.78629	3.34568	-0.24465	-0.2124	-0.50847	0.054715	-0.18581	-0.46373	-0.6976	-0.31252	-0.4152	-0.72133	-0.72367	-0.20351	-0.35103	0.070679	-0.16133	-0.05611
sf3b1|T|357|___1	1.04827	0.958799	-2.10439	-1.51584	-1.40732	-0.6322	1.01562	1.1031	-0.50637	0.501057	0.593347	0.159543	0.077317	0.973812	-0.01733	0.128038	0.73439	-1.10984
sgip1|S|357|___1	0.442085	1.08112	1.35121	0.890728	0.634435	0.462466	0.607153	0.783509	-0.10702	-0.2956	0.783934	-0.14737	-0.03977	-0.18978	-1.40611	-2.30854	-1.04053	-1.50191
shc1|S|319|___1	2.40596	1.49364	0.149861	0.051946	-0.52624	-0.92133	-0.36373	-0.44142	1.19478	0.633673	0.21658	-0.63355	0.652712	-0.0772	-1.2361	-1.68759	-0.43138	-0.48061
shcba|S|669|___1	-0.65834	-1.28371	-0.75738	-1.14194	-1.03231	-0.64494	0.096061	-0.96481	-0.50994	0.741672	0.059669	0.740595	-0.20067	-0.26989	1.60209	1.85935	1.58522	0.779271
shrm1|S|169|___1	2.2982	2.89763	0.232122	-0.42966	-0.10359	-0.41641	-0.21123	-0.00234	0.016503	-0.77637	-0.43754	-0.71121	-0.75697	0.144316	-0.80922	-0.40897	-0.27994	-0.24533
shrm1|S|780|___1	0.942575	0.799448	0.873989	2.44386	0.467759	-1.1788	-0.02361	0.132106	-0.78127	-0.54235	0.307392	-0.56116	-0.62456	-0.5967	1.29835	-1.14246	-1.36141	-0.45316
sin3b|S|375|___1	0.393864	2.37084	0.877743	1.0386	-0.45063	0.429707	0.611757	-1.01529	-0.23732	-1.3048	0.043077	0.176701	0.167262	-1.18193	-1.94998	-0.46622	0.581625	-0.08501
siva|S|5|___1	-1.11717	2.11908	0.847099	1.44356	0.890926	0.345398	0.652559	0.566577	0.339134	0.535981	-0.28225	-1.43878	-0.43187	-0.81225	-0.9502	-0.75255	-0.87484	-1.08039
slbp2|S|69|___1	0.969614	1.04842	0.476107	0.078958	-1.384	0.127794	0.786975	0.928255	0.20149	0.353787	-0.30243	0.297439	-0.21955	-0.54977	0.880177	-2.78813	0.458692	-1.36382
slbp2|S|84|___1	-1.00243	-0.69209	-0.7268	-0.84004	-3.03664	0.460787	0.917924	0.882113	0.623062	0.854727	0.461333	-0.49521	0.439924	0.082803	1.04737	0.392156	0.337515	0.293495
sltm|S|214|___1	0.259119	0.757687	0.687578	0.514438	-0.99229	-1.68844	-0.29316	-1.23851	0.70696	0.666866	0.782549	-1.18846	-2.19768	0.778758	0.75753	0.164129	0.760884	0.762044
smc4|S|19|___1	1.99982	2.70883	-0.80053	-0.49918	-0.48493	-0.92784	0.415436	0.56587	-0.72003	-0.43971	0.2132	-0.50594	-0.31241	0.537063	-0.90346	-0.56603	0.411714	-0.69187
smca4|T|1375|___1	2.08876	1.813	-1.4274	-2.01571	-0.11225	-0.40858	0.859625	0.464482	-0.24613	0.046389	-0.17285	-0.16844	-0.52314	0.662426	-0.69737	0.187064	0.416381	-0.76627
smca5|S|131|___1	0.096466	2.95966	1.75834	-0.2833	0.250721	-0.92103	0.411136	-0.38044	-0.21509	-0.76892	-0.14031	-0.23192	0.190762	-1.06206	0.163794	-0.49301	-1.29909	-0.0357
smd2|T|12|___1	0.910767	0.848589	1.45813	0.332915	0.299503	0.99366	1.00854	0.84457	-0.32776	-0.51791	-1.07427	-0.25477	0.599152	-0.76892	-0.54039	0.02541	-2.23976	-1.59745
snf5|S|131|___1	1.80917	0.565821	0.305592	-0.0162	1.25422	0.515509	1.52817	0.517839	0.866278	-0.00354	-0.91023	-0.34139	-0.29533	-1.00734	-0.98555	-1.22076	-0.91848	-1.66377
snx1|S|117|___1	-0.74936	2.02003	1.41767	1.39129	1.15587	0.25465	0.436693	0.261233	0.360511	0.143567	-0.77951	-0.32512	-0.66637	-0.77656	-0.93399	-0.47918	-1.29732	-1.4341
son|S|546|___1	0.798721	2.60316	1.67333	0.893865	-0.30507	-0.18108	-0.92286	-0.15809	-0.73887	-0.60299	-0.04927	-0.63788	-0.47966	0.636273	0.073527	-1.56379	-0.65992	-0.3794
sox13|S|343|___1	0.089097	0.223824	0.585496	-1.04599	-0.72988	-1.19051	0.791322	0.643594	1.31897	-0.35171	0.791767	0.718899	1.0083	1.01623	-0.84509	0.234695	-2.45966	-0.79935
sox3a|S|11|___1	2.30556	2.0017	-0.92666	-0.58293	-1.22088	-0.56089	-1.12407	1.29619	-0.64847	-0.21907	0.0119	-0.74694	-0.51508	0.411525	0.488011	0.105566	-0.12973	0.054271
spag5|S|225|___1	1.1216	-1.46476	-1.3762	-1.30482	-2.5779	-0.25549	0.057751	0.617586	0.327058	0.466663	0.610011	0.829723	0.662988	0.359285	0.583562	0.469217	0.500379	0.373354
spag5|S|660|___1	2.13837	2.273	0.650756	0.203874	0.14308	-0.97143	1.05079	-0.21219	-0.72084	-0.43514	-0.20491	-0.19403	0.272692	-0.54594	-1.31514	-1.03657	-0.7894	-0.30697
spag5|S|664|___1	2.57092	2.42559	-0.74089	-0.78532	-0.75924	-0.01909	0.078605	-0.23144	-0.00485	-0.75559	-0.53043	-0.46796	0.653611	-0.7703	-0.27624	-0.59295	-0.18338	0.388969
spast|T|288|___1	2.68444	2.51882	-0.81652	-0.10757	-0.00349	-0.58949	-0.64603	0.36748	-0.31258	-0.7672	0.096664	-0.28835	-0.56209	0.050928	-0.60149	-0.45851	-0.42777	-0.13726
spf30|S|201|___1	2.28154	2.29668	0.23881	-0.66793	-1.2027	-0.62402	0.009938	0.22249	0.244809	-0.24196	-0.21421	-0.2522	-0.08775	0.546364	-1.77166	-0.14668	0.028666	-0.66019
spf45|S|267|___1	-2.13636	-1.38342	0.414351	-0.00171	0.226735	0.273785	-1.25728	-2.01341	0.254711	0.743614	0.786154	0.693393	1.07948	0.077726	0.020252	0.920664	0.708869	0.59244
spf45|T|71|___1	2.42469	2.53302	0.450641	-0.88191	-0.80775	0.348755	-0.40629	-0.58892	-0.63027	-0.80871	0.002721	-0.8245	0.435424	-0.43907	0.029071	-0.03831	-0.35931	-0.43929
spt5h|T|1031|___1	0.476045	0.466748	0.609559	0.620797	0.586105	0.703797	0.804565	0.599056	1.42996	0.856952	0.57619	-0.40554	-1.02009	-1.55284	-0.66089	-1.19266	-2.21319	-0.68455
srbd1|S|142|___1	-0.93116	0.577641	-0.51183	-0.25358	-0.79375	-1.00162	-0.61716	-0.94721	-1.15582	-0.05907	-0.35458	-0.1885	0.557734	-0.64245	1.29969	1.6357	1.3465	2.03945
srcap|S|1588|___1	-2.07381	0.179307	0.372316	0.334508	-1.82254	0.004645	0.571042	0.88791	0.6417	0.634705	-0.82169	-1.98631	0.703987	0.678134	0.421284	-0.33689	0.801974	0.809731
srcap|S|2003|___1	-2.77863	-1.58833	-0.3222	0.183905	-0.14373	-0.29423	-0.60205	-0.23321	0.426435	0.413797	1.67747	0.674187	0.822363	0.602321	0.265467	-0.55567	0.743563	0.708549
srfb1|S|320|___1	-2.81412	-0.80671	-0.02503	-0.72632	-0.76286	-0.00217	-0.22476	0.296457	0.439602	0.506126	0.219146	1.08327	0.954678	-1.03668	1.27085	1.30493	-0.11583	0.439416
srpk1|S|405|___1	2.14381	2.85153	-0.1563	-0.72104	-0.6798	-0.64464	-0.43048	-0.00793	-0.89112	0.255115	-0.61461	0.440938	-0.58571	-0.11096	-0.22636	-0.31571	0.430061	-0.7368
srrm2|S|1902|___1	2.54168	1.18807	0.72402	-0.43431	0.739904	0.494776	-0.04708	0.077936	-0.8947	-0.78676	0.900248	0.295566	-0.26334	-0.73869	-1.79588	-0.42233	-0.66244	-0.91667
srrm2|S|1935|___1	-0.54386	0.544384	-1.36772	-2.15777	-1.04258	-0.8776	-0.75308	0.573322	0.005299	0.277429	1.31541	-0.65296	1.21755	1.15981	0.30275	0.069668	0.732407	1.19753
srrm2|S|2092|___1	2.75162	2.55606	0.244808	-0.32273	-0.17774	-0.76546	-0.25394	-0.31844	-0.3112	-0.18995	0.02305	-0.18182	-0.22788	-0.66872	-0.70149	-0.30828	-0.70828	-0.4396
srrm2|S|2321|___2	1.86113	2.18158	0.950513	0.802724	0.773153	-0.76396	0.206227	-0.52285	-0.43766	-0.30311	0.150376	-1.10651	-0.40307	-0.28156	-1.28652	-0.81432	0.250334	-1.25648
srrm2|S|2325|___2	1.81558	2.13337	0.912518	0.765955	0.736629	-0.57146	0.174406	-0.28471	-0.60872	-0.33071	0.119018	-0.60054	-0.63826	0.077247	-1.67034	-0.8795	0.218147	-1.36863
srrm2|S|350|___1	2.5592	2.30899	0.213078	-0.03157	-0.10994	-0.22916	-0.1343	0.031291	-0.06716	-0.13926	0.528507	-0.0394	-0.36362	-1.05611	-0.82528	-1.40999	-0.66547	-0.5698
srs11|S|180|___1	0.96265	-1.95656	-1.06141	-1.19611	-2.35347	-0.58732	0.133851	0.383087	0.615901	0.536082	0.291887	0.389291	0.659099	0.721067	0.887087	0.737759	0.194826	0.642272
srsf9|S|222|___1	-1.20223	-2.16789	-0.32322	0.052397	-0.47163	-1.35288	0.122355	-0.81405	0.57234	0.446532	-1.088	0.942526	0.456344	0.913333	0.367273	1.03728	1.34446	1.16507
ssbp3|S|351|___1	-2.20179	-1.90663	-0.4394	-0.88441	-0.63429	0.537558	-0.03862	1.74151	1.20216	0.664283	1.08206	0.417746	0.619635	-0.18307	-0.01379	0.28481	0.041498	-0.28926
ssf1|S|516|___1	1.30787	2.14311	-0.3402	0.056901	-0.9549	0.042548	-0.03239	1.12199	-0.14279	-0.01828	0.154207	0.244311	-0.53674	1.43476	-0.42439	-1.36594	-1.7252	-0.96488
ssfa2|S|366|___1	-2.48372	0.537293	1.07873	0.453075	0.476988	0.153296	0.548398	0.323616	1.02983	0.887542	0.841095	0.530068	0.47934	-1.32201	-0.85194	-0.71939	-0.46418	-1.49802
ssfa2|S|79|___1	0.590175	0.218596	1.73258	0.92505	0.897178	0.716629	0.580204	0.185612	0.083785	-0.59178	0.591604	0.297276	0.323284	-1.07543	-1.05045	-0.72982	-1.3279	-2.36658
ssh|S|638|___1	-0.62216	2.56543	-0.47988	0.218677	0.553949	-0.25521	-0.81169	-0.56261	0.996907	-1.04024	-0.98254	0.5473	0.940619	0.027725	-1.52889	-0.0867	1.18155	-0.66223
stalp|S|237|___1	2.26947	2.76492	0.105666	-0.18433	-0.68472	0.525261	-0.72431	0.385476	-0.34741	-0.57081	-0.82854	-0.67813	-0.54233	-0.38485	-0.24496	-0.78817	0.070349	-0.14257
stau2|T|492|___1	-1.39655	-0.34151	-1.03888	-0.89339	0.399459	1.59176	1.31569	0.728841	1.23997	1.76881	0.357274	-0.11581	-0.0471	-0.92434	0.034482	-0.96714	-0.98793	-0.72364
stt3b|S|22|___1	2.74341	0.349689	1.84575	1.26868	-0.2638	-0.63669	-0.30225	-0.57422	-0.17413	-0.47417	-0.09565	0.074465	-0.5277	-0.73428	-0.8287	-1.10338	0.095023	-0.66204
sugt1|T|236|___1	1.73705	1.74044	1.19682	0.983598	0.550089	0.217422	0.538434	0.414039	-0.1295	0.07888	-0.41511	-0.61355	-0.67501	-0.97048	-0.95752	-0.88319	-1.65275	-1.15966
supt3|S|327|___1	-0.1071	1.68317	0.810842	-0.02035	-3.42829	-0.47692	0.694208	0.182197	0.462199	0.331084	0.396355	0.158685	-0.39155	-0.07113	0.110499	0.17573	0.032416	-0.54204
swi5|S|30|___1	3.25881	0.604864	-0.96765	0.19059	-0.63601	-0.6429	-0.67051	0.172337	0.543791	-0.73485	-0.90509	0.087283	-0.38386	-0.18689	0.391492	-0.3946	1.0179	-0.74471
syep|S|803|___1	-0.93232	0.186373	0.613488	0.657878	0.28366	1.49088	0.896982	0.58515	0.190168	0.116969	0.24972	0.554406	0.847868	-0.44376	-1.62596	-0.1303	-2.65676	-0.88444
sytl2|S|1451|___1	3.09099	1.17788	1.3035	0.667642	-0.86513	-0.76531	-0.43732	-0.01478	-0.24423	-0.36725	-0.66218	-0.11309	-0.48613	-0.03533	-0.5303	-0.49942	-0.27046	-0.94909
sytl2|S|330|___1	-0.31828	1.14407	0.595333	2.42226	1.1372	-0.47761	0.6353	0.397033	0.248063	-0.3878	0.706113	-1.60653	-0.40419	-0.86127	-1.32354	-0.3478	-0.80994	-0.74841
t120a|S|3|___1	2.74613	2.12296	0.275317	-1.29275	-0.75207	-0.60091	0.515151	-0.21302	0.090206	-0.64797	0.060611	0.025571	-0.69168	0.032234	0.091542	-0.4982	-0.60661	-0.65651
t194a|S|358|___1	0.01905	-0.26078	-0.72075	-1.57193	-1.57505	-2.17741	0.873557	0.536757	-0.20003	1.20046	0.416133	-0.09478	0.259188	1.14308	0.132765	0.741474	1.42864	-0.15037
t214a|T|36|___1	2.43356	2.28541	-0.74604	-0.31876	-0.43853	-0.16977	0.243701	-0.13147	-0.90485	-0.68543	0.901496	-0.69994	-0.66349	0.893408	-0.38293	-0.58259	-0.67291	-0.36087
t22d1|S|378|___1	1.18281	1.73512	1.22908	1.11448	-0.06763	0.521955	0.724019	0.448846	0.217767	0.047247	0.163498	-0.31374	-0.65016	-1.33069	-1.13156	-1.32701	-1.01923	-1.54481
t2fa|T|453|___1	3.28776	-0.75425	-0.58448	-1.23413	0.137248	-0.48188	0.616587	-0.0402	-0.14142	0.996192	-0.47889	-0.36725	-0.5654	0.45048	0.410663	-0.42484	0.103901	-0.93009
tacc3|S|221|___1	-0.5955	-1.85228	0.496369	0.359627	-1.25699	0.499577	-0.42839	0.807608	0.831341	0.91735	0.77429	-0.07337	-0.3108	-2.06343	-0.9604	1.0783	0.983421	0.793277
tacc3|S|234|___1	-1.0665	-1.55074	-0.64165	-0.88937	-2.79164	0.070253	0.919962	0.885663	0.568549	0.731296	0.526715	0.658589	0.342836	0.153259	0.630607	0.578555	0.40523	0.46837
tacc3|S|638|___1	0.138436	0.567921	-2.42188	-1.06966	-2.44033	0.160593	1.24331	0.608306	0.368415	0.542475	0.754674	0.387534	-0.22372	0.119113	0.095403	0.2408	0.604956	0.323653
tb22b|S|103|___1	1.19398	3.38419	0.118919	-0.33451	0.257348	-0.14127	-0.46272	-0.59136	-0.80961	-0.49879	0.021837	-0.74185	-0.22293	-0.30605	-0.36155	0.20015	0.461775	-1.16756
tbc13|S|184|___1	1.7452	2.11887	-1.90176	-1.78576	-0.74314	-0.44175	0.160689	0.886483	-0.08814	-0.25019	0.529482	0.120571	-0.25829	0.534144	-0.38051	-0.07801	0.24602	-0.41391
tbcd5|S|548|___1	2.53256	2.60119	-0.03288	-0.4857	0.041708	-0.09436	0.47689	-0.53082	-0.48028	-0.35353	-0.41606	-0.97012	-0.1013	-0.86595	-0.73847	-0.11301	-0.52181	0.051945
tbcd8|S|924|___1	-0.19192	0.455045	-1.08348	0.654033	-2.00769	-0.53162	0.800221	0.104682	0.739183	0.483227	0.276287	-0.24652	0.763104	0.400822	-2.51491	-0.18418	1.04369	1.04003
tcf20|S|1178|___1	-0.69361	-0.62595	-0.69042	-0.92667	-1.12314	-0.17674	1.4952	0.529001	-1.03734	0.243842	1.58483	0.091501	-0.16189	1.58798	-0.07325	-0.63743	1.75269	-1.13862
tcf20|S|391|___1	0.437414	1.39921	-0.18094	-0.47905	-1.3771	-0.54111	1.65256	0.776308	0.394124	1.12507	1.47845	-0.03192	-0.00144	-1.03878	-0.18032	-1.67149	-0.91134	-0.84963
tcf20|S|638|___1	0.827724	0.703494	0.810745	0.065442	-2.73104	-0.79035	-0.38047	-1.23492	0.421202	0.404136	0.833839	-0.51439	0.977934	0.595317	0.112121	0.995552	-1.3193	0.222967
tcf20|S|922|___1	1.10495	0.438978	-1.08928	-1.49801	-1.59816	0.36626	0.649876	0.11507	0.555621	0.964222	0.971077	0.871688	0.101194	-2.02226	-1.13426	0.027565	0.667724	0.507734
tcpe|S|308|___1	1.15229	0.945068	1.31432	1.07291	0.855007	0.704789	0.744487	-0.09108	0.153477	0.154854	-0.55984	-0.06232	0.104368	-0.99558	-0.59169	-1.135	-1.80141	-1.96466
tcpr2|S|427|___1	1.07445	2.64402	1.26376	1.5369	-0.87425	0.193571	-0.67796	-0.19341	-0.68202	-0.86413	-0.51967	-0.30752	-0.69	-0.9808	-0.06717	-0.32301	-0.67345	0.140691
tdif2|T|328|___1	1.17213	1.65161	-1.46248	-0.85006	-1.78322	-1.26134	1.53958	0.823699	0.031282	0.473481	-0.40499	0.29873	-0.80972	0.516937	0.095574	0.105983	0.558361	-0.69556
tdrd1|S|116|___1	2.07763	0.93653	0.775461	0.817944	0.145278	1.04996	0.703673	0.005277	0.048422	-0.31264	-0.77243	0.095577	-0.2047	-1.09644	-0.1438	-0.45482	-1.86666	-1.80427
tdrd6|S|2114|___1	1.57479	0.589918	0.244557	1.00502	0.432224	-0.65081	0.10909	-0.34801	0.547377	0.329159	-1.6044	0.48674	-0.41312	-2.44596	1.09651	0.366101	-0.03511	-1.28406
tdrd6|T|1880|___1	-0.06088	1.2301	1.15239	1.59096	-0.82506	1.50634	0.393381	1.00245	0.815059	-0.21706	-0.47034	-0.0072	-0.59415	-1.11731	-1.34702	-1.21224	-0.87115	-0.96829
tdrkh|S|296|___1	1.64969	1.09751	1.53136	1.59061	0.960682	-0.10231	0.358291	-1.32495	-1.20635	-0.0246	-0.42491	-0.84845	-0.726	0.197807	-0.67618	-0.48958	-1.30158	-0.26106
tdrkh|S|49|___2	0.704622	1.14464	1.75844	1.58009	1.09615	0.733523	0.496289	-0.86319	-0.68957	0.06802	-0.97591	-0.21145	-0.69287	0.125057	-1.27818	-0.73777	-0.83442	-1.42346
tdrkh|S|505|___1	2.60294	2.48225	0.118544	-0.8645	-0.05723	-0.58494	0.156039	-0.06432	-0.12442	-0.40827	-0.51999	-0.4969	-0.30256	0.621897	-0.84346	-0.46438	-0.76822	-0.48249
tdrkh|S|53|___1	-0.16122	1.85525	3.12982	-0.48585	0.106128	-0.48009	-0.88499	-0.06496	0.615359	-0.6912	-0.37538	-0.44636	-0.57505	-0.28272	-0.8496	-0.25422	-0.25833	0.103417
tdrkh|S|536|___2	0.845926	1.03678	1.43356	1.90919	1.27499	0.007337	0.087852	-0.82221	0.062434	0.250293	-1.80658	-0.58343	-0.73362	0.276817	-0.98864	-0.59207	-0.50451	-1.15412
tdrkh|S|539|___1	1.37924	1.16288	1.29933	1.20215	0.96907	0.017576	0.321362	-0.2556	0.019645	0.187612	-1.34386	-1.99376	-1.52489	0.351361	-0.9386	-0.10339	-0.19397	-0.55615
tdrkh|S|539|___2	0.830995	1.00411	1.36403	1.79546	1.22019	0.070331	0.143365	-0.68213	0.120309	0.290711	-1.5742	-0.46554	-0.60177	0.31477	-1.15574	-0.47338	-0.39395	-1.80756
tdrkh|S|582|___1	0.948227	-1.42781	-2.34325	-2.27638	0.466541	-0.1929	0.832176	0.613905	0.0154	0.285498	0.823816	0.083647	0.154764	0.773857	0.303301	0.540146	0.524833	-0.12577
tesk2|S|437|___1	1.20151	1.56575	0.494949	-0.0087	0.541218	-2.07238	0.418631	0.182227	1.27565	1.02882	-0.90698	-0.40408	-0.3418	-1.15451	-0.04495	-0.84635	-1.41118	0.482186
tf2b|S|92|___1	-0.2499	3.68307	-0.47935	-0.19599	-0.01838	0.587798	-0.09121	-0.1984	-0.09507	0.094798	0.293197	-1.27094	-0.63492	-0.53213	-0.09658	-0.41847	-0.03132	-0.34621
tfdp1|S|23|___1	-2.07682	-0.30216	-0.30707	-2.27263	-1.34671	-0.17043	0.526367	0.785599	0.401244	0.06378	1.34355	0.702435	0.291062	0.467982	-0.35782	0.835744	0.748697	0.667173
tfg|S|198|___1	1.9301	2.48697	1.24782	-0.04114	-0.36305	-0.61775	0.068448	-0.1683	0.506059	0.46002	-0.4036	-0.764	-0.29226	-0.71492	-0.80227	-0.41002	-1.29584	-0.82626
tfp11|S|206|___1	-2.58566	0.98611	-1.21146	-0.27052	-1.32591	-0.52918	1.08487	1.17041	0.283927	0.047107	0.4793	0.019939	-0.82374	0.37371	1.24137	0.518509	0.016834	0.524378
tho4b|S|244|___1	0.374354	2.43199	0.784453	0.557075	-0.57839	0.410926	0.889227	0.817597	-0.06368	0.967432	-1.36749	-0.05828	-0.55226	-1.43587	-0.92005	-0.92674	-0.28653	-1.04377
thoc1|S|563|___1	-0.16829	0.334017	0.400845	-3.61636	0.407671	-0.10531	-1.04004	0.172815	0.066462	0.063671	1.02428	0.299194	0.490092	0.366046	-0.16781	0.39059	0.691139	0.390987
thum2|S|125|___1	1.67073	2.63527	-0.05647	0.711838	-1.63515	-1.12231	0.032163	-0.83005	-0.16794	0.318962	-0.41339	-0.28408	-0.23452	-1.13723	0.156263	-0.32233	0.485126	0.193123
ticrr|S|1395|___1	-1.59912	-1.20368	-0.88583	-1.31877	-0.97349	-1.46144	1.44689	0.501162	0.34458	1.14102	-0.26398	0.230782	0.279461	0.563302	0.461545	1.42307	0.636291	0.678204
ticrr|S|1945|___1	-1.28601	-1.50831	-0.66837	-1.96443	0.520053	-0.7967	-0.52473	0.2204	0.836805	0.789355	1.36041	-0.18443	0.686903	0.986761	-0.59313	-0.09711	1.27212	0.950408
ticrr|S|978|___1	-3.16408	1.01606	0.605083	-0.66847	-1.06912	0.358313	-0.43193	0.268524	0.798174	-0.44729	0.871398	0.485054	0.468463	0.506692	-0.82862	0.279133	0.684851	0.267761
tif1b|S|483|___1	0.714852	2.69984	0.690017	0.566228	-0.29707	0.497677	0.391591	-0.60929	1.39791	-0.06339	-0.98581	-1.10601	-0.35435	-1.06375	-0.57532	-1.22143	-0.53703	-0.14467
tlk2|S|99|___1	-1.28281	-1.39981	-1.45119	-1.13013	-1.30392	-0.42675	0.013247	1.09211	0.919184	1.29597	-0.52114	0.055529	0.652861	-0.27302	0.798881	0.762002	1.10634	1.09263
tln1|S|2539|___1	2.52648	2.6008	-0.58553	-0.47149	-0.00158	-0.77453	0.056402	-0.08549	0.334324	-0.53194	-0.72221	-0.42211	-0.55799	-0.09184	-0.4608	-0.79625	0.448194	-0.46443
tm209|S|248|___1	2.47371	2.66146	0.612519	-0.13512	-0.78551	-0.35826	-0.77181	-0.11735	-0.24242	-0.2868	-0.08955	-0.16693	-0.40478	-0.55274	-0.66183	-0.94553	-0.26383	0.034769
tm55b|S|167|___1	0.994605	1.28165	0.857013	1.18144	0.11164	0.60212	1.10063	0.476052	0.803808	0.676946	-0.44848	-1.40511	-1.00862	-0.64237	-1.53789	-1.1067	-1.3217	-0.61504
tmf1|S|340|___1	-2.46636	-2.62507	0.614128	0.441329	0.642242	0.263179	0.27841	-0.52205	-0.52522	-0.27451	0.561715	0.491362	0.592449	0.489336	0.276723	0.527993	0.559622	0.674709
tmm85|T|3|___1	3.25993	1.98666	0.097402	-0.24061	-0.49622	-0.70782	-0.18749	-0.13109	-0.46564	-0.26763	-0.14479	-0.58775	-0.39343	-0.12204	-0.17907	-0.58117	-0.34044	-0.4988
tmx2|S|274|___1	-0.38845	-1.20518	-1.00451	-1.91843	-1.47946	-1.00478	-0.29424	-0.56483	0.331782	0.747556	0.73142	0.784323	1.31325	1.17032	1.02713	0.31565	0.700583	0.737869
tmx3|S|425|___1	-0.85796	-2.6639	1.13287	1.02907	1.78361	1.01479	0.745507	-0.55964	-0.12579	-0.22021	-0.32657	0.09856	0.428677	-0.04314	-0.20522	0.23341	-1.05647	-0.40759
tnik|S|780|___1	0.738728	-0.65781	-1.64373	-1.69976	-1.49415	-0.02894	0.110499	0.102795	-1.2229	0.690533	1.07384	0.221078	0.96999	1.13306	-0.54923	0.981998	1.22772	0.046281
tob1a|S|892|___1	1.2778	0.814591	-1.3005	-0.54457	-0.63606	-0.90791	1.69003	1.40857	-0.91157	-0.23852	0.581991	-0.19877	-0.80358	1.2774	-0.59966	-1.05522	0.972804	-0.82683
top2a|S|1208|___1	2.61949	2.50027	0.672794	-0.03423	-0.1285	-0.72405	-0.66096	-0.52728	-0.55925	0.09718	-0.51775	-0.69871	-0.20402	-0.48524	-0.75239	-0.50116	-0.05118	-0.04501
topk|T|9|___1	-0.01771	-0.34867	-0.80342	0.18572	-0.18603	1.0635	3.37899	-0.72311	0.455093	-0.61061	-0.43934	-0.28297	0.32138	-0.72312	-0.65998	0.336178	-1.02832	0.082424
tpd54|S|198|___1	2.23918	2.84739	-0.11126	-0.00711	-0.29175	-0.75719	0.835909	-0.2553	-0.32049	0.061048	-0.6631	-0.39319	-0.47013	-0.5903	-0.37303	-0.49503	-0.64873	-0.60693
tpr|S|2042|___1	-0.49914	-0.40333	-0.985	-0.81196	-3.33692	-0.24993	0.557852	0.59612	0.433216	0.221678	0.441799	0.821817	0.736185	0.101757	0.600293	0.712716	0.501523	0.561323
tpr|S|2122|___1	3.01865	1.98363	0.535464	-0.20311	-0.7382	-0.75926	-0.63722	-0.51581	-0.60796	0.176909	-0.15127	0.362172	-0.08146	-0.29813	-0.42156	-0.3412	-0.57863	-0.743
tpr|S|379|___1	2.45733	2.9146	-0.07107	-0.34402	-0.55218	-0.12851	-0.13718	-0.33998	-0.27282	-0.51783	-0.11817	-0.15838	-0.39187	-0.471	-0.70031	-0.09685	-0.70356	-0.36821
tpr|T|636|___1	0.399304	3.20248	-0.98399	-0.64212	0.470303	-1.00485	1.10637	0.406889	0.169778	0.609558	-0.46723	-0.6437	-0.68462	-0.06214	-0.47774	-0.41316	-0.80386	-0.18128
tpx2a|S|263|___1	-0.00875	0.516841	0.521468	-1.18486	-0.34484	0.971123	0.755729	0.787043	-0.84457	0.182136	1.34762	0.908009	0.440994	0.215288	-0.82475	0.0777	-0.6837	-2.83247
tpx2a|S|455|___1	2.77392	1.5871	-0.46195	0.17053	-0.57837	-0.84176	1.3625	-0.58656	-1.28246	-0.80008	-0.6349	-0.22978	-0.39716	-0.10674	0.458223	0.124537	-0.34908	-0.20798
tr61b|Y|49|___2	0.702619	-0.93934	-1.01642	0.265779	-0.79401	-1.04168	2.63621	-0.3096	-0.03343	-0.48766	-1.13283	0.523608	-0.24288	1.10135	0.012499	-0.99184	1.17366	0.573975
tri36|S|80|___1	0.037686	0.173542	-2.15515	-1.96913	-1.93356	-0.64526	0.251054	0.569077	0.109602	0.640098	0.684726	1.0723	0.575234	0.477474	0.180687	0.664751	0.752074	0.514792
tripc|S|152|___1	-0.01242	2.15775	1.51579	1.42232	1.07102	0.57583	0.273979	-1.1006	0.370976	-0.15582	-0.42073	-0.3926	-0.80742	-1.00001	-0.90377	-0.7162	-1.03888	-0.83922
tsc2|S|1052|___1	1.55282	1.5343	1.13024	0.099274	-3.04461	-0.00263	-0.21327	0.14428	0.28255	0.260349	0.432714	-0.14361	0.165931	-0.35669	-0.69757	-0.1865	-0.23255	-0.72504
tsc2|S|1086|___1	-2.76437	-2.24317	-0.38276	0.125885	-0.65729	-0.02348	0.632606	0.642459	0.590994	0.721372	0.143637	0.49392	0.528385	-0.02447	0.349143	0.999051	0.371834	0.496252
tsc2|S|1095|___1	1.346	2.35539	0.806382	0.295405	0.967177	0.148307	-1.64886	-1.467	-0.80824	-0.20574	-0.4116	0.190909	0.315749	-0.38325	-0.96738	0.244603	0.17162	-0.94946
tsc2|S|1320|___1	-2.61641	0.280482	-0.6824	-1.0063	-0.48326	-1.6454	0.505005	0.652229	1.02119	0.740734	-0.42761	0.816099	0.638097	0.681367	0.789882	-0.51106	0.599033	0.648328
tsc2|S|1392|___1	0.397189	-0.10485	-0.16573	0.188818	-1.11511	0.322636	1.31741	1.19477	1.55402	1.59068	1.01458	-0.58191	-0.44819	-0.55073	-1.43314	-1.1029	-0.96195	-1.11558
tsc2|S|663|___1	-1.78772	-1.5586	-2.09124	-0.57129	0.104306	0.493636	-0.34744	-0.27048	0.528456	0.776445	0.244901	0.926222	1.27929	-0.36156	0.658712	1.29601	-0.05633	0.73668
tsc2|T|1355|___1	1.96072	2.37695	-0.67067	-0.26722	-0.83805	-0.62821	0.538195	1.39603	-0.64669	0.367673	-0.20873	-0.14362	-0.85373	0.460267	-0.53582	-0.67275	-0.90491	-0.72944
tsc2|T|1722|___1	-1.72629	1.26117	-0.04709	1.00133	1.13707	0.653924	0.082183	0.738585	0.897063	1.04067	-1.6735	-0.42335	-0.86461	0.369221	-0.35867	-1.79705	-0.14713	-0.14352
ttc5|S|432|___1	0.656857	0.304493	0.813604	0.583111	0.461718	0.607937	0.885362	0.247409	0.894822	0.55564	-0.02984	0.491794	0.275084	-1.66555	-1.30806	-2.60137	-0.00429	-1.16872
ttk|S|844|___1	0.527762	1.48994	-1.43476	-0.37084	-1.41285	-0.91295	2.13488	1.58368	0.097139	0.36441	-0.12286	-0.0795	-1.07635	0.125243	-0.7997	-0.14999	0.470884	-0.43412
tyrp1|S|519|___1	-0.80465	-2.47084	-1.0482	-0.69048	-0.35475	-0.33419	0.069353	-0.2309	0.38152	0.7085	-0.13253	1.28424	1.09959	-0.3582	1.98948	0.692755	0.464869	-0.26557
ub10a|S|339|___1	1.80316	2.98459	1.18586	-0.32983	-0.76082	0.109688	-0.4726	-0.51556	-0.4951	-0.69753	-0.26821	-0.44649	-0.88875	-0.05868	-0.53033	-0.29345	-0.28344	-0.04253
ub10a|T|372|___1	2.64913	2.55152	-0.30041	-0.17137	-0.76637	-0.5418	-0.48608	-0.26394	-0.3156	-0.4184	-0.18442	-0.43962	-0.12166	0.304337	-0.83555	-0.89908	0.221909	0.017399
ube2o|S|1178|___1	-0.05647	0.553094	2.06903	-0.02918	1.05543	0.816096	-0.91764	0.743102	-1.35086	0.962792	-0.98526	-1.27928	0.40846	0.787902	-1.30477	-0.55018	-1.03464	0.112378
ube2o|S|1200|___1	0.918482	1.04796	1.16475	1.05203	0.798262	-0.47432	0.534436	0.630242	0.092929	0.159767	-1.10221	0.174632	-0.11982	-0.18998	-0.34047	-0.16066	-1.45402	-2.73201
ube2o|S|893|___2	3.22602	1.90253	-0.01952	-0.00349	-0.39827	-0.47247	-0.59901	-0.5151	-0.58238	-0.02523	-0.13045	-0.28895	-0.49478	-0.30958	0.429248	-0.64888	-0.5999	-0.46976
ube2o|T|876|___1	1.06915	2.18475	2.0923	0.818508	0.777093	-0.44076	0.166166	-0.91681	-0.90277	-0.63401	-0.06087	-0.52203	-0.65737	-1.15452	-0.52658	-0.17187	-0.85778	-0.2626
ube2o|T|876|___2	3.42296	1.63013	-0.40717	-0.06938	-0.28777	0.1313	-0.22062	-0.05707	-0.95141	-0.40167	-0.2615	-0.44243	-0.1829	-0.62853	-0.42897	0.001996	-0.45163	-0.39535
ube3a|S|251|___1	-0.16353	0.584458	2.39358	0.412948	0.108923	0.598866	-0.01009	0.798817	-0.17347	-0.55909	-0.18493	0.856219	0.500415	-0.47871	-0.61112	-0.22002	-2.30607	-1.54721
ube4b|S|116|___1	-0.1955	3.74625	-0.00917	-0.61909	-0.46327	-0.57236	0.58726	-0.4528	-0.71712	0.051759	0.25672	-0.53355	-0.111	-0.61524	-0.39006	0.054385	0.129754	-0.14698
ube4b|S|31|___1	-1.58555	-1.30038	0.413506	1.46616	0.17577	0.035249	0.259343	-0.43181	-2.2717	0.741079	1.37693	1.23951	-0.44358	0.692963	0.265491	-0.3211	0.115389	-0.42726
ubn2|S|918|___1	3.51269	-0.76238	0.072596	-0.80786	0.138879	-0.60468	-0.57152	0.129021	0.556468	0.767522	-0.45746	-0.26882	-0.14375	-0.05448	-0.1528	-1.20641	-0.06518	-0.08184
ubn2|T|1135|___1	2.44555	2.29405	-0.04253	-1.07225	-0.59052	-1.08408	-0.70256	0.547374	-0.15015	-0.79989	0.185383	-0.03065	-0.56198	0.445019	0.369283	-0.62407	-0.73436	0.106395
ubn2|T|687|___1	2.83726	2.35793	-0.97636	0.276236	-0.33102	-0.73733	-0.02624	0.017502	0.020095	-0.64422	-0.46936	-0.15732	-0.65671	-0.42828	-0.10891	-0.53301	-0.35844	-0.0818
ubp5|T|621|___1	0.730057	1.68594	0.961714	1.51276	-0.17923	0.312517	0.546717	0.047162	1.14455	-0.77268	0.081578	0.644054	-0.93823	-1.27237	-0.98785	-1.31369	-0.99086	-1.21214
ufd1|S|247|___1	1.17728	1.8609	1.42046	1.34544	0.013666	-0.11652	0.14506	0.276448	0.27731	0.136176	0.116544	-0.47525	-0.36001	-0.5446	-1.0351	-1.17351	-1.92412	-1.14018
un13b|S|351|___1	-0.99183	0.532696	2.07702	2.76937	-1.23092	-0.41431	-0.3211	-0.10151	-0.49628	-0.6922	-0.39496	-0.21491	0.660536	-0.09976	-0.34945	-0.26808	-0.60175	0.137443
un13b|S|362|___1	1.7165	1.2856	-1.01333	-1.09187	-1.86646	-0.77106	1.52228	0.73781	0.060353	0.355133	0.921373	0.051848	-0.41065	0.736918	-0.85036	-0.44288	-0.7761	-0.16511
un13b|S|362|___2	0.97885	3.25982	-0.63554	0.975848	-1.44228	-0.34975	0.116885	-0.30225	-0.66212	-0.44698	-0.60463	0.188195	-0.379	-0.35298	-0.24886	-0.53286	0.182408	0.255246
un45a|S|137|___1	1.99842	2.05939	1.53315	1.38927	0.087805	-0.21639	-0.29881	-0.42557	-0.58032	-0.8326	-0.41686	-0.42467	-0.73303	-0.47071	-0.86178	-0.92893	-0.55171	-0.32665
ung|S|79|___1	-2.28808	-2.36316	-1.25325	-0.23403	0.241688	-0.48469	-0.30457	0.495182	0.602704	0.578193	0.71865	0.545576	0.600209	0.55275	0.439834	0.739538	0.764843	0.648603
upk3a|S|256|___1	0.878967	0.491689	1.37712	-2.89294	0.899162	-0.27973	-0.79474	-1.49491	0.237979	0.157176	-0.30525	0.142224	0.329388	0.813323	0.096366	0.449766	0.57373	-0.67933
upk3a|T|232|___1	-0.21201	0.145936	0.175322	-0.56412	3.53228	-0.0288	0.184859	-0.61735	-0.20512	0.026872	-0.702	-0.07851	-0.76107	-0.36951	-0.67374	-1.05591	0.867701	0.335195
use1|T|95|___1	2.39715	2.9159	0.237419	-0.13639	-0.26304	0.138821	-0.38754	-0.45195	-0.76176	-0.65923	-0.45942	-0.53182	-0.42745	-0.32925	-0.21984	-0.43184	-0.3026	-0.32718
ut14a|S|38|___1	2.54908	2.48642	0.572647	0.05095	-0.80971	-0.75093	-0.2276	0.070578	-0.61211	-0.34987	-0.2105	-0.18415	-0.26407	0.37848	-0.69638	-0.49511	-0.92432	-0.58339
vamp3|S|46|___1	1.57611	1.63871	0.679882	1.08869	1.01093	0.489864	0.586293	-0.82479	0.665225	0.078308	-0.05038	-0.67525	-0.64967	-1.20713	-1.29829	-1.35615	-0.71707	-1.03527
vapb|S|202|___1	-0.19531	-3.33563	-0.22293	-1.02585	-1.03523	-0.24335	0.049423	0.218756	0.319796	0.389251	0.530859	0.625719	0.780742	0.729228	0.713199	0.574207	0.492388	0.634732
vasp|S|246|___1	2.66372	2.73071	-0.23838	-0.10829	-0.36877	-0.39273	-0.48386	-0.16758	-0.46191	-0.41731	-0.88996	-0.27512	-0.39552	-0.02981	-0.45726	-0.27321	-0.35161	-0.0831
vegta|S|247|___1	-0.1928	-1.33779	0.537823	-1.82714	0.872673	-0.25896	1.65951	1.08944	0.656464	-1.17287	0.995252	1.15844	0.411862	-0.28076	-0.44602	-0.53241	-1.3798	0.047085
vigln|S|11|___1	0.376983	3.46759	0.825639	0.858192	0.133524	-1.03206	-0.90547	-0.25432	-0.22613	-0.27971	-0.13994	-0.59631	-0.2707	-0.34766	-0.41032	-0.25851	-0.2812	-0.65959
vita2|S|954|___1	1.01678	1.43843	0.286338	1.63477	1.3346	-1.04815	1.02506	-0.96564	-0.90954	-0.79426	-0.62086	-0.29901	-0.07213	1.0031	-0.24512	-0.26014	-1.15817	-1.36606
vita2|S|964|___1	1.81176	1.06547	0.663866	1.23276	1.10209	-0.84746	0.885796	-1.32034	-0.58741	-0.84063	-0.46862	-0.98022	-0.9453	0.993451	-0.9311	0.48842	-0.47624	-0.84629
vita2|S|973|___1	1.97211	0.206347	0.411128	1.55261	1.2305	-0.79386	1.28888	-1.03095	-0.25849	-0.39024	-0.34378	-0.86407	-0.84583	1.00848	-1.1986	-0.38594	-0.7337	-0.82459
vps36|S|156|___1	1.81323	2.29561	1.10934	0.989235	0.548789	-0.31105	0.40173	0.102645	-0.35711	-0.31555	-0.66483	-0.73544	-0.73064	-0.63887	-1.0993	-0.30709	-1.01779	-1.08291
vps4b|S|384|___1	1.86249	1.65002	0.389734	0.948946	0.041182	-0.16785	1.26541	1.21536	-1.0266	-0.86272	-0.39586	-0.52685	-0.3151	-1.03479	-1.43801	-0.07587	-0.7325	-0.797
vrk3|T|172|___1	1.54556	1.83351	-0.84928	-2.02002	-0.14792	-0.66477	0.71313	1.18966	-0.82175	0.423869	0.330457	-0.98305	-0.01852	1.08932	-0.38168	-0.15764	-0.23391	-0.84695
vta1|T|262|___1	1.27781	1.3748	0.931792	0.739943	0.3374	0.874579	0.674399	0.564969	0.251592	0.10966	-0.0067	-0.85061	0.13059	-1.01434	-1.45926	-0.49925	-1.34631	-2.09106
wdhd1|T|881|___1	2.61624	2.80388	-0.52241	-0.04564	-0.24249	-0.09782	-0.11981	-0.4125	-0.64626	-0.42141	-0.45957	-0.21663	-0.4144	-0.44575	-0.35735	-0.39559	-0.13237	-0.49012
wdr33|S|1518|___1	-0.14196	-1.13589	-0.75796	-2.03921	-0.74036	-2.15249	1.1257	1.20711	0.18058	0.494925	0.451827	0.533399	0.716044	0.756634	1.05346	0.237013	0.180916	0.030269
wdr33|S|1530|___1	-0.63329	-0.7655	-1.18022	-1.99615	-2.44698	0.188477	0.97083	0.993701	0.120663	0.480283	0.636324	0.563998	0.480376	0.760931	0.568922	0.448424	0.565956	0.243246
wdr47|S|297|___1	-2.16143	-2.3599	-0.74996	-0.88133	-0.90175	0.023489	0.606864	0.459593	0.316949	0.501963	0.258514	0.635922	0.71327	0.546352	0.618647	1.01657	0.851271	0.504964
wdr70|S|64|___1	1.66796	1.67409	-1.12543	-1.88784	-1.5046	0.147024	0.980108	-0.06361	0.347743	0.173349	1.28589	-0.44574	-0.07746	0.259287	-0.93873	0.275698	-0.44007	-0.32767
wdr91|S|361|___1	0.913923	2.93533	0.901083	1.44532	0.019244	-0.30516	0.144913	-0.52536	-1.31814	-0.57182	-0.41082	-0.1066	-0.4114	-0.72209	-0.86387	-0.69048	-0.16868	-0.26539
wee2a|S|38|___1	-0.38735	0.349221	-2.28864	-2.00628	-1.13674	-0.02648	0.543763	0.876445	0.138733	0.345252	-1.11133	0.545531	0.296981	0.712941	1.00205	1.11766	0.342668	0.685569
wibg|T|121|___1	2.55175	2.00253	-0.19995	-0.61029	-0.41309	-0.8524	-0.50204	-1.17518	-0.21984	-0.49975	-0.76249	-0.57734	-0.56018	0.557143	0.279718	-0.19341	1.25558	-0.08078
wipf2|S|161|___1	0.267696	0.901225	0.662928	1.11332	1.10198	0.152037	0.803241	0.254468	0.829131	0.853164	0.438991	-0.40518	0.126882	-1.13369	-1.9718	-1.46914	-0.9615	-1.56375
xiap|S|352|___1	-2.73609	-2.32789	-0.0434	0.214361	0.113386	0.731959	0.329896	0.66156	0.467475	0.373299	0.752064	0.897761	0.674054	0.394464	-0.24537	-0.5845	-0.11676	0.443736
xiap|S|356|___1	3.63469	-0.25164	-1.02116	-0.53862	-0.08457	-0.52369	0.319845	0.012415	-0.58328	-0.83678	-0.06402	0.029348	-0.34153	0.760261	0.026611	-0.50789	0.055016	-0.08502
xpo4|S|520|___1	2.19615	1.73172	1.58978	1.03248	0.304024	-0.33257	0.354354	0.052392	-0.33479	-0.64216	-0.39841	-0.50483	-0.85631	-0.67576	-0.74448	-0.89081	-0.87382	-1.00697
xpo5|S|1182|___1	-0.44383	-0.66034	-1.36665	-0.04365	-1.04533	-0.96924	0.056698	0.136069	1.16366	0.482595	-0.21099	1.52449	1.46101	0.491077	1.79201	-0.11164	-0.71338	-1.54255
xrcc1|S|156|___1	-0.73746	-1.83919	-1.3345	-0.0078	-1.85762	0.010923	-0.04174	-1.15178	0.067079	0.223483	0.548833	1.08275	0.863182	0.157529	1.01933	1.26015	0.668246	1.0686
xrcc1|S|156|___2	0.600426	0.197327	0.370003	0.957207	0.588265	1.68865	0.536893	0.764411	0.202035	0.424804	-0.71321	-0.36007	0.726875	-1.23354	0.060562	-1.79059	-2.14148	-0.87858
xrcc1|S|161|___2	0.609551	0.193	0.371439	0.97824	0.596984	1.73409	0.543898	0.779009	0.197865	0.428069	-1.00992	-0.383	0.74022	-1.16206	0.05167	-1.69658	-2.05367	-0.91881
xrcc4|S|285|___1	0.911928	1.92455	1.60624	1.24636	0.744765	-0.62204	-2.05123	-1.18517	-0.61361	-0.66414	0.386283	-0.25647	0.097453	-0.48028	-0.44387	0.13498	-0.46445	-0.2713
xrn1|S|1211|___1	1.80257	1.20128	-1.41268	-1.67007	-0.24509	-1.18142	0.895241	0.732497	-0.7606	-0.09411	0.715797	-0.18578	0.020148	0.996045	-1.16295	-0.1993	1.00214	-0.45372
xrn2|S|490|___1	-2.14377	-2.20647	-0.50469	-0.98811	-0.72774	0.003801	-0.375	0.602516	0.488583	-0.03025	0.60431	0.4989	0.937993	0.461969	1.04921	1.27778	0.386569	0.664404
ybox1|S|151|___1	1.707	2.32915	1.40499	1.44519	-0.14018	0.119038	-0.29411	-0.50276	-0.08245	-0.38604	-0.74403	-0.38295	-0.7556	-0.60453	-0.7907	-0.80357	-0.82766	-0.69078
ybx2b|S|136|___1	1.69784	2.3162	1.39766	1.43762	0.060763	-0.03526	-0.38704	-0.61485	0.045955	-0.49115	-0.8451	-0.73989	-0.43723	-0.36989	-0.67029	-0.96019	-0.63866	-0.76648
ybx2b|T|297|___1	2.23974	2.49711	0.575956	1.08366	-0.24332	-0.46838	0.236485	-0.10553	-0.94081	-0.86796	-0.5571	-0.24019	-0.30518	-0.70084	-0.46602	-0.54633	-0.79596	-0.39533
ytdc2|S|8|___1	1.94694	2.07509	-0.45919	-0.692	0.305905	-0.93875	1.19103	-0.16994	-0.19407	-0.76714	0.798289	-0.16796	0.654259	0.287801	-0.84623	-1.38036	-0.73076	-0.91291
ythd1|S|2|___1	2.47083	2.63089	0.126358	0.191222	-1.12103	0.166591	-0.06706	-0.90849	-0.1777	-0.31396	-0.80029	-0.30843	-0.3791	-0.03437	-0.62661	-0.60154	-0.19724	-0.05008
zar1;zar1l|T|70;65|___1	2.53338	2.72316	-0.21725	-0.52955	-0.898	-0.58913	-0.06383	-0.65744	-0.72058	0.179519	-0.37257	-0.6483	-0.05928	-0.05754	-0.2065	-0.00221	-0.24758	-0.16629
zar1l|S|124|___1	0.617517	1.92228	-1.01865	-1.108	-0.91537	-0.49703	1.5035	1.00272	0.736409	1.22766	0.978524	-0.55633	-0.75385	-0.44287	-0.60983	-0.71661	-0.23648	-1.1336
zar1l|S|144|___1	-2.78834	0.244409	0.678591	0.525916	0.388228	0.248608	0.414423	0.217858	0.593958	0.179647	0.392509	0.983842	0.208805	-0.07206	0.200029	-2.51441	0.240987	-0.14301
zc3ha|S|224|___1	2.0177	2.16779	1.3856	0.815273	-0.11477	-0.09342	0.001698	0.501647	-0.33228	-0.88617	-0.73937	-1.14193	-0.39584	-0.89253	-0.5279	-0.79175	-0.86905	-0.10472
zc3hd|S|1203|___1	1.77361	1.54506	-1.04599	0.037681	-0.3064	0.520825	-0.90316	0.673795	-0.13688	-1.53569	1.0657	-2.23844	0.24689	0.300178	-0.05299	-0.17725	0.096258	0.136808
zc3hd|S|934|___1	1.22331	0.841988	-0.40952	0.108685	-1.91	-0.31312	-0.17971	1.24158	-0.18385	0.688109	0.271564	-2.61356	0.651724	0.685934	-0.25033	-0.55769	0.780225	-0.07534
zc3he|S|101|___1	0.714132	0.961901	1.85216	0.89329	-0.81893	1.63201	0.688418	0.998618	0.243532	-0.60881	-0.61239	-0.48593	-0.77341	-0.55502	-0.78534	-1.10954	-0.77168	-1.463
zc3he|S|155|___1	2.43733	2.61454	0.069579	-0.67111	-0.88021	-0.19669	0.123437	-1.22255	-0.34334	-0.54767	-0.43355	0.027415	-0.8279	0.024354	0.099411	0.165834	-0.12255	-0.31634
zf161|S|359|___1	2.67721	2.36138	-0.07675	-0.71601	-0.50054	-0.26643	-0.13569	-0.86973	-0.85009	0.161856	-0.11501	-0.89126	-0.78861	-0.21419	0.004655	-0.03654	-0.30987	0.565602
zfy19|S|299|___1	-0.35429	-2.74562	-0.79573	-0.55503	-0.18097	0.195891	-0.30085	-0.40497	0.719164	0.38875	-0.24649	0.930634	0.978298	-0.54735	1.73633	1.46915	-0.10494	-0.18199
zik1|S|669|___1	1.25953	2.45547	1.24954	0.691019	-0.85628	0.626159	-0.66751	-0.70046	-1.24259	0.508728	-0.66894	-0.98397	-1.22115	-0.20674	-0.30695	0.492843	-0.44065	0.011939
zmym3|S|114|___1	0.755679	0.887482	-2.2174	-1.63523	-1.04064	-0.05648	0.722361	0.835767	-0.52885	0.454598	0.972082	-0.2898	-0.69871	1.2424	-1.0363	0.289441	0.93325	0.410348
zn217|S|550|___1	2.59234	2.64272	0.726156	-0.66679	-0.53921	-0.27805	-0.35755	-0.26478	-0.24821	-0.45043	-0.35391	-0.26421	-0.21355	-0.3005	-0.57114	-0.70867	-0.20324	-0.54097
zn217|T|615|___1	2.40296	2.94693	-0.55622	-0.56931	-0.51385	-0.07541	-0.39205	-0.49671	-0.24959	-0.40814	-0.18478	-0.2932	0.280217	-0.14031	-0.31945	-0.4526	-0.43949	-0.53899
zn318|S|435|___1	1.74391	2.30251	0.567582	1.73988	-0.93974	0.181824	-0.11011	-0.54666	-1.1137	-0.69309	-0.56259	0.108997	-1.02417	-0.04147	-0.41634	-0.75884	-0.4797	0.041706
zn462|T|388|___1	-0.4124	0.773838	-1.65254	-1.30943	-2.75286	0.121249	0.927541	0.235139	0.107018	0.364316	0.908946	0.481492	0.336191	0.473347	-0.60491	0.702048	0.778181	0.52285
zn638|S|1875|___1	1.26197	0.81015	1.20407	0.503914	-0.08033	0.701463	0.153926	0.464266	0.079651	-0.12547	0.671086	0.521464	0.221458	-2.39514	-2.12204	-0.35228	-0.75957	-0.75858
zn783|S|114|___1	1.54741	3.24852	-0.63483	-0.62729	-0.7216	-0.13153	-0.2875	-0.18762	-0.30327	-0.3822	-0.37335	-0.47425	0.240598	-0.27804	0.146416	-1.00134	0.748076	-0.5282
zn830|S|34|___1	2.69812	2.58511	0.502359	-0.20911	-0.45792	-0.60752	-0.36983	-0.10273	-0.65892	-0.52601	-0.24588	-0.77667	-0.15351	-0.28159	-0.2626	-0.52287	-0.37266	-0.23778
znhi3|S|59|___1	1.57877	1.85895	1.20505	1.22763	-0.12478	0.145268	0.500171	-0.00641	0.658591	0.284666	-0.96533	-0.30224	-1.20786	-0.7184	-1.00285	-0.9694	-1.00867	-1.15316
zo1|S|1121|___1	-0.00467	1.47182	1.97653	2.1139	0.002554	0.92431	-1.0713	0.46856	-0.51239	-0.00802	-0.93767	-0.66134	-0.73889	-0.70158	-0.94701	-0.21051	-0.59895	-0.56536
zo10|S|43|___1	-0.16897	1.15183	0.287782	-0.94967	-1.59126	-1.54537	-1.06293	0.482756	-0.54137	-0.9359	-1.06151	0.79227	1.15864	0.147286	1.14707	1.14713	1.13746	0.404748
zo3|S|140|___1	1.3634	0.122297	-1.32451	-0.56481	-2.27488	-1.08069	0.991336	0.955135	-1.20317	0.344849	-0.20667	0.094787	0.498367	0.385058	-0.14897	-0.10533	1.54975	0.604066

## Sheet: Figure 1e
Figure 1e
ID	Mean.Interphase_000	Mean.Interphase_030	Mean.Interphase_060	Mean.Interphase_090	Mean.Interphase_120	Mean.Mitosis_CyB	Mean.Mitosis_CSF
snr27|S|135|___1	-0.33162	-0.88827	0.048745	-0.02047	-0.74864	1.99073	-0.07572
nsf1c|S|272|___1	0.8529	0.461689	-0.31051	-0.97499	-0.62564	-0.53473	1.69691
smy2a|S|12|___1	-0.43526	0.744427	0.586782	-1.45591	1.02755	-0.07859	-0.58352
ctsl2|S|45|___1	0.218022	0.650842	0.677482	0.62776	0.060872	-0.94722	-1.93164
ttc1|S|9|___1	-0.04085	0.659277	0.354978	0.360773	0.953072	-0.81709	-2.20524
nacam|S|98|___1	0.659728	0.635728	0.656597	0.713404	-0.5771	-1.1182	-1.45524
acrc|S|542|___1	1.33735	0.058797	-0.91603	-0.27648	-0.71166	-0.56002	1.60207
cq028|S|594|___1	0.736929	-0.00077	0.66858	0.493027	0.137276	-0.44698	-2.3821
gst26|S|2|___1	-0.73067	0.255422	0.024885	0.116201	-1.2269	1.49563	0.098139
spa2l|S|208|___1	-0.79846	-0.3083	-0.12737	-0.7606	-0.52415	1.25336	1.89829
CL035|S|391|___1	1.2148	0.35956	0.45862	-0.85557	-1.00906	-0.68799	0.779453
z518a|S|785|___1	-0.70452	-0.88978	-0.93339	0.105066	0.359136	1.03292	1.54585
CF132|S|44|___1	-0.4752	-0.55862	-0.12547	-0.38651	-0.62307	0.937558	1.84697
toip1|S|125|___1	-0.09767	-0.63459	-0.64181	0.447907	1.83483	-0.39212	-0.77482
mdc1|S|535|___1	1.40527	0.782296	0.15915	-0.1909	-0.08768	-1.01116	-1.58547
mdc1|S|1239|___1	-0.74379	-0.51282	0.340998	-0.38191	-0.32832	1.97387	-0.52203
anr27|S|422|___1	0.361114	0.379912	0.220803	0.268273	0.288894	0.284334	-2.70499
anr27|S|949|___1	1.15821	-0.02419	-0.13053	0.357146	0.648424	-0.5151	-2.24093
spag5|S|324|___1	-1.72203	-0.2242	0.098622	0.109298	-0.20305	0.803223	1.7072
spag5|S|56|___1	-0.52011	-0.77333	-0.44203	-0.46555	-0.47893	1.81543	1.29679
mcaf2|S|126|___1	0.15135	-0.94735	-0.27502	-0.45222	-0.77838	1.38849	1.36969
CS021|S|596|___1	-0.20177	0.611044	0.403378	0.537588	0.889637	-1.23937	-1.50077
CS021|S|581|___1	1.0316	0.55982	0.314779	0.266568	0.008347	-1.18648	-1.49194
chap1|S|455|___1	0.73607	0.598273	0.464331	0.572194	-0.11024	-1.30741	-1.42982
chap1|S|328|___1	0.433386	0.587137	0.538325	0.559011	0.269142	-1.33762	-1.57407
chap1|S|519|___1	0.567996	0.401741	0.500798	0.588898	0.493743	-1.01568	-2.30624
chap1|S|438|___1	0.791054	0.534814	0.460972	0.454665	0.030491	-0.6549	-2.42564
chap1|S|404|___1	0.562826	0.643572	0.646835	0.451303	-0.00533	-0.6959	-2.40496
zn318|S|543|___1	-0.47449	-0.47792	-0.50693	-0.46766	-0.77454	1.52416	1.76608
zn318|S|31|___1	0.624792	0.523413	0.595609	0.522662	0.148027	-0.80937	-2.4077
cc155|S|84|___1	1.23691	1.14314	-0.99506	-0.78051	-0.49482	0.391036	-0.75105
cc155|S|151|___1	-0.77369	-0.19344	-0.46224	-0.47166	-0.33353	1.8855	0.523572
cc155|S|317|___1	-0.41153	-0.62231	-0.50083	-0.52515	-0.59177	1.85593	1.19348
cc155|S|184|___1	-0.59421	-0.51475	-0.34909	-0.30132	-0.88296	1.5578	1.62679
acbd6|S|3|___1	0.193661	0.583503	0.202427	0.284847	0.77315	-0.57433	-2.19489
an32e|S|8|___1	-0.66068	-0.08621	0.650026	0.844421	1.00793	-0.86064	-1.34227
anln|S|171|___1	0.441089	0.628078	0.385945	0.709879	0.407614	-1.5583	-1.52145
anln|S|518|___1	0.470234	-0.74296	-0.37637	-0.73602	-0.61277	1.14165	1.28435
anln|S|704|___1	-0.73672	-0.55742	-0.24211	-0.34077	-0.70531	1.14763	2.15205
armc9|S|686|___1	-0.4996	-0.15362	-0.76363	-0.54961	-0.46285	1.90704	0.783399
as1ab|S|196|___1	-1.73706	0.150373	0.29129	0.484255	-0.18627	1.20126	-0.30577
blm|S|416|___1	-0.07013	-0.03024	-0.98622	0.039613	-0.8974	1.50103	0.665037
bop1b|S|9|___1	-1.56376	0.060005	0.900505	0.88096	0.622124	0.13476	-1.55189
bore2|S|17|___1	-0.26717	0.258713	0.611181	0.655342	0.53607	-0.06173	-2.5986
bore2|S|20|___1	-1.46649	1.4118	0.646491	0.103266	-0.27306	0.438124	-1.29021
bore2|S|199|___1	-0.49893	-0.34326	-0.66516	-0.48341	-0.38025	1.88471	0.72946
bore2|S|163|___1	-1.28223	0.145456	1.1433	0.945568	0.075472	-0.84064	-0.2804
bore2|S|166|___1	-1.426	1.11448	0.894313	0.521103	-0.00657	-0.36232	-1.10252
bore2|S|183|___1	-1.43249	0.144883	0.878281	0.76908	0.543881	0.284331	-1.78195
bsc1b|S|254|___1	0.942558	0.882627	0.034426	0.661204	-0.6643	-0.87322	-1.47494
akir1|S|21|___1	0.426669	0.806512	0.479271	0.571088	-0.09449	-1.09511	-1.6409
ca1ab|S|821|___1	-0.31723	-0.65249	-0.60814	-0.55349	-0.56229	1.52842	1.74782
ca1ab|S|826|___1	-1.637	0.272635	0.924047	0.673889	0.225391	0.545468	-1.50664
cadhb|S|799|___1	-0.38579	-0.20474	-0.78318	-0.31806	-0.02018	1.85399	-0.21307
casc3|S|472|___1	-0.81474	-0.37638	-0.2751	-0.57812	-0.51046	1.37749	1.76595
casc3|S|341|___1	0.198361	0.397311	0.574274	0.372648	0.495421	-0.57013	-2.20182
cb044|S|509|___1	0.962607	0.804738	-0.11016	-1.05132	-1.19975	0.56646	0.04114
cc037|S|370|___1	-1.13082	-0.68804	0.365024	-0.50366	-0.02882	1.74814	0.357261
f208a|S|1014|___1	0.826357	-0.94224	0.833262	0.875077	-0.55014	0.014774	-1.58563
spice|S|550|___1	-0.48558	-0.87506	-0.10029	-0.60249	-0.38597	1.5255	1.38583
spice|S|753|___1	0.576588	0.977926	0.398776	0.09316	0.240347	-0.85107	-2.15359
spice|S|289|___1	-0.04916	-0.39254	-0.51931	-0.89407	-0.51139	1.20374	1.7441
ccne3|S|118|___1	0.593486	1.22078	-0.67122	0.745902	-0.68479	-0.44872	-1.13317
cdca3|S|329|___1	-0.34996	-0.31933	-0.57371	-0.79214	-0.64079	1.38613	1.9347
cdv3a|S|8|___1	-2.03521	0.343447	0.092857	0.411004	0.65178	0.535883	0.000355
cdv3a|S|92|___1	-1.15477	-0.20346	-0.45581	-0.04965	-0.12063	1.66388	0.480662
cdv3a|S|102|___1	0.43412	0.36325	0.326063	0.22903	0.558068	-0.2211	-2.53414
cenpa|S|67|___1	0.067536	-0.28325	0.449309	0.446496	0.619054	0.399649	-2.54819
chmp7|S|406|___1	0.991833	0.599703	-0.09904	-1.24724	-1.24808	0.274617	1.09231
cing|S|105|___1	-1.34804	0.173033	0.048075	-0.34014	-0.45874	1.01234	1.37022
cip2a|S|905|___1	-0.43708	-0.63929	-0.17858	-0.428	-0.24967	2.2481	-0.47321
cirbb|S|134|___1	-0.38504	-0.65686	-0.73877	0.881383	1.59093	-0.80308	0.167148
clspn|S|364|___1	0.691815	0.118145	0.336719	0.220447	0.218624	-0.05178	-2.30096
clspn|S|262|___1	-0.35322	0.401544	0.594663	0.651644	0.977566	-1.01582	-1.88457
clspn|S|1263|___1	-1.12233	-0.31981	-0.21082	-0.00355	-0.60011	1.41851	1.25716
clspn|S|755|___1	0.163237	-0.92859	-0.58156	0.03359	-0.80154	1.78547	0.494086
cnd2|S|279|___1	0.68062	0.112065	0.896113	0.586319	0.278599	-1.51036	-1.56503
cnd2|S|75|___1	0.334666	0.425317	0.459615	0.349992	0.555205	-0.34496	-2.66975
cpe1b|S|248|___1	-0.27054	-0.39473	-0.85901	-0.61154	-0.48786	1.40492	1.82814
cpe1b|S|80|___1	-0.94701	-0.32455	-0.64894	-0.04183	-0.3035	1.43207	1.25065
cpin1|S|255|___1	0.422252	-0.26921	-0.4361	-0.93176	-1.12297	1.55573	1.1731
csn1|S|536|___1	0.014906	0.664523	0.519163	0.296826	0.29594	-0.24593	-2.31814
ctf18|S|47|___1	0.710914	0.659401	0.349672	0.192712	0.166041	-0.46879	-2.41493
ctnd1|S|157|___1	-0.52483	-0.32808	-0.47832	-0.75959	-0.60785	1.70673	1.48791
ctnd1|S|533|___1	0.619011	0.373102	0.463206	0.31852	-2.00305	-0.13314	0.543525
ctr9|S|927|___1	0.01673	1.00761	0.151875	0.541098	0.328	-0.73645	-1.9633
dbf4b|S|239|___1	-0.69298	0.270897	0.484087	1.06339	0.846554	-1.11484	-1.28565
dbnla|S|265|___1	1.09398	0.553715	0.437666	-0.1892	-0.46417	0.107838	-2.30974
dbnla|S|281|___1	-0.34674	-0.48757	-0.31635	-0.50644	-0.65382	0.882705	2.14233
dbnla|S|294|___1	0.57827	0.262198	0.481468	0.457151	0.468179	-0.44049	-2.71017
dbnla|S|298|___1	0.893192	0.796393	-0.1811	-0.11836	-1.34137	0.67364	-1.08359
dctn1|S|540|___1	0.325528	0.470668	0.380654	0.521045	0.21718	-0.28673	-2.44251
ddx3|S|634|___1	-1.86826	0.661166	0.642195	0.511488	0.445843	0.431152	-1.23537
dep1a|S|126|___1	0.834397	-0.18256	0.024575	0.380921	0.804507	-0.09151	-2.6555
dhx29|S|12|___1	0.217358	0.061575	-0.38391	-0.68274	-1.2904	0.94141	1.70506
dnli1|S|329|___1	1.68929	0.640143	-0.02224	-0.55616	-0.53518	-0.08905	-1.69021
dnli1|S|179|___1	0.022594	0.462699	0.50099	0.637079	0.764796	-0.81738	-2.35617
dons|S|9|___1	-0.51839	-0.2684	-0.48982	-0.69423	-0.68113	1.55771	1.6414
dpola|S|178|___1	-0.56855	-0.48563	-0.55879	-0.65632	-0.48994	1.5808	1.76763
dvl2|S|345|___1	0.863659	0.956802	0.308449	0.050374	-1.09557	-1.14415	0.090641
i2blb|S|155|___1	-0.50529	-0.66786	-0.44173	-0.61644	-0.47655	1.56447	1.71511
edc3|S|193|___1	0.460784	0.308863	0.555479	0.525573	0.573793	-1.31225	-1.66837
edc3|S|267|___1	-0.25848	-0.49677	-0.37614	0.099779	-0.51365	1.90177	-0.53476
ki11a|S|1007|___1	-0.78836	0.809725	0.7741	-0.10335	-1.1203	1.16837	-1.11028
ki11a|S|1012|___1	-1.05674	0.840705	0.699439	-0.04023	-0.90796	1.15277	-1.03199
ei3eb|S|443|___1	-0.07694	0.285661	0.44117	0.535091	0.645977	-0.08581	-2.61771
ei3gb|S|73|___1	0.940732	-0.62695	0.958255	0.398574	-0.51526	0.083344	-1.85804
eif3a|S|882|___1	-0.35767	-0.43018	-0.62253	-0.52966	-0.67506	1.20139	2.12055
elv1a|S|214|___1	0.784734	-0.23381	-0.76467	-0.92063	-1.00445	1.17288	1.4489
elys|S|1299|___1	0.538078	0.592128	0.422019	0.532874	0.61466	-1.6963	-1.50519
elys|S|2363|___1	0.469573	0.381599	0.472393	0.594545	0.552496	-1.55744	-1.36974
elys|S|1711|___1	0.267822	-1.01466	1.18363	0.82066	-0.93646	0.103177	-0.63626
enoa|S|419|___1	0.247754	0.620108	0.642142	-0.0815	0.694964	-0.99648	-1.69048
exo1|S|654|___1	-0.43405	-0.26712	-1.15946	-0.5413	0.073872	1.37824	1.42475
exo1|S|580|___1	0.153587	-0.94004	-0.51667	-0.76801	-0.37821	1.34395	1.65809
f125a|S|166|___1	1.76644	0.093967	-0.37943	-0.41827	0.163294	-0.55314	-1.00929
f168b|S|6|___1	0.513559	-0.56759	-0.02102	-0.90742	-1.07915	1.02486	1.55513
fak1|S|967|___1	-0.2787	0.58054	-0.0112	0.189358	1.43193	-1.11931	-1.18893
fl2d|S|486|___1	0.009514	0.02049	-0.6546	-0.50891	-0.52039	1.9359	-0.42301
foxk2|S|619|___1	-0.14744	-0.3178	-0.96453	-0.327	-0.813	1.47853	1.63686
foxk2|S|429|___1	-0.79319	-0.40477	-0.32223	-0.27826	-0.42439	1.08972	1.69968
frmd8|S|224|___1	0.147059	0.113857	0.296911	0.513095	0.690989	0.084839	-2.77013
gapd1|S|903|___1	0.574992	-0.14734	-1.47905	0.52755	0.821767	0.345564	-0.96522
gld2b|S|118|___1	-0.57331	-0.56114	-0.57432	-0.46226	-0.60573	1.54395	1.84924
hda1b|S|421|___1	1.59254	0.366	0.172063	-0.34524	-0.01153	-0.55812	-1.82357
heat6|S|393|___1	0.134051	-0.17947	-0.50423	-0.77809	-1.09628	1.23694	1.7806
heat6|S|404|___1	-1.15448	0.372973	0.859103	0.281013	0.398286	0.334487	-1.63707
hsf|S|219|___1	-0.52284	-0.54785	-0.45665	-0.57262	-0.57595	1.63583	1.56011
i2bp2|S|270|___1	-0.73365	-0.32385	-0.66142	-0.57711	-0.27906	1.64486	1.39532
i2bp2|S|165|___1	-0.72769	-0.66782	-0.26329	-0.45038	-0.55331	1.58871	1.61069
ift57|S|180|___1	-0.00922	0.702177	0.464916	0.425779	0.760485	-1.28575	-1.58759
inceb|S|374|___1	-1.31305	-0.10807	-0.00695	-0.17632	-0.64746	1.35	1.35278
inceb|S|850|___1	1.28611	-0.40463	-0.49179	-0.88816	-0.89962	0.686526	1.06736
inceb|S|295|___1	-1.17915	1.38849	0.761866	0.374888	-0.268	-0.17533	-1.35413
inceb|S|70|___1	-1.53494	0.97731	0.761583	0.450023	0.247614	0.234398	-1.70398
inceb|S|875|___1	0.005596	-0.52492	-0.67072	-0.42986	-0.81459	1.15407	1.92064
inceb|S|343|___1	-1.28749	0.817596	0.95345	0.422776	-0.46324	0.588777	-1.54781
iws1a|S|798|___1	-0.38324	-0.25844	-0.62381	-0.13378	-0.63251	2.18546	-0.23054
k118b|S|430|___1	0.820634	0.571287	0.59012	0.296184	-0.50189	-0.48686	-1.93421
k118b|S|53|___1	-0.55163	-0.20599	-0.1605	-0.6971	-0.66136	0.866359	2.11532
k2c8|S|19|___1	-1.62511	-0.1704	-0.05061	-0.0629	-0.27215	0.909545	1.90745
kd3ab|S|482|___1	-0.54484	-0.57412	-0.50211	-0.4732	-0.67358	1.62228	1.71835
kif4|S|1174|___1	-0.11486	-0.60103	-0.49646	-0.31584	-0.30479	2.09886	-0.39881
kif4|S|1008|___1	-0.41213	-0.71201	-0.52412	-0.58079	-0.5582	1.68621	1.65157
kif4|S|511|___1	-1.74149	0.106283	0.86902	0.754069	0.439235	0.413984	-1.26165
l14ba|S|113|___1	-0.11078	0.051702	-0.58243	-0.83785	-1.04727	1.31716	1.8142
laml3|S|429|___1	-0.22538	0.371318	0.518644	0.490453	0.53864	-0.17585	-2.27674
leo1|S|611|___1	-0.37573	-0.20792	-0.09669	-0.79993	-0.73678	1.48539	1.0975
lmd1a|S|11|___1	-1.86705	0.429265	0.504068	0.555578	0.617965	0.102673	-0.51375
mabp1|S|1160|___1	-0.92683	-0.17809	0.505119	0.33887	0.518474	0.920647	-1.76729
maf1|S|60|___1	0.351177	0.656858	0.567777	0.375021	0.254993	-0.56316	-2.464
mcm10|S|206|___1	0.836291	0.55062	0.33821	-0.08663	-1.18381	0.643518	-1.64731
mcm10|S|596|___1	-0.82782	-0.5256	-0.6469	-0.27039	-0.38079	1.56919	1.62347
mcm2|S|13|___1	0.467213	0.472819	0.293315	0.282305	0.774107	-0.97748	-1.96842
mcm3|S|697|___1	0.75822	0.785005	-0.33164	0.380744	-0.66185	0.300417	-1.84634
mcm3|S|712|___1	-0.39587	0.453594	-0.46251	-0.52371	-0.39276	1.91613	-0.89232
mcm3|S|160|___1	0.672722	0.172281	0.252673	0.448992	0.0255	0.224532	-2.69505
mcm4|S|31|___1	0.466468	0.181743	0.919478	0.71526	-0.0243	-0.79846	-2.19028
mcm4|S|88|___1	0.716935	0.932762	0.490085	0.264594	0.014188	-1.08137	-2.00579
mcm4|S|120|___1	-0.35477	-0.69201	-0.83786	-0.01918	-0.63383	1.45039	1.6309
mcm4|S|145|___1	-0.5022	-0.92878	-0.69681	0.612172	1.24475	0.928684	-0.98672
mcm5|S|543|___1	0.173516	-0.56223	-0.55043	-0.68218	-0.92887	1.69137	1.28825
mcm5|S|548|___1	-0.05629	-0.18155	-0.588	-0.6364	-0.69468	1.02265	1.7014
mcm6|S|667|___1	0.383855	0.600693	0.331965	0.316592	0.541979	-0.45318	-2.58285
mdm4|S|398|___1	-1.12951	0.068458	0.681815	0.699784	0.950669	0.008692	-1.91986
med26|S|264|___1	-0.59414	-0.61831	-0.49129	-0.5113	-0.48003	1.45224	1.86423
mier1|S|168|___1	0.170553	0.523107	0.568591	0.109434	0.830164	-1.08497	-1.67531
mpip2|S|334|___1	-0.47145	-0.74315	-0.60174	-0.54138	-0.34109	1.49039	1.81262
mpip2|S|64|___1	-0.42592	-0.48483	-0.30815	-0.83103	-0.61981	1.73146	1.40742
mre11|S|646|___1	-0.10032	0.383093	0.951757	0.589428	0.241673	-0.74393	-1.98255
mtm1|S|578|___1	0.405621	0.10314	-0.53895	-0.89765	-0.80151	0.107641	2.43256
mtus1|S|879|___1	-2.0892	-0.07098	0.917574	0.681685	0.37026	0.325618	-0.20244
mtus1|S|494|___1	-1.22193	-0.27507	0.80064	0.862984	-0.93723	0.613625	0.235477
mtus1|S|495|___1	-0.1798	-0.50743	-0.24807	-0.29023	0.194275	-0.52664	2.33684
mtus1|S|1086|___1	-1.75255	0.075729	0.577926	0.231818	-0.12925	1.36835	-0.55804
mtus1|S|559|___1	0.831151	0.59334	0.343933	0.462741	0.51953	-1.54026	-1.81566
mtus1|S|839|___1	1.74047	0.105762	-0.37444	-0.98987	-0.65315	-0.21527	0.579743
ncoa3|S|886|___1	-0.35912	-0.19556	-0.5726	0.009431	-1.00336	0.934017	1.78079
ncor1|S|2285|___1	-0.42911	-0.59776	-0.31436	-0.37501	-0.74773	1.52245	1.41227
ndc1|S|451|___1	1.01873	0.786101	0.75912	-0.00717	-0.81213	-1.02426	-1.0806
ndrg3|S|344|___1	0.225845	0.024225	1.09948	0.586949	-0.42424	-0.10593	-2.1095
nipa|S|310|___1	0.035646	0.600883	0.646574	0.701868	0.358233	-1.00474	-2.00769
nipa|S|318|___1	0.94482	0.676524	0.609033	-0.05023	0.035933	-1.19783	-1.52739
nipa|S|334|___1	0.352294	0.346646	0.541294	0.577774	0.500309	-0.59089	-2.59114
nipa|S|335|___1	0.470276	0.517517	0.573075	0.556766	0.635102	-1.66414	-1.63289
npat|S|1184|___1	-0.3388	-0.40707	-0.51492	-0.27198	-0.9406	1.51082	1.44382
ns1bp|S|358|___1	0.576126	0.420823	0.247811	0.267899	0.382471	-0.01786	-2.8159
nsma3|S|781|___1	0.138873	0.164351	0.479965	0.737324	0.373305	-0.20759	-2.52934
nsma3|S|238|___1	0.518286	0.531386	0.522997	0.466741	0.254884	-0.51685	-2.66617
nsun2|S|510|___1	-1.17702	-0.34981	0.243711	-0.53876	-0.37962	1.65231	0.82377
nupl|S|9|___1	0.783962	-1.05774	-1.01941	0.863455	0.174527	-0.35586	0.916597
pcm1|S|499|___1	0.348339	0.103524	-0.52484	-0.92166	-1.20049	1.62619	0.853408
pcm1|S|807|___1	-0.35407	-0.45929	-0.1756	-0.55273	0.165643	1.95303	-0.86549
pcm1|S|183|___1	-0.59116	-0.61761	-0.12379	-0.22562	-0.41081	2.00343	-0.05165
pcm1|S|63|___1	0.538577	0.461544	0.528639	0.527822	0.544979	-1.16171	-2.15977
pcm1|S|994|___1	0.244694	0.025218	0.366104	0.481036	0.567287	0.145407	-2.74462
pcm1|S|1850|___1	-0.64782	-0.0702	-0.79153	1.2732	0.452861	-0.87705	0.990804
pcm1|S|492|___1	-0.36036	-0.56787	-0.54625	-0.80104	-0.37363	1.96561	1.02533
pcm1|S|91|___1	0.415212	0.334588	0.328022	0.462982	0.193593	-0.03027	-2.55619
pex16|S|194|___1	0.593348	-0.01329	-0.05344	-0.60852	-1.14882	-0.11991	2.02596
phr4b|S|90|___1	0.306868	0.27085	0.465265	0.520253	0.3883	-0.10018	-2.77703
phr4b|S|420|___1	-0.75143	-0.28722	-0.21592	0.238857	-0.98542	0.765893	1.85286
pi4kb|S|269|___1	-0.88537	0.16807	-0.92131	-0.09445	-0.41167	1.2311	1.37045
pkri1|S|75|___1	-0.56458	-0.88105	-0.51844	-0.0242	-0.60769	1.46376	1.69829
plk1|S|326|___1	-0.49634	-0.28711	0.031182	-0.26441	-1.17572	1.42478	1.15142
plk1|S|340|___1	-0.74254	-0.29105	-0.6006	-0.5951	-0.51001	1.64673	1.63886
pmyt1|S|483|___1	0.765669	0.69852	0.482827	0.482392	-0.10019	-1.22571	-1.65526
poc5|S|509|___1	1.00802	0.068974	-0.92362	-0.75145	-0.7456	0.379052	1.44693
pp4r3|S|888|___1	-0.66536	-0.79636	0.777633	1.43554	0.172406	-0.52297	-0.60134
araf|S|56|___1	-0.60906	-0.17579	-0.29883	-0.59202	-0.7547	1.20281	1.84137
rfa1|S|173|___1	-1.16615	-0.63878	0.450452	-0.04131	1.21574	0.761001	-0.87142
rnh2b|S|313|___1	-0.67928	-0.46556	-0.57839	-0.58125	-0.4032	1.51467	1.78953
rpap3|S|451|___1	1.0754	-0.14423	0.387021	-1.29047	-0.95596	0.279035	0.973811
ru1c|S|17|___1	0.0733	-0.50309	-0.13653	-0.88852	-0.8488	1.19541	1.66233
s1pbp|S|445|___1	0.514851	-0.2042	-0.1944	-0.63799	-1.4105	0.918735	1.52026
sep2a|S|217|___1	0.254119	0.471642	0.594045	0.333755	0.637675	-0.93625	-2.03248
sf3b1|S|325|___1	0.670942	-0.37409	-0.53358	0.788198	-1.19958	-0.27874	1.39028
shan2|S|577|___1	0.653318	0.514766	0.239843	0.546304	0.155976	-0.81839	-1.93773
shcba|S|669|___1	-1.55473	0.736565	0.807542	0.690404	0.466671	-0.24171	-1.35711
sltm|S|777|___1	-0.05495	-0.24892	-0.70793	-0.47991	-0.4024	0.372387	2.2826
sltm|S|761|___1	-1.93275	0.882354	0.720355	0.274828	-0.16443	0.525367	-0.45859
smc4|S|19|___1	-0.67911	-0.46287	-0.34676	-0.71777	-0.5447	1.45127	1.94992
sox3a|S|136|___1	-0.74433	-0.61895	-0.70222	-0.47683	-0.20299	1.75221	1.48966
sox3a|S|11|___1	1.19378	0.784813	0.385325	-0.14373	-0.26238	-1.55926	-0.59783
sp16h|S|1006|___1	-1.932	0.253845	0.589474	0.530828	0.281612	0.872848	-0.89491
src2|S|71|___1	-0.26325	-0.66647	-0.68188	-0.24167	-0.68106	1.52206	1.51841
ssh|S|469|___1	1.5577	-0.20106	0.623262	0.409432	-0.95053	-0.82425	-0.92183
ssh|S|36|___1	-0.31489	0.119649	0.678133	0.757024	0.437073	-0.11898	-2.33701
ssh|S|488|___1	0.276851	0.230614	0.604777	0.625159	0.643411	-1.10914	-1.90751
sta31|S|728|___1	0.15783	0.418604	0.370084	0.679338	0.600601	-0.95964	-1.90023
stk3|S|315|___1	0.270684	0.671879	0.696976	0.298096	0.503926	-1.39885	-1.56407
stm1a|S|66|___1	-0.72535	-0.54734	0.300595	0.574533	1.57236	-0.09869	-1.61415
t194a|S|358|___1	-0.37883	0.412973	-0.06545	-0.5717	-0.7272	1.73952	-0.61395
tab3|S|427|___1	-1.89993	0.4576	0.28596	0.569495	-0.07672	0.176126	0.731211
tacc3|S|311|___1	0.865383	0.114615	0.596588	0.242116	0.278716	-0.67143	-2.13899
tacc3|S|399|___1	0.429117	0.137984	-0.25253	-0.78758	-1.2187	0.29488	2.09523
tacc3|S|2|___1	-0.2538	0.33882	-1.01217	0.147587	0.055892	1.51807	-1.19161
taf6|S|619|___1	0.097316	0.279423	0.475941	0.194115	0.054263	0.60955	-2.56591
taok2|S|1013|___1	-0.5772	-1.22718	0.336547	0.926363	1.0153	0.19261	-0.99967
tfp11|S|2|___1	-0.78035	-0.24674	-0.59326	-0.5005	-0.14003	1.40238	1.28775
ticrr|S|978|___1	0.617355	0.234604	0.47044	0.454977	0.516185	-1.6723	-0.93189
ticrr|S|1941|___1	0.862539	-0.1694	0.164998	0.558796	0.911472	-1.75929	-0.85367
ticrr|S|1763|___1	-0.41846	-0.21903	-0.56239	-0.76415	-0.62201	1.47173	1.67148
ticrr|S|1660|___1	-1.98357	0.269705	0.765305	0.819964	0.441224	-0.40645	0.140728
ticrr|S|1833|___1	-0.91289	0.009719	0.557183	0.791545	1.11088	-0.52911	-1.54099
tipin|S|313|___1	-0.45072	-0.7768	-0.55973	-0.36783	-0.38596	1.4831	1.58691
tle1|S|442|___1	-0.56619	-0.18255	-0.94466	-0.61539	-0.28624	1.15784	2.15578
tm205|S|166|___1	-0.88134	0.140248	0.432063	0.398721	0.683606	0.580701	-2.031
tm209|S|269|___1	1.15488	0.36202	0.808911	0.130546	-1.18766	-0.56356	-1.05771
tm209|S|248|___1	1.04724	0.002181	-1.08355	-0.9581	-0.5585	0.523425	1.54096
tm209|S|11|___1	1.21427	0.439513	-0.01575	-0.81684	-1.34334	0.937892	-0.62361
tmx2|S|274|___1	-0.30248	-0.00637	0.370394	0.482622	0.466118	0.63662	-2.47036
tmx3|S|425|___1	-0.98529	-0.37786	0.491105	0.887402	1.30956	-0.24515	-1.61964
tpx2a|S|455|___1	-0.76863	-0.11115	-0.40508	-0.28365	-0.87056	1.46347	1.46341
tradd|S|187|___1	0.643485	0.517983	0.660053	-0.15342	0.172489	-0.2153	-2.43792
ub10a|S|339|___1	0.530985	-0.04193	-0.64499	-0.95312	-0.84914	1.09054	1.30148
v26ba|S|302|___1	-1.22552	0.412797	0.969653	0.821726	-0.16443	0.238319	-1.57881
vip2|S|1097|___1	0.546843	0.371033	0.555383	0.486592	0.5245	-1.13852	-2.01874
wdhd1|S|375|___1	-1.38659	0.029685	0.546419	0.848732	0.815094	0.416609	-1.90493
wdhd1|S|923|___1	-0.52559	-0.28606	-0.63287	-0.47114	-0.77225	1.37236	1.97334
wdr70|S|64|___1	-0.62568	-0.32691	-0.34178	-0.70649	-0.68412	1.56544	1.67929
wee2a|S|38|___1	-0.76444	0.365227	-0.32375	-1.02158	-0.29893	1.17607	1.3011
wee2a|S|115|___1	-0.73858	-0.34371	-0.44494	-0.69144	-0.47256	1.54559	1.71846
zar1|S|137|___1	0.280333	0.263232	-0.56421	-0.98628	-0.95224	0.725874	1.84992
zg53|S|334|___1	-0.64608	-0.46613	-0.45289	-0.79559	-0.19284	1.88342	1.00516
zn830|S|34|___1	0.711597	-0.37602	-0.70067	-0.34608	-1.04967	0.427498	2.00002
m3k7|S|446|___1	-2.0989	0.677268	0.706372	0.29186	0.258856	0.20112	-0.05486
gwl|S|636|___1	-0.27951	-0.0168	-0.62718	-0.57248	-0.95806	1.32269	1.69702
gwl|S|230|___1	-0.4063	-0.59727	-0.13239	-0.35369	-0.67193	1.89293	0.402966
mlrn|S|20|___1	0.64657	-0.4067	1.00408	0.929942	-1.37677	-0.89353	0.144621
cap1|S|300|___1	0.716338	-1.49594	0.443276	-0.21418	-0.93879	0.625734	1.29535
casp6|S|9|___1	0.346374	0.310199	0.392906	0.352589	0.334125	0.107667	-2.76579
zn639|S|219|___1	-0.16263	0.117166	0.085265	0.481214	1.11331	-0.17169	-2.19396
eaf2|S|21|___1	0.242673	-1.40829	0.183003	0.483668	0.020587	-0.65718	1.70331
eaf2|S|151|___1	-0.48686	0.165933	0.789049	0.871043	0.509441	-0.71702	-1.69738
spn1|S|71|___1	0.744229	0.520643	0.336437	0.37084	0.235675	-0.87437	-2.00019
dreb|S|185|___1	-1.16693	-0.64349	1.03951	0.176078	1.28614	-0.01158	-1.0196
dreb|S|186|___1	0.166841	0.026441	-0.20405	-0.78137	-0.86329	0.250958	2.10671
dreb|S|400|___1	0.794005	0.141931	0.119689	-0.31236	1.1346	-1.31138	-0.84974
dreb|S|390|___1	-0.39124	0.03778	0.653621	0.974334	0.717608	-1.22494	-1.15074
sf01|S|204|___1	-0.76632	-0.48601	-0.07212	-0.28026	-0.75864	1.27322	1.6352
afad|S|1490|___1	1.8009	-0.65688	-0.32471	0.234045	-0.73511	-0.50063	0.273577
afad|S|1155|___1	0.183389	0.351201	0.591749	0.545993	0.387962	-0.23627	-2.73603
4ebp2|S|61|___1	0.29497	0.470662	0.579011	0.43005	0.303069	-0.25371	-2.73608
chk2|S|351|___1	-1.51875	-0.21503	0.554085	0.896278	1.02	0.096012	-1.24889
chk2|S|510|___1	0.954845	0.204952	-1.04439	-0.92104	-1.03644	1.09332	1.12313
tln1|S|2539|___1	-0.32722	-0.37604	-0.40858	-0.24908	-0.18189	-0.23628	2.66864
aapk1|S|382|___1	-0.37027	-0.13011	-0.96057	-0.6066	-0.30475	1.20625	1.74907
set|S|146|___1	-0.57931	0.071213	0.506338	0.79417	0.832211	-0.13315	-2.2372
aldoa|S|269|___1	-2.01215	-0.28666	0.614468	0.75492	0.751227	0.306704	-0.19277
ks6a3|S|712|___1	-0.35234	-0.54214	-0.80342	0.124867	-0.88426	1.25272	1.80684
hgs|S|749|___1	-1.14251	0.178213	0.377632	0.776746	0.974602	-0.09141	-1.60991
itl1b|S|21|___1	-0.48182	-0.93211	0.518754	0.126949	1.70672	-0.60263	-0.5038
tcpz|S|246|___1	0.158699	0.417574	0.316115	0.423358	0.464324	-0.22835	-2.32758
melk|S|505|___1	0.158722	-0.15995	-0.05373	0.808173	0.28686	-1.74233	1.0534
melk|S|517|___1	-0.67734	-0.72205	-0.49396	-0.26491	-0.60305	1.66809	1.63985
melk|S|498|___1	0.70106	-0.03303	-0.17305	-0.98533	-1.44373	1.10712	1.24046
melk|S|529|___1	-0.58671	-0.64496	-0.57012	-0.38101	-0.53668	1.58391	1.70337
zn330|S|227|___1	0.511997	-0.32762	0.131274	-0.61134	-1.45841	1.14342	0.916017
mink1|S|685|___1	-0.31396	-0.62109	-0.54148	-0.31966	-0.47381	1.83158	0.657615
mink1|S|648|___1	-0.29381	-0.37927	0.010717	-0.59112	-0.26549	2.15313	-0.95125
tob1a|S|892|___1	-0.4384	-0.59837	-0.53959	-0.6062	-0.56057	1.63088	1.66839
tob1a|S|821|___1	-1.21954	0.083941	0.545064	0.898009	1.03908	-0.79572	-0.82624
gram3|S|44|___1	-1.04749	0.202673	0.387107	-0.71348	-0.98929	1.10226	1.58731
taxb1|S|705|___1	0.195132	0.228785	0.275984	0.394283	0.828214	-2.1327	0.315455
com1|S|832|___1	-0.62747	-0.51695	-0.5187	-0.42817	-0.6019	1.38745	1.95859
ki20a|S|544|___1	0.920015	0.370182	-0.01312	0.402533	0.777056	-1.27516	-1.77225
tri36|S|80|___1	-0.65982	0.054221	-0.2163	-0.40834	-1.01686	1.31948	1.39144
kcc2b|S|315|___1	1.76469	0.182981	-0.63012	-0.75097	-0.79221	0.462067	-0.35464
dc1i2|S|50|___1	0.766917	0.846493	-0.03336	0.783851	-0.81652	-0.5177	-1.54452
nup53|S|93|___1	-0.87624	0.168052	-0.36302	-0.19324	-1.03838	1.09288	1.81492
nup53|S|66|___1	0.681121	0.504682	0.63457	0.425116	0.349021	-1.1463	-2.17231
hmgb2|S|23|___1	-0.2029	-0.56774	0.460731	-0.1529	-1.06076	1.62704	-0.15521
pcbp2|S|184|___1	-0.09329	-0.20929	-0.6914	-0.61913	-0.75778	0.816525	2.33154
ubp1|S|72|___1	1.24252	-0.26821	0.689941	0.030406	0.359723	-1.04629	-1.51214
lipb1|S|433|___1	-0.05463	0.657524	0.435529	0.436066	0.796741	-1.26707	-1.50623
mark1|S|630|___1	-0.53071	-0.57497	-0.32638	-0.66241	-0.4891	1.57417	1.51411
cdan1|S|210|___1	-0.01376	0.979235	0.888896	0.636365	-0.76794	-0.90894	-1.22078
cdc6|S|70|___1	0.313966	0.382091	0.374161	0.31959	0.408582	-0.12766	-2.5061
cdc6|S|8|___1	0.980475	0.079811	-0.30524	-1.26303	-0.77702	0.729036	0.833963
zn217|S|550|___1	0.606623	0.447743	-0.46439	-1.04407	-0.8635	0.217302	1.65043
fip1|S|275|___1	-0.72688	-0.07075	-0.64121	-0.69028	-0.2022	1.59885	1.09872
dnai1|S|284|___1	0.097996	0.123837	0.596242	0.742083	0.427526	-0.32596	-2.49258
po210|S|1886|___1	0.268153	-0.34464	-0.44208	-0.77077	-0.76729	1.96109	0.143321
atrip|S|266|___1	-0.42022	0.480037	-0.50897	-0.91938	-0.88957	1.20857	1.57429
chsp1|S|36|___1	1.07895	0.382825	0.184906	0.136633	0.176051	-0.24769	-2.56752
srrm1|S|858|___1	0.014466	0.402679	0.384147	0.283676	0.248974	0.315523	-2.4742
srrm1|S|683|___1	0.457131	-0.13878	0.655618	0.654052	0.745021	-1.27725	-1.64368
srrm1|S|714|___1	0.586594	0.609563	0.539148	0.396828	0.538938	-1.27623	-2.09226
hells|S|534|___1	-0.39671	-0.93167	-0.28931	-0.71034	0.001479	1.48539	1.26174
cul4b|S|134|___1	-0.13181	-0.47524	-0.64931	-0.7265	-0.69266	1.3694	1.95919
cul4b|S|146|___1	-0.07146	-0.69738	-0.08768	-0.57693	-0.55605	1.99659	-0.01063
cul4b|S|119|___1	0.706335	0.554991	-0.54725	-1.00699	-1.27395	0.569556	1.49596
dc1l2|S|439|___1	0.307544	-0.0458	-0.44453	-0.79266	-1.07852	1.95417	0.149673
prcc|S|489|___1	-0.15022	0.649365	0.59252	0.406483	0.702459	-0.99724	-1.80504
prcc|S|462|___1	-0.43102	-0.27774	-0.79947	-0.53798	-0.62263	1.42504	1.86568
pp14b|S|6|___1	0.144929	0.157521	0.568384	0.670142	0.793371	-0.69842	-2.45389
caf1b|S|467|___1	1.48843	0.767881	-0.19562	-0.70334	-0.1447	-0.6309	-0.87263
caf1b|S|501|___1	-1.34576	0.918497	0.685429	0.44864	0.16989	0.376937	-1.88045
caf1b|S|430|___1	0.768603	0.489014	0.672491	0.334878	-0.57184	-0.33027	-2.04432
caf1b|S|417|___1	0.17789	0.112426	0.709305	0.550364	0.348822	-0.15628	-2.61379
siva|S|5|___1	0.619035	0.541049	0.419124	0.200289	0.001476	-0.17076	-2.41531
siva|S|12|___1	-0.10812	-0.35103	-0.63703	-0.57972	-0.84943	1.05236	2.20945
spt5h|S|667|___1	-0.48872	-0.75602	-0.25481	-0.51172	-0.60053	1.41537	1.79463
capr2|S|647|___1	0.715461	0.355146	0.462311	0.323282	0.338814	-0.50222	-2.53919
tdrd6|S|2395|___1	1.22415	1.01085	-0.1887	-0.01386	-1.34789	-0.1596	-0.78743
tdrd6|S|2163|___1	0.368983	0.313194	0.269684	0.294291	0.305704	0.333247	-2.82765
bcl9|S|348|___1	0.344023	-0.15584	-0.68393	-0.66594	-0.90522	0.95583	1.66662
bcl9|S|966|___1	0.476383	0.104293	0.441214	0.783958	0.793133	-1.52933	-1.60448
tp53b|S|2008|___1	0.388002	-0.15894	-0.23821	-1.32892	-0.27334	1.48626	0.187715
top2a|S|1208|___1	-0.62905	-0.50641	-0.62996	-0.19091	-0.57661	1.54766	1.47792
git2|S|500|___1	-0.64014	-0.69199	-0.30785	-0.58994	-0.33734	1.58382	1.47516
gcp60|S|44|___1	-1.06845	0.492049	0.390811	0.397203	0.674423	0.359306	-1.86802
gcp60|S|298|___1	-0.46192	0.361932	0.695833	0.825745	0.773564	-0.98511	-1.81506
gcp60|S|302|___1	0.434792	-0.01516	0.643499	0.543319	0.428985	-0.23292	-2.70377
ckap5|S|1140|___1	0.867235	0.327375	0.455427	0.504876	0.477805	-1.73242	-1.35045
ckap5|S|1485|___1	-0.18425	-0.12777	0.116157	-0.48349	-0.79481	1.82916	-0.5325
nu153|S|369|___1	-0.69502	-0.49645	-0.6763	-0.32927	-0.5262	1.46781	1.88314
nu153|S|521|___1	0.627775	0.514896	0.35271	0.388004	0.337547	-0.70875	-2.26828
nu153|S|528|___1	-0.44549	-1.17814	-0.44211	0.055979	-0.1131	1.88569	0.355761
nu153|S|332|___1	-0.4548	-0.52323	-0.72376	-0.53321	-0.46579	1.43791	1.89432
nu153|S|269|___1	-0.4452	-0.42259	-0.55932	-0.39936	-0.77792	1.27147	1.99938
nu153|S|642|___1	-0.62546	-0.58943	-0.36428	-0.50808	-0.56408	1.24947	2.10279
pum1|S|729|___1	-2.03947	0.329341	0.495089	0.08065	-0.18696	0.868451	0.679347
sall4|S|933|___1	-0.42784	-0.32726	-0.68969	-0.41703	-0.75331	1.90936	1.05864
src8|S|445|___1	0.521858	0.226814	0.37672	0.486658	0.817623	-1.62682	-1.20428
dmd|S|545|___1	0.701293	-0.87495	-0.77875	-0.68527	-0.14831	0.721855	1.5962
if4g1|S|193|___1	-0.81081	0.549971	-0.8417	-0.47565	-0.19282	0.256942	2.27112
if4g1|S|1092|___1	-2.20777	0.098535	0.547266	0.632661	0.49487	0.394892	0.05932
if4g1|S|697|___1	-1.91008	0.318692	0.274149	0.082084	-0.44314	1.0682	0.915146
if4g1|S|334|___1	-0.8595	0.47623	0.375076	0.792588	0.790697	-0.35009	-1.83751
dp13a|S|401|___1	0.618621	0.046092	-0.66569	-1.04806	-0.67516	0.765308	1.43833
dnjc2|S|45|___1	0.122323	0.621637	0.08322	0.431284	0.824723	-0.83896	-1.86633
rell1|S|219|___1	-0.60151	0.214703	-0.41374	-0.61047	-0.77556	1.33123	1.28303
akir2|S|22|___1	0.270799	0.583131	0.313438	0.573957	0.690061	-0.81732	-2.4211
prpf3|S|164|___1	0.601236	0.523199	0.295491	0.243394	0.039615	0.170548	-2.81022
patl1|S|290|___1	-0.52325	-0.49999	-0.45199	-0.39051	-0.87312	1.67636	1.59377
patl1|S|270|___1	-0.53518	-0.35574	-0.28787	-0.86336	-0.47775	1.45539	1.59676
bub1|S|1022|___1	0.480428	-1.52139	0.928197	0.504461	0.48717	-0.06279	-1.22411
bub1|S|500|___1	-0.04127	0.393357	-0.42248	-1.23614	-0.78336	1.2212	1.30305
cdc5l|S|511|___1	-0.18729	-0.69417	-0.41598	-0.2288	-0.7375	1.70995	0.830661
vrk3|S|99|___1	-0.192	-0.09168	-0.75577	-0.75705	-0.44399	1.3163	1.38628
zo1|S|1438|___1	-0.62309	-0.80732	-0.24932	-0.44758	-0.59377	1.51606	1.80753
zo1|S|1371|___1	0.878382	0.592735	0.222706	0.168158	0.253986	-0.54795	-2.35202
zo1|S|1505|___1	-0.03165	-0.29054	-0.25769	-0.32857	-0.50343	-0.279	2.53633
pldn|S|30|___1	0.456568	0.249122	0.389527	0.794732	-0.13812	-0.28425	-2.20136
smag2|S|631|___1	-0.12933	0.443232	-0.00128	0.649328	0.79064	-0.30058	-2.17802
rsph9|S|120|___1	0.194657	0.358335	0.369276	0.459957	0.323346	-0.01907	-2.52975
ki67|S|928|___1	-0.28017	-0.60547	-0.62305	-0.35635	-0.63404	1.51791	1.47174
ki67|S|3044|___1	0.880914	-0.46108	-0.45278	-0.46585	-1.24757	0.895399	1.27645
rrp5|S|1437|___1	0.11062	0.351797	0.582136	0.558538	0.905041	-1.36812	-1.71002
rhg18|S|41|___1	-1.727	0.58499	0.705375	0.624	0.510464	0.345616	-1.56516
if2p|S|135|___1	0.371523	0.520604	0.609235	-0.12033	-0.19446	0.329545	-2.27417
if2p|S|137|___1	-0.44432	-0.66528	0.044065	-0.16866	1.88015	-0.3047	-0.51189
rbp2|S|1452|___1	-0.5676	-0.65274	-0.70436	0.11911	-0.4547	1.93608	0.486309
rbp2|S|1149|___1	1.38115	0.835332	-0.21838	-0.03275	-0.05209	-1.02668	-1.32987
rbp2|S|2381|___1	0.390079	0.117014	0.040944	-0.68163	-1.22188	1.55512	-0.29947
rbp2|S|2116|___1	0.307099	0.469484	0.431143	0.556172	0.947815	-1.57448	-1.70585
rbp2|S|128|___1	0.647632	0.141611	-1.26318	-0.11226	-0.4241	-0.43265	2.16444
rbp2|S|2390|___1	-0.14597	-0.59602	-0.5127	-0.72694	-0.69616	1.95249	1.08795
rbp2|S|1096|___1	-1.07259	-0.81582	0.840289	-0.37184	-0.42594	1.22952	0.924574
rbp2|S|21|___1	-0.81037	-0.66445	-0.33437	-0.51055	-0.43097	1.52568	1.83753
zhx3|S|271|___1	-0.82164	-0.68365	-0.20341	0.07405	-0.60913	0.867797	2.06398
zhx3|S|595|___1	-0.39377	0.656537	0.058456	-0.24356	-1.1201	-0.31204	2.03172
recq4|S|151|___1	-0.62489	-0.45676	-0.68249	-0.55994	-0.42555	1.63954	1.66513
recq4|S|310|___1	-0.62494	-0.53113	-0.60821	-0.59002	-0.27728	1.48571	1.7188
tisda|S|195|___1	0.820175	0.549852	0.136771	-0.38233	-1.7826	0.188787	0.704021
tisda|S|119|___1	1.15192	-0.069	-1.03194	-0.40492	-1.20882	0.568229	1.49179
tisda|S|153|___1	1.51818	0.119144	-0.30339	-0.40535	-1.07729	0.89688	-1.12226
em55|S|238|___1	-0.50765	-0.65552	-0.27718	-0.57258	-0.65927	1.58711	1.62763
ect2|S|862|___1	-0.63935	-0.37174	-0.65505	-0.4322	-0.67615	1.65896	1.67328
ect2|S|938|___1	1.10641	0.973626	-0.01685	-0.18038	0.099753	-0.76309	-1.8292
ect2|S|942|___1	-0.32596	-0.02578	-0.18886	-0.2269	-0.75972	2.06991	-0.81403
ect2|S|15|___1	-2.06647	0.532771	0.566442	0.53142	0.290554	0.5104	-0.54767
ect2|S|714|___1	-0.1616	-0.55738	-0.41047	-0.64513	-0.84826	1.54727	1.61336
ect2|S|367|___1	0.605276	0.097494	0.171597	0.557126	0.86465	-0.95855	-2.00639
fhod1|S|660|___1	0.493635	0.191239	0.326354	0.158614	0.448303	0.239017	-2.78574
fhod1|S|356|___1	-0.38532	0.505428	-0.42666	-0.46591	0.107635	-0.79153	2.18453
arfg3|S|404|___1	0.000209	-0.51163	-0.67163	-0.52257	-0.52778	1.42503	1.21254
zf161|S|359|___1	-0.13562	-0.57999	-0.37469	-0.73915	-0.63322	1.2706	1.78809
bub1b|S|365|___1	-0.79738	-0.65947	-0.63632	-0.41109	0.040025	1.95314	0.766659
bub1b|S|652|___1	-0.23461	-0.71334	-0.54207	-0.27405	-0.28674	2.15047	-0.1495
prc2c|S|1550|___1	0.362051	0.10523	-0.21214	-0.98236	-1.14212	1.03565	1.25054
home2|S|7|___1	-0.43037	-0.59825	-0.47247	-0.64006	-0.59977	1.6959	1.56753
GTSE1|S|481|___1	-1.52515	-0.09022	-0.59598	0.295391	0.186201	0.980553	1.12381
GTSE1|S|97|___1	-0.57544	-0.3095	-0.66175	-0.25407	-0.32535	1.99303	0.199615
GTSE1|S|719|___1	-0.48178	-0.74056	-0.27734	-0.62394	-0.61566	1.55059	1.78301
GTSE1|S|153|___1	-0.44943	-0.62691	-0.3857	-0.49574	-0.47805	1.93176	0.756098
GTSE1|S|200|___1	-0.39587	-0.62618	-0.51881	-0.31232	-0.41515	1.80148	0.700274
GTSE1|S|262|___1	1.81227	0.312823	-0.10563	-0.5881	-0.69579	-0.53789	-0.29653
GTSE1|S|169|___1	-0.4066	-0.68856	-0.39668	-0.60234	-0.65287	1.69263	1.58163
GTSE1|S|449|___1	-0.3555	-0.22411	-0.77593	0.014441	-0.60686	1.90025	0.071564
GTSE1|S|573|___1	-0.55182	-0.50066	-0.62355	-0.41924	-0.60452	1.55708	1.71406
k1c19|S|33|___1	-2.04616	-0.21469	0.529568	0.1019	0.233184	0.574005	1.23329
grip1|S|380|___1	-0.57179	-0.59828	-0.31872	-0.43549	-0.63547	1.6185	1.41186
k0415|S|189|___1	-0.46871	-0.48697	-0.71705	-0.3548	-0.61305	1.33682	1.95564
topk|S|60|___1	-0.77397	-0.56068	-0.57741	-0.49067	-0.31904	1.53972	1.77307
oxsr1|S|363|___1	-1.14045	-0.23528	-0.13821	-0.25512	-0.26166	0.279523	2.6268
oxsr1|S|343|___1	0.353439	0.693184	0.517661	0.242635	0.646064	-1.32678	-1.68931
mp2k6|S|27|___1	-1.25818	0.158126	-0.86419	-0.12723	-0.06074	1.04424	1.66196
recq1|S|648|___1	-2.08731	0.646572	0.451427	0.264549	0.399022	0.401187	-0.11317
rrmj2|S|70|___1	-1.21652	-0.84066	0.450922	0.556194	1.45873	-0.03268	-0.56398
ccd61|S|295|___1	-1.17421	0.182823	0.735188	0.633447	0.486256	0.193352	-1.58528
rl7|S|15|___1	0.570207	0.215344	0.1851	0.548335	0.433171	-0.37165	-2.37076
chd7|S|1583|___1	-0.59647	-0.42113	-0.37487	-0.34815	-0.81591	1.72137	1.25272
chd7|S|296|___1	-0.38848	-0.65581	-0.66191	-0.50885	-0.46648	1.5557	1.68875
ccd12|S|156|___1	0.377982	0.424598	0.263488	0.263653	0.573883	-0.34815	-2.33317
ma7d1|S|454|___1	-1.67337	0.569545	0.733725	0.624694	0.57428	0.182655	-1.5173
ma7d1|S|481|___1	0.003872	0.977196	0.482482	0.47685	-0.021	-0.64413	-1.9129
ma7d1|S|324|___1	-0.35385	-0.74435	-0.73054	-0.56334	-0.35013	1.56463	1.76635
ma7d1|S|285|___1	-0.46478	-0.43499	-0.57643	0.381617	-1.0972	1.40493	1.18029
tdif2|S|142|___1	-1.80379	-0.2771	0.519236	0.657273	0.758	0.18284	-0.05469
ovch1|S|204|___1	1.02213	1.05966	0.105122	-0.38227	-0.80398	-0.06821	-1.39867
ovch1|S|1256|___1	-0.94763	0.052932	0.820875	0.910526	0.627597	-0.40173	-1.59385
ovch1|S|294|___1	-0.4868	-0.77807	-0.58756	-0.35168	-0.49547	1.66611	1.55019
cenpe|S|2795|___1	-0.14594	0.001226	0.536349	0.919533	0.940796	-1.33269	-1.37892
kcc2b|S|326|___1	1.85143	-0.41748	-0.00828	-0.46069	-0.78641	0.450243	-0.94322
kcc2b|S|446|___1	0.507241	0.161241	0.237334	0.511115	0.440464	0.026233	-2.82544
kcc2b|S|346|___1	1.34592	0.416671	-0.14189	0.045712	0.117683	-0.1889	-2.39279
brca1|S|755|___1	-1.18931	0.670779	-0.03373	0.657623	0.551588	0.441333	-1.64741
desp|S|2221|___1	0.536247	0.322465	0.039618	0.280433	0.696301	-0.41405	-2.19152
ppm1g|S|254|___1	0.303915	0.355362	0.336086	0.372114	0.378968	-1.89755	0.226651
ppm1g|S|124|___1	0.020581	-0.40484	0.912032	0.383904	0.428837	0.270008	-2.41579
snx17|S|410|___1	-0.23795	0.146925	0.498093	0.713136	0.994992	-0.98028	-1.70238
vigln|S|1280|___1	-0.18835	-0.93016	-0.12508	-0.17557	-0.36911	0.205491	2.37417
vigln|S|11|___1	1.73263	0.300348	-0.59724	-0.49709	-0.00227	-0.09265	-1.2656
cdc23|S|572|___1	-1.0866	0.30285	0.501481	0.80915	1.10652	-1.18991	-0.66522
cytsb|S|43|___1	0.762778	0.590119	-0.68527	-0.77622	-1.50382	0.794988	1.22613
anr49|S|68|___1	0.246532	0.420756	0.306407	0.284823	0.362127	0.26673	-2.83106
srrm2|S|2321|___1	0.565888	0.327571	0.44565	0.344208	0.448473	-0.32028	-2.71726
srrm2|S|1559|___1	0.99599	0.357326	-0.71423	-0.79048	-1.23913	0.69893	1.03738
wnk1|S|1469|___1	-1.74889	-0.07041	-0.1289	-0.09017	6.86e-05	0.859965	1.76751
wnk1|S|2271|___1	-0.2936	-0.10731	-0.69962	-0.8078	-0.44056	1.08373	1.89773
f18b1|S|6|___1	0.727284	0.425842	0.37769	0.352705	0.318348	-0.95037	-1.87725
vasp|S|246|___1	0.016738	0.413703	-0.06496	-1.15067	-1.03	0.709291	1.65885
etaa1|S|673|___1	1.32714	0.491191	-0.18423	-1.1985	-1.08008	0.581304	0.094749
f10a1|S|179|___1	0.355639	0.219423	0.354546	0.398162	0.693114	-0.47126	-2.32443
nup50|S|79|___1	-1.82477	-0.05093	0.000901	0.167977	0.199146	0.857111	0.975846
tpr|S|379|___1	-0.33927	-0.28521	-0.31267	-0.76765	-0.78202	0.97453	2.26844
tpr|S|640|___1	0.085514	0.84222	0.251406	0.314111	0.784363	-1.04032	-1.85595
lar1b|S|656|___1	-0.6432	-0.49833	-0.81552	-0.16319	-0.30628	1.54735	1.31877
caap|S|141|___1	-1.62013	-0.29451	-0.34149	-0.03495	0.62034	0.811564	1.28877
p121c|S|329|___1	-0.56219	-0.66093	-0.15699	-0.22162	-0.53987	1.74411	0.596231
p121c|S|466|___1	-0.50332	-0.31288	-0.61243	-0.48536	-0.68961	1.63311	1.45573
nelfe|S|131|___1	-1.33793	0.335137	-0.02147	0.659381	0.628633	0.685748	-1.42425
rbm14|S|493|___1	-0.72488	-0.4008	-0.69183	-0.60829	-0.33939	1.64706	1.6772
rbm14|S|475|___1	-0.35456	-0.5758	-0.47947	-0.47761	-0.79516	1.35155	1.99656
dkc1|S|16|___1	-1.30803	0.884412	0.821656	0.754854	-0.73481	0.291813	-1.06483
dkc1|S|519|___1	-0.01489	-0.07405	0.606383	0.688824	0.938553	-0.85285	-1.93796
ubr7|S|253|___1	-0.94151	-0.34274	0.322409	0.047035	-0.92906	1.69592	0.221918
haus6|S|561|___1	-0.79366	-0.82519	-0.1069	-0.32014	-0.43121	1.48092	1.49428
rtf1|S|665|___1	-1.83651	0.725563	0.510889	0.487622	0.689433	0.2795	-1.28475
nab1|S|150|___1	-1.53433	0.211425	0.098898	-0.36316	-0.47946	1.09812	1.45275
anc2|S|720|___1	0.143712	0.304116	0.663494	0.777455	0.542694	-0.84573	-2.37861
cdca2|S|214|___1	-0.59778	-0.13535	-0.90874	-0.32528	-0.60953	1.37291	1.80565
cdca2|S|934|___1	-0.31399	0.276121	0.547533	0.65706	0.410117	0.167289	-2.6162
cdca2|S|632|___1	-0.30173	-0.24074	-0.29921	-0.7744	-0.67958	1.00406	1.9374
pak2|S|148|___1	0.949654	0.32159	-0.292	-0.86341	-1.03207	-0.35088	1.90067
tpd54|S|198|___1	-0.3493	-0.46174	-0.27884	-0.83819	-0.60489	1.066	2.20045
dock7|S|181|___1	-1.34538	-0.38296	0.618402	0.915085	0.885711	-0.45613	-0.35208
neb1|S|105|___1	-0.47158	-0.38713	-0.2685	-0.37295	-0.08669	2.20095	-0.92116
neb1|S|41|___1	-0.18426	-0.85096	-0.55439	-0.52045	-0.27418	1.13429	1.87492
neb1|S|991|___1	0.538796	0.603132	0.415146	0.568424	0.247603	-1.53891	-1.25129
neb1|S|123|___1	0.508624	0.51536	0.675887	0.487286	0.505062	-1.55013	-1.71314
neb1|S|248|___1	0.541401	0.549277	0.241854	0.457309	0.68059	-1.62622	-1.26632
wipf2|S|366|___1	1.67186	0.647996	-0.31294	-0.77212	-0.99022	0.195294	-0.6598
wipf2|S|231|___1	-1.31326	-0.04399	-0.12061	-0.5101	-0.43667	1.66525	1.13908
wipf2|S|300|___1	-0.52531	-0.31172	-0.72392	-0.37636	-0.73881	1.26539	2.1161
cstf2|S|507|___1	-0.06003	0.22379	-0.34238	-0.84956	-1.17118	1.0134	1.77894
cstf2|S|162|___1	-0.04292	0.609082	0.388747	0.122909	0.642368	-0.04146	-2.51809
saps1|S|487|___1	0.544411	0.257235	0.119728	0.471378	0.498509	-0.29916	-2.38815
tgif2|S|120|___1	0.04232	0.200325	0.834917	0.80702	0.373134	-0.89628	-2.04215
ate1|S|125|___1	0.388075	0.588331	0.383526	0.556525	0.283952	-2.16444	-0.05395
goga4|S|89|___1	0.912734	0.004147	0.030898	0.670715	0.537023	-1.19454	-1.44146
md1l1|S|429|___1	0.451561	0.865702	0.072692	0.193472	0.573563	-0.85608	-1.95137
md1l1|S|594|___1	0.259171	0.946937	0.450254	0.097129	0.333384	-0.84333	-1.86532
milk2|S|1437|___1	-0.28474	-0.48445	-0.33591	-0.47061	-0.65665	0.691153	2.31181
milk2|S|1470|___1	-0.0805	0.602475	0.701713	0.620989	0.428267	-1.09385	-1.76863
milk2|S|1240|___1	-0.80939	-0.28794	-0.05187	-0.86204	-0.14996	0.709785	2.17712
paf|S|82|___1	-0.49778	-0.38531	-0.49989	-0.63093	-0.6706	1.32912	2.03308
paf|S|86|___1	-0.69433	-0.59257	-0.47797	1.34948	1.42467	-0.62538	-0.57586
paf|S|123|___1	0.810722	0.569345	0.313701	0.09789	0.145094	-0.36769	-2.3536
paf|S|48|___1	0.096107	0.258029	0.505217	0.516206	0.429673	0.100615	-2.85877
rbp56|S|120|___1	-0.21651	-0.5172	-0.12733	-0.63802	-0.6432	1.88018	0.393126
rbp56|S|136|___1	-1.18529	-0.29556	0.384816	0.878776	0.928458	0.248104	-1.43897
gpbl1|S|276|___1	-0.62207	-0.32232	-0.35327	-0.73415	-0.64207	1.47466	1.79885
tiam1|S|1415|___1	0.440705	0.058114	0.336682	0.500304	0.642443	-0.45787	-2.28057
nucks|S|228|___1	-0.40114	0.335208	0.764498	0.625579	0.341167	0.050418	-2.57359
ell|S|308|___1	-0.19737	-1.02729	-0.25013	-0.45073	-0.0222	2.10921	-0.24222
ews|S|301|___1	-0.33837	0.039463	-0.21604	-0.81362	-1.03868	1.11991	1.87101
eri1|S|52|___1	-0.7025	0.224917	-0.38402	-0.11157	-0.61316	1.87679	-0.43568
smtn|S|867|___1	-0.79365	-0.12004	-0.24137	-0.52904	-0.6387	1.24143	1.62206
p66a|S|217|___1	-0.41585	-0.60034	-0.57728	-0.57661	-0.57344	1.46235	1.92176
p66a|S|439|___1	-0.53557	-0.59387	-0.55288	-0.67856	-0.37967	1.50447	1.85411
p66a|S|512|___1	-0.10014	0.227773	-0.37135	-0.68684	-1.19495	0.698722	2.14017
p66a|S|101|___1	0.6673	0.379275	0.638804	0.776361	-0.48484	-0.83588	-1.71152
p66a|S|277|___1	-0.90957	-0.69508	-0.26719	-0.32005	-0.43777	1.48264	1.72054
plk3|S|64|___1	1.09753	-0.15918	0.638786	0.128415	0.50459	-1.22862	-1.47228
zn326|S|125|___1	-0.37012	-0.5077	-0.55492	-0.67661	-0.60623	1.67592	1.55949
mpp10|S|159|___1	1.78813	0.119521	0.032452	-0.03496	-0.32948	-0.89234	-1.02498
ankh1|S|1967|___1	-0.86977	-0.34587	-0.40072	0.082894	-0.76163	1.3528	1.41343
dptor|S|252|___1	-0.73653	-0.67077	-0.75115	-0.03423	-0.3399	1.38207	1.72576
ssa27|S|12|___1	0.246118	0.433911	0.311297	0.619895	0.291696	-0.43551	-2.20111
sun1|S|48|___1	-0.59897	-0.82887	-0.31199	-0.73209	-0.07185	1.48097	1.5942
strn|S|258|___1	0.072785	0.822923	0.1968	0.614966	0.571768	-1.1412	-1.70706
rtn4|S|9|___1	-0.26006	-0.32224	-0.42346	-0.06237	-1.07685	1.40023	1.11714
rtn4|S|692|___1	-0.16456	-0.16943	-0.14615	-0.34404	-0.70609	1.95425	-0.63598
if6|S|243|___1	-0.67167	-0.15195	-0.50476	-0.22996	0.019105	-0.24014	2.66906
ep15r|S|256|___1	0.240151	-0.44467	0.537066	0.60567	0.554011	-0.02295	-2.20392
tcpq|S|261|___1	0.768677	0.321932	0.408656	0.610372	-0.25207	-0.40162	-2.18392
plec|S|3373|___1	0.505961	0.443533	0.45092	0.355092	0.282046	-0.40401	-2.45031
trm1l|S|167|___1	0.295907	0.461654	0.436436	0.508548	0.310609	-0.54417	-2.20347
dc1l1|S|409|___1	0.318751	-0.07895	-0.57506	-0.91041	-1.16511	1.3921	1.52801
dc1l1|S|446|___1	-0.41543	-0.637	-0.67704	-0.58092	-0.39997	1.28234	2.14202
dc1l1|S|467|___1	-0.36135	-0.34164	-0.57497	-0.74723	-0.1937	2.07756	0.211996
z3h7a|S|293|___1	-0.54787	-0.40702	-0.17113	-0.83021	-0.57725	1.04002	2.24018
exos9|S|419|___1	-0.6717	-0.40203	-0.47466	-0.72466	-0.44024	1.71549	1.49671
stx6|S|2|___1	1.49248	0.486283	-1.08791	-0.77207	-0.08419	-0.05789	0.034953
tjap1|S|332|___1	-0.43079	-0.38044	-0.91513	-0.31632	-0.48076	1.31369	1.81463
tjap1|S|322|___1	-0.30968	-0.68923	-0.74243	-0.43185	-0.38471	1.15571	2.10327
zc3ha|S|112|___1	1.19045	0.749137	-0.33798	-0.71214	-1.19447	-0.63817	1.41475
u3ip2|S|57|___1	1.44522	0.369381	0.120365	0.272729	-0.4053	-1.17155	-0.94627
agfg1|S|181|___1	-0.51246	-0.41017	-0.48028	-0.75251	-0.58732	1.55667	1.7791
ap1s1|S|167|___1	0.414662	0.038294	0.3365	0.588165	0.448071	-0.18087	-2.46723
dnli3|S|186|___1	0.267959	-0.20679	0.802461	0.78056	0.64238	-1.2382	-1.57256
rpa1|S|1490|___1	0.083571	0.215888	0.465244	0.633568	0.619775	-0.37651	-2.4623
lyric|S|583|___1	-0.2182	-0.34928	-0.48889	-0.7001	-0.7723	1.39577	1.69952
s30bp|S|166|___1	-0.1681	-0.28664	-0.40353	0.339874	-1.0284	1.70645	-0.2395
ung|S|42|___1	-0.73155	-0.11161	0.065317	-0.20355	-1.25715	1.34943	1.33368
pqbp1|S|178|___1	-0.61531	-0.40052	-0.723	-0.7286	-0.24571	1.72601	1.4807
nedd1|S|484|___1	0.257721	0.436765	0.387146	0.610266	0.348235	-0.39626	-2.4658
nedd1|S|527|___1	0.520626	0.390111	0.242214	0.334276	0.356164	0.057255	-2.85097
nedd1|S|394|___1	0.273992	-0.1735	0.022019	0.416956	0.878725	0.264189	-2.52357
sf3a1|S|322|___1	0.535632	0.53862	0.549056	0.547742	0.174872	-0.96324	-2.07402
f207a|S|37|___1	0.64073	0.725586	0.25398	-0.25751	-1.96158	0.211683	0.580677
cndd3|S|1372|___1	0.383655	0.594857	0.493737	0.29108	0.092716	0.004131	-2.79026
cndd3|S|1311|___1	0.586082	0.577803	0.467539	0.389531	0.510974	-1.02061	-2.26697
cndd3|S|1471|___1	-0.35787	-0.65998	-0.56926	-0.61258	-0.49621	1.51291	1.7745
copa|S|173|___1	0.333171	0.305128	0.367959	0.51718	0.343239	-0.29215	-2.36179
dek|S|15|___1	0.017811	0.323324	0.23328	0.161308	0.095369	0.816477	-2.47135
aaas|S|499|___1	0.438506	0.561824	0.384268	0.513836	0.234427	-0.42769	-2.55775
zn598|S|658|___1	-0.70143	0.063655	-0.57769	-0.33701	-0.88559	1.40831	1.54463
pof1b|S|98|___1	-0.75628	-0.23563	-0.38661	-0.44032	-0.61399	1.45208	1.47114
pof1b|S|119|___1	-0.68618	-0.59014	-0.37684	-0.32551	-0.60911	1.38907	1.79806
stau2|S|574|___1	0.805787	0.842051	-1.38887	-1.21	-0.25975	0.634912	0.8638
ce192|S|1179|___1	0.396261	0.328774	0.554383	0.576845	0.59731	-0.75692	-2.54498
ce192|S|730|___1	1.30407	0.240788	0.105806	0.37693	0.04996	-1.31967	-1.13681
ce192|S|906|___1	-0.80477	-0.00716	0.481317	-0.25485	-0.53559	1.63452	-0.77018
dnm1l|S|601|___1	-1.09778	0.08006	-0.39156	-0.47936	-0.48098	1.18533	1.77644
nudc3|S|326|___1	-0.16012	-0.52508	-0.26197	-0.57897	-0.78563	1.07762	1.85124
cdc73|S|212|___1	0.613852	-0.85568	-0.63439	-0.29941	-0.74398	1.07723	1.26358
ccdc6|S|353|___1	0.326639	0.685268	0.507757	0.573342	0.450032	-1.179	-2.04606
ccdc6|S|309|___1	-0.25816	0.27941	0.561319	0.845143	0.659474	-0.50231	-2.37731
rbm25|S|648|___1	-0.81529	-0.18755	-0.40196	-0.52773	-0.68455	1.52362	1.6402
fnbp4|S|808|___1	-0.50316	-0.74591	-0.32246	-0.58141	-0.57237	1.57139	1.73088
fnbp4|S|312|___1	0.019867	0.824848	0.176276	0.378311	0.800388	-1.36507	-1.25193
marcs|S|152|___1	0.842949	0.727833	0.400234	-0.93326	-1.3866	-0.1514	0.750376
marcs|S|140|___1	-0.63869	-0.48071	-0.54369	-0.41443	-0.69592	1.59356	1.76982
daxx|S|916|___1	0.43134	0.237345	0.592234	0.202956	0.696805	-0.75328	-2.1111
abcf1|S|101|___1	1.59621	0.438373	-0.3026	-0.60636	-1.15537	0.346516	-0.47515
abcf1|S|105|___1	-0.24726	-0.25781	0.953233	0.538737	0.4995	0.042405	-2.29321
abcf1|S|37|___1	-1.35589	0.089967	0.01601	-0.19405	-0.30716	1.53177	0.32901
sytl2|S|1112|___1	0.000671	0.063243	0.362302	0.325479	0.780169	0.300263	-2.74819
sytl2|S|259|___1	-0.30999	0.236093	0.718714	0.406094	0.318283	0.114654	-2.22577
sytl2|S|1602|___1	0.579256	0.62822	0.500431	0.520038	0.264365	-1.33906	-1.72987
stpap|S|282|___1	0.452854	0.329455	0.396098	0.352738	-2.2952	0.507259	0.385198
tnik|S|780|___1	-1.27192	-0.41903	-0.00166	-0.5377	0.453196	0.891722	1.32807
m4k4|S|722|___1	0.174131	0.201749	-0.73584	-0.70893	-0.88713	0.899311	1.58506
m4k4|S|649|___1	-1.66043	-0.54002	0.092846	0.256117	0.302144	1.06633	0.724519
hap28|S|19|___1	0.255973	0.416836	0.37663	0.446893	0.456354	-0.26338	-2.53396
senp6|S|863|___1	-1.3519	0.153111	0.868608	0.053889	0.890576	0.19863	-1.21937
hic2|S|231|___1	-1.52939	0.438044	0.80844	0.939151	0.019719	0.058589	-1.10182
hic2|S|321|___1	-1.92269	0.388443	0.410567	0.324287	0.37158	0.325992	0.152733
chd4|S|1340|___1	0.089874	0.79985	0.14292	0.455742	0.292933	-0.12843	-2.47933
rab3i|S|200|___1	-0.1145	-0.08988	-0.82325	-0.47992	-0.95803	1.14019	1.9881
klc4|S|616|___1	0.821228	0.340655	-0.4523	0.066694	1.10927	-0.72114	-1.74661
klc4|S|642|___1	0.84657	0.938015	-0.8038	-1.00021	-0.81773	0.008973	1.24227
e2f8|S|598|___1	-0.22813	-0.34994	-1.06057	-0.25594	-0.59194	1.41562	1.60635
e2f8|S|71|___1	-0.28582	-0.5576	-0.8	-0.81539	-0.222	1.50638	1.76165
iaspp|S|259|___1	-0.06981	-0.76345	-0.46504	-0.26112	-0.98669	1.41586	1.69537
sc31b|S|419|___1	-0.79086	-0.41585	-0.35631	-0.5543	-0.6123	1.60627	1.68503
K1704|S|118|___1	-0.48888	0.575898	0.592492	0.778187	0.514429	-0.5887	-2.07515
snw1|S|224|___1	0.425422	0.562603	0.534995	0.552089	0.187418	-0.71635	-2.31926
r3hd2|S|361|___1	0.21852	0.36989	0.268303	0.439769	0.495475	0.089879	-2.82275
r3hd2|S|261|___1	-1.2671	-0.32315	0.707125	0.974233	0.741448	-0.24166	-0.88636
r3hd2|S|281|___1	0.039069	0.213364	0.530922	0.415368	0.448203	-0.07767	-2.35388
if4b|S|292|___1	-0.84202	-0.11154	-0.44364	-0.34911	-0.52837	1.38317	1.33728
if4b|S|482|___1	-1.26863	-0.06327	0.821862	0.688752	0.947586	-0.17927	-1.42054
if4b|S|519|___1	0.597487	-1.01645	-0.49236	0.46538	-1.15888	0.837863	1.15043
basi|S|365|___1	-0.80252	-0.35543	0.743141	1.00497	0.945787	-0.65234	-1.32541
fnta|S|19|___1	-1.51629	0.34637	0.5933	0.585712	0.471702	0.667529	-1.72248
u520|S|26|___1	0.015902	-0.25549	-0.44156	-0.5385	-1.03107	1.55211	1.04791
stim1|S|597|___1	-0.01268	0.374868	-0.35584	-0.69015	-1.34072	1.2273	1.19584
f16p2|S|5|___1	0.129153	0.483776	0.45972	0.596932	0.26262	-0.32535	-2.41027
mark2|S|470|___1	-0.46197	0.237466	-0.0777	-1.15742	-0.16382	1.69941	-0.11395
mark2|S|579|___1	-0.44692	-0.71078	-0.16253	-0.29166	-0.7121	1.33731	1.48
pum2|S|696|___1	-1.53205	0.392614	0.252697	-0.13876	-0.53734	1.18257	0.570416
sin3a|S|275|___1	0.687918	-0.45499	0.455989	0.783924	0.62762	-1.07863	-1.53275
habp4|S|142|___1	-0.65036	-0.5082	-0.1178	-0.49052	-0.73274	0.950362	2.32389
pace1|S|564|___1	0.633158	0.62906	0.600528	-0.03395	-1.60345	-0.57791	0.528855
snx1|S|117|___1	0.743473	0.578264	0.286876	0.088785	0.145656	-0.2018	-2.46189
dgcr8|S|97|___1	-0.41966	-0.33826	-0.65811	-0.35734	-0.66058	1.80427	0.94451
srpk1|S|405|___1	-0.23644	-0.70068	0.274704	0.093912	-0.49806	1.705	-0.95765
tf3b|S|563|___1	0.016857	-0.48828	-0.39396	-0.58325	-0.82932	1.98187	0.444132
geph|S|422|___1	-0.59356	0.558954	1.32241	0.630382	-0.21328	-0.92928	-1.16345
geph|S|412|___1	-0.4431	-0.8665	-0.28406	-0.27563	-0.66857	1.3767	1.74174
rnh2a|S|265|___1	0.560681	0.35805	0.417988	0.251964	0.31389	-0.30582	-2.39512
pan2|S|360|___1	-0.6672	-0.34548	-0.75562	-0.46827	-0.52707	1.58357	1.7701
dpoa2|S|218|___1	0.453017	0.581574	0.284732	0.245405	0.171445	0.150864	-2.83056
int3|S|509|___1	0.240184	0.822605	0.206121	-0.2504	1.0737	-1.1476	-1.41693
mypt1|S|468|___1	-0.579	-0.42195	-0.02671	-0.81677	-0.7694	1.33671	1.91568
pcnp|S|152|___1	-0.86203	-0.34398	-0.36289	-0.34041	-0.74572	1.34026	1.97214
srp68|S|517|___1	0.547101	0.609969	0.141964	0.225759	0.476663	-0.52736	-2.21115
grsf1|S|323|___1	0.345507	-0.77459	-0.61717	-0.7003	-0.53686	1.57124	1.06826
grsf1|S|188|___1	-0.13924	0.430901	0.734221	0.863541	0.373423	-1.39942	-1.29514
pkcb1|S|484|___1	0.39495	0.65328	0.685184	0.73675	0.027624	-1.41745	-1.62051
pkcb1|S|582|___1	-0.52765	-0.57583	-0.0387	-0.02726	-1.15493	1.27747	1.57035
abi2|S|210|___1	-0.08616	-0.11913	-0.66105	-0.81031	-0.94581	1.46619	1.73441
syk|S|407|___1	0.810558	0.589741	0.616488	0.793587	-1.5718	-0.53958	-1.04849
yets2|S|418|___1	-0.47647	-0.54461	-0.49924	-0.49115	-0.63764	1.4643	1.77723
f107b|S|46|___1	-0.62251	-0.60421	-0.5151	-0.16165	-0.75399	1.3372	1.98039
dlgp5|S|330|___1	0.696828	-0.37203	-0.04646	-0.38253	-1.72017	0.998133	1.23934
dlgp5|S|307|___1	0.946577	-0.38062	-0.59105	-0.67754	-0.88477	0.48948	1.64689
gp157|S|213|___1	-0.85423	0.961935	0.829721	-0.90706	-0.85333	0.879139	-0.08425
pard3|S|848|___1	0.420641	0.459686	0.482212	0.538946	0.239657	-0.47292	-2.50233
cdk11|S|280|___1	-0.42863	0.526442	0.577951	0.851087	0.044036	-0.13945	-2.14716
snip1|S|200|___1	-0.00342	0.026245	-0.02466	-0.37526	-0.65684	1.87772	-1.26566
yaed1|S|173|___1	0.526334	0.561235	0.48473	0.555761	0.557014	-1.82782	-1.28588
cebpz|S|799|___1	-0.83778	-0.24056	-0.18556	-0.41968	-0.83621	1.25296	1.90023
tif1b|S|424|___1	-0.88749	0.019694	-0.49953	-0.77686	-0.17528	1.35446	1.44751
nhrf1|S|306|___1	1.44579	0.206071	0.376518	0.214036	0.023035	-1.30535	-1.44015
gon4l|S|860|___1	-0.92342	-0.59809	-0.4766	-0.29069	-0.08863	1.30952	1.60187
nup98|S|981|___1	-0.15632	-0.31545	-0.44763	-0.43073	-0.36919	1.92275	-0.30515
nup98|S|713|___1	0.248165	0.80405	0.268112	0.395244	0.53203	-1.32464	-1.38444
nup98|S|1034|___1	-0.59585	-0.08477	-0.39405	-1.07098	-0.0038	1.17894	1.45577
nup98|S|1049|___1	-0.18888	0.138199	-0.65153	-0.68447	-0.35195	0.094605	2.46604
nup98|S|693|___1	0.48909	0.668164	0.310962	0.371844	0.72544	-2.09236	-0.70971
nup98|S|1076|___1	-0.8829	-0.49393	-0.46435	-0.38648	-0.45329	1.35738	1.98535
nup98|S|873|___1	0.285502	0.734776	0.40816	0.464422	0.22168	-0.74219	-2.05853
nup98|S|518|___1	-0.32493	-0.50191	-0.71015	-0.56343	-0.65312	1.65153	1.65302
senp7|S|116|___1	-1.1084	0.739969	0.806876	0.647116	0.370148	-0.17494	-1.92116
cenpc|S|1028|___1	0.33761	0.566238	0.260131	-0.00259	0.868637	-0.57037	-2.18949
cenpc|S|378|___1	-0.51166	-0.20671	-0.18276	-0.81416	-0.89153	1.55896	1.57179
zo3|S|140|___1	-0.44821	-0.48911	-0.66346	-0.61664	-0.53617	1.50466	1.87341
fbx42|S|514|___1	0.075041	-0.87147	-0.17426	1.78927	-0.16225	-0.21383	-0.66375
wdr48|S|347|___1	0.314677	0.328296	0.392842	0.409209	0.400435	0.081212	-2.89001
qric1|S|260|___1	-2.14332	0.224159	0.449468	0.137868	-0.08873	0.684118	1.10466
lima1|S|450|___1	-0.12842	0.182419	0.603046	0.149154	1.03381	-0.32408	-2.27388
lima1|S|4|___1	-0.38251	-0.52272	-0.47534	-0.71266	-0.40313	1.44384	1.57877
lima1|S|569|___1	0.343731	0.345392	0.570306	0.406976	0.544593	-0.59897	-2.41804
lima1|S|237|___1	0.572699	0.676594	0.398141	0.374478	0.450497	-0.88392	-2.38273
esf1|S|693|___1	-0.72753	-0.3748	-0.19432	-0.23956	-0.43668	1.81018	0.244063
papog|S|731|___1	-0.74732	-0.42991	-0.38814	-0.39085	-0.33083	1.80105	0.728996
papog|S|524|___1	0.290587	0.428672	0.33658	0.56887	0.649626	-0.5046	-2.65461
nolc1|S|903|___1	0.170988	0.462792	0.593483	0.566766	0.333737	-0.79925	-1.99277
nolc1|S|883|___1	-0.5948	-0.03302	0.782849	0.907859	0.734346	-0.40647	-2.08616
nolc1|S|976|___1	0.048767	-2.24407	0.423843	0.368225	0.280964	0.580392	0.812816
rhg12|S|562|___1	-0.09742	-0.1542	0.87014	0.676609	-0.24421	0.334125	-2.07758
pica|S|358|___1	0.331797	-0.52841	-0.61656	-0.59492	-0.68629	1.06794	1.53966
hip1r|S|16|___1	-1.90019	0.57832	0.631369	0.594283	0.567504	0.370732	-1.26303
ttk|S|844|___1	-0.57273	-0.32329	-0.71342	-0.64374	-0.47458	1.60269	1.68761
ttk|S|7|___1	-0.55393	-0.89355	-0.10257	-0.11254	-0.31194	2.05254	-0.11701
ttk|S|283|___1	-0.86869	-0.28246	-0.50216	-0.17797	-0.59658	1.38513	1.56408
map4|S|349|___1	0.431549	0.212964	-0.45279	0.142225	0.998623	-1.7667	0.6512
map4|S|32|___1	-0.38719	0.062256	0.135552	0.987933	0.924103	-0.4317	-1.93643
map4|S|49|___1	-1.62119	0.526005	0.796223	0.466979	0.358721	0.508533	-1.55291
ut14a|S|38|___1	-0.73919	-0.73378	-0.86012	-0.17621	0.103291	1.23089	1.76265
mcph1|S|447|___1	-0.05222	0.926084	0.529248	0.410385	0.122544	-0.607	-1.99356
kin17|S|8|___1	0.398476	-0.56022	-0.50747	-0.57734	-0.78233	0.712245	1.97497
pkp2|S|142|___1	0.668399	0.708685	-0.15072	0.361989	0.591921	-0.97127	-1.81351
reps1|S|204|___1	0.316209	0.948297	0.179674	0.267553	0.458431	-0.85379	-1.97455
vp37a|S|10|___1	-0.72251	-0.44436	-0.55571	-0.37901	-0.52802	1.39587	1.8506
pr14l|S|14|___1	-0.51718	-0.08901	-0.61612	-0.46782	-0.5831	1.65684	0.924576
mta70|S|52|___1	-0.00354	-0.47642	-0.4634	-0.56378	-0.2597	2.19573	-0.64335
gmeb1|S|345|___1	0.660539	0.607768	0.414402	0.59617	0.055499	-1.07362	-1.89115
vma5a|S|620|___1	-1.54346	-0.19136	0.850726	0.703057	-0.21775	0.869579	-0.7062
exos2|S|124|___1	0.226325	0.149318	0.588882	0.424661	0.125633	0.093448	-2.4124
tf3c5|S|375|___1	-0.67175	-0.74163	-0.42239	-0.59698	-0.15967	1.40384	1.78288
tim|S|1196|___1	0.571405	0.412814	0.777289	0.511794	-0.30849	-0.69266	-1.90823
tim|S|1241|___1	0.56777	0.386857	0.701597	0.635999	0.169828	-0.98686	-2.21278
p5i11|S|5|___1	1.36278	0.614945	0.29941	-0.40782	-1.48521	0.000665	-0.57716
atrx|S|2672|___1	-0.15002	0.283929	-0.54199	-0.857	-1.14646	1.28609	1.68817
atrx|S|3156|___1	-0.44389	-0.87308	-0.36488	-0.5916	-0.4146	1.70533	1.47408
f110a|S|122|___1	-0.33396	-0.294	-0.41533	-0.59455	-0.77552	1.18645	1.84037
fancj|S|773|___1	-0.76608	-0.64033	-0.47	-0.18718	-0.21038	1.54683	1.09072
itpr1|S|1575|___1	-1.91834	-0.22605	0.37304	0.136454	0.076159	0.928892	0.944769
itpr1|S|1580|___1	0.872971	0.503085	0.652454	-0.15797	0.362239	-1.23585	-1.4954
ythd1|S|2|___1	0.054817	-0.23276	-0.6121	-0.44245	-0.46959	-0.10742	2.71425
goga2|S|782|___1	1.242	-0.18111	-0.37686	-0.67561	-1.22722	0.699794	0.778504
hcfc1|S|806|___1	0.181327	-1.32419	0.043632	-0.74798	-0.20325	0.829894	1.83084
hcfc1|S|662|___1	-1.82973	0.361988	0.0599	0.28072	-0.38433	0.529553	1.47284
hcfc1|S|790|___1	-0.68722	-0.53158	0.031493	-0.00426	-0.77476	0.345491	2.43125
hcfc1|S|595|___1	-0.39331	-0.55777	-0.57956	-0.53223	-0.69886	1.48322	1.91778
cdc27|S|470|___1	-0.5033	-0.32295	-0.34569	-0.28869	-0.33727	2.23164	-0.65059
cnot2|S|218|___1	-1.17964	0.812259	0.333559	0.995514	0.774917	-1.09688	-0.95959
g3bp2|S|289|___1	-0.34796	-0.2444	-1.22637	-0.31834	-0.40974	1.4781	1.60307
clip1|S|305|___1	-1.01916	0.489583	0.353329	0.893427	0.858678	-0.91091	-0.99741
clip1|S|347|___1	-1.66052	-0.14299	0.360026	0.772998	0.929579	0.044563	-0.45548
clip1|S|140|___1	-1.70101	0.295947	0.784938	0.696573	0.498405	0.25471	-1.24435
bud13|S|108|___1	2.13479	-0.41451	-0.40697	-0.18118	-0.4377	-0.42985	-0.39687
atx2|S|354|___1	-0.49715	-0.44113	-0.38802	-0.74705	-0.61265	1.73373	1.42839
parg|S|153|___1	-0.43172	-0.37957	-0.93661	-0.51844	-0.24574	1.81661	1.04321
ktn1|S|181|___1	0.828582	0.513356	0.109659	-0.84196	-1.63106	0.611144	0.615407
ktn1|S|200|___1	1.06121	0.493856	0.065673	-0.87214	-1.71117	0.381237	0.871994
nu107|S|5|___1	-0.58782	-0.52723	-0.52927	-0.35098	-0.70406	1.51722	1.77321
nu107|S|31|___1	-1.78454	0.203835	0.572846	0.599614	0.81254	-0.14121	-0.39463
nu107|S|78|___1	-0.81067	-0.35703	-0.63134	-0.50031	-0.28722	1.37441	1.81824
at2b1|S|1266|___1	0.914757	0.650844	0.267749	0.176521	0.040625	-0.272	-2.66774
cdka1|S|29|___1	-0.65492	-0.1177	-0.40838	-0.91064	-0.49461	1.40224	1.77603
traip|S|295|___1	-1.06695	-0.02947	0.327676	-0.67044	-0.69999	1.5381	0.901604
dctn6|S|15|___1	0.069931	-0.05471	-0.12067	-1.00873	-1.09489	1.24222	1.45027
itsn2|S|114|___1	-0.17897	-0.95058	-0.30151	-0.62119	-0.49726	1.30378	1.86859
ce120|S|428|___1	0.653886	0.634558	0.616697	0.449686	-0.17644	-1.42217	-1.13434
hnrpm|S|607|___1	-0.40977	-0.38884	-0.72511	-0.59962	-0.50124	1.39815	1.83964
4et|S|579|___1	-0.50577	-0.58264	-0.59244	-0.49656	-0.58299	1.51454	1.86879
4et|S|113|___1	-0.78334	-0.29828	-0.45275	-0.63451	-0.57236	1.6382	1.65457
4et|S|118|___1	-1.74482	0.803119	-0.12019	0.291601	-0.14907	1.11626	-0.29537
4et|S|76|___1	0.434286	0.100282	-0.46543	-0.7685	-0.93482	0.388715	1.86821
4et|S|948|___1	-0.03729	0.031579	0.381787	0.640661	0.90844	-0.4604	-2.19717
ehmt2|S|202|___1	0.304456	0.595558	0.513073	0.60078	0.397464	-1.27481	-1.70478
spf30|S|201|___1	0.418129	-0.31097	-1.07295	-0.70167	-0.57329	0.95296	1.93168
bl1s3|S|15|___1	1.93728	-1.03882	-0.49819	-0.15465	0.256967	-0.22866	-0.41089
adnp|S|590|___1	-0.68528	-0.36258	-0.7435	-0.55548	-0.3985	1.54988	1.79317
adnp|S|352|___1	-0.66202	-0.32683	-0.44599	-0.55373	-0.7436	1.60916	1.68452
adnp|S|291|___1	-0.72277	-0.48709	-0.4675	-0.63145	-0.4131	1.6133	1.66291
dsn1|S|305|___1	-0.48505	-0.61694	-0.33359	-0.55361	-0.73942	1.43586	1.93911
atx2l|S|447|___1	-0.80941	0.76496	-0.62888	1.40397	-0.79546	0.598405	-0.80037
atx2l|S|340|___1	0.364092	0.047478	-0.21891	-0.65556	-1.32249	0.722475	1.59439
atx2l|S|284|___1	-0.0773	-0.82033	-0.50093	-0.22492	-0.63799	0.854448	2.11052
huwe1|S|2747|___1	-0.24012	-0.68824	-0.71445	-0.30569	-0.71058	1.55506	1.65602
huwe1|S|1628|___1	0.684124	0.429657	0.202758	0.20971	0.275698	-0.26195	-2.30999
huwe1|S|2001|___1	0.115325	0.270534	0.569606	0.490999	0.848976	-1.32026	-1.46277
huwe1|S|2015|___1	1.32738	0.562143	-0.23361	-1.14441	-1.12424	0.156847	0.68384
adip|S|260|___1	-0.80534	-0.5415	-0.42445	-0.33608	-0.631	1.61818	1.68028
adip|S|619|___1	-1.8082	0.989398	0.588299	0.135665	-0.05443	0.613383	-0.69618
adip|S|538|___1	-1.27414	1.07486	0.562233	0.218906	-0.46977	0.704382	-1.22472
cecr2|S|1063|___1	-0.18257	-0.44637	-0.4683	-0.20233	-0.95764	1.09806	1.73872
ubp2l|S|479|___1	0.461136	0.498763	0.629368	0.595651	0.568458	-1.5494	-1.80597
ubr5|S|321|___1	-0.59999	-0.3182	0.036999	0.731278	1.36448	-0.24169	-1.45931
zn839|S|615|___1	1.20776	0.746389	-0.2514	-0.3484	-1.0961	-0.80104	0.814196
zmym3|S|351|___1	-0.39635	-0.2475	0.175383	-0.66069	-0.07029	1.89648	-1.04554
zmym3|S|76|___1	0.061827	-0.18227	-0.36886	-0.72782	-1.10935	1.23783	1.63297
ubfd1|S|3|___1	-0.76716	0.246594	0.596234	0.879387	0.238791	0.274477	-2.20248
trub1|S|205|___1	-1.3979	0.720585	0.766912	0.595314	0.396605	0.191378	-1.90933
cdk12|S|409|___1	-0.6663	-0.25459	-0.3583	-0.44641	-0.74176	1.34619	1.68178
cdk12|S|1053|___1	-1.30856	-0.36174	-0.1187	-0.18803	-0.22493	1.12242	1.61929
cdk12|S|1066|___1	-1.2202	-0.5565	-0.39595	0.339535	0.286478	0.222235	1.98659
pcf11|S|676|___1	0.224959	0.094672	-1.23039	-1.25225	0.887306	0.732058	0.815467
pcf11|S|530|___1	-1.45224	0.119365	1.03941	0.82302	0.312242	-0.03304	-1.21314
rn123|S|674|___1	-0.40781	-0.49472	-0.41855	-0.22719	-0.85338	1.32959	1.60808
dlg1|S|455|___1	-0.3686	-1.18814	0.860025	0.981686	0.816981	-0.69331	-0.61297
cwc27|S|415|___1	-1.86118	-0.44548	0.331105	0.486932	1.19881	-0.08227	0.558119
fa40a|S|24|___1	-0.60295	-0.25078	-0.31388	-0.65845	-0.80432	1.56943	1.59142
enah|S|412|___1	-0.69088	-0.10466	0.038345	-0.22476	-0.63395	0.129733	2.22926
usp9x|S|589|___1	0.8775	0.261509	0.749327	0.749668	-0.54418	-1.27328	-1.23081
usp9x|S|594|___1	1.33227	-0.32075	-0.80307	-0.4154	-0.89417	0.021173	1.61994
zbt10|S|685|___1	-0.52832	-0.61571	-0.66738	-0.21688	-0.60964	1.5609	1.61553
swi5|S|30|___1	0.08324	-0.42456	-0.81193	-0.84066	-0.47829	1.44849	1.53557
dhx16|S|100|___1	0.28596	0.537158	0.500846	0.526201	0.513359	-1.14436	-1.82875
rif1|S|904|___1	-1.21625	-0.03241	0.147576	0.320533	0.506851	1.34787	-1.61125
rif1|S|1166|___1	2.03185	-0.73683	-0.40898	-0.50271	-0.19637	0.096018	-0.42447
rif1|S|1439|___1	1.05608	0.358257	0.191466	0.470116	0.317648	-1.31396	-1.6194
rif1|S|1515|___1	-0.93196	-0.3913	0.240061	0.053076	-0.86329	1.60837	0.427544
rif1|S|1782|___1	-0.66181	-0.64038	-0.37941	-0.44937	-0.63955	1.61023	1.74043
rif1|S|870|___1	-2.2021	0.557045	0.061361	0.022399	0.6439	0.61391	0.455232
rif1|S|1728|___1	-1.65045	0.137839	-0.07629	-0.14536	-0.4544	1.3802	1.21269
rif1|S|1989|___1	-0.27557	0.442165	0.74127	0.563771	0.482549	-0.66199	-1.9383
lemd1|S|155|___1	-0.84791	-1.01307	-0.42154	-0.09024	0.417652	1.27867	1.01466
lemd1|S|218|___1	-0.81616	0.315318	-0.15726	-0.54373	-0.99978	1.4109	1.18606
skiv2|S|105|___1	0.49026	-0.54735	0.89688	0.775485	-0.90434	0.374396	-1.62799
mll2|S|909|___1	-0.28184	0.674404	0.750248	0.640829	0.362823	-1.01758	-1.69333
irak1|S|660|___1	-1.47516	-0.17788	-0.28258	-0.03704	-0.0363	0.714214	1.94212
pwp2b|S|234|___1	-0.61393	-0.89459	-0.30323	-0.52206	-0.28591	1.34438	1.913
bptf|S|18|___1	-0.47179	-0.66494	-0.28988	-0.53119	-0.73181	1.61099	1.61793
bptf|S|1898|___1	-0.6883	-0.39471	-0.43669	-0.47734	-0.70392	1.60672	1.64138
bptf|S|2142|___1	-0.07554	-0.60947	-0.41092	-0.57381	-0.56669	1.51322	1.08482
bptf|S|1989|___1	-0.18266	-0.40886	-0.93305	-0.46955	-0.58888	1.37626	1.81011
rnc|S|328|___1	0.748728	0.477768	-1.53895	-0.91748	-0.03788	1.03642	0.347094
rprd2|S|770|___1	0.523103	0.535857	0.650698	0.577145	0.304755	-1.41438	-1.76577
rprd2|S|1295|___1	-0.37504	-0.46012	-0.42784	-0.37485	-0.69728	1.33853	1.4949
pkn3|S|536|___1	-0.77773	-0.71324	-0.14687	-0.40152	-0.56114	1.34887	1.87743
pkn3|S|560|___1	-0.59708	-0.56017	-0.44795	-0.58305	-0.45868	1.73264	1.37143
vir|S|1749|___1	-0.36468	-0.2316	-0.7651	-0.5479	-0.7264	1.52688	1.6632
nu133|S|37|___1	-0.32877	-0.69822	-0.59544	-0.67463	-0.34856	1.3575	1.93218
nu133|S|43|___1	-0.41985	-0.78176	-0.40074	-0.61599	-0.47308	1.92313	1.15244
emal4|S|212|___1	-0.7631	0.141735	-0.00949	-0.12212	-0.51585	1.91532	-0.96974
emal4|S|925|___1	0.474904	0.460429	0.599252	0.554123	-1.14017	0.303639	-1.87827
emal4|S|929|___1	1.01795	0.21861	-0.39855	-0.83781	-1.07001	-0.10829	1.76715
akap9|S|1070|___1	-0.25868	-0.40474	-0.53148	-0.41387	-0.84586	1.30822	1.71961
raph1|S|194|___1	0.31948	0.661212	-0.08282	-0.88603	-1.39641	0.675226	1.06403
tbc13|S|184|___1	-0.65018	-0.36013	-0.32138	-0.62568	-0.71066	1.25746	2.11586
apc1|S|380|___1	-0.21094	-0.65547	-0.63518	-0.41975	-0.59615	1.93154	0.878926
apc1|S|558|___1	0.012945	0.096128	-0.90943	-0.67856	-0.91789	1.31033	1.62972
apc1|S|358|___1	-0.55765	-0.74174	-0.60161	-0.41778	-0.38934	1.60812	1.65
apc1|S|344|___1	-0.52506	-0.46263	-0.63789	-0.65515	-0.42748	1.51583	1.78857
apc1|S|314|___1	-0.73584	-0.53684	-0.72793	-0.38946	-0.30827	1.62257	1.61366
kdm2a|S|26|___1	-1.52296	0.043792	0.207784	0.206046	1.5673	-0.43027	-0.10754
ube2o|S|820|___1	0.387607	0.416584	0.392346	0.548783	0.366771	-0.34018	-2.65787
lrrf1|S|216|___1	0.475696	0.397434	0.379275	0.473558	0.179109	-1.90695	0.002824
lrrf1|S|81|___1	-0.89547	-0.47863	-0.58009	-0.36438	0.050237	0.966979	1.95203
scafb|S|938|___1	-0.0987	0.424343	0.477411	0.667663	0.752392	-1.03935	-1.77564
rfip5|S|264|___1	1.72033	0.112791	0.054138	-0.10542	-0.39133	-0.52901	-1.29223
rfip5|S|287|___1	1.43323	0.7888	0.102757	-0.18858	-0.79885	-0.84826	-0.73364
rfip5|S|347|___1	-0.69595	-0.42859	-0.50227	-0.24764	-0.7747	1.54205	1.66065
ari1a|S|519|___1	0.260876	-0.6437	0.633392	0.651343	0.753665	-0.39143	-1.89623
ari1a|S|521|___1	0.426464	0.195418	0.790156	0.665093	0.41651	-1.01568	-2.21694
ari1a|S|210|___1	-0.98321	0.449475	0.15446	-0.13541	-0.00229	1.51295	-1.49397
ari1a|S|595|___1	0.107313	0.251664	0.340631	0.370819	0.500821	0.227996	-2.69887
ubr4|S|2019|___1	0.476547	0.145769	0.604982	0.234617	0.074587	0.220641	-2.63572
pask|S|507|___1	-0.5609	-0.61822	-0.60859	-0.51251	-0.27822	1.17594	2.10375
nu188|S|1707|___1	-0.99459	-0.31034	-0.16504	-0.06982	-0.7083	1.40794	1.26024
atad5|S|38|___1	-0.65668	-0.20847	-0.53866	-0.60968	0.102257	2.1009	-0.28449
rabe1|S|350|___1	-1.9138	-0.28906	0.58051	0.661423	0.739681	0.613113	-0.58779
gle1|S|44|___1	0.789138	0.688082	-0.39798	-0.65565	-1.40177	0.258358	1.07974
gle1|S|56|___1	-0.1691	-0.11287	-0.61452	-0.89146	-0.82025	1.45384	1.73154
chd8|S|248|___1	-0.51384	-0.67658	-0.53674	-0.63101	-0.17808	1.37109	1.74773
ubn2|S|918|___1	-0.92573	-0.8192	-0.21359	-0.45988	0.291051	0.6652	2.19323
ehbp1|S|374|___1	-0.58062	-0.46542	0.183034	-0.37422	-1.00652	1.42235	1.23209
ssfa2|S|79|___1	0.432602	0.440372	0.398645	0.346755	0.330854	-0.05505	-2.84126
ssfa2|S|449|___1	-0.4946	0.821149	0.252071	0.444326	0.591685	-0.00531	-2.41398
sc31a|S|566|___1	-0.33087	0.642065	0.775391	0.390148	0.666658	-1.03398	-1.66412
tm131|S|1860|___1	0.448572	0.526079	-0.68684	-1.05087	-1.12618	1.31022	0.868537
ube4b|S|31|___1	0.877374	0.741943	0.261201	-0.04361	-0.32494	-0.12138	-2.08588
sbno1|S|152|___1	-0.99784	0.353991	-0.53797	-0.06162	-1.0196	1.08103	1.773
pcnt|S|2481|___1	-0.12587	-0.29517	-0.49135	-0.98585	-0.62678	1.4327	1.63848
rasa1|S|23|___1	-1.88348	-0.07096	0.544684	0.511402	0.62195	0.114973	0.242136
eps15|S|714|___1	-1.4662	-0.15219	0.31284	0.022973	0.800612	1.11894	-0.95546
eps15|S|239|___1	-1.55208	0.545848	0.30202	0.899465	0.625908	-0.1481	-1.00959
eps15|S|361|___1	0.397574	0.736026	0.065468	0.418648	0.461367	-0.6949	-2.07628
sarg|S|598|___1	-0.92916	-0.54526	-0.42471	-0.25146	-0.43154	1.30734	1.91218
tcf20|S|922|___1	-1.0938	0.253426	0.304586	0.346443	-1.26644	0.78786	1.00188
tcf20|S|391|___1	-0.70346	-0.39695	-0.31669	0.010351	-0.8256	1.61476	0.926388
tcf20|S|500|___1	0.076764	0.49093	0.687996	0.464848	-0.1132	0.072675	-2.52002
tcf20|S|203|___1	-0.81105	-0.18342	-0.62866	-0.52253	-0.48769	1.50716	1.68928
ankl2|S|523|___1	-0.1731	-0.83517	-0.36748	-0.48728	-0.7112	1.56057	1.52048
ankl2|S|259|___1	-0.23	0.132908	-0.60495	-0.38601	-1.07613	1.44555	1.07795
ankl2|S|953|___1	-0.73008	-0.25321	-0.63534	-0.5092	-0.57864	1.72274	1.47559
ankl2|S|273|___1	-0.54154	-0.61491	-0.62864	-0.3214	-0.58428	1.56706	1.68557
ankl2|S|885|___1	-0.04999	-0.45775	-0.48124	-0.81515	-0.72289	1.65068	1.31451
ankl2|S|268|___1	-0.79966	0.114976	-0.03644	-0.54862	-0.89024	1.37878	1.1718
ddx43|S|2|___1	-1.79842	-0.21054	0.039456	0.53012	1.20922	0.050344	0.269744
mtmr5|S|1211|___1	-0.29351	-0.63805	-0.67737	-0.40267	-0.64675	1.53454	1.68571
atg2b|S|485|___1	-0.59384	-0.50809	-0.39846	-0.23514	-0.76783	1.74826	1.13265
kdm3b|S|643|___1	-0.52843	-0.0921	-0.61551	-0.48446	-0.7595	1.41854	1.59219
rbm27|S|684|___1	0.256207	0.23479	0.442688	0.279974	0.479117	0.120727	-2.72025
hirp3|S|46|___1	0.184838	0.053004	0.601271	0.670588	0.862364	-0.96413	-2.1119
hecd1|S|1368|___1	0.502953	0.600819	0.514518	0.593919	0.541372	-1.58632	-1.7509
sos1|S|1185|___1	-0.26851	0.634335	0.684795	0.782851	0.369805	-1.21512	-1.48224
sgip1|S|129|___1	0.00359	-0.67121	0.363248	-0.32185	0.20706	1.63262	-1.8202
sgip1|S|204|___1	0.303586	0.103078	0.608542	1.04	0.088109	-0.97102	-1.75845
aim1|S|1565|___1	-0.81488	-0.3107	-0.44644	-0.60958	-0.5249	1.55119	1.73298
pk3cg|S|454|___1	0.440365	0.433747	0.563565	0.402987	0.251631	-0.55542	-2.30531
rgpa2|S|221|___1	1.19827	-0.16494	0.153854	-0.09306	0.777409	-0.84468	-1.54028
pp12c|S|604|___1	0.371995	0.407422	0.540361	0.420723	0.412055	-0.49479	-2.48665
birc6|S|2694|___1	-0.49167	-0.25961	-0.85119	-0.40175	-0.14315	1.72983	0.626328
tsc1|S|419|___1	-0.99095	-1.05743	0.033994	0.911248	-0.24577	1.40595	-0.08557
ctif|S|133|___1	-0.73458	-0.41272	-0.44618	-0.40373	-0.68447	1.36362	1.9771
ren3b|S|433|___1	-0.49437	-0.26841	-1.06249	0.127057	-0.82828	1.32541	1.80163
ren3b|S|484|___1	-1.02273	0.1037	-0.18132	-1.11781	0.13718	0.906342	1.76197
lrmp|S|542|___1	-0.78723	-0.4381	-0.25092	-0.69851	0.091298	0.500274	2.37479
f117b|S|95|___1	0.179666	0.471495	0.704942	-0.1325	0.586982	-0.3891	-2.13224
rgps1|S|308|___1	1.02323	-0.6813	-1.00677	-0.64366	-0.65697	1.25488	1.06588
rpap2|S|255|___1	0.155129	-0.84888	-0.28669	-0.19121	0.023914	1.96446	-1.22508
zn281|S|160|___1	-0.46613	0.044674	-0.54098	-0.52032	-0.76567	1.46065	1.18168
tsc2|S|663|___1	0.23035	0.194166	0.389455	0.206602	0.65277	0.088371	-2.64257
tsc2|S|1392|___1	-0.11573	0.387113	0.507562	0.609244	0.555879	-0.16334	-2.67109
tsc2|S|1086|___1	0.230717	0.314592	0.633541	0.603259	0.312285	-0.38914	-2.55789
rfip1|S|632|___1	0.327374	0.438531	0.394461	0.37473	0.715696	-1.11607	-1.70208
synj1|S|1311|___1	-1.00591	-0.42073	0.132629	-0.84532	0.555041	0.282405	1.95282
cep55|S|288|___1	-1.58883	0.336027	0.684554	0.775751	0.639885	0.153584	-1.50145
ddx20|S|629|___1	1.05415	-0.05591	-0.19917	-0.99157	-0.99212	0.209582	1.46256
vp13c|S|1363|___1	-0.27151	0.19758	0.070635	0.292508	-1.07422	1.51146	-1.08968
aak1|S|612|___1	0.533964	0.220544	-0.31547	-0.55955	-1.54086	0.913844	1.12129
mipt3|S|415|___1	0.092639	0.222707	0.473955	0.421798	0.296865	0.221947	-2.59487
cobl1|S|989|___1	0.119018	1.02283	-0.30828	-0.39313	0.962569	-0.26431	-1.70806
cobl1|S|819|___1	0.421085	0.240033	0.363402	0.400918	0.492482	-0.06462	-2.77995
cobl1|S|1223|___1	1.52726	0.446827	-0.43153	-1.20718	0.442998	-0.16115	-0.92583
ddx46|S|201|___1	0.108917	0.578058	0.475706	-0.15055	1.07268	-0.92888	-1.73389
srsf4|S|580|___1	0.012883	0.705015	-0.05787	-0.02766	1.20393	-0.77401	-1.59343
41|S|538|___1	1.19694	0.779642	-0.04433	-0.65545	-1.0774	-0.6199	0.630722
d19l1|S|23|___1	0.260266	0.249141	0.689199	0.612856	0.587308	-0.72748	-2.50694
casc5|S|1854|___1	0.38662	0.819656	0.090376	0.452043	0.507779	-0.87616	-2.07047
casc5|S|1575|___1	-1.21742	1.18179	0.835053	0.746317	-0.50029	-0.51262	-0.79923
nf2ip|S|291|___1	-0.74367	-0.60903	-0.29189	-0.13722	-0.44066	1.55977	0.994027
ctge5|S|542|___1	1.33223	0.259404	0.390592	-0.20532	-0.54466	0.20976	-2.16301
asph|S|132|___1	-1.77322	-0.17604	0.559312	0.770025	1.19559	0.069828	-0.96826
pp2bb|S|466|___1	1.38791	-0.46075	-0.49522	-0.4692	-0.68653	1.19281	-0.70353
rbm6|S|1153|___1	-1.64149	0.202151	0.877119	0.721904	0.444459	0.181488	-1.17844
parf|S|528|___1	0.574336	0.150532	-0.28807	-0.86031	-0.59995	1.72874	-1.05793
map7|S|240|___1	-1.68365	0.477501	0.856666	0.630762	0.299852	0.380517	-1.44247
map7|S|386|___1	0.227955	0.264572	0.560784	0.299293	0.295192	0.024184	-2.50797
cp135|S|443|___1	-1.00085	0.611939	0.598014	-1.52047	0.65674	0.348628	0.458996
rfc1|S|182|___1	0.634444	0.442805	0.671252	0.353422	-0.00376	-0.50395	-2.39131
rfc1|S|65|___1	-0.05651	0.033419	0.508269	0.785584	0.713522	-0.22118	-2.64464
rfc1|S|163|___1	-0.31505	-0.61672	-0.3843	-0.71864	-0.59396	1.56683	1.59276
rfc1|S|103|___1	0.833165	0.381383	0.235678	0.359605	0.338945	-0.33797	-2.71621
hsf2|S|265|___1	0.117516	0.577779	0.583273	0.576494	0.661156	-1.22609	-1.9352
ngap|S|803|___1	-0.16609	-0.36225	-0.75214	-0.90306	-0.34918	1.2688	1.89587
ngap|S|150|___1	-0.29841	-0.31817	0.047385	-0.71651	-0.97129	1.32535	1.39748
ngap|S|174|___1	-0.76709	-0.27675	-0.26283	-0.40472	-0.89019	1.53253	1.60359
kpbb|S|699|___1	0.630607	0.367642	0.546833	0.774086	-0.23203	-0.70897	-2.06725
lr16a|S|879|___1	0.440267	0.347994	0.301251	0.255534	0.509778	-0.11413	-2.61104
tnr6b|S|1207|___1	-0.58467	-0.71565	-0.52318	-0.08509	-0.46423	1.25964	1.66978
CH042|S|38|___1	0.683749	0.711214	-0.65902	-0.84835	-1.3834	0.716898	1.16837
fam21|S|848|___1	-0.61672	-0.0488	-0.26248	-0.48007	-0.59813	2.07219	-0.09897
mrcka|S|947|___1	-1.45268	0.671731	0.641883	0.472286	0.622015	0.31556	-1.9062
den4c|S|1104|___1	-0.85123	0.320611	0.440162	0.472726	0.543889	0.464564	-2.08608
den4c|S|1371|___1	0.893152	-0.69319	-0.24018	-0.99096	-0.68409	1.0431	1.00826
arhga|S|313|___1	0.626065	0.450202	-0.55789	-0.34774	-1.31414	0.035601	1.66184
erc6l|S|1006|___1	0.666063	0.80932	0.653554	0.424377	-0.14163	-1.46547	-1.41932
erc6l|S|979|___1	0.509926	0.550365	0.322466	0.331895	0.676416	-0.97474	-2.12448
erc6l|S|995|___1	0.825354	0.563957	0.414005	0.462603	0.415071	-1.43814	-1.86428
erc6l|S|1154|___1	-0.46871	-0.04989	-0.18848	-0.50819	-0.87518	1.69998	0.5857
erc6l|S|360|___1	-0.67595	-0.78042	-0.13947	-0.37786	-0.56706	1.60039	1.41055
erc6l|S|1133|___1	0.310527	0.930856	0.484233	0.37966	0.380368	-1.154	-1.99746
erc6l|S|1137|___1	1.20624	0.833225	0.294365	0.059156	-0.27026	-0.97482	-1.72185
ma7d2|S|163|___1	-0.28124	1.24273	0.930662	-0.44858	0.1502	-0.82772	-1.14907
ahnk|S|42|___1	-0.38386	-0.66045	-0.31734	-0.65293	-0.53706	1.20997	2.0125
cabin|S|129|___1	-0.96033	-0.117	-0.15687	-0.73799	-0.45919	1.23818	1.7898
ncoat|S|605|___1	0.549704	0.242501	0.475636	0.336838	0.285943	-0.20621	-2.52662
mast2|S|730|___1	0.432202	0.229172	0.093859	0.642812	0.855719	-1.22276	-1.54651
mast2|S|55|___1	0.605219	-0.27239	0.630385	0.550441	0.582459	-1.0401	-1.58401
azi2|S|383|___1	-1.60459	-0.02782	0.579928	0.634288	0.947127	0.368377	-1.34597
dock5|S|1650|___1	-0.22427	-1.09809	0.526991	0.657194	1.29199	-0.38761	-1.14931
dock5|S|364|___1	0.640358	-0.12412	-0.37096	-0.85693	-1.23427	0.783643	1.74342
den5b|S|833|___1	-0.88211	-0.10788	-0.41696	-0.11332	-0.92862	1.3359	1.66949
gemi5|S|1411|___1	0.339074	0.378892	0.271488	1.08819	-0.18628	-0.56178	-1.99438
morc2|S|736|___1	-1.519	0.922342	0.621748	0.125978	0.315955	0.477148	-1.41625
smhd1|S|1925|___1	0.516433	0.153179	0.024975	-0.64705	-1.41288	-0.02791	2.08989
nf1|S|2506|___1	0.495728	-0.31789	-0.60703	-0.84685	-0.77089	1.07989	1.45055
nf1|S|2463|___1	0.536378	0.375537	0.221014	0.493738	0.75118	-0.82385	-2.33099
k1468|S|198|___1	1.64321	0.137655	-0.83207	-0.08859	0.242661	-0.47156	-0.94697
srbs1|S|701|___1	0.314596	-0.42372	0.559571	0.668632	0.596898	-0.37265	-2.01498
rpb1|S|1964|___1	-0.28402	0.327075	0.491265	0.591374	1.13446	-1.01613	-1.86603
srbd1|S|142|___1	-1.70566	0.364714	0.690276	0.645975	0.517917	0.532397	-1.56843
K1143|S|160|___1	0.947057	0.549414	0.585066	-0.43629	0.32745	-1.34277	-0.94489
K1143|S|120|___1	-1.46956	0.256164	0.928481	0.827582	0.402038	-0.19928	-1.11814
enp1|S|983|___1	-0.57784	-0.90781	-0.15663	0.459204	1.08133	-0.78421	1.32894
cyld|S|436|___1	-1.95678	0.371875	0.443392	0.778213	0.583784	0.100147	-0.48095
tm63b|S|122|___1	1.15058	0.855206	0.252978	-0.87788	-0.52447	0.05071	-1.36069
cfdp1|S|75|___1	-0.70999	0.305398	0.933663	0.066775	-1.02098	1.14481	-1.07952
cc132|S|559|___1	0.193513	0.541003	0.408572	0.462232	0.887267	-1.74763	-1.11743
cc132|S|15|___1	-0.01598	0.382263	0.5399	0.770189	0.283706	-0.47069	-2.23408
cc132|S|19|___1	0.241494	0.43987	0.364214	0.462961	0.479897	-0.09992	-2.83278
git1|S|568|___1	0.224522	0.517131	0.437474	0.351514	0.279086	-0.0472	-2.64379
cp110|S|752|___1	1.60802	0.717173	-0.41223	-0.20313	-1.0074	-0.35853	-0.51586
un13b|S|351|___1	0.377245	0.434021	0.607863	0.545163	0.664573	-1.21618	-2.11903
ppm1h|S|217|___1	-0.29103	0.043024	-0.44805	-0.57603	-0.76865	1.83554	0.307785
tdrd1|S|116|___1	-0.02959	0.645902	0.407193	0.333732	0.239691	0.027511	-2.43666
alg13|S|454|___1	-0.70579	0.076918	-0.35955	-0.44756	-0.99053	1.24178	1.77711
ytdc2|S|1176|___1	1.11345	0.449633	-1.11732	0.212632	-0.8152	-0.55249	1.06394
ytdc2|S|1264|___1	-0.87763	-0.31604	-0.34088	-0.27814	-0.73185	1.34353	1.8015
ytdc2|S|8|___1	-0.39387	-0.40809	-0.70828	-0.48933	-0.36397	1.85519	0.762534
ytdc2|S|1193|___1	-0.26223	-0.36347	-0.07718	0.305143	0.68079	1.0003	-1.92504
bcas3|S|786|___1	-1.73399	0.259448	0.399038	-0.03936	-0.62878	1.1562	0.881171
osbl3|S|328|___1	-1.02743	-0.19245	-0.50282	0.521135	-0.90245	1.17093	1.39961
helb|S|1062|___1	-0.51765	-0.80798	-0.70514	-0.43173	0.688802	1.68244	0.136903
csdc2|S|45|___1	-0.07672	-0.66604	-0.50521	-0.64135	-0.66111	1.25086	1.94936
kif14|S|1102|___1	1.02008	0.35908	0.147089	0.145434	0.566067	-0.66306	-2.36204
paf15|S|76|___1	-0.60191	-0.50503	-0.37098	-0.57063	-0.64214	1.3087	2.07297
prkaa|T|31|___1	-0.42053	-0.50165	-0.36125	-0.55188	-0.39126	0.608293	2.42742
rpc7|T|103|___1	1.03167	0.186492	0.691034	0.556528	-0.73363	-0.84255	-1.3343
missl|T|16|___1	-0.49596	-0.1127	-0.50753	-0.68168	-0.89689	1.55429	1.71071
rtl1|T|170|___1	1.17655	0.232403	0.372887	0.421006	-0.1113	-1.23715	-1.28158
zn551|T|264|___1	0.253299	-0.63187	-0.63408	-0.71587	-0.549	0.866956	2.11584
gidrp|T|98|___1	-0.59503	-0.07633	-1.09377	-0.21656	-0.4331	1.31626	1.6478
cc155|T|132|___1	-0.54471	-0.27947	-0.19765	-0.72125	-0.69306	1.76764	1.00275
adad1|T|87|___1	-0.51993	-0.59011	-0.36917	-0.29955	-0.22899	1.81116	0.294904
adm1a|T|242|___1	-0.68743	-0.24583	-0.43757	-0.4278	-0.57777	1.14753	1.8433
alat2|T|42|___1	-0.19315	-0.35044	-1.02698	-0.29173	-0.68318	1.52797	1.52627
apc|T|246|___1	-0.51095	-0.7035	-0.84811	-0.32022	-0.20207	1.46255	1.68346
aptx|T|132|___1	-0.8388	-0.43759	-0.31881	-0.39166	-0.72994	1.63843	1.61757
armc9|T|670|___1	-0.4408	-0.5401	-0.62367	-0.75528	0.021602	1.51353	1.23707
aukbb|T|269|___1	-1.31336	1.38118	0.998544	0.257104	-0.30277	-0.14238	-1.31747
bore2|T|213|___1	-1.93783	-0.11928	0.404192	0.145019	-0.21683	1.07301	0.977571
akir1|T|66|___1	0.973825	0.907776	-0.02346	-0.55101	-1.49288	-0.23837	0.636178
camp1|T|505|___1	0.04315	-0.62668	-0.37453	-0.19345	-0.39038	1.84009	-0.4473
camp1|T|1104|___1	0.428644	1.05028	-0.88445	-1.00921	-0.8807	0.798293	0.745699
cdca3|T|78|___1	-0.3148	-0.32912	-0.45526	-0.74982	-0.81754	1.51512	1.72715
cdk7|T|189|___1	0.267696	0.418466	0.524372	0.42114	0.459426	-0.23137	-2.78959
cep97|T|315|___1	-0.46507	-0.53629	-0.49999	-0.6168	-0.52988	1.49417	1.73078
cpin1|T|278|___1	-0.1663	-0.54112	-0.54283	-0.58187	-0.43981	1.77742	0.741759
csk21|T|344|___1	-0.49908	-0.64082	-0.42731	-0.48796	-0.63032	1.41767	1.90172
csn1|T|541|___1	0.200606	-0.69018	-0.22623	-0.69824	-0.82191	1.05564	1.77047
ctr9|T|897|___1	-0.62894	-0.16656	-0.32168	-0.88206	-0.57195	1.70975	1.29217
dazp1|T|198|___1	-0.32183	-0.68415	-0.34581	-0.72773	-0.55545	1.39995	1.85253
dbnla|T|317|___1	0.392879	0.269055	0.531172	0.529824	0.571017	-0.5688	-2.58772
dpola|T|163|___1	-0.61381	-0.30736	-0.50961	-0.57583	-0.58112	1.44826	1.7092
edc3|T|205|___1	-1.8054	0.249459	0.249933	-0.05788	-0.46873	1.14221	1.03562
eif3a|T|1188|___1	-0.7289	-0.51339	-0.57644	-0.55765	-0.40945	1.60534	1.77073
eif3a|T|888|___1	-0.221	-0.94486	-0.45787	-0.56452	-0.50988	1.48858	1.81432
elys|T|1195|___1	-0.68645	-0.61266	-0.37282	-0.47483	-0.44591	1.3104	1.9234
elys|T|1790|___1	-0.40804	-0.64773	-0.19679	0.640508	1.29264	0.521155	-1.80262
elys|T|2076|___1	-0.69434	-0.73745	-0.15421	-0.46091	-0.57542	1.53469	1.63146
elys|T|2147|___1	-1.13043	-0.35027	-0.37235	-0.50263	-0.10173	1.41724	1.56027
elys|T|1135|___1	-0.53286	-0.59815	-0.55275	-0.55846	-0.49229	1.78398	1.42579
elys|T|2026|___1	-0.67956	-0.55195	-0.70412	-0.52772	-0.26737	1.51473	1.82399
elys|T|1751|___1	-0.06287	-0.56643	-0.51496	-0.11579	-0.46481	1.94231	-0.32616
elys|T|1221|___1	0.454584	0.005445	-0.46208	-0.8459	-1.13401	1.65478	0.490791
elys|T|1280|___1	-1.14525	-0.41071	-0.47508	-0.3842	-0.08878	1.4448	1.58884
f168b|T|88|___1	-0.17105	-0.4354	-0.54478	-0.64008	-0.76983	1.17478	2.07952
fa76b|T|213|___1	-0.54981	-1.05358	-0.26192	-0.42215	-0.10738	1.50176	1.33962
fasc|T|94|___1	1.0966	0.309726	0.612567	-0.26159	0.134115	-0.53216	-2.03889
kd3ab|T|797|___1	-0.26299	0.130673	-0.02358	-0.18547	-0.78346	-0.43216	2.33547
kif4|T|802|___1	-1.6886	0.951841	0.713228	0.403428	0.13398	0.492531	-1.50961
laml1|T|5|___1	-0.28398	0.016825	-0.85036	-0.69138	-0.7302	1.76056	1.1678
lnp|T|159|___1	-0.34877	-0.25109	-0.43115	-0.54531	-1.05587	1.53742	1.64217
lnp|T|219|___1	-0.2337	-0.28605	-0.44025	-0.81844	-0.80063	1.58402	1.49259
mabp1|T|1199|___1	-1.60225	0.508793	0.655958	0.583437	0.591008	0.342449	-1.61909
mp2k1|T|23|___1	-1.52381	0.007232	-0.26508	-0.37118	-0.18094	1.28133	1.57867
mpip2|T|357|___1	-0.52291	-0.52566	-0.51309	-0.53454	-0.67847	1.63921	1.70319
mrtfa|T|428|___1	-0.69912	-0.48134	-0.00102	-0.33517	-0.8153	1.78819	0.815634
mtus1|T|957|___1	0.204788	-0.32781	-0.55093	-0.5439	-0.72067	0.275758	2.49414
ncor1|T|1464|___1	-0.41035	-0.33939	-0.60571	-0.50778	-0.74962	1.40087	1.81797
ndc1|T|444|___1	-0.82297	-0.48556	-0.05753	-0.40933	-0.63548	1.78083	0.945053
nsapc|T|383|___1	-0.08187	-0.5814	-0.23926	-0.78848	-0.61467	1.02297	1.92406
nucl|T|158|___1	-0.02532	-1.29252	-0.20055	-0.56647	0.091381	1.31885	1.01194
orc2|T|115|___1	-0.41504	-0.60825	-0.68465	-0.41837	-0.63104	1.67042	1.6304
orc2|T|157|___1	-0.85474	-0.40572	-0.37408	-0.38536	-0.55936	1.65135	1.39186
p4r2a|T|173|___1	-0.70108	-0.62093	-0.31203	-0.43187	-0.6038	1.72322	1.41975
pcm1|T|77|___1	-0.45884	0.029416	-0.39311	-0.68672	-1.06351	1.35893	1.82075
pi4kb|T|505|___1	-0.20317	-0.57984	-0.76416	-0.59078	-0.4373	1.39636	1.76834
pihd1|T|39|___1	0.196014	-0.6482	-0.57622	-0.71318	-0.62541	0.920585	2.16962
plap|T|498|___1	0.827789	1.44588	-0.23984	-0.66312	-0.94756	-0.07516	-0.52198
araf|T|286|___1	-0.93725	0.078267	-0.6433	-0.29145	-0.5157	0.960159	2.02391
rfa1|T|167|___1	-1.2044	-0.33822	-0.12693	-0.22436	-0.26175	1.36655	1.18366
rs8|T|134|___1	-0.08507	0.622645	0.301752	0.11813	0.960893	-0.45324	-2.19767
sep2a|T|13|___1	-0.27161	-0.40193	-0.28003	-0.54347	-0.6669	1.97103	0.289369
sf3b1|T|329|___1	-0.98513	-0.73026	-0.08585	-0.31028	-0.39593	1.67656	1.24633
sf3b1|T|331|___1	-0.09628	-0.80395	-0.53957	-0.53791	-0.71316	1.71643	1.46167
sf3b1|T|140|___1	-0.68664	-0.49213	-0.51606	0.011267	-0.88395	1.40694	1.74087
sf3b1|T|225|___1	-0.4282	-0.88406	-0.66553	-0.26554	-0.4817	1.64956	1.61318
sf3b1|T|229|___1	0.205882	-0.61479	-0.54248	-0.75518	-0.6344	1.02403	1.97541
sf3b1|T|357|___1	0.086857	-0.02752	-0.41006	-0.948	-1.12354	1.44681	1.46319
sf3b1|T|429|___1	-0.4318	-0.55631	-0.31677	-0.45432	-0.65621	1.09254	1.98432
ska3|T|264|___1	0.010441	-0.35485	-0.54042	-0.70928	-0.89691	1.04924	2.16267
slbp1|T|60|___1	-0.55897	-0.47908	-0.53858	-0.41701	-0.6987	1.59305	1.64894
sox3a|T|25|___1	-0.36503	-0.25447	-0.26589	-0.41269	-0.62891	2.19476	-0.40166
t214a|T|36|___1	-0.52006	-0.0731	-0.71734	-0.79504	-0.38674	1.63858	1.28052
tacc3|T|70|___1	-0.41487	-0.54368	-0.36456	-0.49293	-0.85605	1.56977	1.65348
tacc3|T|58|___1	-0.51573	-0.64033	-0.4841	-0.57056	-0.57132	1.72261	1.58916
tad3b|T|94|___1	-0.76068	-0.27897	-0.38897	-0.80086	-0.42485	1.72549	1.39326
taf8|T|152|___1	-0.31847	-0.54052	-0.21656	-0.31814	-0.94953	1.00189	2.012
tbb4|T|55|___1	0.280268	0.190667	0.509159	0.373632	0.566829	-0.12076	-2.69969
tbc23|T|525|___1	-0.31643	-0.53531	-0.26729	-0.77599	-0.7446	1.61952	1.53014
ticrr|T|1261|___1	-1.64844	0.679462	-0.05726	0.428533	0.850724	0.181128	-0.65122
ticrr|T|1167|___1	-1.64512	-0.42556	0.435422	0.261414	-0.23192	1.03537	0.855599
ticrr|T|1617|___1	-0.37913	-0.71415	-0.58479	-0.69806	-0.33298	1.58363	1.68822
ticrr|T|1728|___1	-0.92189	-0.60324	-0.46686	-0.30441	0.07581	1.26694	1.43048
tmm85|T|3|___1	-0.04796	-0.10672	-0.79269	-0.53499	-0.96293	1.22918	1.82417
tpx2a|T|163|___1	0.24024	1.25819	0.865735	-0.26186	-0.40549	-0.83556	-1.29188
wdhd1|T|881|___1	0.772725	0.830991	-0.85085	-1.26723	-0.83467	0.647685	1.05203
wee2a|T|53|___1	-0.80614	-0.69142	-0.18307	0.013657	-0.7094	1.38908	1.48094
wibg|T|121|___1	-0.68133	-0.49138	-0.3935	-0.6247	-0.52257	1.65409	1.58909
ybx2b|T|297|___1	0.331134	0.191018	-0.34831	-0.8939	-1.16679	0.556881	1.99495
zar1l|T|65|___1	-0.49817	-0.62008	-0.54863	-0.54656	-0.47092	1.29635	2.08201
zn268|T|437|___1	0.80289	-0.00495	-0.98604	-0.66527	-0.75467	0.522316	1.62859
sall4|T|558|___1	0.554287	-0.39303	-0.81833	-0.76054	-0.86002	1.24131	1.55447
zn143|T|410|___1	0.213036	-0.54189	-0.74961	-0.83119	-0.61122	1.36353	1.73602
zn346|T|495|___1	0.570355	0.339444	-0.22929	-0.79882	-1.65885	1.01409	1.1446
m3k7|T|176|___1	1.75165	0.328619	-0.26011	-0.60619	-0.13023	-0.81415	-0.40439
gwl|T|244|___1	-0.75774	-0.64142	-0.42576	-0.33507	-0.5667	1.61483	1.66778
gwl|T|533|___1	-0.12532	-0.48742	-0.655	-0.24035	-0.79891	1.84747	0.689297
myh9|T|1151|___1	1.32781	0.381268	-0.53829	-1.08618	-1.13064	0.512691	0.799999
mlrn|T|19|___1	0.64657	-0.4067	1.00408	0.929942	-1.37677	-0.89353	0.144621
smad4|T|182|___1	-0.3982	-0.36725	-0.66325	-0.47891	-0.78923	1.60315	1.64053
lap2b|T|452|___1	-0.66292	-0.58506	-0.45106	-0.52626	-0.53958	1.73998	1.53736
lap2b|T|421|___1	-0.7201	-0.15236	-0.38683	-0.51392	-0.66488	1.53978	1.34745
lap2b|T|475|___1	-0.68857	-0.20357	-0.49911	0.164773	-0.30729	2.03301	-0.74887
lap2b|T|407|___1	-0.50222	-0.73001	-0.6276	-0.52694	-0.19842	1.60285	1.47352
brd2|T|190|___1	-0.26292	-0.56359	-0.50135	-0.43436	-0.9071	1.57437	1.64243
4ebp2|T|60|___1	0.485381	0.530986	0.653558	-1.285	0.45768	0.163955	-1.50983
4ebp2|T|66|___1	0.229806	-0.17804	-0.42918	-0.90238	-0.95946	0.851718	2.08131
nop58|T|352|___1	-0.62892	-0.41317	-0.20233	-0.51938	-0.72263	1.47412	1.51846
fubp2|T|99|___1	-0.48187	-0.47111	-0.59414	-0.33078	-0.71508	1.38099	1.81798
if4g2|T|505|___1	-0.11872	-0.6432	-0.38942	-0.69467	-0.57338	0.851258	2.3522
mk12|T|244|___1	0.086664	0.657607	0.416952	0.142057	-0.05293	0.571685	-2.73305
rrs1|T|212|___1	0.714628	0.134132	-1.02449	-0.62822	-0.7174	0.302489	1.82828
melk|T|449|___1	-0.94839	-0.46235	-0.56833	-0.39554	-0.13605	1.40512	1.6583
melk|T|465|___1	-0.47692	-0.49729	-0.67051	-0.53003	-0.56259	1.59157	1.71866
melk|T|414|___1	-0.36386	-0.65138	-0.6345	-0.6373	-0.44737	1.70872	1.53855
melk|T|542|___1	-0.41629	-0.5597	-0.59693	-0.60546	-0.58905	1.63425	1.69977
dpod3|T|400|___1	1.77041	-0.42794	-0.62834	-0.50237	0.490907	-0.55061	-0.22807
2a5g|T|53|___1	1.034	0.202533	-0.62051	-1.42974	-0.71634	0.501939	1.54217
mink1|T|543|___1	-0.84538	-0.42896	-0.52722	-0.3296	-0.56955	1.39615	1.95683
smca4|T|1375|___1	-0.23209	-0.64458	-0.47094	-0.4496	-0.79351	1.4764	1.67149
tob1a|T|783|___1	-0.56286	-0.63513	-0.3504	-0.69524	-0.50941	1.61074	1.71344
tob1a|T|1110|___1	-0.60823	-0.17776	-0.02328	-0.66299	-0.17206	2.15819	-0.77081
casp9|T|102|___1	-0.48135	-0.63623	-0.1507	-0.50186	-0.81977	1.41921	1.75605
kcc2b|T|416|___1	0.24586	0.514895	0.456003	0.481466	0.382096	-0.63762	-2.16404
kcc2b|T|287|___1	0.288515	0.533812	0.633756	-1.02694	0.515512	0.431459	-2.06418
nup53|T|45|___1	-0.6942	-0.03723	-0.19183	-0.45311	-0.75428	0.961033	1.75442
hmgb2|T|126|___1	-0.65597	-0.6434	-0.22796	-0.24564	-0.89568	1.58706	1.6224
hmgb2|T|106|___1	-0.40572	-0.546	-0.50722	-0.5094	-0.34685	1.70319	0.918024
cdc20|T|18|___1	-0.87062	-0.68073	-0.28199	-0.65895	-0.15863	1.60713	1.56568
mark1|T|215|___1	0.399934	-0.87034	0.728863	0.607176	0.203479	0.233145	-1.95338
cdan1|T|67|___1	0.222348	0.38107	0.530463	0.453092	0.422291	-0.14862	-2.79097
cdan1|T|350|___1	0.128224	0.662482	0.625514	0.692084	0.620969	-1.57867	-1.72591
nelfa|T|277|___1	-0.84219	-0.33524	0.321457	-0.69613	-0.52746	1.00554	1.61103
fip1|T|138|___1	-0.17358	-0.64906	-0.47417	-0.60853	-0.78502	1.62496	1.59809
nemf|T|791|___1	0.038073	0.639454	-0.61591	-0.83191	-1.02932	0.641233	1.73757
chd1|T|1798|___1	-0.20029	-0.19678	-0.42832	-0.4987	-1.02429	1.41133	1.40559
caf1b|T|464|___1	-0.57983	0.206635	-0.54459	-0.11152	-0.43284	1.85979	-0.59647
spt5h|T|825|___1	-0.49734	-0.6297	-0.67602	-0.50111	-0.39137	1.36381	1.9976
mcaf1|T|1090|___1	-0.76395	-0.76998	-0.34368	-0.18346	-0.56074	1.49572	1.68913
capr2|T|302|___1	-0.69697	-0.3119	-0.47782	-0.41008	-0.7017	1.29952	1.94843
tp53b|T|2039|___1	-0.39328	-0.08218	-0.52609	-0.60359	-0.3666	0.549439	2.13345
nu153|T|398|___1	-0.87171	-0.35614	-0.00221	-0.93079	-0.3379	1.38058	1.67725
sall4|T|343|___1	-0.51575	0.449159	-0.98529	-0.36614	-0.68631	1.03879	1.5983
numa1|T|2177|___1	-0.8877	-0.47618	-0.37857	-0.40934	-0.47763	1.38058	1.87326
if4g1|T|687|___1	-0.28938	-0.62038	-0.6342	-0.27806	-0.52811	2.00114	0.5235
if4g1|T|345|___1	0.3787	-0.05764	-0.45586	-0.72649	-1.30237	0.833155	1.99575
if4g1|T|502|___1	0.111652	-0.34296	-0.3341	-0.40784	-0.71655	1.83008	-0.2104
if4g1|T|667|___1	-0.63789	-0.42598	-0.50899	-0.6562	-0.54651	1.70948	1.59914
rell1|T|262|___1	-0.43517	-0.99876	-0.22776	-0.17867	-0.43073	1.46602	1.20761
patl1|T|221|___1	-0.06277	-0.20654	-0.31715	-0.68795	-0.9605	1.33099	1.35589
cdc5l|T|378|___1	0.043792	-0.33141	-0.62072	-0.84241	-0.56961	1.25484	1.59828
dcp1a|T|480|___1	-0.71009	-0.18609	-0.75004	-0.26828	-0.47214	1.04947	2.00576
acly|T|465|___1	0.082802	0.16916	-0.519	-0.79085	-1.26567	1.11042	1.8197
ki67|T|2033|___1	-0.44231	-0.61454	-0.84478	-0.45813	-0.23601	1.54636	1.5741
ki67|T|363|___1	0.864575	0.32386	-0.30048	-1.43285	-0.97174	0.743743	1.15934
if2p|T|463|___1	0.164686	-0.00703	-0.47085	-0.67408	-1.34155	1.0736	1.88283
rbp2|T|1365|___1	-0.80557	-0.33412	-0.57119	-0.30971	-0.52102	1.72389	1.22659
rbp2|T|810|___1	-0.45767	-0.58304	-0.5556	-0.46794	-0.6589	1.77385	1.42395
em55|T|61|___1	-0.61339	-0.57992	-0.06417	-0.49382	-0.34794	1.90708	0.288247
zf161|T|303|___1	-0.61488	-0.6188	-0.6038	-0.2131	-0.20713	1.87058	0.580691
addg|T|695|___1	-0.31921	0.480132	-1.13653	0.007118	-1.06309	0.881108	1.7257
prc2c|T|1996|___1	-0.65611	-0.70374	-0.49197	-0.00609	-0.69858	1.37584	1.771
prc2c|T|1085|___1	-0.39618	-0.8283	-0.54525	-0.49515	-0.30803	1.13581	2.15566
syap1|T|261|___1	1.08673	0.247875	0.01573	-0.65003	-1.38723	-0.05503	1.11293
npm|T|385|___1	1.42654	1.08081	-0.23843	-0.5251	-0.83026	-0.7768	-0.20515
GTSE1|T|542|___1	-0.01188	-0.59769	-0.29501	-0.64983	-0.86522	1.72123	1.04761
topk|T|9|___1	-0.62656	-0.66306	-0.49879	-0.29234	-0.42952	1.53476	1.46325
haus4|T|282|___1	0.128976	0.099819	-0.13301	-0.80715	-1.1927	0.995712	1.36253
rl1d1|T|388|___1	-1.02908	-0.1187	-0.28524	-0.09579	-0.48333	0.793759	1.82756
rent2|T|1081|___1	0.547141	0.201782	1.08245	0.538573	-0.12801	-1.23923	-1.50406
ma7d1|T|398|___1	-0.89346	0.625516	0.122521	0.787175	0.838231	-0.37371	-1.65941
sc16a|T|1404|___1	0.41851	0.560816	0.531844	0.147661	0.629258	-1.2837	-1.50659
tdif2|T|273|___1	-0.58334	0.761135	-0.45307	-0.37696	-1.05931	0.707085	1.50668
ovch1|T|582|___1	-0.50003	-0.71674	-0.28813	-0.81806	0.121577	1.80708	0.591452
ipp2|T|72|___1	0.013736	0.436126	0.686041	0.752144	0.586445	-1.14464	-1.99477
srrm2|T|2463|___1	0.274039	-0.05017	-0.92716	-0.9884	-0.53918	1.31383	1.37556
casp7|T|68|___1	0.218537	0.565028	0.187076	0.356336	0.924748	-0.88768	-2.04607
tpr|T|1666|___1	-0.83521	0.018589	0.128667	-0.44158	-0.83938	0.810829	1.73713
tpr|T|636|___1	-1.17289	-0.02143	-0.41926	-0.62483	-0.26218	1.40412	1.64473
lar1b|T|538|___1	0.394379	0.212093	0.22008	0.422348	0.251412	0.105707	-2.40903
pgrc2|T|182|___1	0.242439	-0.33644	0.579124	0.133117	1.12507	-0.19866	-2.31698
rrp1|T|509|___1	-0.558	-0.61974	-0.09423	-0.7418	-0.44917	1.22788	1.85259
haus6|T|467|___1	-0.71531	-0.27743	-0.78635	-0.22273	-0.63596	1.62557	1.51831
haus6|T|481|___1	-0.23676	-0.51871	-0.21562	-0.82118	-0.60312	1.53378	1.29242
enpl|T|344|___1	-0.25589	-0.45504	0.213573	0.853005	1.39638	-0.82462	-1.39113
zn852|T|326|___1	-0.6181	-0.89131	-0.35634	-0.52172	-0.11252	1.81922	1.02115
cdca2|T|473|___1	-0.51841	-0.68582	0.359882	-0.79296	-0.78808	1.63145	1.19091
ks6b1|T|470|___1	-0.4636	-0.48193	-0.72338	-0.2589	-0.70684	1.78126	1.28009
cbl|T|640|___1	-0.78491	-0.16679	-0.4075	-0.49584	-0.81724	1.4457	1.83987
cstf2|T|514|___1	-0.34791	-0.32403	-0.88625	-0.03097	-0.70371	1.95228	0.510877
goga4|T|2043|___1	0.020513	0.83036	-0.28063	-0.95752	-1.04548	1.28409	0.222999
vipar|T|21|___1	1.2654	-0.75475	-0.04302	0.423758	0.675887	-0.49228	-1.6125
phrf1|T|966|___1	-0.60605	-0.35905	-0.36994	-0.74083	-0.42688	1.49366	1.51362
kif3b|T|385|___1	-0.53003	-0.51254	-0.78039	-0.73353	0.037554	1.37825	1.71102
orc1|T|332|___1	-0.56492	-0.58155	-0.41618	-0.57864	-0.5417	1.84262	1.26056
orc1|T|401|___1	-0.65612	-0.06305	0.115908	-0.15543	-1.29432	1.32771	1.08796
bag6b|T|43|___1	0.056108	-0.12356	0.760147	0.678041	0.309566	-0.09071	-2.38438
lasp1|T|104|___1	-0.58409	-0.60423	-0.40016	-0.45311	-0.68451	1.53331	1.7892
lasp1|T|68|___1	-0.36132	-0.36998	-0.64499	-0.69154	-0.67886	1.55955	1.7807
rcas1|T|108|___1	-0.55266	-0.43533	-0.66379	-0.51488	-0.53979	1.63514	1.60696
rbm12|T|108|___1	-0.40361	-0.34923	-0.5325	-0.49759	-0.65456	0.877929	2.33935
dc1l1|T|396|___1	-0.02713	-0.68346	-0.40445	-0.35882	-0.24936	2.07337	-0.52522
lpp|T|162|___1	-0.40717	-0.52634	-0.68542	-0.61764	-0.49206	1.88393	1.26705
nu214|T|1017|___1	-0.80793	-0.74248	0.153962	-0.56347	-0.4211	1.87996	0.751577
nu214|T|624|___1	-0.13073	-0.58962	-0.58606	-0.08103	-0.7277	2.05654	0.087908
nu214|T|1054|___1	-0.48978	-0.38271	-0.83237	-0.31366	-0.68615	1.60224	1.65364
taf9|T|124|___1	-0.64168	-0.66815	-0.02983	-0.6423	-0.63116	1.48882	1.68645
ccdc9|T|54|___1	-0.8536	0.002895	-0.2001	-0.69785	-0.71357	1.39293	1.60393
ce192|T|1026|___1	-0.66772	-0.16308	-0.64698	-0.58102	-0.61208	1.74401	1.39032
ce192|T|785|___1	-0.64034	-0.6728	-0.12147	-0.65147	-0.58195	1.66392	1.50616
marh7|T|453|___1	-0.74713	-0.65993	-0.25072	-0.34163	-0.51561	1.08753	2.14122
m4k4|T|908|___1	-0.62442	-0.65189	-0.29848	-0.32928	-0.60003	1.47743	1.54
lpin3|T|141|___1	-0.61999	0.554516	0.797526	0.73506	-1.02925	0.430082	-1.30191
senp6|T|897|___1	-0.07298	-0.38419	-0.9798	-0.71098	-0.46202	1.53818	1.60769
glrx3|T|133|___1	0.149149	-0.00552	-0.76774	-0.44771	-1.17374	1.20811	1.55617
stip1|T|333|___1	0.655933	0.160929	0.709514	0.332087	0.575759	-1.12103	-1.96978
prc1|T|511|___1	-0.6146	-0.73931	-0.28459	-0.82668	-0.08913	1.61711	1.4058
prc1|T|562|___1	-0.35669	-0.76017	-0.45459	-0.36354	-0.63073	1.68487	1.32127
geph|T|428|___1	-0.24553	-0.8639	-0.66058	-0.32636	-0.46497	1.5725	1.48326
rnh2a|T|272|___1	-0.61261	-0.54038	-0.45227	-0.53238	-0.51599	1.24617	2.1112
mta1|T|548|___1	-1.50966	-0.22263	-0.18624	-0.23829	-0.04449	1.35861	1.26406
ubp5|T|291|___1	-0.04871	-0.87637	-0.34113	-0.6311	-0.4998	1.36983	1.54094
nup98|T|548|___1	-0.56741	-0.3506	-0.43171	-0.55146	-0.8075	1.48905	1.82943
nup98|T|628|___1	-0.65778	-0.4455	-0.39425	-0.4702	-0.74211	1.66952	1.56047
nup98|T|906|___1	-0.86361	1.04524	-0.65685	1.63864	-0.68618	-0.19169	-0.42834
nup98|T|912|___1	0.64771	0.177806	0.45225	0.500622	0.471251	-0.64309	-2.40982
kcrm|T|35|___1	-1.02836	-0.00985	-0.26622	0.062953	0.189694	1.77012	-1.07751
arhg7|T|562|___1	0.008413	-0.36513	-0.40541	-0.71104	-0.93966	1.19189	1.83143
nvl|T|166|___1	-0.41898	-0.41294	-0.60711	-0.53402	-0.39139	1.5395	1.23741
msh6|T|307|___1	-0.81482	-0.96968	-0.23435	-0.16139	-0.34345	1.36331	1.74057
prdx6|T|176|___1	0.61692	0.748598	0.026391	-0.58541	-1.08329	1.12621	-1.27413
map4|T|779|___1	-0.17777	-0.61754	-0.38904	-0.78091	-0.72369	1.47196	1.82547
map4|T|368|___1	-0.31402	0.763655	0.529752	0.290214	0.139396	0.210389	-2.42907
map4|T|795|___1	-0.41543	-0.43172	-0.38699	-0.37	-0.65147	2.14	0.17341
dmap1|T|442|___1	-1.16983	-0.21849	-0.39108	-0.29606	-0.25021	1.25971	1.59894
mis12|T|211|___1	-0.13793	-0.1093	-0.54126	-0.96179	-0.0487	2.07494	-0.41393
ell2|T|180|___1	-0.8917	-0.23461	-0.32837	-0.53239	-0.16406	1.79728	0.530754
ell2|T|432|___1	-0.9611	-0.49336	-0.1106	-0.58885	-0.26067	1.42035	1.49133
reps1|T|506|___1	-0.77096	-0.67224	-0.28489	-0.45215	-0.43418	1.45226	1.74325
ari4a|T|133|___1	-0.14255	-0.92409	-0.67964	-0.46344	-0.3612	1.6083	1.44393
rpc4|T|31|___1	-0.30987	-0.31309	-0.51593	-0.69341	-0.28204	1.80601	0.462493
esco2|T|25|___1	-0.83492	-0.60125	-0.36219	-0.2137	-0.64957	1.48392	1.76658
vma5a|T|627|___1	-0.63536	-0.3572	-0.27967	-0.64905	-0.40228	1.95261	0.55644
zn462|T|388|___1	-0.33803	0.034957	-0.60286	-0.82995	-0.62176	1.45031	1.36101
zc3hd|T|1092|___1	0.586397	0.423518	0.375921	0.357974	0.629663	-1.13121	-1.86339
nu155|T|733|___1	-0.49221	-0.57451	-0.43277	-0.5902	-0.64999	1.63081	1.6633
cnot2|T|185|___1	-0.50226	-0.66558	-0.48091	-0.62654	-0.46641	1.53393	1.81163
clip1|T|285|___1	-0.92143	-0.24949	-0.26829	-0.48009	-0.72575	1.62639	1.52797
atx2|T|173|___1	-0.06137	0.45669	-0.52103	-0.53661	-0.8884	0.130888	2.12976
parg|T|222|___1	-0.41909	-0.64336	-0.38468	-0.78754	-0.45045	1.4428	1.86348
nu107|T|84|___1	-0.61069	-0.75692	-0.61733	-0.39285	-0.39535	1.67646	1.64505
nu107|T|36|___1	-0.44476	-0.51983	-0.25714	-0.67957	-0.73536	1.60349	1.54973
eea1|T|9|___1	0.368635	-0.29029	-0.78787	-0.73883	-0.82401	1.02992	1.86367
sf3b2|T|658|___1	-0.45469	-0.96281	-0.18024	0.07374	-0.37498	1.90553	-0.00982
flna|T|2121|___1	-1.45665	-0.41539	0.612014	0.889784	1.16542	0.047019	-1.26329
sfr19|T|1074|___1	-0.92232	-0.26504	0.611786	-0.98333	-0.67301	1.34753	1.32657
atx2l|T|449|___1	0.653827	0.304485	0.513488	0.43534	0.308721	-0.84912	-2.05011
atx2l|T|454|___1	-0.68036	-0.3941	-0.31949	-0.64596	-0.5576	1.72443	1.30963
guaa|T|318|___1	-0.87788	-0.07938	-0.15061	-0.51873	-0.60767	1.59711	0.955729
enah|T|496|___1	0.68331	-0.3809	0.147043	-0.64697	-1.3577	0.698062	1.28574
rif1|T|690|___1	-0.7155	-0.14071	-0.35729	-0.42317	-0.58197	1.00652	1.81818
rif1|T|1385|___1	-0.77427	-0.03555	0.568116	-0.728	-0.10253	1.77529	-1.05459
rif1|T|453|___1	-0.4493	-0.4993	-0.42261	-0.58008	-0.67915	1.67249	1.43693
rprd2|T|183|___1	0.083816	-0.82077	-0.71644	-0.48379	-0.53759	1.35051	1.6864
atad2|T|188|___1	-0.41959	-0.20726	-0.21962	-0.55056	-0.38805	2.20289	-0.62672
zn609|T|730|___1	-0.9557	0.051493	-0.36573	-0.46524	-0.80238	1.66768	1.30481
cnot1|T|1016|___1	-0.01921	-0.08389	-1.10861	-0.47313	-0.66769	1.46375	1.33316
rfip5|T|1099|___1	1.52022	0.844233	-0.75143	-0.86973	-0.78024	0.471993	-0.65257
rfip5|T|500|___1	-0.35061	-0.60084	-0.1035	-0.21744	-0.7054	2.17003	-0.28836
ubn2|T|1135|___1	0.316813	-0.09053	0.108646	-0.68953	-1.29233	0.516221	1.69606
ubn2|T|862|___1	-0.50538	-0.4142	-0.31723	-0.53805	-0.54621	1.93725	0.575731
ubn2|T|1219|___1	-0.76167	-0.51722	-0.17723	-0.49095	-0.70208	1.27769	2.05718
ubn2|T|687|___1	-0.30119	-0.4842	-0.5232	-0.64344	-0.68299	1.38882	1.86928
s23a1|T|527|___1	0.2916	0.51505	0.610505	0.179686	0.723574	-1.00689	-1.97029
ankl2|T|190|___1	-0.56556	-0.43406	-0.65018	-0.7614	-0.23165	1.63354	1.51398
cenpj|T|707|___1	0.487676	0.145494	1.26543	0.227071	0.045665	-1.139	-1.5485
sgip1|T|215|___1	1.04401	0.508723	0.289764	0.364288	-0.0951	-0.88756	-1.83619
wdr33|T|1561|___1	-0.50385	-0.35708	-0.5288	-0.29912	-0.94307	1.34867	1.92487
lin54|T|275|___1	-0.46642	-0.12837	-0.39611	-0.58568	-0.678	1.36765	1.33038
f117b|T|314|___1	0.324115	-0.31913	0.629259	-0.32356	-1.32929	1.39913	-0.57079
zbt40|T|412|___1	-0.70571	-0.07419	-0.5007	-0.37003	-0.87573	1.26407	1.89344
tsc2|T|1111|___1	-0.13056	-0.89124	-0.21081	-0.75543	-0.26908	1.49789	1.13883
tsc2|T|1355|___1	-0.53323	-0.55556	-0.62211	-0.4874	-0.55229	1.5418	1.81317
tsc2|T|926|___1	0.555946	0.178729	-0.45963	-1.02314	-1.22827	0.979893	1.49471
aak1|T|385|___1	-0.85023	0.167594	-0.60898	-0.69233	-0.25514	1.33359	1.35824
aak1|T|595|___1	0.821105	0.425839	-0.14575	0.541747	0.707631	-1.42719	-1.38506
f120a|T|914|___1	-0.45118	-0.58855	-0.51911	-0.43901	-0.63754	1.678	1.43609
srsf4|T|610|___1	-0.41495	-0.6686	-0.64651	-0.42016	-0.38937	1.91553	0.936079
41|T|491|___1	0.590189	0.243151	-0.11335	-0.72267	-1.47344	0.771824	1.05646
41|T|645|___1	-0.26916	-0.52231	-0.8345	-0.30861	-0.62993	1.29103	1.91022
fam21|T|1033|___1	-1.094	0.109878	-0.72468	-0.58454	-0.10268	1.16202	1.85102
den4c|T|1225|___1	-0.08785	-0.26208	-0.19057	-0.71219	-1.04886	1.11687	1.77702
ma7d2|T|345|___1	-1.40867	-0.04142	-0.18289	0.184014	-0.51087	1.01709	1.41411
ncoat|T|598|___1	0.241066	-0.80336	-0.39214	-0.60846	-0.72761	1.1685	1.68302
zsc21|T|543|___1	-0.3836	-0.68964	-0.53857	-0.70548	-0.32694	1.72087	1.38503
morc2|T|663|___1	-0.63793	-0.69558	-0.64762	-0.46849	-0.22531	1.606	1.60341
nf1|T|2485|___1	0.234472	-0.03946	0.028856	-0.45197	-1.4965	0.851354	1.30988
ctro|T|1958|___1	-0.38411	-0.35351	-0.60784	-0.61519	-0.66744	1.31051	1.97638
enp1|T|663|___1	-0.41575	-0.59716	-0.56529	-0.46982	-0.34603	1.91732	0.715098
cc132|T|31|___1	0.600429	0.303409	-0.23827	-1.11084	-0.84066	0.175991	1.66491
zfy19|T|172|___1	-0.48012	-0.52898	-0.27103	-0.57525	-0.73319	1.48768	1.65134
mk12|Y|185|___1	1.45902	0.600609	0.233234	0.125961	-0.81086	-0.61874	-1.48384
wasl|Y|258|___1	-0.45282	0.426744	0.285564	0.565566	0.711041	0.14635	-2.52367
nacam|S|107|___2	0.293033	-0.32193	0.67512	0.435979	1.01287	-1.26359	-1.24721
acrc|S|548|___2	-0.62129	-0.49435	-0.53436	-0.70032	-0.40297	1.59362	1.7395
acrc|S|42|___2	-0.34758	-0.95717	-0.56406	-0.11389	-0.31782	1.30283	1.49652
acrc|S|50|___2	-0.65697	-0.43796	-1.07533	0.107408	-0.13396	1.23551	1.44196
mdc1|S|227|___2	0.456904	0.512463	0.624675	0.518915	0.46221	-1.28213	-1.93956
mdc1|S|174|___2	-0.59745	-1.50416	0.155179	0.155076	0.371083	1.46941	-0.07371
CS021|S|596|___2	0.553948	0.481037	0.330167	0.540401	-0.0924	0.014562	-2.74157
CS021|S|610|___2	0.552653	0.479276	0.327441	0.53902	-0.09783	0.009817	-2.71557
CS021|S|575|___2	-1.96033	0.209793	0.390942	0.118502	0.027112	0.974994	0.358481
chap1|S|519|___2	-0.49684	-0.76667	-0.67631	-0.32823	-0.36508	1.46365	1.75422
bore2|S|17|___2	-1.30415	-0.55695	0.680359	0.890851	0.876707	0.189107	-1.1639
bore2|S|20|___2	-1.29432	-0.34919	0.688129	0.908304	0.893509	0.174281	-1.53107
akir1|S|18|___2	-0.26117	-1.02949	0.710237	-0.85191	-0.30719	0.834765	1.35713
clspn|S|262|___2	0.899138	-1.36263	-0.97507	-0.14122	0.002197	0.901347	1.01436
cnd2|S|69|___2	0.048667	-0.37479	-1.09652	-0.19401	-0.43051	0.81342	1.85059
cnd2|S|75|___2	0.063211	-0.33828	-1.13636	-0.16688	-0.39111	0.788301	1.77168
csn1|S|536|___2	0.432663	0.130773	-0.01578	-0.42288	-1.52283	0.403641	1.49162
ctr9|S|890|___2	-1.03997	0.063939	-0.78292	0.582333	-0.09879	1.46425	-0.28326
dctn1|S|121|___2	0.196359	0.501371	0.401121	0.252162	0.365071	0.136704	-2.77918
dnli1|S|169|___2	0.312893	0.772036	0.560991	0.418451	0.400764	-1.20388	-1.89187
dnli1|S|175|___2	-0.34528	-0.34909	-0.44636	-0.19881	-0.92433	1.99447	0.40408
dnli1|S|179|___2	0.006973	0.73144	0.398439	0.17353	0.145622	0.139452	-2.39318
i2blb|S|547|___2	-0.13344	-0.08757	0.253796	-0.03566	-1.65948	0.915764	1.11989
elys|S|1299|___2	0.229531	0.361842	0.734423	0.745306	0.481921	-1.13626	-2.12515
elys|S|1306|___2	0.229531	0.361842	0.734423	0.745306	0.481921	-1.13626	-2.12515
elys|S|1211|___2	-0.78575	-0.20712	-0.03888	-0.18668	-1.00966	1.52817	1.04988
elys|S|1215|___2	-0.32989	-0.24296	-0.30375	-0.22521	-1.08726	1.50666	1.02362
heat6|S|323|___2	-0.45652	-0.63468	-0.68843	-0.38688	-0.42158	1.72509	1.29449
inceb|S|448|___2	0.805893	0.743855	0.031926	0.248072	0.381235	-1.06235	-1.72294
ks6aa|S|369|___2	-0.02995	0.968128	-1.00977	0.00053	1.00293	0.151274	-1.6247
l14aa|S|218|___2	-0.45153	-0.41044	-0.83437	-0.39101	-0.61159	1.59702	1.65288
l14aa|S|228|___2	-0.68923	-0.65483	-0.49883	-0.44733	-0.43721	1.61512	1.66847
l14aa|S|179|___2	0.622668	0.325562	0.377172	0.290229	-0.33398	0.280836	-2.34374
lab|S|366|___2	-0.11575	0.196346	0.561693	0.78917	0.693355	-0.39888	-2.58891
lab|S|367|___2	-0.1185	0.195511	0.563109	0.791988	0.695582	-0.40338	-2.58645
laml1|S|23|___2	0.884288	0.823577	0.92132	-0.61211	-0.97586	-0.34147	-1.04963
lnp|S|177|___2	-0.7158	-0.07967	-0.76928	-0.42648	-0.58534	1.92116	0.983112
lnp|S|188|___2	-0.01908	-0.21958	-0.59671	-0.62246	-1.02476	1.8862	0.894612
mcm4|S|31|___2	-0.23867	-0.247	-0.87644	-0.53213	-0.68252	1.64245	1.40148
mcm4|S|87|___2	0.636452	0.636179	0.536289	0.488317	0.315694	-1.49701	-1.67387
mcm4|S|3|___2	-0.21164	-0.71258	-0.8956	-0.5455	-0.15532	1.51235	1.51245
mtus1|S|440|___2	-0.00474	1.05199	-0.60065	-0.66503	1.08374	-1.14825	0.424407
myb|S|576|___2	-0.75971	-0.10372	-0.02843	0.075535	-0.23234	-0.67657	2.58784
ngdna|S|152|___2	0.322913	-0.04672	0.73407	0.552383	0.597772	-1.00328	-1.73571
nipa|S|335|___2	1.16872	0.68847	-0.21917	-1.33867	-0.84196	0.169538	0.559604
nipa|S|339|___2	1.16872	0.68847	-0.21917	-1.33867	-0.84196	0.169538	0.559604
nkx63|S|173|___2	0.798217	-0.03282	-1.31013	-0.70141	-0.43854	0.95971	1.08746
nkx63|S|175|___2	0.793989	-0.11448	-1.20008	-0.75526	-0.41415	0.961109	1.09331
npat|S|197|___2	-0.83338	-1.0647	0.246854	-0.52449	0.220289	1.41658	0.808274
nsma3|S|781|___2	-0.02464	0.439107	0.138065	0.049375	0.877717	0.144817	-2.43666
nsma3|S|787|___2	0.085338	0.364141	0.183157	0.129836	0.627831	0.187216	-2.36628
ntkl|S|646|___2	0.2864	0.715777	0.400495	-0.17828	0.514841	-0.01656	-2.58401
pcm1|S|63|___2	-0.68144	-0.33381	-0.24746	-0.68899	-0.68378	1.62359	1.51784
pcm1|S|67|___2	-0.31342	-0.07711	-0.01841	-1.31726	-0.31501	1.25348	1.18159
pcm1|S|994|___2	-0.02682	-0.67858	-0.24946	-0.71227	-0.58116	1.45865	1.18445
pcm1|S|1002|___2	0.033697	-0.58244	-0.28508	-0.72619	-0.74188	1.49829	1.2054
pi4kb|S|65|___2	-0.39588	-0.11352	-0.0082	-1.25129	-0.28572	0.939186	1.67315
pi4kb|S|68|___2	-0.68615	-0.34028	-0.21127	-0.39248	-0.55121	0.949217	1.84827
rcc2|S|38|___2	-0.52767	0.162963	0.660904	0.635133	0.827409	-0.46495	-1.94068
rcc2|S|39|___2	-0.52767	0.162963	0.660904	0.635133	0.827409	-0.46495	-1.94068
rfng|S|120|___2	-0.38827	-0.49954	-0.51254	-0.55509	-0.54012	1.87277	0.934167
sae2a|S|590|___2	0.217418	0.547029	0.353184	0.382813	0.42026	-0.32882	-2.38783
sae2a|S|594|___2	0.218914	0.531004	0.347464	0.375518	0.410974	-0.29828	-2.37839
smo1b|S|10|___2	0.044444	1.03031	0.585876	-0.18386	0.108686	-0.18746	-2.09699
sox3a|S|11|___2	-0.3648	-0.35203	-0.67251	-0.76058	-0.55322	1.71501	1.48219
sta31|S|728|___2	0.96657	0.587898	-0.19064	-1.01029	-1.33241	1.10231	-0.18517
tacc3|S|311|___2	-0.74403	0.281707	-0.44358	-0.67167	-0.5376	1.74533	0.554783
ticrr|S|973|___2	-0.59218	-0.64902	-0.47007	-0.72751	0.721115	1.6428	0.112277
ticrr|S|978|___2	-0.79489	-0.35892	-0.41138	-0.45369	0.694901	1.61202	-0.43205
ub10a|S|235|___2	0.521597	0.496093	0.209401	0.216866	0.227469	0.180604	-2.77804
wrn|S|407|___2	0.521892	0.232047	0.625397	0.892756	-0.44595	-0.61587	-1.81541
dreb|S|390|___2	-2.05345	0.533685	0.581088	0.307302	0.050069	0.073952	0.761037
gors2|S|214|___2	1.26931	0.74391	-0.21933	-0.36353	-1.07853	0.312197	-0.99604
gors2|S|225|___2	1.26931	0.74391	-0.21933	-0.36353	-1.07853	0.312197	-0.99604
sf01|S|264|___2	0.205062	0.306155	0.084094	0.447309	1.10322	-0.92538	-1.8307
sf01|S|266|___2	0.205062	0.306155	0.084094	0.447309	1.10322	-0.92538	-1.8307
lap2b|S|57|___2	0.498355	0.148609	0.681415	0.637166	0.630164	-1.11032	-2.22808
4ebp2|S|61|___2	0.541613	0.048945	-0.35788	-0.86851	-1.15228	0.499624	1.93273
if2b|S|2|___2	-0.81777	-0.71571	-0.35209	-0.44104	-0.16641	1.96451	0.792764
if2b|S|13|___2	-0.66596	-0.76996	-0.26849	-0.41283	-0.41457	1.99991	0.797857
hgs|S|240|___2	0.939035	0.411517	-0.81875	0.523219	-0.35862	-1.27346	0.86558
paxi|S|107|___2	0.29362	-0.09051	0.575591	0.701308	0.484875	-0.57397	-2.08637
ipyr2|S|315|___2	0.226972	0.618311	0.578407	0.554254	0.260462	-1.08827	-1.7252
ipyr2|S|318|___2	0.226972	0.618311	0.578407	0.554254	0.260462	-1.08827	-1.7252
melk|S|505|___2	-0.39447	-0.66835	-0.64125	-0.56021	-0.45079	1.54465	1.75563
melk|S|517|___2	-0.48639	-0.69036	-0.49587	-0.69954	-0.3554	1.55456	1.75952
melk|S|407|___2	-0.52829	-0.55617	-0.63055	-0.32348	-0.709	1.5889	1.73789
melk|S|410|___2	-0.56443	-0.29363	-0.41036	-0.39521	-1.00979	1.48028	1.78971
dpod3|S|367|___2	0.288627	0.308781	0.313487	0.360688	0.382899	0.244592	-2.84861
mink1|S|685|___2	-0.29795	-0.61084	-0.71522	-0.12811	-0.77836	1.36578	1.74706
mink1|S|695|___2	-0.59542	-0.79593	-0.61306	-0.17729	-0.31629	1.35517	1.71425
tob1a|S|1107|___2	-0.77549	-0.64238	-0.10532	-0.61748	-0.49288	1.46981	1.74561
tob1a|S|868|___2	-0.25815	-0.48429	-0.54022	-0.62342	-0.59116	1.5287	1.4528
gram3|S|44|___2	-0.60706	-0.59099	-0.1447	-0.75968	-0.49147	1.3081	1.92869
nup53|S|142|___2	-0.20138	-0.49638	-0.76342	-0.5658	-0.5274	1.62112	1.39988
nup53|S|93|___2	-0.73479	-0.31855	-0.25804	-0.561	-0.73561	1.67278	1.40282
nup53|S|123|___2	-0.52388	-0.39232	-0.12902	-0.47946	-0.52108	1.82013	0.338442
sqstm|S|363|___2	-1.23025	0.097158	0.203083	0.752516	0.72931	0.452355	-1.50626
sqstm|S|374|___2	-1.33811	-0.24894	0.740859	0.709174	0.686065	0.410277	-1.43898
cdan1|S|149|___2	0.158742	0.055305	0.885453	0.708769	0.407022	-1.54332	-1.00795
cdan1|S|153|___2	-1.19932	0.259306	1.08534	0.919768	0.17826	-0.60509	-0.95739
thoc1|S|563|___2	-0.03608	0.240308	0.303543	0.713556	0.792969	-0.45162	-2.34402
chsp1|S|19|___2	0.527335	0.434344	0.601993	-0.12203	0.747155	-1.02339	-1.74811
dtd1|S|194|___2	0.787305	0.405025	0.50191	-0.64018	-0.56782	-1.2556	1.15404
srrm1|S|714|___2	-0.64731	0.217806	0.926544	0.368111	0.050025	0.598577	-2.27062
gpn1|S|328|___2	-1.43534	-0.26214	0.329403	0.055185	0.189451	1.49196	-0.55277
gpn1|S|336|___2	-1.43534	-0.26214	0.329403	0.055185	0.189451	1.49196	-0.55277
cul4b|S|134|___2	-0.48373	-0.46046	-0.53612	-0.44234	-0.74895	1.51301	1.73788
cul4b|S|146|___2	-0.70976	-0.63184	-0.24403	-0.70878	-0.36482	1.50058	1.73797
dc1l2|S|436|___2	-0.2444	-0.69694	-0.17027	-0.815	-0.57276	0.968018	2.29702
dc1l2|S|439|___2	-0.46928	-0.79382	-0.18867	-0.49438	-0.55812	0.972715	2.29732
perq1|S|28|___2	-0.21729	-1.25793	-0.31272	-0.28586	-0.3301	1.31061	1.63993
pp14b|S|6|___2	0.19699	-0.03519	0.543538	0.540379	0.663427	-0.18447	-2.58701
pp14b|S|15|___2	0.302936	-1.76313	0.73131	0.626171	0.722946	0.274321	-1.34184
caf1b|S|467|___2	1.18865	0.847672	0.180669	-0.0001	-0.39467	-0.76369	-1.5878
caf1b|S|496|___2	0.344109	-0.68027	-0.36341	-0.67326	-0.95747	1.40007	1.39535
caf1b|S|501|___2	0.261958	-1.04072	0.032547	-0.07334	-1.12438	0.935981	1.51192
caf1b|S|504|___2	0.231823	-1.16531	-0.0126	-0.12541	-0.92082	0.949941	1.56356
kdm1a|S|62|___2	-0.71621	-0.2431	-0.31568	-0.55093	-0.84777	1.70886	1.44726
bcl9|S|930|___2	-0.4304	-0.5263	-0.81479	-0.49107	-0.40509	1.3667	1.95143
bcl9|S|935|___2	-0.5682	-0.67145	-0.43766	-0.71343	-0.26501	1.36057	1.94277
top2a|S|1338|___2	1.62011	0.440664	0.049716	-0.47144	-0.29306	-0.57636	-1.15444
gcp60|S|298|___2	0.676681	0.415003	0.268839	-0.62003	-1.72088	0.702435	0.416936
gcp60|S|302|___2	0.676681	0.415003	0.268839	-0.62003	-1.72088	0.702435	0.416936
myh10|S|1970|___2	0.452796	0.38564	0.175577	0.412983	0.403759	-0.05348	-2.66592
myh10|S|1974|___2	0.448999	0.38522	0.185717	0.411187	0.402427	-0.03182	-2.7026
nu153|S|528|___2	-0.42472	-0.8082	-0.44403	-0.21533	-0.67904	1.177	2.09148
src8|S|438|___2	-0.38005	0.655329	0.827453	-0.02513	0.685712	-0.40973	-2.03038
src8|S|445|___2	-0.38005	0.655329	0.827453	-0.02513	0.685712	-0.40973	-2.03038
dcnl5|S|10|___2	-1.55456	-0.13162	0.859682	0.774753	0.278906	0.403859	-0.94652
prpf3|S|117|___2	0.112614	0.444961	-0.84324	-0.64386	-1.18586	1.43616	1.01883
acly|S|455|___2	0.488049	-0.11577	-0.41195	-0.95363	-1.22111	0.962342	1.87811
if2p|S|104|___2	0.343339	0.19967	0.878781	0.448752	0.134126	-0.43766	-2.35051
if2p|S|112|___2	0.343339	0.19967	0.878781	0.448752	0.134126	-0.43766	-2.35051
rbp2|S|2111|___2	0.782495	0.607328	-0.04983	0.216127	0.660396	-1.80339	-0.6197
rbp2|S|2116|___2	0.658475	0.5356	0.074621	0.261181	0.572826	-1.88595	-0.32513
rbp2|S|2451|___2	1.10815	0.142195	-0.80207	-0.93294	-0.52046	0.112623	1.33875
rbp2|S|2454|___2	1.06247	-0.07215	-0.9597	-1.11188	-0.61696	0.809326	1.33334
rbp2|S|2603|___2	0.625599	0.110886	0.468607	1.05404	-0.54901	-0.4703	-1.85973
rbp2|S|802|___2	-0.55922	-0.68385	0.009261	-0.32322	-0.22974	2.05786	-0.40665
zhx3|S|481|___2	-0.72709	0.314895	0.108557	-0.48101	-1.20274	1.0672	1.38028
GTSE1|S|663|___2	0.508473	0.542486	0.526293	0.37296	0.376569	-0.73555	-2.38685
GTSE1|S|664|___2	0.488658	0.517822	0.503937	0.372462	0.375556	-0.57803	-2.52061
GTSE1|S|379|___2	-0.73715	0.281294	-0.28604	-0.81993	-0.63376	1.75984	0.653614
GTSE1|S|497|___2	-0.34202	-0.76561	-0.30708	-0.38359	-0.68484	1.58106	1.35314
f134c|S|316|___2	-0.16733	0.333403	0.372485	0.6212	1.08315	-0.83079	-2.11818
f134c|S|321|___2	-0.65348	-0.27957	-0.38438	-0.19312	-0.7633	1.94104	0.499224
sc22b|S|141|___2	1.07693	1.05973	-0.01608	-0.67388	-1.27962	0.229184	-0.59439
sc22b|S|142|___2	1.07693	1.05973	-0.01608	-0.67388	-1.27962	0.229184	-0.59439
kcc2b|S|466|___2	-0.06678	0.400649	0.444042	0.442789	0.89717	-0.38843	-2.59415
kcc2b|S|471|___2	-0.09493	0.194596	0.342533	0.475396	0.841056	0.085098	-2.76562
kcc2b|S|354|___2	1.69231	0.20903	-0.2212	-0.44458	-0.87936	-0.6828	0.489906
cq028|S|649|___2	0.089459	0.377795	0.273936	0.453957	0.545112	-0.18544	-2.33223
cq028|S|654|___2	0.066324	0.394859	0.27652	0.481639	0.585503	-0.2469	-2.33692
tpd54|S|216|___2	0.0009	0.240903	0.625299	0.493952	0.37545	-0.08978	-2.47009
neb1|S|243|___2	0.455758	0.628485	0.608745	0.464037	0.081653	-1.17272	-1.59894
nucks|S|228|___2	0.407068	0.084383	-0.17679	-0.83226	-1.39792	0.866991	1.57279
p66a|S|94|___2	0.603358	0.98667	0.182962	-0.20113	-0.11681	0.10701	-2.3431
p66a|S|106|___2	0.647156	0.792817	0.857024	-1.21815	-1.22058	-0.14223	0.425954
if6|S|239|___2	-0.27682	-0.65164	-0.24005	0.118514	-0.07541	-0.41898	2.31657
dc1l1|S|393|___2	-0.89992	-0.71152	-0.65535	-0.16912	-0.14934	1.33795	1.87094
dc1l1|S|402|___2	-0.57371	-0.35486	-0.51802	-0.66846	-0.62105	1.39356	2.01381
dc1l1|S|409|___2	0.448037	-1.03431	-0.40906	-0.55375	-0.85152	1.18755	1.81957
dc1l1|S|446|___2	-0.4218	-0.80139	-0.52857	-0.55013	-0.44888	1.50972	1.86156
dc1l1|S|467|___2	-0.77928	-0.30126	-0.56278	-0.58344	-0.48495	1.49091	1.83118
r113a|S|237|___2	0.310356	0.671723	0.390346	0.574584	0.424438	-1.07273	-1.94807
r113a|S|238|___2	0.310356	0.671723	0.390346	0.574584	0.424438	-1.07273	-1.94807
lyric|S|479|___2	0.195463	0.212346	0.424202	0.095047	0.789079	-0.18743	-2.29306
lyric|S|481|___2	0.205079	0.220102	0.408618	0.115726	0.733296	-0.13563	-2.32079
sf3a1|S|368|___2	-0.53429	0.02231	-0.31557	-1.02046	-0.41678	1.06851	1.79442
cndd3|S|1372|___2	-0.96757	-0.53749	-0.01551	0.133486	-0.18065	1.74758	-0.26977
ccdc6|S|381|___2	-0.59272	-0.3979	-0.60906	-0.36269	-0.67098	1.46726	1.74914
ccdc6|S|399|___2	-0.61347	-0.47475	-0.51428	-0.74618	-0.36165	1.51484	1.79323
marcs|S|140|___2	-0.48206	-0.7585	-0.52057	-0.5027	-0.37721	1.93001	1.06654
marcs|S|136|___2	-0.7847	-0.61102	-0.28	-0.47745	-0.42329	1.87937	1.04564
abcf1|S|267|___2	1.90726	0.163697	-0.35997	-0.56004	-0.36906	-0.5066	-0.41294
abcf1|S|270|___2	1.73689	0.155825	-0.16213	-0.27367	0.039636	-0.98014	-0.7746
abcf1|S|274|___2	1.73628	0.356513	-0.24351	-0.63381	0.11434	-0.58465	-1.11773
m4k4|S|722|___2	-0.17993	-0.6151	-0.35839	-0.65226	-0.75324	1.10695	2.17795
hic2|S|231|___2	-1.91659	0.14401	0.547803	0.41855	0.606525	0.234472	-0.05215
f125b|S|169|___2	0.215047	0.198336	0.417649	0.585166	0.902115	-1.10037	-1.82691
K1704|S|118|___2	0.5503	0.697026	0.441542	0.199216	-0.02886	-0.06907	-2.68522
K1704|S|128|___2	0.545591	0.685737	0.441709	0.210248	-0.0076	-0.04601	-2.74451
sin3a|S|435|___2	-0.52214	0.076609	-0.20596	-0.40671	-0.83055	2.04546	-0.23506
pcnp|S|152|___2	-0.25702	-0.79746	-0.24122	-0.58413	-0.74623	1.47399	1.7281
vapb|S|202|___2	1.07542	1.02648	-0.30771	-0.69623	-0.60346	0.50357	-1.49712
abi2|S|222|___2	0.508243	-1.13046	-0.19169	0.133144	-1.19751	1.1686	1.0645
abi2|S|228|___2	0.636241	-1.17552	0.039153	0.296739	-1.10885	0.552426	1.13971
nup98|S|693|___2	-0.65415	0.885658	0.234318	0.497802	0.879467	-0.82366	-1.52914
nup98|S|698|___2	-0.65415	0.885658	0.234318	0.497802	0.879467	-0.82366	-1.52914
msh6|S|29|___2	-0.44605	-0.16612	-0.58582	-0.51487	0.071025	0.13168	2.26524
msh6|S|38|___2	0.447254	0.222462	-0.46954	-0.84298	-1.2071	0.535853	1.97107
papog|S|631|___2	0.036732	0.636475	0.20862	0.445143	0.718636	-0.63787	-2.1116
papog|S|649|___2	0.036732	0.636475	0.20862	0.445143	0.718636	-0.63787	-2.1116
nono|S|424|___2	-1.33245	0.661233	0.851699	0.890677	-0.41927	0.161979	-1.2208
map4|S|349|___2	-0.36529	0.752001	0.381497	0.436066	0.448091	-0.14897	-2.25508
map4|S|787|___2	-0.70505	-0.57191	-0.43196	-0.55748	-0.466	1.51635	1.82407
nphp1|S|224|___2	0.645864	0.320959	0.662478	-0.10194	0.718261	-1.28547	-1.44022
trip4|S|144|___2	0.181036	-0.47971	-0.72187	-0.55317	-0.82154	1.25393	1.712
pphln|S|129|___2	-0.61795	-0.35183	-0.48737	-0.27058	-0.73361	1.44828	1.51958
f177a|S|45|___2	0.2161	0.348652	1.46864	0.026661	-0.85866	-0.21038	-1.48651
esco2|S|440|___2	-0.39814	-0.27901	-0.76808	-0.36735	-0.0795	1.94401	-0.07791
atrx|S|859|___2	0.431311	0.428067	0.499193	0.380034	0.369414	-0.51827	-2.38462
atrx|S|860|___2	0.434145	0.430879	0.502476	0.382529	0.371839	-0.6451	-2.21515
ssbp3|S|351|___2	-1.22991	0.309858	0.408908	0.251034	0.274336	1.03878	-1.5795
cdc27|S|470|___2	-0.32085	-0.89832	-0.44498	-0.22943	-0.44547	0.822064	2.27548
cdc27|S|473|___2	-0.7807	-0.14606	-0.4891	-0.26188	-0.57412	0.860248	2.08741
clip1|S|305|___2	-0.45234	-0.5747	-0.39243	-0.47737	-0.53434	1.73634	1.04225
atx2|S|350|___2	-0.5437	-0.70448	-0.29076	-0.39724	-0.77193	1.55887	1.72386
atx2|S|354|___2	0.109616	-0.62857	-0.62233	-0.48568	-0.88899	1.43766	1.61745
nu107|S|31|___2	-0.33284	-0.71058	-0.51291	-0.75865	-0.37862	1.64901	1.56689
nu107|S|78|___2	-0.64053	-0.5163	-0.51219	-0.39064	-0.70768	1.70103	1.59945
at2b1|S|1202|___2	-0.5695	-0.6018	-0.17231	-0.31239	0.910832	-0.67774	2.13436
djc21|S|287|___2	0.39034	0.32372	0.566364	0.348613	0.226789	-0.16935	-2.52971
tp4ap|S|330|___2	-1.74427	-0.37336	0.430782	0.50515	0.883513	-0.22098	0.778749
cs024|S|111|___2	0.582589	0.126631	0.492041	0.67076	-0.34536	-0.08449	-2.16326
adip|S|401|___2	-0.55338	-0.20303	-0.16153	-0.91513	-0.36011	1.68515	0.762041
adip|S|493|___2	-0.77628	-0.67407	-0.40033	-0.04002	-0.3466	1.23283	1.5067
rbbp6|S|768|___2	-0.41867	-0.5811	0.357427	1.77976	-0.5292	-0.44672	-0.24224
dhx16|S|100|___2	-0.21503	-1.00549	-0.42931	-0.53332	0.158454	1.69822	0.489723
rif1|S|1439|___2	0.067047	0.256751	0.64505	0.921454	0.286424	-1.01234	-1.74658
rif1|S|1717|___2	-0.57178	-0.61672	-0.52989	-0.62929	-0.26368	1.46209	1.72389
rif1|S|1719|___2	-0.49706	-0.01589	-0.36353	-0.8426	-0.84347	1.43424	1.69248
lemd1|S|185|___2	-0.44728	-0.53962	-0.35793	-0.92203	-0.4504	1.62721	1.63508
lemd1|S|218|___2	-0.50036	-0.96081	-0.28261	-0.45168	-0.4374	1.80078	1.24811
lemd1|S|223|___2	-0.51689	-0.31163	-0.4959	-0.40838	-0.53548	1.86438	0.605868
msto1|S|570|___2	0.285056	0.22099	0.487022	0.163053	0.885301	-0.75157	-1.93478
msto1|S|574|___2	0.285056	0.22099	0.487022	0.163053	0.885301	-0.75157	-1.93478
gak|S|775|___2	0.54435	0.698821	0.633682	-0.22228	0.655936	-1.68747	-0.93457
nu133|S|37|___2	-0.45449	-0.33748	-0.56777	-0.77482	-0.53892	1.36743	1.95907
nu133|S|43|___2	-0.54713	-0.56476	-0.3559	-0.57044	-0.69303	1.42528	1.95898
apc1|S|380|___2	-0.18219	-0.17483	-1.02016	-0.16802	-0.88776	1.37701	1.58393
apc1|S|318|___2	-0.45591	-0.49588	-0.46052	-0.94799	-0.3116	1.53621	1.70354
prc2b|S|234|___2	-2.05999	0.229525	0.332748	0.38448	0.710546	0.289323	0.170053
srcap|S|2241|___2	-0.58442	0.235125	-0.85645	-0.51923	-0.50651	1.29374	1.40661
srcap|S|2244|___2	-0.58369	0.129567	-0.26994	-0.58209	-1.00669	1.33624	1.46491
rfip5|S|277|___2	-0.53343	-0.652	-0.51874	-0.25444	-0.44524	1.686	1.07677
ari1a|S|595|___2	-0.36487	-0.53712	-0.84206	-0.46224	-0.08022	1.60361	1.02435
ubn2|S|946|___2	-0.48172	-0.59431	-0.596	-0.47745	-0.38382	1.03886	2.24166
ubn2|S|953|___2	-0.52914	-0.59003	-0.44044	-0.45399	-0.69207	1.3259	2.06965
ssfa2|S|79|___2	0.191365	-0.55253	-0.44126	-0.54312	-1.07717	1.69031	1.09861
ssfa2|S|39|___2	0.979025	1.41528	-0.55798	-0.47878	-1.15749	0.044969	-0.36754
ube4b|S|101|___2	-0.12944	0.811653	0.37653	0.494038	0.274037	-0.13991	-2.53036
hirp3|S|606|___2	0.028071	0.305095	0.698681	0.609022	0.617569	-0.967	-1.93716
hirp3|S|608|___2	0.028071	0.305095	0.698681	0.609022	0.617569	-0.967	-1.93716
k0664|S|12|___2	0.063839	0.070513	-0.42055	-0.82793	-0.52855	0.061262	2.37213
wdr11|S|205|___2	-0.60769	0.509718	0.980525	0.817839	0.196053	-1.05356	-1.26433
wdr11|S|209|___2	0.654452	0.602047	0.721042	-0.67501	0.560148	-0.86743	-1.49287
tsc2|S|1389|___2	-0.26988	-0.75526	-0.29749	-0.49265	-0.56529	1.18208	1.79774
tsc2|S|1392|___2	-0.20071	-0.44569	-0.45658	-0.62891	-0.59678	1.16217	1.74975
ddx20|S|589|___2	0.320319	0.405129	0.921867	0.366422	0.215091	-1.24637	-1.47369
wiz|S|866|___2	-0.27708	-0.87887	0.307778	-1.02705	-0.39888	1.02251	1.87739
nf2ip|S|255|___2	0.605505	0.324646	0.481603	0.557059	0.464507	-1.32292	-1.66559
nf2ip|S|257|___2	0.608198	0.335313	0.487814	0.561127	0.471203	-1.18505	-1.9179
map7|S|240|___2	-0.20666	-0.49873	-0.81333	0.034429	-0.91494	1.91617	0.724608
map7|S|241|___2	-0.47625	-0.29034	-0.92627	-0.26077	-0.56206	1.9456	0.855134
rfc1|S|182|___2	0.321676	-0.09212	-0.33729	-0.7334	-1.23232	1.31993	1.13029
grap1|S|713|___2	0.383184	0.828899	-0.46695	-0.30018	-0.73878	-0.88751	1.77201
pacs1|S|370|___2	0.713598	0.242367	0.112907	-0.24359	-1.71553	0.859183	0.046593
arhga|S|208|___2	0.416741	-0.83502	0.747514	0.452051	0.74063	-0.30933	-1.81888
fmra|S|409|___2	0.322369	0.51823	0.492593	0.286313	0.609883	-1.71528	-0.77116
erc6l|S|1133|___2	0.259374	0.783467	0.338592	0.361306	0.414402	-0.41682	-2.61049
erc6l|S|1137|___2	0.259374	0.783467	0.338592	0.361306	0.414402	-0.41682	-2.61049
gemi5|S|821|___2	0.539638	-0.15198	0.683457	0.032582	0.798404	-0.50929	-2.08921
gemi5|S|1380|___2	-0.9175	-0.52156	0.394349	0.050081	0.229049	1.49895	-1.10005
gemi5|S|1393|___2	-0.65798	-0.96916	0.48584	0.228008	-0.26545	1.6396	-0.69129
gemi5|S|1411|___2	0.360766	0.288554	0.35389	0.584661	0.21842	-0.08205	-2.58636
CP007|S|20|___2	0.42315	0.398712	0.344064	0.31824	0.354623	0.023981	-2.79416
K1143|S|62|___2	0.125263	0.561648	0.628473	0.503796	0.003769	-0.20097	-2.43297
K1143|S|65|___2	0.125263	0.561648	0.628473	0.503796	0.003769	-0.20097	-2.43297
ubp48|S|931|___2	0.048815	0.517892	0.591248	0.338068	0.357632	-0.01025	-2.7651
enp1|S|988|___2	-0.09791	0.365535	0.400898	0.43316	0.392346	0.356607	-2.77595
enp1|S|998|___2	-0.21316	0.370691	0.41524	0.455884	0.404467	0.359443	-2.68885
cc132|S|561|___2	0.482064	0.466172	0.286797	0.835732	0.395531	-1.50073	-1.44835
rabek|S|246|___2	0.497546	0.056728	0.389809	-0.22577	0.530641	0.326725	-2.36351
rabek|S|247|___2	0.434898	0.109349	0.355332	-0.09928	0.459339	0.308744	-2.35257
acrc|T|555|___2	-0.67662	-0.6318	-0.19836	-0.64375	-0.56002	1.56948	1.7116
mdc1|T|749|___2	0.339502	0.230766	0.557942	0.813868	0.294201	-1.54194	-1.0415
chap1|T|524|___2	-0.74665	-0.66082	-0.49586	-0.57378	-0.09417	1.4398	1.69723
anln|T|184|___2	-0.28316	-0.71011	-0.35978	-0.07728	-0.928	1.87974	0.717886
ca1ab|T|741|___2	-0.17398	-0.17014	-0.10984	-0.65454	-0.74261	2.09138	-0.3604
csn1|T|541|___2	0.427135	0.165924	0.039122	-0.31313	-1.61668	0.402023	1.3434
ctr9|T|897|___2	0.002591	-0.49509	-0.5483	-0.71188	0.135369	1.78187	-0.24682
elys|T|1907|___2	-0.47592	-0.79	-0.48267	-0.42672	-0.40278	1.08593	2.23825
mcm4|T|23|___2	-0.40465	-0.33099	-0.80771	-0.768	-0.31012	1.6363	1.47776
mcm4|T|94|___2	-0.58588	-0.65438	-0.47984	-0.51515	-0.55657	1.70755	1.62639
mcm4|T|7|___2	-0.06177	-0.87463	-0.49377	-0.81805	-0.22797	1.48567	1.48578
mk01|T|188|___2	-0.80377	-0.03894	-0.28399	-0.54841	-0.73073	1.51151	1.3415
ndrg3|T|342|___2	0.846091	-0.07688	0.340123	0.390666	0.236345	-0.00724	-2.59365
pcm1|T|77|___2	-0.05917	-0.98125	-0.36221	-0.46512	-0.55191	1.31339	1.65939
pcm1|T|80|___2	-0.58757	-0.95169	-0.21893	-0.37618	-0.41402	1.37829	1.75514
rfa1|T|167|___2	-0.85176	-0.29238	0.257409	-0.74367	0.173872	1.93522	-0.71803
rfng|T|117|___2	-0.51012	-0.34662	-0.65396	-0.27322	-0.55696	1.8347	0.759266
sf3b1|T|329|___2	-0.77446	-0.44777	-0.17619	-0.50935	-0.57619	1.76496	1.07851
sf3b1|T|331|___2	-0.61793	-0.72807	-0.52901	-0.64011	-0.12696	1.88635	1.13358
sf3b1|T|225|___2	-0.32945	-0.63906	-0.32079	-0.75058	-0.68831	1.55181	1.76457
sf3b1|T|229|___2	-0.37538	-1.03156	-0.4456	-0.14242	-0.36872	1.45772	1.35894
sf3b1|T|212|___2	-0.15025	-0.34706	-1.04916	-0.37039	-0.53748	1.52362	1.39611
sox3a|T|25|___2	-0.49666	-0.53429	-0.61884	-0.6204	-0.38943	1.68141	1.46732
sta31|T|715|___2	0.946621	0.605427	-0.34322	-1.01006	-1.20694	1.06893	-0.09113
ticrr|T|1300|___2	-1.06399	0.692746	0.221306	-0.95686	-0.67328	1.24789	0.798272
wee2a|T|101|___2	-0.0464	-0.81424	-0.48271	-0.7286	-0.33659	1.66032	1.12233
gwl|T|726|___2	-0.71387	-0.63686	-0.5015	-0.58167	-0.26309	1.73541	1.44238
gwl|T|730|___2	-0.46624	-0.4849	-0.66847	-0.53291	-0.59127	1.76021	1.47538
4ebp2|T|66|___2	0.541613	0.048945	-0.35788	-0.86851	-1.15228	0.499624	1.93273
ks6a3|T|362|___2	1.12456	-0.18027	0.167667	0.315495	0.719179	-1.30509	-1.26231
mk12|T|183|___2	2.1372	0.045558	-0.36339	-0.76528	-0.57678	-0.2524	-0.33736
melk|T|414|___2	-0.47913	-0.75318	-0.5435	-0.27726	-0.67023	1.75268	1.45592
dpod3|T|363|___2	0.284104	0.306318	0.311505	0.363532	0.388014	0.235565	-2.83356
tob1a|T|1110|___2	-1.00514	-0.50386	-0.52512	-0.22309	-0.39541	1.47938	1.75985
gram3|T|48|___2	-0.397	-0.45838	-0.48301	-0.5749	-0.65025	1.30284	1.89105
nup53|T|277|___2	-0.40031	-0.47417	-0.93466	-0.62673	-0.07789	1.45838	1.58306
nup53|T|284|___2	0.082747	-0.61212	-0.70339	-0.36044	-0.7128	1.79457	0.767156
nup53|T|99|___2	-0.73272	-0.74227	-0.25797	-0.43196	-0.35518	1.54275	1.46603
nup53|T|114|___2	-0.11685	-0.3392	-0.65299	-0.65948	-0.51769	1.66388	0.933477
nup53|T|261|___2	-0.58282	-0.93214	-0.26794	-0.26809	-0.58831	1.34494	1.94154
nup53|T|269|___2	-0.6965	-0.39882	-0.02342	-0.60662	-0.8192	1.28704	1.88628
thoc1|T|554|___2	-0.03608	0.240308	0.303543	0.713556	0.792969	-0.45162	-2.34402
caf1b|T|494|___2	0.172398	-0.84187	-0.35777	-0.59279	-0.72304	1.40786	1.40281
caf1b|T|425|___2	0.45163	-0.33413	-0.33457	-0.96229	-0.17408	-0.0305	2.07591
kdm1a|T|86|___2	-0.64646	-0.36914	-0.58387	-0.43078	-0.66031	1.71996	1.45591
tdrd6|T|1863|___2	-0.60163	0.211686	0.772941	-0.3407	-1.4459	1.24472	0.238325
patl1|T|205|___2	-0.40276	-0.00343	0.742192	0.590405	0.956397	-0.22799	-2.48221
acly|T|465|___2	0.488049	-0.11577	-0.41195	-0.95363	-1.22111	0.962342	1.87811
ki67|T|976|___2	-1.42049	0.104009	-0.5963	0.053831	0.375836	1.32604	0.235594
rbp2|T|2323|___2	0.285235	-0.31773	-0.9043	-0.56194	-0.63968	1.6535	0.727363
rbp2|T|2605|___2	0.625599	0.110886	0.468607	1.05404	-0.54901	-0.4703	-1.85973
rbp2|T|810|___2	-0.59185	-0.16217	-0.38194	-0.28458	-0.30405	2.18767	-0.69461
zhx3|T|478|___2	-0.70159	0.873215	0.155597	-0.36659	-1.24119	0.330226	1.4255
GTSE1|T|509|___2	-0.41126	-0.63884	-0.28897	-0.46098	-0.71244	1.59888	1.37042
ma7d1|T|398|___2	-0.11638	-0.0722	-0.61312	-0.78488	-0.92024	1.41106	1.64362
ma7d1|T|406|___2	-0.23061	-0.08828	-0.40329	-1.02134	-0.8045	1.43338	1.67196
milk2|T|1473|___2	-0.34412	0.031506	-0.47876	-0.76457	-0.76938	1.43118	1.34123
nucks|T|226|___2	0.407068	0.084383	-0.17679	-0.83226	-1.39792	0.866991	1.57279
dc1l1|T|396|___2	-0.88107	-0.71507	-0.2836	-0.2597	-0.48328	1.36012	1.8939
lpp|T|144|___2	-0.48432	-0.60311	-0.55874	-0.50401	-0.57251	1.36154	2.04172
lpp|T|162|___2	-0.40299	-0.57445	-0.89227	-0.35323	-0.4793	1.34724	2.03251
nu214|T|1011|___2	-0.22706	-0.06648	-0.29719	-1.05694	-0.86935	1.28752	1.84425
nu214|T|1017|___2	-0.93259	-0.21987	-0.45967	-0.50382	-0.22982	1.70328	0.963752
smrcd|T|46|___2	-0.10948	-0.73976	-0.29394	-0.33394	-0.67923	1.755	0.602019
sf3a1|T|377|___2	-0.67511	-0.37913	0.302191	-0.68788	-0.74124	1.03076	1.72561
marcs|T|116|___2	-0.43694	-0.81189	-0.46704	-0.22466	-0.7421	1.45495	1.84153
marcs|T|123|___2	-0.38775	-0.49167	-0.89331	-0.47423	-0.28896	1.35319	1.7741
chd4|T|1531|___2	-0.74562	-0.1013	-0.39029	0.259298	0.022641	-0.63513	2.38559
chd4|T|1544|___2	-0.95634	-0.06197	-0.74298	-0.20613	-0.46993	1.3478	1.63432
sin3a|T|440|___2	-0.28895	0.018354	-0.01684	-0.48029	-0.96909	2.05812	-0.48197
pcnp|T|149|___2	-0.6189	-0.50989	-0.39251	-0.41544	-0.73014	1.49645	1.75564
nvl|T|134|___2	0.049589	-0.74747	-0.06493	-0.30008	-0.54453	1.84933	-0.36285
rptor|T|878|___2	-1.00983	0.902556	-0.51264	-0.44331	-0.58039	0.956065	1.03131
nolc1|T|445|___2	-0.50426	-0.0969	0.064616	-0.23689	-1.25413	1.09246	1.40265
map4|T|368|___2	-0.45508	0.617016	0.560456	0.404987	0.276569	0.135136	-2.30863
map4|T|752|___2	-0.52767	-0.55512	-0.65993	-0.48004	-0.56784	1.67304	1.67635
map4|T|756|___2	-0.59369	-0.66152	-0.62708	-0.41391	-0.47522	1.66152	1.66484
pphln|T|138|___2	-0.60925	-0.26755	-0.29905	-0.1215	-0.781	1.76179	0.47485
clip1|T|301|___2	-0.8154	-0.51367	-0.45732	-0.13941	-0.31523	1.71157	0.794187
nu107|T|36|___2	-0.42933	-0.74064	-0.38232	-0.42236	-0.67182	1.621	1.53819
nu107|T|56|___2	-0.39763	-0.63942	-0.5074	-0.62048	-0.59523	1.69674	1.59512
at2b1|T|1212|___2	-0.76089	-0.79511	-0.06502	0.018097	0.929883	-0.64377	1.97521
atx2l|T|449|___2	-0.66743	-0.56614	-0.43978	-0.43673	-0.64764	1.62919	1.69281
atx2l|T|454|___2	-0.42306	-0.41545	-0.77988	-0.43412	-0.6727	1.611	1.67131
adip|T|364|___2	-0.67783	-0.37007	-0.60962	-0.28524	-0.68556	1.444	1.77647
adip|T|367|___2	-0.51334	-0.46612	-0.41711	-0.8431	-0.45835	1.49712	1.80136
lemd1|T|189|___2	-0.36699	-0.58291	-0.75955	-0.55182	-0.4612	1.63038	1.63814
apc1|T|378|___2	-0.7058	-0.46432	-0.43053	-0.58818	-0.43312	1.60247	1.52922
rfip5|T|1191|___2	-0.06802	0.023159	0.772178	0.619982	0.902489	-1.11709	-1.69906
ssfa2|T|74|___2	-0.05499	-0.326	-0.51279	-0.91956	-0.69171	1.74867	1.13456
k0664|T|19|___2	0.063839	0.070513	-0.42055	-0.82793	-0.52855	0.061262	2.37213
tsc2|T|1099|___2	-0.34205	-0.58639	-0.64606	-0.62656	-0.52705	1.74571	1.4736
tsc2|T|1111|___2	-0.35149	-0.35427	-0.84545	-0.66093	-0.48869	1.72356	1.4659
aak1|T|595|___2	-1.09808	-0.30716	-0.07227	-0.76375	0.067462	1.2703	1.35525
wiz|T|869|___2	-0.32807	-0.52053	-0.98	0.293941	-0.55191	0.878936	1.81145
rfc1|T|187|___2	-0.48251	-0.72679	0.002856	-0.68223	-0.35009	1.73249	0.759423
fmra|T|407|___2	0.323022	0.516398	0.491086	0.287423	0.606888	-1.71294	-0.76782
erc6l|T|906|___2	0.95743	-0.40394	0.450723	0.258405	-0.87004	-1.31883	1.38938
gemi5|T|1399|___2	0.393296	0.914913	0.073485	0.145389	0.400333	-0.57345	-2.03095
mk01|Y|190|___2	-0.80377	-0.03894	-0.28399	-0.54841	-0.73073	1.51151	1.3415
mk12|Y|185|___2	2.11729	0.170114	-0.33901	-0.50287	-0.47092	-0.61142	-0.54477
f177a|Y|44|___2	0.2161	0.348652	1.46864	0.026661	-0.85866	-0.21038	-1.48651
mcm4|S|87|___3	-0.82076	-0.16127	-0.37902	-0.58986	-0.68002	1.46029	1.75595
mcm4|S|88|___3	-0.73106	-0.17031	-0.51221	-0.69109	-0.54114	1.468	1.76672
nucl|S|199|___3	0.60821	-0.24908	-0.37063	-1.0202	-1.15986	1.30419	1.33106
nucl|S|204|___3	0.60821	-0.24908	-0.37063	-1.0202	-1.15986	1.30419	1.33106
nucl|S|216|___3	0.60821	-0.24908	-0.37063	-1.0202	-1.15986	1.30419	1.33106
pcm1|S|904|___3	-0.97904	0.581183	0.970127	0.657177	0.454546	-1.08602	-0.89697
ragp1|S|424|___3	0.555203	-0.4943	-0.55298	-0.49125	-0.42451	-0.07838	2.22932
ragp1|S|440|___3	0.493802	-0.48268	-0.22128	-0.23179	-1.00002	-0.11531	2.33591
melk|S|407|___3	-0.39358	-0.74401	-0.67087	-0.40724	-0.55221	1.60355	1.74654
melk|S|410|___3	-0.70056	-0.4657	-0.50898	-0.37206	-0.7017	1.59468	1.73149
pp14b|S|5|___3	1.27457	-0.49761	0.532189	0.747103	-0.93248	-0.46748	-0.98443
top2a|S|1254|___3	0.630073	0.345676	0.692608	0.19865	0.173552	-1.78903	-0.3773
top2a|S|1257|___3	0.625259	0.343536	0.687206	0.197892	0.173029	-1.77849	-0.37264
top2a|S|1261|___3	0.603792	0.347254	0.660201	0.21463	0.19199	-1.8146	-0.3049
ki67|S|1043|___3	-1.56559	-0.22464	0.154512	-0.19992	-0.24099	1.24987	1.24014
ki67|S|1046|___3	-0.67983	-0.28802	0.200162	-0.53129	-1.06499	1.42237	1.41239
ki67|S|1049|___3	-0.10713	-0.78883	-0.2209	-0.33756	-0.7786	1.34368	1.33401
rbp2|S|1149|___3	-1.43787	-0.47107	-0.03901	0.884363	0.911883	-0.29072	0.663644
rbp2|S|1152|___3	-1.43787	-0.47107	-0.03901	0.884363	0.911883	-0.29072	0.663644
rbp2|S|1156|___3	-1.43787	-0.47107	-0.03901	0.884363	0.911883	-0.29072	0.663644
rbp2|S|2107|___3	0.718613	0.308076	0.123452	0.389259	0.674497	-1.77283	-0.6616
rbp2|S|2111|___3	0.578695	0.513096	0.0133	0.249646	0.832605	-1.60253	-0.87722
rbp2|S|2115|___3	-0.02285	-1.04871	0.851009	-0.25225	-0.73017	1.46408	-0.39167
rbp2|S|2116|___3	0.578695	0.513096	0.0133	0.249646	0.832605	-1.60253	-0.87722
paf|S|38|___3	0.638331	0.133142	-0.08227	-0.63881	-1.45236	0.557685	1.26642
paf|S|41|___3	0.710392	0.409928	-0.14262	-1.23846	-1.1243	0.662428	1.08395
atx2|S|656|___3	-0.33718	0.868045	-1.10771	1.06217	0.562373	-0.48122	-0.84972
sf3b2|S|202|___3	-0.19228	-0.04982	0.129485	-0.3676	-1.1486	1.67435	-0.0683
rif1|S|1439|___3	-0.24221	-0.426	-0.38851	-0.95038	-0.60236	1.70001	1.36416
rif1|S|1450|___3	-0.4469	-0.37175	-0.59508	-0.34237	-0.81645	1.67986	1.33904
lemd1|S|218|___3	-0.77139	-0.08571	0.017552	-0.4103	-0.7817	1.83997	0.287372
lemd1|S|223|___3	-0.58481	-0.12042	0.303287	-0.73108	-0.57204	1.80729	-0.15333
nadap|S|78|___3	-0.88625	-0.69726	-0.02554	0.499185	1.62157	0.047414	-0.83868
erc6l|S|901|___3	-0.67235	-0.4972	-0.81313	-0.49957	-0.13147	1.62152	1.48829
erc6l|S|912|___3	-0.26348	-0.77635	-0.66637	-0.4433	-0.55502	1.67702	1.54123
lab|T|363|___3	0.732413	0.492948	0.581254	0.121932	-0.25802	0.083069	-2.63039
mcm4|T|94|___3	-0.85224	-0.19003	-0.45574	-0.61172	-0.54064	1.46921	1.77174
ragp1|T|421|___3	0.542196	-0.51156	-0.82421	-0.18434	-0.49261	0.084001	2.07979
melk|T|414|___3	-0.67003	-0.57001	-0.48533	-0.32622	-0.6108	1.54303	1.67906
rif1|T|1430|___3	-0.41759	-0.7891	-0.47215	-0.52078	-0.44095	1.70398	1.4049
erc6l|T|906|___3	-0.71921	-0.51521	-0.23763	-0.62694	-0.63043	1.6922	1.55584

## Sheet: Figure 1g
Figure 1g
In vivo			PLK	AURKA/B	CK1/2	DDK	CDK full	CDK min
		Cluster A (n=342)	14	12	97	12	14	205
		Cluster B (n=254)	11	27	67	12	16	124
		Cluster C (n=257)	9	29	72	31	36	135
		Cluster D (n=179)	7	5	51	4	31	150
		Total (n=1032)	41	73	287	59	97	614
			PLK	AURKA/B	CK1/2	DDK	CDK full	CDK min
In vitro	M-phase	Cluster 1 (n=161)	23	7	56	5	12	67
		Cluster 2 (n=172)	5	6	62	6	23	114
		Cluster 3 (n=702)	16	23	224	5	123	565
	Interphase	Cluster 4 (n=151)	13	52	48	8	6	20
		Cluster 5 (n=433)	15	34	136	67	25	196
		Cluster 6 (n=109)	6	9	36	14	9	40
		Total (n=1728)	78	131	562	105	198	1002

## Sheet: Figure 2b
Figure 2b
	0	15	30	60	70	73	76	79	82	85	88	91	94	97	100	103	106	109	112	115	118	121	124	127	130	133	136
ID_step3_000299|cdk1a|IGEGTY[+80]GVVYK	-1.96073	-0.30721	0.061605	2.03619	1.1804	1.31124	0.454483	0.894062	0.501904	1.08981	-0.13404	0.798937	0.659298	-0.25232	0.269338	0.475086	-0.73991	-0.48762	-0.6185	0.2109	0.004697	-0.04566	0.417612	-1.79852	-0.72851	-1.24276	-2.04979
ID_step3_000442|cpe1b|LDQDHAALAAATAS[+80]PLGITK	1.38113	0.907938	-2.29366	-0.55309	1.32217	1.23193	0.222062	-0.37338	-0.30566	-0.74828	-2.0988	-0.51813	0.02923	-0.63398	0.88828	1.30762	1.15582	0.774119	-0.15192	-0.6502	-0.69161	-0.72371	-0.75226	0.556689	0.709871	0.796226	-0.78839
ID_step3_000611|dpola|SQAVPIT[+80]PPPVITLK	1.95916	1.64548	-1.35864	-1.20173	1.03393	1.1384	0.308139	0.132943	0.161668	-0.86163	-1.31495	-1.11668	-0.58842	-0.84642	0.561479	0.986639	0.970304	0.862527	-0.30903	-0.92724	-1.06587	-1.08399	-0.9325	0.473247	0.674012	1.00012	-0.30094
ID_step3_000682|elys|TSS[+80]PLHSSLR	-0.49151	0.895356	-3.87869	-1.79359	0.280492	0.090626	0.462281	0.594223	0.527441	0.113023	-0.81883	-0.2768	-0.29978	-0.5319	0.658801	0.981944	0.605633	0.64361	0.686911	0.429455	-0.48187	-0.3182	-0.27191	0.296932	0.837476	0.667262	0.39161
ID_step3_000682|elys|TTPLVSPSVS[+80]PGR	-3.05207	-1.38336	-2.84699	-0.04926	0.856206	0.386299	0.373787	0.175716	-0.1295	-0.15336	-0.55294	-0.14244	0.476068	-0.08363	0.89406	1.12843	0.760284	0.989879	0.122283	-0.05955	-0.0322	0.21146	0.309136	0.273528	0.892734	0.58831	0.047131
ID_step3_000695|epa2a|SIGVS[+80]PRPC[+57]MK	2.22311	0.049788	-3.69647	-0.94117	0.522607	0.81386	0.552108	0.539361	0.51169	-0.18473	-0.77584	-0.54293	-0.59735	-0.47408	0.275653	0.709625	0.626773	0.572122	0.280534	-0.31161	-0.41404	-0.57595	-0.45949	0.25147	0.572165	0.740391	-0.2676
ID_step3_001154|kd3ab|MLSVTDS[+80]PK	1.69099	1.58993	-1.17881	-1.06477	1.08057	1.23468	0.412179	-0.43852	-0.43384	-0.70924	-0.92669	-0.92669	0.328795	-0.85608	-0.49252	1.09038	1.15637	1.20503	-0.76792	0.324975	-0.84061	-0.97402	-0.70924	-1.11805	0.936044	1.31375	-0.92669
ID_step3_001277|mcm10|SSTLTSSAC[+57]SVFQS[+80]PK	1.15191	0.736861	-4.10111	-0.38967	0.726375	0.909265	0.212327	0.079392	0.079518	-0.59563	-0.73876	-0.46502	-0.12474	-0.31767	0.681518	0.881925	0.798682	0.714553	-0.08814	-0.46746	-0.54501	-0.40521	-0.42487	0.413275	0.640782	0.803668	-0.16677
ID_step3_001469|nipa|DAEQS[+80]PAFAYGR	2.20369	0.938611	-2.13549	-1.14724	1.46844	1.29023	0.774134	0.58543	0.244377	-0.4358	-1.09005	-0.59643	-0.1251	-1.38779	0.549157	1.05296	0.585028	0.506252	0.250793	-0.45184	-1.11485	-0.57171	-0.54366	-0.40211	0.236284	0.46328	-1.14661
ID_step3_001469|nipa|SSDLLS[+80]PADSEAVR	2.83685	-0.21962	-1.51146	-1.56396	0.317704	0.662452	0.6427	0.683766	0.296244	0.082593	-2.29093	-0.11273	0.242275	-1.06332	0.420734	0.906769	0.403443	0.50438	0.673834	0.337323	-0.10686	-0.05415	0.439715	-1.07792	-0.09489	0.003466	-1.35841
ID_step3_002025|smc4|EATES[+80]PMAER	2.54908	2.05393	-1.10456	-0.99904	0.801664	1.08172	0.454923	0.506875	0.361135	-0.47325	-1.36211	-1.29857	-1.20233	-0.3741	0.058988	0.6867	0.804924	0.65321	-0.33617	-1.3751	-0.55838	-0.61347	-0.73679	0.128188	0.285099	0.464655	-0.45723
ID_step3_002133|t194a|GYC[+57]SS[+80]PDFATWK	0.164068	-0.85537	-2.3184	-1.95774	0.399985	1.3703	0.05143	0.242005	0.038928	-0.76869	-2.21133	-1.06303	0.548837	-0.06679	0.692147	0.746318	0.952182	1.82616	-0.12274	-0.002	0.343752	-0.00456	0.061366	0.078904	0.996252	0.771945	0.086081
ID_step3_002536|gwl|SYNS[+80]PINVSNVSEPSK	-0.0411	1.04193	-2.17073	-0.84974	1.29145	0.844204	0.054976	-0.20007	-0.30028	-1.14329	-1.65729	-0.99253	0.372301	0.147794	1.19026	1.46453	0.99183	1.22589	-0.64552	-0.641	-0.88643	-0.73607	-0.83743	1.09773	1.2311	0.328172	-0.1807
ID_step3_002697|lap2b|HIIEDSLET[+80]PKK	1.26639	0.331841	-3.77172	-0.18508	0.938983	0.810366	-0.02896	0.053805	0.147206	-0.51781	-1.53196	-0.54571	0.024769	-0.17518	0.229137	0.718431	1.07527	1.37686	-0.36868	-0.69107	-0.13678	-0.57868	-0.21457	0.369521	0.581772	0.600204	0.221637
ID_step3_002731|nop58|VEVVQEEEEIEEET[+80]PK	1.29489	0.463772	-1.6053	-0.14973	1.65056	1.40976	0.199881	0.697755	-0.02326	0.220691	-2.09986	-0.13583	1.0094	-0.6069	0.323304	1.26839	-0.01186	0.169975	0.228049	0.417881	0.216954	0.005241	0.345929	-1.47981	-0.9632	-0.68146	-2.16521
ID_step3_003057|smca4|RDIDPGMVT[+80]PTTSTR	2.86048	1.35213	-1.98474	-0.83809	1.06849	1.29947	0.420432	0.486987	0.00156	-0.69818	-1.32099	-0.5776	-0.37497	-0.83357	0.224755	0.859881	0.74663	0.440991	0.224059	-0.58143	-0.54751	-0.92988	-0.39549	-0.10192	0.206215	0.163413	-1.17111
ID_step3_003090|tob1a|QTAAVTAS[+80]PQLK	1.42006	0.869264	-2.81317	-1.05521	1.01202	1.04925	0.369267	0.023381	0.165973	-0.66374	-1.3512	-0.99319	-0.24214	-0.48886	0.608732	1.01429	1.09848	1.04195	-0.28245	-0.72652	-0.7624	-0.76595	-0.92287	0.785686	0.737898	0.935758	-0.06432
ID_step3_003090|tob1a|VLQREPS[+80]LHLDTPSK	3.40314	2.77248	-0.0511	-0.58968	0.303857	-0.14826	-0.00397	-0.22064	0.16819	-0.23158	-1.64672	-0.76905	-0.33512	-1.35215	-0.14307	-0.0704	-0.26147	0.313332	0.07751	-0.26047	-0.26935	-0.6887	0.001927	0.088925	0.171668	-0.198	-0.0613
ID_step3_003271|nup53|SIYDDIAS[+80]PGLGSTPLNAR	1.27725	0.836915	-3.17171	-1.6244	0.8843	1.04733	0.594019	0.460712	0.388003	-0.38556	-1.06743	-0.90462	-0.38297	-0.60835	0.555639	0.960485	0.903106	0.871206	0.224769	-0.42347	-0.59217	-0.73075	-0.642	0.366294	0.605099	0.896967	-0.33867
ID_step3_003271|nup53|VTTPSVSSVFT[+80]PPVK	1.34925	1.66197	-1.74288	-0.66787	0.945382	1.30276	0.458794	0.411012	0.082466	-0.34508	-1.39763	-1.39763	-1.18306	-1.30094	0.556116	0.869272	1.0743	0.848096	0.164461	-1.1236	-0.75922	-0.73484	-0.62325	0.25585	0.657814	1.15709	-0.51862
ID_step3_003305|pcbp2|PSSS[+80]PVIFAGGQVSR	3.58025	2.58771	-1.33548	-0.83197	0.189666	0.426001	-0.06329	0.351589	-0.06656	0.004614	-1.10909	-0.88697	-0.49921	-0.50111	-0.31166	-0.22825	-0.25067	0.339957	0.104762	-0.47424	-0.4752	-0.19882	0.004603	-0.51356	0.200775	0.046274	-0.09012
ID_step3_003426|cdc6|RLGDENLC[+57]NIPQTLSC[+57]S[+80]PPK	-1.67858	-0.82545	-0.51741	-1.61355	0.447186	-0.24784	-0.01143	0.144704	-0.6938	0.823844	-2.37953	0.327103	0.350972	-0.6432	0.686099	1.04425	0.277227	0.197002	0.83877	0.988913	0.987282	1.42135	1.06432	-1.06379	0.904336	0.610829	-1.43961
ID_step3_003534|srrm1|SLPQSGNWS[+80]PAPEPAK	1.53783	0.647207	-3.5254	-0.49778	0.877449	0.653095	-0.20481	0.171662	0.612733	-0.1793	-1.74089	-0.53355	-0.16313	-0.13118	-0.08221	0.415241	0.905378	1.3605	-0.19693	-0.22575	0.394036	-0.0674	-0.9037	-0.07931	1.07712	0.395323	-0.51624
ID_step3_003778|nu153|KLPAS[+80]PPSSNTK	-0.78321	0.424782	-1.41811	-1.48346	0.533254	-1.1244	0.167036	-0.09336	1.21371	0.469147	-2.43527	-0.14497	-0.49456	-1.14158	0.104543	1.07506	0.622237	1.69469	0.336649	-0.25453	0.433752	0.688084	0.800718	-1.07722	1.63449	0.598564	-0.34604
ID_step3_003778|nu153|RIPSNSSLSHT[+80]PEK	-1.50532	0.487471	-3.2287	-0.4645	0.797802	0.722748	0.733099	0.130878	0.767589	0.097799	-1.24264	-0.47236	-0.6132	-0.48703	0.623797	1.17843	0.979336	1.51004	-0.5532	-0.31267	-0.94937	-0.01394	-0.24646	0.829974	0.737702	0.707784	-0.21504
ID_step3_004751|hnrpk|RDYDDMS[+80]PR	1.8641	0.806358	-2.8712	-0.71988	1.32821	1.52656	0.4399	0.500506	0.207399	-0.60816	-1.55896	-0.65885	-0.09253	-0.523	0.359266	0.84102	0.9264	0.926581	-0.33885	-0.62906	-0.74187	-0.67493	-0.35491	-0.13911	0.321609	0.517915	-0.65451
ID_step3_004919|nup50|T[+80]PPDSKPQAAPTFNFGQK	1.93249	0.300125	-0.87552	-0.80241	1.23852	0.783157	0.874679	0.731371	0.186662	-0.03959	-2.18232	-0.04591	0.280932	-1.34173	0.517022	0.817177	0.051926	0.530876	0.192602	0.375318	-0.318	-0.0537	0.985227	-1.96297	0.2231	-0.36747	-2.03156
ID_step3_005228|mta2|GHLSRPEAQSLS[+80]PYTTSANR	2.78722	1.57621	-2.48312	-0.76433	0.817822	0.941668	0.439589	0.334561	0.023078	-0.62122	-1.26434	-0.7266	-0.39802	-0.74632	0.306618	0.703561	0.676204	0.540792	0.002314	-0.6003	-0.87832	-0.76619	-0.45519	0.171823	0.278527	0.567002	-0.46305
ID_step3_005468|p66a|GAQPISVS[+80]PQQIHNIR	2.54711	0.174449	-2.0419	-0.9231	1.0245	1.20901	0.682025	0.551573	0.383624	-0.5581	-1.42823	-1.23651	-0.24958	-0.12552	0.443119	0.827539	0.968697	0.805292	0.17688	-0.66611	-0.98751	-1.25308	-0.5938	-0.08832	0.191799	0.849468	-0.68334
ID_step3_005468|p66a|ILQQSSS[+80]PAQTK	1.65558	0.729151	-3.41617	-0.41783	0.974395	0.960013	0.30452	0.039442	0.125634	-0.67314	-0.95235	-0.70286	-0.21322	-0.46488	0.560172	1.00052	0.957833	0.995778	-0.36798	-0.77117	-0.66957	-0.72033	-0.58966	0.50642	0.644156	0.851836	-0.3463
ID_step3_005468|p66a|S[+80]PINAGGTLAFVNPGLTVHK	3.56859	-1.46314	-1.61999	-1.35185	0.564615	0.922476	0.191277	0.120746	0.739464	-0.50186	-0.99738	-1.02716	-0.65871	-0.77	0.362198	0.429646	0.232035	0.62337	0.467395	-0.12243	0.145713	-0.19296	0.139621	-0.23372	0.120746	0.59668	-0.28537
ID_step3_007196|pan2|QVGFIGYS[+80]PNPR	1.88688	-0.31162	-2.53099	-0.75883	1.15818	1.24799	0.326039	-0.01594	0.017964	-0.44691	-1.34481	-0.9211	-0.19669	-0.57904	0.844825	1.25277	1.08099	1.13709	-0.32955	-0.82674	-0.8619	-0.76491	-0.67919	0.326559	0.73543	0.983064	-0.42956
ID_step3_007237|dpoa2|RNLST[+80]PEHPQSK	1.38692	0.232444	-2.43637	-0.09553	0.408489	1.09485	-0.1963	0.334307	0.635266	0.249568	-2.63632	-0.16714	1.04134	-1.09763	0.430884	1.13806	0.238834	0.309798	0.509334	-0.65525	0.139659	-0.20865	0.025192	-0.97916	0.432946	1.21416	-1.34971
ID_step3_007400|cdt1|DMVNVSLS[+80]PK	1.46371	1.07177	-3.84868	-0.55609	0.624346	0.956377	-0.03326	0.11075	0.134538	-0.69636	-1.32873	-0.53946	0.047676	-0.73272	0.711769	0.8191	0.366648	0.584485	0.348659	0.002113	-0.39116	0.019442	-0.17162	0.289464	0.625738	0.664928	-0.54343
ID_step3_007660|nup98|DVNEVVPPT[+80]PETQDR	2.75889	0.426531	-1.54575	-0.42928	1.39389	1.33759	0.244059	0.526177	0.345048	-0.63396	-1.51047	-0.60827	-0.48497	-0.46903	0.225835	0.740165	1.07441	0.855546	-0.73337	-1.327	-0.72971	-1.00419	-0.87256	-0.01508	0.414514	0.592887	-0.57191
ID_step3_007660|nup98|FSNFPSSLDPYPDVRS[+80]PR	1.50114	0.731232	-1.96687	-1.0067	1.23209	1.20327	0.434828	0.254922	0.313875	-0.63546	-1.59148	-1.2193	-0.18905	-0.83164	0.73288	1.12329	1.08142	1.11363	-0.17195	-0.81566	-1.1895	-0.74769	-0.97316	0.331355	0.788716	1.01651	-0.5207
ID_step3_008099|pphln|DSPFVRDS[+80]PVTR	1.52269	1.3199	-0.94432	-0.25583	0.296421	1.44512	0.435186	-0.03194	0.255513	-2.19276	0.2693	-1.39861	-1.04488	-0.8912	0.359795	0.834344	0.92857	1.15514	0.513821	-1.32096	-0.99896	0.894809	-0.62982	-1.29985	0.225354	0.871352	-0.31818
ID_step3_008451|atrx|DLNDEEASNS[+80]PVAVK	3.19245	2.69767	-0.90132	-0.90132	0.479461	0.80653	0.286309	0.432399	0.351115	-0.28741	-0.79159	-0.79159	-0.13275	-0.55181	0.215064	0.443786	0.171835	-0.00441	-0.42346	-0.3276	-0.592	-0.90132	-0.28741	-1.23527	-0.02302	-0.13275	-0.79159
ID_step3_008661|g3bp2|S[+80]PTPPPAEPTVLPQEPPK	1.07145	0.119087	-1.10123	-0.26777	1.20382	0.600542	1.43311	0.821287	-0.07044	0.666169	-2.29067	0.185301	0.914969	-1.17591	0.63842	0.732726	-0.09455	-0.37946	0.907395	0.182999	0.158313	0.289254	0.294008	-1.11051	-0.41487	-0.65154	-2.66192
ID_step3_008661|g3bp2|VDVKPEAPVHS[+80]PR	1.40288	1.17973	-3.31209	-0.64809	0.961883	1.12235	0.424947	0.34167	0.224628	-0.62043	-1.42786	-0.60787	-0.19242	-0.47926	0.462039	0.907101	0.91473	0.765142	-0.12013	-0.68114	-0.64437	-0.79366	-0.69321	0.453704	0.529347	0.798295	-0.26791
ID_step3_008724|nu107|LLQT[+80]PGR	2.46768	-1.07247	-1.74701	0.142544	1.17439	1.02255	0.105284	0.281664	0.353061	-0.47346	-1.26793	-1.13029	-0.20566	-0.20758	0.429158	0.774422	1.03447	0.948987	-0.80953	-1.44893	-0.51238	-0.98145	-1.14688	0.60144	0.789042	0.904417	-0.02551
ID_step3_008724|nu107|M[+42]DMLS[+80]PVVR	2.34327	1.03894	-3.15324	-0.32561	0.944906	0.966834	0.283503	0.302891	0.390622	-0.40645	-0.98698	-0.79698	-0.33033	-0.48741	0.276625	0.644241	0.730706	0.761374	-0.40832	-0.82981	-0.56935	-0.84295	-0.90894	0.309408	0.480351	0.670644	-0.09794
ID_step3_008953|4et|EDDLDVVLS[+80]PQRR	1.47445	0.588966	-3.08408	-0.22962	1.3868	1.18754	0.089917	0.37844	-0.51645	-0.21798	-1.08231	-0.88281	0.235867	-0.30495	0.357609	1.54216	0.997337	0.404677	-0.72777	-0.47348	-0.18876	-1.19685	-0.93993	0.886054	0.413688	0.328485	-0.42699
ID_step3_008953|4et|STS[+80]PVGLAK	2.81832	0.412361	-0.25634	-0.60929	0.647665	-0.52484	0.313329	0.65636	0.863469	0.769027	-1.40765	0.182058	0.794008	-1.60811	0.124764	0.817579	-0.31762	0.333324	0.370572	-0.24487	-0.33795	-0.43445	-0.24963	-1.38591	0.377481	0.348824	-2.45247
ID_step3_009115|atx2l|EIESS[+80]PQYR	3.04024	1.36885	-1.83332	-1.24406	0.176295	0.97777	0.423086	0.618075	-0.02395	-0.63842	-1.39281	-0.19491	-0.05845	-0.70346	0.125141	1.10598	0.552383	0.813458	0.030524	-0.49429	0.273797	-0.49253	0.163031	-1.18823	-0.30669	0.016361	-1.11387
ID_step3_009358|rif1|FDSSMSNSFS[+80]PLSNTQFPK	0.488216	-0.5935	-3.16385	-0.2086	1.33426	1.43447	0.507178	0.132736	0.032467	-0.68125	-1.34125	-0.64732	-0.08858	-0.39453	0.84348	1.25887	1.00685	1.14763	-0.07779	-0.78375	-0.66221	-0.82837	-0.55441	0.430499	0.746939	0.945256	-0.28343
ID_step3_009358|rif1|LDFSS[+80]PKPK	0.373608	0.345504	-4.79373	0.021792	0.601013	0.468205	-0.02247	-0.02635	0.172508	-0.11608	-0.3202	0.202627	0.199774	0.103239	0.451532	0.735884	0.506376	0.531878	0.110623	-0.36875	0.052406	-0.13823	0.044108	0.210939	0.429482	0.451925	-0.22763
ID_step3_009358|rif1|RQS[+80]FITLEK	2.15842	0.11844	-1.14998	-0.44196	1.17391	1.04136	0.612229	0.459826	0.23495	-0.08452	-2.2423	-0.95383	0.061066	-1.00022	0.725883	0.695368	0.014356	0.906556	0.20348	0.449589	-0.41722	-0.4967	0.60425	-1.75421	0.712844	0.178711	-1.8103
ID_step3_009358|rif1|RVS[+80]FANPIYQEGLADDIDRK	2.69128	0.189305	-1.70806	-0.09719	1.16649	1.14236	0.820179	0.053074	-0.2865	-0.70115	-2.0944	-0.71414	0.237406	-0.88801	0.562243	1.08601	0.206737	1.20943	-0.36546	0.101564	-0.35334	-0.52214	0.209929	-1.14163	0.427786	-0.22434	-1.00743
ID_step3_009361|lemd1|NTMTYRS[+80]PANTPK	1.28841	1.22608	-1.72378	-1.60131	0.655372	0.933241	0.492322	0.62622	-0.92374	-1.2195	-1.45302	-1.45302	-1.28475	-0.15124	0.409639	0.786456	0.863335	1.05886	0.233136	0.083886	0.104841	-1.50385	-0.232	0.750289	0.670909	0.952539	0.410683
ID_step3_009533|xrn1|EQMGGLNHS[+80]PR	1.41067	0.813115	-0.63195	-0.47428	0.719101	0.926657	0.57239	0.555546	0.416678	-0.38416	-2.37917	-2.37917	0.058566	-0.60538	0.440065	0.688266	0.602297	0.649819	0.168815	-0.07518	-0.18365	-0.02673	-0.45114	0.534745	0.58228	0.830968	-2.37917
ID_step3_009582|nu133|ALGPGVTASSS[+80]PSALYSPVGR	1.67986	1.58435	-3.63151	-0.85801	0.685773	0.822036	0.294475	0.153075	0.186556	-0.41335	-0.75519	-0.66033	-0.33148	-0.51656	0.398973	0.69467	0.707128	0.787189	-0.0829	-0.5409	-0.58291	-0.57928	-0.51039	0.366791	0.489019	0.719175	-0.10627
ID_step3_009582|nu133|ALGPGVTASSSPSALYS[+80]PVGR	0.687016	0.073221	-2.96927	-0.81171	1.2783	0.804331	0.222593	0.209983	0.326071	-0.62743	-1.30595	-1.00263	-0.25347	-0.56429	0.709107	1.19182	1.243	0.972589	-0.1149	-0.64935	-0.94579	-0.84979	-0.65547	0.71014	0.949254	1.33295	0.039697
ID_step3_009637|apc1|HLAPMDEAGMLS[+80]PVAELR	1.71696	1.29464	-2.02165	-2.06544	0.969784	1.24127	0.608333	0.552344	0.564091	-0.24412	-1.1098	-1.02364	-0.57316	-0.86221	0.366867	0.9393	0.769013	0.809659	0.352624	-0.26546	-0.94837	-0.94837	-0.62777	0.13041	0.378685	0.812045	-0.81604
ID_step3_009676|cnot1|MQGSITTPGSIALSQAQT[+80]PAK	1.49878	0.206826	-4.08138	0.079317	0.933401	0.798196	0.014203	-0.07278	-0.20756	-0.26143	-1.0082	0.041421	0.106791	-0.15083	0.562257	0.802669	0.859565	0.73353	-0.41792	-0.71393	-0.21853	-0.4327	-0.60002	0.490501	0.538762	0.56354	-0.06447
ID_step3_009741|ari1a|GVHPPGS[+80]PGSSVQGLPR	2.11642	0.327514	-2.9844	-0.66597	1.01965	0.798196	0.779902	0.458918	0.237953	-0.14694	-1.65324	-0.51799	-0.01451	-1.06498	0.326748	0.974887	0.673784	0.77759	0.304068	-0.40351	-0.48848	-0.54752	-0.05657	-0.27242	0.580566	0.687905	-1.24757
ID_step3_009785|gle1|VLDNIIS[+80]PVQR	2.16569	-0.39444	-3.54723	-0.54989	0.962105	0.747385	0.289026	0.138588	0.031985	-0.18399	-1.45389	-0.19537	0.206921	-0.56423	0.509563	0.976647	0.460962	0.941609	0.221855	-0.11978	-0.64845	-0.49151	-0.06651	-0.3226	0.527144	0.74716	-0.38875
ID_step3_009948|pcnt|LGGLQNGTS[+80]PELSR	1.90329	0.725148	-2.73594	-1.48542	0.759941	0.889414	-0.94582	-0.3589	-0.66663	-0.2162	-0.50776	-0.21055	0.092275	-0.27469	0.498854	0.887667	0.620442	1.36664	-1.92795	-0.69756	0.181643	0.07354	0.626886	0.395599	0.745744	0.461567	-0.20122
ID_step3_009948|pcnt|TDILHQQNIGSVLLNS[+80]PPTK	1.44547	1.03428	-4.23494	-1.13996	0.600696	0.615588	0.09918	-0.03105	-0.14142	-0.0815	-0.60966	-0.23053	0.319332	-0.08269	0.457945	0.877527	0.338159	0.515322	-0.03815	-0.37829	-0.11313	-0.27473	0.275754	0.019834	0.408317	0.621164	-0.27252
ID_step3_010003|ankl2|QSWPS[+80]PALVSGR	1.05401	0.688942	-2.93361	-1.12181	0.896601	1.04009	0.376374	-0.0909	0.479959	-1.30944	-1.56591	-1.22049	0.061326	-0.27369	0.686374	0.816742	0.884766	1.16513	0.159189	-0.96839	-0.19553	-0.63891	-0.39643	0.511393	0.744841	0.911522	0.237857
ID_step3_010003|ankl2|SSVALS[+80]PVK	0.992665	1.11365	-3.09239	-0.99993	0.69123	0.395768	-0.10423	-0.11212	-0.36543	-1.1754	-1.36281	-0.57539	-0.22998	-0.01264	0.208223	1.02264	1.03978	1.47421	0.074308	-1.0873	-0.051	-0.44292	-0.56374	0.672883	1.13916	0.883591	0.467179
ID_step3_010113|kdm3b|SLFLSVES[+80]PK	1.51531	0.94778	-3.34094	-0.83828	0.952061	1.05366	0.182796	-0.11714	0.055454	-0.5887	-1.38193	-0.82876	0.013064	-0.5919	0.712317	0.898981	0.747679	1.01511	-0.06625	-0.52922	-0.49853	-0.65195	-0.38376	0.473604	0.632597	0.923023	-0.30607
ID_step3_010352|ren3b|LTQC[+57]DES[+80]PAK	2.36486	1.09654	-1.76689	0.170929	1.6171	1.6446	0.777579	0.178597	-0.45332	-0.93892	-1.32234	0.17691	-0.01013	-1.19784	0.619083	1.23148	-0.03014	-0.03014	0.112813	-0.51117	-1.17055	-0.71224	-0.01013	-0.7957	0.065979	-0.05727	-1.04966
ID_step3_011947|ep300|A[+42]DNLVDPGPPS[+80]AK	2.6498	1.80665	-0.00171	-0.75913	0.984866	0.805295	-0.49579	-0.59559	-1.06923	-1.18109	-1.5197	-0.63956	0.018991	-0.62467	0.757514	1.07781	0.666291	0.716325	-0.94253	-0.94813	-0.85186	-0.65332	-0.48889	0.429944	0.918475	0.399871	-0.46064

## Sheet: Figure 2c,d,f
Figure 2c, d, f
Protein	Peptide	Peptide.Modified.Sequence	BioReplicate	Condition	RatioLightToHeavy
ID_step3_009582|nu133	ALGPGVTASSSPSALYSPVGR	ALGPGVTASSSPSALYS[+80]PVGR	1	0h00'	0.0662
ID_step3_009582|nu133	ALGPGVTASSSPSALYSPVGR	ALGPGVTASSSPSALYS[+80]PVGR	2	0h00'	0.0938
ID_step3_009582|nu133	ALGPGVTASSSPSALYSPVGR	ALGPGVTASSSPSALYS[+80]PVGR	3	0h00'	0.1039
ID_step3_009582|nu133	ALGPGVTASSSPSALYSPVGR	ALGPGVTASSSPSALYS[+80]PVGR	1	0h15'	0.058
ID_step3_009582|nu133	ALGPGVTASSSPSALYSPVGR	ALGPGVTASSSPSALYS[+80]PVGR	2	0h15'	0.0395
ID_step3_009582|nu133	ALGPGVTASSSPSALYSPVGR	ALGPGVTASSSPSALYS[+80]PVGR	3	0h15'	0.0401
ID_step3_009582|nu133	ALGPGVTASSSPSALYSPVGR	ALGPGVTASSSPSALYS[+80]PVGR	1	0h30'	0.0006
ID_step3_009582|nu133	ALGPGVTASSSPSALYSPVGR	ALGPGVTASSSPSALYS[+80]PVGR	2	0h30'	0.0039
ID_step3_009582|nu133	ALGPGVTASSSPSALYSPVGR	ALGPGVTASSSPSALYS[+80]PVGR	3	0h30'	0.0025
ID_step3_009582|nu133	ALGPGVTASSSPSALYSPVGR	ALGPGVTASSSPSALYS[+80]PVGR	1	1h00'	0.0034
ID_step3_009582|nu133	ALGPGVTASSSPSALYSPVGR	ALGPGVTASSSPSALYS[+80]PVGR	2	1h00'	0.0251
ID_step3_009582|nu133	ALGPGVTASSSPSALYSPVGR	ALGPGVTASSSPSALYS[+80]PVGR	3	1h00'	0.0648
ID_step3_009582|nu133	ALGPGVTASSSPSALYSPVGR	ALGPGVTASSSPSALYS[+80]PVGR	1	1h10'	0.1436
ID_step3_009582|nu133	ALGPGVTASSSPSALYSPVGR	ALGPGVTASSSPSALYS[+80]PVGR	2	1h10'	0.1654
ID_step3_009582|nu133	ALGPGVTASSSPSALYSPVGR	ALGPGVTASSSPSALYS[+80]PVGR	3	1h10'	0.1776
ID_step3_009582|nu133	ALGPGVTASSSPSALYSPVGR	ALGPGVTASSSPSALYS[+80]PVGR	1	1h13'	0.128
ID_step3_009582|nu133	ALGPGVTASSSPSALYSPVGR	ALGPGVTASSSPSALYS[+80]PVGR	2	1h13'	0.2251
ID_step3_009582|nu133	ALGPGVTASSSPSALYSPVGR	ALGPGVTASSSPSALYS[+80]PVGR	3	1h13'	0.0325
ID_step3_009582|nu133	ALGPGVTASSSPSALYSPVGR	ALGPGVTASSSPSALYS[+80]PVGR	1	1h16'	0.0605
ID_step3_009582|nu133	ALGPGVTASSSPSALYSPVGR	ALGPGVTASSSPSALYS[+80]PVGR	2	1h16'	0.0404
ID_step3_009582|nu133	ALGPGVTASSSPSALYSPVGR	ALGPGVTASSSPSALYS[+80]PVGR	3	1h16'	0.0604
ID_step3_009582|nu133	ALGPGVTASSSPSALYSPVGR	ALGPGVTASSSPSALYS[+80]PVGR	1	1h19'	0.0555
ID_step3_009582|nu133	ALGPGVTASSSPSALYSPVGR	ALGPGVTASSSPSALYS[+80]PVGR	2	1h19'	0.0573
ID_step3_009582|nu133	ALGPGVTASSSPSALYSPVGR	ALGPGVTASSSPSALYS[+80]PVGR	3	1h19'	0.0446
ID_step3_009582|nu133	ALGPGVTASSSPSALYSPVGR	ALGPGVTASSSPSALYS[+80]PVGR	1	1h22'	0.0645
ID_step3_009582|nu133	ALGPGVTASSSPSALYSPVGR	ALGPGVTASSSPSALYS[+80]PVGR	2	1h22'	0.0405
ID_step3_009582|nu133	ALGPGVTASSSPSALYSPVGR	ALGPGVTASSSPSALYS[+80]PVGR	3	1h22'	0.0785
ID_step3_009582|nu133	ALGPGVTASSSPSALYSPVGR	ALGPGVTASSSPSALYS[+80]PVGR	1	1h25'	0.0147
ID_step3_009582|nu133	ALGPGVTASSSPSALYSPVGR	ALGPGVTASSSPSALYS[+80]PVGR	2	1h25'	0.0307
ID_step3_009582|nu133	ALGPGVTASSSPSALYSPVGR	ALGPGVTASSSPSALYS[+80]PVGR	3	1h25'	0.022
ID_step3_009582|nu133	ALGPGVTASSSPSALYSPVGR	ALGPGVTASSSPSALYS[+80]PVGR	1	1h28'	0.0063
ID_step3_009582|nu133	ALGPGVTASSSPSALYSPVGR	ALGPGVTASSSPSALYS[+80]PVGR	2	1h28'	0.0121
ID_step3_009582|nu133	ALGPGVTASSSPSALYSPVGR	ALGPGVTASSSPSALYS[+80]PVGR	3	1h28'	0.0151
ID_step3_009582|nu133	ALGPGVTASSSPSALYSPVGR	ALGPGVTASSSPSALYS[+80]PVGR	1	1h31'	0.0084
ID_step3_009582|nu133	ALGPGVTASSSPSALYSPVGR	ALGPGVTASSSPSALYS[+80]PVGR	2	1h31'	0.0176
ID_step3_009582|nu133	ALGPGVTASSSPSALYSPVGR	ALGPGVTASSSPSALYS[+80]PVGR	3	1h31'	0.0204
ID_step3_009582|nu133	ALGPGVTASSSPSALYSPVGR	ALGPGVTASSSPSALYS[+80]PVGR	1	1h34'	0.0358
ID_step3_009582|nu133	ALGPGVTASSSPSALYSPVGR	ALGPGVTASSSPSALYS[+80]PVGR	2	1h34'	0.0421
ID_step3_009582|nu133	ALGPGVTASSSPSALYSPVGR	ALGPGVTASSSPSALYS[+80]PVGR	3	1h34'	0.0216
ID_step3_009582|nu133	ALGPGVTASSSPSALYSPVGR	ALGPGVTASSSPSALYS[+80]PVGR	1	1h37'	0.0277
ID_step3_009582|nu133	ALGPGVTASSSPSALYSPVGR	ALGPGVTASSSPSALYS[+80]PVGR	2	1h37'	0.0146
ID_step3_009582|nu133	ALGPGVTASSSPSALYSPVGR	ALGPGVTASSSPSALYS[+80]PVGR	3	1h37'	0.03
ID_step3_009582|nu133	ALGPGVTASSSPSALYSPVGR	ALGPGVTASSSPSALYS[+80]PVGR	1	1h40'	0.1143
ID_step3_009582|nu133	ALGPGVTASSSPSALYSPVGR	ALGPGVTASSSPSALYS[+80]PVGR	2	1h40'	0.1053
ID_step3_009582|nu133	ALGPGVTASSSPSALYSPVGR	ALGPGVTASSSPSALYS[+80]PVGR	3	1h40'	0.0575
ID_step3_009582|nu133	ALGPGVTASSSPSALYSPVGR	ALGPGVTASSSPSALYS[+80]PVGR	1	1h43'	0.1923
ID_step3_009582|nu133	ALGPGVTASSSPSALYSPVGR	ALGPGVTASSSPSALYS[+80]PVGR	2	1h43'	0.12
ID_step3_009582|nu133	ALGPGVTASSSPSALYSPVGR	ALGPGVTASSSPSALYS[+80]PVGR	3	1h43'	0.1389
ID_step3_009582|nu133	ALGPGVTASSSPSALYSPVGR	ALGPGVTASSSPSALYS[+80]PVGR	1	1h46'	0.1361
ID_step3_009582|nu133	ALGPGVTASSSPSALYSPVGR	ALGPGVTASSSPSALYS[+80]PVGR	2	1h46'	0.1943
ID_step3_009582|nu133	ALGPGVTASSSPSALYSPVGR	ALGPGVTASSSPSALYS[+80]PVGR	3	1h46'	0.1426
ID_step3_009582|nu133	ALGPGVTASSSPSALYSPVGR	ALGPGVTASSSPSALYS[+80]PVGR	1	1h49'	0.0552
ID_step3_009582|nu133	ALGPGVTASSSPSALYSPVGR	ALGPGVTASSSPSALYS[+80]PVGR	2	1h49'	0.1678
ID_step3_009582|nu133	ALGPGVTASSSPSALYSPVGR	ALGPGVTASSSPSALYS[+80]PVGR	3	1h49'	0.1725
ID_step3_009582|nu133	ALGPGVTASSSPSALYSPVGR	ALGPGVTASSSPSALYS[+80]PVGR	1	1h52'	0.0673
ID_step3_009582|nu133	ALGPGVTASSSPSALYSPVGR	ALGPGVTASSSPSALYS[+80]PVGR	2	1h52'	0.0229
ID_step3_009582|nu133	ALGPGVTASSSPSALYSPVGR	ALGPGVTASSSPSALYS[+80]PVGR	3	1h52'	0.0328
ID_step3_009582|nu133	ALGPGVTASSSPSALYSPVGR	ALGPGVTASSSPSALYS[+80]PVGR	1	1h55'	0.0221
ID_step3_009582|nu133	ALGPGVTASSSPSALYSPVGR	ALGPGVTASSSPSALYS[+80]PVGR	2	1h55'	0.0144
ID_step3_009582|nu133	ALGPGVTASSSPSALYSPVGR	ALGPGVTASSSPSALYS[+80]PVGR	3	1h55'	0.0291
ID_step3_009582|nu133	ALGPGVTASSSPSALYSPVGR	ALGPGVTASSSPSALYS[+80]PVGR	1	1h58'	0.0106
ID_step3_009582|nu133	ALGPGVTASSSPSALYSPVGR	ALGPGVTASSSPSALYS[+80]PVGR	2	1h58'	0.0197
ID_step3_009582|nu133	ALGPGVTASSSPSALYSPVGR	ALGPGVTASSSPSALYS[+80]PVGR	3	1h58'	0.0173
ID_step3_009582|nu133	ALGPGVTASSSPSALYSPVGR	ALGPGVTASSSPSALYS[+80]PVGR	1	2h01'	0.0228
ID_step3_009582|nu133	ALGPGVTASSSPSALYSPVGR	ALGPGVTASSSPSALYS[+80]PVGR	2	2h01'	0.0108
ID_step3_009582|nu133	ALGPGVTASSSPSALYSPVGR	ALGPGVTASSSPSALYS[+80]PVGR	3	2h01'	0.0199
ID_step3_009582|nu133	ALGPGVTASSSPSALYSPVGR	ALGPGVTASSSPSALYS[+80]PVGR	1	2h04'	0.0146
ID_step3_009582|nu133	ALGPGVTASSSPSALYSPVGR	ALGPGVTASSSPSALYS[+80]PVGR	2	2h04'	0.0192
ID_step3_009582|nu133	ALGPGVTASSSPSALYSPVGR	ALGPGVTASSSPSALYS[+80]PVGR	3	2h04'	0.0324
ID_step3_009582|nu133	ALGPGVTASSSPSALYSPVGR	ALGPGVTASSSPSALYS[+80]PVGR	1	2h07'	0.0805
ID_step3_009582|nu133	ALGPGVTASSSPSALYSPVGR	ALGPGVTASSSPSALYS[+80]PVGR	2	2h07'	0.0873
ID_step3_009582|nu133	ALGPGVTASSSPSALYSPVGR	ALGPGVTASSSPSALYS[+80]PVGR	3	2h07'	0.0988
ID_step3_009582|nu133	ALGPGVTASSSPSALYSPVGR	ALGPGVTASSSPSALYS[+80]PVGR	1	2h10'	0.2097
ID_step3_009582|nu133	ALGPGVTASSSPSALYSPVGR	ALGPGVTASSSPSALYS[+80]PVGR	2	2h10'	0.1056
ID_step3_009582|nu133	ALGPGVTASSSPSALYSPVGR	ALGPGVTASSSPSALYS[+80]PVGR	3	2h10'	0.067
ID_step3_009582|nu133	ALGPGVTASSSPSALYSPVGR	ALGPGVTASSSPSALYS[+80]PVGR	1	2h13'	0.1608
ID_step3_009582|nu133	ALGPGVTASSSPSALYSPVGR	ALGPGVTASSSPSALYS[+80]PVGR	2	2h13'	0.1584
ID_step3_009582|nu133	ALGPGVTASSSPSALYSPVGR	ALGPGVTASSSPSALYS[+80]PVGR	3	2h13'	0.197
ID_step3_009582|nu133	ALGPGVTASSSPSALYSPVGR	ALGPGVTASSSPSALYS[+80]PVGR	1	2h16'	0.0369
ID_step3_009582|nu133	ALGPGVTASSSPSALYSPVGR	ALGPGVTASSSPSALYS[+80]PVGR	2	2h16'	0.1279
ID_step3_009582|nu133	ALGPGVTASSSPSALYSPVGR	ALGPGVTASSSPSALYS[+80]PVGR	3	2h16'	0.0175
ID_step3_009582|nu133	ALGPGVTASSSPSALYSPVGR	ALGPGVTASSS[+80]PSALYSPVGR	1	0h00'	0.4337
ID_step3_009582|nu133	ALGPGVTASSSPSALYSPVGR	ALGPGVTASSS[+80]PSALYSPVGR	2	0h00'	0.5015
ID_step3_009582|nu133	ALGPGVTASSSPSALYSPVGR	ALGPGVTASSS[+80]PSALYSPVGR	3	0h00'	0.4643
ID_step3_009582|nu133	ALGPGVTASSSPSALYSPVGR	ALGPGVTASSS[+80]PSALYSPVGR	1	0h15'	0.4632
ID_step3_009582|nu133	ALGPGVTASSSPSALYSPVGR	ALGPGVTASSS[+80]PSALYSPVGR	2	0h15'	0.3403
ID_step3_009582|nu133	ALGPGVTASSSPSALYSPVGR	ALGPGVTASSS[+80]PSALYSPVGR	3	0h15'	0.4024
ID_step3_009582|nu133	ALGPGVTASSSPSALYSPVGR	ALGPGVTASSS[+80]PSALYSPVGR	1	0h30'	0.0004
ID_step3_009582|nu133	ALGPGVTASSSPSALYSPVGR	ALGPGVTASSS[+80]PSALYSPVGR	2	0h30'	0.0002
ID_step3_009582|nu133	ALGPGVTASSSPSALYSPVGR	ALGPGVTASSS[+80]PSALYSPVGR	3	0h30'	0
ID_step3_009582|nu133	ALGPGVTASSSPSALYSPVGR	ALGPGVTASSS[+80]PSALYSPVGR	1	1h00'	0.0027
ID_step3_009582|nu133	ALGPGVTASSSPSALYSPVGR	ALGPGVTASSS[+80]PSALYSPVGR	2	1h00'	0.0134
ID_step3_009582|nu133	ALGPGVTASSSPSALYSPVGR	ALGPGVTASSS[+80]PSALYSPVGR	3	1h00'	0.012
ID_step3_009582|nu133	ALGPGVTASSSPSALYSPVGR	ALGPGVTASSS[+80]PSALYSPVGR	1	1h10'	0.0992
ID_step3_009582|nu133	ALGPGVTASSSPSALYSPVGR	ALGPGVTASSS[+80]PSALYSPVGR	2	1h10'	0.0869
ID_step3_009582|nu133	ALGPGVTASSSPSALYSPVGR	ALGPGVTASSS[+80]PSALYSPVGR	3	1h10'	0.0926
ID_step3_009582|nu133	ALGPGVTASSSPSALYSPVGR	ALGPGVTASSS[+80]PSALYSPVGR	1	1h13'	0.0907
ID_step3_009582|nu133	ALGPGVTASSSPSALYSPVGR	ALGPGVTASSS[+80]PSALYSPVGR	2	1h13'	0.1367
ID_step3_009582|nu133	ALGPGVTASSSPSALYSPVGR	ALGPGVTASSS[+80]PSALYSPVGR	3	1h13'	0.125
ID_step3_009582|nu133	ALGPGVTASSSPSALYSPVGR	ALGPGVTASSS[+80]PSALYSPVGR	1	1h16'	0.0501
ID_step3_009582|nu133	ALGPGVTASSSPSALYSPVGR	ALGPGVTASSS[+80]PSALYSPVGR	2	1h16'	0.0413
ID_step3_009582|nu133	ALGPGVTASSSPSALYSPVGR	ALGPGVTASSS[+80]PSALYSPVGR	3	1h16'	0.0574
ID_step3_009582|nu133	ALGPGVTASSSPSALYSPVGR	ALGPGVTASSS[+80]PSALYSPVGR	1	1h19'	0.0393
ID_step3_009582|nu133	ALGPGVTASSSPSALYSPVGR	ALGPGVTASSS[+80]PSALYSPVGR	2	1h19'	0.047
ID_step3_009582|nu133	ALGPGVTASSSPSALYSPVGR	ALGPGVTASSS[+80]PSALYSPVGR	3	1h19'	0.0323
ID_step3_009582|nu133	ALGPGVTASSSPSALYSPVGR	ALGPGVTASSS[+80]PSALYSPVGR	1	1h22'	0.039
ID_step3_009582|nu133	ALGPGVTASSSPSALYSPVGR	ALGPGVTASSS[+80]PSALYSPVGR	2	1h22'	0.0272
ID_step3_009582|nu133	ALGPGVTASSSPSALYSPVGR	ALGPGVTASSS[+80]PSALYSPVGR	3	1h22'	0.0662
ID_step3_009582|nu133	ALGPGVTASSSPSALYSPVGR	ALGPGVTASSS[+80]PSALYSPVGR	1	1h25'	0.0143
ID_step3_009582|nu133	ALGPGVTASSSPSALYSPVGR	ALGPGVTASSS[+80]PSALYSPVGR	2	1h25'	0.0189
ID_step3_009582|nu133	ALGPGVTASSSPSALYSPVGR	ALGPGVTASSS[+80]PSALYSPVGR	3	1h25'	0.014
ID_step3_009582|nu133	ALGPGVTASSSPSALYSPVGR	ALGPGVTASSS[+80]PSALYSPVGR	1	1h28'	0.0061
ID_step3_009582|nu133	ALGPGVTASSSPSALYSPVGR	ALGPGVTASSS[+80]PSALYSPVGR	2	1h28'	0.0114
ID_step3_009582|nu133	ALGPGVTASSSPSALYSPVGR	ALGPGVTASSS[+80]PSALYSPVGR	3	1h28'	0.0103
ID_step3_009582|nu133	ALGPGVTASSSPSALYSPVGR	ALGPGVTASSS[+80]PSALYSPVGR	1	1h31'	0.0077
ID_step3_009582|nu133	ALGPGVTASSSPSALYSPVGR	ALGPGVTASSS[+80]PSALYSPVGR	2	1h31'	0.0111
ID_step3_009582|nu133	ALGPGVTASSSPSALYSPVGR	ALGPGVTASSS[+80]PSALYSPVGR	3	1h31'	0.0133
ID_step3_009582|nu133	ALGPGVTASSSPSALYSPVGR	ALGPGVTASSS[+80]PSALYSPVGR	1	1h34'	0.0182
ID_step3_009582|nu133	ALGPGVTASSSPSALYSPVGR	ALGPGVTASSS[+80]PSALYSPVGR	2	1h34'	0.0267
ID_step3_009582|nu133	ALGPGVTASSSPSALYSPVGR	ALGPGVTASSS[+80]PSALYSPVGR	3	1h34'	0.0116
ID_step3_009582|nu133	ALGPGVTASSSPSALYSPVGR	ALGPGVTASSS[+80]PSALYSPVGR	1	1h37'	0.0118
ID_step3_009582|nu133	ALGPGVTASSSPSALYSPVGR	ALGPGVTASSS[+80]PSALYSPVGR	2	1h37'	0.01
ID_step3_009582|nu133	ALGPGVTASSSPSALYSPVGR	ALGPGVTASSS[+80]PSALYSPVGR	3	1h37'	0.0194
ID_step3_009582|nu133	ALGPGVTASSSPSALYSPVGR	ALGPGVTASSS[+80]PSALYSPVGR	1	1h40'	0.0749
ID_step3_009582|nu133	ALGPGVTASSSPSALYSPVGR	ALGPGVTASSS[+80]PSALYSPVGR	2	1h40'	0.0709
ID_step3_009582|nu133	ALGPGVTASSSPSALYSPVGR	ALGPGVTASSS[+80]PSALYSPVGR	3	1h40'	0.0372
ID_step3_009582|nu133	ALGPGVTASSSPSALYSPVGR	ALGPGVTASSS[+80]PSALYSPVGR	1	1h43'	0.122
ID_step3_009582|nu133	ALGPGVTASSSPSALYSPVGR	ALGPGVTASSS[+80]PSALYSPVGR	2	1h43'	0.0755
ID_step3_009582|nu133	ALGPGVTASSSPSALYSPVGR	ALGPGVTASSS[+80]PSALYSPVGR	3	1h43'	0.0905
ID_step3_009582|nu133	ALGPGVTASSSPSALYSPVGR	ALGPGVTASSS[+80]PSALYSPVGR	1	1h46'	0.1031
ID_step3_009582|nu133	ALGPGVTASSSPSALYSPVGR	ALGPGVTASSS[+80]PSALYSPVGR	2	1h46'	0.1058
ID_step3_009582|nu133	ALGPGVTASSSPSALYSPVGR	ALGPGVTASSS[+80]PSALYSPVGR	3	1h46'	0.0812
ID_step3_009582|nu133	ALGPGVTASSSPSALYSPVGR	ALGPGVTASSS[+80]PSALYSPVGR	1	1h49'	0.067
ID_step3_009582|nu133	ALGPGVTASSSPSALYSPVGR	ALGPGVTASSS[+80]PSALYSPVGR	2	1h49'	0.0944
ID_step3_009582|nu133	ALGPGVTASSSPSALYSPVGR	ALGPGVTASSS[+80]PSALYSPVGR	3	1h49'	0.2068
ID_step3_009582|nu133	ALGPGVTASSSPSALYSPVGR	ALGPGVTASSS[+80]PSALYSPVGR	1	1h52'	0.0439
ID_step3_009582|nu133	ALGPGVTASSSPSALYSPVGR	ALGPGVTASSS[+80]PSALYSPVGR	2	1h52'	0.0178
ID_step3_009582|nu133	ALGPGVTASSSPSALYSPVGR	ALGPGVTASSS[+80]PSALYSPVGR	3	1h52'	0.0242
ID_step3_009582|nu133	ALGPGVTASSSPSALYSPVGR	ALGPGVTASSS[+80]PSALYSPVGR	1	1h55'	0.0114
ID_step3_009582|nu133	ALGPGVTASSSPSALYSPVGR	ALGPGVTASSS[+80]PSALYSPVGR	2	1h55'	0.0091
ID_step3_009582|nu133	ALGPGVTASSSPSALYSPVGR	ALGPGVTASSS[+80]PSALYSPVGR	3	1h55'	0.0196
ID_step3_009582|nu133	ALGPGVTASSSPSALYSPVGR	ALGPGVTASSS[+80]PSALYSPVGR	1	1h58'	0.0115
ID_step3_009582|nu133	ALGPGVTASSSPSALYSPVGR	ALGPGVTASSS[+80]PSALYSPVGR	2	1h58'	0.011
ID_step3_009582|nu133	ALGPGVTASSSPSALYSPVGR	ALGPGVTASSS[+80]PSALYSPVGR	3	1h58'	0.0131
ID_step3_009582|nu133	ALGPGVTASSSPSALYSPVGR	ALGPGVTASSS[+80]PSALYSPVGR	1	2h01'	0.0137
ID_step3_009582|nu133	ALGPGVTASSSPSALYSPVGR	ALGPGVTASSS[+80]PSALYSPVGR	2	2h01'	0.0108
ID_step3_009582|nu133	ALGPGVTASSSPSALYSPVGR	ALGPGVTASSS[+80]PSALYSPVGR	3	2h01'	0.0114
ID_step3_009582|nu133	ALGPGVTASSSPSALYSPVGR	ALGPGVTASSS[+80]PSALYSPVGR	1	2h04'	0.0108
ID_step3_009582|nu133	ALGPGVTASSSPSALYSPVGR	ALGPGVTASSS[+80]PSALYSPVGR	2	2h04'	0.0134
ID_step3_009582|nu133	ALGPGVTASSSPSALYSPVGR	ALGPGVTASSS[+80]PSALYSPVGR	3	2h04'	0.0163
ID_step3_009582|nu133	ALGPGVTASSSPSALYSPVGR	ALGPGVTASSS[+80]PSALYSPVGR	1	2h07'	0.0459
ID_step3_009582|nu133	ALGPGVTASSSPSALYSPVGR	ALGPGVTASSS[+80]PSALYSPVGR	2	2h07'	0.0585
ID_step3_009582|nu133	ALGPGVTASSSPSALYSPVGR	ALGPGVTASSS[+80]PSALYSPVGR	3	2h07'	0.0629
ID_step3_009582|nu133	ALGPGVTASSSPSALYSPVGR	ALGPGVTASSS[+80]PSALYSPVGR	1	2h10'	0.1104
ID_step3_009582|nu133	ALGPGVTASSSPSALYSPVGR	ALGPGVTASSS[+80]PSALYSPVGR	2	2h10'	0.0697
ID_step3_009582|nu133	ALGPGVTASSSPSALYSPVGR	ALGPGVTASSS[+80]PSALYSPVGR	3	2h10'	0.0398
ID_step3_009582|nu133	ALGPGVTASSSPSALYSPVGR	ALGPGVTASSS[+80]PSALYSPVGR	1	2h13'	0.1266
ID_step3_009582|nu133	ALGPGVTASSSPSALYSPVGR	ALGPGVTASSS[+80]PSALYSPVGR	2	2h13'	0.0961
ID_step3_009582|nu133	ALGPGVTASSSPSALYSPVGR	ALGPGVTASSS[+80]PSALYSPVGR	3	2h13'	0.0772
ID_step3_009582|nu133	ALGPGVTASSSPSALYSPVGR	ALGPGVTASSS[+80]PSALYSPVGR	1	2h16'	0.0241
ID_step3_009582|nu133	ALGPGVTASSSPSALYSPVGR	ALGPGVTASSS[+80]PSALYSPVGR	2	2h16'	0.0854
ID_step3_009582|nu133	ALGPGVTASSSPSALYSPVGR	ALGPGVTASSS[+80]PSALYSPVGR	3	2h16'	0.0082
ID_step3_004919|nup50	TPPDSKPQAAPTFNFGQK	T[+80]PPDSKPQAAPTFNFGQK	1	0h00'	0.0588
ID_step3_004919|nup50	TPPDSKPQAAPTFNFGQK	T[+80]PPDSKPQAAPTFNFGQK	2	0h00'	0.0597
ID_step3_004919|nup50	TPPDSKPQAAPTFNFGQK	T[+80]PPDSKPQAAPTFNFGQK	3	0h00'	0.0666
ID_step3_004919|nup50	TPPDSKPQAAPTFNFGQK	T[+80]PPDSKPQAAPTFNFGQK	1	0h15'	0.0589
ID_step3_004919|nup50	TPPDSKPQAAPTFNFGQK	T[+80]PPDSKPQAAPTFNFGQK	2	0h15'	0.0447
ID_step3_004919|nup50	TPPDSKPQAAPTFNFGQK	T[+80]PPDSKPQAAPTFNFGQK	3	0h15'	0.0392
ID_step3_004919|nup50	TPPDSKPQAAPTFNFGQK	T[+80]PPDSKPQAAPTFNFGQK	1	0h30'	0.0256
ID_step3_004919|nup50	TPPDSKPQAAPTFNFGQK	T[+80]PPDSKPQAAPTFNFGQK	2	0h30'	0.0409
ID_step3_004919|nup50	TPPDSKPQAAPTFNFGQK	T[+80]PPDSKPQAAPTFNFGQK	3	0h30'	0.0547
ID_step3_004919|nup50	TPPDSKPQAAPTFNFGQK	T[+80]PPDSKPQAAPTFNFGQK	1	1h00'	0.0432
ID_step3_004919|nup50	TPPDSKPQAAPTFNFGQK	T[+80]PPDSKPQAAPTFNFGQK	2	1h00'	0.0517
ID_step3_004919|nup50	TPPDSKPQAAPTFNFGQK	T[+80]PPDSKPQAAPTFNFGQK	3	1h00'	0.0266
ID_step3_004919|nup50	TPPDSKPQAAPTFNFGQK	T[+80]PPDSKPQAAPTFNFGQK	1	1h10'	0.0466
ID_step3_004919|nup50	TPPDSKPQAAPTFNFGQK	T[+80]PPDSKPQAAPTFNFGQK	2	1h10'	0.058
ID_step3_004919|nup50	TPPDSKPQAAPTFNFGQK	T[+80]PPDSKPQAAPTFNFGQK	3	1h10'	0.0611
ID_step3_004919|nup50	TPPDSKPQAAPTFNFGQK	T[+80]PPDSKPQAAPTFNFGQK	1	1h13'	0.0417
ID_step3_004919|nup50	TPPDSKPQAAPTFNFGQK	T[+80]PPDSKPQAAPTFNFGQK	2	1h13'	0.065
ID_step3_004919|nup50	TPPDSKPQAAPTFNFGQK	T[+80]PPDSKPQAAPTFNFGQK	3	1h13'	0.0485
ID_step3_004919|nup50	TPPDSKPQAAPTFNFGQK	T[+80]PPDSKPQAAPTFNFGQK	1	1h16'	0.0522
ID_step3_004919|nup50	TPPDSKPQAAPTFNFGQK	T[+80]PPDSKPQAAPTFNFGQK	2	1h16'	0.0381
ID_step3_004919|nup50	TPPDSKPQAAPTFNFGQK	T[+80]PPDSKPQAAPTFNFGQK	3	1h16'	0.0692
ID_step3_004919|nup50	TPPDSKPQAAPTFNFGQK	T[+80]PPDSKPQAAPTFNFGQK	1	1h19'	0.0627
ID_step3_004919|nup50	TPPDSKPQAAPTFNFGQK	T[+80]PPDSKPQAAPTFNFGQK	2	1h19'	0.0455
ID_step3_004919|nup50	TPPDSKPQAAPTFNFGQK	T[+80]PPDSKPQAAPTFNFGQK	3	1h19'	0.0449
ID_step3_004919|nup50	TPPDSKPQAAPTFNFGQK	T[+80]PPDSKPQAAPTFNFGQK	1	1h22'	0.0334
ID_step3_004919|nup50	TPPDSKPQAAPTFNFGQK	T[+80]PPDSKPQAAPTFNFGQK	2	1h22'	0.0555
ID_step3_004919|nup50	TPPDSKPQAAPTFNFGQK	T[+80]PPDSKPQAAPTFNFGQK	3	1h22'	0.0526
ID_step3_004919|nup50	TPPDSKPQAAPTFNFGQK	T[+80]PPDSKPQAAPTFNFGQK	1	1h25'	0.0575
ID_step3_004919|nup50	TPPDSKPQAAPTFNFGQK	T[+80]PPDSKPQAAPTFNFGQK	2	1h25'	0.0407
ID_step3_004919|nup50	TPPDSKPQAAPTFNFGQK	T[+80]PPDSKPQAAPTFNFGQK	3	1h25'	0.0372
ID_step3_004919|nup50	TPPDSKPQAAPTFNFGQK	T[+80]PPDSKPQAAPTFNFGQK	1	1h28'	0.0189
ID_step3_004919|nup50	TPPDSKPQAAPTFNFGQK	T[+80]PPDSKPQAAPTFNFGQK	2	1h28'	0.0435
ID_step3_004919|nup50	TPPDSKPQAAPTFNFGQK	T[+80]PPDSKPQAAPTFNFGQK	3	1h28'	0.0362
ID_step3_004919|nup50	TPPDSKPQAAPTFNFGQK	T[+80]PPDSKPQAAPTFNFGQK	1	1h31'	0.0316
ID_step3_004919|nup50	TPPDSKPQAAPTFNFGQK	T[+80]PPDSKPQAAPTFNFGQK	2	1h31'	0.0438
ID_step3_004919|nup50	TPPDSKPQAAPTFNFGQK	T[+80]PPDSKPQAAPTFNFGQK	3	1h31'	0.0627
ID_step3_004919|nup50	TPPDSKPQAAPTFNFGQK	T[+80]PPDSKPQAAPTFNFGQK	1	1h34'	0.0431
ID_step3_004919|nup50	TPPDSKPQAAPTFNFGQK	T[+80]PPDSKPQAAPTFNFGQK	2	1h34'	0.0486
ID_step3_004919|nup50	TPPDSKPQAAPTFNFGQK	T[+80]PPDSKPQAAPTFNFGQK	3	1h34'	0.0488
ID_step3_004919|nup50	TPPDSKPQAAPTFNFGQK	T[+80]PPDSKPQAAPTFNFGQK	1	1h37'	0.0399
ID_step3_004919|nup50	TPPDSKPQAAPTFNFGQK	T[+80]PPDSKPQAAPTFNFGQK	2	1h37'	0.0403
ID_step3_004919|nup50	TPPDSKPQAAPTFNFGQK	T[+80]PPDSKPQAAPTFNFGQK	3	1h37'	0.0282
ID_step3_004919|nup50	TPPDSKPQAAPTFNFGQK	T[+80]PPDSKPQAAPTFNFGQK	1	1h40'	0.049
ID_step3_004919|nup50	TPPDSKPQAAPTFNFGQK	T[+80]PPDSKPQAAPTFNFGQK	2	1h40'	0.04
ID_step3_004919|nup50	TPPDSKPQAAPTFNFGQK	T[+80]PPDSKPQAAPTFNFGQK	3	1h40'	0.0587
ID_step3_004919|nup50	TPPDSKPQAAPTFNFGQK	T[+80]PPDSKPQAAPTFNFGQK	1	1h43'	0.0573
ID_step3_004919|nup50	TPPDSKPQAAPTFNFGQK	T[+80]PPDSKPQAAPTFNFGQK	2	1h43'	0.0422
ID_step3_004919|nup50	TPPDSKPQAAPTFNFGQK	T[+80]PPDSKPQAAPTFNFGQK	3	1h43'	0.0553
ID_step3_004919|nup50	TPPDSKPQAAPTFNFGQK	T[+80]PPDSKPQAAPTFNFGQK	1	1h46'	0.0412
ID_step3_004919|nup50	TPPDSKPQAAPTFNFGQK	T[+80]PPDSKPQAAPTFNFGQK	2	1h46'	0.0496
ID_step3_004919|nup50	TPPDSKPQAAPTFNFGQK	T[+80]PPDSKPQAAPTFNFGQK	3	1h46'	0.0446
ID_step3_004919|nup50	TPPDSKPQAAPTFNFGQK	T[+80]PPDSKPQAAPTFNFGQK	1	1h49'	0.0524
ID_step3_004919|nup50	TPPDSKPQAAPTFNFGQK	T[+80]PPDSKPQAAPTFNFGQK	2	1h49'	0.0426
ID_step3_004919|nup50	TPPDSKPQAAPTFNFGQK	T[+80]PPDSKPQAAPTFNFGQK	3	1h49'	0.0519
ID_step3_004919|nup50	TPPDSKPQAAPTFNFGQK	T[+80]PPDSKPQAAPTFNFGQK	1	1h52'	0.0529
ID_step3_004919|nup50	TPPDSKPQAAPTFNFGQK	T[+80]PPDSKPQAAPTFNFGQK	2	1h52'	0.0409
ID_step3_004919|nup50	TPPDSKPQAAPTFNFGQK	T[+80]PPDSKPQAAPTFNFGQK	3	1h52'	0.0452
ID_step3_004919|nup50	TPPDSKPQAAPTFNFGQK	T[+80]PPDSKPQAAPTFNFGQK	1	1h55'	0.047
ID_step3_004919|nup50	TPPDSKPQAAPTFNFGQK	T[+80]PPDSKPQAAPTFNFGQK	2	1h55'	0.0427
ID_step3_004919|nup50	TPPDSKPQAAPTFNFGQK	T[+80]PPDSKPQAAPTFNFGQK	3	1h55'	0.0534
ID_step3_004919|nup50	TPPDSKPQAAPTFNFGQK	T[+80]PPDSKPQAAPTFNFGQK	1	1h58'	0.0345
ID_step3_004919|nup50	TPPDSKPQAAPTFNFGQK	T[+80]PPDSKPQAAPTFNFGQK	2	1h58'	0.0469
ID_step3_004919|nup50	TPPDSKPQAAPTFNFGQK	T[+80]PPDSKPQAAPTFNFGQK	3	1h58'	0.0468
ID_step3_004919|nup50	TPPDSKPQAAPTFNFGQK	T[+80]PPDSKPQAAPTFNFGQK	1	2h01'	0.0534
ID_step3_004919|nup50	TPPDSKPQAAPTFNFGQK	T[+80]PPDSKPQAAPTFNFGQK	2	2h01'	0.038
ID_step3_004919|nup50	TPPDSKPQAAPTFNFGQK	T[+80]PPDSKPQAAPTFNFGQK	3	2h01'	0.0426
ID_step3_004919|nup50	TPPDSKPQAAPTFNFGQK	T[+80]PPDSKPQAAPTFNFGQK	1	2h04'	0.0373
ID_step3_004919|nup50	TPPDSKPQAAPTFNFGQK	T[+80]PPDSKPQAAPTFNFGQK	2	2h04'	0.0527
ID_step3_004919|nup50	TPPDSKPQAAPTFNFGQK	T[+80]PPDSKPQAAPTFNFGQK	3	2h04'	0.074
ID_step3_004919|nup50	TPPDSKPQAAPTFNFGQK	T[+80]PPDSKPQAAPTFNFGQK	1	2h07'	0.0384
ID_step3_004919|nup50	TPPDSKPQAAPTFNFGQK	T[+80]PPDSKPQAAPTFNFGQK	2	2h07'	0.0334
ID_step3_004919|nup50	TPPDSKPQAAPTFNFGQK	T[+80]PPDSKPQAAPTFNFGQK	3	2h07'	0.0259
ID_step3_004919|nup50	TPPDSKPQAAPTFNFGQK	T[+80]PPDSKPQAAPTFNFGQK	1	2h10'	0.0635
ID_step3_004919|nup50	TPPDSKPQAAPTFNFGQK	T[+80]PPDSKPQAAPTFNFGQK	2	2h10'	0.0443
ID_step3_004919|nup50	TPPDSKPQAAPTFNFGQK	T[+80]PPDSKPQAAPTFNFGQK	3	2h10'	0.0353
ID_step3_004919|nup50	TPPDSKPQAAPTFNFGQK	T[+80]PPDSKPQAAPTFNFGQK	1	2h13'	0.0586
ID_step3_004919|nup50	TPPDSKPQAAPTFNFGQK	T[+80]PPDSKPQAAPTFNFGQK	2	2h13'	0.0382
ID_step3_004919|nup50	TPPDSKPQAAPTFNFGQK	T[+80]PPDSKPQAAPTFNFGQK	3	2h13'	0.033
ID_step3_004919|nup50	TPPDSKPQAAPTFNFGQK	T[+80]PPDSKPQAAPTFNFGQK	1	2h16'	0.0335
ID_step3_004919|nup50	TPPDSKPQAAPTFNFGQK	T[+80]PPDSKPQAAPTFNFGQK	2	2h16'	0.0286
ID_step3_004919|nup50	TPPDSKPQAAPTFNFGQK	T[+80]PPDSKPQAAPTFNFGQK	3	2h16'	0.0335
ID_step3_003271|nup53	SIYDDIASPGLGSTPLNAR	SIYDDIAS[+80]PGLGSTPLNAR	1	0h00'	0.0934
ID_step3_003271|nup53	SIYDDIASPGLGSTPLNAR	SIYDDIAS[+80]PGLGSTPLNAR	2	0h00'	0.1541
ID_step3_003271|nup53	SIYDDIASPGLGSTPLNAR	SIYDDIAS[+80]PGLGSTPLNAR	3	0h00'	0.117
ID_step3_003271|nup53	SIYDDIASPGLGSTPLNAR	SIYDDIAS[+80]PGLGSTPLNAR	1	0h15'	0.099
ID_step3_003271|nup53	SIYDDIASPGLGSTPLNAR	SIYDDIAS[+80]PGLGSTPLNAR	2	0h15'	0.056
ID_step3_003271|nup53	SIYDDIASPGLGSTPLNAR	SIYDDIAS[+80]PGLGSTPLNAR	3	0h15'	0.0485
ID_step3_003271|nup53	SIYDDIASPGLGSTPLNAR	SIYDDIAS[+80]PGLGSTPLNAR	1	0h30'	0.0001
ID_step3_003271|nup53	SIYDDIASPGLGSTPLNAR	SIYDDIAS[+80]PGLGSTPLNAR	2	0h30'	0.0003
ID_step3_003271|nup53	SIYDDIASPGLGSTPLNAR	SIYDDIAS[+80]PGLGSTPLNAR	3	0h30'	0.0005
ID_step3_003271|nup53	SIYDDIASPGLGSTPLNAR	SIYDDIAS[+80]PGLGSTPLNAR	1	1h00'	0.0004
ID_step3_003271|nup53	SIYDDIASPGLGSTPLNAR	SIYDDIAS[+80]PGLGSTPLNAR	2	1h00'	0.0055
ID_step3_003271|nup53	SIYDDIASPGLGSTPLNAR	SIYDDIAS[+80]PGLGSTPLNAR	3	1h00'	0.0043
ID_step3_003271|nup53	SIYDDIASPGLGSTPLNAR	SIYDDIAS[+80]PGLGSTPLNAR	1	1h10'	0.0816
ID_step3_003271|nup53	SIYDDIASPGLGSTPLNAR	SIYDDIAS[+80]PGLGSTPLNAR	2	1h10'	0.0567
ID_step3_003271|nup53	SIYDDIASPGLGSTPLNAR	SIYDDIAS[+80]PGLGSTPLNAR	3	1h10'	0.0708
ID_step3_003271|nup53	SIYDDIASPGLGSTPLNAR	SIYDDIAS[+80]PGLGSTPLNAR	1	1h13'	0.065
ID_step3_003271|nup53	SIYDDIASPGLGSTPLNAR	SIYDDIAS[+80]PGLGSTPLNAR	2	1h13'	0.1189
ID_step3_003271|nup53	SIYDDIASPGLGSTPLNAR	SIYDDIAS[+80]PGLGSTPLNAR	3	1h13'	0.0836
ID_step3_003271|nup53	SIYDDIASPGLGSTPLNAR	SIYDDIAS[+80]PGLGSTPLNAR	1	1h16'	0.037
ID_step3_003271|nup53	SIYDDIASPGLGSTPLNAR	SIYDDIAS[+80]PGLGSTPLNAR	2	1h16'	0.045
ID_step3_003271|nup53	SIYDDIASPGLGSTPLNAR	SIYDDIAS[+80]PGLGSTPLNAR	3	1h16'	0.0587
ID_step3_003271|nup53	SIYDDIASPGLGSTPLNAR	SIYDDIAS[+80]PGLGSTPLNAR	1	1h19'	0.0403
ID_step3_003271|nup53	SIYDDIASPGLGSTPLNAR	SIYDDIAS[+80]PGLGSTPLNAR	2	1h19'	0.0467
ID_step3_003271|nup53	SIYDDIASPGLGSTPLNAR	SIYDDIAS[+80]PGLGSTPLNAR	3	1h19'	0.0298
ID_step3_003271|nup53	SIYDDIASPGLGSTPLNAR	SIYDDIAS[+80]PGLGSTPLNAR	1	1h22'	0.0308
ID_step3_003271|nup53	SIYDDIASPGLGSTPLNAR	SIYDDIAS[+80]PGLGSTPLNAR	2	1h22'	0.0269
ID_step3_003271|nup53	SIYDDIASPGLGSTPLNAR	SIYDDIAS[+80]PGLGSTPLNAR	3	1h22'	0.05
ID_step3_003271|nup53	SIYDDIASPGLGSTPLNAR	SIYDDIAS[+80]PGLGSTPLNAR	1	1h25'	0.0112
ID_step3_003271|nup53	SIYDDIASPGLGSTPLNAR	SIYDDIAS[+80]PGLGSTPLNAR	2	1h25'	0.0139
ID_step3_003271|nup53	SIYDDIASPGLGSTPLNAR	SIYDDIAS[+80]PGLGSTPLNAR	3	1h25'	0.0106
ID_step3_003271|nup53	SIYDDIASPGLGSTPLNAR	SIYDDIAS[+80]PGLGSTPLNAR	1	1h28'	0.002
ID_step3_003271|nup53	SIYDDIASPGLGSTPLNAR	SIYDDIAS[+80]PGLGSTPLNAR	2	1h28'	0.0086
ID_step3_003271|nup53	SIYDDIASPGLGSTPLNAR	SIYDDIAS[+80]PGLGSTPLNAR	3	1h28'	0.0056
ID_step3_003271|nup53	SIYDDIASPGLGSTPLNAR	SIYDDIAS[+80]PGLGSTPLNAR	1	1h31'	0.0037
ID_step3_003271|nup53	SIYDDIASPGLGSTPLNAR	SIYDDIAS[+80]PGLGSTPLNAR	2	1h31'	0.0057
ID_step3_003271|nup53	SIYDDIASPGLGSTPLNAR	SIYDDIAS[+80]PGLGSTPLNAR	3	1h31'	0.009
ID_step3_003271|nup53	SIYDDIASPGLGSTPLNAR	SIYDDIAS[+80]PGLGSTPLNAR	1	1h34'	0.0103
ID_step3_003271|nup53	SIYDDIASPGLGSTPLNAR	SIYDDIAS[+80]PGLGSTPLNAR	2	1h34'	0.0205
ID_step3_003271|nup53	SIYDDIASPGLGSTPLNAR	SIYDDIAS[+80]PGLGSTPLNAR	3	1h34'	0.0079
ID_step3_003271|nup53	SIYDDIASPGLGSTPLNAR	SIYDDIAS[+80]PGLGSTPLNAR	1	1h37'	0.0086
ID_step3_003271|nup53	SIYDDIASPGLGSTPLNAR	SIYDDIAS[+80]PGLGSTPLNAR	2	1h37'	0.0079
ID_step3_003271|nup53	SIYDDIASPGLGSTPLNAR	SIYDDIAS[+80]PGLGSTPLNAR	3	1h37'	0.0096
ID_step3_003271|nup53	SIYDDIASPGLGSTPLNAR	SIYDDIAS[+80]PGLGSTPLNAR	1	1h40'	0.0491
ID_step3_003271|nup53	SIYDDIASPGLGSTPLNAR	SIYDDIAS[+80]PGLGSTPLNAR	2	1h40'	0.0577
ID_step3_003271|nup53	SIYDDIASPGLGSTPLNAR	SIYDDIAS[+80]PGLGSTPLNAR	3	1h40'	0.0294
ID_step3_003271|nup53	SIYDDIASPGLGSTPLNAR	SIYDDIAS[+80]PGLGSTPLNAR	1	1h43'	0.088
ID_step3_003271|nup53	SIYDDIASPGLGSTPLNAR	SIYDDIAS[+80]PGLGSTPLNAR	2	1h43'	0.0671
ID_step3_003271|nup53	SIYDDIASPGLGSTPLNAR	SIYDDIAS[+80]PGLGSTPLNAR	3	1h43'	0.0762
ID_step3_003271|nup53	SIYDDIASPGLGSTPLNAR	SIYDDIAS[+80]PGLGSTPLNAR	1	1h46'	0.0758
ID_step3_003271|nup53	SIYDDIASPGLGSTPLNAR	SIYDDIAS[+80]PGLGSTPLNAR	2	1h46'	0.0728
ID_step3_003271|nup53	SIYDDIASPGLGSTPLNAR	SIYDDIAS[+80]PGLGSTPLNAR	3	1h46'	0.0642
ID_step3_003271|nup53	SIYDDIASPGLGSTPLNAR	SIYDDIAS[+80]PGLGSTPLNAR	1	1h49'	0.0461
ID_step3_003271|nup53	SIYDDIASPGLGSTPLNAR	SIYDDIAS[+80]PGLGSTPLNAR	2	1h49'	0.0712
ID_step3_003271|nup53	SIYDDIASPGLGSTPLNAR	SIYDDIAS[+80]PGLGSTPLNAR	3	1h49'	0.0945
ID_step3_003271|nup53	SIYDDIASPGLGSTPLNAR	SIYDDIAS[+80]PGLGSTPLNAR	1	1h52'	0.0432
ID_step3_003271|nup53	SIYDDIASPGLGSTPLNAR	SIYDDIAS[+80]PGLGSTPLNAR	2	1h52'	0.0184
ID_step3_003271|nup53	SIYDDIASPGLGSTPLNAR	SIYDDIAS[+80]PGLGSTPLNAR	3	1h52'	0.0264
ID_step3_003271|nup53	SIYDDIASPGLGSTPLNAR	SIYDDIAS[+80]PGLGSTPLNAR	1	1h55'	0.0113
ID_step3_003271|nup53	SIYDDIASPGLGSTPLNAR	SIYDDIAS[+80]PGLGSTPLNAR	2	1h55'	0.0058
ID_step3_003271|nup53	SIYDDIASPGLGSTPLNAR	SIYDDIAS[+80]PGLGSTPLNAR	3	1h55'	0.0215
ID_step3_003271|nup53	SIYDDIASPGLGSTPLNAR	SIYDDIAS[+80]PGLGSTPLNAR	1	1h58'	0.0079
ID_step3_003271|nup53	SIYDDIASPGLGSTPLNAR	SIYDDIAS[+80]PGLGSTPLNAR	2	1h58'	0.0092
ID_step3_003271|nup53	SIYDDIASPGLGSTPLNAR	SIYDDIAS[+80]PGLGSTPLNAR	3	1h58'	0.0096
ID_step3_003271|nup53	SIYDDIASPGLGSTPLNAR	SIYDDIAS[+80]PGLGSTPLNAR	1	2h01'	0.0096
ID_step3_003271|nup53	SIYDDIASPGLGSTPLNAR	SIYDDIAS[+80]PGLGSTPLNAR	2	2h01'	0.0068
ID_step3_003271|nup53	SIYDDIASPGLGSTPLNAR	SIYDDIAS[+80]PGLGSTPLNAR	3	2h01'	0.006
ID_step3_003271|nup53	SIYDDIASPGLGSTPLNAR	SIYDDIAS[+80]PGLGSTPLNAR	1	2h04'	0.0039
ID_step3_003271|nup53	SIYDDIASPGLGSTPLNAR	SIYDDIAS[+80]PGLGSTPLNAR	2	2h04'	0.0092
ID_step3_003271|nup53	SIYDDIASPGLGSTPLNAR	SIYDDIAS[+80]PGLGSTPLNAR	3	2h04'	0.0158
ID_step3_003271|nup53	SIYDDIASPGLGSTPLNAR	SIYDDIAS[+80]PGLGSTPLNAR	1	2h07'	0.0386
ID_step3_003271|nup53	SIYDDIASPGLGSTPLNAR	SIYDDIAS[+80]PGLGSTPLNAR	2	2h07'	0.0258
ID_step3_003271|nup53	SIYDDIASPGLGSTPLNAR	SIYDDIAS[+80]PGLGSTPLNAR	3	2h07'	0.038
ID_step3_003271|nup53	SIYDDIASPGLGSTPLNAR	SIYDDIAS[+80]PGLGSTPLNAR	1	2h10'	0.0833
ID_step3_003271|nup53	SIYDDIASPGLGSTPLNAR	SIYDDIAS[+80]PGLGSTPLNAR	2	2h10'	0.0551
ID_step3_003271|nup53	SIYDDIASPGLGSTPLNAR	SIYDDIAS[+80]PGLGSTPLNAR	3	2h10'	0.0223
ID_step3_003271|nup53	SIYDDIASPGLGSTPLNAR	SIYDDIAS[+80]PGLGSTPLNAR	1	2h13'	0.1328
ID_step3_003271|nup53	SIYDDIASPGLGSTPLNAR	SIYDDIAS[+80]PGLGSTPLNAR	2	2h13'	0.0569
ID_step3_003271|nup53	SIYDDIASPGLGSTPLNAR	SIYDDIAS[+80]PGLGSTPLNAR	3	2h13'	0.0457
ID_step3_003271|nup53	SIYDDIASPGLGSTPLNAR	SIYDDIAS[+80]PGLGSTPLNAR	1	2h16'	0.0128
ID_step3_003271|nup53	SIYDDIASPGLGSTPLNAR	SIYDDIAS[+80]PGLGSTPLNAR	2	2h16'	0.0461
ID_step3_003271|nup53	SIYDDIASPGLGSTPLNAR	SIYDDIAS[+80]PGLGSTPLNAR	3	2h16'	0.0034
ID_step3_003271|nup53	VTTPSVSSVFTPPVK	VTTPSVSSVFT[+80]PPVK	1	0h00'	0.0199
ID_step3_003271|nup53	VTTPSVSSVFTPPVK	VTTPSVSSVFT[+80]PPVK	2	0h00'	0.0287
ID_step3_003271|nup53	VTTPSVSSVFTPPVK	VTTPSVSSVFT[+80]PPVK	3	0h00'	0.0256
ID_step3_003271|nup53	VTTPSVSSVFTPPVK	VTTPSVSSVFT[+80]PPVK	1	0h15'	0.0457
ID_step3_003271|nup53	VTTPSVSSVFTPPVK	VTTPSVSSVFT[+80]PPVK	2	0h15'	0.0315
ID_step3_003271|nup53	VTTPSVSSVFTPPVK	VTTPSVSSVFT[+80]PPVK	3	0h15'	0.0407
ID_step3_003271|nup53	VTTPSVSSVFTPPVK	VTTPSVSSVFT[+80]PPVK	1	0h30'	0.0002
ID_step3_003271|nup53	VTTPSVSSVFTPPVK	VTTPSVSSVFT[+80]PPVK	2	0h30'	0.0004
ID_step3_003271|nup53	VTTPSVSSVFTPPVK	VTTPSVSSVFT[+80]PPVK	3	0h30'	0
ID_step3_003271|nup53	VTTPSVSSVFTPPVK	VTTPSVSSVFT[+80]PPVK	1	1h00'	0.0018
ID_step3_003271|nup53	VTTPSVSSVFTPPVK	VTTPSVSSVFT[+80]PPVK	2	1h00'	0.0005
ID_step3_003271|nup53	VTTPSVSSVFTPPVK	VTTPSVSSVFT[+80]PPVK	3	1h00'	0.0021
ID_step3_003271|nup53	VTTPSVSSVFTPPVK	VTTPSVSSVFT[+80]PPVK	1	1h10'	0.0146
ID_step3_003271|nup53	VTTPSVSSVFTPPVK	VTTPSVSSVFT[+80]PPVK	2	1h10'	0.0145
ID_step3_003271|nup53	VTTPSVSSVFTPPVK	VTTPSVSSVFT[+80]PPVK	3	1h10'	0.0115
ID_step3_003271|nup53	VTTPSVSSVFTPPVK	VTTPSVSSVFT[+80]PPVK	1	1h13'	0.0191
ID_step3_003271|nup53	VTTPSVSSVFTPPVK	VTTPSVSSVFT[+80]PPVK	2	1h13'	0.0265
ID_step3_003271|nup53	VTTPSVSSVFTPPVK	VTTPSVSSVFT[+80]PPVK	3	1h13'	0.0235
ID_step3_003271|nup53	VTTPSVSSVFTPPVK	VTTPSVSSVFT[+80]PPVK	1	1h16'	0.005
ID_step3_003271|nup53	VTTPSVSSVFTPPVK	VTTPSVSSVFT[+80]PPVK	2	1h16'	0.0072
ID_step3_003271|nup53	VTTPSVSSVFTPPVK	VTTPSVSSVFT[+80]PPVK	3	1h16'	0.0078
ID_step3_003271|nup53	VTTPSVSSVFTPPVK	VTTPSVSSVFT[+80]PPVK	1	1h19'	0.0056
ID_step3_003271|nup53	VTTPSVSSVFTPPVK	VTTPSVSSVFT[+80]PPVK	2	1h19'	0.0078
ID_step3_003271|nup53	VTTPSVSSVFTPPVK	VTTPSVSSVFT[+80]PPVK	3	1h19'	0.0052
ID_step3_003271|nup53	VTTPSVSSVFTPPVK	VTTPSVSSVFT[+80]PPVK	1	1h22'	0.0074
ID_step3_003271|nup53	VTTPSVSSVFTPPVK	VTTPSVSSVFT[+80]PPVK	2	1h22'	0.0007
ID_step3_003271|nup53	VTTPSVSSVFTPPVK	VTTPSVSSVFT[+80]PPVK	3	1h22'	0.0102
ID_step3_003271|nup53	VTTPSVSSVFTPPVK	VTTPSVSSVFT[+80]PPVK	1	1h25'	0.0044
ID_step3_003271|nup53	VTTPSVSSVFTPPVK	VTTPSVSSVFT[+80]PPVK	2	1h25'	0.0036
ID_step3_003271|nup53	VTTPSVSSVFTPPVK	VTTPSVSSVFT[+80]PPVK	3	1h25'	0.0005
ID_step3_003271|nup53	VTTPSVSSVFTPPVK	VTTPSVSSVFT[+80]PPVK	1	1h28'	0
ID_step3_003271|nup53	VTTPSVSSVFTPPVK	VTTPSVSSVFT[+80]PPVK	2	1h28'	0.0022
ID_step3_003271|nup53	VTTPSVSSVFTPPVK	VTTPSVSSVFT[+80]PPVK	3	1h28'	0.0009
ID_step3_003271|nup53	VTTPSVSSVFTPPVK	VTTPSVSSVFT[+80]PPVK	1	1h31'	0.0002
ID_step3_003271|nup53	VTTPSVSSVFTPPVK	VTTPSVSSVFT[+80]PPVK	2	1h31'	0
ID_step3_003271|nup53	VTTPSVSSVFTPPVK	VTTPSVSSVFT[+80]PPVK	3	1h31'	0.0005
ID_step3_003271|nup53	VTTPSVSSVFTPPVK	VTTPSVSSVFT[+80]PPVK	1	1h34'	0.0011
ID_step3_003271|nup53	VTTPSVSSVFTPPVK	VTTPSVSSVFT[+80]PPVK	2	1h34'	0.0011
ID_step3_003271|nup53	VTTPSVSSVFTPPVK	VTTPSVSSVFT[+80]PPVK	3	1h34'	0
ID_step3_003271|nup53	VTTPSVSSVFTPPVK	VTTPSVSSVFT[+80]PPVK	1	1h37'	0.0006
ID_step3_003271|nup53	VTTPSVSSVFTPPVK	VTTPSVSSVFT[+80]PPVK	2	1h37'	0.0002
ID_step3_003271|nup53	VTTPSVSSVFTPPVK	VTTPSVSSVFT[+80]PPVK	3	1h37'	0
ID_step3_003271|nup53	VTTPSVSSVFTPPVK	VTTPSVSSVFT[+80]PPVK	1	1h40'	0.0075
ID_step3_003271|nup53	VTTPSVSSVFTPPVK	VTTPSVSSVFT[+80]PPVK	2	1h40'	0.0079
ID_step3_003271|nup53	VTTPSVSSVFTPPVK	VTTPSVSSVFT[+80]PPVK	3	1h40'	0.0073
ID_step3_003271|nup53	VTTPSVSSVFTPPVK	VTTPSVSSVFT[+80]PPVK	1	1h43'	0.0156
ID_step3_003271|nup53	VTTPSVSSVFTPPVK	VTTPSVSSVFT[+80]PPVK	2	1h43'	0.0092
ID_step3_003271|nup53	VTTPSVSSVFTPPVK	VTTPSVSSVFT[+80]PPVK	3	1h43'	0.0121
ID_step3_003271|nup53	VTTPSVSSVFTPPVK	VTTPSVSSVFT[+80]PPVK	1	1h46'	0.0157
ID_step3_003271|nup53	VTTPSVSSVFTPPVK	VTTPSVSSVFT[+80]PPVK	2	1h46'	0.0182
ID_step3_003271|nup53	VTTPSVSSVFTPPVK	VTTPSVSSVFT[+80]PPVK	3	1h46'	0.0151
ID_step3_003271|nup53	VTTPSVSSVFTPPVK	VTTPSVSSVFT[+80]PPVK	1	1h49'	0.0052
ID_step3_003271|nup53	VTTPSVSSVFTPPVK	VTTPSVSSVFT[+80]PPVK	2	1h49'	0.016
ID_step3_003271|nup53	VTTPSVSSVFTPPVK	VTTPSVSSVFT[+80]PPVK	3	1h49'	0.019
ID_step3_003271|nup53	VTTPSVSSVFTPPVK	VTTPSVSSVFT[+80]PPVK	1	1h52'	0.0048
ID_step3_003271|nup53	VTTPSVSSVFTPPVK	VTTPSVSSVFT[+80]PPVK	2	1h52'	0.0033
ID_step3_003271|nup53	VTTPSVSSVFTPPVK	VTTPSVSSVFT[+80]PPVK	3	1h52'	0.0048
ID_step3_003271|nup53	VTTPSVSSVFTPPVK	VTTPSVSSVFT[+80]PPVK	1	1h55'	0.001
ID_step3_003271|nup53	VTTPSVSSVFTPPVK	VTTPSVSSVFT[+80]PPVK	2	1h55'	0
ID_step3_003271|nup53	VTTPSVSSVFTPPVK	VTTPSVSSVFT[+80]PPVK	3	1h55'	0
ID_step3_003271|nup53	VTTPSVSSVFTPPVK	VTTPSVSSVFT[+80]PPVK	1	1h58'	0.0014
ID_step3_003271|nup53	VTTPSVSSVFTPPVK	VTTPSVSSVFT[+80]PPVK	2	1h58'	0.0006
ID_step3_003271|nup53	VTTPSVSSVFTPPVK	VTTPSVSSVFT[+80]PPVK	3	1h58'	0.0015
ID_step3_003271|nup53	VTTPSVSSVFTPPVK	VTTPSVSSVFT[+80]PPVK	1	2h01'	0.0012
ID_step3_003271|nup53	VTTPSVSSVFTPPVK	VTTPSVSSVFT[+80]PPVK	2	2h01'	0.0009
ID_step3_003271|nup53	VTTPSVSSVFTPPVK	VTTPSVSSVFT[+80]PPVK	3	2h01'	0.0013
ID_step3_003271|nup53	VTTPSVSSVFTPPVK	VTTPSVSSVFT[+80]PPVK	1	2h04'	0.0008
ID_step3_003271|nup53	VTTPSVSSVFTPPVK	VTTPSVSSVFT[+80]PPVK	2	2h04'	0.0018
ID_step3_003271|nup53	VTTPSVSSVFTPPVK	VTTPSVSSVFT[+80]PPVK	3	2h04'	0.0016
ID_step3_003271|nup53	VTTPSVSSVFTPPVK	VTTPSVSSVFT[+80]PPVK	1	2h07'	0.0061
[truncated: 4,709 more rows]

## Sheet: Figure 2e
Figure 2e
[truncated: 4 more rows]
[truncated: 3 more columns]

## Sheet: Figure 3c
Figure 3c
[truncated: 3,687 more rows]

## Sheet: Figure 3e
Figure 3e
[truncated: 50,471 more rows]

## Sheet: Figure 3f
Figure 3f
[truncated: 52,057 more rows]

[truncated: 32 more sheets: Figure 6d, Figure 6e, Figure 7a, Figure 7c, Figure 8c, Supp Fig 1a, Supp Fig 1b, Supp Fig 1c, Supp Fig 1d, Supp Fig 1e, Supp Fig 1f, Supp Fig 2a, Supp Fig 2b, Supp Fig 2c, d, Supp Fig 3a, Supp Fig 3b, Supp Fig 3c, Supp Fig 3d, Supp Fig 3e, Supp Fig 4a …]
